# Supplementary material for: Phenotypic analysis combined with tandem mass tags (TMT) labeling reveal the heterogeneity of strawberry stolon buds
Source: BMC Plant Biol. 2019 Nov 19;19:505. doi: 10.1186/s12870-019-2096-0 (PMC6862844; doi:10.1186/s12870-019-2096-0)
Supplement: Supplementary file 10 — Additional file 10: Table S1. Raw data of identified proteins in TMT quantitation. [file 12870_2019_2096_MOESM10_ESM.xlsx]

## Sheet: sheet1
Supplementary Data S1. Raw data of identified proteins in TMT quantitation
						AAs	MW [kDa]	calc. pI	M-1/REF	M-1/REF Count	M-1/REF Variability [%]	M-2/REF	M-2/REF Count	M-2/REF Variability [%]	M-3/REF	M-3/REF Count	M-3/REF Variability [%]	N-1/REF	N-1/REF Count	N-1/REF Variability [%]	N-2/REF	N-2/REF Count	N-2/REF Variability [%]	N-3/REF	N-3/REF Count	N-3/REF Variability [%]	D-1/REF	D-1/REF Count	D-1/REF Variability [%]	D-2/REF	D-2/REF Count	D-2/REF Variability [%]	D-3/REF	D-3/REF Count	D-3/REF Variability [%]
Accession	Description	Coverage	Unique Peptides	Peptides	PSMs	558	60.0053	6.43018	1.23992	30	20.0275	1.21601	30	20.2925	1.12634	30	11.3821	1.01218	30	9.86369	1.01962	30	25.2806	1.00688	30	13.8224	1.0824	30	23.1504	1.05898	30	13.0299	1.09884	30	16.9332
XP_004299016.1	PREDICTED: ATP synthase subunit beta, mitochondrial [Fragaria vesca subsp. vesca]	68.46	4	27	200	551	59.0958	6.49365	1.00571	23	51.6723	1.08742	23	41.088	0.979856	23	24.4175	0.952084	23	25.9925	0.856508	23	61.3161	0.852182	23	23.9386	0.914365	23	35.8648	0.926515	23	25.3771	1.02485	23	31.358
XP_004299555.1	PREDICTED: ATP synthase subunit beta, mitochondrial-like [Fragaria vesca subsp. vesca]	72.23	5	28	199	336	36.368	8.17725	1.16693	162	21.6946	1.22256	162	21.2164	1.12987	162	14.8875	1.09843	162	15.5298	1.03093	162	22.7947	1.01908	162	19.4999	1.04498	162	20.8217	1.07304	162	18.2449	1.04082	162	21.9825
XP_004310041.1	PREDICTED: glyceraldehyde-3-phosphate dehydrogenase GAPC2, cytosolic [Fragaria vesca subsp. vesca]	73.81	12	24	288	697	80.0407	5.04639	1.10566	4	8.733	1.16719	4	18.2544	0.986902	4	7.6703	1.19701	4	3.38006	0.758459	4	16.3783	1.09868	4	20.3025	1.04747	4	12.006	1.13717	4	6.94051	1.02099	4	7.36303
FANhyb_rscf00000017.1.g00017.1	FANhyb_rscf00000017.1.g00017.1	68.58	2	48	321	697	80.0547	5.04639	1.05052	1		1.22324	1		0.947736	1					0.702213	1		0.796353	1		1.08247	1					0.835004	1
XP_004294900.1	PREDICTED: heat shock protein 90-2 [Fragaria vesca subsp. vesca]	67.86	1	47	318	779	86.2055	6.99072	1.02994	27	18.7542	1.05389	27	15.3763	1.00911	27	13.8086	1.31915	27	6.86143	1.52448	27	14.6429	1.57207	27	12.7661	0.862564	26	15.2545	0.940503	27	15.3544	1.01388	27	17.9945
FANhyb_rscf00000257.1.g00003.1	FANhyb_rscf00000257.1.g00003.1	58.41	4	44	275	765	84.6337	6.7417	1.03386	11	13.3702	1.09167	11	20.5595	1.05861	11	4.64321	1.15148	11	11.9437	1.24075	11	19.0377	1.20599	11	13.4249	1.04567	11	10.3178	1.00031	11	14.2948	1.05001	11	11.7444
XP_011467399.1	PREDICTED: LOW QUALITY PROTEIN: 5-methyltetrahydropteroyltriglutamate--homocysteine methyltransferase [Fragaria vesca subsp. vesca]	58.43	3	43	259	401	42.2686	6.60986	1.23002	113	39.7008	1.31792	113	25.1921	1.17923	113	20.7874	1.09511	113	16.7266	1.09229	113	37.987	1.00219	113	18.1139	1.1309	113	28.8939	1.16044	113	23.3751	1.17379	113	28.7776
XP_011468861.1	PREDICTED: phosphoglycerate kinase, cytosolic [Fragaria vesca subsp. vesca]	79.05	21	29	165	623	67.8737	5.12256	1.5538	17	10.7662	1.20385	17	13.0756	1.07668	17	21.3186	1.05925	17	15.4035	1.61718	17	34.354	1.23955	17	27.1605	1.52076	17	22.2329	1.38581	17	29.1865	1.11405	17	38.1567
FANhyb_rscf00000501.1.g00003.1	FANhyb_rscf00000501.1.g00003.1	57.3	2	32	240	647	70.8801	5.21143	1.60458	6	45.1996	1.30507	6	25.4495	1.11582	6	5.57154	1.1561	6	14.9322	2.0558	6	18.7084	1.6084	6	20.654	1.7947	6	7.67832	1.33395	6	15.2418	1.48778	6	19.0695
XP_004302715.1	PREDICTED: probable mediator of RNA polymerase II transcription subunit 37e [Fragaria vesca subsp. vesca]	56.11	1	34	264	1395	151.849	8.6167	1.1167	131	41.4941	1.08967	131	26.3012	1.07491	131	22.7479	1.00676	131	18.1141	0.906989	131	40.6572	0.934316	131	27.1513	1.04279	129	37.8121	1.00222	131	28.455	1.01349	130	30.341
FANhyb_rscf00000001.1.g00025.1	/pseudo	22.87	19	27	163	651	71.1312	5.18604	1.1531	21	38.5887	1.04533	21	21.4885	1.29482	21	21.8118	1.04551	21	12.3126	0.772729	21	34.75	0.881282	21	12.4152	1.19991	21	33.9507	1.0103	21	20.9797	1.1209	21	20.836
XP_004307527.1	PREDICTED: heat shock cognate 70 kDa protein 2 [Fragaria vesca subsp. vesca]	57.76	5	31	233	444	47.9095	6.02393	1.14529	78	44.1254	1.17705	78	26.8095	1.15889	78	18.2124	1.01297	78	15.2718	0.960354	78	40.6605	0.963024	78	25.167	1.09198	78	35.3191	1.06624	78	27.5238	1.00381	78	27.8279
XP_004303035.1	PREDICTED: enolase [Fragaria vesca subsp. vesca]	69.82	11	23	152	649	70.8901	5.18604	1.16564	6	16.6953	1.05904	6	12.2301	1.06955	6	8.49419	1.13461	6	7.48767	0.972585	6	7.83854	1.02895	6	3.73005	1.04592	6	22.75	1.124	6	10.5873	0.932613	6	12.856
FANhyb_rscf00004349.1.g00001.1	FANhyb_rscf00004349.1.g00001.1	53.78	1	31	231	377	41.7309	5.49072	1.04482	43	26.7592	1.15435	43	29.6501	1.06865	43	20.0606	0.965786	43	18.0096	0.936892	43	28.4757	0.976434	43	21.5754	1.02687	43	37.7624	1.06139	43	29.1282	0.996847	43	31.3015
FANhyb_rscf00000418.1.g00011.1	FANhyb_rscf00000418.1.g00011.1	58.62	5	17	198	796	86.5966	5.2876	0.979013	4	11.7109	0.890974	4	5.50264	1.00302	4	10.1468	1.01943	4	7.8212	0.705417	4	23.3607	0.870179	4	15.4011	0.953445	4	10.6806	0.942825	4	8.36968	0.906128	4	7.15765
FANhyb_rscf00000233.1.g00002.1	FANhyb_rscf00000233.1.g00002.1	42.59	1	30	223	485	53.3821	6.30322	0.952711	182	34.7401	0.964675	182	19.2659	0.976057	181	18.5086	1.0651	182	16.0543	0.984408	182	38.1952	0.980478	182	22.2298	0.963169	182	34.5197	0.964311	181	21.46	0.883794	182	31.2534
XP_004296983.1	PREDICTED: adenosylhomocysteinase [Fragaria vesca subsp. vesca]	61.44	22	23	187	601	63.7087	6.0874	1.46098	47	30.5633	1.2523	47	16.4507	1.21894	47	19.8815	1.05371	47	14.8379	1.07577	47	30.1087	0.894622	47	24.6717	1.21315	47	28.8964	1.15647	47	24.5597	1.01333	46	24.112
XP_004294947.1	PREDICTED: ruBisCO large subunit-binding protein subunit beta, chloroplastic [Fragaria vesca subsp. vesca]	65.56	10	34	140	492	52.7795	5.31299	1.11229	145	32.269	1.17746	145	27.354	1.10207	145	22.8716	0.9513	145	16.7751	0.926141	144	31.9101	0.884578	144	22.8916	0.922426	144	30.1628	1.00054	144	21.744	0.986098	144	22.9281
YP_004286109.1	ATP synthase CF1 beta subunit (chloroplast) [Fragaria vesca subsp. vesca]	74.39	23	24	152	480	50.184	8.47021	1.3094	45	30.7098	1.46537	45	32.3027	1.24671	45	21.5468	0.990534	45	23.6601	0.912517	43	30.1966	0.8957	45	28.774	1.0005	44	24.5017	1.09862	45	24.3476	1.14693	44	22.8787
XP_004306579.1	PREDICTED: phosphoglycerate kinase, cytosolic-like [Fragaria vesca subsp. vesca]	66.46	11	25	116	1708	193.318	5.40186	1.02295	110	26.3842	0.934925	110	18.1262	1.03381	110	16.6899	0.987425	110	18.8356	0.981143	109	29.88	1.00683	110	26.0242	1.02063	110	29.0749	1.02656	110	20.1752	0.942685	110	26.0411
XP_004307649.1	PREDICTED: clathrin heavy chain 1 [Fragaria vesca subsp. vesca]	41.69	34	61	188	667	73.6181	5.23682	1.30795	7	31.9531	1.16542	7	9.88935	1.00987	7	21.2937	1.21952	7	31.7138	1.1824	7	36.403	1.07967	7	18.4294	1.16708	7	44.3697	1.08297	7	7.67934	1.0915	7	25.8999
XP_004300491.1	PREDICTED: luminal-binding protein [Fragaria vesca subsp. vesca]	66.72	2	43	186	713	77.0361	6.72705	1.35856	149	42.4965	1.16279	149	25.9339	1.198	149	19.3364	1.01061	149	15.4181	0.985589	149	43.7867	0.934952	149	23.3683	1.2098	149	38.7069	1.11165	149	26.3102	1.19659	148	29.7358
FANhyb_rscf00000805.1.g00002.1	FANhyb_rscf00000805.1.g00002.1	50.49	26	26	150	377	41.6719	5.49072	0.926754	21	12.5981	1.04738	21	9.92197	1.03312	21	11.142	1.01894	21	12.6282	0.937642	21	22.4008	0.989434	21	22.4696	1.05576	21	15.5287	1.04346	21	9.7695	1.02236	21	15.8864
XP_004302738.1	PREDICTED: actin [Fragaria vesca subsp. vesca]	58.62	3	17	167	653	72.0962	5.23682	1.26793	4	12.3509	1.04557	4	10.6827	1.21534	4	16.1052	1.31244	4	9.60696	1.20316	4	13.1026	1.15999	4	9.93648	1.10474	4	8.57184	1.1633	4	16.8031	1.18532	4	4.40503
FANhyb_rscf00000514.1.g00008.1	FANhyb_rscf00000514.1.g00008.1	67.99	2	43	183	585	61.8598	5.13525	1.03381	18	16.8833	1.13656	18	14.5893	1.02061	17	16.7899	0.911748	18	16.5544	0.830213	17	30.4525	0.763955	18	12.2604	0.804041	18	21.1231	0.981926	18	18.6422	0.8102	17	29.2914
XP_004291571.1	PREDICTED: ruBisCO large subunit-binding protein subunit alpha [Fragaria vesca subsp. vesca]	49.4	5	24	112	1515	169.712	4.69092	1.11655	25	33.5066	1.13952	25	29.5861	1.10289	25	17.8275	0.892617	25	23.297	0.822546	25	26.1026	0.800486	25	14.3773	1.16591	25	39.6911	0.978782	25	26.1964	1.04801	25	23.5667
FANhyb_rscf00002045.1.g00001.1	/TE	58.94	12	79	180	377	41.6759	5.49072	0.927775	20	16.1614	1.00485	20	22.5458	1.01128	20	12.0474	1.10959	20	8.97259	0.970743	20	14.1428	1.0671	20	20.5997	0.933013	20	13.9546	0.991738	20	10.0024	1.00674	20	16.9293
XP_004307518.1	PREDICTED: actin-97-like [Fragaria vesca subsp. vesca]	58.62	3	17	163	377	41.6249	5.38916	0.992974	4	18.1255	1.02962	4	4.10842	1.06387	4	0.134377	0.962568	4	5.55138	0.926228	4	15.7452	1.00772	4	8.67478	0.919043	4	10.9546	1.04911	4	2.93875	0.959579	4	7.45781
FANhyb_rscf00000062.1.g00007.1	FANhyb_rscf00000062.1.g00007.1	55.17	1	15	171	1366	152.869	4.67822	1.04509	15	18.2737	1.14845	15	18.059	1.13719	15	12.8365	0.967262	15	15.8569	0.740293	15	23.8182	0.842853	15	15.4475	0.932184	15	14.5082	0.97996	15	18.0411	0.996172	15	14.1486
XP_011467675.1	PREDICTED: myosin-10 [Fragaria vesca subsp. vesca]	53.95	7	74	170	655	70.2262	5.57959	1.12227	139	27.57	1.09533	139	23.0558	1.0613	139	22.7448	1.05317	139	15.5301	1.07887	139	44.4791	1.03458	139	25.8273	1.10084	139	31.9878	1.09992	139	23.0473	1.0842	139	31.3954
FANhyb_rscf00000523.1.g00005.1	FANhyb_rscf00000523.1.g00005.1	50.38	30	34	153	843	94.1176	6.17627	1.1244	49	20.585	1.08142	49	18.3129	1.06604	49	15.7856	1.1104	49	18.1167	0.972909	49	28.8112	1.06785	49	25.0812	1.2145	49	25.6378	1.11874	49	16.6911	0.950182	49	18.8285
XP_004294072.1	PREDICTED: elongation factor 2 [Fragaria vesca subsp. vesca]	50.65	10	41	178	815	93.0042	4.99561	1.08656	172	47.1205	1.1559	172	27.3483	1.07298	172	18.8353	1.16052	172	18.102	0.922444	172	52.9094	1.01382	172	25.3928	1.00636	172	38.0437	0.944928	172	26.3457	1.00725	172	34.4308
XP_004291352.1	PREDICTED: endoplasmin homolog [Fragaria vesca subsp. vesca]	50.67	41	44	183	649	71.1252	5.32568	1.17174	34	20.2528	0.985677	34	20.3284	1.14332	34	12.9653	1.11176	34	14.7539	0.916919	34	19.2835	1.07604	34	18.3214	1.20893	34	22.2412	0.988327	34	18.2807	1.26545	34	19.0553
FANhyb_rscf00000891.1.g00002.1	FANhyb_rscf00000891.1.g00002.1	57.16	7	33	210	623	68.6838	5.46533	1.19387	148	32.2018	1.17558	147	22.0894	1.11684	148	19.486	0.976136	148	17.0089	0.955108	148	29.2409	0.948461	146	18.8233	1.08378	148	28.1538	1.1506	147	22.5763	1.11993	148	23.8971
XP_004303813.1	PREDICTED: V-type proton ATPase catalytic subunit A [Fragaria vesca subsp. vesca]	56.5	34	34	151	806	92.7179	6.59521	1.67832	1		0.843103	1		0.90575	1		0.769859	1		1.88538	1		1.0389	1		1.50503	1		1.01637	1		1.1581	1
FANhyb_rscf00000334.1.g00004.1	FANhyb_rscf00000334.1.g00004.1	51.99	1	43	176	806	92.6908	6.53662	2.08639	2	29.6647	0.953685	2	12.6442	1.03639	2	17.8709	1.16965	2	10.15	3.03797	2	22.5363	1.79712	2	22.8875	1.47065	2	12.4821	1.25977	2	17.1804	1.03485	2	22.3041
XP_004287669.1	PREDICTED: sucrose synthase [Fragaria vesca subsp. vesca]	51.99	1	43	177	446	48.1698	6.17627	1.24551	39	36.5555	1.09856	39	18.561	1.10759	39	18.6759	1.01352	39	18.1918	1.18389	39	32.8439	1.05143	39	31.1119	1.19973	39	26.7099	1.08771	39	20.5636	1.10281	39	15.9368
XP_004308163.1	PREDICTED: enolase [Fragaria vesca subsp. vesca]	59.87	9	21	113	435	46.5137	4.90674	1.06019	2	29.075	1.2174	2	25.9716	1.08363	2	20.9149	0.931117	2	4.12558	0.734153	2	18.2906	0.730233	2	8.36109	0.971931	2	28.8047	0.862933	2	12.9231	0.933304	2	6.6143
FANhyb_rscf00005365.1.g00001.1	FANhyb_rscf00005365.1.g00001.1	51.03	1	20	96	447	49.3517	9.0708	0.838458	74	56.0863	1.01538	74	25.0552	1.00855	73	22.618	1.00822	74	20.9507	0.994591	73	50.3041	0.950836	74	35.8872	0.996704	74	47.4934	1.05275	74	21.441	0.889208	74	51.0887
XP_004309883.1	PREDICTED: elongation factor 1-alpha-like [Fragaria vesca subsp. vesca]	62.64	8	24	212	807	89.4626	5.18604	0.959193	63	23.1202	0.996725	63	18.8665	0.969758	63	20.5736	0.977147	63	15.554	0.858596	63	26.034	0.968103	63	18.149	1.01236	63	21.4806	1.01064	62	17.6278	0.925527	63	24.2475
XP_004304451.1	PREDICTED: cell division cycle protein 48 homolog [Fragaria vesca subsp. vesca]	46.34	17	35	139	576	61.3603	5.97314	0.732513	5	25.6883	0.725625	5	2.75286	0.840343	5	10.8677	0.853499	5	7.52584	0.691593	5	18.0639	0.773534	5	14.0837	0.878019	5	8.97981	0.868947	5	15.5755	0.837394	5	18.2462
XP_004290029.1	PREDICTED: chaperonin CPN60-2, mitochondrial-like [Fragaria vesca subsp. vesca]	57.12	1	30	133	912	101.605	6.26514	0.919892	24	27.7288	0.963691	24	17.1039	1.07032	24	17.3745	0.85141	24	17.225	0.730989	24	27.1713	0.939523	24	17.3157	0.868353	24	25.8029	0.92079	24	14.4223	1.06518	24	27.6338
XP_004299309.1	PREDICTED: chaperone protein ClpB1 [Fragaria vesca subsp. vesca]	47.26	11	38	119	451	49.6383	5.021	0.657229	9	24.7146	0.86256	9	23.3948	0.925843	9	15.0497	0.880997	8	3.2807	0.773064	9	8.12241	0.878806	8	19.4393	0.707307	9	27.2091	0.796715	9	12.1248	0.889401	9	21.5744
XP_004288297.1	PREDICTED: tubulin alpha-3 chain [Fragaria vesca subsp. vesca]	53.88	1	18	130	358	38.5022	7.75244	1.26148	7	22.0057	1.2262	7	20.2524	1.15293	7	17.4394	1.14879	7	16.4646	1.09381	7	2.41976	1.12239	7	7.61658	0.970017	7	11.2217	0.967273	7	11.1253	1.05915	7	10.1591
XP_004303022.1	PREDICTED: fructose-bisphosphate aldolase cytoplasmic isozyme-like isoform X1 [Fragaria vesca subsp. vesca]	63.97	1	19	135	1023	114.061	6.20166	0.821391	8	17.6254	0.98852	8	18.7319	0.985143	8	13.139	0.990006	8	4.56766	0.801901	8	19.2631	0.879191	8	5.08418	0.901032	8	20.9318	0.939219	8	16.681	0.883036	8	9.30137
FANhyb_rscf00000170.1.g00005.1	FANhyb_rscf00000170.1.g00005.1	38.03	2	33	133	350	37.6708	7.40088	0.77056	1		1.15822	1					2.5284	1					0.921328	1		1.23948	1		1.98579	1
FANhyb_rscf00001420.1.g00002.1	FANhyb_rscf00001420.1.g00002.1	70.86	1	19	129	848	93.4231	5.22412	1.1313	18	25.2151	0.981861	18	16.559	1.12651	18	14.8376	1.08819	18	15.9891	1.18435	18	22.5694	1.09938	18	15.0197	1.21455	18	25.1059	1.18228	18	17.9103	1.13563	18	17.1173
XP_004302913.1	PREDICTED: heat shock 70 kDa protein 15-like [Fragaria vesca subsp. vesca]	42.81	7	32	111	922	102.151	7.02002	0.889454	9	27.4385	1.10566	9	17.5807	0.975243	9	24.1277	0.898899	9	12.9834	0.918848	9	33.0486	0.935799	9	14.1205	0.750174	9	12.6019	0.968464	9	12.9544	0.934192	9	26.8077
XP_004297496.1	PREDICTED: ATP-dependent Clp protease ATP-binding subunit clpA homolog CD4B, chloroplastic [Fragaria vesca subsp. vesca]	43.6	3	34	134	573	61.1132	5.97314	0.820497	3	10.6456	0.908857	3	23.1282	0.812405	3	1.90924	0.800306	3	11.5796	0.707993	3	4.688	0.77981	3	6.33365	0.735671	3	7.28775	0.776771	3	32.5603	0.800792	3	1.56861
FANhyb_rscf00000131.1.g00015.1	FANhyb_rscf00000131.1.g00015.1	58.99	1	31	133	785	86.2144	5.17334	0.871353	8	27.1372	0.884376	8	19.5498	0.91137	8	13.3857	0.95886	8	15.3793	0.757025	8	50.027	0.92549	8	23.5649	0.843465	8	21.7518	0.965966	8	12.1287	0.863703	8	16.6307
FANhyb_rscf00001858.1.g00001.1	FANhyb_rscf00001858.1.g00001.1	39.62	2	27	101	535	59.0618	6.55127	1.15	13	14.141	1.14214	13	10.0423	1.02228	13	16.6448	1.04474	13	8.73919	1.1146	13	9.11455	1.07101	13	6.34826	1.23007	13	25.9431	1.24214	13	18.677	1.18183	13	10.1611
XP_004287776.1	PREDICTED: T-complex protein 1 subunit zeta 1 [Fragaria vesca subsp. vesca]	53.46	4	21	110	471	51.8433	6.75635	1.03015	117	31.1602	1.03537	117	17.5279	1.06113	117	15.9674	1.06657	117	19.1833	1.0634	117	40.871	1.13598	117	24.3224	0.935899	117	32.723	1.02139	116	21.0219	1.01677	117	23.7569
XP_004288589.1	PREDICTED: UTP--glucose-1-phosphate uridylyltransferase [Fragaria vesca subsp. vesca]	60.51	24	24	117	984	113.586	5.84619	1.1107	39	29.4031	0.982174	39	19.3227	1.45051	39	26.0389	1.07913	39	19.7317	0.77589	39	36.4121	0.98606	39	16.4741	1.15652	39	30.4952	0.916562	39	22.2499	1.31996	39	22.3763
FANhyb_rscf00000129.1.g00011.1	FANhyb_rscf00000129.1.g00011.1	37.91	10	40	189	527	56.9057	5.88428	1.16173	103	26.1908	1.07278	103	20.0762	1.06865	103	16.0065	1.05069	103	16.4758	1.05084	103	31.6308	1.03051	103	18.9047	1.20241	103	33.1031	1.15135	102	18.6587	1.1073	103	19.0736
XP_004291314.1	PREDICTED: T-complex protein 1 subunit beta [Fragaria vesca subsp. vesca]	50.28	23	23	105	446	50.2157	4.85596	0.845252	25	32.9998	0.930315	25	15.3697	1.01338	25	11.9613	0.909257	25	10.617	0.993553	25	25.324	1.05042	25	18.9258	0.86373	25	23.4278	1.04124	25	15.0852	0.908369	25	28.7864
XP_004294235.1	PREDICTED: tubulin beta chain [Fragaria vesca subsp. vesca]	49.78	4	18	142	177	17.1598	6.771	0.916737	97	41.5802	0.969323	95	28.9165	0.944402	97	23.718	0.998322	97	22.5481	1.35256	97	45.8609	1.15258	97	31.0295	0.898913	95	37.5055	0.998841	96	25.5471	1.00615	96	27.9611
XP_004289673.1	PREDICTED: glycine-rich RNA-binding, abscisic acid-inducible protein-like isoform X1 [Fragaria vesca subsp. vesca]	84.18	12	12	101	957	105.298	6.3667	1.05589	71	30.9352	1.03123	71	22.4607	1.12356	71	18.5096	0.995163	70	12.5918	0.853621	71	40.894	0.937632	70	25.7257	1.06049	71	26.7798	1.00884	70	20.1302	0.934393	71	27.5348
XP_004299601.1	PREDICTED: ATPase 11, plasma membrane-type [Fragaria vesca subsp. vesca]	40.86	23	34	113	407	45.1083	10.2866	1.166	50	19.2022	1.11615	48	15.9114	1.04867	50	18.9794	1.16065	49	14.771	1.25643	50	21.5511	1.24426	48	20.4199	1.12505	50	20.8262	1.07816	50	20.6014	1.16311	50	24.1841
XP_004296477.1	PREDICTED: 60S ribosomal protein L4 [Fragaria vesca subsp. vesca]	55.53	6	22	134	450	49.5533	5.05908	0.842973	2	17.2773	0.947232	2	5.64013	0.944451	2	5.06533	1.04814	2	3.68112	0.864226	2	17.0232	1.00016	2	6.18629	0.944156	2	8.20771	0.811911	2	26.3375	1.00353	2	9.72843
XP_011457777.1	PREDICTED: tubulin alpha chain [Fragaria vesca subsp. vesca]	58.44	1	19	130	608	65.9061	7.28369	1.19158	92	29.047	1.03041	92	17.0011	1.0899	91	13.441	1.07668	92	16.8032	1.01666	92	27.4631	1.05425	92	18.643	1.04294	91	23.8328	1.01179	92	18.3477	1.02875	91	22.5136
FANhyb_rscf00000172.1.g00017.1	FANhyb_rscf00000172.1.g00017.1	46.71	22	22	94	547	59.3969	5.96045	0.915124	84	22.7458	0.972131	83	18.9341	0.998853	84	16.676	0.949706	84	16.2375	0.827207	84	22.3641	0.857201	84	17.3944	1.0783	84	28.2836	1.0179	84	16.9493	0.936984	84	23.6629
XP_004300334.1	PREDICTED: T-complex protein 1 subunit alpha [Fragaria vesca subsp. vesca]	51.19	22	22	86	450	49.6164	5.09717	0.690097	10	19.2948	0.918627	9	13.1199	0.891636	10	20.7182	0.859065	10	16.7939	0.63936	9	32.2148	0.848312	10	21.2639	0.740826	9	21.7267	0.888663	10	21.7924	0.792491	10	28.7462
XP_004304311.1	PREDICTED: tubulin alpha-2 chain-like [Fragaria vesca subsp. vesca]	58.44	3	20	132	413	46.7058	5.79541	1.10578	36	34.2753	1.00465	37	24.0073	0.937973	36	20.0332	1.05052	37	11.0913	1.12185	35	39.6865	1.06785	37	31.2692	1.05537	35	37.1107	1.07862	36	32.1176	1.0356	37	41.3204
XP_004291063.1	PREDICTED: eukaryotic initiation factor 4A-2 [Fragaria vesca subsp. vesca]	56.9	6	21	131	601	63.1866	7.15186	1.32727	17	16.4159	1.31198	17	18.0953	1.25935	17	14.5178	1.058	17	17.0113	1.14135	17	20.772	1.05654	17	11.2424	1.16312	17	20.1915	1.11618	17	15.3246	1.19331	17	9.06341
XP_004304040.1	PREDICTED: D-3-phosphoglycerate dehydrogenase 1, chloroplastic [Fragaria vesca subsp. vesca]	54.41	4	22	107	2056	227.356	7.32764	0.978693	22	23.5227	0.920083	22	18.069	0.940515	22	8.39861	1.00325	22	13.1069	0.811839	22	31.8097	0.934088	22	8.45627	0.961546	22	16.7994	0.952117	22	16.2313	0.935263	22	27.9893
FANhyb_rscf00000408.1.g00004.1	/TE	23.25	8	39	124	447	50.3068	4.85596	0.785955	12	33.0743	0.830054	12	25.0939	0.958734	12	20.5217	0.945899	12	13.0651	0.879193	12	27.4173	0.958225	12	21.2902	0.755911	12	10.4137	0.90139	12	27.3578	0.913469	12	28.6637
XP_004302651.1	PREDICTED: tubulin beta-1 chain-like [Fragaria vesca subsp. vesca]	48.32	4	17	123	505	54.3935	7.57666	1.54548	4	27.4594	1.47299	4	24.4166	1.20486	4	14.7357	1.06223	4	4.44561	1.22762	4	23.1875	1.01574	4	9.13324	1.46957	4	25.7708	1.32753	4	18.3464	1.2174	4	17.6557
FANhyb_rscf00000217.1.g00005.1	FANhyb_rscf00000217.1.g00005.1	54.26	1	25	97	843	94.1046	6.17627	1.04039	10	23.6179	0.99189	10	7.43513	1.27032	10	17.682	1.04479	10	11.6428	0.833208	10	8.98243	1.08671	10	6.71131	0.870452	10	22.5566	0.939293	10	8.5772	1.07146	10	16.1858
XP_004294071.1	PREDICTED: elongation factor 2-like [Fragaria vesca subsp. vesca]	40.57	2	33	139	990	107.946	7.45947	1.11884	101	25.5847	1.02134	101	21.6293	1.10329	101	16.2772	0.994969	101	16.1515	0.928693	101	21.7853	0.926207	101	18.7058	1.04344	101	27.7702	1.06507	101	16.713	1.00121	101	22.3932
XP_004287944.1	PREDICTED: aconitate hydratase, cytoplasmic [Fragaria vesca subsp. vesca]	37.27	22	28	120	260	29.2736	4.84326	1.10224	82	19.2955	1.17321	82	20.3118	1.04848	82	18.5016	1.12634	82	15.188	0.907642	82	17.3432	0.898852	82	22.1525	1.31091	82	25.1172	1.10312	82	18.561	1.20802	82	23.3902
XP_004299669.1	PREDICTED: 14-3-3-like protein [Fragaria vesca subsp. vesca]	71.92	13	19	124	224	24.1742	4.75439	0.475702	4	7.15273	0.828505	4	5.43605	0.874963	4	4.00025	1.09921	4	2.80083	0.614225	4	15.8448	0.9071	4	28.3272	0.589223	4	18.8954	0.891296	4	1.84665	0.719056	4	5.8587
XP_004297029.1	PREDICTED: elongation factor 1-beta 2-like [Fragaria vesca subsp. vesca]	71.43	1	14	90	224	24.1752	4.67822	0.424646	6	63.2434	0.784537	6	13.6847	0.882406	6	8.17958	0.942123	6	7.49306	0.375287	6	26.7561	0.686513	6	12.5843	0.535334	6	11.3655	0.778078	6	9.80492	0.73584	6	9.77734
FANhyb_rscf00001774.1.g00002.1	FANhyb_rscf00001774.1.g00002.1	73.66	1	14	92	1374	154.652	5.10986	1.02619	8	8.98536	0.976415	8	12.8602	1.09275	8	12.2927	1.0401	8	9.65208	1.03611	8	22.7578	1.03312	8	14.7085	1.2028	8	9.88669	1.11546	8	11.8623	1.03903	8	10.8966
FANhyb_rscf00000064.1.g00018.1	FANhyb_rscf00000064.1.g00018.1	19.29	4	21	105	577	61.0882	5.87158	1.19061	48	34.7723	1.02886	48	23.4316	1.1537	48	15.9445	1.0118	48	17.3437	0.829116	48	36.6088	0.894037	48	21.1039	1.13224	48	31.8809	0.97838	48	21.8227	1.03019	48	29.772
XP_004299212.1	PREDICTED: chaperonin CPN60-2, mitochondrial [Fragaria vesca subsp. vesca]	51.47	15	26	94	575	59.946	7.66455	0.992241	20	13.3457	1.06333	20	5.83729	0.999488	20	12.8585	0.94679	20	15.002	0.798075	20	24.0112	0.889123	20	12.0318	0.899202	20	10.3862	0.952151	20	18.8557	0.970873	20	15.684
XP_004287132.1	PREDICTED: leucine aminopeptidase 1-like [Fragaria vesca subsp. vesca]	41.39	5	18	82	995	109.266	7.45947	1.2065	17	43.6281	1.17898	17	17.2809	0.994282	17	11.0929	1.09413	17	22.8999	1.194	17	36.1699	1.10885	17	28.9697	1.02348	17	42.5549	1.07546	17	17.8677	1.08116	17	17.1871
XP_004309488.1	PREDICTED: staphylococcal nuclease domain-containing protein 1 [Fragaria vesca subsp. vesca]	48.94	7	38	121	653	72.2684	6.91748	0.973467	1		1.11226	1		1.24908	1		1.09708	1		0.917733	1		1.34947	1		0.981138	1		1.27346	1		1.46718	1
FANhyb_rscf00000013.1.g00025.1	FANhyb_rscf00000013.1.g00025.1	47.47	1	28	96	447	50.1938	4.85596	0.916255	9	15.8599	0.94419	9	20.7223	1.09032	9	16.1801	0.932344	9	15.2176	0.921453	9	18.473	1.1028	9	17.9286	0.731821	9	12.0284	0.969885	9	6.60977	0.927149	9	16.9988
FANhyb_rscf00000005.1.g00009.1	FANhyb_rscf00000005.1.g00009.1	40.72	2	15	117	123	13.404	5.56689	0.979152	7	15.1932	1.08191	7	6.85691	1.04303	7	6.73504	1.02398	7	2.34409	0.836121	7	3.46508	0.884948	7	6.13744	0.894091	7	15.1991	0.9446	7	8.64955	1.02182	7	12.4899
FANhyb_rscf00000054.1.g00016.1	FANhyb_rscf00000054.1.g00016.1	88.62	1	12	128	541	58.2541	5.89697	0.618619	7	25.0589	0.837037	7	5.73259	0.85637	7	6.90241	0.88826	7	8.51127	0.576176	7	29.5579	0.756046	7	18.4345	0.838648	7	11.6461	1.03072	6	5.87466	0.872045	7	31.117
XP_011466969.1	PREDICTED: T-complex protein 1 subunit theta [Fragaria vesca subsp. vesca]	60.63	3	26	85	451	49.6954	5.09717	0.706466	8	14.2007	0.795079	8	11.0123	0.905026	8	10.0703	0.795574	8	7.53571	0.695033	8	27.7004	0.812407	8	8.60525	0.667673	8	13.7072	0.920998	8	10.4992	0.736229	8	5.9992
XP_004299843.1	PREDICTED: tubulin alpha chain-like [Fragaria vesca subsp. vesca]	57.65	3	20	127	510	53.9941	7.1958	1.12926	70	35.2044	1.11541	70	21.2521	1.10282	70	20.3354	0.997338	70	15.8779	0.865019	70	33.5407	0.893629	69	21.2233	1.05053	70	26.8397	0.983849	70	20.4465	1.0004	70	29.9595
FANhyb_rscf00000009.1.g00006.1	FANhyb_rscf00000009.1.g00006.1	45.49	19	19	70	498	55.8204	5.07178	1.04766	95	26.4955	1.26372	95	21.6018	1.0729	95	13.881	1.101	95	12.7588	1.10398	95	26.4247	1.05157	95	20.2605	1.02028	95	24.4487	1.07996	95	20.6001	1.12511	95	20.8772
XP_004290881.1	PREDICTED: protein disulfide-isomerase [Fragaria vesca subsp. vesca]	50.8	23	28	117	871	95.166	7.56201	0.913366	13	17.9936	1.15649	13	17.7428	1.04245	13	10.7137	1.01879	13	13.5753	1.03124	13	28.1072	1.00096	13	19.3351	0.970188	13	17.6874	1.00386	13	16.1795	1.04001	13	12.5648
FANhyb_rscf00000413.1.g00011.1	/pseudo	35.48	3	25	93	508	55.9014	6.81494	1.16252	83	38.0247	1.1996	83	28.7959	1.24913	83	26.2973	0.939009	83	16.7114	0.890683	83	31.2967	0.870856	83	18.6793	0.934448	83	30.8238	1.03497	83	19.861	1.09753	83	32.7605
FANhyb_rscf00000001.1.g00001.1	FANhyb_rscf00000001.1.g00001.1	37.6	16	16	83	332	35.5803	6.41748	1.12932	84	33.4167	1.12063	84	24.7111	1.12045	84	20.497	1.016	84	18.2716	0.995282	84	35.7863	0.955324	84	21.7229	1.08701	83	30.5009	1.09159	84	23.2229	0.98254	84	31.9536
XP_004296370.1	PREDICTED: malate dehydrogenase [Fragaria vesca subsp. vesca]	59.04	16	17	88	852	93.2614	6.48096	0.924939	9	10.921	0.992386	9	12.3455	1.00619	9	9.85677	1.01175	9	14.4667	0.802666	9	10.7929	0.969427	9	4.38663	0.877333	9	18.5937	0.898859	9	13.0119	0.960387	9	9.86482
FANhyb_rscf00000406.1.g00005.1	FANhyb_rscf00000406.1.g00005.1	41.78	5	28	87	568	64.9133	6.22705	0.966874	27	38.0206	0.944186	27	28.2721	0.950377	27	17.3947	0.900223	27	23.4041	0.941992	25	32.3739	0.848179	27	31.0003	1.03605	26	48.1284	0.959992	27	40.8675	0.818371	27	36.0816
FANhyb_rscf00000555.1.g00006.1	FANhyb_rscf00000555.1.g00006.1	45.42	5	18	105	651	70.9436	8.26514	1.13364	57	48.1763	1.05454	57	24.8411	1.0949	57	22.8323	1.11562	57	18.7018	1.10671	57	54.9381	1.15432	57	28.91	1.13718	57	36.2673	1.08168	57	26.3135	1.13437	57	38.2763
FANhyb_rscf00000710.1.g00005.1	FANhyb_rscf00000710.1.g00005.1	47	23	25	79	530	57.6406	6.41748	1.14462	37	49.1055	1.24613	37	28.5303	1.2927	37	24.8405	0.923529	37	16.1257	0.964168	37	48.0377	0.90977	37	24.7767	1.02124	37	37.8044	1.06869	37	30.721	1.11675	37	21.9659
XP_004302480.1	PREDICTED: bifunctional 3-dehydroquinate dehydratase/shikimate dehydrogenase, chloroplastic-like [Fragaria vesca subsp. vesca]	50.94	8	19	70	543	61.0276	4.83057	1.04727	17	18.0179	1.17434	17	19.6618	1.03283	17	18.7229	0.956363	17	11.9184	1.07527	17	22.9755	1.05407	17	13.9646	0.956411	17	9.08139	0.98845	17	17.1116	0.989208	17	16.431
XP_004309487.1	PREDICTED: calnexin homolog [Fragaria vesca subsp. vesca]	46.78	6	23	109	135	14.8453	10.1548	0.71085	109	38.9686	0.584936	108	29.6845	0.709697	109	19.0417	1.26876	109	18.7043	1.244	109	34.7437	1.53308	109	21.8116	0.8597	106	27.0725	0.843953	109	17.0422	0.990612	109	23.8578
XP_011461273.1	PREDICTED: histone H2B-like [Fragaria vesca subsp. vesca]	54.07	9	9	109	631	69.2039	7.02002	0.835337	24	25.4619	0.95754	24	19.2479	0.908964	24	14.2895	0.984141	24	14.612	0.923792	24	31.0073	0.976198	24	17.1091	0.960049	24	32.2086	0.970286	23	25.5524	0.94536	24	25.6507
XP_004291087.1	PREDICTED: polyadenylate-binding protein 2-like [Fragaria vesca subsp. vesca]	51.82	5	27	98	715	80.9486	5.03369	1.07221	13	18.2854	1.19767	13	17.5402	1.09502	13	16.311	1.10332	13	8.46672	1.0933	13	34.3902	1.04378	13	11.8199	0.993562	13	36.929	1.10111	13	12.7895	1.00037	13	19.3193
FANhyb_rscf00000408.1.g00003.1	FANhyb_rscf00000408.1.g00003.1	50.21	5	22	105	358	38.5562	7.78174	1.17824	20	18.488	1.25427	20	15.967	1.18629	20	20.5048	0.995771	20	9.35656	1.08254	20	21.61	1.1273	20	17.779	1.00816	20	24.6908	1.14904	20	12.8207	1.16758	20	16.0138
XP_004303023.1	PREDICTED: fructose-bisphosphate aldolase cytoplasmic isozyme [Fragaria vesca subsp. vesca]	58.1	6	19	117	701	74.8989	5.18604	1.18164	37	26.0287	1.3363	37	19.0896	1.12616	37	10.2316	0.978765	37	11.5932	1.02327	37	28.8643	0.972432	37	17.531	0.96171	37	21.5313	1.16205	37	13.6443	1.07461	37	25.9559
XP_004307167.1	PREDICTED: stromal 70 kDa heat shock-related protein, chloroplastic-like [Fragaria vesca subsp. vesca]	50.5	10	33	112	527	57.472	6.75635	1.36759	10	39.0958	1.08504	10	17.0679	1.04605	10	21.34	1.1121	10	25.5614	1.12489	10	52.0934	0.967108	10	22.2031	1.37005	10	24.8077	1.2685	10	27.8276	1.06736	10	25.7617
XP_004303046.1	PREDICTED: pyruvate kinase, cytosolic isozyme-like [Fragaria vesca subsp. vesca]	48.58	3	21	113	263	29.6889	4.80518	1.05641	75	22.823	1.09131	75	19.5915	1.03557	75	14.8588	1.0746	74	13.8187	0.910774	75	19.6238	0.928492	75	16.4631	1.17881	75	23.746	1.04889	74	19.398	1.08412	75	24.7715
XP_004304139.1	PREDICTED: 14-3-3-like protein A [Fragaria vesca subsp. vesca]	67.68	11	17	118	905	103.601	8.33838	1.02553	20	33.847	0.956698	20	24.9127	0.938215	20	15.1153	0.988879	20	24.4079	1.12482	20	35.8715	1.02975	20	25.5975	1.06788	20	25.0179	1.05373	20	16.9118	0.96868	20	33.6466
FANhyb_rscf00000008.1.g00009.1	FANhyb_rscf00000008.1.g00009.1	24.86	7	20	109	419	47.744	4.57666	1.17517	74	32.4598	1.19575	74	24.6517	1.03168	74	22.2188	1.15352	74	17.7131	1.32445	74	43.8608	1.19027	74	18.6866	1.05358	74	26.7327	1.06189	74	21.96	1.12051	74	23.9513
XP_004302244.1	PREDICTED: calreticulin [Fragaria vesca subsp. vesca]	58	13	20	104	1319	148.101	7.31299	1.07818	90	24.3424	0.982391	90	13.8465	1.03577	90	17.3929	1.00826	90	16.935	1.05874	90	25.6334	1.05425	90	17.2836	1.07781	90	22.77	1.04751	90	12.8888	1.03938	90	25.4792
FANhyb_rscf00000161.1.g00004.1	FANhyb_rscf00000161.1.g00004.1	40.33	33	43	111	527	57.8116	7.48877	1.18472	50	34.1111	1.10719	50	20.5758	1.15255	50	17.3746	0.953587	50	13.294	0.975169	50	27.2249	0.915935	50	20.373	1.15394	50	24.6854	1.1237	50	16.2366	1.11951	50	23.2778
XP_004307020.1	PREDICTED: pyruvate kinase, cytosolic isozyme-like [Fragaria vesca subsp. vesca]	54.65	16	24	99	448	46.4348	6.58057	1.77111	2	8.58415	1.35429	2	17.6096	1.21909	2	6.77196	1.23309	2	24.3705	1.68456	2	5.72055	1.28869	2	15.8414	1.58499	2	18.8252	1.48397	2	8.65176	1.32851	2	20.368
FANhyb_rscf00000014.1.g00009.1	FANhyb_rscf00000014.1.g00009.1	42.63	1	14	64	561	60.5673	6.48096	0.957426	104	34.4907	0.942272	104	23.1782	0.997457	104	16.9561	0.962244	104	13.5536	0.949146	104	41.3687	0.968586	103	20.8829	1.05897	104	30.4886	1.07936	103	21.3539	0.951459	104	31.7629
XP_004295122.1	PREDICTED: T-complex protein 1 subunit eta [Fragaria vesca subsp. vesca]	62.03	27	28	105	898	98.0318	6.3667	0.543568	2	50.109	0.760749	2	33.7107	0.879096	2	16.0003	0.803856	2	30.2114	0.464631	2	36.8763	0.727107	2	40.6273	0.484233	2	20.9855	0.754038	2	43.9807	0.50693	2	20.5563
XP_004287770.1	PREDICTED: aconitate hydratase 1 [Fragaria vesca subsp. vesca]	40.42	1	27	96	599	64.7174	5.66846	1.47035	8	23.1795	1.33426	8	10.1874	1.09161	8	5.13441	1.00892	8	5.05715	1.26433	8	20.7439	1.11161	8	4.84751	1.17258	8	35.1465	1.06989	8	6.67234	1.07637	8	31.0892
FANhyb_rscf00000620.1.g00003.1	FANhyb_rscf00000620.1.g00003.1	38.73	2	17	74	521	54.3615	5.8208	0.472211	2	16.6472	0.718324	2	13.0727	1.12528	2	6.51138	0.874734	2	5.57889	0.32604	2	78.0983	0.787532	2	9.17586	0.543539	2	3.46248	0.742731	2	15.9273	0.82216	2	9.51683
FANhyb_rscf00001583.1.g00004.1	FANhyb_rscf00001583.1.g00004.1	57.2	1	19	92	339	35.6178	8.33838	1.10309	8	9.38407	1.22123	8	10.9588	1.28977	8	10.3801	1.05627	8	8.52012	0.933757	8	21.8188	0.966908	8	4.36982	1.00948	8	8.04177	1.04263	8	5.68352	1.03111	8	15.8476
FANhyb_rscf00001581.1.g00003.1	FANhyb_rscf00001581.1.g00003.1	66.96	1	17	70	558	60.823	5.69385	0.936076	22	30.0739	1.06266	22	21.1283	1.03568	22	10.7839	0.98605	22	20.2702	0.833842	22	31.1471	0.934856	22	14.6759	0.850031	22	16.8107	0.995083	22	13.4547	0.959545	22	25.9699
XP_004302499.1	PREDICTED: 2,3-bisphosphoglycerate-independent phosphoglycerate mutase [Fragaria vesca subsp. vesca]	57.89	3	27	102	293	29.7234	4.60205	0.850321	11	20.5475	1.02338	11	9.27901	1.02121	11	25.7061	1.002	11	17.8237	0.853953	11	16.0125	0.920238	11	18.962	1.11884	11	26.1585	1.0168	11	10.4467	0.928995	11	29.6753
XP_011458721.1	PREDICTED: uncharacterized protein OsI_027940 isoform X1 [Fragaria vesca subsp. vesca]	32.08	3	6	70	975	106.878	6.26514	0.860296	3	40.5806	0.772443	3	1.83848	0.834599	3	11.7542	0.808948	3	19.7151	0.634754	3	53.2446	0.680849	3	9.88	0.828098	3	39.311	0.864364	3	13.0523	0.787283	3	30.5578
FANhyb_rscf00000064.1.g00010.1	FANhyb_rscf00000064.1.g00010.1	37.95	1	28	99	490	54.4959	5.19873	0.787103	1		0.932777	1		0.912469	1		0.83393	1		0.712112	1		0.865033	1		0.669816	1		0.990149	1		0.699849	1
XP_004290741.1	PREDICTED: V-type proton ATPase subunit B2 [Fragaria vesca subsp. vesca]	54.08	1	21	78	475	52.6894	6.48096	1.56546	133	47.3303	1.32434	132	31.1346	1.37707	133	24.1473	0.922657	131	22.3927	0.846584	130	35.2553	0.799563	130	33.2541	1.04749	130	30.9295	1.02837	131	27.544	0.947187	131	26.5748
FANhyb_rscf00000001.1.g00003.1	FANhyb_rscf00000001.1.g00003.1	46.32	22	22	135	920	99.9319	9.14404	1.03858	104	28.1394	1.01335	104	20.5554	1.01971	103	17.5747	1.02632	103	16.6915	1.15893	104	35.7471	1.09503	104	23.9761	1.02057	102	27.5391	1.04902	104	22.7031	1.01848	103	21.7285
XP_004290253.1	PREDICTED: dynamin-2A-like [Fragaria vesca subsp. vesca]	60.76	46	46	109	406	44.9842	10.2427	1.30884	20	33.8885	1.27498	20	13.8089	1.09429	20	19.7787	1.08668	20	16.0173	1.39222	20	39.1708	1.17516	20	20.3878	1.18981	20	37.587	1.15845	20	22.4459	1.35843	20	29.8018
XP_004302838.1	PREDICTED: 60S ribosomal protein L4 [Fragaria vesca subsp. vesca]	59.85	5	21	101	339	35.6008	8.26514	1.01301	7	8.87308	1.15478	7	11.6009	1.22656	7	9.33317	1.02546	7	11.4277	1.03556	7	22.0163	0.906605	7	22.8458	0.833806	7	19.2456	0.996717	7	25.357	1.00533	7	8.94699
XP_004294095.1	PREDICTED: malate dehydrogenase, mitochondrial [Fragaria vesca subsp. vesca]	66.96	1	17	69	316	36.2249	6.91748	1.2243	12	17.3873	1.46732	12	12.4822	1.29598	12	14.1572	1.01024	12	5.61267	0.80811	12	15.2355	0.787644	12	9.21629	1.15059	12	13.4279	1.0704	12	13.6064	1.18247	12	17.9832
XP_004288206.1	PREDICTED: annexin D1-like [Fragaria vesca subsp. vesca]	64.24	3	18	83	810	91.469	6.06201	1.32676	18	22.3841	1.12788	18	16.1456	1.17426	18	18.8839	1.07154	18	15.7626	1.06753	18	49.1789	1.09584	18	22.5349	1.06853	18	36.7188	1.09264	18	15.4287	1.10637	18	19.2041
FANhyb_rscf00001521.1.g00001.1	FANhyb_rscf00001521.1.g00001.1	50.49	5	34	102	700	80.3829	5.03369	1.25513	11	25.0989	1.15548	11	16.9448	1.18647	11	12.8233	1.07155	11	19.8018	0.764206	11	26.5933	0.854778	11	27.75	1.07003	11	13.9716	0.937279	11	8.77751	1.06169	11	16.0905
XP_004308050.1	PREDICTED: heat shock protein 83-like [Fragaria vesca subsp. vesca]	46.86	5	33	149	326	36.1273	7.41553	1.08865	74	35.6966	1.00752	74	21.2367	1.02732	74	15.4934	1.05577	74	18.1985	1.0856	73	42.0688	1.01836	74	24.5493	1.1037	74	26.9353	1.07468	74	24.2673	1.02997	74	20.1459
XP_004299548.1	PREDICTED: guanine nucleotide-binding protein subunit beta-like protein [Fragaria vesca subsp. vesca]	51.53	16	16	74	250	27.2599	6.03662	1.11089	46	28.3178	1.08194	46	26.6903	1.12052	45	18.8336	0.992703	46	15.9565	1.04944	45	27.8738	1.06887	46	23.8268	1.02315	45	39.0536	1.03817	45	24.8496	1.09676	46	31.5332
XP_004294686.1	PREDICTED: L-ascorbate peroxidase, cytosolic [Fragaria vesca subsp. vesca]	54	6	11	68	503	54.1362	6.26514	0.852772	5	21.6465	0.913695	5	7.40569	1.05172	5	5.23641	0.864462	5	3.8343	0.705391	5	13.6661	0.677532	5	18.304	0.794789	5	6.72037	0.751761	5	12.2022	0.8459	5	9.66473
XP_004302845.1	PREDICTED: mitochondrial-processing peptidase subunit alpha [Fragaria vesca subsp. vesca]	43.94	1	16	71	447	49.3668	9.0708	1.68515	13	24.3051	1.29859	13	26.019	1.33342	13	35.6344	1.02891	13	17.5153	1.34253	13	29.8987	1.24752	13	31.7098	1.5384	13	30.5071	1.18896	13	24.5814	1.48207	13	56.7699
XP_004307410.1	PREDICTED: elongation factor 1-alpha [Fragaria vesca subsp. vesca]	47.43	4	19	146	886	98.6869	5.30029	1.03661	82	25.5117	0.964268	82	19.2008	1.05587	82	20.2986	1.02767	82	15.63	0.973288	82	28.3051	0.972777	82	24.6848	1.00395	82	22.8537	1.01317	82	17.2052	0.932119	82	23.3537
FANhyb_rscf00000769.1.g00006.1	FANhyb_rscf00000769.1.g00006.1	39.73	29	29	82	248	25.898	4.57666	0.923957	16	40.2543	1.11954	16	30.3138	0.973043	16	18.0789	1.04393	16	21.3379	1.01745	16	43.1443	1.07558	16	28.529	1.09356	16	26.5943	1.06223	16	17.5879	1.11862	16	36.377
XP_011458723.1	PREDICTED: uncharacterized protein Os08g0359500 isoform X4 [Fragaria vesca subsp. vesca]	43.15	5	8	74	683	73.8624	6.59521	1.05656	9	9.40324	1.13737	9	21.6252	0.963464	9	10.0523	1.04833	9	10.6815	1.17868	9	11.6368	1.08594	9	16.923	1.07008	9	12.2461	1.00349	9	11.6035	1.02544	9	14.6724
XP_011458014.1	PREDICTED: dolichyl-diphosphooligosaccharide--protein glycosyltransferase subunit 2 isoform X2 [Fragaria vesca subsp. vesca]	43.05	3	25	89	447	49.2196	9.05615	1.55388	2	12.7381	1.29967	2	7.56073	1.318	2	14.8558	1.0391	2	22.179	1.45555	2	21.5151	1.54516	2	6.88905	1.30192	2	3.64103	1.02709	2	6.22961	1.70547	2	14.0265
XP_004309880.1	PREDICTED: elongation factor 1-alpha [Fragaria vesca subsp. vesca]	51.68	1	19	148	556	60.5548	6.41748	1.11029	96	33.6829	0.994609	96	19.6061	1.06329	96	16.6489	1.01874	96	14.5164	1.05119	96	41.8165	1.048	96	28.6182	1.16463	96	37.3681	1.08266	96	25.3136	1.0339	96	24.7555
XP_004294191.1	PREDICTED: T-complex protein 1 subunit gamma [Fragaria vesca subsp. vesca]	53.96	28	28	96	793	89.9244	5.0083	0.938505	9	55.2887	1.05747	9	20.4143	1.0443	9	25.8096	0.861117	9	40.4522	0.650486	9	38.3966	0.766927	9	33.8648	0.757485	9	52.9195	0.850016	9	39.3318	1.02945	9	26.1874
XP_004297188.1	PREDICTED: heat shock protein 83 [Fragaria vesca subsp. vesca]	47.29	3	28	81	810	91.5651	6.1001	0.994944	9	14.1747	0.95374	9	11.3915	0.939672	9	8.09076	0.935781	9	7.16427	0.886847	9	19.9388	0.904607	9	15.89	0.962739	9	19.6867	0.9171	9	8.6326	0.946847	9	15.1695
XP_004303313.1	PREDICTED: phospholipase D alpha 1 [Fragaria vesca subsp. vesca]	49.38	3	32	93	490	54.3847	5.09717	0.915267	2	28.4019	0.554307	2	30.6745	1.16121	2	10.5859	1.07403	2	29.5396	1.16	2	11.2948	1.09868	2	12.9479	0.833198	2	17.2487	1.03023	2	5.08669	1.04545	2	1.96623
FANhyb_rscf00000438.1.g00009.1	FANhyb_rscf00000438.1.g00009.1	52.86	1	21	77	578	62.4777	6.07471	1.06839	45	20.2948	1.12845	45	18.979	1.08718	45	14.5171	1.06717	45	15.8074	1.07711	45	23.7035	1.08719	45	18.9169	0.933134	44	22.9288	0.990852	44	16.4443	1.05497	45	15.7948
XP_004297463.1	PREDICTED: phosphoglucomutase, cytoplasmic [Fragaria vesca subsp. vesca]	45.33	13	21	82	446	49.7472	6.21436	0.867592	42	23.7826	0.938331	42	25.3657	0.955731	42	19.0862	0.998735	42	15.5616	0.929606	42	31.1849	1.03735	42	17.851	1.04466	42	33.5465	0.980243	41	19.707	0.907593	42	26.8003
XP_004290031.1	PREDICTED: 26S proteasome regulatory subunit 4 homolog A [Fragaria vesca subsp. vesca]	56.73	11	23	93	961	109.347	6.20166	1.27461	7	22.6947	1.16786	7	15.1278	1.26564	7	19.7454	0.968803	7	9.64471	0.789248	7	11.4643	0.877849	7	14.2777	1.34298	7	21.4885	1.22433	7	24.135	1.1633	7	20.88
XP_004303182.1	PREDICTED: phosphoenolpyruvate carboxylase 2 [Fragaria vesca subsp. vesca]	48.6	3	42	102	323	34.7509	5.04639	1.07899	69	24.7211	1.03964	69	18.7852	1.08926	69	16.7803	1.05899	69	17.811	1.01012	69	31.6505	1.05725	69	19.9897	0.979884	69	30.4282	0.993687	69	16.6587	1.01868	69	22.2694
XP_004309811.1	PREDICTED: probable fructokinase-4 [Fragaria vesca subsp. vesca]	49.54	12	12	69	420	47.5932	6.60986	1.32458	17	20.7774	1.19334	17	11.1724	1.12811	17	22.3198	1.1066	17	12.3074	1.23908	17	19.6376	1.1258	17	13.7866	1.33848	17	20.8364	1.26397	17	14.076	1.16631	17	14.1155
XP_004300001.1	PREDICTED: elongation factor 1-gamma-like [Fragaria vesca subsp. vesca]	45.48	3	16	82	680	77.2305	7.89893	0.751691	83	26.0536	0.91146	83	19.3813	0.991972	83	14.6524	0.91901	83	12.8938	1.056	83	26.3397	1.26637	83	19.2996	1.0058	83	29.5759	1.24978	83	24.5442	1.24802	83	26.123
XP_004288435.1	PREDICTED: uncharacterized protein LOC101298064 [Fragaria vesca subsp. vesca]	47.79	22	33	122	534	58.6978	7.86963	1.06715	9	15.5229	1.27928	9	20.6541	1.28216	9	14.4531	1.03559	9	33.8846	1.03508	9	14.4448	0.984638	9	25.4691	0.878644	9	10.6531	1.27502	9	6.90379	0.834076	9	16.7534
XP_004288179.1	PREDICTED: phospho-2-dehydro-3-deoxyheptonate aldolase 2, chloroplastic-like [Fragaria vesca subsp. vesca]	50.94	2	22	94	389	42.063	6.26514	0.990237	23	21.3002	1.18014	23	16.0012	1.06042	23	8.49811	0.93155	23	12.303	0.866648	23	35.4422	0.814426	23	13.4303	0.998761	23	19.9767	0.990604	23	12.5515	1.15492	23	25.3827
FANhyb_rscf00007470.1.g00001.1	FANhyb_rscf00007470.1.g00001.1	59.9	6	21	80	488	53.7946	6.12549	1.28301	73	35.6193	1.22368	73	16.7142	1.17757	73	15.5217	1.06171	73	16.0225	1.0363	73	46.3341	0.967511	73	22.8221	1.13918	73	33.5824	1.12273	73	26.5908	1.05251	73	24.8383
FANhyb_rscf00000872.1.g00006.1	FANhyb_rscf00000872.1.g00006.1	57.17	18	23	87	800	88.7705	5.36377	0.849148	15	18.0279	0.819607	15	15.1573	0.941026	15	10.5804	0.915414	15	13.5181	0.760086	14	22.7041	0.91795	14	15.0595	1.10138	15	24.2867	0.973536	15	16.2874	0.833288	15	23.5496
FANhyb_rscf00000092.1.g00019.1	FANhyb_rscf00000092.1.g00019.1	33.75	6	23	87	253	27.1122	6.771	1.15507	64	44.6668	1.13423	65	25.1369	1.14511	65	18.5614	1.0137	65	19.819	1.05268	65	52.2102	1.00197	65	26.0478	1.11096	65	39.1208	1.09	65	24.0421	1.09015	65	29.1182
XP_004307511.1	PREDICTED: triosephosphate isomerase, cytosolic [Fragaria vesca subsp. vesca]	60.08	12	12	65	156	17.6714	9.72998	1.32624	1		0.907884	1		1.00319	1		1.35316	1		1.73661	1		1.41136	1		1.55731	1		1.42157	1		1.21148	1
XP_004288657.1	PREDICTED: ubiquitin-40S ribosomal protein S27a [Fragaria vesca subsp. vesca]	42.95	1	8	86	154	17.1903	6.06201	1.16815	1		1.18126	1		0.9544	1		1.07728	1		1.17649	1		1.00236	1		1.0713	1		0.858316	1		1.16249	1
XP_004294063.1	PREDICTED: ubiquitin-NEDD8-like protein RUB2 [Fragaria vesca subsp. vesca]	47.4	1	8	86	1406	159.35	6.91748	0.882268	2	2.39773	0.926029	2	0.0783762	1.05778	2	13.0887	1.02423	2	1.39879	0.667788	2	6.41148	0.872662	2	10.0308	0.882254	2	17.2063	0.877288	2	9.98303	1.0172	2	9.36319
FANhyb_rscf00000141.1.g00017.1	FANhyb_rscf00000141.1.g00017.1	27.1	2	29	76	340	37.3097	5.26221	1.06272	44	38.9389	1.03772	44	24.0653	1.00537	44	13.7627	1.02228	44	23.0343	1.00914	44	42.7283	0.982013	44	31.9679	0.890146	44	29.6067	0.958793	44	23.7044	0.966982	44	31.1233
XP_004304443.1	PREDICTED: adenosine kinase 2 [Fragaria vesca subsp. vesca]	45.88	8	10	53	391	41.4014	9.0415	1.1257	22	42.7143	1.26506	21	24.4784	1.10763	22	25.0414	1.10671	21	15.8807	1.10347	22	62.4836	1.15541	21	22.9687	0.949805	22	35.6892	1.02486	22	26.6026	1.13332	22	28.7252
XP_004295142.1	PREDICTED: enoyl-[acyl-carrier-protein] reductase [NADH], chloroplastic [Fragaria vesca subsp. vesca]	34.27	4	10	51	836	94.1039	5.56689	1.0618	7	9.25729	1.0945	7	9.9351	1.0794	7	3.63085	1.06087	7	21.4597	0.787647	7	5.33495	1.01154	7	6.01266	1.06801	7	12.3225	1.05628	7	8.69203	1.06979	7	8.65657
FANhyb_rscf00001100.1.g00002.1	FANhyb_rscf00001100.1.g00002.1	39.59	3	26	76	404	43.0623	7.98682	1.49615	46	24.3206	1.44427	46	23.647	1.37116	46	19.316	0.905216	46	10.417	0.867768	46	21.9922	0.830259	46	24.1124	1.0196	46	26.4291	1.10649	46	23.0362	1.05268	46	19.8022
XP_004304578.1	PREDICTED: glyceraldehyde-3-phosphate dehydrogenase A, chloroplastic [Fragaria vesca subsp. vesca]	45.54	14	16	68	1084	120.016	5.35107	0.863886	2	5.94124	0.756155	2	16.3026	0.901514	2	5.19517	1.01359	2	7.94099	0.873951	2	21.7345	1.019	2	4.76798	1.0134	2	11.1943	0.921712	2	5.66973	0.921657	2	7.3442
XP_011461461.1	PREDICTED: ubiquitin-activating enzyme E1 1 [Fragaria vesca subsp. vesca]	29.7	1	25	66	533	58.5977	7.7085	0.767988	5	28.0157	1.11569	5	5.27254	1.06102	5	23.898	1.10375	5	11.3636	1.22317	5	54.8426	1.18332	5	14.1165	0.726267	5	28.097	1.10093	5	17.8712	0.792465	5	29.7763
FANhyb_rscf00001880.1.g00002.1	FANhyb_rscf00001880.1.g00002.1	50.84	2	22	90	1193	130.226	5.61768	1.17417	7	9.5247	1.07331	7	4.7814	1.11369	7	4.45006	1.01395	7	17.8747	0.97796	7	7.85387	1.00719	7	3.22973	1.24185	7	5.13457	1.16843	7	11.4466	1.05527	7	8.97612
XP_004289596.1	PREDICTED: carbamoyl-phosphate synthase large chain, chloroplastic [Fragaria vesca subsp. vesca]	28.58	3	30	88	1081	121.937	6.354	1.19357	7	22.3345	1.03226	7	2.42821	1.09862	7	14.4774	1.0061	7	9.11662	1.37471	7	16.1473	1.10875	7	22.4041	1.33906	7	9.1572	1.25758	7	7.71757	1.14036	7	9.2356
FANhyb_rscf00000604.1.g00004.1	/TE	38.39	3	30	70	1705	192.992	5.42725	0.775312	15	21.7585	0.825055	15	18.8992	0.87517	15	19.2368	1.12189	15	15.3068	1.03993	15	28.3533	1.27017	15	15.739	0.79561	15	18.2725	0.855841	15	14.3528	0.91283	15	21.3312
XP_004295773.1	PREDICTED: clathrin heavy chain 1-like [Fragaria vesca subsp. vesca]	25.63	13	40	92	677	77.1195	7.25439	1.29954	88	38.1843	1.20785	88	28.7734	1.26703	88	15.6707	0.825039	87	19.4754	0.704445	88	38.4111	0.6405	88	25.7802	1.29837	88	34.4957	1.33411	88	21.939	1.20117	88	33.631
XP_004288436.1	PREDICTED: uncharacterized protein LOC101298363 [Fragaria vesca subsp. vesca]	52.29	32	35	99	385	42.1146	9.71533	1.18767	32	23.8588	1.09738	32	17.7014	1.11411	32	11.7082	1.01918	32	12.6061	1.12467	32	27.8521	0.921224	32	22.3231	1.08995	32	18.5452	1.06469	32	13.6401	0.988254	32	23.8915
XP_011468815.1	PREDICTED: ADP,ATP carrier protein 1, mitochondrial [Fragaria vesca subsp. vesca]	37.92	8	15	98	916	99.8785	6.65381	1.02892	6	21.6927	0.991359	6	14.3262	0.98127	6	7.44949	0.881186	6	12.2904	0.993851	6	13.8487	0.8441	6	8.87506	1.01155	6	23.6276	1.04523	6	13.5723	0.959296	6	13.7456
XP_004289609.1	PREDICTED: bifunctional aspartokinase/homoserine dehydrogenase 1, chloroplastic-like isoform X2 [Fragaria vesca subsp. vesca]	45.2	3	32	73	296	34.2289	8.01611	1.4887	2	7.39747	1.60744	2	2.71485	1.39772	2	8.77714	1.06653	2	10.4672	0.879799	2	30.2831	0.792447	2	9.42809	1.60136	2	4.57773	1.45002	2	4.36159	1.46972	2	14.3317
FANhyb_rscf00000495.1.g00003.1	FANhyb_rscf00000495.1.g00003.1	59.12	1	16	76	253	28.4753	4.81787	1.03271	61	24.4501	1.04438	59	13.569	0.962664	61	13.8592	0.976424	60	13.2749	0.777761	61	20.2469	0.822953	60	17.6656	1.07507	61	29.9265	1.06864	60	19.9959	1.10993	61	20.5021
XP_004299712.1	PREDICTED: 14-3-3-like protein B [Fragaria vesca subsp. vesca]	75.1	11	18	95	443	48.1399	6.21436	1.10163	52	23.6359	1.19742	53	21.1063	1.1935	52	18.3688	1.02954	52	19.8667	0.988112	51	25.1984	0.963984	53	20.8662	1.08326	51	26.6217	1.07927	53	17.243	1.06532	53	23.1902
XP_004310146.1	PREDICTED: uncharacterized protein LOC101305036 [Fragaria vesca subsp. vesca]	54.4	16	18	72	363	39.8325	6.44287	0.946449	7	8.1642	1.26366	7	6.35655	1.11357	7	3.89563	0.95543	7	7.84342	0.847053	7	13.0935	0.911922	7	11.2091	0.87395	7	10.2008	0.918616	7	13.2318	0.911645	7	15.5165
FANhyb_rscf00000036.1.g00025.1	FANhyb_rscf00000036.1.g00025.1	41.32	1	16	65	953	104.943	5.5415	0.994894	4	8.14111	0.862439	4	16.5925	1.02454	4	8.60055	0.781744	4	5.79134	0.557488	4	3.57107	0.682729	4	2.56215	0.917179	4	5.65655	0.829659	4	10.5539	0.822547	4	4.9554
XP_011467496.1	PREDICTED: ATPase 10, plasma membrane-type [Fragaria vesca subsp. vesca]	37.46	1	33	101	955	104.803	6.52197	1.43075	27	34.1086	1.27064	27	23.8168	1.19382	27	19.3083	0.960561	27	15.1667	0.731593	27	36.2441	0.636428	27	16.1037	1.23063	27	27.4711	1.00663	26	18.793	0.890843	27	25.5826
XP_004296457.1	PREDICTED: plasma membrane ATPase 4 [Fragaria vesca subsp. vesca]	30.26	12	25	72	799	90.2848	5.42725	1.06759	2	4.17856	1.08922	2	5.82218	1.05582	2	15.9877	1.10193	2	6.36141	0.924855	2	0.478759	0.997911	2	20.5682	0.995401	2	9.55793	0.956043	2	11.8774	1.21505	2	9.18602
XP_004293459.1	PREDICTED: heat shock protein 90-1 [Fragaria vesca subsp. vesca]	40.55	2	25	71	653	71.4584	5.2876	1.16285	10	12.082	0.928102	10	25.9329	1.26282	10	17.5616	0.954897	10	5.87678	1.04802	10	9.75967	1.08213	10	12.2134	1.2147	10	21.2441	0.988531	10	18.5223	1.25271	10	19.643
FANhyb_rscf00000060.1.g00021.1	FANhyb_rscf00000060.1.g00021.1	31.55	4	18	114	966	106.133	5.59229	1.11685	13	18.7907	1.10157	13	18.9783	1.12566	13	18.3271	0.912748	13	18.9089	0.986116	13	24.2043	1.06263	13	29.0697	1.032	13	15.0757	0.959819	13	24.6794	1.13848	13	8.64171
XP_011468035.1	PREDICTED: villin-3-like [Fragaria vesca subsp. vesca]	45.03	6	34	81	419	47.1718	8.41162	0.946703	71	27.9162	1.04471	71	19.4921	0.978002	71	12.1139	1.01748	71	16.3785	0.910492	71	34.9122	0.957008	71	16.5295	1.02466	71	24.1044	1.0047	71	20.4668	1.01392	71	21.5212
XP_004287374.1	PREDICTED: 26S protease regulatory subunit 8 homolog A [Fragaria vesca subsp. vesca]	54.89	19	21	80	449	50.2949	4.85596	1.01901	4	5.0859	1.02497	4	7.00305	1.12715	4	10.0872	1.00563	4	3.99654	0.851384	4	7.97578	0.898215	4	2.97861	0.941661	4	18.2611	0.965689	4	9.55932	1.01209	4	11.2098
XP_004291357.1	PREDICTED: tubulin beta chain-like [Fragaria vesca subsp. vesca]	46.33	1	16	105	558	60.8499	5.5542	1.08679	15	63.9344	1.17838	15	45.9838	1.23093	14	20.343	1.07374	15	26.1802	1.2512	15	42.5473	1.07356	15	24.8529	1.33986	15	53.1362	1.14054	15	29.8709	1.13464	15	35.7806
FANhyb_rscf00001285.1.g00004.1	FANhyb_rscf00001285.1.g00004.1	54.48	4	28	95	578	62.9131	8.57275	1.62636	57	34.453	1.2665	57	21.4474	1.17554	57	12.7603	1.14699	57	16.3206	1.51731	57	30.4436	1.2894	57	18.9135	1.15092	57	28.0607	0.981818	57	17.9166	1.08325	57	19.563
XP_004303758.1	PREDICTED: pectinesterase-like [Fragaria vesca subsp. vesca]	28.89	13	14	59	586	65.6168	6.39209	0.726824	10	20.4926	0.831047	10	18.2189	0.926324	10	16.3452	0.952917	10	16.6036	0.69339	10	16.654	0.777894	10	8.28141	0.792389	10	12.7638	0.828059	10	13.2881	0.797984	10	20.3462
XP_004298670.1	PREDICTED: hsp70-Hsp90 organizing protein 3 [Fragaria vesca subsp. vesca]	54.27	3	27	80	331	35.1439	6.32861	1.15962	68	29.8003	1.19072	68	23.1239	1.18294	68	17.9507	0.953505	68	17.0886	0.975314	68	37.3417	0.892147	68	20.1159	0.921696	68	25.91	0.962356	67	18.2497	1.09435	68	22.4064
FANhyb_rscf00000278.1.g00009.1	FANhyb_rscf00000278.1.g00009.1	59.21	19	19	68	424	47.6056	5.14795	0.969488	15	21.0382	1.02201	15	12.7502	0.972328	15	6.79486	0.955101	15	15.0441	0.9468	15	24.1643	0.921465	15	10.4091	1.02509	15	18.2639	1.09458	15	8.61296	0.887334	15	20.7186
XP_004302387.1	PREDICTED: 26S protease regulatory subunit 6A homolog [Fragaria vesca subsp. vesca]	68.63	4	24	88	532	57.7318	7.48877	1.18625	56	48.5838	1.08522	56	12.7832	1.04857	56	15.2807	1.05807	56	15.8076	1.23545	56	33.3071	1.13935	56	20.6673	1.20357	56	30.1737	1.22735	56	17.1761	1.11732	56	23.1137
XP_004307026.1	PREDICTED: T-complex protein 1 subunit delta [Fragaria vesca subsp. vesca]	47.56	15	23	77	289	32.5409	5.37646	1.80135	11	14.5274	1.46404	11	12.5536	1.45657	11	11.1726	1.13054	11	16.1547	1.58357	11	9.58626	1.27573	11	17.0152	1.39618	11	16.5228	1.43208	11	10.5779	1.62356	11	17.5796
XP_004293298.1	PREDICTED: putative lactoylglutathione lyase [Fragaria vesca subsp. vesca]	56.75	3	14	76	361	39.6536	6.94678	1.33424	2	14.316	1.02674	2	17.6322	1.12529	2	11.9443	1.1473	2	9.72872	1.41291	2	1.56748	1.06169	2	24.1996	1.56371	2	27.7821	1.22377	2	2.64408	1.25285	2	10.3026
FANhyb_rscf00001066.1.g00002.1	FANhyb_rscf00001066.1.g00002.1	44.88	1	12	69	1191	130.002	5.66846	1.60478	3	12.3181	1.17443	3	1.17617	1.40377	3	4.22399	1.08866	3	12.6256	1.53578	3	7.1903	1.15457	3	1.2246	1.70002	3	16.7511	1.44323	3	14.5617	1.23041	3	18.1266
FANhyb_rscf00001416.1.g00002.1	FANhyb_rscf00001416.1.g00002.1	28.55	2	29	84	950	103.598	7.12256	1.20852	5	11.9315	1.06948	5	8.8479	0.932803	5	31.3629	0.973509	5	15.9906	0.970951	5	21.3536	0.946455	5	4.5057	1.17145	5	8.78601	1.05362	5	16.0752	1.08411	5	18.4575
FANhyb_rscf00000196.1.g00013.1	FANhyb_rscf00000196.1.g00013.1	41.89	2	31	72	938	106.965	7.60596	1.39861	4	16.2318	1.11965	4	20.7137	1.30289	4	9.58849	1.02716	4	7.9169	1.00017	4	9.02317	0.972989	4	8.95473	1.49292	4	22.7024	1.22549	4	13.1354	1.07005	4	9.60866
FANhyb_rscf00000954.1.g00004.1	FANhyb_rscf00000954.1.g00004.1	44.14	2	37	88	181	20.6667	6.94678	1.18229	53	29.7332	1.4705	52	20.1069	1.16042	53	15.179	1.13481	53	15.9557	1.27173	53	32.1395	1.22608	52	22.2965	1.05541	53	24.2112	1.11671	52	16.1492	1.27372	53	24.3944
XP_004302301.1	PREDICTED: ADP-ribosylation factor-like [Fragaria vesca subsp. vesca]	58.01	8	9	59	202	22.5472	5.70654	1.32748	14	53.2486	1.15159	14	29.2103	1.10913	14	19.877	1.04797	14	9.54263	1.40471	14	66.7548	1.09413	14	22.7496	1.19368	14	53.7587	1.14931	14	27.5735	1.15831	14	28.0351
FANhyb_rscf00000277.1.g00012.1	FANhyb_rscf00000277.1.g00012.1	83.17	4	14	61	528	58.9625	6.29053	0.85607	6	16.9041	0.870782	6	11.3306	1.00859	6	7.4579	0.968674	6	2.47194	0.87126	6	3.64003	0.958223	6	9.3195	0.946232	6	21.8109	0.911341	6	9.7139	0.930274	6	4.1892
FANhyb_rscf00000813.1.g00003.1	FANhyb_rscf00000813.1.g00003.1	57.01	1	25	76	315	33.5413	7.38623	1.15556	55	29.7713	1.12735	55	21.5296	1.14053	55	15.6705	1.01883	55	17.2096	0.927328	55	37.3664	0.948749	55	22.727	1.07502	55	32.5977	1.01875	55	19.4493	1.07481	55	25.5407
FANhyb_rscf00001778.1.g00001.1	FANhyb_rscf00001778.1.g00001.1	41.59	12	12	55	353	39.5238	5.5542	0.955537	56	20.2615	1.08935	56	14.8088	1.1419	56	17.3907	0.918198	56	18.473	0.711768	56	37.2102	0.829115	56	23.8189	0.790328	56	30.1759	0.868388	56	18.2612	0.928881	56	19.237
YP_004286097.1	photosystem II protein D2 (chloroplast) [Fragaria vesca subsp. vesca]	25.21	7	7	56	535	57.851	6.58057	1.30519	66	34.364	1.40186	66	22.8666	1.30485	66	13.9152	0.908616	66	19.613	0.906593	66	42.1106	0.815343	66	28.7072	1.06845	66	28.7352	1.23705	66	21.9674	1.17589	66	30.2055
FANhyb_rscf00000592.1.g00006.1	FANhyb_rscf00000592.1.g00006.1	43.93	17	17	67	389	44.2919	10.1401	1.10158	95	25.9662	1.05182	95	20.3307	1.07314	95	16.9311	1.11029	95	15.9046	1.09945	95	24.0709	1.14125	95	17.8871	1.16123	95	23.0782	1.14206	95	15.5774	1.18181	95	20.9321
XP_004290498.1	PREDICTED: 60S ribosomal protein L3 [Fragaria vesca subsp. vesca]	48.33	24	24	95	253	28.3973	4.89404	0.969026	44	22.3939	1.06318	44	18.1715	0.863605	44	9.60116	0.972171	44	17.2849	0.82554	44	28.6462	0.908861	44	15.9347	1.03406	44	27.5588	1.05025	44	18.3847	0.977231	44	24.3595
XP_004288507.1	PREDICTED: 14-3-3-like protein GF14 kappa [Fragaria vesca subsp. vesca]	63.24	9	16	76	965	110.208	6.22705	1.00338	58	26.2414	0.939632	58	20.4175	1.01531	58	20.2516	1.01132	58	16.7725	0.950986	58	23.804	0.963334	58	20.3409	0.995376	58	20.8194	0.940591	58	16.4124	0.874453	58	21.9239
XP_004294066.1	PREDICTED: phosphoenolpyruvate carboxylase 2 [Fragaria vesca subsp. vesca]	40.31	21	36	91	697	74.1206	5.26221	1.19146	19	27.2372	1.25934	19	22.8159	1.22398	19	15.7533	1.00949	19	11.9992	0.907608	19	16.7174	0.9445	19	10.3561	0.901844	19	21.8065	1.05365	19	12.4841	1.0949	19	15.9448
XP_004300629.1	PREDICTED: stromal 70 kDa heat shock-related protein, chloroplastic [Fragaria vesca subsp. vesca]	46.92	7	30	94	249	27.7157	9.49561	0.824253	16	12.3165	0.966713	16	21.988	0.8665	16	29.2214	0.87069	16	16.4226	0.601078	15	21.6355	0.707075	16	23.3913	0.722342	16	34.4484	0.765709	16	25.1766	0.687247	16	34.7114
FANhyb_rscf00000008.1.g00048.1	FANhyb_rscf00000008.1.g00048.1	79.92	3	21	100	843	90.4918	5.84619	1.07888	57	29.7553	1.22036	57	23.0654	1.04564	57	17.7291	0.950312	57	16.385	0.923655	57	36.8989	0.899772	57	24.0867	0.928272	57	35.5619	1.00731	57	19.2827	0.962926	57	22.7054
FANhyb_rscf00000049.1.g00028.1	/TE	48.87	21	21	57	945	110.554	9.17334	0.89635	18	17.3241	0.894593	18	20.4884	0.948658	18	7.98734	0.987714	18	10.486	0.868959	18	18.1536	1.04237	18	11.6326	0.923827	18	20.8353	0.936657	18	14.2467	0.948043	18	19.3758
XP_004302262.1	PREDICTED: eukaryotic translation initiation factor 3 subunit A [Fragaria vesca subsp. vesca]	41.48	11	36	86	482	53.8707	4.75439	1.38462	2	10.118	1.08054	2	1.06031	1.2084	2	12.0143	1.28163	2	5.84572	1.12234	2	25.3813	1.34069	2	17.9427	1.02921	2	5.46634	1.02734	2	5.32979	1.08411	2	11.3182
FANhyb_rscf00000220.1.g00008.1	FANhyb_rscf00000220.1.g00008.1	43.15	1	16	103	713	82.2522	5.18604	1.05297	80	30.4763	1.07251	80	19.211	1.03234	80	14.8903	1.04216	78	14.9476	1.02854	80	41.2492	1.07212	80	22.7392	1.02665	80	26.7629	1.07633	80	24.586	1.06793	80	23.1305
XP_004302144.1	PREDICTED: eukaryotic translation initiation factor 3 subunit B-like [Fragaria vesca subsp. vesca]	40.81	26	26	82	474	51.9549	7.54736	1.30877	4	5.1999	1.19222	4	10.8259	1.17439	4	6.09961	0.993286	4	6.66437	1.15848	4	20.7668	1.0206	4	8.85957	1.35201	4	5.26099	1.21798	4	13.2199	1.10621	4	17.0585
FANhyb_rscf00001094.1.g00002.1	FANhyb_rscf00001094.1.g00002.1	40.51	1	15	59	292	32.4101	5.021	0.907899	45	23.9836	1.16514	44	18.0094	0.965977	45	14.1413	0.964993	45	16.4239	0.815534	45	33.0806	0.868815	45	17.6207	0.770644	45	25.8426	0.904997	44	20.9186	0.868732	45	27.6848
XP_004299163.1	PREDICTED: 28 kDa ribonucleoprotein, chloroplastic [Fragaria vesca subsp. vesca]	45.21	10	10	46	420	47.38	6.31592	1.25163	2	68.44	1.12026	2	4.93901	0.756963	2	3.46497	1.24514	2	12.5448	1.48131	2	27.6841	1.43552	2	10.3838	1.3869	2	5.44337	1.07828	2	17.4337	1.11387	2	9.45936
XP_004308137.1	PREDICTED: elongation factor 1-gamma-like isoform X2 [Fragaria vesca subsp. vesca]	45.48	2	15	67	168	18.9025	4.57666	1.24893	21	41.4415	1.29527	21	12.723	1.14845	21	16.5048	1.11716	21	14.9244	1.30644	21	18.3252	1.12519	20	21.2443	1.0152	21	35.6989	1.21189	21	21.6222	1.13987	21	31.6606
XP_004296846.1	PREDICTED: translationally-controlled tumor protein homolog [Fragaria vesca subsp. vesca]	51.79	1	9	71	362	39.6454	6.44287	1.02017	8	21.0473	1.24003	8	10.8933	1.06807	8	11.1592	0.962866	8	6.64765	0.770833	8	11.2357	0.875096	8	3.10744	0.769089	8	3.27121	0.938482	8	15.7687	0.921306	8	21.8601
XP_004302250.1	PREDICTED: probable protein disulfide-isomerase A6 [Fragaria vesca subsp. vesca]	41.16	2	15	63	730	79.5234	7.03467	1.19439	23	18.9729	1.03766	23	15.9859	1.12414	23	11.0371	0.919903	23	13.3497	1.0212	23	29.0862	1.00615	23	17.7244	1.10593	23	18.5915	1.07801	23	20.9945	0.984078	23	19.4894
XP_004288584.1	PREDICTED: NADH dehydrogenase [ubiquinone] iron-sulfur protein 1, mitochondrial [Fragaria vesca subsp. vesca]	41.78	10	24	60	263	27.9661	5.2749	0.892014	12	25.7065	1.28842	12	32.045	1.27328	12	20.8099	0.892997	12	27.9269	0.625259	12	23.2184	0.80787	12	26.6053	0.781278	12	22.3416	0.795457	12	25.5473	0.877844	12	16.264
XP_011460161.1	PREDICTED: chlorophyll a-b binding protein of LHCII type 1-like [Fragaria vesca subsp. vesca]	49.43	2	7	50	364	41.4049	6.43018	1.00646	57	22.9934	0.959363	57	23.8293	1.10544	57	18.4769	1.00093	57	19.3966	0.912251	57	22.9199	0.941698	57	20.2411	1.12946	57	28.9457	0.985614	57	16.168	1.02292	57	23.7235
XP_004299283.1	PREDICTED: alpha-1,4-glucan-protein synthase [UDP-forming] [Fragaria vesca subsp. vesca]	55.22	12	17	73	274	30.9253	4.89404	0.935715	75	29.597	0.922868	75	28.2266	0.983854	75	19.4618	1.06448	75	22.4076	0.962443	75	36.9451	1.06002	75	22.3572	1.09912	75	29.9635	1.03328	74	27.8212	1.12587	75	27.3092
FANhyb_rscf00002959.1.g00001.1	FANhyb_rscf00002959.1.g00001.1	59.12	13	16	97	258	27.9408	10.8872	0.980094	80	28.5463	0.911522	80	19.7505	0.94987	80	20.2925	1.11655	81	17.3231	1.00824	79	34.4685	1.0858	81	17.8389	0.95028	80	29.4927	0.975793	80	21.1931	0.958866	80	25.4837
XP_004293702.1	PREDICTED: 60S ribosomal protein L8-3 [Fragaria vesca subsp. vesca]	58.53	15	15	82	341	38.2727	7.59131	0.6138	34	41.519	0.742317	34	29.5397	0.738494	34	35.2431	1.23099	34	18.0702	1.33245	34	26.2342	1.75363	34	26.6034	0.733816	25	41.9648	0.723154	34	26.1287	0.700338	34	35.8268
XP_011469795.1	PREDICTED: UDP-glucuronic acid decarboxylase 5-like [Fragaria vesca subsp. vesca]	60.7	9	16	61	1086	122.32	6.13818	1.05719	1		1.05857	1		1.05149	1		0.950434	1		1.08341	1		0.866013	1		1.28096	1		1.13875	1		0.980106	1
XP_004288651.1	PREDICTED: leucine--tRNA ligase, cytoplasmic [Fragaria vesca subsp. vesca]	35.64	1	28	64	411	46.4285	6.69775	0.982761	20	14.5583	0.952496	20	17.8209	0.974925	20	13.165	0.977729	20	8.30646	0.971578	20	22.1104	0.965857	20	17.8357	0.918465	20	12.8785	0.951395	20	10.5066	0.88987	20	18.1476
XP_004309437.1	PREDICTED: isocitrate dehydrogenase [NADP] [Fragaria vesca subsp. vesca]	49.64	2	20	78	887	99.5282	5.66846	1.33549	17	25.3174	1.2391	17	17.6223	1.03173	17	11.7813	1.0839	17	11.2967	0.997278	17	34.5581	1.03372	17	32.1254	1.19684	17	23.9199	1.17532	17	19.6906	1.19993	17	24.8063
XP_011463900.1	PREDICTED: puromycin-sensitive aminopeptidase isoform X3 [Fragaria vesca subsp. vesca]	46.11	8	32	83	2345	273.717	8.77783	1.00673	102	26.4795	0.855651	102	15.9022	0.895184	102	12.9258	1.03085	102	14.4325	1.05638	102	36.7542	1.06675	102	20.7956	1.23257	102	26.6319	1.05512	102	16.9006	1.02837	102	25.1283
FANhyb_rscf00000433.1.g00007.1	FANhyb_rscf00000433.1.g00007.1	29.38	59	60	103	213	23.7106	7.18115	0.946609	58	21.9604	1.23455	58	19.9313	1.18039	58	13.5437	1.04234	58	19.0363	1.00343	58	28.1863	1.08277	58	20.9554	1.03327	58	25.9685	1.08052	58	20.8561	1.12836	58	33.5828
XP_004307406.1	PREDICTED: glutathione S-transferase DHAR2-like [Fragaria vesca subsp. vesca]	64.32	14	15	65	422	45.1048	6.15088	1.19436	70	33.7872	1.06341	70	22.3367	1.13875	70	19.2554	1.05577	70	16.9079	0.989554	70	40.25	0.952736	69	21.9808	1.17562	70	26.3453	1.06031	70	24.486	1.04771	70	28.2194
XP_004289972.1	PREDICTED: succinyl-CoA ligase [ADP-forming] subunit beta, mitochondrial [Fragaria vesca subsp. vesca]	62.09	25	25	70	705	79.9542	4.88135	1.52801	1		1.39555	1		1.12813	1		0.998471	1		1.32589	1		1.18656	1		1.29659	1		1.00173	1		1.30406	1
FANhyb_rscf00002208.1.g00001.1	/partial	46.24	1	26	73	988	109.338	6.39209	0.957905	73	24.9558	1.08825	73	15.6918	1.00474	73	19.548	1.03576	73	15.8103	1.01893	73	28.5771	1.02664	73	19.7195	0.92221	73	24.9224	1.0276	73	14.9435	0.996602	73	25.1959
FANhyb_rscf00000362.1.g00005.1	FANhyb_rscf00000362.1.g00005.1	33.4	26	26	73	249	27.6537	9.5835	0.878943	16	33.1826	0.996531	15	21.7705	0.966485	16	25.0755	0.989101	16	19.9406	0.826238	16	38.3816	0.877517	16	25.98	0.87372	16	26.3667	0.912266	16	40.4427	0.825558	16	22.8158
XP_004287613.1	PREDICTED: 40S ribosomal protein S3-3-like [Fragaria vesca subsp. vesca]	79.92	3	21	100	290	31.9833	9.53955	0.915148	49	24.3057	1.05783	50	13.8168	0.964582	49	17.2876	1.11019	50	15.2623	0.971437	49	29.7168	0.991963	50	13.2147	0.950144	50	24.6785	0.941788	49	17.5517	0.945558	50	21.4891
XP_011466930.1	PREDICTED: prohibitin-1, mitochondrial [Fragaria vesca subsp. vesca]	66.55	13	14	56	535	59.1627	6.13818	0.977882	72	20.2466	0.929141	72	20.985	1.04024	72	15.5088	0.982867	72	15.1168	0.922777	72	26.5169	0.902551	72	18.3654	1.16196	71	25.3811	1.04349	72	18.5863	0.96173	72	17.3612
FANhyb_rscf00000090.1.g00007.1	FANhyb_rscf00000090.1.g00007.1	48.79	22	22	75	460	50.2111	7.82568	1.39165	5	9.04579	1.12589	5	4.0402	1.13604	5	1.63597	1.02286	5	9.26267	1.33007	5	9.55767	1.08688	5	15.2535	1.40602	5	12.2269	1.13311	5	9.28287	1.18744	5	2.63257
XP_011457781.1	PREDICTED: LL-diaminopimelate aminotransferase, chloroplastic [Fragaria vesca subsp. vesca]	43.26	2	16	60	510	55.3059	7.54736	0.908598	60	29.0877	0.974341	60	23.9191	1.05869	60	15.4846	0.874703	58	18.2201	0.7427	60	35.2259	0.799454	57	24.462	0.97791	60	29.4403	1.0417	59	18.9246	0.944213	60	23.5662
XP_004297699.1	PREDICTED: pyruvate kinase, cytosolic isozyme [Fragaria vesca subsp. vesca]	39.22	14	18	71	945	103.888	5.57959	1.04112	6	12.3457	0.99687	6	9.56198	1.13095	6	11.2689	0.914874	6	22.1541	0.750988	6	42.5992	0.672753	6	5.15014	1.00255	6	3.92023	0.949211	6	12.3071	0.87439	6	16.6273
FANhyb_rscf00000059.1.g00014.1	FANhyb_rscf00000059.1.g00014.1	37.78	2	33	96	3319	368.622	4.17041	1.16783	28	33.2012	1.12336	28	25.2567	1.30366	28	25.8319	0.765327	28	10.8437	0.586058	28	21.8677	0.596799	28	23.6348	0.952309	28	26.3934	1.01728	28	13.7886	0.952444	28	29.9222
FANhyb_rscf00000118.1.g00001.1	/partial	15.82	17	39	68	480	52.8843	6.56592	1.04446	29	47.1298	1.07273	29	23.1338	0.958474	29	16.0107	1.21549	29	14.6213	1.53732	29	45.5797	1.47904	29	24.3941	0.844987	29	45.5103	1.0084	29	21.0537	1.01036	29	33.2835
XP_004297255.1	PREDICTED: UDP-glucose 6-dehydrogenase 2 [Fragaria vesca subsp. vesca]	37.92	9	17	62	365	39.7771	5.5542	0.643418	71	37.0497	0.647849	70	21.1936	0.715173	71	18.9587	1.24032	71	15.4646	0.989937	70	47.3516	1.28193	71	27.2775	0.573163	65	36.1098	0.703345	71	20.3102	0.68051	71	26.2497
XP_004307899.1	PREDICTED: caffeic acid 3-O-methyltransferase [Fragaria vesca subsp. vesca]	62.47	14	14	73	120	13.399	4.97021	1.06973	64	31.8055	1.37988	64	23.4569	1.29361	64	17.3438	0.890207	64	14.2322	0.806981	64	28.9977	0.700498	64	24.2564	1.18693	64	19.3464	1.09476	63	15.335	1.30287	64	16.9325
FANhyb_rscf00005682.1.g00002.1	/TE	65.83	7	7	64	459	49.8707	8.66064	0.754841	3	32.995	1.10317	3	32.8334	1.07503	3	7.39664	1.11784	3	18.8503	0.421335	3	13.2467	0.711871	3	22.2566	1.03081	3	14.4766	0.990525	3	1.16607	0.788177	3	5.67584
XP_004291203.1	PREDICTED: aspartate aminotransferase, cytoplasmic [Fragaria vesca subsp. vesca]	51.85	1	18	56	1002	108.85	5.2876	1.03939	9	49.8405	0.844302	9	21.4656	0.856715	9	9.07722	1.01601	9	16.8107	1.03835	9	29.742	0.880583	9	42.7068	1.15817	9	18.4657	1.13493	9	9.17123	0.822916	9	35.918
XP_004296629.1	PREDICTED: 26S proteasome non-ATPase regulatory subunit 1 homolog A-like [Fragaria vesca subsp. vesca]	31.04	6	24	63	473	51.7997	7.18115	0.976759	70	31.1588	1.0952	70	25.9776	1.1631	70	15.4013	0.944492	70	16.7295	0.888409	69	32.6134	0.883624	70	19.7071	0.903632	70	25.6668	0.978937	70	21.8353	1.01277	70	29.8293
YP_004286098.1	photosystem II CP43 chlorophyll apoprotein (chloroplast) [Fragaria vesca subsp. vesca]	26.22	10	10	70	133	15.3235	10.1841	0.919616	30	14.3822	1.27882	30	12.2079	0.961119	30	21.9551	1.14441	30	14.2464	0.968755	30	14.4011	1.01263	30	13.7952	0.959041	30	16.5895	1.00105	30	14.012	1.02131	30	17.4035
XP_004296381.1	PREDICTED: 60S ribosomal protein L14-2 [Fragaria vesca subsp. vesca]	53.38	5	9	57	444	49.736	5.75732	1.1039	78	25.2945	1.0113	78	20.0495	1.06401	78	16.7543	0.979622	78	16.3229	0.926869	78	31.018	0.969445	78	17.7226	1.04274	78	26.4674	1.04264	78	19.4876	1.04848	78	24.7853
FANhyb_rscf00000551.1.g00005.1	FANhyb_rscf00000551.1.g00005.1	44.59	18	18	78	1680	186.427	5.5415	0.913795	1		0.946155	1		0.970007	1		1.1171	1		1.10859	1		1.18639	1		1.07726	1		1.03696	1		1.34361	1
FANhyb_rscf00000018.1.g00001.1	/TE	20	1	27	53	507	55.3461	5.09717	1.36157	29	33.2347	1.48358	29	24.6994	1.2872	29	16.9052	0.977487	29	10.0226	0.899298	29	26.7747	0.875909	29	17.696	0.922076	29	29.4752	1.04993	29	17.3569	1.12242	29	23.7851
YP_004286087.1	ATP synthase CF1 alpha subunit (chloroplast) [Fragaria vesca subsp. vesca]	36.29	9	16	60	571	62.3892	6.59521	0.749098	7	32.1422	0.941	7	61.1081	0.946967	7	31.0112	0.864053	7	34.0161	0.68946	7	17.6595	0.79792	7	27.9574	0.628299	7	50.3112	0.851815	7	35.3178	0.804151	7	45.9006
FANhyb_rscf00000012.1.g00013.1	FANhyb_rscf00000012.1.g00013.1	27.32	1	13	59	752	83.7902	8.73389	1.00996	57	23.687	1.076	57	17.9263	1.03005	57	15.1038	1.04667	57	15.9956	1.14118	57	29.0966	1.1497	57	25.2678	0.923586	57	26.3483	1.031	57	17.1822	0.989079	57	23.1675
XP_004302641.1	PREDICTED: acetyl-coenzyme A carboxylase carboxyl transferase subunit alpha, chloroplastic [Fragaria vesca subsp. vesca]	43.88	27	27	57	566	63.17	4.86865	1.01249	11	9.70484	1.30305	11	10.8743	1.11471	11	7.91013	1.10437	11	12.802	0.961834	11	9.13476	1.01622	11	11.6967	0.95201	11	19.9539	0.986561	11	9.48709	1.12644	11	12.1123
XP_004295031.1	PREDICTED: protein disulfide isomerase-like 1-4 [Fragaria vesca subsp. vesca]	48.06	2	24	78	1622	183.172	6.04932	1.06348	50	21.6242	1.02441	50	12.9935	1.06112	50	12.5801	1.03697	50	14.8809	1.0306	50	26.4352	1.03461	50	18.2802	0.972368	50	20.4115	1.01201	50	10.5282	1.01525	50	16.4801
XP_004299919.1	PREDICTED: UDP-glucose:glycoprotein glucosyltransferase [Fragaria vesca subsp. vesca]	30.89	25	41	85	394	42.9407	5.8208	0.715225	43	32.3799	1.02433	43	19.8646	0.968876	43	17.591	1.19986	43	20.4717	1.36594	43	33.933	1.42007	43	31.0715	0.575798	35	27.9369	0.84238	43	24.2151	0.819812	42	22.4959
FANhyb_rscf00000301.1.g00011.1	/TE	63.2	7	16	89	1178	132.099	5.84619	1.41192	10	25.5199	1.28632	10	12.2711	1.0575	10	8.41801	1.09639	10	12.8626	1.20481	10	39.5096	1.16989	10	15.4079	1.10817	10	32.293	0.901488	10	15.6904	1.29588	10	18.4883
FANhyb_rscf00000576.1.g00003.1	FANhyb_rscf00000576.1.g00003.1	25.55	3	27	76	322	34.1722	5.99854	1.13928	57	27.6385	1.12103	57	23.3215	1.04786	57	16.7119	0.973966	57	17.1977	1.0137	57	38.2476	0.991292	57	21.3129	0.950534	57	23.1793	0.951881	57	14.6116	0.998161	57	22.7631
XP_004304618.1	PREDICTED: 2-methylene-furan-3-one reductase [Fragaria vesca subsp. vesca]	70.19	20	20	57	745	82.9054	4.70361	0.932877	56	28.4642	0.950036	56	17.2658	0.968939	56	14.9034	0.981122	56	16.1905	0.975626	56	33.2434	1.04816	56	22.3436	0.844955	56	24.9422	0.893127	55	21.3418	0.968974	56	25.3801
FANhyb_rscf00000407.1.g00006.1	FANhyb_rscf00000407.1.g00006.1	27.52	14	17	60	761	80.0368	6.12549	1.0749	54	38.5079	1.23817	54	28.8784	1.11422	54	21.1687	0.960059	54	17.6194	1.14813	54	35.4379	1.08215	54	26.3141	1.03753	54	29.9907	1.16002	54	17.3689	1.17099	54	29.8127
FANhyb_rscf00000423.1.g00001.1	FANhyb_rscf00000423.1.g00001.1	32.33	14	15	56	276	29.3352	8.66064	1.20376	12	46.8943	1.13967	12	22.3401	1.11683	12	18.2902	1.04083	12	19.4071	1.19556	12	36.3445	1.11003	12	26.4125	1.07656	12	38.7766	1.05153	12	20.1169	0.990049	12	42.9076
XP_004288248.1	PREDICTED: mitochondrial outer membrane protein porin 2-like [Fragaria vesca subsp. vesca]	67.75	4	16	49	393	43.0788	6.02393	0.719424	46	23.0257	0.910627	46	15.85	0.934057	46	16.0082	1.14326	46	18.9351	1.18584	46	43.4938	1.35188	46	38.5238	0.65318	46	24.8322	0.938765	46	14.315	0.936793	46	22.0369
FANhyb_rscf00002955.1.g00001.1	FANhyb_rscf00002955.1.g00001.1	60.81	6	15	93	202	22.6132	5.42725	1.15256	9	36.1038	1.17619	9	23.3293	0.98022	9	5.33616	1.08422	9	9.58175	1.55136	9	11.1836	1.30181	9	19.8728	1.11323	9	28.8347	1.07954	9	14.94	1.15722	9	18.2227
XP_004307776.1	PREDICTED: GTP-binding protein YPTM2-like [Fragaria vesca subsp. vesca]	67.82	4	12	53	376	40.1567	5.63037	0.847362	2	3.92597	0.787768	2	13.1676	0.922271	2	0.341731	0.780527	2	3.16407	0.721309	2	22.8442	0.694544	2	10.7576	0.882977	2	3.25186	0.85548	2	22.6563	0.845111	2	3.3683
FANhyb_rscf00000097.1.g00003.1	FANhyb_rscf00000097.1.g00003.1	36.17	1	11	50	551	61.8095	6.0874	0.906	9	10.9433	0.927893	9	15.8551	1.17194	9	11.8687	0.917076	9	8.78333	0.879987	9	19.5603	0.921214	9	15.2998	0.948903	9	9.95794	1.04579	9	7.98107	1.02706	9	14.0972
XP_004303438.1	PREDICTED: aspartate--tRNA ligase, cytoplasmic [Fragaria vesca subsp. vesca]	31.94	2	16	52	434	48.7659	6.63916	1.0848	49	27.4483	1.21453	49	18.4881	1.08422	49	13.7485	1.03429	49	13.1978	1.13514	49	34.8156	1.08473	49	20.5228	1.04436	49	18.8051	1.02378	49	17.4367	1.1831	49	22.8698
XP_004289621.1	PREDICTED: dolichyl-diphosphooligosaccharide--protein glycosyltransferase 48 kDa subunit [Fragaria vesca subsp. vesca]	36.41	13	13	49	267	28.2672	5.26221	1.37422	3	19.5908	1.88487	3	7.86328	1.29122	3	19.7	1.15824	3	2.56877	1.35707	3	23.3891	1.32571	3	12.0494	1.02045	3	5.35836	1.22481	3	6.39129	1.3777	3	0.119015
FANhyb_rscf00000625.1.g00002.1	FANhyb_rscf00000625.1.g00002.1	48.69	1	6	44	254	26.6754	10.0522	0.887818	15	30.4526	0.889245	15	17.0861	0.826156	15	25.6625	1.02307	15	23.9342	1.31819	15	67.1205	1.27608	15	27.0181	0.826525	15	35.9621	0.971765	15	15.6213	0.964792	15	29.8967
FANhyb_rscf00001557.1.g00002.1	FANhyb_rscf00001557.1.g00002.1	52.36	2	11	59	892	97.8462	5.22412	0.996639	88	32.2648	0.948678	88	17.1875	0.998269	88	13.442	1.03175	88	12.719	0.947644	88	37.4603	1.02165	88	20.5798	1.15342	88	36.4903	1.02037	88	21.3238	0.968994	88	22.7217
XP_004303093.1	PREDICTED: 26S proteasome non-ATPase regulatory subunit 2 homolog A isoform X2 [Fragaria vesca subsp. vesca]	43.83	32	32	88	376	40.1427	5.63037	1.07463	4	15.2978	1.05713	4	9.02041	1.06908	4	14.5776	0.996016	4	1.54822	0.810002	4	21.9794	0.881926	4	15.8345	0.938665	4	6.07535	0.826599	4	5.26219	0.972672	4	24.9992
XP_004310117.1	PREDICTED: pyruvate dehydrogenase E1 component subunit beta-1, mitochondrial [Fragaria vesca subsp. vesca]	36.17	1	11	52	2173	246.798	5.90967	1.01245	83	20.5236	0.852894	83	15.8373	0.8972	83	14.2485	1.00379	83	12.0949	1.03849	83	26.4725	1.07087	83	18.6928	1.20775	83	30.3162	1.08251	83	15.4046	1.00279	83	18.7983
XP_004300244.1	PREDICTED: U5 small nuclear ribonucleoprotein 200 kDa helicase-like [Fragaria vesca subsp. vesca]	23.93	42	42	86	264	29.9533	10.2866	0.90382	16	37.356	0.940084	16	31.7852	0.922337	16	10.6049	0.931917	16	15.8932	0.825843	16	35.3203	0.912184	16	14.6603	0.882451	16	36.7999	0.876959	16	30.6884	0.882764	16	17.0998
XP_004294780.1	PREDICTED: 40S ribosomal protein S4-3 [Fragaria vesca subsp. vesca]	58.71	3	17	95	1002	109.22	6.27783	0.658376	4	53.2238	0.71975	4	12.0275	0.815544	4	8.01559	0.864276	4	6.99786	0.626134	4	63.437	0.652046	4	19.4977	0.767105	4	49.0564	0.886614	4	19.4523	0.699356	4	8.4692
FANhyb_rscf00001098.1.g00002.1	FANhyb_rscf00001098.1.g00002.1	30.24	2	20	58	479	50.6761	7.07861	0.939736	48	20.6693	1.07129	48	13.8397	1.01976	48	15.2376	0.993572	48	15.4802	1.02608	48	29.5874	0.990581	48	18.7752	0.893064	48	25.5878	1.01124	48	17.2778	1.11851	48	24.2951
XP_004302993.1	PREDICTED: cell division protein FtsZ homolog 2-1, chloroplastic [Fragaria vesca subsp. vesca]	48.85	16	16	48	243	28.0004	9.93506	1.13138	6	16.3999	0.993106	6	5.68886	0.970319	6	15.8202	1.22407	6	14.7565	1.36807	6	12.0912	1.39763	6	11.9966	1.10435	6	13.0777	1.03799	6	3.57367	1.25433	6	13.5674
FANhyb_rscf00001692.1.g00001.1	FANhyb_rscf00001692.1.g00001.1	61.32	2	19	79	161	16.987	9.70068	1.53159	5	13.7367	1.46824	5	19.1067	1.25798	5	3.74345	1.26835	5	18.7316	1.7972	5	4.18757	1.42871	5	1.73445	1.54131	5	12.7582	1.2757	5	14.8882	1.34608	5	2.86893
FANhyb_rscf00004290.1.g00001.1	/partial	49.69	1	6	47	671	76.4889	7.57666	0.490583	1		0.656963	1		0.793057	1		0.642544	1		0.563111	1		0.660482	1		0.330818	1		0.662605	1		0.463344	1
FANhyb_rscf00002855.1.g00001.1	FANhyb_rscf00002855.1.g00001.1	42.62	1	27	84	1018	115.162	6.99072	1.05425	18	29.1646	0.882129	18	14.4403	1.02646	18	7.29335	0.927166	18	17.048	0.890607	18	29.192	0.904323	18	14.8136	1.03849	18	20.3728	0.938488	18	19.8782	0.976576	18	10.6446
XP_004307550.1	PREDICTED: 2-oxoglutarate dehydrogenase, mitochondrial-like [Fragaria vesca subsp. vesca]	32.02	10	24	58	208	23.1038	7.89893	0.902575	23	27.562	1.21015	23	25.6375	1.05085	23	19.6991	0.981399	23	16.8452	0.900341	23	25.0471	0.943252	23	22.9841	0.788887	23	30.2094	0.860608	23	21.0706	1.01975	23	19.5347
XP_011469541.1	PREDICTED: ras-related protein RABH1b [Fragaria vesca subsp. vesca]	64.9	8	13	53	950	104.538	5.47803	0.873105	3	13.3227	0.946764	3	10.9057	1.06129	3	1.63257	1.09233	3	14.0959	0.91312	3	2.47898	0.942189	3	5.76323	1.13895	3	5.05891	0.990319	3	6.95862	1.12087	3	5.77642
FANhyb_rscf00000414.1.g00004.1	FANhyb_rscf00000414.1.g00004.1	29.68	2	23	56	392	42.737	5.38916	2.03178	4	33.1755	1.3651	4	11.6124	1.3127	4	6.43201	1.40401	4	3.72523	2.13674	4	23.2613	1.37703	4	9.28121	1.67465	4	12.7842	1.30003	4	8.26887	1.34098	4	11.4661
FANhyb_rscf00003450.1.g00001.1	/partial	53.32	1	16	53	1009	110.773	5.85889	1.01664	68	31.1113	1.08191	67	23.0697	1.05033	68	13.1572	0.957574	68	15.5782	1.01771	68	33.333	0.934768	68	24.0334	1.04909	68	31.447	1.06632	68	22.9556	0.928337	68	24.9826
XP_011461432.1	PREDICTED: protein TIC110, chloroplastic [Fragaria vesca subsp. vesca]	34.49	30	30	69	453	49.5754	8.57275	1.59823	5	7.66858	1.42281	5	2.75871	1.24419	5	6.05946	0.98933	5	8.60613	1.17575	5	11.7305	0.952834	5	4.33149	1.21638	5	6.07134	1.247	5	6.69335	1.06138	5	16.5798
XP_011459596.1	PREDICTED: aspartate aminotransferase, chloroplastic [Fragaria vesca subsp. vesca]	55.85	1	20	66	243	27.9844	9.93506	1.20053	7	4.34077	0.917239	7	3.6593	1.00463	7	17.3453	1.32903	7	20.5101	1.65845	7	18.3008	1.78593	7	11.8977	1.14872	7	10.5146	1.01593	7	18.3448	1.40533	7	8.04098
XP_004303828.1	PREDICTED: 60S ribosomal protein L7-2 [Fragaria vesca subsp. vesca]	61.32	2	19	80	493	54.1628	8.6167	1.04212	1		1.14267	1		1.13666	1		0.866517	1		0.765137	1		0.718242	1		0.905831	1		0.953938	1		0.832848	1
FANhyb_rscf00000031.1.g00016.1	FANhyb_rscf00000031.1.g00016.1	51.32	1	20	62	450	49.6556	5.18604	1.26785	12	48.0505	1.02358	12	24.9307	1.11854	12	26.945	1.10245	12	20.3235	1.22639	12	44.0464	1.08756	12	16.9321	1.32598	12	29.7219	1.20552	12	28.327	1.27937	12	33.0632
XP_004295008.1	PREDICTED: tubulin alpha-3 chain isoform X1 [Fragaria vesca subsp. vesca]	40.67	5	14	81	595	66.8389	6.25244	1.05815	88	33.1692	1.03069	88	21.4478	1.04687	88	20.4146	1.14616	88	16.7277	1.1831	88	27.4583	1.19113	88	20.8359	0.927125	88	31.4199	0.978372	88	22.9066	0.953498	88	24.9076
XP_004287197.1	PREDICTED: methylenetetrahydrofolate reductase 2-like [Fragaria vesca subsp. vesca]	52.61	27	27	88	873	100.736	9.0415	1.56817	1		1.14845	1		1.06132	1		1.16488	1		1.44235	1		1.54261	1		1.04753	1		1.32833	1		1.37681	1
FANhyb_rscf00000992.1.g00004.1	FANhyb_rscf00000992.1.g00004.1	33.68	1	26	69	305	33.2187	5.65576	2.42082	8	37.6381	1.4442	8	12.8107	1.25218	8	22.4625	1.43268	8	18.6946	2.21135	8	17.183	1.61734	8	19.9494	2.08738	8	10.7039	1.38582	7	19.1054	1.51591	8	32.9565
XP_004287064.1	PREDICTED: 40S ribosomal protein Sa-2-like [Fragaria vesca subsp. vesca]	45.25	2	13	66	671	76.4449	7.57666	1.26096	1		1.1806	1		1.15731	1		1.04872	1		1.04367	1		0.961243	1		0.908519	1		1.21842	1		0.907968	1
XP_004288434.1	PREDICTED: uncharacterized protein LOC101297774 [Fragaria vesca subsp. vesca]	40.54	1	26	76	241	26.487	8.36768	1.00306	54	21.3499	1.08292	54	18.9497	0.98512	54	13.9862	1.07539	54	14.3907	1.09617	54	27.5656	1.20161	54	15.9832	0.882339	54	30.2381	0.902669	54	16.4015	0.996602	54	25.2099
XP_004297568.1	PREDICTED: adenylate kinase 4 [Fragaria vesca subsp. vesca]	62.66	16	17	60	387	41.7256	7.38623	0.804646	53	28.0691	0.767327	53	24.1839	0.818612	53	22.5719	1.0812	53	16.7022	1.01772	53	37.2571	1.15134	53	21.7966	0.817956	53	28.5233	0.883493	53	17.8123	0.996573	53	24.6069
XP_004306983.1	PREDICTED: circumsporozoite protein-like [Fragaria vesca subsp. vesca]	56.33	14	17	64	162	17.464	5.59229	0.905234	27	51.7556	0.941036	27	25.7791	0.942215	27	13.8718	1.12362	27	34.7176	1.04514	27	62.3341	1.00416	27	29.9953	0.906599	27	44.8708	0.933929	27	17.3332	0.876669	27	35.9189
XP_004299990.1	PREDICTED: peroxiredoxin-2B [Fragaria vesca subsp. vesca]	79.01	6	9	44	263	28.1375	6.81494	0.960914	16	25.9753	1.20286	15	29.6139	1.04402	16	15.1517	1.07503	14	11.693	0.939394	16	29.5714	1.01382	15	26.1945	0.880322	16	30.411	0.931425	14	13.4142	1.05013	16	19.1739
FANhyb_rscf00001112.1.g00001.1	/partial	43.73	3	9	46	400	44.7485	8.19189	0.939999	49	29.2941	0.971216	49	20.685	0.993399	49	18.6092	0.993124	49	16.0859	0.857091	49	42.2933	0.842799	49	24.4957	0.965771	49	36.6698	0.967421	49	16.9628	0.893005	49	30.2584
XP_004289648.1	PREDICTED: 26S protease regulatory subunit 10B homolog A [Fragaria vesca subsp. vesca]	51.75	10	18	73	138	15.7664	9.979	1.22672	28	46.7513	1.2952	28	34.7371	1.01366	28	22.9074	1.11919	28	27.9073	1.32231	28	48.1919	1.14066	28	23.1967	1.432	28	41.0156	1.09881	28	24.816	1.21266	28	41.3518
XP_004290525.1	PREDICTED: 40S ribosomal protein S17-like [Fragaria vesca subsp. vesca]	60.87	3	11	79	300	34.3099	9.36377	0.772869	9	25.2418	0.966603	9	33.3123	0.805524	9	8.59654	0.967243	9	25.2963	0.733055	9	28.5725	0.981475	9	38.0718	0.836664	9	13.5248	0.92393	9	12.5282	0.935461	9	42.6839
XP_004296367.1	PREDICTED: 60S ribosomal protein L5-like [Fragaria vesca subsp. vesca]	43	3	14	62	662	73.2709	5.17334	1.26998	2	29.8783	1.01309	2	30.4501	1.46585	2	11.0283	0.826709	2	6.76861	0.941157	2	5.82198	1.07304	2	8.45555	0.877066	2	10.8226	0.869204	2	21.2245	1.47994	2	4.97727
FANhyb_rscf00000295.1.g00007.1	FANhyb_rscf00000295.1.g00007.1	11.63	2	10	57	204	20.8358	6.44287	0.936129	7	46.1745	0.992788	7	11.0743	0.911145	7	19.4848	0.779956	7	23.9775	0.685022	7	21.2878	0.898182	7	18.6361	0.799694	7	24.4765	0.960732	6	18.301	0.861171	7	30.8741
FANhyb_rscf00000916.1.g00002.1	FANhyb_rscf00000916.1.g00002.1	46.08	1	5	35	321	33.9748	5.32568	0.918486	32	26.9134	1.10889	32	21.2416	1.00001	32	20.2931	1.04906	32	18.0234	1.00382	31	34.1866	1.00378	32	16.7237	1.00843	32	20.7325	0.963193	31	20.8335	0.991031	31	21.42
XP_004307662.1	PREDICTED: 60S acidic ribosomal protein P0 [Fragaria vesca subsp. vesca]	54.21	6	12	64	316	36.2387	6.46826	1.1638	17	13.346	1.23213	17	22.9191	1.23001	17	12.0039	1.04917	17	10.6103	1.07943	17	11.9012	1.0229	17	7.55472	1.14977	17	15.1268	1.07184	17	10.1668	1.20129	17	13.7471
XP_004288207.1	PREDICTED: annexin D2-like [Fragaria vesca subsp. vesca]	49.68	6	14	53	235	25.5082	5.30029	0.926093	48	28.6092	1.08772	48	16.0883	0.983776	48	14.8576	1.04914	48	14.8009	0.979325	47	28.9591	0.989282	48	28.2387	0.944225	46	18.4157	1.01559	48	24.5795	1.03054	48	22.32
XP_004293762.1	PREDICTED: proteasome subunit alpha type-2-A [Fragaria vesca subsp. vesca]	52.77	12	12	49	429	45.5343	5.66846	1.23514	8	31.3331	1.12868	8	22.7354	1.25548	8	19.1995	1.04556	8	14.8981	0.808385	8	17.7842	0.923	8	11.5355	1.18484	8	25.2746	1.14165	8	15.2757	1.04192	8	12.2785
FANhyb_rscf00000555.1.g00007.1	FANhyb_rscf00000555.1.g00007.1	54.78	2	23	75	302	33.0376	5.2749	2.02132	7	23.2697	1.05185	7	49.8968	1.12497	7	39.5733	1.02902	7	26.9022	2.08162	7	60.4476	1.30531	7	29.1559	1.47294	7	47.1523	1.12988	7	27.7765	1.34153	7	15.7511
XP_004303733.1	PREDICTED: 40S ribosomal protein Sa-2 [Fragaria vesca subsp. vesca]	47.35	3	14	65	1219	136.732	7.00537	1.01154	12	10.6081	1.00185	12	14.8031	1.02327	12	14.5262	1.00024	12	7.89343	0.942064	12	9.72952	1.03139	12	11.3042	0.921112	12	13.019	0.932879	12	17.4551	1.00764	12	25.5713
FANhyb_rscf00000208.1.g00002.1	FANhyb_rscf00000208.1.g00002.1	33.96	4	38	86	225	25.2926	10.4185	0.93864	28	30.1657	0.972733	28	20.5484	0.998821	28	24.1042	1.13318	28	18.5047	1.07625	28	29.755	1.21867	28	19.2786	1.04528	28	32.8701	1.05926	28	23.2258	1.06936	28	21.1656
XP_011461093.1	PREDICTED: 40S ribosomal protein S8 [Fragaria vesca subsp. vesca]	52.89	8	13	59	583	61.607	5.24951	0.738238	11	23.2892	0.694421	11	11.3678	0.779999	11	8.08562	1.02064	11	22.6188	0.784792	11	20.326	0.958511	11	17.1974	0.862089	11	31.969	0.955087	11	23.6532	0.793694	11	30.5876
XP_011463447.1	PREDICTED: nucleolin 1 isoform X7 [Fragaria vesca subsp. vesca]	32.93	4	20	65	884	98.5508	5.80811	2.49269	3	1.05299	1.54477	3	6.28439	1.45858	3	18.5228	1.41697	3	1.71128	1.73597	3	3.40312	1.31931	3	24.007	1.99634	3	21.2167	1.21868	3	22.6886	1.63295	3	3.54457
XP_004305891.2	PREDICTED: heat shock 70 kDa protein 17 [Fragaria vesca subsp. vesca]	31.56	1	25	69	356	39.0866	5.75732	1.63953	6	10.0704	1.34621	6	15.8616	1.25738	6	24.2642	1.09438	6	13.3686	1.30136	6	15.1206	1.00722	6	13.9338	1.19962	6	18.0556	1.16304	6	15.2835	1.52294	6	10.0808
FANhyb_rscf00001570.1.g00001.1	FANhyb_rscf00001570.1.g00001.1	51.4	1	12	75	618	67.4186	7.73779	1.31622	20	16.6628	1.1285	20	18.7442	1.15288	21	21.1691	1.06612	20	11.7835	1.17035	20	19.5715	1.12586	21	22.3868	1.25817	21	12.6108	1.21427	21	12.4353	1.12318	20	24.9383
XP_004300090.1	PREDICTED: pyrophosphate--fructose 6-phosphate 1-phosphotransferase subunit alpha [Fragaria vesca subsp. vesca]	40.13	8	19	59	446	48.9024	6.91748	0.933656	56	38.7321	1.17669	55	24.1103	1.12089	56	14.5607	0.948568	56	16.7005	1.11527	56	35.4588	1.11148	55	23.2527	0.858962	56	30.3689	1.0894	56	20.6196	1.05015	56	26.1936
XP_004290683.1	PREDICTED: elongation factor Tu, mitochondrial [Fragaria vesca subsp. vesca]	47.53	18	18	56	830	91.4133	6.21436	1.08788	7	11.8353	1.02512	7	8.42506	1.19207	7	5.43464	0.971216	7	8.50275	0.995078	7	21.7733	1.01637	7	4.92617	0.951032	7	23.7432	1.01365	7	22.9909	0.977659	7	17.8006
FANhyb_rscf00000391.1.g00011.1	FANhyb_rscf00000391.1.g00011.1	38.07	3	25	63	4143	458.869	4.14502	1.15575	17	26.9854	1.213	17	13.3276	1.25339	17	14.7014	0.740493	17	19.7117	0.581115	17	17.6643	0.609375	17	25.767	0.83136	17	28.0513	0.970459	17	17.3442	0.882045	17	21.7217
XP_011468291.1	PREDICTED: titin isoform X2 [Fragaria vesca subsp. vesca]	11.61	13	35	57	778	83.6396	6.53662	1.68343	10	38.9801	1.41647	10	12.3878	1.03348	10	12.8475	1.10598	10	4.56052	1.25713	10	32.9413	0.971392	10	15.4867	1.43739	10	26.1896	1.20854	10	15.2704	1.39124	10	15.6739
FANhyb_rscf00002413.1.g00001.1	FANhyb_rscf00002413.1.g00001.1	31.49	2	22	58	139	15.8234	9.979	1.26807	29	31.8509	1.38538	29	23.758	1.09622	29	17.6856	1.23801	28	14.3594	1.41931	29	32.3717	1.3066	29	31.7443	1.31292	29	24.8165	1.19713	29	14.8999	1.33607	29	18.1442
XP_004303516.1	PREDICTED: 40S ribosomal protein S17-like [Fragaria vesca subsp. vesca]	61.15	3	11	80	471	52.0053	7.69385	1.06285	88	44.9195	0.974599	88	22.8489	0.972465	88	15.9258	1.21949	88	20.2578	1.33554	88	45.7573	1.32129	88	29.9993	0.929596	88	44.6984	0.937404	88	25.8374	0.959864	88	34.7503
XP_004296982.1	PREDICTED: serine hydroxymethyltransferase 4 [Fragaria vesca subsp. vesca]	57.32	22	22	88	2620	286.645	7.28369	0.999558	55	40.3534	0.978418	55	26.2532	0.999825	55	16.3507	0.955455	55	17.7859	0.939959	55	37.6038	0.953589	55	22.2784	1.0815	55	39.8609	1.04627	55	22.3435	0.909521	55	22.3048
XP_004304787.1	PREDICTED: translational activator GCN1 [Fragaria vesca subsp. vesca]	15.8	36	36	56	1381	149.887	6.02393	1.82986	6	41.3337	0.98361	6	15.4853	1.18221	6	25.2379	1.08395	6	13.6444	1.54239	6	43.9246	1.25133	6	19.1717	1.92015	6	38.1349	1.41243	6	17.5516	1.30276	6	29.2022
XP_004296126.1	PREDICTED: enhancer of mRNA-decapping protein 4-like [Fragaria vesca subsp. vesca]	28.46	5	31	74	469	51.9811	8.06006	1.16346	9	17.5458	1.11754	9	19.5606	1.04541	9	16.4341	1.09676	9	11.5841	0.884131	9	40.6742	1.01962	9	6.37221	1.35287	9	46.1217	1.05248	9	24.8412	1.01123	9	17.7653
XP_004306487.1	PREDICTED: citrate synthase, mitochondrial [Fragaria vesca subsp. vesca]	47.33	3	16	57	174	18.257	8.25049	1.18369	56	17.4104	0.991923	56	20.11	1.05023	56	16.9349	1.13772	56	15.8026	1.17647	56	25.6659	1.18695	57	18.6043	1.20111	56	24.6229	1.14672	56	17.4874	1.09386	56	26.5309
XP_004289844.1	PREDICTED: peptidyl-prolyl cis-trans isomerase 1 [Fragaria vesca subsp. vesca]	43.68	6	8	59	530	58.1019	5.97314	1.23283	10	20.9208	1.27808	10	10.3792	1.03685	10	9.78128	1.02752	10	12.1042	1.23458	10	31.8101	1.03447	10	22.377	1.03904	10	35.1513	1.1404	10	18.4304	1.11401	10	22.4873
XP_004300123.1	PREDICTED: coatomer subunit delta [Fragaria vesca subsp. vesca]	46.04	3	21	79	216	23.8702	7.82568	1.5677	10	7.21589	1.6129	10	22.2491	1.12467	10	5.3651	1.16654	10	22.6329	1.6258	10	9.72143	1.19643	10	21.3296	1.37536	10	9.26121	1.1889	10	14.2422	1.34792	10	16.052
XP_004302754.1	PREDICTED: ras-related protein RABE1a [Fragaria vesca subsp. vesca]	62.5	2	13	55	405	41.4235	6.41748	1.41627	43	37.6672	1.16271	43	16.4846	1.08737	43	21.447	1.07928	43	19.8875	1.18592	43	22.8507	1.00917	43	24.2744	1.23924	43	30.1497	1.12298	43	20.8783	1.10876	43	21.5256
XP_004303573.1	PREDICTED: acetyl-CoA acetyltransferase, cytosolic 1-like [Fragaria vesca subsp. vesca]	52.1	11	12	46	477	52.0608	5.41455	1.39252	46	29.384	1.27049	46	22.9215	1.30415	46	22.5291	0.943412	46	11.7265	0.880555	46	26.3905	0.911221	46	18.1656	0.934277	46	19.957	1.02776	46	15.7187	1.05756	46	23.4751
FANhyb_rscf00000003.1.g00025.1	FANhyb_rscf00000003.1.g00025.1	46.12	13	16	52	978	109.701	6.68311	1.51845	3	3.30708	1.1844	3	14.1793	1.07106	3	9.33784	1.09471	3	8.18731	1.25506	3	34.7322	1.13431	3	14.4143	1.34996	3	8.50826	1.20394	3	2.70928	1.2262	3	0.299954
FANhyb_rscf00000211.1.g00011.1	FANhyb_rscf00000211.1.g00011.1	35.28	2	26	69	487	52.7999	5.37646	0.973988	12	24.6182	1.06393	12	21.7189	1.00081	12	8.00329	0.939791	12	18.6616	0.932209	12	15.7365	0.969394	12	10.481	0.965471	12	14.143	0.994762	12	17.6971	1.07663	12	15.3804
FANhyb_rscf00000389.1.g00006.1	FANhyb_rscf00000389.1.g00006.1	37.58	4	12	38	533	58.1907	7.13721	0.918994	63	25.9698	1.01892	63	17.7171	1.02743	63	15.5767	1.00445	63	16.5803	0.938736	63	34.8646	1.00189	63	22.1972	0.912319	63	33.7651	1.00056	63	16.5068	0.9988	63	21.5644
XP_004299766.1	PREDICTED: biotin carboxylase 1, chloroplastic [Fragaria vesca subsp. vesca]	45.97	19	19	63	687	73.4671	5.98584	1.09063	50	30.5397	1.28497	50	16.7757	1.0967	50	12.7523	0.972259	50	11.8498	0.879585	50	39.0262	0.853934	50	17.7066	0.917355	50	32.5372	0.983656	50	16.6923	0.983329	50	27.5807
FANhyb_rscf00000416.1.g00002.1	FANhyb_rscf00000416.1.g00002.1	37.7	19	20	56	384	43.755	9.1001	0.92861	54	18.284	0.875698	54	17.1271	0.956175	54	16.9291	0.956896	54	11.8255	0.853576	54	21.0065	0.899587	54	16.2952	0.990666	54	21.6059	0.999542	54	16.6129	1.01095	54	17.486
XP_004307809.1	PREDICTED: BAG family molecular chaperone regulator 7 [Fragaria vesca subsp. vesca]	36.98	12	12	54	186	21.6296	10.2134	1.08768	32	27.5298	1.07554	32	23.9757	1.01895	32	11.7212	1.03959	32	22.6638	1.27574	32	40.3798	1.24112	32	31.7476	1.16811	32	19.4396	1.05993	32	14.1195	1.16382	32	19.576
FANhyb_rscf00000249.1.g00009.1	FANhyb_rscf00000249.1.g00009.1	30.65	3	5	43	686	70.3675	6.12549	0.823582	12	21.9531	0.907459	12	14.8034	0.873639	12	17.8036	1.00651	12	11.7381	0.829861	12	32.7185	0.979026	12	19.8286	0.941271	12	12.7046	0.90504	12	22.9543	1.0243	12	35.2173
XP_004291026.1	PREDICTED: far upstream element-binding protein 1 [Fragaria vesca subsp. vesca]	26.53	5	15	61	1009	113.136	6.37939	1.10604	5	14.9376	0.972163	5	10.8484	1.1442	5	6.13878	1.03613	5	4.20423	1.04368	5	10.1108	0.973053	5	2.68795	1.12093	5	10.1854	1.07467	5	3.02533	1.10983	5	4.75338
FANhyb_rscf00000709.1.g00002.1	FANhyb_rscf00000709.1.g00002.1	28.94	3	25	59	961	103.935	5.38916	0.907767	25	37.255	0.756433	25	18.7044	0.879733	25	14.4918	1.03139	25	11.5976	1.01877	25	31.834	1.14976	25	24.5279	1.0865	24	36.7931	0.969369	25	19.0981	1.02712	25	19.8107
XP_004291952.1	PREDICTED: probable replication factor C subunit 1 [Fragaria vesca subsp. vesca]	26.01	12	26	57	194	22.0599	9.49561	1.06178	57	26.3568	1.09538	57	19.2026	1.00046	57	14.1007	1.10279	57	13.2274	1.12466	57	32.8994	1.07804	57	26.2147	1.12462	57	18.3425	1.02313	57	15.766	1.05555	57	21.9051
XP_004307921.1	PREDICTED: 60S ribosomal protein L9-1 [Fragaria vesca subsp. vesca]	65.46	11	14	68	114	11.448	4.61475	1.0398	32	32.4735	1.0575	32	17.5613	0.915637	32	12.6547	1.01404	32	21.2257	1.4099	32	45.1315	1.1641	32	21.4725	1.00529	32	36.191	0.971032	32	26.7955	1.02853	32	36.0282
XP_004303010.1	PREDICTED: 60S acidic ribosomal protein P2-2-like [Fragaria vesca subsp. vesca]	78.95	5	9	46	526	58.4059	6.90283	1.32234	54	31.5222	1.20845	54	27.1964	1.13993	54	13.2299	1.04612	54	16.9053	1.23135	54	30.4864	1.13053	54	22.1312	1.16973	54	31.0538	1.11232	54	17.1564	1.18413	54	23.5509
XP_004304237.1	PREDICTED: probable mitochondrial-processing peptidase subunit beta [Fragaria vesca subsp. vesca]	50.57	17	21	74	406	45.6046	5.31299	1.45196	2	12.139	1.05901	2	9.17454	1.07413	2	11.5227	1.04809	2	10.3198	1.45193	2	8.96965	1.06748	2	15.0571	1.56767	2	6.90291	1.13418	2	8.49949	1.30018	2	10.9245
FANhyb_rscf00000791.1.g00001.1	FANhyb_rscf00000791.1.g00001.1	62.81	2	22	73	438	46.5627	8.93896	1.44105	68	46.766	1.17847	68	30.2408	1.19382	68	25.1788	1.06044	66	14.6129	1.2259	67	47.5004	1.02162	68	32.0556	1.14758	66	37.2692	1.08784	67	21.1163	1.27053	67	26.6994
FANhyb_rscf00003685.1.g00001.1	/TE	30.14	12	12	70	704	79.2332	7.78174	1.00084	1		1.01444	1		0.99199	1		0.921443	1		0.776595	1		0.763643	1		1.09541	1		0.878956	1		1.05404	1
FANhyb_rscf00000286.1.g00003.1	FANhyb_rscf00000286.1.g00003.1	30.54	1	15	41	628	67.9453	8.95361	1.54152	10	31.8029	1.281	10	36.7793	1.18823	10	21.9508	1.03064	10	13.6557	1.44035	10	31.6346	1.1588	10	16.7304	1.51609	10	33.6389	1.23445	10	16.3788	1.19445	10	16.9103
XP_004295138.1	PREDICTED: lysosomal beta glucosidase-like [Fragaria vesca subsp. vesca]	31.85	2	16	60	242	27.2037	7.94287	1.173	9	26.8772	1.24984	9	20.8771	1.07585	9	11.1702	1.28562	9	13.8572	1.1995	9	15.3168	1.10789	9	8.52803	1.20745	9	25.8742	1.12511	9	12.6842	1.13067	9	11.9856
XP_004309877.1	PREDICTED: proteasome subunit beta type-4 [Fragaria vesca subsp. vesca]	57.02	2	9	45	356	39.0286	5.92236	2.15455	2	2.60974	1.39069	2	1.19704	1.49075	2	3.31756	1.25055	2	5.08655	1.56731	2	19.2268	1.20002	2	6.24732	1.6573	2	3.19782	1.34752	2	25.8456	1.73518	2	8.77326
XP_004288594.1	PREDICTED: glutamine synthetase nodule isozyme [Fragaria vesca subsp. vesca]	51.4	1	12	71	437	47.8927	5.85889	1.23897	1		1.46313	1		1.10345	1		1.27826	1		1.48018	1		1.53336	1		1.26203	1		1.24277	1		1.19006	1
XP_004304072.1	PREDICTED: protein disulfide isomerase-like 2-3 [Fragaria vesca subsp. vesca]	47.83	1	16	50	800	90.3992	5.12256	0.871	59	26.5801	1.12944	59	29.8415	1.14322	59	23.9269	0.95097	59	18.0025	0.974748	59	27.8605	1.03261	59	20.9251	0.831318	59	24.806	0.965916	59	24.8418	1.01345	59	22.2687
XP_004288094.1	PREDICTED: probable methyltransferase PMT26 [Fragaria vesca subsp. vesca]	34.5	22	25	66	403	43.5383	4.97021	0.962824	8	38.0123	0.818193	8	33.8188	0.851636	8	26.8826	0.862375	8	26.232	0.935244	8	74.5105	0.788193	8	37.8366	0.8445	8	47.954	0.876565	8	16.7235	0.880453	8	55.847
XP_011463751.1	PREDICTED: FAM10 family protein At4g22670 isoform X4 [Fragaria vesca subsp. vesca]	41.94	3	19	62	149	16.8369	4.27197	0.922653	29	35.8466	1.07689	29	22.0802	1.05451	29	26.8711	1.0546	29	17.8305	0.857654	28	33.2841	0.942512	29	17.529	0.988861	29	23.312	0.978412	29	15.9927	1.01924	29	31.0986
XP_004288617.1	PREDICTED: calmodulin-7 [Fragaria vesca subsp. vesca]	95.3	4	14	57	887	98.3186	8.17725	1.1132	52	34.1692	1.115	52	14.7065	1.14624	52	17.7799	0.982546	52	13.158	0.907539	52	31.2088	0.93316	52	22.4321	1.02217	52	30.639	1.04749	52	21.0826	0.987548	52	25.0885
FANhyb_rscf00000250.1.g00001.1	FANhyb_rscf00000250.1.g00001.1	28.07	17	17	52	249	27.1728	6.23975	1.12801	49	23.7679	1.11574	49	17.3343	1.08237	48	15.1158	1.097	49	16.9035	1.13637	48	22.8776	1.13016	48	21.5688	1.17272	48	24.5467	1.06823	49	14.5683	1.21983	48	24.4968
FANhyb_rscf00000053.1.g00009.1	FANhyb_rscf00000053.1.g00009.1	48.19	12	12	49	1506	168.246	5.87158	0.876109	9	31.0491	0.999141	9	19.3063	0.963207	9	9.03587	0.97866	9	11.8139	0.84783	9	24.7864	0.906281	9	18.5812	1.014	9	21.7938	0.985107	9	18.6836	0.833252	9	23.3431
FANhyb_rscf00000057.1.g00006.1	FANhyb_rscf00000057.1.g00006.1	19.65	7	24	57	338	36.9786	6.97607	0.624736	40	39.5379	0.803911	40	22.9439	0.80666	40	23.2454	1.17592	40	13.9962	1.18421	40	46.3348	1.27148	40	26.1052	0.614991	40	41.8345	0.814996	40	20.1942	0.881294	40	29.5254
XP_004289664.2	PREDICTED: isoflavone reductase homolog [Fragaria vesca subsp. vesca]	52.07	11	14	54	264	29.8742	10.2427	0.987382	22	38.4505	0.963289	22	21.3608	0.934809	22	25.61	1.03827	22	21.3935	0.969741	22	49.3058	1.07984	22	23.1935	0.891687	22	24.809	0.919768	22	20.7755	0.966917	22	28.3822
XP_004293830.1	PREDICTED: 40S ribosomal protein S4-3 [Fragaria vesca subsp. vesca]	60.98	4	18	92	209	23.3754	9.56885	0.894731	18	21.4961	1.00515	18	22.2764	0.962652	18	21.9531	0.98924	18	12.8888	0.923092	18	36.3536	0.924135	18	29.6435	1.06813	17	12.0466	1.03764	18	22.2642	0.916611	18	13.9982
FANhyb_rscf00001425.1.g00005.1	FANhyb_rscf00001425.1.g00005.1	56.94	3	9	60	390	41.1339	4.70361	0.903974	46	25.5555	1.05704	45	15.4419	0.975927	46	13.9165	1.08953	45	17.8804	0.95776	46	29.5528	1.00482	46	20.0262	0.874137	46	31.7394	0.957936	45	15.3342	0.978822	46	19.9431
XP_004304134.1	PREDICTED: ubiquitin receptor RAD23d-like [Fragaria vesca subsp. vesca]	38.46	11	11	46	329	36.1866	6.34131	0.930642	4	18.1975	1.46648	4	5.08374	1.39675	4	1.66104	0.929357	4	4.74973	0.672163	4	21.9848	0.862737	4	7.96221	0.976208	4	9.66575	1.19648	4	2.59659	1.13373	4	13.3086
FANhyb_rscf00000592.1.g00005.1	FANhyb_rscf00000592.1.g00005.1	54.41	1	11	35	613	66.2017	7.03467	1.15556	6	7.6901	1.1764	6	5.94859	1.14886	6	4.64486	1.01652	6	11.219	1.09173	6	4.49703	0.990892	6	18.3756	1.17547	6	12.5544	1.22193	6	3.61372	1.13168	6	8.65034
FANhyb_rscf00001559.1.g00003.1	FANhyb_rscf00001559.1.g00003.1	27.73	1	16	63	322	35.5215	4.94482	0.659563	4	29.797	1.0207	4	13.237	0.93022	4	10.7535	1.00403	4	11.4152	0.749985	4	16.4089	1.04633	4	20.5454	0.790917	4	23.2312	0.966549	4	20.9468	1.04727	4	17.6354
FANhyb_rscf00007339.1.g00001.1	FANhyb_rscf00007339.1.g00001.1	60.56	2	17	61	774	87.1007	6.25244	1.09637	6	15.9834	1.07943	6	23.2829	0.957822	6	19.3911	0.934783	6	31.8052	0.96869	6	28.0107	0.941345	6	12.4229	1.03863	6	4.8847	0.978367	6	19.3966	1.00116	6	38.3114
FANhyb_rscf00000801.1.g00003.1	/TE	43.8	4	26	60	1002	110.49	6.31592	1.04804	7	20.6668	1.04913	7	6.27074	0.956178	7	12.7153	1.06842	7	6.37032	0.966903	7	26.085	1.00294	7	1.81167	1.16873	7	18.8862	1.06402	7	14.2948	0.977344	7	23.7376
XP_004297751.1	PREDICTED: alanine--tRNA ligase [Fragaria vesca subsp. vesca]	28.54	2	28	70	981	109.974	6.50732	1.01774	3	16.8393	1.00531	3	3.16828	1.05708	3	3.19548	1.08008	3	15.6446	1.11318	3	7.79515	0.989941	3	13.2458	1.1714	3	3.25211	0.978288	3	27.1546	1.16329	3	11.2572
XP_011467911.1	PREDICTED: chaperone protein ClpB3, chloroplastic isoform X2 [Fragaria vesca subsp. vesca]	29.05	2	24	57	473	50.3397	7.50342	1.1829	13	23.8265	1.19774	13	9.17674	1.20249	13	11.2491	1.06158	13	13.3635	1.01014	13	24.114	1.0356	13	20.7201	0.913388	13	17.7293	1.05955	13	28.2541	1.15001	13	13.2957
XP_004297515.1	PREDICTED: glutamate-1-semialdehyde 2,1-aminomutase 2, chloroplastic-like [Fragaria vesca subsp. vesca]	47.15	3	14	51	592	66.2958	5.94775	0.797146	1		0.685829	1		0.886796	1		0.77251	1		0.66287	1		0.763866	1		0.795937	1		0.866447	1		0.476624	1
XP_011459399.1	PREDICTED: arginine--tRNA ligase, cytoplasmic-like isoform X2 [Fragaria vesca subsp. vesca]	41.39	1	21	44	1078	120.18	5.19873	1.18996	9	32.5339	1.02269	9	18.5619	1.08065	9	12.4106	1.07442	9	10.7309	0.952005	9	45.7478	1.12184	9	28.5164	1.02206	9	35.11	1.02225	9	34.7896	1.06985	9	19.7793
XP_004302531.1	PREDICTED: ubiquitin-activating enzyme E1 1-like [Fragaria vesca subsp. vesca]	27.64	5	23	56	607	65.6455	5.35107	1.05634	22	16.7865	1.0045	22	13.7413	0.999266	22	16.7795	1.02632	22	14.8409	0.845262	22	23.0302	0.980998	22	14.6602	1.02783	22	26.0256	0.970095	22	14.3157	1.10182	22	12.8631
FANhyb_rscf00000058.1.g00004.1	/pseudo	28.01	3	18	71	561	60.9794	6.48096	0.90203	8	23.0798	0.98456	8	15.5541	0.920851	8	7.35737	0.900535	8	19.3379	0.789695	8	41.7095	0.852044	8	24.7654	0.872146	8	12.22	0.863569	8	17.3093	0.863914	8	29.3516
XP_004293328.1	PREDICTED: pyrophosphate--fructose 6-phosphate 1-phosphotransferase subunit beta-like [Fragaria vesca subsp. vesca]	34.4	3	15	60	364	39.5557	8.88037	1.95636	5	49.195	1.23699	5	23.0472	1.14155	5	5.05287	0.942905	5	18.3776	0.766806	5	33.9197	0.553762	5	20.819	1.35296	5	33.9129	1.12309	5	25.1981	1.0436	5	17.1912
XP_011461895.1	PREDICTED: DNA-damage-repair/toleration protein DRT100 [Fragaria vesca subsp. vesca]	50.82	2	15	48	203	19.1685	6.31592	0.705207	32	34.2579	0.792563	31	28.5609	0.781898	32	18.6395	0.891723	31	19.5342	0.793569	32	52.0147	0.941423	31	25.4321	0.815158	32	34.7502	0.880298	32	23.2515	0.77845	32	24.6965
XP_004289853.1	PREDICTED: glycine-rich protein 2 [Fragaria vesca subsp. vesca]	32.02	4	4	32	1114	130.558	5.75732	1.12234	52	21.3012	1.00658	52	16.2352	1.06669	52	15.3354	0.973828	52	9.66139	0.913333	52	29.7991	1.00036	52	18.6272	1.07761	52	22.2362	1.10111	52	15.6781	0.986311	52	16.1506
XP_004303374.1	PREDICTED: ubiquitin carboxyl-terminal hydrolase 13 isoform X2 [Fragaria vesca subsp. vesca]	35.19	24	34	71	364	39.5046	8.76318	1.84302	7	29.0266	1.4622	7	21.3282	1.21167	7	16.8232	0.89664	7	1.63086	0.662557	7	21.8257	0.623987	7	40.827	1.44234	7	34.7012	1.11058	7	19.9391	1.0699	7	40.6274
FANhyb_rscf00001264.1.g00001.1	FANhyb_rscf00001264.1.g00001.1	51.65	2	15	50	1541	167.895	7.15186	1.70896	4	16.2418	0.995171	4	4.35118	1.06941	4	10.5729	1.1045	4	5.82513	1.66591	4	14.1175	1.22355	4	22.2517	1.87725	4	19.8844	1.22735	4	10.2727	1.20784	4	28.2232
FANhyb_rscf00001659.1.g00001.1	/TE/partial	23.69	3	29	72	202	22.0979	4.4751	0.906275	46	31.2885	1.12187	46	14.7512	0.968847	46	16.5072	1.06112	46	18.108	0.963424	45	40.1809	1.05974	45	22.2175	0.879529	46	22.7188	0.976639	46	17.0794	0.950849	45	28.3553
XP_011468785.1	PREDICTED: nascent polypeptide-associated complex subunit alpha-like protein 1 [Fragaria vesca subsp. vesca]	51.98	6	6	46	506	55.1891	5.52881	1.06995	7	31.211	1.12858	7	15.7823	1.17792	7	25.1767	1.00259	7	10.7236	0.883166	7	24.3675	0.914321	7	23.8904	0.973462	7	18.9185	1.03153	7	15.4519	1.12416	7	19.4422
FANhyb_rscf00000671.1.g00003.1	FANhyb_rscf00000671.1.g00003.1	46.05	4	18	44	171	20.1722	5.31299	1.16207	45	28.4684	1.26504	45	16.8792	1.13254	45	16.1131	1.1263	45	14.5261	1.0016	45	24.5332	1.0429	45	19.1476	1.13187	45	20.1517	0.9981	45	17.7302	1.14439	45	25.698
XP_004307414.1	PREDICTED: ATP synthase subunit d, mitochondrial [Fragaria vesca subsp. vesca]	67.25	9	14	60	481	52.2769	6.55127	1.26605	48	44.9686	1.23296	48	22.2881	1.16251	48	23.2574	0.950789	47	18.4503	1.08738	48	48.0849	0.942405	48	26.6244	0.994394	48	36.4418	1.12128	48	21.7764	1.11046	48	30.919
XP_004299147.1	PREDICTED: elongation factor Tu, chloroplastic [Fragaria vesca subsp. vesca]	34.72	11	13	53	760	84.1367	5.59229	0.867185	9	12.9548	0.862195	9	6.1822	0.959706	9	11.9781	0.877127	9	9.62774	0.744979	9	16.7975	0.80035	9	7.64412	0.899626	9	13.6816	0.927608	9	6.50654	0.837859	9	17.7729
XP_004289685.1	PREDICTED: phospholipase A-2-activating protein [Fragaria vesca subsp. vesca]	31.84	1	22	53	588	64.9018	6.22705	0.74194	10	34.3868	1.07883	10	22.4032	1.00592	10	13.3864	0.768474	10	6.85656	1.13623	10	26.6773	0.949673	10	26.3068	0.965695	10	23.3194	1.44691	10	11.7863	1.27333	10	12.6203
FANhyb_rscf00000439.1.g00010.1	FANhyb_rscf00000439.1.g00010.1	33.67	2	17	48	479	49.5051	9.0415	0.953636	8	12.6132	1.13026	8	19.6833	0.969113	8	8.83573	1.03175	8	6.54611	0.979459	8	18.1963	1.01778	8	9.03213	0.981744	8	4.54128	0.990577	8	23.9178	1.11798	8	14.7623
XP_004298290.1	PREDICTED: dihydrolipoyllysine-residue acetyltransferase component 4 of pyruvate dehydrogenase complex, chloroplastic [Fragaria vesca subsp. vesca]	34.24	3	13	50	955	105.209	6.75635	1.15679	3	21.6597	0.909136	3	26.5898	1.02236	3	6.3841	0.858938	3	23.1968	0.925886	3	60.1728	0.684706	3	54.9791	1.23572	3	13.0524	1.21355	3	0.406374	1.05842	3	5.16822
XP_004291218.1	PREDICTED: plasma membrane ATPase 4-like isoform X2 [Fragaria vesca subsp. vesca]	31.62	3	28	68	407	44.0248	8.76318	0.99213	50	27.103	1.01474	50	16.5097	0.973594	50	12.7109	1.06187	50	15.0636	1.01502	50	30.4689	1.05507	50	16.8887	0.956867	50	27.8547	0.922189	50	17.6906	0.926072	50	22.9358
XP_004307897.1	PREDICTED: stomatin-like protein 2, mitochondrial [Fragaria vesca subsp. vesca]	57	17	17	50	355	38.5483	5.71924	1.50888	57	33.7899	1.21334	57	24.531	1.02786	57	15.5155	1.0787	57	19.4452	0.974704	57	32.3525	0.789842	57	19.1688	1.50056	57	33.0012	0.981718	57	16.6511	1.09748	57	29.0254
XP_004290489.1	PREDICTED: peroxidase 12 [Fragaria vesca subsp. vesca]	47.89	18	18	57	1375	152.018	7.02002	1.11738	82	25.8671	1.04374	82	16.5396	1.10019	82	13.037	1.02847	82	14.3262	1.01828	82	26.362	0.986512	82	23.1032	1.20466	82	22.8524	1.14934	82	19.408	1.14283	82	21.6713
XP_011470355.1	PREDICTED: tripeptidyl-peptidase 2 [Fragaria vesca subsp. vesca]	32.36	35	39	90	538	57.7466	8.00146	0.742751	4	17.4566	1.10401	4	2.56471	1.06658	4	7.55411	0.847888	4	20.9498	0.786636	4	14.4344	0.901979	4	5.7151	0.631907	4	16.1186	0.938721	4	0.999138	0.797304	4	6.22994
FANhyb_rscf00003117.1.g00001.1	FANhyb_rscf00003117.1.g00001.1	39.78	1	12	42	393	42.623	8.44092	1.09343	53	27.7445	1.02847	53	14.6871	0.987674	53	13.7724	1.05764	53	13.7646	1.05024	53	30.721	1.05	53	17.8365	1.00507	53	22.5013	0.965688	53	17.8696	0.99837	53	18.6886
XP_004299028.1	PREDICTED: probable fructose-bisphosphate aldolase 3, chloroplastic [Fragaria vesca subsp. vesca]	46.56	15	15	53	434	47.2457	6.60986	1.19817	72	38.2348	1.133	72	23.9807	1.11739	72	21.0073	1.06474	72	15.8622	1.06419	72	38.305	1.02257	72	24.2294	1.15541	72	32.9261	1.07137	72	23.8655	1.14463	72	28.7958
FANhyb_rscf00000180.1.g00006.1	FANhyb_rscf00000180.1.g00006.1	53.69	20	21	74	1405	151.199	4.60205	0.86492	14	37.8751	1.06465	14	24.3544	1.02294	14	17.8356	0.915587	14	10.822	0.898023	14	24.7872	0.884746	14	21.6201	0.804299	14	24.6849	0.968027	14	25.5103	0.907649	14	28.2623
XP_011458718.1	PREDICTED: translocase of chloroplast 159, chloroplastic [Fragaria vesca subsp. vesca]	21.57	8	25	56	1064	116.289	5.50342	1.16211	5	13.932	1.11996	5	11.9159	1.0037	5	9.68454	1.07668	5	3.79832	1.01665	5	0.281245	1.09814	5	5.13558	1.20033	5	13.7796	1.03197	5	10.2263	1.07877	5	22.4596
XP_004302810.1	PREDICTED: calcium-transporting ATPase 1, endoplasmic reticulum-type-like [Fragaria vesca subsp. vesca]	19.45	2	19	51	338	36.9261	8.45557	1.0161	24	38.543	0.838731	24	26.7754	1.10359	24	19.3762	0.863645	24	13.9799	0.691953	23	36.3716	0.767448	23	21.4623	0.984952	24	26.6298	0.814998	23	29.0951	1.09303	24	34.2435
XP_004289928.2	PREDICTED: desiccation-related protein PCC13-62-like [Fragaria vesca subsp. vesca]	29.59	5	7	35	249	27.3268	5.90967	1.62206	2	10.8293	1.16549	2	6.1093	1.03533	2	16.7563	1.06014	2	2.86951	1.26377	2	0.22938	1.19497	2	18.9641	1.49769	2	19.0154	1.27535	2	11.398	1.15033	2	19.3555
FANhyb_rscf00001934.1.g00002.1	FANhyb_rscf00001934.1.g00002.1	53.01	1	11	45	586	63.1752	6.80029	0.864987	5	45.7577	0.975581	5	3.91599	1.11117	5	11.9567	0.882418	5	6.48405	0.854227	5	21.9674	0.907707	5	18.9603	0.822796	5	24.0618	1.05036	5	21.9895	0.967904	5	6.66952
XP_004303172.1	PREDICTED: ketol-acid reductoisomerase, chloroplastic [Fragaria vesca subsp. vesca]	32.08	2	17	62	810	88.235	8.63135	1.11704	60	27.5612	1.1172	60	15.6124	1.0284	60	17.4963	0.998314	60	14.2889	1.08252	60	37.1386	1.03545	60	23.0669	1.07697	60	27.9311	1.1529	60	21.331	1.07429	60	25.2895
XP_011465761.1	PREDICTED: protein TOC75-3, chloroplastic-like, partial [Fragaria vesca subsp. vesca]	38.02	22	22	60	568	63.1789	4.77979	0.983991	8	10.7331	0.959509	8	21.1555	1.02669	8	15.6177	0.994522	8	16.9356	0.887464	8	32.6536	0.948829	8	14.1783	0.950511	8	7.88519	0.893606	8	11.149	0.965871	8	5.69354
FANhyb_rscf00000373.1.g00007.1	FANhyb_rscf00000373.1.g00007.1	46.3	2	24	75	439	49.1734	9.0708	0.92588	60	21.5346	1.2084	60	16.7785	1.08265	60	16.6238	0.934972	60	18.6688	0.95424	60	25.0644	0.98111	60	18.0616	0.794607	60	26.6946	0.984027	60	15.344	0.993446	60	21.4539
XP_004290795.1	PREDICTED: UDP-glucuronic acid decarboxylase 2 [Fragaria vesca subsp. vesca]	50.11	15	18	65	739	82.5685	4.83057	0.837992	69	30.4736	0.878672	68	22.0179	0.86675	68	23.1894	1.08552	69	23.4726	1.12763	69	33.6827	1.13927	69	26.8381	0.952504	67	21.253	0.983492	68	20.41	1.00471	67	24.3131
XP_004302203.1	PREDICTED: reticulocyte binding protein 2 homolog b [Fragaria vesca subsp. vesca]	47.23	26	26	69	103	11.4024	11.4731	0.836632	55	32.3869	0.642621	55	27.3936	0.758818	55	24.5327	1.29924	55	20.9682	1.75332	56	41.2511	2.18587	56	37.0842	0.910082	46	22.6644	0.883028	55	15.0007	1.08131	56	20.2498
FANhyb_rscf00000294.1.g00011.1	FANhyb_rscf00000294.1.g00011.1	58.25	7	7	56	801	90.0133	6.59521	1.5253	4	26.4821	1.29349	4	4.60116	1.23227	4	10.638	1.0453	4	4.10389	1.44538	4	20.4542	1.12937	4	11.003	1.38305	4	20.9403	1.15317	4	4.63386	1.22954	4	15.3766
XP_011466617.1	PREDICTED: probable cytosolic oligopeptidase A [Fragaria vesca subsp. vesca]	39.58	2	24	58	389	42.061	6.26514	0.973825	7	15.4417	1.03321	7	12.8152	1.12215	7	8.52368	0.986258	7	13.1059	0.850041	7	11.9132	0.934946	7	4.70344	0.95525	7	9.58886	0.910107	7	3.83928	1.06135	7	14.2763
XP_004291934.1	PREDICTED: serpin-ZX [Fragaria vesca subsp. vesca]	51.67	3	18	64	315	34.7771	4.88135	1.70786	1		1.75846	1		1.31217	1		1.232	1		1.73278	1		1.35122	1		1.56336	1		1.40229	1		1.53026	1
XP_004287193.1	PREDICTED: uncharacterized protein LOC101306848 [Fragaria vesca subsp. vesca]	59.05	1	16	58	156	17.4051	6.22705	0.921157	52	22.3826	0.835979	49	25.1125	1.14066	52	15.0179	1.078	50	18.4144	0.839676	52	22.7288	1.25466	51	24.0931	0.807517	52	30.611	0.80132	52	20.9441	1.21105	52	17.6794
FANhyb_rscf00000148.1.g00013.1	FANhyb_rscf00000148.1.g00013.1	50.64	6	6	52	767	80.502	5.24951	1.18682	11	14.0188	1.22213	11	14.4015	1.33467	11	8.41717	1.02161	11	9.69377	1.03271	11	64.4071	1.00252	11	12.472	1.02913	11	44.7178	0.953425	11	26.3072	1.17123	11	13.4998
XP_004303283.1	PREDICTED: pyrophosphate-energized vacuolar membrane proton pump-like [Fragaria vesca subsp. vesca]	17.08	3	15	49	427	48.485	6.81494	1.04748	2	60.3951	0.838848	2	45.4773	0.799594	2	81.8041	0.996493	2	27.0097	1.32284	2	79.2867	1.30403	2	35.7849	1.08165	2	77.6738	0.933511	2	69.5818	1.08928	2	72.7465
FANhyb_rscf00000775.1.g00002.1	FANhyb_rscf00000775.1.g00002.1	50.35	1	17	56	180	20.1483	7.1958	0.671836	4	21.1585	1.06029	4	18.4224	0.986817	4	24.5297	0.997913	4	4.1527	0.773679	4	11.1986	1.04196	4	12.4688	0.793852	4	32.3105	0.935674	4	13.3295	1.07782	4	16.1421
FANhyb_icon00028225_a.1.g00001.1	/partial	62.22	2	13	57	166	17.7726	8.90967	0.754032	3	13.4506	1.10649	3	7.64104	0.929801	3	8.80931	0.812014	3	6.94975	0.848985	3	2.12974	0.798096	3	8.87646	0.87316	3	13.8925	1.07165	3	5.56869	1.29812	3	1.49653
XP_004291576.1	PREDICTED: 60S ribosomal protein L12 [Fragaria vesca subsp. vesca]	52.41	1	7	44	799	86.0397	6.97607	1.13482	6	19.9637	1.26582	6	33.7727	1.06551	6	28.3751	1.01941	6	15.9627	0.865726	6	5.30468	0.874412	6	10.2403	1.21116	6	20.885	1.04857	6	17.078	1.18085	6	39.6242
XP_004300692.1	PREDICTED: beta-xylosidase/alpha-L-arabinofuranosidase 2-like isoform X1 [Fragaria vesca subsp. vesca]	30.66	3	23	54	395	43.5296	6.85889	1.15087	45	34.5188	1.0422	45	18.2395	1.05671	45	16.5334	1.01671	45	16.6712	1.18314	45	35.8087	1.08231	45	18.1752	1.13126	45	29.8649	1.06484	45	25.416	0.989805	45	21.1909
XP_004302550.1	PREDICTED: proliferation-associated protein 2G4 [Fragaria vesca subsp. vesca]	43.04	16	16	45	547	58.4398	7.7085	0.503909	1		0.727757	1		1.43415	1		1.60603	1		1.10286	1		1.3037	1		1.07938	1		0.759944	1		0.549995	1
XP_004303665.1	PREDICTED: dihydrolipoyllysine-residue acetyltransferase component 3 of pyruvate dehydrogenase complex, mitochondrial-like [Fragaria vesca subsp. vesca]	41.86	1	22	68	207	23.3738	7.95752	1.16758	4	2.36018	1.20204	4	7.37583	0.975602	4	5.19785	1.15742	4	14.5598	1.40937	4	8.97655	1.23038	4	8.52891	1.41148	4	5.49846	1.20661	4	9.27426	1.11459	4	7.905
FANhyb_rscf00003177.1.g00001.1	FANhyb_rscf00003177.1.g00001.1	51.21	1	8	40	507	55.5749	8.63135	0.976627	23	24.6743	0.991928	23	19.3809	1.02157	23	16.6015	0.949134	23	12.5783	0.764502	23	30.0628	0.870395	23	20.6262	1.00114	23	27.4777	0.947872	23	20.5201	0.908338	23	16.4912
XP_004306283.1	PREDICTED: citrate synthase, glyoxysomal [Fragaria vesca subsp. vesca]	25.25	5	12	50	699	74.7033	7.92822	1.16896	50	22.2403	1.12138	50	16.2741	1.16381	50	14.3038	0.958409	50	14.6497	0.932574	50	18.465	0.922913	50	16.1551	1.08684	50	19.2411	1.06063	50	15.3324	1.06973	50	23.1228
XP_004294956.2	PREDICTED: formate--tetrahydrofolate ligase [Fragaria vesca subsp. vesca]	34.33	21	21	50	566	59.9696	7.28369	0.931382	54	32.698	0.991167	54	21.5334	1.00551	54	13.8118	1.01248	54	18.3095	0.999405	54	31.0083	1.06968	54	29.4408	1.03104	54	33.1144	0.998345	54	26.4616	1.01993	54	28.2063
XP_004295098.1	PREDICTED: dihydrolipoyl dehydrogenase 2, chloroplastic-like isoform X2 [Fragaria vesca subsp. vesca]	35.87	18	18	54	487	55.6156	6.7417	0.884925	13	19.0762	0.981072	13	14.9979	1.07669	13	14.6182	0.998382	13	8.07876	0.888007	13	9.38264	0.994253	13	16.8672	0.98039	13	14.885	0.958204	13	16.1452	0.98923	13	19.1172
FANhyb_rscf00003303.1.g00002.1	/partial	38.6	3	15	71	407	42.6966	5.61768	0.910583	31	24.4624	1.11176	31	14.9989	1.09796	31	14.0235	1.08406	31	8.58064	1.05608	31	27.0233	1.04766	31	17.1131	0.921239	31	27.1475	1.00697	31	17.8427	1.18524	31	20.5847
XP_004291803.1	PREDICTED: fasciclin-like arabinogalactan protein 1 [Fragaria vesca subsp. vesca]	26.29	7	7	31	593	63.2397	5.13525	0.823161	9	19.5913	0.729262	9	10.6712	0.823083	9	9.87014	1.21575	9	8.0737	0.841736	9	19.2722	1.11801	9	26.0045	1.02992	9	15.1139	1.02258	9	19.1313	0.88557	9	11.377
FANhyb_rscf00000002.1.g00038.1	FANhyb_rscf00000002.1.g00038.1	31.37	4	20	63	648	71.5414	8.77783	1.14707	4	11.4294	0.999506	4	13.1613	1.06872	4	2.80718	1.00412	4	13.5736	0.866441	4	13.0526	0.974639	4	3.4015	1.11027	4	0.997064	1.06364	4	3.01771	1.10833	4	3.71588
FANhyb_rscf00000368.1.g00001.1	FANhyb_rscf00000368.1.g00001.1	31.48	1	14	52	166	17.7866	8.90967	1.05795	2	8.72079	1.37837	2	23.3925	1.16471	2	14.0503	1.04594	2	10.5754	0.879777	2	40.2476	1.13035	2	38.1492	1.03702	2	23.9337	1.23118	2	23.1394	0.924901	2	7.11446
FANhyb_rscf00001612.1.g00004.1	FANhyb_rscf00001612.1.g00004.1	52.41	1	7	44	623	67.496	9.02686	1.51018	6	8.56057	1.12105	6	11.2061	1.09867	6	12.4019	1.03766	6	10.3377	1.53602	6	10.9239	1.21765	6	9.43223	1.34885	6	13.7869	1.26673	6	5.16211	1.20746	6	21.469
FANhyb_rscf00000798.1.g00005.1	FANhyb_rscf00000798.1.g00005.1	32.1	2	16	56	218	24.5605	5.31299	0.959889	20	23.0762	1.24807	20	23.1945	1.18919	20	21.1896	0.766662	20	14.6967	0.62175	20	42.3853	0.603851	20	18.7161	1.01989	20	29.2822	1.07622	20	22.1069	0.943049	20	25.5042
XP_004290762.1	PREDICTED: glutathione S-transferase F13-like [Fragaria vesca subsp. vesca]	55.05	4	12	50	524	59.1514	7.62061	1.27151	3	33.8074	1.05261	3	8.08118	1.04066	3	37.0558	1.36331	3	7.02253	1.40001	3	23.0054	1.27881	3	11.1559	1.30636	3	15.2473	1.2518	3	11.0393	1.04936	3	8.72264
XP_004297064.1	PREDICTED: putative proline--tRNA ligase C19C7.06 [Fragaria vesca subsp. vesca]	42.37	2	18	57	379	40.2109	9.12939	1.50217	30	39.3106	1.16888	30	25.8498	1.18829	30	21.7381	1.07593	30	18.5478	1.22427	30	27.7574	1.12079	30	22.4134	1.24694	30	35.727	1.21497	30	18.7643	1.16713	30	19.8371
XP_004304559.1	PREDICTED: mitochondrial phosphate carrier protein 3, mitochondrial [Fragaria vesca subsp. vesca]	33.51	8	12	48	243	26.9926	8.85107	0.916763	7	9.25573	1.01881	7	13.6766	1.00486	7	9.8992	0.984233	7	13.9755	0.887337	7	25.3078	0.822634	7	14.2677	0.861129	7	5.2011	0.891526	7	18.7838	0.933194	7	7.27657
FANhyb_rscf00000341.1.g00007.1	FANhyb_rscf00000341.1.g00007.1	48.56	1	10	42	346	39.1752	7.57666	0.68946	32	19.3825	0.825721	32	16.2753	0.750786	32	21.3627	1.22838	32	14.8488	1.18154	32	35.9221	1.49828	32	35.1922	0.629366	29	24.6445	0.804408	31	18.4912	0.784724	32	18.3938
XP_004294576.1	PREDICTED: UDP-glucuronic acid decarboxylase 6 isoform X1 [Fragaria vesca subsp. vesca]	62.72	10	17	59	927	102.949	5.8335	1.55007	13	22.1594	1.51948	13	16.2527	1.27922	13	21.4229	1.01087	13	6.54058	1.02342	13	9.00618	0.918431	13	5.46392	1.12155	13	17.0941	1.03014	13	13.1976	1.14597	13	24.2868
XP_004299087.1	PREDICTED: alpha-xylosidase 1 [Fragaria vesca subsp. vesca]	25.67	4	20	67	263	27.955	5.14795	1.25059	3	29.8837	1.76232	3	7.13201	1.50212	3	25.921	1.3022	3	23.3136	1.23922	2	9.03314	1.15367	3	32.8436	1.11138	2	15.4469	1.29013	3	43.0574	1.10602	3	23.8012
XP_004293579.1	PREDICTED: chlorophyll a-b binding protein of LHCII type 1 [Fragaria vesca subsp. vesca]	49.43	1	6	41	123	13.6206	6.11279	0.9341	34	35.3839	1.0268	34	17.9177	0.972334	34	16.2166	1.05534	34	18.1126	0.951366	34	28.5219	0.990052	34	24.5424	0.909368	34	41.4511	0.93962	34	25.7525	1.00393	34	25.0985
XP_004310092.1	PREDICTED: nuclear transport factor 2 [Fragaria vesca subsp. vesca]	41.46	4	4	34	361	37.762	6.12549	0.949569	42	28.8732	1.25276	42	28.6485	1.04973	42	18.4006	0.975202	42	16.9331	1.1552	42	55.5681	1.20901	42	23.737	0.800017	42	31.6238	1.10849	42	26.9157	1.16651	42	24.0081
XP_004294348.1	PREDICTED: thiamine thiazole synthase, chloroplastic [Fragaria vesca subsp. vesca]	27.7	8	8	42	386	42.4015	6.25244	0.624533	12	20.6578	0.696812	12	16.7573	0.742911	12	10.7012	1.32589	12	5.9912	1.47365	12	17.8685	1.57149	12	20.214	0.511091	10	11.6971	0.743592	12	11.2655	0.773113	12	10.4327
XP_011466231.1	PREDICTED: S-adenosylmethionine synthase 1-like [Fragaria vesca subsp. vesca]	52.85	4	12	55	480	52.7233	7.09326	0.803204	3	27.515	0.745477	3	3.70369	0.96158	3	14.2797	1.04362	3	10.859	0.800697	3	31.3108	0.964025	3	24.8153	0.995104	3	4.35132	0.893392	3	8.37134	0.964879	3	6.39718
XP_004299318.1	PREDICTED: UDP-glucose 6-dehydrogenase 5 [Fragaria vesca subsp. vesca]	44.79	1	17	50	215	23.7169	5.49072	0.875198	21	25.2848	1.18976	21	14.7692	1.0295	21	16.3173	1.03831	21	15.3548	1.06523	21	21.4876	1.04122	21	22.6679	1.02559	21	32.7108	0.935009	21	17.3803	1.20533	21	18.9383
XP_004293970.1	PREDICTED: ras-related protein RABA1d [Fragaria vesca subsp. vesca]	65.58	7	14	51	309	34.1321	6.43018	0.6358	39	47.4067	0.641856	39	30.5622	0.666395	39	19.6686	1.5089	39	17.1604	1.43972	39	34.1545	1.61254	39	24.4191	0.626254	37	49.0631	0.62895	39	33.0258	0.86309	39	35.1356
XP_004291864.1	PREDICTED: isoflavone reductase-like protein [Fragaria vesca subsp. vesca]	52.75	12	16	55	679	76.3748	7.40088	1.15891	26	25.6705	1.15059	26	12.9882	1.15233	26	21.3186	0.955975	26	11.0413	0.98074	26	34.8469	0.974081	26	15.9238	1.11547	26	22.1905	1.11555	26	18.3895	1.04948	26	30.6012
FANhyb_rscf00000076.1.g00019.1	FANhyb_rscf00000076.1.g00019.1	38	13	23	68	397	42.8062	7.26904	1.56251	46	50.471	1.47124	46	40.0844	1.42892	46	25.2215	0.979072	46	22.921	0.895764	46	41.7168	0.759265	46	26.9071	1.14094	46	42.5356	1.12789	45	22.9122	1.06284	46	25.2586
XP_004290303.1	PREDICTED: fructose-bisphosphate aldolase 1, chloroplastic [Fragaria vesca subsp. vesca]	37.53	13	13	47	183	19.3901	4.65283	1.64597	8	12.6533	1.61993	8	3.1137	1.14431	8	18.2625	1.1995	8	8.63378	2.03647	8	9.84369	1.4421	8	19.1461	1.52394	8	6.91249	1.4112	8	21.2694	1.30806	8	14.1234
FANhyb_rscf00000476.1.g00009.1	FANhyb_rscf00000476.1.g00009.1	49.18	1	7	40	1234	135.211	6.354	2.15066	32	53.5219	0.811785	32	18.6686	0.648841	32	27.1118	1.24273	32	21.6563	0.445327	25	33.5308	0.491806	16	33.5788	2.35671	32	62.4962	0.709509	32	23.1413	0.575932	32	29.4206
FANhyb_rscf00000005.1.g00016.1	FANhyb_rscf00000005.1.g00016.1	29.42	14	27	59	284	32.422	5.021	0.916479	34	19.2031	1.13402	34	9.84221	0.980257	34	12.6379	1.10209	34	11.7916	1.20309	34	27.5645	1.20947	34	20.0873	1.03729	34	18.464	1.01607	34	12.156	1.03734	34	13.334
XP_011462852.1	PREDICTED: U2 small nuclear ribonucleoprotein A' [Fragaria vesca subsp. vesca]	59.15	14	14	34	826	91.532	9.23193	0.763659	5	15.1208	0.956306	5	16.3192	1.01687	5	8.17048	0.82889	5	21.8131	0.804601	5	20.8748	0.955557	5	8.16506	0.76019	5	12.881	0.839515	5	11.4531	0.916943	5	6.70501
FANhyb_rscf00000159.1.g00005.1	FANhyb_rscf00000159.1.g00005.1	30.39	2	20	74	249	27.3257	5.87158	1.09531	3	10.0995	0.966756	3	14.2719	1.00051	3	12.9925	1.00665	3	1.19425	0.979534	3	5.06892	1.04499	3	7.18683	0.971534	3	10.2958	1.15348	3	32.4924	0.974185	3	27.5883
XP_004300162.1	PREDICTED: proteasome subunit alpha type-3 [Fragaria vesca subsp. vesca]	53.01	1	11	46	329	36.5215	7.40088	1.01608	5	5.90915	1.1415	5	13.8282	1.02675	5	14.3998	0.9693	5	14.8855	0.94969	5	31.9036	0.908904	5	24.8657	1.0462	5	29.458	0.998174	5	3.69583	1.04192	5	3.30235
FANhyb_rscf00000174.1.g00013.1	FANhyb_rscf00000174.1.g00013.1	56.84	2	14	46	776	84.9362	7.73779	1.06057	52	47.6109	1.22038	52	31.2235	1.14361	52	16.091	0.950998	52	17.1348	0.910323	52	58.6286	0.886508	52	21.9045	1.0462	52	39.1784	1.08354	52	20.9805	1.08854	52	28.7468
XP_004301317.1	PREDICTED: probable beta-D-xylosidase 7 [Fragaria vesca subsp. vesca]	30.15	21	21	53	214	23.6571	8.23584	1.37227	8	17.3523	1.25939	8	29.6011	1.12195	8	24.1843	1.07403	8	16.2664	1.46688	8	7.96966	1.11206	8	18.8258	1.43352	8	22.567	1.15951	8	13.218	1.35559	8	14.4701
XP_004294601.1	PREDICTED: ras-related protein RABE1c-like [Fragaria vesca subsp. vesca]	62.62	2	13	53	557	62.4078	6.21436	0.742943	3	7.20166	0.922193	3	9.75761	0.852439	3	31.3382	0.937777	3	15.065	0.754894	3	2.36298	0.812113	3	7.02119	0.779377	3	19.5327	0.838629	3	20.4141	0.645736	3	4.18854
FANhyb_rscf00000500.1.g00003.1	FANhyb_rscf00000500.1.g00003.1	29.26	1	15	46	288	30.8671	6.81494	1.20034	5	12.4984	1.14154	5	9.85456	1.20886	5	10.7952	0.997444	5	40.5503	0.956798	5	30.0448	0.943104	5	14.1099	1.07532	5	39.057	1.05337	5	18.3029	1.14614	5	25.0521
FANhyb_rscf00000231.1.g00002.1	FANhyb_rscf00000231.1.g00002.1	53.82	2	11	44	565	62.8295	5.40186	0.987328	53	37.515	1.01886	52	20.0976	1.02732	53	19.5691	0.986751	53	22.6402	0.94468	53	39.251	1.01755	52	29.6388	0.982129	53	34.2725	1.02929	52	21.5313	1.02583	53	31.3172
XP_004290160.1	PREDICTED: peptidyl-prolyl cis-trans isomerase FKBP62 [Fragaria vesca subsp. vesca]	51.86	16	29	90	157	17.502	5.2749	0.709176	6	22.4821	0.86159	6	23.2956	0.925498	6	16.5286	1.11854	6	24.3164	0.969879	6	40.9275	1.27623	6	20.7177	0.54347	6	11.4443	0.746822	6	3.66756	0.769694	6	20.5112
XP_004297655.1	PREDICTED: MLP-like protein 423 [Fragaria vesca subsp. vesca]	73.25	2	12	52	627	71.6443	6.52197	0.77351	7	40.962	1.00618	7	9.51119	0.812722	7	26.5522	0.997878	7	20.123	1.25394	7	43.8721	1.0795	7	31.8379	0.872668	7	32.8129	0.926952	7	34.7318	1.01751	7	28.9813
XP_004288650.1	PREDICTED: protein SUPPRESSOR OF GENE SILENCING 3 [Fragaria vesca subsp. vesca]	46.09	4	23	57	397	43.3896	9.26123	0.992706	7	23.0551	1.07421	7	14.9916	1.1277	7	13.035	1.06981	7	16.9823	0.791729	7	19.441	1.04683	7	13.6925	0.843164	7	61.7392	0.791088	7	39.7681	0.940421	7	7.48118
XP_011458045.1	PREDICTED: NADH dehydrogenase [ubiquinone] 1 alpha subcomplex subunit 9, mitochondrial [Fragaria vesca subsp. vesca]	51.89	3	16	47	1219	136.667	7.07861	0.904437	2	6.61457	0.914066	2	4.94908	1.07283	2	6.45191	1.01523	2	8.74902	0.858611	2	8.61702	1.03386	2	11.0114	0.853412	2	2.78239	1.04131	2	3.53696	0.889722	2	14.4266
XP_004293978.1	PREDICTED: coatomer subunit alpha-1-like [Fragaria vesca subsp. vesca]	31.09	1	35	76	278	30.4483	6.52197	1.12239	34	23.4763	1.02055	34	16.9492	1.0649	34	16.5842	1.00918	34	9.30079	1.07167	33	27.2242	0.954995	34	17.2746	1.14941	33	23.7246	1.08484	34	20.4324	1.17607	34	22.1592
XP_004293549.1	PREDICTED: urease accessory protein G [Fragaria vesca subsp. vesca]	41.01	11	11	34	230	24.3619	8.36768	1.07894	6	4.50464	1.36133	6	6.97282	1.08903	6	6.71356	1.11952	6	7.8978	1.05277	6	4.3551	1.07343	6	7.61367	0.948349	6	6.85107	1.04391	6	8.57136	1.12	6	7.13208
FANhyb_rscf00001398.1.g00001.1	FANhyb_rscf00001398.1.g00001.1	52.17	1	8	27	582	64.9982	5.04639	0.94129	45	22.0444	0.995829	45	15.6617	1.06866	45	18.7059	0.916299	45	12.2043	0.940843	45	32.4981	1.02734	45	17.9672	0.99814	45	23.6078	1.08991	44	18.0236	1.09523	45	14.6
FANhyb_rscf00000668.1.g00002.1	FANhyb_rscf00000668.1.g00002.1	33.16	17	17	45	431	46.9813	6.25244	1.15429	6	5.53443	1.09573	6	5.80775	1.22073	6	2.86642	0.968346	6	7.46482	0.905581	6	10.4573	1.00185	6	11.0998	0.974442	6	4.57496	1.07926	6	7.98448	1.03091	6	12.5951
FANhyb_rscf00000435.1.g00002.1	FANhyb_rscf00000435.1.g00002.1	35.03	1	12	44	395	42.6918	8.89502	1.00395	48	26.6573	1.17526	48	21.9751	1.13812	48	12.2182	0.923539	48	12.9861	0.94785	48	36.7507	0.955459	48	21.1424	0.875329	48	25.0463	1.08256	48	18.9981	0.972013	48	19.9129
FANhyb_rscf00000922.1.g00004.1	FANhyb_rscf00000922.1.g00004.1	46.33	17	17	48	419	47.5035	6.29053	0.805576	8	22.1977	0.819206	8	24.4957	0.953788	8	5.9537	0.88917	8	12.5204	0.81558	8	15.7645	0.90134	8	13.4844	0.801164	8	18.7057	0.899214	8	8.66411	0.776864	8	8.919
XP_004294500.1	PREDICTED: elongation factor 1-gamma-like [Fragaria vesca subsp. vesca]	40.81	2	15	68	209	23.2224	9.74463	0.663231	4	6.52072	0.874412	4	13.5081	0.851232	4	19.2797	0.937376	4	12.9917	0.673679	4	9.10815	0.829087	4	9.49598	0.694488	4	30.2463	0.835145	4	2.30128	0.665023	4	18.4779
XP_004290841.1	PREDICTED: 40S ribosomal protein S5 [Fragaria vesca subsp. vesca]	56.94	2	9	48	528	58.0671	5.37646	0.899841	27	36.8816	0.953115	27	22.0918	1.04088	27	20.9062	0.945471	27	18.1707	0.954757	27	31.1201	0.992603	27	21.5305	0.963335	27	30.1914	0.973498	27	20.2869	0.888088	27	25.3001
XP_004295110.1	PREDICTED: importin subunit alpha-1-like [Fragaria vesca subsp. vesca]	38.07	10	13	34	411	46.692	6.3667	0.909568	38	25.424	0.888808	37	19.5444	0.92159	38	17.6073	1.0794	38	12.0009	0.936253	38	29.8467	1.05784	38	20.666	1.01493	38	21.6314	1.02478	37	17.1456	0.990887	38	22.0748
XP_004297749.1	PREDICTED: eukaryotic initiation factor 4A-3 [Fragaria vesca subsp. vesca]	48.18	16	18	58	223	24.3691	7.44482	1.19992	38	32.9513	1.12962	38	15.2571	1.03947	38	13.379	1.10176	38	12.8501	1.1132	38	32.7318	1.10499	38	20.5469	1.15538	38	27.5095	1.104	38	15.0731	1.17669	38	26.2683
XP_004306916.1	PREDICTED: proteasome subunit beta type-1 [Fragaria vesca subsp. vesca]	45.29	7	7	38	379	40.5673	9.84717	0.856834	3	20.7666	0.875709	3	1.46404	0.954418	3	0.512845	0.948782	3	10.9393	1.36094	3	2.40863	1.14424	3	1.67394	1.06751	3	7.03911	0.890806	3	3.98539	0.909071	3	18.6212
XP_004303109.1	PREDICTED: ADP,ATP carrier protein 3, mitochondrial [Fragaria vesca subsp. vesca]	26.12	2	9	69	957	108.352	5.66846	1.39483	3	63.5515	1.09384	3	28.5999	1.09665	3	48.642	0.945477	3	8.62999	1.53297	3	25.6197	1.06763	3	3.15702	1.44249	3	68.8562	1.10621	3	8.54882	1.09391	3	34.0744
FANhyb_rscf00000765.1.g00003.1	/TE	36.78	2	31	77	610	68.1355	7.98682	0.997863	9	24.0673	1.00609	9	16.556	0.961085	9	9.03239	0.957144	9	14.9472	0.925271	9	43.9268	0.962528	9	23.8747	0.861095	9	22.3523	1.00514	9	16.3009	0.832019	9	30.6853
XP_004298908.1	PREDICTED: dynamin-related protein 5A [Fragaria vesca subsp. vesca]	50.33	4	26	64	927	104.91	5.63037	1.05427	3	3.34722	1.20042	3	29.6865	1.00426	3	17.6614	1.09427	3	3.02038	1.26389	3	24.6635	1.09103	3	10.2524	1.14589	3	42.8445	0.954155	3	0.144817	1.14566	3	3.68566
XP_004299722.1	PREDICTED: eukaryotic translation initiation factor 3 subunit C-like [Fragaria vesca subsp. vesca]	37.97	2	31	77	951	106.048	5.57959	1.42105	4	92.6178	0.937645	4	30.5446	1.12284	4	21.4172	0.978493	4	1.45963	1.46386	4	84.7931	1.18021	4	30.1467	1.49351	4	58.1991	1.22668	4	35.532	1.08036	4	34.9887
XP_004305811.1	PREDICTED: coatomer subunit beta-1-like [Fragaria vesca subsp. vesca]	33.23	2	27	64	880	96.8995	4.31006	1.29635	5	15.5036	1.30272	5	9.04673	1.29765	5	13.3725	0.935282	5	10.4518	0.826391	5	24.6471	0.841771	5	13.0488	1.0069	5	19.9458	1.14106	5	12.3001	1.13218	5	14.4484
FANhyb_rscf00000669.1.g00003.1	FANhyb_rscf00000669.1.g00003.1	36.7	5	29	50	152	17.1834	10.4331	1.2762	3	62.7662	1.07304	3	0.747687	1.08013	3	33.2693	1.08081	3	11.1623	1.41494	3	69.1502	1.30088	3	42.456	1.05792	3	47.9335	1.05269	3	6.23486	1.38885	3	34.1705
XP_004302063.1	PREDICTED: 40S ribosomal protein S15-4-like [Fragaria vesca subsp. vesca]	41.45	2	5	35	540	59.8087	4.90674	0.593452	1		0.667872	1		0.705067	1		0.817634	1		0.749299	1		0.861104	1		0.690227	1		0.926793	1		0.770307	1
XP_011464198.1	PREDICTED: programmed cell death protein 4 [Fragaria vesca subsp. vesca]	39.07	1	18	49	2382	261.459	6.55127	0.998029	7	82.6832	0.885724	7	9.09596	0.937724	7	36.5985	1.04315	7	7.54512	1.0776	7	89.3501	1.08482	7	47.0299	0.953645	7	70.4454	0.991769	7	17.9082	0.981486	7	50.3477
FANhyb_rscf00000002.1.g00044.1	FANhyb_rscf00000002.1.g00044.1	13.01	5	31	70	944	104.767	8.6167	0.894076	5	31.2832	0.810402	5	11.3311	0.921848	5	23.5404	0.977139	5	4.44793	1.05278	5	40.6378	1.05518	5	28.5783	1.0653	5	35.5107	0.991328	5	22.4108	1.04119	5	20.2544
XP_011461779.1	PREDICTED: protein argonaute 4-like [Fragaria vesca subsp. vesca]	33.58	4	25	54	151	16.9652	10.0815	0.872718	3	74.9829	1.06261	3	12.1963	1.05587	3	1.8296	0.878603	3	15.8519	0.815863	3	29.1443	0.964162	3	49.9392	0.709027	3	5.12919	0.85631	3	40.2714	0.895868	3	16.113
XP_011464117.1	PREDICTED: 40S ribosomal protein S15-4-like [Fragaria vesca subsp. vesca]	41.72	2	5	35	468	52.5194	8.26514	0.838715	10	15.5595	0.959811	10	17.5041	0.893407	10	7.8558	0.882755	10	6.64363	0.64358	10	19.9992	0.728864	10	13.8457	0.822385	10	28.8602	0.831791	10	18.6909	0.784685	10	23.9913
FANhyb_rscf00000220.1.g00004.1	FANhyb_rscf00000220.1.g00004.1	20.3	1	9	53	1074	116.955	4.85596	0.900841	4	29.3874	1.02199	4	31.5018	0.910258	4	5.67838	0.978598	4	3.50927	1.00859	4	47.8206	0.968538	4	17.9651	0.941637	4	15.5876	0.999452	4	21.8365	0.959429	4	18.5693
FANhyb_rscf00000252.1.g00007.1	FANhyb_rscf00000252.1.g00007.1	25.42	4	21	46	950	105.95	5.63037	1.22003	2	21.8588	1.19705	2	20.4758	1.28426	2	3.9376	1.24307	2	35.2876	1.12409	2	20.3745	0.993238	2	8.87322	1.36648	2	5.92641	1.21273	2	3.03839	1.06329	2	10.3086
FANhyb_rscf00000365.1.g00003.1	FANhyb_rscf00000365.1.g00003.1	35.05	1	26	62	301	31.9264	6.27783	0.798134	37	18.5401	1.03066	37	16.5478	1.01719	37	11.2568	0.981734	37	9.22146	0.934466	37	30.0155	1.02508	37	11.1583	0.825779	37	21.6781	0.928402	37	17.3749	0.960896	37	18.9506
XP_004299643.1	PREDICTED: uncharacterized protein LOC101293978 [Fragaria vesca subsp. vesca]	58.47	12	13	44	555	61.1459	5.5415	0.986079	13	20.8326	1.39409	13	17.289	1.5626	13	22.6568	0.791762	13	17.4977	0.807422	13	18.8587	0.801066	13	10.8458	0.881766	13	17.4367	1.23988	13	13.3185	1.34977	13	17.1506
XP_004304050.2	PREDICTED: LOW QUALITY PROTEIN: cinnamate beta-D-glucosyltransferase-like [Fragaria vesca subsp. vesca]	31.17	5	17	51	611	69.8074	6.93213	0.58387	4	4.52618	0.794616	4	14.3695	0.867804	4	6.56251	0.96782	4	14.4259	0.831317	4	7.75655	1.11434	4	14.4027	0.573733	4	8.1288	0.915243	4	24.0737	0.941583	4	14.5607
FANhyb_rscf00000604.1.g00006.1	FANhyb_rscf00000604.1.g00006.1	44.19	2	21	54	405	45.6143	6.48096	1.31255	6	14.4134	1.07264	6	20.2984	1.24429	6	11.9789	1.14798	6	3.55794	1.33221	6	25.5485	1.1317	6	22.8658	1.17193	6	10.0266	1.14572	6	14.0832	1.05677	6	26.3367
FANhyb_rscf00000727.1.g00005.1	FANhyb_rscf00000727.1.g00005.1	46.42	1	19	64	149	16.8014	11.4731	1.26374	39	54.693	1.06919	39	26.391	1.02705	39	18.6826	1.18878	39	17.8312	1.98	39	52.7258	1.58007	39	32.647	1.35237	39	39.551	1.11444	39	23.7845	1.2855	39	36.521
XP_004297616.1	PREDICTED: 60S ribosomal protein L28-1-like [Fragaria vesca subsp. vesca]	53.02	8	10	52	611	66.9769	5.60498	0.821556	4	5.24116	0.942346	4	17.4025	0.818501	4	7.74682	0.910996	4	11.4375	1.39784	4	13.4406	1.19028	4	12.9537	0.918798	4	8.16915	1.3513	4	11.4342	1.11615	4	15.3967
XP_004309521.1	PREDICTED: granule-bound starch synthase 1, chloroplastic/amyloplastic [Fragaria vesca subsp. vesca]	35.52	2	18	43	266	29.1664	8.55811	1.1224	14	9.95644	1.15328	14	7.01005	1.19021	14	14.2321	1.10045	14	5.68441	0.925663	14	21.367	0.937713	14	11.6458	1.06576	14	20.6656	0.998109	14	13.6618	1.07226	14	5.05864
FANhyb_icon00000899_a.1.g00001.1	/partial	47.37	6	11	30	864	94.5032	4.28467	1.28586	1		1.49156	1		1.66205	1		0.83372	1		0.91492	1		0.937892	1		0.933525	1		1.28239	1		1.1865	1
XP_004302324.1	PREDICTED: uncharacterized protein YFR016C-like [Fragaria vesca subsp. vesca]	32.87	1	25	46	476	53.48	7.6499	0.869596	9	24.4468	0.882387	9	20.0465	1.05564	9	7.90709	0.908569	9	6.42722	0.941043	9	33.8343	0.905624	9	25.5612	0.842768	9	19.5318	0.904946	9	20.9744	0.855864	9	20.4993
FANhyb_rscf00000538.1.g00001.1	FANhyb_rscf00000538.1.g00001.1	53.57	3	23	57	148	16.4164	5.38916	0.657097	3	9.57673	0.902779	3	0.562872	0.708177	3	6.71705	1.21336	3	3.32248	1.75173	3	3.46316	2.06798	3	1.22492	0.529509	2	10.3208	0.820164	3	4.52803	0.847903	3	23.7206
FANhyb_icon00001776_a.1.g00001.1	FANhyb_icon00001776_a.1.g00001.1	71.62	1	11	49	380	40.1124	7.6499	1.23519	36	39.4038	1.15587	36	23.3013	1.07487	36	15.666	1.11968	36	10.768	1.35145	36	41.298	1.17505	36	19.1977	1.20095	36	27.516	1.14672	36	18.2964	1.24734	36	26.9462
XP_004287702.2	PREDICTED: thioredoxin reductase NTRB-like [Fragaria vesca subsp. vesca]	37.63	11	11	36	119	13.7715	9.99365	1.30538	22	29.9285	1.32333	22	20.0825	1.09499	22	12.7313	1.17152	22	16.1629	1.36794	22	48.5608	1.24942	22	19.9397	1.24844	22	32.394	1.15134	22	22.5363	1.29113	22	15.8827
FANhyb_rscf00001991.1.g00003.1	FANhyb_rscf00001991.1.g00003.1	63.87	5	9	49	410	42.8845	6.99072	1.05699	45	32.7854	1.13807	45	21.8727	1.08243	45	17.8282	1.0355	45	16.2232	1.02314	45	31.8039	0.971589	45	17.1559	1.00841	45	22.7303	1.06776	45	20.855	1.04498	45	24.0872
XP_004299353.1	PREDICTED: malate dehydrogenase, chloroplastic [Fragaria vesca subsp. vesca]	43.9	13	13	45	955	104.457	6.63916	1.09625	13	56.2047	1.18676	13	34.8206	1.19612	13	21.4827	0.886379	13	15.0245	0.757664	13	39.6271	0.834303	13	26.1459	1.0246	13	45.6338	1.06909	13	33.6713	1.1154	13	33.8992
FANhyb_rscf00000177.1.g00009.1	FANhyb_rscf00000177.1.g00009.1	32.88	7	26	59	483	52.3616	7.43018	0.944588	37	25.9804	0.946853	37	16.0981	0.988212	37	18.1031	0.864183	37	15.768	0.727317	37	31.9644	0.808455	37	23.4665	1.08842	37	25.828	1.01558	37	14.3246	0.965534	37	21.6227
XP_004307120.1	PREDICTED: uridine 5'-monophosphate synthase [Fragaria vesca subsp. vesca]	32.71	14	14	37	298	33	5.05908	1.06858	43	42.2038	1.10797	43	26.461	1.07308	43	15.6247	1.04346	43	12.1883	1.17792	43	41.9137	1.08415	43	22.6822	1.03352	43	33.6009	1.10345	43	25.1491	1.15713	43	27.6371
XP_004307618.1	PREDICTED: eukaryotic translation initiation factor 3 subunit F [Fragaria vesca subsp. vesca]	59.73	12	12	43	458	50.2273	5.8335	1.0393	24	15.7823	0.888038	24	12.148	0.961896	24	14.6513	1.03709	24	13.8073	1.16521	24	27.3493	1.11606	24	19.4214	1.15121	24	21.8329	1.07323	24	14.7217	0.953946	24	17.3957
XP_004294694.1	PREDICTED: ruvB-like protein 1 [Fragaria vesca subsp. vesca]	37.77	6	14	44	1041	113.812	5.49072	1.57587	5	35.9149	1.15626	5	13.5614	1.23592	5	9.47787	1.23449	5	13.3158	1.31608	5	39.7324	1.12333	5	19.6193	1.4624	5	17.2491	1.21158	5	5.29324	1.13437	5	20.4635
FANhyb_rscf00000160.1.g00001.1	FANhyb_rscf00000160.1.g00001.1	19.98	3	20	51	207	24.1663	11.4731	0.90417	26	25.0371	0.972013	26	15.5005	0.922515	26	12.4788	0.992824	26	13.4383	0.866794	26	15.8691	0.928606	26	16.1699	0.95176	26	25.353	0.960053	26	18.7855	0.955475	26	14.3139
XP_011458748.1	PREDICTED: 60S ribosomal protein L19-1 [Fragaria vesca subsp. vesca]	34.3	3	7	59	217	24.1462	5.73193	0.838668	14	23.8478	1.09086	14	14.0764	0.996426	14	8.43503	0.946435	14	9.90792	0.881653	14	29.3622	0.903389	14	18.3905	0.814536	14	29.921	0.945252	14	16.0147	0.949684	14	20.0271
XP_004293914.1	PREDICTED: ras-related protein RABA1f [Fragaria vesca subsp. vesca]	63.13	5	14	51	916	100.655	7.26904	1.38757	1		1.08641	1		1.11566	1		0.851016	1		0.710052	1		0.665943	1		1.40553	1		1.28896	1		1.08316	1
FANhyb_rscf00000251.1.g00014.1	FANhyb_rscf00000251.1.g00014.1	29.48	1	25	59	829	92.737	8.96826	0.651938	4	16.0949	0.674467	4	24.0147	0.855855	4	10.0515	0.944809	4	11.9066	0.875481	4	21.3134	1.06349	4	16.6568	0.824256	4	12.0993	0.826039	4	10.1721	0.94427	4	6.48281
FANhyb_rscf00000778.1.g00003.1	/TE	29.31	2	23	53	378	41.3091	8.63135	1.38174	3	0.030654	1.35545	3	6.27226	1.01866	3	3.23821	1.112	3	0.13297	1.59597	3	5.52152	1.22874	3	14.2583	1.58064	3	0.831446	1.4226	3	8.8444	1.22821	3	35.6941
XP_004291860.1	PREDICTED: ornithine carbamoyltransferase, chloroplastic [Fragaria vesca subsp. vesca]	33.86	1	10	36	1672	187.314	6.62451	0.96083	59	23.0732	0.780629	59	25.1176	0.898817	59	11.4039	1.06758	59	14.8671	1.06298	59	32.5758	1.15832	59	19.232	1.18876	59	22.0103	1.02246	59	18.6531	1.01792	59	23.7341
XP_004293403.1	PREDICTED: sister chromatid cohesion protein PDS5 homolog A [Fragaria vesca subsp. vesca]	24.22	32	32	59	146	16.325	10.5356	0.900527	8	28.0301	0.730429	8	12.258	0.908559	8	10.0563	1.05789	8	16.3889	1.0656	8	17.0212	1.02687	8	17.3517	1.05715	8	20.8887	1.01657	8	7.5944	0.892646	8	21.9431
XP_004296676.1	PREDICTED: 60S ribosomal protein L27a-3 [Fragaria vesca subsp. vesca]	58.9	2	10	55	146	16.353	10.5356	1.00577	5	40.027	0.675743	5	10.5559	0.931063	5	27.2683	0.968376	5	6.05809	1.0787	5	32.3488	0.982676	5	3.88767	0.885009	5	32.7512	0.922223	5	10.1378	0.820483	5	58.3479
XP_004309982.1	PREDICTED: 60S ribosomal protein L27a-3 [Fragaria vesca subsp. vesca]	58.9	2	10	52	408	44.5413	9.42236	1.34868	6	7.88146	1.09556	6	14.1687	1.12641	6	9.40149	1.0063	6	13.5922	1.36283	6	24.6813	1.148	6	14.31	1.12686	6	8.15619	1.12019	6	14.4728	1.13338	6	7.68292
FANhyb_rscf00000085.1.g00020.1	FANhyb_rscf00000085.1.g00020.1	50.49	2	15	46	277	30.4122	9.15869	0.922597	1		0.997304	1		0.879323	1		0.928327	1		1.40189	1		0.833205	1		1.26598	1		0.924868	1		0.963048	1
XP_004304012.1	PREDICTED: prohibitin-3, mitochondrial-like [Fragaria vesca subsp. vesca]	58.48	1	13	44	393	42.7526	5.61768	1.37116	3	2.49389	1.28883	3	9.11283	1.37795	3	10.4129	1.0881	3	2.55898	1.22307	3	3.15541	1.13935	3	4.69044	1.37173	3	5.80529	1.23222	3	1.43882	1.35583	3	4.74137
FANhyb_rscf00000149.1.g00015.1	FANhyb_rscf00000149.1.g00015.1	32.06	2	10	41	264	29.9743	10.3159	1.2489	10	29.6329	1.13145	10	13.1466	1.05504	10	20.6486	1.0905	10	13.8623	1.4329	10	26.6453	1.30026	10	17.2633	1.22629	10	21.7888	1.09774	10	21.9827	1.24713	10	27.8529
XP_004307685.1	PREDICTED: 40S ribosomal protein S4-like [Fragaria vesca subsp. vesca]	52.65	4	15	73	448	47.1745	4.36084	0.70551	6	14.7536	0.81606	6	9.63773	0.874483	6	12.2907	0.904926	6	18.8709	0.744523	6	59.5227	0.961044	6	28.2157	0.78048	6	18.1308	0.852959	6	16.6062	0.871627	6	11.6238
FANhyb_rscf00000103.1.g00014.1	FANhyb_rscf00000103.1.g00014.1	32.37	3	11	31	422	47.1312	6.66846	1.02058	3	2.92618	0.986707	3	49.5968	0.990217	3	29.8101	0.96593	3	1.00905	0.74731	3	4.80699	0.749036	3	29.5643	1.14923	3	2.56018	1.07373	3	3.58829	0.727897	3	69.3172
FANhyb_rscf00000106.1.g00014.1	FANhyb_rscf00000106.1.g00014.1	49.76	1	19	52	888	99.605	5.5542	1.21234	38	32.4631	1.09063	38	18.082	1.10164	38	17.288	1.0334	38	9.8331	0.99961	38	26.1084	1.01044	38	13.3639	1.30594	38	37.3502	1.17031	38	25.9845	1.10016	38	16.4912
FANhyb_rscf00000148.1.g00008.1	FANhyb_rscf00000148.1.g00008.1	30.07	16	23	62	169	18.2925	6.07471	1.24962	36	21.3501	1.01848	36	15.3092	0.957376	36	11.4053	1.08495	36	15.3945	1.57595	36	17.9063	1.37718	36	18.0844	1.17912	36	19.6727	1.04775	35	9.40759	1.10908	36	19.7349
XP_004299455.1	PREDICTED: transcription factor BTF3 homolog 4 [Fragaria vesca subsp. vesca]	70.41	8	8	37	307	33.967	7.03467	1.0825	55	35.997	1.12652	55	15.7276	0.998026	55	14.0517	0.968469	55	18.4898	1.0143	55	33.9204	0.987251	55	19.6857	1.04021	55	28.1244	1.00975	55	19.7225	1.04947	55	24.5405
XP_004296702.1	PREDICTED: mitochondrial import receptor subunit TOM40-1 [Fragaria vesca subsp. vesca]	71.99	16	16	55	267	28.3293	5.42725	1.6652	3	1.83957	1.73578	3	7.21388	1.08548	3	7.24324	1.00849	3	19.1881	1.71123	3	5.03398	1.12079	3	5.61452	1.19353	3	22.2632	1.34299	3	11.3398	1.12128	3	3.34115
XP_004294267.1	PREDICTED: chlorophyll a-b binding protein of LHCII type 1-like [Fragaria vesca subsp. vesca]	35.58	1	5	32	480	52.7073	7.09326	0.825611	1		0.899134	1		1.03566	1		0.882886	1		0.758507	1		0.800282	1		0.942299	1		0.943423	1		0.972289	1
FANhyb_rscf00000013.1.g00018.1	FANhyb_rscf00000013.1.g00018.1	44.79	1	17	48	347	38.6521	6.45557	0.716091	14	42.1297	0.921424	14	20.9344	0.893953	14	23.4081	0.979926	14	20.0998	0.649556	14	45.1521	0.818896	14	26.0267	0.693636	14	29.0797	0.809368	14	17.3865	0.893697	14	47.1281
XP_004303342.1	PREDICTED: activator of 90 kDa heat shock protein ATPase homolog [Fragaria vesca subsp. vesca]	57.35	4	19	54	422	47.1462	6.48096	0.807949	1		0.931215	1		0.786386	1		0.893782	1		0.728905	1		0.792842	1		0.87495	1		0.789719	1		0.871595	1
XP_004297276.1	PREDICTED: 26S proteasome non-ATPase regulatory subunit 11 homolog [Fragaria vesca subsp. vesca]	49.76	1	19	50	418	46.8851	5.60498	0.960288	7	10.685	1.10892	7	17.8849	0.9666	7	15.4005	1.01303	7	20.055	1.31723	7	30.8797	1.28508	7	34.4573	1.04877	7	25.5068	0.967789	7	5.70579	1.11436	7	18.1244
XP_004294715.1	PREDICTED: 26S protease regulatory subunit 6B homolog [Fragaria vesca subsp. vesca]	56.7	4	21	53	921	104.251	5.13525	0.89161	34	20.3605	0.922224	34	13.238	0.985018	34	17.0934	0.955761	34	16.4636	0.882124	34	33.2931	1.00978	34	20.9441	0.927043	33	17.3736	0.942989	34	16.3121	0.938521	34	15.0073
XP_004302920.1	PREDICTED: coatomer subunit beta'-2 [Fragaria vesca subsp. vesca]	25.19	13	19	47	400	42.1142	4.75439	0.967961	25	24.6397	0.974206	25	24.0053	0.921455	25	18.7528	0.978364	25	21.7233	0.858838	25	24.1735	0.912489	25	24.4455	0.859555	25	28.7037	0.947989	25	16.8041	0.982535	25	21.7003
XP_004299088.1	PREDICTED: ubiquitin receptor RAD23d-like isoform X2 [Fragaria vesca subsp. vesca]	45.25	7	12	38	276	29.4663	8.92432	1.05746	32	33.965	1.18746	32	20.4936	1.09493	32	10.897	0.990534	32	13.6922	0.981747	32	33.6397	0.94195	32	21.209	1.01128	32	33.5596	0.968644	32	15.9352	0.974314	32	30.3603
XP_004296415.1	PREDICTED: mitochondrial outer membrane protein porin 4 [Fragaria vesca subsp. vesca]	40.58	10	11	33	329	36.5215	7.18115	0.8482	2	27.8924	0.872627	2	27.6617	0.83325	2	2.66698	0.8051	2	12.2526	0.852681	2	23.3957	0.907751	2	28.1625	0.749401	2	24.694	0.882702	2	16.0961	0.851752	2	10.3005
XP_004297796.1	PREDICTED: eukaryotic translation initiation factor 3 subunit I-like [Fragaria vesca subsp. vesca]	52.28	1	13	43	248	27.2336	9.68604	0.855393	11	19.7444	1.00773	11	25.1425	1.01732	11	12.6508	0.932063	11	19.9824	0.894486	11	28.0726	0.873553	11	26.1906	0.845572	11	29.1134	0.893569	11	12.1232	0.897292	11	16.9995
XP_004303473.1	PREDICTED: 40S ribosomal protein S3-2-like [Fragaria vesca subsp. vesca]	51.61	5	14	53	286	31.418	5.24951	1.32656	7	9.68154	1.17172	7	27.5904	1.13471	7	10.1928	1.02948	7	4.48781	1.41884	7	16.4617	1.19483	7	10.4085	1.39292	7	15.4741	1.22459	7	14.0191	1.33016	7	11.4403
FANhyb_rscf00000006.1.g00016.1	FANhyb_rscf00000006.1.g00016.1	47.55	1	12	46	448	49.3112	6.7417	1.22029	41	24.2456	1.11642	41	21.4428	1.31785	41	16.1309	0.868457	41	12.7035	0.698995	40	30.0771	0.655461	41	30.0523	1.05359	40	29.7295	1.0368	41	18.4675	1.07223	41	24.5267
XP_011467676.1	PREDICTED: gamma aminobutyrate transaminase 3, chloroplastic isoform X2 [Fragaria vesca subsp. vesca]	46.21	11	14	49	288	30.8551	6.81494	1.30914	3	19.8085	1.24854	3	7.00635	1.2994	3	3.50944	1.05195	3	9.05943	0.761283	3	3.49817	0.90441	3	36.5536	1.13232	3	10.1237	1.13273	3	5.13349	0.931464	3	3.74993
XP_004300672.1	PREDICTED: chlorophyll a-b binding protein CP26, chloroplastic [Fragaria vesca subsp. vesca]	53.82	2	11	42	1611	175.406	6.56592	1.44285	49	43.2045	1.10329	49	23.0131	1.18909	49	15.4823	0.990045	49	17.5875	1.05245	49	37.3159	1.00213	49	19.5456	1.23307	49	34.0409	1.09273	49	20.96	1.14824	49	26.9639
XP_004303588.1	PREDICTED: ferredoxin-dependent glutamate synthase, chloroplastic [Fragaria vesca subsp. vesca]	21.48	26	26	49	515	57.1273	8.25049	1.4006	13	39.8934	1.55995	13	30.211	1.32006	13	14.9225	0.825374	13	7.47342	0.646942	13	20.7737	0.721281	13	11.6132	0.884727	13	13.375	0.971362	12	16.3316	0.882545	13	27.333
XP_011468925.1	PREDICTED: LOW QUALITY PROTEIN: serine hydroxymethyltransferase, mitochondrial-like [Fragaria vesca subsp. vesca]	39.22	5	16	39	270	28.8697	5.19873	0.715675	3	8.66953	1.01096	3	9.65402	0.897824	4	2.11319	0.976233	4	9.69099	0.649704	3	2.87679	0.776262	3	6.16903	0.733353	3	47.9459	0.853307	4	15.9881	0.828513	3	0.287958
FANhyb_icon00000376_a.1.g00001.1	/partial	46.3	2	10	46	405	45.4866	5.23682	1.02989	39	26.8219	1.07588	39	17.2553	1.08632	39	16.7995	1.03583	39	17.5345	1.00654	39	29.7202	0.941202	39	14.4441	1.28158	39	24.823	1.07301	39	14.73	1.05527	39	22.8823
XP_004304218.1	PREDICTED: eukaryotic translation initiation factor 3 subunit M [Fragaria vesca subsp. vesca]	44.69	15	15	40	266	29.4036	4.79248	0.888641	3	75.2895	0.936184	3	33.144	0.987776	3	30.7719	1.08365	3	11.2388	0.957633	3	36.1358	1.09331	3	30.7533	1.16737	3	68.5423	1.05264	3	18.719	0.977987	3	50.4578
XP_004294249.1	PREDICTED: proliferating cell nuclear antigen [Fragaria vesca subsp. vesca]	70.3	3	14	45	422	45.1042	4.80518	0.611496	1		0.916245	1		0.845015	1		0.956551	1		0.784474	1		0.868341	1		0.595483	1		0.772502	1		0.619609	1
FANhyb_rscf00001167.1.g00001.1	FANhyb_rscf00001167.1.g00001.1	47.39	1	15	43	249	26.1231	9.0415	1.16383	58	42.7784	1.33316	58	21.4628	1.07257	58	19.9705	1.09733	58	14.8523	1.16557	58	33.6765	1.04084	57	20.3862	1.04584	57	33.5102	1.07547	57	16.181	1.02829	58	28.3286
XP_004287661.1	PREDICTED: 20 kDa chaperonin, chloroplastic [Fragaria vesca subsp. vesca]	69.48	16	16	58	250	26.3483	10.0962	0.76116	4	11.5165	0.739249	4	22.0991	0.836104	4	6.69953	1.11052	4	13.2757	0.875348	4	42.3155	1.09329	4	5.99741	0.679218	4	33.9961	0.870123	4	5.9689	0.923675	4	19.5182
XP_011461250.1	PREDICTED: THO complex subunit 4A [Fragaria vesca subsp. vesca]	53.6	2	11	48	467	52.8065	5.17334	1.12405	42	28.7319	1.17263	42	24.8507	1.16881	42	20.0026	0.950379	42	15.9896	0.897689	42	40.7306	0.832717	42	18.4644	0.966165	42	27.9918	1.00509	42	19.3851	1.09554	42	21.1649
XP_011457835.1	PREDICTED: serine carboxypeptidase-like 7 [Fragaria vesca subsp. vesca]	26.98	12	12	42	512	58.5498	9.30518	1.35226	4	14.109	1.30884	4	15.1306	1.18923	4	3.39248	1.06104	4	19.1205	1.15897	4	18.109	1.04183	4	14.6891	1.0702	4	22.2685	1.11208	4	0.990896	1.08948	4	14.7588
XP_004299545.1	PREDICTED: beta-glucosidase 44-like [Fragaria vesca subsp. vesca]	31.64	1	15	42	350	37.4258	8.30908	1.85366	32	39.9322	1.80743	32	33.5816	1.46617	32	24.5486	0.86297	32	12.5182	0.863189	32	20.2745	0.691326	32	16.9713	1.13096	32	24.9834	1.11544	32	23.2244	1.29597	32	27.6897
FANhyb_rscf00002113.1.g00002.1	FANhyb_rscf00002113.1.g00002.1	25.71	8	8	32	411	42.9685	6.43018	0.934291	31	25.0856	1.06654	31	17.152	1.03568	31	19.4994	0.981051	31	17.1948	1.12307	31	28.8277	1.15298	31	16.1025	0.863946	31	26.7651	1.04067	31	20.4136	1.08596	31	25.1459
XP_004294407.1	PREDICTED: cell division protein FtsZ homolog 1, chloroplastic [Fragaria vesca subsp. vesca]	55.47	15	15	31	492	54.1543	5.30029	0.767748	4	22.8134	1.09003	4	14.4641	1.20784	4	10.283	0.79125	4	24.2559	0.629032	4	19.1963	0.625628	4	19.0829	0.850436	4	12.0587	1.01095	4	15.5373	1.02954	4	15.4064
FANhyb_rscf00006252.1.g00001.1	FANhyb_rscf00006252.1.g00001.1	30.28	2	14	42	1052	116.507	9.31982	1.08428	49	22.4118	0.85428	49	20.2511	0.970796	49	11.7304	1.08082	49	17.1801	1.10789	49	29.9991	1.10866	49	18.8597	1.21659	49	27.7867	1.08545	49	19.3687	1.10659	49	21.7706
XP_004299479.1	PREDICTED: protein argonaute 1-like [Fragaria vesca subsp. vesca]	26.9	22	28	59	277	30.3922	9.15869	0.359949	1		0.884524	1		1.08796	1		0.790658	1		0.989099	1		1.13082	1		0.848443	1		0.931992	1		0.689307	1
FANhyb_rscf00000268.1.g00002.1	FANhyb_rscf00000268.1.g00002.1	58.48	1	13	44	157	17.2878	5.40186	0.793632	8	18.3473	1.18473	8	13.2366	0.938931	8	10.9407	0.90053	8	18.3213	0.869578	8	23.6947	0.8335	8	27.2558	0.82559	8	31.6273	0.916721	8	15.5892	0.877512	8	18.633
FANhyb_rscf00000509.1.g00003.1	FANhyb_rscf00000509.1.g00003.1	51.59	3	8	38	1423	155.523	6.30322	1.00236	52	31.9045	1.01424	52	17.4847	1.04824	52	19.2853	0.950271	52	13.7822	1.06591	52	30.669	1.02987	52	24.3773	1.06755	52	29.5021	1.09524	52	25.2688	0.996391	52	25.6925
XP_011462553.1	PREDICTED: clustered mitochondria protein [Fragaria vesca subsp. vesca]	21.43	26	26	52	948	106.129	5.84619	1.03057	29	33.7849	0.917317	29	29.5574	1.02454	29	16.2183	1.04953	29	16.2641	1.10754	29	33.3549	1.12474	29	19.3839	1.02774	29	23.5161	0.938676	29	11.5567	0.978647	29	23.6948
XP_004296972.1	PREDICTED: coatomer subunit beta-1 [Fragaria vesca subsp. vesca]	29.64	15	25	57	545	57.569	4.88135	0.898208	2	6.20103	0.991577	2	36.3942	0.942149	2	13.1053	1.27369	2	13.1508	1.1279	2	7.28027	1.38908	2	12.7885	1.02823	2	29.6282	0.84795	2	10.7979	1.23795	2	32.9026
XP_004302066.1	PREDICTED: poly(rC)-binding protein 1 [Fragaria vesca subsp. vesca]	32.66	1	15	44	391	43.9362	6.15088	1.04137	66	31.5115	1.19725	66	20.3854	1.13437	66	18.8222	0.920727	66	15.8167	0.947332	66	30.5298	0.952136	66	16.8824	1.02971	66	28.6717	1.09125	66	17.1412	1.07131	66	26.5651
XP_004294042.1	PREDICTED: UDP-D-apiose/UDP-D-xylose synthase 2 [Fragaria vesca subsp. vesca]	48.08	19	19	67	276	29.5322	7.51807	1.22773	13	51.2198	1.28744	13	23.3862	1.18222	13	7.33673	1.15377	13	14.5974	1.33635	13	53.2415	1.29214	13	15.5414	1.31276	13	27.3332	1.21736	13	14.0126	1.47049	13	28.1929
XP_004302356.1	PREDICTED: mitochondrial outer membrane protein porin of 34 kDa [Fragaria vesca subsp. vesca]	52.9	5	13	44	482	51.0846	4.4751	0.876558	4	4.11077	1.03714	4	12.2279	0.978644	4	15.1686	1.12586	4	12.1584	1.22853	4	4.42933	1.18619	4	2.46382	1.14646	4	7.28839	0.894085	4	9.40806	1.03939	4	13.0445
XP_004300573.1	PREDICTED: nuclear autoantigenic sperm protein [Fragaria vesca subsp. vesca]	29.46	2	10	29	321	35.4986	6.45557	1.04742	9	16.9581	1.03801	9	12.5627	0.997867	9	7.41609	1.12079	9	8.34766	0.916112	9	25.4662	1.10119	9	13.842	1.00954	9	12.4812	0.983352	9	27.0739	1.10171	9	11.3439
FANhyb_rscf00002418.1.g00002.1	FANhyb_rscf00002418.1.g00002.1	55.76	2	17	49	322	34.6735	6.82959	0.967105	50	25.6271	1.06317	50	23.6545	0.961488	50	11.7936	1.01286	50	15.9818	1.12973	50	32.9046	1.005	50	24.1488	1.02904	50	26.3762	1.07679	50	19.3222	1.02897	50	23.676
XP_011469268.1	PREDICTED: RNA-binding protein Nova-1 isoform X3 [Fragaria vesca subsp. vesca]	63.04	17	17	52	191	21.969	9.83252	1.12191	27	20.3835	1.24826	27	22.2157	0.966699	27	19.0054	1.1533	27	13.8915	1.41594	27	15.7098	1.21727	27	21.7404	1.13767	26	28.851	1.06644	26	20.9907	1.23497	27	23.8309
XP_004300515.1	PREDICTED: 40S ribosomal protein S7-1 [Fragaria vesca subsp. vesca]	61.78	7	11	40	130	14.7388	9.89111	1.60619	9	31.1939	1.32064	9	23.1434	1.0169	9	7.54883	1.21747	9	18.0874	1.83311	9	8.57134	1.51803	9	18.3277	1.43485	9	16.7246	1.24891	9	10.7615	1.31816	9	21.3584
XP_004307554.1	PREDICTED: 40S ribosomal protein S15a-1-like [Fragaria vesca subsp. vesca]	63.08	2	8	42	1821	196.281	7.54736	0.898762	32	39.4348	0.859391	32	27.9883	0.871501	32	16.468	1.05291	32	15.7508	1.1376	32	33.2244	1.14941	32	25.8356	0.989531	32	37.8763	1.00775	32	21.1514	1.01316	32	25.8471
XP_004307261.1	PREDICTED: eukaryotic translation initiation factor 4G [Fragaria vesca subsp. vesca]	22.68	14	31	62	492	53.2972	7.97217	1.01736	6	17.1829	1.07227	6	10.0037	1.01089	6	5.46979	0.975775	6	3.90917	0.818308	6	9.4181	0.89572	6	4.73112	1.00547	6	14.3518	1.02371	6	16.3548	0.819939	6	20.654
XP_011458750.1	PREDICTED: fumarate hydratase 1, mitochondrial isoform X2 [Fragaria vesca subsp. vesca]	38.01	1	13	33	218	22.1353	6.23975	0.941085	2	10.6853	1.13499	2	10.3604	0.912058	2	20.2801	1.00837	2	15.2178	1.05496	2	8.82312	0.939478	2	24.8992	1.05517	2	5.02185	1.14618	2	10.5211	0.801492	2	5.19674
XP_004287550.1	PREDICTED: superoxide dismutase [Cu-Zn], chloroplastic [Fragaria vesca subsp. vesca]	31.65	1	5	30	790	87.769	6.43018	1.28804	1		1.28282	1		0.992156	1		0.903968	1		1.19754	1		1.0844	1		1.07312	1		1.14941	1		1.17237	1
FANhyb_rscf00000096.1.g00006.1	FANhyb_rscf00000096.1.g00006.1	27.22	1	21	51	333	36.9839	6.91748	1.03778	46	30.5305	1.01046	46	20.5209	1.15077	46	14.733	1.00448	46	18.4093	0.91291	46	40.9516	0.928249	46	20.2898	1.11027	46	28.7106	1.03124	46	21.5658	0.989876	46	26.0308
XP_004289730.1	PREDICTED: probable voltage-gated potassium channel subunit beta [Fragaria vesca subsp. vesca]	36.34	14	14	46	148	16.3376	7.50342	0.94845	70	45.3451	1.08511	70	29.8291	0.964225	69	22.5537	0.991872	70	21.6849	1.05533	70	44.0383	0.976667	70	31.5422	0.959374	70	40.6338	0.984227	70	28.0041	0.939301	69	34.5875
FANhyb_rscf00000782.1.g00005.1	FANhyb_rscf00000782.1.g00005.1	54.73	7	8	73	586	65.332	4.94482	0.929497	33	18.921	0.898974	30	19.2511	1.02756	33	13.2811	0.928428	32	11.6909	0.826117	33	35.3662	0.873995	32	20.7538	1.02625	32	20.0649	0.999196	32	11.8375	0.976033	32	17.5874
XP_004300534.1	PREDICTED: serine/threonine-protein phosphatase 2A 65 kDa regulatory subunit A beta isoform-like [Fragaria vesca subsp. vesca]	26.45	10	12	36	838	93.1268	5.07178	0.708016	4	6.5083	0.855613	4	24.2025	1.0042	4	6.01272	0.911911	4	2.65618	0.937911	4	9.74498	0.931919	4	12.2382	0.911258	4	14.0122	0.967463	4	4.3951	0.916332	4	6.53293
FANhyb_rscf00002560.1.g00001.1	FANhyb_rscf00002560.1.g00001.1	23.63	1	17	44	568	62.3354	6.88818	0.990655	7	15.3367	0.951679	7	22.8461	1.01724	7	7.6722	1.05208	7	2.7294	0.951391	7	17.3227	1.09814	7	4.19501	1.07432	7	12.2456	1.00387	7	16.948	1.04111	7	22.8692
XP_004291883.1	PREDICTED: glucose-6-phosphate isomerase, cytosolic [Fragaria vesca subsp. vesca]	41.73	4	19	47	259	29.5017	9.87646	0.972475	50	31.9529	0.990443	50	21.2746	0.954446	50	20.3058	1.03973	50	14.9908	1.05284	50	41.8725	1.10199	50	22.4059	0.967785	50	29.5914	0.969655	50	20.2781	0.951235	50	27.3446
FANhyb_rscf00000184.1.g00008.1	FANhyb_rscf00000184.1.g00008.1	52.12	14	14	50	267	29.899	5.59229	1.12154	16	9.66662	1.36571	16	21.3457	1.17379	16	21.9619	0.82425	16	5.8394	0.627169	15	22.376	0.492723	16	10.8652	1.13661	16	11.0141	1.18999	16	17.2665	1.18836	16	7.1389
FANhyb_rscf00000980.1.g00003.1	FANhyb_rscf00000980.1.g00003.1	43.45	3	11	46	191	21.8108	9.80322	1.03067	33	31.0972	1.15552	33	18.7431	0.884585	33	16.0753	1.05745	33	15.0912	1.07387	33	39.2503	0.970093	33	22.6799	0.968962	33	31.6172	0.928738	33	21.0663	0.950479	33	28.176
XP_004296416.1	PREDICTED: 40S ribosomal protein S7-1 [Fragaria vesca subsp. vesca]	64.4	7	11	45	249	27.1172	8.33838	0.987991	38	39.8404	1.11465	38	16.7329	1.03648	38	18.2087	1.09117	37	16.1733	0.90517	38	38.8835	0.975654	38	25.2286	1.16037	38	34.7693	0.984615	38	26.1515	0.993388	38	26.0142
FANhyb_rscf00000210.1.g00013.1	FANhyb_rscf00000210.1.g00013.1	47.39	11	11	39	386	44.4741	5.49072	0.875077	11	14.3769	1.00528	11	16.4929	1.08185	11	7.60176	1.0851	11	18.9318	0.884855	11	18.7979	0.95648	11	15.5811	1.15847	11	28.337	1.02562	11	21.5254	1.01881	11	25.2722
FANhyb_rscf00000163.1.g00016.1	FANhyb_rscf00000163.1.g00016.1	42.23	2	13	45	321	35.8433	4.93213	0.929951	53	32.949	1.0164	53	27.6137	1.12043	53	18.4615	0.989578	53	21.0246	0.943755	53	34.8453	0.996582	53	23.0366	0.810335	53	39.4532	0.956472	53	25.6766	0.953956	53	28.0695
XP_004306820.1	PREDICTED: proline-rich protein HaeIII subfamily 1-like [Fragaria vesca subsp. vesca]	70.4	16	16	53	205	22.6178	8.96826	0.984119	73	25.846	1.10875	73	20.1516	1.03775	73	17.212	0.997055	73	14.0406	0.998789	73	34.3517	0.957514	73	17.2961	1.01346	72	30.379	1.0341	73	18.3491	1.00341	72	28.7821
XP_004294863.1	PREDICTED: CBS domain-containing protein CBSX3, mitochondrial [Fragaria vesca subsp. vesca]	62.44	12	12	73	586	64.2383	6.87354	1.03458	7	14.3287	0.962546	7	4.93906	0.975491	7	7.8123	0.959403	7	16.8599	0.886105	7	35.9208	0.89591	7	9.1597	0.957496	7	21.3257	1.05107	7	8.98285	0.896847	7	21.5764
FANhyb_rscf00000021.1.g00018.1	FANhyb_rscf00000021.1.g00018.1	36.69	3	18	47	237	26.006	4.86865	0.991731	47	27.9945	1.05153	47	12.8071	0.988648	47	14.3829	1.06614	47	12.6443	0.982216	47	36.4226	0.949505	47	21.8434	1.22002	47	23.2871	0.989133	47	16.4438	1.05509	47	19.3729
FANhyb_rscf00000328.1.g00002.1	FANhyb_rscf00000328.1.g00002.1	64.98	13	13	47	235	24.9309	8.23584	1.55473	2	19.0559	1.55515	2	17.8996	1.18839	2	9.57813	1.07732	2	24.8296	1.74508	2	14.7444	1.24568	2	33.1117	1.54671	2	33.9043	1.27651	2	26.0986	1.40126	2	7.58396
FANhyb_icon00003448_a.1.g00001.1	/partial	60.43	1	12	38	325	34.427	5.59229	1.03164	23	32.5443	1.21169	23	25.5382	1.14117	23	27.9035	0.982196	23	11.8695	0.89497	23	34.3958	0.965896	23	25.8217	1.02049	23	28.852	1.02401	23	24.8829	1.04949	23	24.7653
XP_004302011.1	PREDICTED: cysteine synthase isoform X1 [Fragaria vesca subsp. vesca]	58.46	9	13	53	3754	413.066	5.24951	1.10874	2	40.5764	0.969593	2	11.4155	1.02791	2	0.400719	1.08834	2	12.9342	0.947642	2	27.9217	1.03347	2	6.70556	1.06579	2	19.1544	1.05171	2	0.480157	1.06217	2	22.5762
FANhyb_rscf00000127.1.g00004.1	FANhyb_rscf00000127.1.g00004.1	13.11	1	41	67	785	86.6741	5.64307	2.1046	1		1.25181	1		1.21922	1		0.941598	1		1.99539	1		1.36075	1		2.03073	1		1.20944	1		1.46591	1
FANhyb_rscf00000948.1.g00003.1	FANhyb_rscf00000948.1.g00003.1	30.57	1	22	45	765	80.1526	5.40186	0.873599	6	16.9489	0.835642	6	12.9685	0.985737	6	11.4903	0.958646	6	9.72406	0.743801	6	24.7421	0.909455	6	21.4574	0.847859	6	18.209	0.731894	6	22.7479	0.993897	6	24.79
XP_004287260.1	PREDICTED: LOW QUALITY PROTEIN: pyrophosphate-energized vacuolar membrane proton pump-like [Fragaria vesca subsp. vesca]	16.08	3	13	41	266	29.4146	4.79248	1.00596	1		1.03642	1		1.02957	1		1.11827	1		0.898935	1		1.08074	1		1.04257	1		0.931591	1		1.12576	1
XP_004303621.1	PREDICTED: proliferating cell nuclear antigen-like [Fragaria vesca subsp. vesca]	56.02	1	12	43	612	68.1126	5.41455	0.86434	7	13.0215	0.926327	7	5.83079	0.963705	7	12.304	1.06038	7	7.25925	0.901913	7	5.90918	1.12389	7	9.582	1.09451	7	22.0565	1.0751	7	7.38684	1.11096	7	7.76158
XP_004307431.1	PREDICTED: leukotriene A-4 hydrolase homolog [Fragaria vesca subsp. vesca]	44.61	3	18	49	671	75.5033	6.97607	1.21208	35	30.4737	1.10269	35	14.1415	1.14882	35	22.9201	0.970827	35	17.9258	1.11887	35	36.5089	1.0448	35	26.0004	1.06633	35	35.7118	1.09896	35	13.7041	1.00361	35	19.8918
XP_004294169.1	PREDICTED: trifunctional UDP-glucose 4,6-dehydratase/UDP-4-keto-6-deoxy-D-glucose 3,5-epimerase/UDP-4-keto-L-rhamnose-reductase RHM1 [Fragaria vesca subsp. vesca]	34.13	13	22	70	237	25.4761	5.32568	1.13189	6	25.4665	1.42182	6	18.0091	1.05446	6	20.1219	1.08504	6	14.1415	1.34397	6	13.667	1.2263	6	23.5818	0.640827	6	9.37153	0.783315	6	4.81337	0.851115	6	21.6027
XP_004307451.1	PREDICTED: chalcone--flavonone isomerase 1 [Fragaria vesca subsp. vesca]	45.15	2	11	45	488	55.2928	8.67529	0.656209	5	22.852	0.752123	5	17.6482	0.970705	5	18.3212	1.03031	5	2.99938	0.657408	5	4.96849	0.89874	5	24.4574	0.732353	5	22.012	0.990962	5	15.4409	0.905477	5	18.501
XP_004290733.1	PREDICTED: probable 26S proteasome non-ATPase regulatory subunit 3 [Fragaria vesca subsp. vesca]	37.7	1	16	41	676	75.1553	7.44482	1.15132	4	8.99398	1.06496	4	11.12	1.08906	4	9.8331	1.10262	4	7.89703	1.08652	4	16.1898	1.12458	4	19.2874	1.20498	4	23.122	1.1856	4	10.1067	1.16555	4	5.58589
FANhyb_rscf00000482.1.g00004.1	FANhyb_rscf00000482.1.g00004.1	20.41	2	11	37	218	24.0782	6.22705	1.14839	6	10.9853	1.57058	6	16.3633	0.899667	6	11.1853	1.21104	6	6.18278	1.26244	6	15.886	1.2253	6	15.6055	1.18556	6	13.7428	1.08802	6	11.5685	1.20061	6	15.693
FANhyb_rscf00000022.1.g00013.1	FANhyb_rscf00000022.1.g00013.1	56.88	4	13	42	418	45.4932	6.37939	0.959591	8	26.1868	1.04204	8	16.7719	0.981253	8	13.1004	1.03988	8	6.80267	0.928642	8	34.548	1.00351	8	19.806	0.900435	8	26.2488	1.02051	8	17.0279	1.00023	8	15.7524
XP_004287074.1	PREDICTED: 3-hydroxyisobutyryl-CoA hydrolase-like protein 3, mitochondrial isoform X1 [Fragaria vesca subsp. vesca]	41.87	3	14	47	298	31.8024	9.37842	1.23509	51	29.923	1.08173	51	18.5455	1.08381	51	17.008	1.03826	51	19.7899	1.09921	51	37.0908	0.978719	51	22.1237	1.10305	51	21.3644	1.02025	51	23.8961	1.01553	51	24.514
XP_004295009.1	PREDICTED: mitochondrial dicarboxylate/tricarboxylate transporter DTC-like [Fragaria vesca subsp. vesca]	51.01	13	13	51	272	29.5193	6.55127	0.961686	34	28.8384	1.00265	34	24.1824	1.0216	34	23.1669	0.994483	34	11.3828	0.822224	34	48.124	0.890366	34	18.9788	0.870681	34	29.4911	0.84612	34	21.336	0.89892	34	19.2042
XP_004291863.1	PREDICTED: gamma carbonic anhydrase 1, mitochondrial [Fragaria vesca subsp. vesca]	43.38	8	9	42	768	85.0291	6.34131	0.718382	5	15.7814	0.728758	5	14.7468	0.664174	5	0.166864	0.893972	5	7.86289	0.781264	5	22.7332	1.02672	5	3.92554	0.963013	5	25.395	0.887581	5	5.31731	0.808051	5	5.69976
XP_011460181.1	PREDICTED: DNA replication licensing factor MCM3 [Fragaria vesca subsp. vesca]	34.77	2	20	39	494	53.6444	6.0874	0.942471	36	23.9945	0.947553	36	16.9001	1.03768	36	13.9059	0.961252	36	16.644	0.849724	36	31.0127	0.96064	36	20.6768	0.97117	36	25.2742	0.948495	36	20.934	0.97242	36	18.3091
XP_011462415.1	PREDICTED: 6-phosphogluconate dehydrogenase, decarboxylating 2, chloroplastic [Fragaria vesca subsp. vesca]	50	15	20	50	723	77.9178	9.20264	1.40494	27	33.9334	1.26584	27	21.1222	1.15272	27	20.8175	0.964384	27	17.655	0.967256	27	45.097	0.813215	27	20.1825	1.189	27	31.8197	1.17916	27	20.4873	1.04831	27	27.4379
XP_004287395.1	PREDICTED: peroxisomal fatty acid beta-oxidation multifunctional protein AIM1 [Fragaria vesca subsp. vesca]	30.84	10	18	46	475	53.5756	5.66846	1.19604	1		1.06299	1		1.48735	1		0.953415	1		0.834345	1		0.887737	1		0.730348	1		0.791263	1		1.03073	1
FANhyb_rscf00000045.1.g00014.1	FANhyb_rscf00000045.1.g00014.1	30.74	1	11	59	108	10.8646	9.0415	1.34713	21	22.9529	0.960775	21	15.9939	1.28545	21	19.0317	0.900058	21	15.6664	1.18459	21	20.8033	0.917253	21	16.9862	0.749756	21	24.5076	0.798252	21	18.5577	0.724757	21	24.9606
FANhyb_icon00014271_a.1.g00001.1	/partial	52.78	3	6	36	486	53.3001	8.1626	1.10918	25	13.3915	0.996308	25	13.2777	1.13524	25	11.7173	0.934369	25	11.9396	0.826257	25	13.6999	0.917788	25	13.3842	0.977031	25	15.35	1.00073	25	10.0577	0.950308	25	12.1275
XP_004310055.1	PREDICTED: NADH dehydrogenase [ubiquinone] flavoprotein 1, mitochondrial [Fragaria vesca subsp. vesca]	20.58	9	9	26	3689	405.417	5.31299	1.24393	1		0.856021	1		1.09361	1		1.15564	1		1.13668	1		1.0788	1		1.3822	1		0.979609	1		1.23593	1
XP_011458928.1	PREDICTED: LOW QUALITY PROTEIN: E3 ubiquitin-protein ligase UPL1-like [Fragaria vesca subsp. vesca]	13.2	1	41	66	904	100.324	5.18604	1.058	16	28.3917	0.884566	16	28.4079	1.04576	16	14.0816	1.02476	16	16.37	0.93916	16	28.9515	0.986988	16	28.7364	1.01993	16	38.1295	0.968911	16	16.1649	0.956246	16	25.9416
XP_004298820.1	PREDICTED: beta-adaptin-like protein B [Fragaria vesca subsp. vesca]	31.19	8	23	47	146	16.5102	6.68311	0.861366	19	13.6734	0.889233	19	16.7166	1.00613	19	18.0349	1.08843	19	13.3728	0.89457	19	15.9718	1.05283	19	9.52256	0.915119	19	16.6227	0.93901	19	15.4966	1.0484	19	11.3725
XP_004303511.1	PREDICTED: ubiquitin-conjugating enzyme E2 variant 1C [Fragaria vesca subsp. vesca]	60.27	3	8	34	166	18.6525	4.61475	0.892598	4	14.973	1.05184	4	21.4796	1.04232	4	8.01097	1.00959	4	6.09808	0.753552	4	11.5897	0.880299	3	6.99719	0.771467	4	29.8402	0.920989	3	33.1079	0.812729	4	19.6799
FANhyb_icon00004142_a.1.g00001.1	/partial	59.04	1	9	54	276	29.3264	7.57666	0.923815	40	39.1866	1.01148	40	27.0425	0.953589	40	19.4536	1.12457	40	20.0665	1.07772	40	35.0571	1.03935	40	34.3021	1.04799	40	30.3655	0.956967	40	25.8504	1.04343	40	32.4408
XP_004297335.1	PREDICTED: mitochondrial outer membrane protein porin of 36 kDa-like [Fragaria vesca subsp. vesca]	34.06	10	11	43	778	86.2087	6.55127	0.723416	4	8.59327	0.727684	4	17.3008	0.894324	4	21.4217	0.993718	4	2.41296	0.930262	4	11.4253	1.05779	4	10.1139	0.957001	4	17.2415	0.950498	4	20.3297	0.955154	4	5.79152
FANhyb_rscf00000291.1.g00002.1	FANhyb_rscf00000291.1.g00002.1	34.19	2	20	38	305	32.5547	7.54736	0.952806	34	46.3045	0.972463	34	21.6777	0.946468	34	14.5056	0.950107	34	18.0373	1.27279	34	53.8642	1.03	34	23.8447	0.944947	34	37.9832	1.06026	34	25.8828	0.974305	34	26.8957
FANhyb_icon00000732_a.1.g00001.1	FANhyb_icon00000732_a.1.g00001.1	41.64	8	9	35	474	54.0423	8.25049	1.0157	43	24.869	0.965861	43	13.9259	1.06876	43	17.0302	1.12488	43	14.1374	0.950562	43	35.8479	0.896743	43	17.7846	1.21592	43	26.012	0.989154	42	19.2173	1.08222	43	20.812
XP_004300016.2	PREDICTED: 26S proteasome non-ATPase regulatory subunit 12 homolog A-like [Fragaria vesca subsp. vesca]	39.45	17	17	43	699	78.057	5.12256	1.18576	16	22.1022	1.04435	16	13.953	1.03884	16	16.2414	0.962636	16	23.4805	0.834704	16	27.3019	0.886812	16	15.9432	1.11302	16	24.6962	1.03039	16	19.4684	1.0271	16	15.759
FANhyb_rscf00001166.1.g00002.1	FANhyb_rscf00001166.1.g00002.1	36.19	7	19	40	128	14.7223	4.70361	0.663674	11	15.6311	0.835647	11	10.2171	0.812155	11	11.7676	0.994099	11	14.6431	0.740875	11	17.755	0.890014	11	12.3959	0.635356	11	23.1636	0.64757	11	12.9301	0.769322	11	9.49449
FANhyb_icon00022422_a.1.g00001.1	/partial	76.56	1	7	36	222	24.4998	8.36768	1.06212	9	36.3224	1.32729	9	9.30275	1.08076	9	13.3587	1.14296	9	9.73814	1.20976	9	33.11	1.10206	9	7.95515	1.14533	9	32.4175	1.23228	9	10.5557	1.12497	9	25.4834
XP_004288173.1	PREDICTED: ras-related protein Rab11D [Fragaria vesca subsp. vesca]	46.4	3	11	42	312	34.7216	6.80029	0.836894	14	10.9484	0.99995	14	7.88849	1.05102	14	12.7448	1.03218	14	6.38335	0.917677	14	27.9289	0.97925	14	8.89321	0.917112	14	24.2196	0.945934	13	9.47492	1.0676	14	26.8231
XP_004291127.1	PREDICTED: 26S proteasome non-ATPase regulatory subunit 14 homolog [Fragaria vesca subsp. vesca]	50.32	2	10	45	307	33.6088	6.72705	1.02143	32	23.5187	1.06427	32	13.7285	0.956801	32	11.9715	0.986861	32	16.0436	0.876364	32	21.0088	0.945543	32	20.0581	0.930223	32	18.3674	1.00938	32	21.903	0.917785	32	18.0594
XP_004304000.1	PREDICTED: cytochrome c1-2, heme protein, mitochondrial [Fragaria vesca subsp. vesca]	38.44	7	9	38	130	14.7809	9.89111	1.36439	3	5.21246	1.21215	3	4.37317	1.02108	3	2.27731	1.19126	3	20.214	1.53703	3	20.4093	1.43508	3	11.0232	1.15618	3	27.7977	0.989458	3	11.1558	1.14594	3	4.12567
XP_004294600.1	PREDICTED: 40S ribosomal protein S15a-1 [Fragaria vesca subsp. vesca]	63.08	2	8	36	425	46.788	8.45557	1.89588	2	3.35924	1.43205	2	11.0982	1.51082	2	5.52706	1.46224	2	26.0267	2.06857	2	9.12307	1.65329	2	14.6453	1.70808	2	9.42899	1.52377	2	12.507	1.51024	2	7.40639
FANhyb_rscf00000229.1.g00006.1	FANhyb_rscf00000229.1.g00006.1	29.18	1	11	41	443	47.9088	7.45947	1.13738	37	33.6003	1.28757	37	22.4676	1.30339	37	21.7714	0.908359	37	14.5355	0.871703	37	28.8783	0.825253	37	20.1271	0.968417	37	21.4546	1.06059	37	15.9612	1.08679	37	20.6519
XP_004287791.1	PREDICTED: 3-dehydroquinate synthase, chloroplastic [Fragaria vesca subsp. vesca]	47.18	16	16	37	439	49.158	5.5542	1.04401	5	18.2352	1.12714	5	11.4612	0.965666	5	0.756141	1.15178	5	6.99561	1.18647	5	11.3619	1.18609	5	8.3411	1.29416	5	9.79082	1.2677	5	12.5121	1.1056	5	23.0842
XP_004291204.1	PREDICTED: la protein 1 [Fragaria vesca subsp. vesca]	42.82	3	18	42	246	27.0887	5.84619	0.546669	12	52.3216	0.955493	12	21.4014	1.00405	12	19.3511	0.977459	12	20.0654	0.52721	12	41.4824	0.862334	12	11.9983	0.679153	12	66.0159	0.908513	12	32.7047	0.761988	12	38.602
XP_004303706.1	PREDICTED: proteasome subunit alpha type-6 [Fragaria vesca subsp. vesca]	54.88	6	12	37	692	77.74	9.02686	1.01969	48	23.7575	0.95074	48	17.024	1.0513	48	13.9301	1.08102	48	16.1832	0.987479	48	26.8103	1.04467	48	17.0126	1.10978	48	24.4039	1.08595	47	16.0662	1.05852	48	19.9828
XP_004291778.1	PREDICTED: sulfite reductase [ferredoxin], chloroplastic [Fragaria vesca subsp. vesca]	25.58	16	16	48	375	42.4577	5.90967	1.12258	45	27.6705	1.18111	45	22.0435	1.12665	45	18.8252	0.977023	45	15.7275	0.924035	45	23.9597	0.887773	45	17.6317	1.10207	45	20.1606	1.08805	45	22.3025	1.05324	45	25.8705
XP_011468207.1	PREDICTED: V-type proton ATPase subunit C [Fragaria vesca subsp. vesca]	49.33	18	18	45	718	77.9189	6.43018	0.633437	31	40.9627	0.65172	31	32.0756	0.615424	31	33.3793	1.2359	31	31.3562	1.42295	31	21.1668	1.48624	31	22.6487	0.676556	22	37.7988	0.65892	31	31.1705	0.769301	31	26.3612
XP_004307376.1	PREDICTED: phenylalanine ammonia-lyase 1 [Fragaria vesca subsp. vesca]	30.36	14	18	42	247	27.4537	9.34912	1.27767	28	12.5408	1.37468	28	14.7035	1.17734	28	9.68246	1.14716	28	9.63225	1.11677	28	25.1719	1.05736	28	14.617	1.13495	28	14.7293	1.03331	28	13.0487	1.14888	28	13.9542
XP_004306532.1	PREDICTED: ATP synthase subunit O, mitochondrial [Fragaria vesca subsp. vesca]	45.34	7	12	58	267	30.7848	5.22412	0.940543	32	28.293	0.980702	32	16.5783	0.950964	32	11.0872	1.11278	32	14.2035	0.983087	32	34.6945	0.930485	32	16.3993	1.12714	32	27.2744	1.02155	32	16.0925	1.06422	32	17.2879
XP_004300498.1	PREDICTED: 26S proteasome non-ATPase regulatory subunit 8 homolog A [Fragaria vesca subsp. vesca]	57.3	11	11	32	376	42.3839	6.16357	0.992603	58	23.6556	1.07683	58	17.5051	1.06147	58	15.7433	0.98868	58	15.5572	1.06293	58	33.5723	0.932521	58	20.1968	1.0708	58	26.1856	1.06707	58	16.0571	1.01373	58	21.6921
XP_004302049.1	PREDICTED: GDP-mannose 3,5-epimerase 2 [Fragaria vesca subsp. vesca]	52.39	17	17	62	292	31.243	9.29053	0.786424	37	33.4165	0.959735	37	18.8063	0.985754	37	22.6897	0.989023	37	23.86	0.977312	37	25.9641	1.07326	37	22.248	0.884335	37	28.5047	1.03888	37	27.5414	0.999314	37	19.1552
XP_004288208.1	PREDICTED: uncharacterized protein LOC101298458 [Fragaria vesca subsp. vesca]	60.27	15	16	44	574	61.3764	6.23975	0.90326	28	22.2027	0.96448	28	16.1813	1.0156	28	12.7648	0.92909	27	20.2263	0.910164	28	30.1556	0.855488	28	23.3419	1.01071	28	21.9384	0.930015	28	16.3191	0.949784	28	22.255
XP_004297534.1	PREDICTED: chaperonin CPN60-like 2, mitochondrial [Fragaria vesca subsp. vesca]	36.59	15	20	44	572	66.519	7.62061	0.945605	13	32.2698	0.993723	13	16.0962	0.974855	13	23.9048	1.02339	13	16.189	0.943622	13	36.2403	0.92379	13	29.0672	1.00507	13	21.041	1.09078	13	20.3245	1.01248	13	31.0337
XP_004297755.1	PREDICTED: delta(24)-sterol reductase [Fragaria vesca subsp. vesca]	41.26	8	21	59	1025	116.295	5.84619	1.26267	31	28.4395	1.13787	31	25.2887	1.21363	31	23.3181	0.954592	31	11.4867	0.881987	31	30.3552	0.877113	31	16.7935	1.07168	31	34.8257	1.10593	31	20.7867	1.19083	31	27.9502
XP_004304240.1	PREDICTED: alpha-1,4 glucan phosphorylase L isozyme, chloroplastic/amyloplastic-like [Fragaria vesca subsp. vesca]	27.71	16	23	43	716	77.4632	8.67529	0.843692	32	19.7447	0.965303	32	20.2779	0.941566	32	15.6228	0.973095	32	12.5255	0.861926	32	25.3085	0.924508	32	19.0196	0.833602	32	23.7359	0.931599	32	16.6563	0.945239	32	22.327
XP_004291047.1	PREDICTED: ATP-dependent zinc metalloprotease FTSH 4, mitochondrial [Fragaria vesca subsp. vesca]	39.39	18	19	38	733	80.5157	6.13818	1.03095	45	29.4068	1.04906	45	13.0109	1.03694	45	13.0199	0.991717	45	12.3271	1.00163	45	32.7266	0.963672	45	19.3483	1.04058	45	27.4727	1.08228	45	21.6732	0.985212	45	23.2065
XP_004294018.1	PREDICTED: vesicle-fusing ATPase [Fragaria vesca subsp. vesca]	30.42	19	19	46	243	26.9426	8.646	0.906813	5	9.33941	1.08277	5	1.53025	0.94632	5	3.53243	0.957146	5	4.66092	0.786379	5	5.48062	0.831767	5	11.3595	0.815195	5	1.40922	0.907921	5	20.2735	0.918606	5	11.6164
XP_004291124.1	PREDICTED: succinate dehydrogenase subunit 5, mitochondrial [Fragaria vesca subsp. vesca]	48.56	1	10	40	1010	113.725	6.16357	1.0013	45	25.1278	1.02082	45	22.2199	0.972503	45	21.7048	1.00557	45	18.4245	0.907202	45	32.6172	0.888566	45	23.4553	1.03057	45	25.4204	0.979374	45	21.3169	1.01873	45	23.6914
XP_004297489.1	PREDICTED: alpha-mannosidase-like [Fragaria vesca subsp. vesca]	25.74	19	23	69	456	47.6113	7.06396	1.24608	30	34.5081	1.20505	30	12.9069	1.18005	30	21.7308	0.948461	30	16.0456	0.906267	30	36.6104	0.836996	30	18.9481	1.12683	30	33.3383	1.13701	30	26.4321	1.04568	30	21.6036
XP_004290230.1	PREDICTED: 3-ketoacyl-CoA thiolase 2, peroxisomal-like [Fragaria vesca subsp. vesca]	28.29	9	10	32	921	103.927	6.37939	1.05472	50	25.8434	1.13244	50	21.2635	1.23258	50	20.813	0.860178	50	14.6173	0.667014	50	33.1118	0.729417	50	24.0422	0.970248	50	36.0094	1.07811	50	21.9357	1.16189	50	23.9512
XP_004306503.1	PREDICTED: linoleate 13S-lipoxygenase 2-1, chloroplastic-like [Fragaria vesca subsp. vesca]	29.53	23	24	52	421	47.0228	5.41455	1.30764	4	11.2994	1.11536	4	14.4505	0.888299	4	10.8502	1.05117	4	15.2995	1.44625	4	11.1021	1.26371	4	17.7013	1.34186	4	18.5699	1.30084	4	8.77672	1.29172	4	18.8345
FANhyb_rscf00000141.1.g00015.1	FANhyb_rscf00000141.1.g00015.1	40.86	1	16	41	437	48.4809	5.09717	0.926622	30	25.3684	1.21009	30	17.2288	0.983755	30	16.0112	0.975725	30	15.5702	1.09067	30	29.0997	1.01611	30	15.8379	0.914472	30	21.65	1.00121	30	18.183	1.0085	30	14.0311
XP_004309915.1	PREDICTED: protein disulfide isomerase-like 5-2 [Fragaria vesca subsp. vesca]	34.1	12	12	30	83	9.09072	5.89697	1.1705	8	9.39675	1.20294	8	6.37704	1.0564	8	7.43682	1.24871	8	14.4331	1.2519	8	11.7367	1.21367	8	10.4669	1.24368	8	13.409	1.19743	8	10.2792	1.11902	8	13.957
FANhyb_icon00006795_a.1.g00001.1	/partial	66.27	2	5	25	1021	110.9	4.95752	1.01852	39	27.2916	1.20956	39	18.6253	1.09511	39	15.4954	0.893844	39	16.0751	0.825359	39	19.3773	0.825931	39	19.0292	0.868582	39	30.7153	1.01822	39	20.2038	0.889875	39	22.5635
FANhyb_rscf00000006.1.g00027.1	FANhyb_rscf00000006.1.g00027.1	23.02	20	20	39	769	85.8917	6.37939	1.11184	58	19.104	0.99899	58	18.9213	1.08137	58	13.845	1.03339	57	16.0403	0.998191	58	26.3355	0.997577	58	19.2886	1.1379	58	24.0525	1.06326	57	15.0317	1.04173	58	12.893
XP_004310250.1	PREDICTED: glycine--tRNA ligase 1, mitochondrial-like [Fragaria vesca subsp. vesca]	34.07	22	24	63	244	27.6411	5.38916	0.601253	39	33.6629	0.561616	39	29.6841	0.695693	39	25.7317	1.52107	39	10.5211	1.62472	39	23.6841	1.80099	39	19.3689	0.696152	34	26.4998	0.673965	39	21.0843	0.934814	39	20.2742
XP_004290595.1	PREDICTED: caffeoyl-CoA O-methyltransferase [Fragaria vesca subsp. vesca]	58.2	9	9	39	321	34.7882	8.99756	1.16306	13	17.8596	1.18698	13	8.45318	1.04262	14	8.87558	1.06081	13	7.73177	0.749081	13	33.5508	0.876232	13	15.3351	1.03601	14	19.0426	0.956525	13	11.9639	0.963936	14	17.2364
XP_004299302.1	PREDICTED: ATP synthase subunit gamma, mitochondrial [Fragaria vesca subsp. vesca]	38.01	5	11	30	362	38.2469	7.91357	1.09853	9	23.4306	1.07821	9	22.5247	0.983462	9	8.59931	1.0791	9	4.20147	1.07213	9	20.7327	0.940645	9	10.4273	1.14625	9	17.931	1.07613	9	10.9748	0.946144	9	24.0476
FANhyb_rscf00000928.1.g00006.1	FANhyb_rscf00000928.1.g00006.1	33.43	5	9	26	464	50.6799	8.47021	1.106	51	27.6267	0.956139	51	14.1375	1.08759	51	17.4341	1.01792	51	9.69152	1.02666	51	25.6833	0.982673	51	12.7218	1.0733	51	16.4266	1.01964	51	18.3683	1.01493	51	21.5217
XP_004296852.1	PREDICTED: eukaryotic translation initiation factor 2 subunit gamma-like [Fragaria vesca subsp. vesca]	33.19	13	13	51	1116	131.024	5.69385	1.07013	38	39.2776	0.969859	38	20.0332	0.938497	38	17.3896	1.00432	38	18.7146	0.991579	38	40.246	1.04531	38	29.5247	1.0977	38	30.9166	1.06754	37	22.4552	0.989718	38	21.1203
XP_004295134.1	PREDICTED: ubiquitin carboxyl-terminal hydrolase 12-like [Fragaria vesca subsp. vesca]	30.47	22	32	57	425	47.5804	6.80029	1.07084	53	19.903	1.00168	53	18.3039	1.0045	53	12.9917	1.02539	53	12.6217	1.03941	53	20.8792	1.07913	53	16.2857	1.21478	53	24.073	1.09549	53	17.3908	0.979851	53	19.7245
XP_004303755.1	PREDICTED: 26S protease regulatory subunit 7 [Fragaria vesca subsp. vesca]	43.53	17	17	53	408	46.0046	5.69385	0.871614	4	25.2295	0.888096	4	11.5	0.971015	4	7.65125	1.0771	4	12.278	0.716881	4	21.6948	0.962949	4	20.8213	1.00536	4	15.661	0.910532	4	22.4906	0.924176	4	16.1096
XP_004307102.1	PREDICTED: 26S protease regulatory subunit 6B homolog [Fragaria vesca subsp. vesca]	52.45	3	20	50	232	25.0627	4.75439	0.713062	26	26.141	1.05435	26	15.1059	0.960421	26	14.2542	1.02342	26	17.6411	0.881609	25	40.1611	1.00877	26	16.4788	0.905742	26	32.1702	1.02172	26	13.9808	0.96407	26	23.4796
XP_004306512.1	PREDICTED: elongation factor 1-delta 1-like isoform X2 [Fragaria vesca subsp. vesca]	53.88	8	13	49	429	47.3662	8.35303	1.34592	2	10.3713	1.08313	2	26.3966	1.08905	2	15.8127	1.10238	2	1.65117	1.2857	2	26.6235	1.11609	2	28.7987	1.1899	2	28.1126	1.13254	2	4.42834	0.872196	2	46.0977
XP_011461731.1	PREDICTED: LOW QUALITY PROTEIN: phosphoserine aminotransferase 1, chloroplastic [Fragaria vesca subsp. vesca]	28.9	1	11	41	181	19.2658	4.66553	0.708062	28	32.2422	0.817822	28	22.33	0.805113	28	15.345	1.12004	28	17.5319	1.21821	28	43.5947	1.39651	28	39.4779	0.793264	28	32.013	0.926336	28	22.2386	1.00512	28	31.9955
XP_004290136.1	PREDICTED: uncharacterized protein At5g48480 [Fragaria vesca subsp. vesca]	60.22	7	7	28	955	107.791	5.94775	0.605224	1		0.795319	1		0.811842	1		0.888475	1		0.604835	1		0.564675	1		0.853477	1		0.845814	1		0.637967	1
FANhyb_rscf00000202.1.g00003.1	FANhyb_rscf00000202.1.g00003.1	25.03	1	16	43	500	53.0159	6.55127	1.21401	34	29.7742	1.08912	34	21.7541	1.06933	34	15.9481	1.01601	34	12.611	1.07525	34	36.095	0.954	34	19.2785	1.17558	34	22.5012	1.07775	34	21.6882	1.08807	34	28.1821
FANhyb_rscf00000023.1.g00001.1	FANhyb_rscf00000023.1.g00001.1	31.8	12	12	35	673	74.3041	7.32764	0.744692	45	39.8109	0.925264	45	27.3413	0.911724	45	15.6864	0.804592	45	20.017	0.863398	45	30.3235	0.85307	45	26.6955	0.888825	45	35.7376	1.40973	45	26.8621	1.1257	45	18.5296
XP_004288307.1	PREDICTED: phosphoenolpyruvate carboxykinase [ATP]-like [Fragaria vesca subsp. vesca]	36.55	19	19	50	1247	137.601	7.48877	1.04908	28	40.1879	0.94527	28	14.9055	0.992427	28	13.9043	1.01776	28	20.8431	1.2533	28	33.6735	1.21837	28	21.0503	1.2438	28	35.4692	1.10001	28	25.5207	1.14028	28	27.9284
FANhyb_rscf00000475.1.g00005.1	FANhyb_rscf00000475.1.g00005.1	21.89	15	24	54	507	58.3601	6.7417	0.883997	5	19.0118	1.16472	5	4.53094	0.985847	5	18.776	0.820927	5	4.35798	0.876769	5	8.89953	0.831634	5	10.0575	0.867777	5	12.4178	1.18162	5	1.75378	0.931117	5	8.11399
FANhyb_rscf00001008.1.g00002.1	FANhyb_rscf00001008.1.g00002.1	27.22	1	11	37	140	14.9871	10.4771	1.6275	2	20.4729	1.12293	2	3.74145	1.15371	2	0.111581	1.24477	2	0.346015	1.31311	2	6.65428	1.11222	2	1.87791	1.36801	2	1.0657	1.13082	2	28.5698	1.26823	2	15.6248
XP_004296407.1	PREDICTED: 60S ribosomal protein L23 [Fragaria vesca subsp. vesca]	48.57	1	7	31	1277	143.408	8.39697	0.764696	7	13.8412	0.805592	7	19.3574	0.915961	7	18.3341	0.918168	7	22.2366	0.79573	7	16.2795	0.810969	7	29.2961	0.799747	7	40.2302	0.899098	7	8.37502	0.836577	7	18.8154
FANhyb_rscf00000298.1.g00008.1	FANhyb_rscf00000298.1.g00008.1	21.69	3	24	53	443	48.851	5.96045	0.6638	44	33.5389	0.546561	44	25.311	0.627522	44	26.7035	1.41718	45	16.1206	2.13435	45	48.3343	2.49749	45	29.9742	0.80501	21	32.0474	0.746663	45	24.1888	0.811828	44	27.0497
XP_004308064.1	PREDICTED: BAHD acyltransferase DCR [Fragaria vesca subsp. vesca]	32.05	13	13	45	342	37.5782	6.99072	1.03237	19	33.8267	1.01959	19	15.5662	1.02619	19	18.4315	1.02372	19	14.8542	0.907237	19	52.1958	1.06655	19	18.9596	0.892298	19	33.5467	0.993209	19	15.3365	1.1007	19	27.5119
XP_004296671.1	PREDICTED: probable aldo-keto reductase 2 [Fragaria vesca subsp. vesca]	31.58	5	10	35	478	54.3844	5.77002	1.12634	5	29.5028	1.17853	5	17.9628	0.964506	5	10.5207	1.03864	5	2.46452	0.968921	5	13.5361	0.955678	5	11.722	1.12418	5	23.5472	1.07594	5	6.16071	1.02372	5	17.2688
FANhyb_rscf00000635.1.g00007.1	FANhyb_rscf00000635.1.g00007.1	31.59	2	13	37	537	57.4665	5.2876	0.935253	10	22.5448	1.09653	10	17.0054	0.965386	10	13.4033	0.858277	10	33.0939	1.12654	10	30.4175	1.07683	10	22.7892	0.848521	10	32.4922	1.1307	10	14.083	1.0959	10	22.6366
XP_004290176.1	PREDICTED: ras GTPase-activating protein-binding protein 1 [Fragaria vesca subsp. vesca]	27.56	2	12	39	1111	120.152	5.38916	1.04335	16	9.75888	0.958062	16	14.9608	1.04445	16	17.0488	0.954182	16	14.9712	0.89064	16	16.7901	0.994468	16	15.5777	0.992823	16	19.9294	1.02865	16	5.57708	1.01353	16	12.8245
XP_004303090.1	PREDICTED: protein transport protein SEC31 homolog B isoform X2 [Fragaria vesca subsp. vesca]	30.15	7	24	56	569	63.7277	6.04932	1.17726	45	22.8991	1.1199	45	16.4667	1.13058	45	16.5826	1.08055	45	11.8237	1.07617	45	31.2306	1.07649	45	20.5698	1.18482	45	17.9082	1.15518	45	17.1831	1.15621	45	18.2783
XP_004294177.1	PREDICTED: asparagine--tRNA ligase, cytoplasmic 1-like [Fragaria vesca subsp. vesca]	43.94	20	20	45	452	49.9675	8.98291	1.07014	4	14.7468	0.800923	4	3.84229	0.919859	4	3.86374	1.21487	4	12.2635	1.32543	4	16.6747	1.25096	4	26.7567	1.09932	4	8.98785	0.981402	4	5.04395	1.03431	4	41.7661
FANhyb_rscf00000165.1.g00006.1	FANhyb_rscf00000165.1.g00006.1	30.53	1	12	32	204	22.5056	6.29053	0.919697	43	40.9919	1.06981	43	21.648	0.942725	43	21.9833	1.07197	43	13.5517	0.960818	43	36.3232	0.958562	43	23.3459	0.968074	43	28.5787	0.984179	43	21.7784	0.945478	43	25.4532
XP_004307267.1	PREDICTED: proteasome subunit beta type-2-A [Fragaria vesca subsp. vesca]	63.73	12	12	43	512	58.5938	9.34912	0.955158	1		0.952886	1		1.22908	1		1.02411	1		0.998753	1		0.936697	1		0.973971	1		1.1427	1		0.9687	1
FANhyb_rscf00000075.1.g00022.1	FANhyb_rscf00000075.1.g00022.1	31.64	1	15	39	576	63.4944	7.78174	1.14493	35	31.228	1.08767	35	15.4664	1.02483	35	22.6434	1.05997	35	14.3807	1.27005	35	27.1803	1.16592	35	27.5584	1.2028	35	28.4239	1.17652	35	17.449	1.09255	35	22.9929
XP_011470289.1	PREDICTED: plastidial pyruvate kinase 2 [Fragaria vesca subsp. vesca]	35.42	13	15	40	364	41.0549	5.75732	1.01069	33	22.101	1.10669	33	12.8312	1.14892	33	11.4648	0.911224	33	11.5314	1.19695	33	28.1617	1.09629	33	19.1905	0.783556	33	25.5409	0.930744	33	14.2928	0.962653	33	17.5469
XP_004287814.1	PREDICTED: naringenin,2-oxoglutarate 3-dioxygenase [Fragaria vesca subsp. vesca]	51.37	12	15	41	160	17.4879	5.23682	0.794323	1		0.745327	1		0.844549	1		1.04206	1		0.611406	1		0.72261	1		0.615493	1		0.700719	1		0.771696	1
XP_004296894.1	PREDICTED: major allergen Pru av 1-like [Fragaria vesca subsp. vesca]	82.5	1	11	41	586	65.8809	6.53662	2.16671	22	20.626	0.860034	22	26.5357	0.892635	22	12.8311	1.07798	22	15.2582	0.5393	22	73.0556	0.585176	15	39.9106	2.42506	22	28.1576	0.897546	22	14.5606	0.716095	22	28.7317
XP_004294298.1	PREDICTED: asparagine synthetase [glutamine-hydrolyzing] [Fragaria vesca subsp. vesca]	24.4	7	12	42	230	24.39	8.646	1.07969	3	17.0347	1.37566	3	14.3794	1.15123	3	8.43815	1.21211	3	6.28908	0.984664	3	11.8877	1.00492	3	14.1207	1.0145	3	0.994691	0.966759	3	4.69763	1.14812	3	25.5902
XP_004303036.1	PREDICTED: peroxiredoxin-2E-2, chloroplastic [Fragaria vesca subsp. vesca]	52.17	1	8	24	233	25.4526	7.41553	0.981821	4	14.7251	1.01855	4	14.499	1.01382	4	20.4489	1.13547	4	4.63096	1.34838	4	5.76483	1.37267	4	13.9629	0.661487	4	12.042	0.754177	4	23.6519	0.784298	4	24.5663
FANhyb_rscf00000381.1.g00009.1	FANhyb_rscf00000381.1.g00009.1	44.64	1	11	33	482	52.9311	5.87158	1.01767	21	21.8757	0.990226	22	5.81282	0.892143	22	16.6176	1.3499	22	14.3889	1.61023	22	41.4844	1.61533	22	25.6827	0.889888	21	30.7171	0.895212	22	20.8586	0.879937	22	7.60933
FANhyb_rscf00000135.1.g00004.1	FANhyb_rscf00000135.1.g00004.1	25.31	6	11	36	154	17.2847	10.1694	0.806435	6	10.6274	1.0251	6	9.31291	0.832479	6	9.62648	1.24957	6	14.7105	1.03398	6	13.288	1.28319	6	13.7787	0.749457	6	17.279	0.863761	6	18.0982	1.18537	6	2.89063
XP_004294612.1	PREDICTED: 60S ribosomal protein L23a-2-like [Fragaria vesca subsp. vesca]	44.16	1	10	53	428	43.9506	8.07471	0.80317	30	27.3879	0.935061	30	22.5949	0.920166	30	15.8245	1.00608	30	12.1109	1.08282	30	39.0077	1.07333	30	24.2467	0.823401	30	31.4619	0.929461	30	15.094	0.932047	30	25.6622
XP_004289979.1	PREDICTED: heterogeneous nuclear ribonucleoprotein 1-like [Fragaria vesca subsp. vesca]	40.65	12	13	31	609	63.2573	5.41455	0.934455	14	18.961	0.907354	14	10.2578	0.939065	14	17.5792	1.00873	14	17.4774	0.933972	14	20.6576	0.918063	14	21.0405	1.09655	14	17.5518	1.0365	14	16.8665	0.96542	14	18.8816
FANhyb_rscf00001163.1.g00001.1	FANhyb_rscf00001163.1.g00001.1	34.15	5	16	33	140	14.9871	10.4771	1.17031	4	16.8006	0.912759	4	8.68242	0.973957	4	6.17594	1.11481	4	16.5449	1.39636	4	8.69045	1.21116	4	15.1053	1.14814	4	19.6004	1.1497	4	7.34402	1.17808	4	21.0908
XP_004289983.1	PREDICTED: 60S ribosomal protein L23-like [Fragaria vesca subsp. vesca]	49.29	2	8	33	771	85.208	8.11865	1.01101	8	7.81808	1.01536	8	14.5579	0.993855	8	13.9989	0.923725	8	9.87015	0.880289	8	7.91664	0.782172	8	6.46384	1.058	8	17.9709	1.04959	8	7.30791	0.991317	8	27.481
FANhyb_rscf00000060.1.g00022.1	FANhyb_rscf00000060.1.g00022.1	25.81	4	17	37	182	20.793	7.43018	0.966059	6	29.5301	1.0368	6	11.3007	0.938356	6	6.65705	0.991893	6	14.5022	1.11773	6	20.3421	1.06831	6	30.152	1.08188	6	21.2646	1.08359	6	13.0371	0.934924	6	29.0525
FANhyb_rscf00006929.1.g00002.1	/partial	68.13	1	13	57	503	56.3269	5.52881	1.16316	57	24.1501	1.07888	57	17.5479	1.02759	57	16.2537	1.06004	57	11.5156	1.05847	57	25.5907	1.04057	57	18.5375	1.15771	57	25.3619	1.03284	57	18.6551	1.02259	57	16.6527
XP_011464506.1	PREDICTED: eukaryotic peptide chain release factor GTP-binding subunit ERF3A isoform X3 [Fragaria vesca subsp. vesca]	42.94	20	20	58	205	22.5897	9.45166	0.981668	1		1.12992	1		1.09847	1		0.849742	1		0.703894	1		0.856992	1		0.722216	1		0.781586	1		0.973356	1
XP_004296896.1	PREDICTED: photosystem I reaction center subunit II, chloroplastic-like [Fragaria vesca subsp. vesca]	51.22	1	9	48	797	87.4892	6.78564	0.878394	3	1.02957	0.945894	3	0.754108	0.951472	3	3.27642	0.94319	3	6.13491	0.842997	3	3.7643	0.898776	3	0.392312	0.908669	3	11.9474	0.918774	3	3.33163	0.957182	3	26.8341
FANhyb_rscf00000196.1.g00014.1	/TE	27.48	1	21	44	500	56.6982	6.31592	0.844928	3	12.5697	1.0461	3	1.8018	1.00911	3	4.03703	0.833722	3	17.7147	0.797817	3	5.00387	0.751174	3	16.9287	0.84486	3	6.37799	1.0355	3	16.2953	0.935265	3	2.74008
XP_004299531.1	PREDICTED: phosphomethylethanolamine N-methyltransferase-like [Fragaria vesca subsp. vesca]	30.6	2	12	35	151	17.0724	10.3159	0.936549	12	13.3082	0.871595	12	12.9016	0.807693	12	12.5551	0.978192	12	9.95027	1.32225	12	14.8893	1.17746	12	16.3146	0.864668	12	12.3547	0.933295	12	11.5839	0.948744	12	20.1616
XP_004308168.1	PREDICTED: 40S ribosomal protein S13-like [Fragaria vesca subsp. vesca]	61.59	5	11	47	861	97.0721	4.94482	0.857791	45	25.7126	0.97513	45	19.8062	1.01946	45	18.1316	0.978662	45	18.4596	1.11371	45	29.2888	1.10586	45	17.6956	0.850053	45	22.0951	0.982638	45	20.2102	1.00752	45	21.4889
XP_004307848.1	PREDICTED: WEB family protein At3g02930, chloroplastic-like [Fragaria vesca subsp. vesca]	30.78	24	24	45	359	38.8818	6.7417	0.985332	38	24.1657	0.874613	38	16.821	0.931259	38	18.4121	1.20804	38	19.8306	1.59742	38	35.0957	1.59656	38	27.9274	0.79912	37	30.0163	0.930342	38	20.9553	0.938723	38	20.3158
XP_004288323.1	PREDICTED: probable cinnamyl alcohol dehydrogenase 9 [Fragaria vesca subsp. vesca]	36.49	12	12	38	214	23.7272	6.29053	0.958636	4	55.228	0.868496	4	28.2966	1.09377	3	4.94572	0.908097	4	14.2511	0.862213	4	28.5433	0.674937	4	29.4584	0.876867	4	49.0304	0.973452	4	22.0648	0.87756	3	7.12147
XP_011458709.1	PREDICTED: glutathione S-transferase-like [Fragaria vesca subsp. vesca]	49.07	2	8	42	505	55.5393	5.80811	1.1066	6	39.6462	0.932725	6	10.0071	0.943623	6	13.0591	1.07386	6	13.1144	1.32431	6	52.913	1.1208	6	11.9784	1.17978	6	36.31	1.04877	6	13.915	1.18486	6	14.4416
XP_004296992.1	PREDICTED: selenium-binding protein 2 [Fragaria vesca subsp. vesca]	29.9	3	12	32	214	23.7043	6.43018	0.907224	8	34.7281	0.865447	8	16.0567	0.95641	8	18.7448	1.0719	8	13.6902	0.847618	8	34.8546	0.822705	8	36.5211	1.2953	8	15.0813	1.05005	8	15.0012	1.08859	8	29.6129
XP_011458708.1	PREDICTED: glutathione S-transferase-like [Fragaria vesca subsp. vesca]	43.46	2	7	34	1415	153.607	7.59131	1.34773	6	44.2274	1.24846	6	16.0753	1.1905	6	10.7867	0.91377	6	19.986	0.917604	6	42.1084	0.91814	6	32.9585	0.935135	6	27.2796	0.955208	6	26.2948	0.880498	6	15.5974
FANhyb_rscf00001125.1.g00002.1	/pseudo	17.88	4	19	41	489	53.034	5.37646	1.50928	1		1.29259	1		1.23267	1		1.09542	1		1.06122	1		1.01466	1		1.27431	1		1.21274	1		1.2404	1
XP_004294027.1	PREDICTED: monothiol glutaredoxin-S17 [Fragaria vesca subsp. vesca]	29.45	1	10	28	240	27.7078	8.68994	0.921093	11	23.3016	1.06838	11	22.0479	1.00437	11	13.3346	1.0082	11	20.3157	0.791987	11	29.4867	0.886407	11	14.0403	1.03056	11	18.7525	0.845827	11	26.5287	1.0246	11	11.5151
XP_004288113.1	PREDICTED: probable ATP synthase 24 kDa subunit, mitochondrial [Fragaria vesca subsp. vesca]	49.58	4	12	50	205	22.6097	9.45166	1.57807	1		1.45483	1		1.29904	1		1.2139	1		1.65187	1		1.45322	1		1.56258	1		1.47365	1		1.7896	1
FANhyb_icon00001233_a.1.g00001.1	FANhyb_icon00001233_a.1.g00001.1	51.22	1	9	48	273	30.4255	5.8208	1.26505	18	38.8238	1.16733	18	18.3238	1.06858	18	8.12042	1.04921	18	10.7221	0.957108	18	34.262	0.978723	18	20.9027	1.04542	18	26.9359	1.007	18	13.9241	0.987268	18	12.8064
XP_011469943.1	PREDICTED: ferritin-4, chloroplastic [Fragaria vesca subsp. vesca]	41.03	8	9	28	565	64.3833	5.5542	0.91051	16	35.2474	0.95036	16	22.4425	0.956033	16	22.1025	1.01475	16	28.5854	1.03843	16	51.2219	0.993121	16	39.8956	0.934505	16	22.7296	1.00911	16	22.2643	0.911615	16	29.7682
XP_011464955.1	PREDICTED: eukaryotic translation initiation factor 3 subunit D-like [Fragaria vesca subsp. vesca]	39.65	8	15	41	1634	176.701	6.82959	0.890141	12	28.0726	0.984703	12	15.488	1.05905	12	13.8792	0.94329	12	12.7016	1.05604	12	28.5888	1.08021	12	21.4318	1.02418	12	48.4121	0.985764	12	24.5952	1.00218	12	17.8638
FANhyb_rscf00000891.1.g00005.1	/TE	19.77	6	23	42	489	55.3458	8.55811	0.984978	1		0.87015	1		1.05436	1		0.942074	1		0.943408	1		0.959092	1		1.08309	1		0.967858	1		0.999243	1
FANhyb_rscf00000311.1.g00004.1	FANhyb_rscf00000311.1.g00004.1	37.63	1	16	37	320	34.9548	8.74854	1.08256	28	47.5041	1.40525	28	19.2946	1.28881	28	21.5009	0.895821	28	17.4319	0.808642	28	38.5011	0.785315	28	19.4651	0.893343	28	34.4665	1.01785	28	25.7608	1.14276	28	36.0102
FANhyb_rscf00000001.1.g00002.1	FANhyb_rscf00000001.1.g00002.1	41.56	10	10	28	356	38.8198	6.53662	0.880794	35	19.6552	0.920132	35	22.3736	0.971126	35	16.6503	0.947972	35	14.5501	0.788927	35	17.2549	0.890893	35	14.9403	0.835691	34	14.6597	0.896226	35	15.2923	0.963314	35	14.4265
FANhyb_rscf00001212.1.g00002.1	FANhyb_rscf00001212.1.g00002.1	44.66	12	12	35	376	39.9014	5.97314	1.33972	7	77.197	1.07909	7	32.7395	1.17306	7	20.0632	1.06781	7	17.8295	1.06685	7	54.4911	1.07638	7	16.0373	1.38537	7	37.7262	1.12798	7	40.3878	1.08341	7	36.6033
XP_004287647.1	PREDICTED: methylthioribose-1-phosphate isomerase [Fragaria vesca subsp. vesca]	47.61	3	15	46	872	96.6954	4.76709	1.11423	27	33.3919	0.885261	27	20.2421	1.02861	27	17.1707	0.994567	27	17.9708	0.976704	27	28.7094	0.926014	27	23.7837	1.19588	27	43.3016	1.0696	27	28.9772	0.923454	27	26.8008
FANhyb_rscf00000514.1.g00007.1	FANhyb_rscf00000514.1.g00007.1	22.71	14	16	38	567	63.7943	5.45264	1.23198	18	38.2545	1.02982	18	14.3429	1.0229	18	19.8609	1.11467	18	12.7165	1.05591	18	29.6438	1.02769	18	24.279	1.10981	18	25.5459	0.991923	18	24.74	1.08458	18	17.7385
XP_004297482.1	PREDICTED: probable nucleoredoxin 1 [Fragaria vesca subsp. vesca]	33.51	8	16	37	474	52.8191	5.92236	1.39493	34	48.0159	1.14402	34	38.2631	1.14495	34	39.7783	0.985996	34	21.3104	1.01068	34	38.5335	0.868043	34	32.6502	1.20335	34	40.7807	1.07416	34	31.0062	1.09321	34	49.9033
XP_004299781.1	PREDICTED: serine carboxypeptidase-like 13 [Fragaria vesca subsp. vesca]	26.16	10	10	34	273	29.0079	5.59229	0.974684	42	32.0807	1.15175	42	23.8432	0.998236	42	23.4442	1.07067	42	14.2341	1.02702	42	50.0188	0.977474	42	24.9384	0.934973	42	33.8445	0.951716	42	21.9676	1.03729	42	26.437
XP_004300214.1	PREDICTED: uncharacterized protein LOC101299868 [Fragaria vesca subsp. vesca]	52.75	12	12	42	628	70.0003	7.37158	0.955632	43	43.7993	1.01445	43	16.1892	1.01209	43	15.6041	0.945089	42	22.5227	0.902407	43	41.9596	0.981892	42	18.1271	0.960482	43	32.0323	1.01345	41	14.5955	0.991291	43	34.3096
XP_004307277.1	PREDICTED: dynamin-related protein 1E [Fragaria vesca subsp. vesca]	45.54	19	23	50	408	44.1737	8.49951	1.06317	3	11.7653	1.08399	3	4.07611	1.22266	3	6.10039	0.880462	3	14.9794	0.683701	3	8.13795	0.735834	3	3.3032	0.828038	3	22.5753	0.987932	3	0.558917	0.993552	3	19.2764
XP_004293305.1	PREDICTED: aminomethyltransferase, mitochondrial [Fragaria vesca subsp. vesca]	39.22	1	13	32	626	71.3135	5.69385	0.796259	5	9.09715	1.06801	5	11.6867	0.99037	5	8.97578	0.865986	5	12.5119	0.76578	5	26.8282	0.773474	5	1.38668	0.728988	5	8.60108	0.934061	5	8.42492	0.931991	5	6.86513
FANhyb_rscf00000455.1.g00001.1	FANhyb_rscf00000455.1.g00001.1	22.2	1	11	30	500	55.3535	6.40479	0.900967	31	44.2583	0.820427	31	38.4137	0.880966	31	20.8896	1.09941	31	24.6271	1.13853	31	50.7427	1.23269	31	29.3757	1.28643	31	54.8514	1.11319	31	41.3931	1.10901	31	35.4388
XP_004287561.1	PREDICTED: WD-40 repeat-containing protein MSI4 [Fragaria vesca subsp. vesca]	35.2	11	12	34	311	33.108	6.31592	1.18991	43	36.4749	1.29729	43	26.0349	1.08872	43	18.0321	0.917735	43	17.8347	0.962123	43	42.1184	0.881719	43	22.0343	0.992253	43	29.9978	1.11255	43	25.6504	1.00813	43	32.2999
XP_004302579.1	PREDICTED: probable pyridoxal 5'-phosphate synthase subunit PDX1 [Fragaria vesca subsp. vesca]	34.73	10	11	49	985	110.295	5.13525	0.988577	52	25.485	0.89094	52	15.9682	0.908707	52	11.1483	1.00586	52	14.1438	0.94206	52	37.1257	1.03362	52	23.7846	1.11661	52	35.2417	0.996308	51	21.5506	0.936098	52	19.44
FANhyb_rscf00000525.1.g00001.1	FANhyb_rscf00000525.1.g00001.1	34.11	26	26	53	1119	123.283	8.82178	0.962891	12	9.50776	1.07476	12	11.5078	0.966383	12	8.45629	0.94043	12	9.87104	0.998122	12	22.4001	0.939939	12	20.8657	0.936945	12	18.4667	0.924346	12	14.9171	1.04728	12	7.23238
FANhyb_rscf00000133.1.g00004.1	FANhyb_rscf00000133.1.g00004.1	14.66	6	15	32	261	28.9206	9.5249	1.25344	37	25.8081	1.30131	37	15.8306	1.10016	37	7.37227	1.10507	37	8.98153	1.15865	37	22.0101	0.958851	37	14.6136	1.25191	36	20.6114	1.02135	37	14.7235	1.15622	37	18.3838
FANhyb_rscf00002760.1.g00001.1	FANhyb_rscf00002760.1.g00001.1	57.47	15	15	37	674	73.9101	5.35107	1.06949	10	28.2915	0.904986	10	19.0866	0.997716	10	18.4575	1.0697	10	18.9906	1.18092	10	15.6416	1.18643	10	11.7331	1.11595	10	29.0672	1.09231	10	19.8384	1.03148	10	10.2849
FANhyb_rscf00000166.1.g00006.1	FANhyb_rscf00000166.1.g00006.1	30.86	3	21	47	292	31.575	5.14795	1.2251	5	9.76622	1.40246	5	9.637	1.26043	5	12.5403	0.948773	5	2.15131	1.12705	5	36.3086	0.990224	5	5.79448	1.07871	5	29.0316	1.19191	5	15.3109	1.35083	5	20.291
FANhyb_rscf00000388.1.g00004.1	FANhyb_rscf00000388.1.g00004.1	44.18	2	11	35	878	95.8274	6.48096	0.826282	3	8.64948	0.829408	3	1.13408	0.988445	3	7.19383	0.959881	3	5.90498	0.795065	3	8.14102	0.959445	3	3.53507	0.94532	3	12.6347	0.996882	2	1.37485	0.816509	3	9.92831
XP_004290239.1	PREDICTED: histidine--tRNA ligase [Fragaria vesca subsp. vesca]	25.51	2	21	43	426	48.0784	5.49072	0.913335	21	25.1543	0.914091	21	19.1033	0.895005	21	13.2957	1.01642	21	22.5019	0.799742	21	37.0131	0.89277	21	30.165	0.940937	21	37.8042	0.940084	21	16.731	0.955551	21	32.663
XP_011459186.1	PREDICTED: DEAD-box ATP-dependent RNA helicase 56 isoform X1 [Fragaria vesca subsp. vesca]	34.27	4	12	42	467	50.8525	9.0708	2.26167	8	17.872	1.38797	8	17.1998	1.27787	8	15.2586	1.16249	8	18.5538	1.91937	8	27.0913	1.25433	8	23.2763	1.62865	8	11.2205	1.35639	8	14.8721	1.34889	8	35.9196
FANhyb_rscf00000643.1.g00003.1	FANhyb_rscf00000643.1.g00003.1	37.9	2	16	51	277	29.8796	5.89697	1.03251	16	17.576	1.0428	16	14.2106	1.00138	16	26.2202	1.15058	16	11.3047	1.14712	16	28.656	1.09456	16	16.9004	1.07462	15	24.7505	1.11061	16	22.1985	1.01624	16	15.2063
XP_011457464.1	PREDICTED: proteasome subunit beta type-5-like [Fragaria vesca subsp. vesca]	49.82	3	9	41	178	19.1539	5.31299										0.817524	1
FANhyb_icon00004487_a.1.g00001.1	/partial	74.16	1	10	40	622	65.5404	7.85498	0.907485	1		1.01601	1		0.872581	1		0.895054	1		1.16092	1		0.786948	1		0.973377	1		0.95791	1		0.807001	1
FANhyb_rscf00000101.1.g00020.1	FANhyb_rscf00000101.1.g00020.1	43.25	1	21	45	327	36.1806	8.90967	1.36253	3	18.7641	1.2099	3	31.1513	1.30318	3	36.2915	0.986882	3	7.24581	0.942281	3	24.5281	0.698101	3	0.909655	0.871728	3	28.6112	0.892892	3	14.2103	1.32505	3	8.08216
FANhyb_rscf00000210.1.g00002.1	FANhyb_rscf00000210.1.g00002.1	31.5	1	9	31	349	38.5437	7.04932	1.12306	29	13.1399	1.27223	29	13.1331	1.13065	29	13.8514	1.0668	29	10.6362	0.955048	29	22.1243	0.996558	29	15.3967	0.977743	29	12.8362	1.00325	29	10.8306	1.07483	29	14.5988
XP_011467725.1	PREDICTED: glyceraldehyde-3-phosphate dehydrogenase, cytosolic-like [Fragaria vesca subsp. vesca]	7.45	2	3	37	917	103.416	4.95752	0.921062	32	30.3158	0.81748	32	18.3072	0.899444	32	19.5904	1.05369	32	14.827	1.0615	32	31.5458	1.12663	32	24.948	1.14799	32	29.571	0.955973	32	21.6225	1.01708	32	21.8048
XP_011457833.1	PREDICTED: zinc finger BED domain-containing protein DAYSLEEPER-like isoform X2 [Fragaria vesca subsp. vesca]	21.37	16	18	37	718	80.7694	5.75732	0.823234	36	21.8214	0.829842	36	19.6435	0.819739	36	20.0833	1.04392	36	12.6028	1.08825	36	33.5873	1.18001	36	23.6244	1.11123	36	21.8748	1.07992	36	18.8288	0.95853	36	18.0117
XP_004300454.1	PREDICTED: DNA replication licensing factor MCM7 [Fragaria vesca subsp. vesca]	31.62	18	18	36	835	94.8695	7.7085	0.985918	14	20.9959	0.982296	14	15.2244	1.05789	14	16.3063	0.896496	14	8.87017	0.788914	14	31.8002	0.89912	14	21.5742	0.934247	14	30.3868	1.04292	14	10.4011	0.960341	14	31.4996
XP_004294228.1	PREDICTED: alpha-glucan phosphorylase, H isozyme [Fragaria vesca subsp. vesca]	33.65	9	20	35	421	42.9095	6.16357	1.43246	18	33.8981	1.15217	18	33.558	1.14389	18	13.849	1.13186	18	19.2873	1.31931	18	30.953	1.14035	18	19.1184	1.24138	18	38.2617	1.048	18	25.3969	1.17683	18	31.9086
XP_004306902.1	PREDICTED: fasciclin-like arabinogalactan protein 10 [Fragaria vesca subsp. vesca]	25.18	5	9	31	622	65.6125	7.85498	0.947645	2	4.90351	0.801731	2	2.81649	0.918821	2	0.305358	1.02015	2	3.52595	0.984711	2	24.1942	0.876951	2	6.71976	0.985601	2	10.7977	0.935117	2	7.13737	0.899995	2	0.975881
XP_004294989.1	PREDICTED: DEAD-box ATP-dependent RNA helicase 37-like [Fragaria vesca subsp. vesca]	39.71	1	21	46	771	85.9222	6.17627	1.09144	6	17.9238	1.22544	6	14.5279	1.06382	6	10.6684	1.09265	6	20.283	1.03622	6	13.6493	0.983064	6	15.3216	1.05725	6	28.5881	1.16412	6	12.4015	0.963525	6	14.1849
FANhyb_rscf00000084.1.g00004.1	FANhyb_rscf00000084.1.g00004.1	14.4	2	7	21	160	17.428	5.57959	1.41472	6	22.2234	1.07601	6	15.5871	0.828321	6	1.10874	1.79122	6	15.9357	1.19446	6	18.3651	1.09569	6	7.38678	1.26924	6	10.8579	0.690649	6	20.5632	1.05076	6	10.4889
XP_004296893.1	PREDICTED: major allergen Pru av 1-like [Fragaria vesca subsp. vesca]	70	1	9	41	386	44.5662	5.49072	0.985324	2	1.37209	1.11006	2	4.36454	0.948994	2	12.085	1.13312	2	6.94296	0.891551	2	14.0964	0.968833	2	11.1303	1.31011	2	19.2195	1.15411	2	14.7688	1.06959	2	8.35037
XP_004291699.1	PREDICTED: 26S proteasome non-ATPase regulatory subunit 6 homolog [Fragaria vesca subsp. vesca]	34.97	1	12	36	610	68.6455	9.17334	1.03072	4	16.7874	1.07634	4	6.38874	1.01506	4	8.87587	1.04858	4	2.37189	1.07129	4	15.1386	1.11239	4	5.86364	0.9691	4	6.02083	1.08487	4	3.95829	1.21344	4	5.5584
XP_004296510.1	PREDICTED: proton pump-interactor 1 [Fragaria vesca subsp. vesca]	42.95	2	23	50	541	59.6364	6.37939	0.966239	33	18.4815	0.880255	33	13.7321	0.949449	33	14.3839	0.983108	33	11.2265	0.7291	33	17.7963	0.805713	33	11.2351	0.98275	33	24.086	0.910258	33	8.91948	0.887984	33	20.4144
XP_004303756.1	PREDICTED: alanine aminotransferase 2 [Fragaria vesca subsp. vesca]	30.31	13	13	33	351	39.3928	6.55127	1.00484	36	26.0818	1.2548	36	16.6671	1.23734	36	17.6031	0.892969	36	16.01	0.96016	36	41.8344	0.938257	36	18.8137	0.941367	36	27.4099	1.16189	36	14.5486	1.00089	36	17.9213
XP_004307223.1	PREDICTED: cycloartenol-C-24-methyltransferase [Fragaria vesca subsp. vesca]	32.19	11	11	36	548	60.7472	8.93896	0.790972	4	9.20137	0.723233	4	11.8337	0.82222	4	10.2832	0.812846	4	4.31337	0.922759	4	8.37299	0.946751	4	8.19955	0.846507	4	6.69835	0.884989	4	5.95915	0.872706	4	11.2605
XP_011457678.1	PREDICTED: probable nucleolar protein 5-2 [Fragaria vesca subsp. vesca]	26.46	2	13	32	607	66.303	6.60986	0.890151	31	18.6433	0.967297	31	13.8596	0.966709	31	8.76829	0.937644	31	14.0515	1.01831	31	17.2671	1.03679	31	20.2726	0.962075	31	20.4019	1.10849	31	14.9331	1.03119	31	18.5999
XP_004303056.1	PREDICTED: threonine dehydratase biosynthetic, chloroplastic [Fragaria vesca subsp. vesca]	35.26	15	15	31	241	25.7623	6.01123	0.905036	6	72.7541	1.28346	6	15.3553	1.0702	6	35.7486	0.847042	6	32.6509	1.00584	5	50.8251	0.853595	6	12.7249	0.857727	6	61.1349	1.11919	6	6.20407	1.21077	5	73.2079
XP_004296954.1	PREDICTED: endo-1,3;1,4-beta-D-glucanase-like [Fragaria vesca subsp. vesca]	43.15	2	10	31	257	27.483	7.32764	1.25935	27	40.134	1.3195	27	24.2531	1.21394	27	12.7185	1.11988	27	13.7959	1.06752	27	40.3587	1.16808	27	17.6338	1.11864	27	34.5496	0.997418	27	29.3488	1.19821	27	24.3187
XP_004300703.1	PREDICTED: chlorophyll a-b binding protein CP24 10A, chloroplastic [Fragaria vesca subsp. vesca]	47.08	9	10	31	559	58.6274	4.90674	1.27404	3	53.6533	0.917619	3	4.02022	0.826047	3	11.9897	1.27498	3	63.252	1.59044	3	10.0506	1.48615	3	37.869	0.961516	3	3.6689	1.43844	3	41.4999	1.16716	3	13.8425
XP_004290059.1	PREDICTED: ubiquitin domain-containing protein DSK2a [Fragaria vesca subsp. vesca]	36.67	1	14	53	545	60.548	9.15869	1.13389	30	28.9881	1.28867	30	24.764	1.26533	30	28.1623	0.898541	30	12.0628	0.924788	30	50.7477	0.924928	30	28.6609	0.996665	30	49.9847	0.889259	30	20.8816	1.09849	30	32.83
XP_004291312.1	PREDICTED: L-ascorbate oxidase homolog [Fragaria vesca subsp. vesca]	27.34	9	11	35	1048	113.436	7.04932	1.23623	2	16.1646	1.13426	2	23.1544	1.07777	2	15.5413	0.918242	2	19.59	0.973935	2	20.2442	0.898543	2	16.8482	0.893783	2	15.1625	0.952393	2	26.1514	0.90315	2	12.3951
XP_004291039.1	PREDICTED: glycine dehydrogenase (decarboxylating), mitochondrial [Fragaria vesca subsp. vesca]	20.99	2	17	37	303	33.406	9.02686	1.00046	7	7.68968	1.10547	7	6.15609	1.00878	7	6.01035	1.05543	7	4.53279	1.05832	7	13.6254	1.10446	7	14.5313	1.04137	7	3.78979	1.13769	7	12.851	1.15286	7	11.3725
XP_004302941.1	PREDICTED: translocase of chloroplast 34 [Fragaria vesca subsp. vesca]	40.26	3	9	28	510	58.2709	8.49951	0.928442	34	30.7312	0.814838	34	17.7585	0.934077	34	11.4808	0.965813	34	10.1334	0.932104	34	35.2617	0.96918	34	20.36	0.994182	34	33.1984	0.959012	34	22.8391	0.986297	34	21.9036
XP_004306806.1	PREDICTED: DEAD-box ATP-dependent RNA helicase 8 [Fragaria vesca subsp. vesca]	35.29	15	15	34	446	48.55	5.99854	1.35245	8	29.2258	1.04071	8	9.70775	1.27126	8	11.7543	1.15725	8	9.27642	1.04888	8	38.3851	1.17308	8	14.8948	1.16457	8	22.4746	1.1513	8	18.1466	1.10744	8	32.9958
FANhyb_rscf00001161.1.g00001.1	FANhyb_rscf00001161.1.g00001.1	31.84	3	10	28	216	24.0432	5.69385	0.716154	4	11.1473	1.03272	4	11.5223	0.948407	4	11.0531	0.92943	4	8.22324	0.741719	4	33.9845	0.931365	4	16.494	0.668774	4	10.8814	0.899179	4	16.3121	0.985318	4	22.8434
XP_004294134.1	PREDICTED: ras-related protein RABA1f [Fragaria vesca subsp. vesca]	53.7	3	12	36	233	25.4826	7.41553	1.18164	3	4.68586	1.06138	3	3.27911	1.45469	3	4.77465	1.27713	3	5.04244	1.54513	3	1.81326	1.53653	3	1.38252	0.886743	3	9.76765	0.686656	3	2.09498	1.11278	3	10.7473
XP_004300630.1	PREDICTED: glutathione S-transferase U17-like [Fragaria vesca subsp. vesca]	44.64	1	11	32	729	79.6541	7.89893	1.20033	13	16.3524	0.902901	13	28.9816	1.19109	13	15.0408	0.939516	13	15.8681	0.865981	13	22.34	0.908407	13	27.1371	1.284	13	5.88967	1.04858	13	25.1773	1.2097	13	19.263
XP_004303579.1	PREDICTED: long chain acyl-CoA synthetase 8 [Fragaria vesca subsp. vesca]	29.9	8	17	33	280	32.6771	5.63037	1.37769	31	47.5269	1.13627	31	30.3828	1.13737	31	21.7649	1.11124	31	43.1858	0.808186	31	46.5384	0.848139	31	32.873	1.15487	31	52.0558	1.00183	31	32.5188	1.08478	31	30.6771
FANhyb_rscf00000336.1.g00002.1	FANhyb_rscf00000336.1.g00002.1	49.64	9	18	60	1000	112.7	6.22705	1.22336	31	38.6785	1.06602	31	20.739	1.0921	31	22.5258	1.04012	31	25.3927	1.03526	31	30.6947	0.99542	31	30.7576	1.06985	31	34.6015	1.05369	31	29.5784	1.1848	31	28.2092
XP_011468215.1	PREDICTED: alpha-mannosidase isoform X2 [Fragaria vesca subsp. vesca]	23.2	16	20	52	151	17.1605	10.4478	0.76214	1		0.635943	1		0.760905	1		1.31008	1		0.96978	1		1.20795	1		0.998413	1		0.967583	1		0.811288	1
XP_004306930.1	PREDICTED: 40S ribosomal protein S13 [Fragaria vesca subsp. vesca]	57.62	1	9	41	1135	124.968	6.97607	0.755391	3	11.3394	0.95808	3	7.62968	0.918878	3	10.9006	0.962202	3	20.3449	0.736908	3	10.2861	0.820588	3	25.6653	0.881514	3	0.315913	0.892201	3	9.28745	0.764961	3	1.48161
FANhyb_rscf00000017.1.g00022.1	/pseudo	7.22	2	5	23	154	17.0478	5.32568	0.885355	3	8.59408	0.831863	3	6.99918	0.713357	3	29.7706	0.968552	3	8.25403	0.902638	3	15.922	0.921166	3	4.11161	0.899695	3	8.59067	0.884537	3	7.6309	0.976652	3	1.67543
FANhyb_icon00021149_a.1.g00001.1	/partial	53.9	1	6	34	1757	194.617	5.41455	1.02147	36	24.5687	0.916454	36	16.9312	0.998324	36	22.6664	0.958623	36	17.3726	0.98574	36	31.2885	0.998438	36	12.1502	1.09775	36	30.698	1.04246	36	22.2494	0.974448	36	23.238
XP_011461220.1	PREDICTED: brefeldin A-inhibited guanine nucleotide-exchange protein 5 [Fragaria vesca subsp. vesca]	16.9	21	25	43	628	68.3351	6.7417	0.972431	23	19.7327	1.06023	23	9.61184	1.11632	23	14.6921	0.989939	23	15.747	0.957147	23	25.7363	0.974469	23	14.4217	1.01767	23	29.6901	1.11611	23	20.792	1.07763	23	11.538
XP_004289267.1	PREDICTED: 2-isopropylmalate synthase 2, chloroplastic-like [Fragaria vesca subsp. vesca]	28.5	12	17	40	760	79.871	5.10986	1.43356	3	5.69116	0.845073	3	14.9222	0.913359	3	1.38244	1.38851	3	24.4651	0.517574	3	9.62169	0.602024	3	9.06314	1.32606	3	6.19381	0.623744	3	7.23588	0.620761	3	18.8581
XP_004302243.1	PREDICTED: pyrophosphate-energized vacuolar membrane proton pump 1-like [Fragaria vesca subsp. vesca]	12.37	1	10	26	146	16.6713	7.50342	0.986639	8	43.7812	1.2262	8	9.74027	1.10477	8	11.8882	1.09567	8	13.0791	1.26829	8	56.2316	1.03997	8	18.0007	1.06882	8	26.7791	1.05366	8	39.3905	1.10374	8	26.7612
XP_004291683.1	PREDICTED: ubiquitin-conjugating enzyme E2 variant 1D-like [Fragaria vesca subsp. vesca]	60.27	3	8	23	122	13.286	5.56689	1.09697	25	17.1525	1.11702	25	13.2615	1.08723	25	12.0935	1.0481	25	15.2915	0.853949	25	33.4356	0.900482	25	17.9186	1.17352	25	21.8862	1.07617	25	11.8217	1.10101	25	12.4748
FANhyb_rscf00000052.1.g00020.1	FANhyb_rscf00000052.1.g00020.1	59.84	6	8	31	353	36.7096	8.68994	0.930079	44	33.3012	0.993692	44	33.3792	0.923421	44	19.2444	1.14228	44	18.4164	1.21095	44	45.7401	1.21959	44	27.7213	1.00876	44	35.0329	1.0486	44	27.3268	1.06469	44	28.4114
XP_004294926.1	PREDICTED: heterogeneous nuclear ribonucleoprotein 1 [Fragaria vesca subsp. vesca]	30.31	9	9	44	439	48.4002	6.62451	1.05816	8	44.9915	1.24226	8	38.6917	1.25296	8	31.1269	0.814023	8	12.609	0.774274	8	44.8151	0.849916	8	9.04439	0.818356	8	26.2489	1.04809	8	22.5736	1.05711	8	20.5559
FANhyb_rscf00002833.1.g00001.1	FANhyb_rscf00002833.1.g00001.1	23.69	3	5	19	764	86.4065	8.54346	1.06762	6	36.518	0.951805	6	17.8864	1.09667	6	13.4821	0.970256	6	17.0175	0.813568	6	41.6577	0.852301	6	15.7872	0.867294	6	31.714	0.969909	6	21.3032	0.856695	6	22.4593
FANhyb_rscf00000398.1.g00005.1	/TE	16.23	2	9	29	505	54.3293	8.68994	1.20849	28	31.0452	1.05196	28	11.3366	1.06757	28	9.69199	1.05151	28	12.7182	1.20674	28	30.5851	1.09603	28	22.6734	1.05367	28	25.016	1.05916	28	21.9443	1.10796	28	16.6071
XP_004302193.2	PREDICTED: bifunctional aspartate aminotransferase and glutamate/aspartate-prephenate aminotransferase [Fragaria vesca subsp. vesca]	29.7	11	11	28	841	89.5241	5.51611	0.795432	20	25.5109	0.863487	20	24.0294	0.892125	20	20.8521	1.04164	19	17.2018	1.07426	20	19.9756	1.17725	20	24.2548	0.896782	20	31.4325	0.960293	20	19.4136	1.02797	20	19.4232
XP_011460396.1	PREDICTED: LOW QUALITY PROTEIN: uncharacterized protein LOC101310004 [Fragaria vesca subsp. vesca]	21.88	9	12	29	386	44.2381	5.32568	1.0198	33	25.7298	1.04644	33	10.1737	1.04833	33	14.3288	1.08447	33	13.2213	0.967294	33	27.772	0.916258	33	13.3345	1.17953	33	31.4266	1.07614	33	20.7432	1.11969	33	9.72061
XP_004300181.1	PREDICTED: 26S proteasome non-ATPase regulatory subunit 13 homolog B [Fragaria vesca subsp. vesca]	26.94	10	10	34	1115	123.583	4.77979	1.41041	5	62.4549	1.2721	5	22.0307	0.922378	5	6.79938	1.25632	5	15.514	1.52045	5	34.9643	1.65981	5	6.8844	1.18652	5	65.4219	1.09855	5	24.5637	1.16157	5	21.0638
FANhyb_rscf00000101.1.g00006.1	FANhyb_rscf00000101.1.g00006.1	16.05	2	14	36	323	34.396	5.56689	1.08634	10	20.6976	0.934796	10	19.3305	0.89625	10	26.3259	1.46381	10	29.7839	2.00754	10	43.8908	1.36816	10	40.277	1.28035	10	30.6159	1.15057	10	19.7074	1.17969	10	11.5414
FANhyb_rscf00007076.1.g00001.1	FANhyb_rscf00007076.1.g00001.1	40.25	2	13	58	309	33.8862	5.2876	0.797334	20	45.3799	0.987967	20	51.2318	1.01351	20	20.0548	0.888105	20	30.6929	0.841603	20	55.3952	0.749324	20	39.8753	0.984566	20	54.8332	0.912636	20	45.6425	0.729028	20	50.4417
FANhyb_rscf00005599.1.g00001.1	/partial	40.45	5	8	31	604	66.1634	8.98291	1.37413	29	52.7338	1.14547	30	33.0667	1.06017	28	18.7724	1.04722	30	34.455	1.29799	29	61.5416	1.07458	30	46.0827	1.20057	29	31.8454	1.13882	30	22.9205	1.13218	29	36.0304
XP_004297471.1	PREDICTED: uncharacterized protein LOC101304959 [Fragaria vesca subsp. vesca]	30.46	15	16	34	732	83.4671	7.25439	1.04882	38	18.9112	1.02477	38	13.801	1.04526	38	16.4087	1.02841	38	11.7306	0.857533	38	15.1469	0.962451	38	15.7891	1.13276	38	20.5342	1.08682	38	14.0655	0.942097	38	17.246
XP_004296467.2	PREDICTED: threonine--tRNA ligase, mitochondrial [Fragaria vesca subsp. vesca]	30.6	18	18	38	368	40.3282	9.24658	1.26524	14	26.6062	1.1028	14	42.1076	1.01739	14	25.8263	0.974543	14	9.57185	1.02265	14	42.446	0.892493	14	29.5937	1.11021	14	42.6183	1.01776	14	38.4675	1.05265	14	24.1744
XP_004294094.1	PREDICTED: peroxisomal (S)-2-hydroxy-acid oxidase isoform X1 [Fragaria vesca subsp. vesca]	42.66	4	11	37	363	40.4276	8.52881	2.73069	3	12.6921	1.89478	3	18.7432	1.78377	3	3.14325	0.893385	3	0.647594	1.30337	3	1.29542	0.954264	3	10.0966	1.73215	3	11.9655	1.37482	3	20.8509	1.83891	3	14.7566
XP_004287805.1	PREDICTED: ferredoxin--NADP reductase, leaf isozyme, chloroplastic [Fragaria vesca subsp. vesca]	31.96	2	10	31	598	68.4573	5.99854	0.557373	4	15.0035	0.840186	4	18.9016	0.704791	4	12.6847	0.890767	4	23.1879	0.672038	3	46.1424	0.790221	4	8.7359	0.536274	4	13.8981	0.685681	4	13.2833	0.605973	4	12.9391
XP_004288638.1	PREDICTED: CLPTM1-like membrane protein cnrB [Fragaria vesca subsp. vesca]	21.24	1	11	29	234	26.2756	10.1694	0.94925	29	31.36	1.04604	29	23.1831	0.944415	29	20.0445	1.12444	29	26.2634	1.16134	29	34.7444	1.15221	29	21.8729	0.996141	29	32.7584	0.988817	29	25.0436	1.09735	29	18.9292
XP_011468806.1	PREDICTED: 60S ribosomal protein L6-like [Fragaria vesca subsp. vesca]	44.44	9	15	51	143	15.9795	9.89111	0.986379	18	39.7253	1.02097	18	19.3049	0.932185	18	14.4884	1.06907	18	13.0159	1.19138	18	51.5471	1.14998	18	18.5691	0.967291	18	38.5074	0.93369	18	18.575	1.07048	18	36.8075
XP_004304238.1	PREDICTED: 40S ribosomal protein S19-1-like [Fragaria vesca subsp. vesca]	55.94	4	9	40	498	53.932	6.62451	1.06298	27	28.8575	0.98144	27	19.2289	0.995947	27	10.1127	0.945324	27	15.5903	0.969922	27	28.4867	0.952236	27	17.2062	1.09024	27	30.6288	1.05147	27	28.7723	1.00763	27	29.9738
XP_004287480.1	PREDICTED: hexokinase-1 [Fragaria vesca subsp. vesca]	34.34	10	12	29	607	68.309	7.21045	1.10924	30	24.8246	1.11566	30	29.0737	1.09644	30	14.3035	1.01759	30	18.6627	1.08463	30	34.269	1.03347	30	23.4362	0.976721	30	25.6751	1.11984	30	19.3803	1.07978	30	28.1911
FANhyb_rscf00000255.1.g00003.1	FANhyb_rscf00000255.1.g00003.1	34.6	14	17	40	328	35.8326	7.53271	1.07957	29	21.5791	1.0629	29	11.7873	0.944296	29	18.332	1.13514	29	14.0839	1.25657	29	31.1848	1.24353	29	13.1868	1.00842	29	27.6021	0.964576	29	15.2634	1.08048	29	22.8922
XP_004300447.1	PREDICTED: uncharacterized protein LOC101297546 [Fragaria vesca subsp. vesca]	32.93	9	9	29	469	51.4894	8.89502	1.00594	33	29.2451	1.17227	33	23.8676	1.08806	33	12.7434	0.958708	33	17.1821	0.931657	33	25.4868	0.906621	33	26.2821	1.03322	33	25.2874	1.0888	33	29.4984	1.0083	33	23.2517
FANhyb_rscf00007222.1.g00001.1	FANhyb_rscf00007222.1.g00001.1	36.89	13	13	33	515	59.6753	6.72705	1.09325	2	8.15591	1.10798	2	1.74202	1.00599	2	8.69132	1.03193	2	30.5227	0.769424	2	16.8072	1.01841	2	29.792	1.14118	2	11.4666	0.971335	2	17.4473	1.21389	2	35.2397
FANhyb_rscf00000002.1.g00048.1	/TE	33.4	1	14	48	133	15.7858	10.7114	0.799966	23	39.6102	0.87477	23	19.4803	0.9414	23	23.3858	0.979228	23	24.0026	0.852754	23	26.8172	0.922129	23	21.1069	0.832085	23	21.8974	0.840811	23	16.1375	0.96863	23	25.6321
FANhyb_rscf00001034.1.g00005.1	FANhyb_rscf00001034.1.g00005.1	36.84	3	6	40	197	23.0314	10.2134	0.99844	24	32.3786	1.10796	24	12.5648	1.03752	24	13.3401	1.15919	24	16.0933	1.23327	24	36.8083	1.24612	24	20.8893	1.10436	24	21.3078	0.986279	24	22.4742	1.11903	24	21.9536
XP_004304310.1	PREDICTED: 40S ribosomal protein S9-2 [Fragaria vesca subsp. vesca]	40.61	5	11	48	496	53.4086	5.87158	1.32756	43	28.0942	1.13635	43	17.9217	1.16872	43	11.7147	1.01	43	17.1887	1.17233	43	51.2765	1.00858	43	27.6906	1.18496	43	29.3337	1.13009	43	21.5652	1.12456	43	21.9955
XP_004296631.1	PREDICTED: glutathione reductase, cytosolic [Fragaria vesca subsp. vesca]	46.57	20	20	43	590	65.8416	8.80713	0.762193	12	22.5391	0.959487	12	12.1815	0.98647	12	6.0651	0.987496	12	11.0853	0.857178	12	20.507	0.952529	12	8.74983	0.804277	12	17.266	0.865585	12	7.17037	1.06051	12	15.4398
XP_004298662.1	PREDICTED: monocopper oxidase-like protein SKU5 [Fragaria vesca subsp. vesca]	22.71	3	10	31	222	24.1539	9.33447	0.861608	4	10.3312	1.11705	4	10.5726	0.909215	4	12.1861	0.974517	4	6.4762	0.912797	4	1.86337	0.937532	4	13.7641	0.916945	4	2.73139	0.965964	4	3.62323	0.931608	4	6.61899
FANhyb_rscf00001353.1.g00001.1	FANhyb_rscf00001353.1.g00001.1	41.89	1	7	25	495	54.3226	6.40479	1.22055	17	53.6804	1.02566	17	26.5515	1.08577	17	23.5433	1.01671	17	14.8542	1.08584	17	34.5774	0.939049	17	19.674	1.1359	17	34.2106	1.06647	17	25.121	1.1011	16	25.2781
XP_011463288.1	PREDICTED: argininosuccinate synthase, chloroplastic-like [Fragaria vesca subsp. vesca]	30.51	4	15	39	273	28.7616	8.27979	1.17419	28	41.3893	1.41838	28	26.6014	1.19089	28	18.3232	0.933315	28	18.6172	0.92511	28	40.1305	0.876392	28	24.3471	0.857723	28	23.9919	0.940698	28	29.4177	1.06869	28	23.3697
XP_004290871.1	PREDICTED: photosystem II 22 kDa protein, chloroplastic [Fragaria vesca subsp. vesca]	36.63	8	9	29	259	29.4205	10.1694	0.92425	16	18.5181	0.808907	16	28.8734	0.892371	16	10.309	1.11046	16	12.8126	1.01507	16	14.5566	1.12192	16	6.84291	0.940921	16	21.8554	0.871511	16	9.47585	0.91892	16	14.329
FANhyb_rscf00000157.1.g00010.1	FANhyb_rscf00000157.1.g00010.1	46.72	6	16	53	870	95.9618	4.71631	1.02141	9	29.9465	1.10685	9	9.27665	1.17735	9	15.5487	1.07286	9	15.4759	1.1538	9	19.1559	1.09761	9	9.07806	0.962509	9	19.1202	1.0531	9	15.5686	0.969564	9	22.6585
XP_004307960.1	PREDICTED: importin subunit beta-1 [Fragaria vesca subsp. vesca]	12.87	7	10	22	604	66.5132	6.87354	1.19307	1		1.19378	1		1.1138	1		0.988291	1		0.613561	1		0.892486	1		1.00598	1		1.004	1		1.06447	1
XP_004306814.1	PREDICTED: NAD-dependent malic enzyme 59 kDa isoform, mitochondrial [Fragaria vesca subsp. vesca]	37.42	1	19	46	150	16.3127	10.6968	0.737656	6	16.7598	0.978991	6	10.5584	0.782346	6	14.0096	0.973916	6	12.0821	0.846416	6	18.5472	0.958295	6	8.14205	0.925127	6	12.9065	0.861152	6	5.54173	0.900885	6	8.79134
XP_004303536.1	PREDICTED: 40S ribosomal protein S14-2 [Fragaria vesca subsp. vesca]	46	2	7	34	706	75.0214	9.26123	1.09493	32	24.9056	1.47547	32	30.871	1.32344	32	22.8076	0.877542	32	17.8838	1.10597	32	31.4234	0.979561	32	30.0991	0.885106	32	25.0301	1.07715	32	19.2478	1.12586	32	20.1808
XP_011462369.1	PREDICTED: subtilisin-like protease isoform X2 [Fragaria vesca subsp. vesca]	30.88	15	15	33	288	31.1932	4.64014	0.892045	17	19.2797	0.843441	17	17.9391	0.857628	17	16.3217	1.22728	17	13.7936	1.26354	17	24.0429	1.40058	17	16.0502	0.910113	17	26.4936	0.970629	17	16.9234	0.978426	17	18.1561
XP_004303304.1	PREDICTED: methyl-CpG-binding domain-containing protein 11-like isoform X1 [Fragaria vesca subsp. vesca]	42.36	3	10	32	552	61.369	8.85107	0.891508	49	28.0176	0.792884	49	21.7662	0.841629	49	14.4182	1.06823	49	13.6133	1.11049	49	25.4336	1.1561	49	21.823	1.01381	49	32.3547	0.90853	49	19.2004	0.954121	49	21.254
XP_004293918.1	PREDICTED: apoptosis inhibitor 5 [Fragaria vesca subsp. vesca]	39.86	24	24	49	412	45.7638	5.79541	1.10647	3	9.22244	0.937023	3	7.66586	1.15801	3	11.4797	1.13865	3	7.97933	0.991138	3	27.0751	1.12339	3	8.36103	1.17336	3	12.037	1.06589	3	15.9926	1.22125	3	34.1992
FANhyb_rscf00001528.1.g00001.1	/partial	32.52	2	11	29	532	58.2991	5.32568	0.937712	24	26.7823	0.927926	24	30.1492	1.05052	24	15.2547	0.959907	24	11.7273	0.948545	24	38.3093	1.01142	23	17.1986	0.885623	24	38.3236	1.00996	24	15.0959	0.895838	24	17.7496
XP_004302255.1	PREDICTED: importin subunit alpha-1 [Fragaria vesca subsp. vesca]	38.53	11	13	27	257	28.3973	6.30322	0.618105	1		0.812277	1		1.11545	1		1.01628	1		0.52974	1		0.822922	1		0.67747	1		0.946664	1		0.706646	1
FANhyb_rscf00000874.1.g00005.1	/TE	35.02	1	7	26	152	17.3368	10.2427	0.956814	7	8.74121	1.16039	7	13.8173	0.950691	7	6.43666	1.15064	7	17.4578	0.897156	7	11.2974	1.0568	7	18.8903	0.845407	7	15.1883	0.964741	7	12.8216	1.15725	7	22.2688
XP_004307560.1	PREDICTED: 60S ribosomal protein L23a-1 [Fragaria vesca subsp. vesca]	44.74	1	10	54	492	56.9034	7.07861	1.07898	47	35.7737	1.03984	47	17.3854	1.10534	47	14.3555	0.944905	47	19.5744	0.810752	47	34.0558	0.839174	47	21.9671	0.938964	47	31.5679	0.971996	47	22.901	0.884102	47	33.6857
XP_004300681.1	PREDICTED: catalase isozyme 1 [Fragaria vesca subsp. vesca]	45.73	16	16	47	286	31.189	5.50342	1.69103	22	21.6866	1.5822	22	26.812	1.40996	22	12.9404	1.05978	22	15.3827	1.29346	22	34.5669	1.17929	22	19.7315	1.34877	22	19.0745	1.26723	22	12.6882	1.43388	22	31.1976
XP_004302636.1	PREDICTED: chlorophyll a-b binding protein CP29.2, chloroplastic [Fragaria vesca subsp. vesca]	37.76	5	9	28	152	17.5505	10.6382	1.07326	8	41.9349	1.18608	8	27.7299	1.07848	8	31.967	1.00584	8	23.3458	1.17107	8	62.9749	1.15407	8	42.2174	0.892404	8	39.333	1.01195	8	33.4576	1.04293	8	33.5437
XP_004290609.1	PREDICTED: 40S ribosomal protein S18 [Fragaria vesca subsp. vesca]	46.05	4	6	25	514	55.6906	5.22412	1.27585	29	23.8268	1.00934	29	10.8339	0.962583	29	15.8406	1.05011	29	9.8112	0.86107	29	27.7783	0.80895	29	23.4591	1.14055	29	20.6623	0.893204	29	14.4364	0.918593	29	18.4119
XP_011461056.1	PREDICTED: aspartic proteinase A1-like [Fragaria vesca subsp. vesca]	24.12	9	9	29	5103	565.74	6.06201	1.13979	44	28.4897	1.00331	44	19.5699	1.03702	44	16.9418	0.947666	44	13.6593	0.985892	44	36.9906	0.946839	44	21.8797	1.14502	44	28.9154	1.03605	44	20.0259	0.995209	44	24.9081
XP_011467865.1	PREDICTED: auxin transport protein BIG [Fragaria vesca subsp. vesca]	6.56	30	30	44	839	93.4256	6.06201	0.945249	45	38.0152	0.793934	45	19.1345	0.866331	45	12.8775	1.02001	45	16.4785	1.19463	45	41.9603	1.22506	45	21.9931	1.02606	45	33.006	1.12092	45	19.9009	1.04066	45	22.0365
XP_011460545.1	PREDICTED: DNA replication licensing factor MCM6 [Fragaria vesca subsp. vesca]	34.45	26	27	47	211	23.3788	7.82568	1.26432	6	13.3558	1.08207	6	17.6353	0.995161	6	21.3837	1.03443	6	24.3124	0.997681	6	25.3868	0.935389	6	14.5756	1.10279	6	32.6446	1.0602	6	21.1577	1.1191	6	25.8364
XP_004304678.1	PREDICTED: ras-related protein RABB1b [Fragaria vesca subsp. vesca]	49.76	2	8	25	642	71.1551	9.21729	1.01267	6	6.17023	1.1298	6	15.8044	1.13195	6	7.91736	0.94808	6	14.3481	0.888193	6	31.3794	0.882298	6	5.1935	0.959736	6	13.7604	1.10116	6	20.5819	1.02082	6	10.7067
FANhyb_rscf00000076.1.g00002.1	FANhyb_rscf00000076.1.g00002.1	15.42	3	9	29	1199	130.06	6.27783	1.04477	7	9.99988	1.11111	7	6.11185	1.12549	7	7.66838	1.01075	7	7.49047	1.14091	7	14.436	1.03428	7	4.52097	1.12291	7	18.1039	1.10138	7	11.4129	1.14815	7	21.5723
XP_004288537.1	PREDICTED: nodal modulator 1 [Fragaria vesca subsp. vesca]	19.35	3	21	47	599	63.3856	9.02686	0.776939	28	28.6388	0.809875	28	28.13	0.792903	28	23.5097	1.09089	28	18.2849	1.02882	28	32.618	1.12298	28	27.5519	0.931137	28	21.568	0.891845	28	18.7732	0.897959	28	15.3217
FANhyb_rscf00000023.1.g00019.1	FANhyb_rscf00000023.1.g00019.1	28.88	10	13	48	281	30.2654	6.81494	0.969418	33	26.9752	1.09314	33	23.7987	1.04598	33	18.1987	0.970588	33	16.4624	0.982114	33	26.5623	0.992351	33	21.4314	1.00946	33	26.6509	0.958266	33	21.7422	1.11198	33	22.2108
XP_004287959.1	PREDICTED: carboxymethylenebutenolidase homolog [Fragaria vesca subsp. vesca]	45.55	9	10	35	623	68.1181	5.57959	1.12584	13	32.0149	1.11254	13	16.1795	1.06023	13	25.0076	0.968367	13	20.7839	0.937952	13	41.302	0.80642	13	16.1656	0.973565	13	26.3724	1.01373	13	27.6863	0.914889	13	24.485
XP_004299713.1	PREDICTED: glucose-6-phosphate isomerase 1, chloroplastic [Fragaria vesca subsp. vesca]	33.55	6	20	43	394	43.3828	7.44482	1.22418	22	20.1683	0.981405	22	17.805	1.09219	22	13.5186	0.958626	22	13.5556	0.999637	22	24.5568	0.904478	22	15.9842	1.10681	22	19.2451	1.06814	22	16.678	0.93102	22	14.5676
XP_004297682.1	PREDICTED: pyruvate dehydrogenase E1 component subunit alpha, mitochondrial [Fragaria vesca subsp. vesca]	25.63	5	12	42	160	17.5141	6.02393	1.18086	8	28.7898	0.940244	8	54.4316	0.759671	8	19.0965	2.17815	8	24.2783	0.579956	7	43.7434	0.846079	8	25.0793	1.52663	8	35.7465	0.656518	8	42.3889	0.691709	8	38.6734
XP_004296875.1	PREDICTED: major allergen Pru ar 1-like [Fragaria vesca subsp. vesca]	71.88	4	10	27	151	16.4067	10.5649	0.818858	3	41.8163	0.939718	3	4.31025	0.840087	3	4.18635	0.914035	3	0.0238514	0.955698	3	1.85097	0.880468	3	2.84745	0.917243	3	11.4534	0.935365	3	5.92638	0.784592	3	5.35117
FANhyb_rscf00002432.1.g00001.1	FANhyb_rscf00002432.1.g00001.1	45.7	2	7	31	411	45.9853	5.19873	1.03523	35	26.1337	0.997288	35	20.8297	1.00902	35	14.0697	1.01371	35	17.5463	0.972807	35	28.7315	0.990015	35	18.0971	1.13711	35	30.0305	1.03116	35	19.5117	1.0102	35	26.0143
XP_004290714.1	PREDICTED: NPL4-like protein 2 [Fragaria vesca subsp. vesca]	37.96	12	12	35	738	82.9034	8.76318	1.42449	3	1.20099	1.14328	3	27.6881	1.1475	3	11.6826	1.02953	3	21.987	1.49282	3	0.44672	1.32332	3	6.52252	1.33532	3	6.10279	1.25009	3	10.2801	1.29654	3	6.19715
XP_004299463.1	PREDICTED: dolichyl-diphosphooligosaccharide--protein glycosyltransferase subunit STT3B [Fragaria vesca subsp. vesca]	17.34	2	12	35	427	46.5266	5.17334	1.12526	36	27.5759	1.14827	36	21.6299	1.03353	36	16.7405	1.07361	36	13.5581	1.24249	36	34.5645	1.15201	36	21.0502	1.07355	36	26.5851	1.06046	36	20.4043	1.11914	36	22.3061
XP_011469440.1	PREDICTED: protein TIC 40, chloroplastic [Fragaria vesca subsp. vesca]	35.13	13	13	36	1306	147.095	6.93213	1.48273	9	23.5439	1.02918	9	14.1139	1.11645	9	17.1039	1.17967	9	13.5787	0.905338	9	26.2425	0.856189	9	24.0577	1.43107	9	30.2748	0.935032	9	15.1234	0.94223	9	13.5306
XP_011459873.1	PREDICTED: pleiotropic drug resistance protein 2-like [Fragaria vesca subsp. vesca]	19.53	9	23	40	843	93.0602	6.20166	1.00817	45	18.06	0.977577	45	18.4934	1.02713	45	12.7261	1.04113	45	17.2291	0.986888	45	27.5873	1.02405	45	17.6217	0.995453	45	25.1129	0.969347	44	13.1376	0.996686	45	21.247
XP_004297651.1	PREDICTED: AP-1 complex subunit gamma-2-like isoform X2 [Fragaria vesca subsp. vesca]	24.44	15	15	45	405	43.7841	8.90967	1.11534	36	22.8078	1.16757	36	14.3718	1.0302	36	12.969	1.13309	36	12.0668	1.44293	36	35.5882	1.27273	36	18.9808	1.10465	36	19.2876	1.09302	36	21.982	1.25338	36	25.6341
XP_004300238.1	PREDICTED: probable ADP-ribosylation factor GTPase-activating protein AGD8 [Fragaria vesca subsp. vesca]	38.27	14	14	36	524	57.2633	7.40088	1.07567	42	22.2993	1.06154	42	14.5259	1.10509	42	15.8479	0.963527	42	18.5598	0.943416	42	32.5169	0.891912	42	21.5986	1.15125	42	26.4652	1.22634	42	19.2896	1.20965	42	14.1787
XP_004303908.1	PREDICTED: glucose-1-phosphate adenylyltransferase small subunit, chloroplastic/amyloplastic [Fragaria vesca subsp. vesca]	38.17	17	17	42	187	19.7332	8.42627	1.13404	26	46.9163	0.849832	25	24.6884	1.01254	26	12.0449	1.08984	26	16.4797	1.32144	26	31.7459	1.24652	26	15.8172	0.982202	26	40.6691	1.04778	26	17.2378	1.21363	26	24.5952
XP_004294381.1	PREDICTED: reactive Intermediate Deaminase A, chloroplastic [Fragaria vesca subsp. vesca]	43.32	8	8	26	143	15.8775	10.0815	0.890888	25	39.7713	1.01289	25	18.6569	0.97691	25	17.8842	1.03906	25	16.4219	0.938899	25	23.5752	1.17075	25	17.9253	0.857739	25	17.7485	0.959211	25	22.8765	0.931361	25	16.5793
XP_004299316.1	PREDICTED: 40S ribosomal protein S19-3 [Fragaria vesca subsp. vesca]	57.34	5	10	48	157	17.2558	5.78271	1.38306	10	47.6144	1.45997	10	22.8547	0.895601	10	21.6905	0.978687	10	9.96839	0.685989	10	23.287	0.698345	10	26.059	1.38228	10	28.7582	1.00497	10	14.2405	0.873827	10	17.1724
XP_011461765.1	PREDICTED: major allergen Mal d 1-like [Fragaria vesca subsp. vesca]	70.06	6	10	32	505	54.7882	5.60498	1.54525	6	35.7627	1.07276	6	8.06607	1.10831	6	22.37	1.08703	6	8.62831	1.31634	6	48.5421	1.19651	6	8.86685	1.33283	6	27.8089	1.14203	6	18.6231	1.28881	6	27.571
XP_004299590.1	PREDICTED: betaine aldehyde dehydrogenase 1, chloroplastic-like [Fragaria vesca subsp. vesca]	26.53	4	11	26	525	58.9605	8.82178	1.91425	8	28.0245	1.21212	8	30.909	1.30224	8	24.4411	1.07359	8	12.8448	1.09016	8	27.4237	0.902906	8	14.0674	1.70832	8	11.4991	1.18733	8	12.3765	1.17412	8	31.4648
FANhyb_rscf00002511.1.g00001.1	FANhyb_rscf00002511.1.g00001.1	36.19	5	15	36	258	27.6746	6.1001	0.802438	17	22.9727	1.14918	17	24.0136	0.938607	17	17.6295	0.883792	17	26.4134	0.757073	16	34.8905	0.807415	17	18.1675	0.808015	16	17.7853	0.931868	17	24.0779	0.834705	16	20.7282
XP_004290961.1	PREDICTED: adenine phosphoribosyltransferase 1-like [Fragaria vesca subsp. vesca]	34.5	5	5	17	432	44.2732	6.27783	1.09332	1		1.24736	1		1.18696	1		1.13956	1		0.984235	1		1.14021	1		1.03941	1		1.25701	1		1.09518	1
FANhyb_rscf00000128.1.g00004.1	FANhyb_rscf00000128.1.g00004.1	26.62	1	10	32	147	16.6205	5.17334	0.852557	50	22.4499	1.19352	50	18.5532	1.06469	50	15.6995	1.07043	50	16.0804	1.04815	50	28.9392	1.10442	50	18.2675	0.968043	50	24.2302	0.99723	50	12.826	1.1152	50	23.9776
XP_004298691.1	PREDICTED: probable calcium-binding protein CML13 [Fragaria vesca subsp. vesca]	85.03	13	13	50	229	25.0221	8.26514	0.948561	22	14.5134	1.15771	22	11.032	1.05462	22	8.54781	0.962952	22	15.5801	0.943633	22	27.9071	1.03586	22	21.682	1.0227	22	18.5293	0.981235	22	9.63941	0.992866	22	18.2706
FANhyb_rscf00005514.1.g00001.1	FANhyb_rscf00005514.1.g00001.1	25.33	5	5	22	224	25.3366	10.4185	0.944622	8	38.7849	1.00934	8	20.7898	0.938192	8	10.212	1.03134	8	20.1085	1.0079	8	35.3798	1.03957	8	22.9253	0.985327	8	22.0347	1.017	8	17.7334	0.913854	8	25.0531
XP_004290159.1	PREDICTED: 40S ribosomal protein S8-like [Fragaria vesca subsp. vesca]	41.52	3	8	39	110	11.1493	8.93896	2.04978	14	30.8533	0.869031	14	23.74	0.992765	14	7.29023	1.05669	14	10.7663	0.926881	14	11.9933	0.509286	14	22.7002	2.08207	14	23.0186	1.04338	14	16.4053	0.923588	14	9.1785
XP_004304170.1	PREDICTED: late embryogenesis abundant protein 2-like isoform X2 [Fragaria vesca subsp. vesca]	94.55	3	9	32	439	48.0764	5.19873	0.998214	17	36.442	1.0156	17	24.1118	0.898618	17	14.9514	0.980565	17	15.9564	1.11871	17	38.6878	1.1145	17	26.0358	1.02848	17	19.1357	1.03532	17	20.6526	1.05337	17	29.0602
XP_004297812.1	PREDICTED: uncharacterized protein LOC101315141 isoform X1 [Fragaria vesca subsp. vesca]	33.49	7	10	28	126	14.0579	10.3745	0.770222	9	11.6694	0.988677	9	10.9945	0.963877	9	10.456	1.07579	9	14.9487	0.958284	9	17.4271	1.03482	9	10.1011	0.896366	9	32.4672	0.89669	9	15.002	0.978208	9	16.0705
FANhyb_icon00003640_a.1.g00001.1	/partial	40.48	1	4	18	181	20.626	9.92041	1.20225	9	13.2287	1.26772	9	14.3856	1.02901	9	17.0319	1.03558	9	9.71579	1.321	9	6.14347	1.09816	9	17.7964	1.28793	9	8.72703	1.20891	9	15.1655	1.08233	9	10.5355
XP_004293968.1	PREDICTED: 60S ribosomal protein L11 [Fragaria vesca subsp. vesca]	30.39	2	6	31	1076	123.686	5.52881	1.08625	45	34.8666	0.89596	45	19.5634	1.05255	45	14.8239	1.08101	45	14.2108	0.971159	45	39.228	0.964866	45	21.1538	1.22545	45	29.9567	1.07681	45	19.7622	1.02764	45	26.7206
FANhyb_rscf00000061.1.g00007.1	FANhyb_rscf00000061.1.g00007.1	23.7	25	25	45	1063	115.324	7.50342	1.17677	55	29.4917	1.06671	55	18.4135	1.13686	55	17.3239	1.02834	55	16.0627	1.02845	55	34.0505	0.995747	55	19.7641	1.1626	55	24.9238	1.13122	55	16.6318	1.05834	55	23.5206
FANhyb_rscf00001047.1.g00003.1	FANhyb_rscf00001047.1.g00003.1	19.1	13	13	55	708	80.6115	5.8335	0.943873	21	16.6035	0.936544	21	8.87218	0.985216	21	16.6706	0.912936	21	16.9736	0.779445	21	15.6145	0.837059	21	12.2857	0.952219	21	14.2211	0.973166	20	15.6137	0.894325	21	23.189
FANhyb_rscf00000697.1.g00008.1	FANhyb_rscf00000697.1.g00008.1	19.77	10	10	21	1135	124.925	7.1665	0.766103	1		1.03343	1		0.978448	1		1.13169	1		0.647546	1		0.649003	1		2.62251	1		0.709021	1		1.1116	1
XP_011470143.1	PREDICTED: topless-related protein 1-like isoform X6 [Fragaria vesca subsp. vesca]	21.5	1	21	39	1073	121.245	7.47412	1.07164	16	26.3586	0.79797	16	25.8211	0.952476	16	11.1938	0.941731	16	13.3535	1.0112	16	26.0663	1.02903	16	18.8992	1.18671	16	22.3683	1.07941	16	17.8118	1.03208	16	22.8962
XP_011460581.1	PREDICTED: guanylate-binding protein 3 [Fragaria vesca subsp. vesca]	24.32	6	24	48	202	22.4051	5.98584	1.03323	31	71.4875	1.00066	31	33.0956	0.994789	31	17.2055	0.964102	31	25.7669	0.913893	31	61.4223	0.952194	31	38.1981	1.0056	31	47.3982	0.991728	31	33.3406	0.952239	31	39.6313
XP_004310074.1	PREDICTED: mitochondrial import receptor subunit TOM20 [Fragaria vesca subsp. vesca]	51.98	10	10	32	571	60.1789	5.68115	1.51276	3	1.18231	1.3149	3	2.40048	1.16779	3	0.596684	1.11309	3	9.8298	1.23709	3	17.5124	0.979871	3	0.189657	1.15101	3	3.75341	0.979379	3	25.7008	1.10083	3	6.13932
FANhyb_rscf00000965.1.g00004.1	FANhyb_rscf00000965.1.g00004.1	22.42	1	11	23	444	50.0098	4.94482	0.89133	19	30.7232	1.13309	19	16.4911	1.02967	19	21.9777	1.05184	19	20.911	0.981196	19	43.5395	1.05759	19	30.1956	0.607283	19	33.6579	0.770562	19	17.9887	0.748621	19	27.3498
XP_004298793.1	PREDICTED: tubulin beta chain-like [Fragaria vesca subsp. vesca]	27.48	4	10	38	534	58.6507	7.78174	0.897704	19	16.4496	0.938529	19	20.1983	0.868396	19	6.24194	0.9423	19	10.8738	1.11118	19	27.449	1.14502	19	12.2256	0.813702	19	12.7825	0.947793	19	13.3247	0.885005	19	11.5141
XP_004299659.1	PREDICTED: phospho-2-dehydro-3-deoxyheptonate aldolase 2, chloroplastic-like [Fragaria vesca subsp. vesca]	31.27	7	13	41	204	21.7449	6.17627	0.800895	10	13.5015	0.896203	10	6.83058	0.853298	10	9.08269	0.883838	10	12.6579	0.85843	10	30.2631	0.872543	10	19.028	0.654008	10	38.751	0.796637	10	11.255	0.778559	9	11.0746
XP_004293489.1	PREDICTED: NAD(P)H dehydrogenase (quinone) FQR1-like [Fragaria vesca subsp. vesca]	57.35	3	8	30	1186	135.295	6.72705	0.989968	28	28.3985	0.984835	28	16.0886	1.02041	28	16.2188	1.02414	28	17.0559	1.05802	28	37.3458	1.0955	28	32.7294	1.10673	28	26.4418	1.10283	28	17.2548	0.963094	28	18.1759
XP_004296724.1	PREDICTED: LOW QUALITY PROTEIN: probable isoleucine--tRNA ligase, cytoplasmic [Fragaria vesca subsp. vesca]	19.06	15	23	47	232	25.9153	10.1548	1.08798	25	39.4259	0.985522	25	41.3435	1.00834	25	25.2549	1.19348	25	19.6214	1.28263	25	34.0612	1.3038	25	28.027	1.15879	25	39.079	1.06042	25	16.5484	1.19201	25	31.8807
XP_004309444.1	PREDICTED: 60S ribosomal protein L6-1-like [Fragaria vesca subsp. vesca]	49.57	8	14	47	2398	265.899	5.79541	0.899978	34	22.1166	0.85116	34	14.3291	0.973859	34	16.1746	0.965117	34	13.7286	0.964515	34	31.6167	0.963448	34	15.4795	0.993822	34	33.0879	0.989485	34	16.8584	0.986605	34	15.4129
XP_011469194.1	PREDICTED: CCR4-NOT transcription complex subunit 1 isoform X2 [Fragaria vesca subsp. vesca]	9.42	17	20	39	897	101.716	5.03369	0.938242	2	5.24662	0.817164	2	5.5267	1.03756	2	2.26824	1.01669	2	11.4787	1.10171	2	7.40681	1.12627	2	8.77571	0.957732	2	9.54934	1.04611	2	13.6489	1.00827	2	1.29742
XP_004287086.1	PREDICTED: coatomer subunit beta'-3-like [Fragaria vesca subsp. vesca]	25.64	1	18	43	516	57.0593	8.19189	1.07021	30	34.4387	1.13049	30	20.946	1.04752	30	13.514	1.10177	30	11.4704	1.01064	30	39.9192	1.09168	30	14.1458	0.977889	30	21.1096	0.969781	30	15.9215	0.958791	30	9.84953
XP_011459019.1	PREDICTED: serine hydroxymethyltransferase 2, mitochondrial [Fragaria vesca subsp. vesca]	46.12	11	19	44	329	35.9006	8.68994	1.09667	41	35.9798	1.1339	41	21.5244	1.15442	41	18.0956	1.1009	41	14.335	1.15936	41	40.3346	1.05922	41	21.1415	1.04978	41	28.6996	1.02298	41	20.9545	1.08053	41	19.8686
XP_011458275.1	PREDICTED: NADH-cytochrome b5 reductase-like protein [Fragaria vesca subsp. vesca]	39.21	13	13	41	211	23.3813	4.91943	0.890007	22	32.0675	1.22193	22	19.36	1.05126	22	13.1293	1.04776	22	13.7265	1.28324	22	43.1799	1.1696	22	26.2903	0.601962	20	43.6658	0.790264	22	37.1542	0.758966	22	36.4032
FANhyb_icon00000880_a.1.g00001.1	/partial	44.55	8	8	23	486	53.3521	7.31299	1.12705	2	6.54624	1.33778	2	3.43011	1.27248	2	21.5428	0.775604	2	24.2105	0.709128	2	22.4699	0.606434	2	6.21533	0.89777	2	17.8768	1.03918	2	9.12396	0.865226	2	6.79567
FANhyb_rscf00003898.1.g00001.1	/partial	32.92	1	13	31	325	34.2671	6.39209	0.896317	17	38.891	1.06587	17	17.0771	0.916842	17	14.5313	0.946976	17	16.8343	0.877055	17	35.2994	0.958726	17	19.7262	0.844063	17	31.7801	0.93495	17	14.6265	0.990836	17	14.9486
XP_004299115.1	PREDICTED: cysteine synthase isoform X2 [Fragaria vesca subsp. vesca]	51.69	7	10	46	204	21.7449	6.53662	0.840688	27	22.545	0.936184	27	14.3053	0.883661	27	11.5928	1.06005	27	17.2262	1.16134	27	28.2628	1.16881	27	30.4522	0.741965	27	14.2673	0.839257	27	14.8993	0.861383	27	25.2167
XP_004294313.1	PREDICTED: probable NAD(P)H dehydrogenase (quinone) FQR1-like 1 [Fragaria vesca subsp. vesca]	50	6	9	38	467	50.7626	9.12939	0.871039	3	16.5297	0.902898	3	0.513913	1.05817	3	39.9691	0.92265	3	0.296105	0.755872	3	1.50848	0.696487	3	0.431086	0.932868	3	10.9858	0.768257	3	3.48819	0.855703	3	6.38397
XP_004287956.1	PREDICTED: dihydrolipoyllysine-residue succinyltransferase component of 2-oxoglutarate dehydrogenase complex 2, mitochondrial-like [Fragaria vesca subsp. vesca]	35.33	1	15	46	202	22.4534	6.56592	0.791755	2	82.4849	0.936929	2	12.1564	0.898837	2	2.69377	1.37825	2	61.7606	0.868383	2	75.5536	1.12714	2	59.812	0.577749	2	79.0025	0.750793	2	22.7617	0.768289	2	55.2302
FANhyb_rscf00001156.1.g00003.1	FANhyb_rscf00001156.1.g00003.1	57.92	2	9	35	434	46.0536	4.85596	1.12686	7	9.78366	1.03986	7	20.3604	1.0144	7	8.24489	1.19104	7	30.8695	1.40375	7	21.2396	1.19099	7	18.2115	1.11987	7	19.4665	1.1519	7	8.03149	1.13026	7	18.6209
FANhyb_rscf00004912.1.g00001.1	FANhyb_rscf00004912.1.g00001.1	41.71	3	14	37	1049	118.213	7.50342	1.99603	3	25.1794	1.54694	3	9.43714	1.358	3	6.5469	0.898519	3	3.40076	1.27121	3	42.8189	0.903354	3	1.58565	1.78684	3	13.7028	1.36447	3	5.91082	1.14475	3	15.8727
FANhyb_rscf00000139.1.g00005.1	FANhyb_rscf00000139.1.g00005.1	27.55	2	23	48	216	24.4714	9.89111	0.971954	20	27.0959	1.04606	20	16.5397	1.03319	20	14.3711	1.07137	20	10.5839	0.970498	20	26.1012	1.14326	20	20.6934	1.0182	20	21.0618	0.926135	20	15.5907	1.0271	20	9.70191
XP_004291603.1	PREDICTED: 60S ribosomal protein L10a-1 [Fragaria vesca subsp. vesca]	23.61	3	5	29	193	22.0104	6.94678	1.01366	16	17.9803	1.22514	16	23.4628	1.09874	16	10.4969	1.15224	16	9.18034	0.917541	16	21.9908	1.00844	16	18.1333	1.07463	16	24.1694	1.05977	16	11.4887	1.01334	16	29.4368
XP_004295101.1	PREDICTED: GTP-binding protein SAR1A-like [Fragaria vesca subsp. vesca]	55.96	4	9	32	721	80.3884	6.16357	1.24907	7	53.8651	0.850375	7	31.5606	1.01809	7	22.96	0.90965	7	12.0775	1.14461	7	12.6969	0.919073	7	24.0458	1.12601	7	16.9267	1.01233	7	11.8968	0.933291	7	20.2672
XP_004291139.2	PREDICTED: uncharacterized protein LOC101314718 [Fragaria vesca subsp. vesca]	29.82	4	16	31	178	19.5206	6.68311	0.920076	8	7.79164	1.03028	8	9.89009	0.905933	8	17.7463	0.932598	8	11.2045	0.861348	8	11.9316	0.928958	8	7.62492	0.924773	8	14.8388	0.954779	8	6.79466	0.940728	8	15.6859
FANhyb_icon00001164_a.1.g00001.1	/partial	64.61	1	7	33	130	14.9394	10.4038	1.47598	1		1.09618	1		1.03043	1		1.09302	1		1.92323	1		1.46612	1		1.52089	1		1.15982	1		1.28041	1
FANhyb_rscf00001953.1.g00002.1	FANhyb_rscf00001953.1.g00002.1	55.38	1	7	32	1632	180.676	7.1958	1.38408	8	11.1779	1.11244	8	22.7736	1.06712	8	24.1515	1.0505	8	22.5743	1.35648	8	7.8419	1.00744	8	18.4684	1.39032	8	18.1163	1.31516	8	7.75477	1.15797	8	16.1973
FANhyb_rscf00000079.1.g00017.1	/TE	9.74	5	13	32	469	50.581	5.84619	1.6453	4	6.73787	1.51859	4	3.95894	1.27635	4	13.6526	1.0567	4	4.75713	0.965436	4	15.2925	0.789237	4	14.6491	1.32415	4	19.277	1.13412	4	24.6294	1.10257	4	20.5163
XP_004288446.1	PREDICTED: ureidoglycolate hydrolase [Fragaria vesca subsp. vesca]	38.17	2	13	27	357	38.2425	8.1333	0.756498	24	49.1094	0.892106	24	15.69	0.834692	24	20.2006	1.09766	24	14.9839	0.986797	24	34.4173	1.09777	24	24.0933	0.8201	24	32.1183	0.905884	24	21.1119	0.965658	24	26.6404
XP_004303580.1	PREDICTED: RNA-binding protein Musashi homolog 2-like [Fragaria vesca subsp. vesca]	46.78	9	11	27	211	23.1796	7.41553	1.2397	11	48.9379	1.26072	11	20.2513	1.15042	11	18.9776	1.03842	11	17.8326	1.13586	11	54.3633	0.896588	11	43.2296	1.08782	11	56.9932	1.05829	11	41.1478	1.09809	11	39.8347
XP_004293420.1	PREDICTED: ras-related protein RABB1c [Fragaria vesca subsp. vesca]	65.4	5	11	30	725	79.1418	8.96826	0.983684	41	29.2415	0.981434	41	25.9821	1.03843	40	16.8971	0.980784	40	20.5998	0.81386	41	37.0252	0.963436	40	22.433	0.91406	40	21.1389	0.999795	40	23.9151	0.992813	41	27.9217
XP_004296857.1	PREDICTED: peroxisomal fatty acid beta-oxidation multifunctional protein MFP2 [Fragaria vesca subsp. vesca]	24.41	15	15	41	1134	124.797	7.1665	0.934653	1		0.849032	1		0.80534	1		1.00845	1		0.64465	1		0.768352	1		1.07899	1		0.864111	1		0.839076	1
XP_011470144.1	PREDICTED: topless-related protein 1-like isoform X7 [Fragaria vesca subsp. vesca]	22.22	1	21	39	384	40.585	7.47412	0.914769	11	37.7626	0.850131	11	21.6212	0.849422	11	13.541	1.22044	11	22.6397	1.29117	11	48.5746	1.38155	11	22.3271	0.918783	11	26.2937	1.04219	11	22.5487	1.014	11	10.1509
XP_011465242.1	PREDICTED: plasminogen activator inhibitor 1 RNA-binding protein-like isoform X2 [Fragaria vesca subsp. vesca]	38.54	4	15	59	475	51.4844	8.30908	1.61848	1		1.08594	1		1.24591	1		0.990328	1		1.38868	1		1.11578	1		1.58423	1		1.18522	1		1.04589	1
FANhyb_rscf00000245.1.g00012.1	FANhyb_rscf00000245.1.g00012.1	38.53	1	13	28	664	74.244	7.98682	1.21068	51	31.1488	1.04489	51	20.9192	1.08238	51	15.6445	1.05225	51	16.5105	1.04454	51	26.9195	1.00106	51	24.262	1.03606	51	25.5673	0.990504	51	16.4706	0.987011	51	22.4487
XP_004299412.1	PREDICTED: peroxisomal acyl-coenzyme A oxidase 1 [Fragaria vesca subsp. vesca]	37.8	23	23	54	893	100.957	4.99561	1.09088	4	8.68531	0.880815	4	7.50606	0.932204	4	24.2262	0.914883	4	12.2987	1.0123	4	5.6349	0.873536	4	3.94192	1.10786	4	18.3332	0.994516	4	3.16365	0.996965	4	12.5001
FANhyb_rscf00000006.1.g00005.1	FANhyb_rscf00000006.1.g00005.1	25.42	2	17	39	537	57.4905	5.23682	0.989297	4	5.25536	0.975873	4	14.1564	0.918916	4	5.65907	0.88671	4	6.71072	0.805769	4	13.2243	0.808846	4	1.34095	0.736563	4	5.19149	0.978244	4	3.8858	0.896683	4	17.2485
FANhyb_rscf00001157.1.g00004.1	FANhyb_rscf00001157.1.g00004.1	24.58	1	11	33	431	47.7501	6.7417	1.11248	30	30.8379	1.16803	30	23.6834	1.13429	30	13.3818	0.953329	30	11.8492	0.912751	29	14.5894	0.919907	30	18.2934	0.996537	30	32.6285	1.10035	30	20.8475	0.959366	30	15.7694
XP_011462784.1	PREDICTED: glutamine synthetase leaf isozyme, chloroplastic [Fragaria vesca subsp. vesca]	36.19	12	12	30	565	59.0376	4.90674	1.49282	1		0.982446	1		1.07361	1		1.0519	1		1.80404	1		1.59775	1		1.20658	1		1.17339	1		1.0811	1
FANhyb_rscf00001103.1.g00002.1	/TE	36.28	1	14	51	1288	142.268	6.58057	0.987053	30	26.2473	1.01243	30	13.4601	1.0547	30	14.4547	0.950784	30	14.753	0.973273	30	31.8801	0.996718	30	19.1985	1.00859	30	20.3412	1.08699	30	15.6645	1.05296	30	22.177
XP_004288511.1	PREDICTED: kinesin-like protein KCA2 [Fragaria vesca subsp. vesca]	25.39	20	30	43	218	24.2349	4.71631	1.23531	2	12.5879	1.09473	2	0.227909	0.969468	2	35.0152	1.11739	2	18.2451	1.0695	2	21.7007	0.972039	2	7.79895	1.17567	2	34.983	1.03949	2	11.4355	1.16608	2	29.0154
XP_004294302.1	PREDICTED: ran-binding protein 1 homolog a [Fragaria vesca subsp. vesca]	59.63	2	10	27	2204	241.383	6.65381	0.865468	28	23.2927	1.08505	28	21.1956	1.01044	28	13.2402	1.00738	28	13.3246	1.16553	28	31.6359	1.22635	28	28.7683	0.700331	28	30.9792	0.951098	28	13.6543	0.868234	28	23.2324
FANhyb_rscf00000086.1.g00005.1	FANhyb_rscf00000086.1.g00005.1	10.12	20	20	28	277	29.7159	5.16064	0.760643	22	17.2587	1.10374	22	15.4348	0.884973	22	19.7647	0.86118	22	14.1312	0.9168	22	24.4282	0.829883	22	16.6698	0.732896	22	28.2816	0.888499	22	10.4946	0.711532	22	26.0246
XP_004304439.1	PREDICTED: 29 kDa ribonucleoprotein A, chloroplastic [Fragaria vesca subsp. vesca]	31.05	6	6	22	919	103.273	8.08936	1.01508	2	3.28087	1.19378	2	1.59014	1.04734	2	21.9986	0.840882	2	7.2318	0.787648	2	20.4353	0.743627	2	16.1063	1.07112	2	4.56913	1.01737	2	8.20022	1.05023	2	4.88683
XP_004302419.1	PREDICTED: probable linoleate 9S-lipoxygenase 5 [Fragaria vesca subsp. vesca]	26.22	1	22	47	1712	186.8	6.45557	0.94896	13	27.2952	0.932911	13	14.972	0.966068	13	14.1986	0.97815	13	12.0624	1.06345	13	17.8443	0.965939	13	23.4042	1.01856	13	26.9821	1.01467	13	15.3647	1.03638	13	17.1845
XP_004293996.1	PREDICTED: 187-kDa microtubule-associated protein AIR9 [Fragaria vesca subsp. vesca]	20.68	7	28	42	204	21.7314	9.08545	0.811031	8	13.5716	0.999308	8	5.44423	0.958531	8	10.6192	0.957652	8	13.8995	0.750895	8	16.1693	0.822995	8	15.6116	0.709026	8	14.511	0.870554	8	14.6717	0.788427	8	11.724
XP_004294264.1	PREDICTED: peptidyl-prolyl cis-trans isomerase CYP20-1-like [Fragaria vesca subsp. vesca]	52.94	4	11	43	421	32.2936	10.6821	0.492143	23	52.4628	0.351781	23	43.1866	0.409463	23	34.1122	1.34316	23	10.0233	1.84322	23	12.2896	2.62391	23	13.05	0.652736	5	6.54802	0.652801	23	18.2029	0.680855	23	24.3845
XP_011462288.1	PREDICTED: glycine-rich cell wall structural protein [Fragaria vesca subsp. vesca]	50.36	9	9	23	437	51.2809	5.85889	0.977428	35	31.9152	0.976552	35	20.487	1.05113	34	21.2017	1.00193	35	18.4405	1.02762	35	50.4385	0.969817	34	21.1256	1.16088	35	36.2816	1.0567	35	20.8028	1.02966	34	20.3683
XP_004303635.1	PREDICTED: eukaryotic translation initiation factor 3 subunit E [Fragaria vesca subsp. vesca]	54.92	12	19	55	550	62.1391	4.90674	1.15669	4	4.70289	1.16367	4	7.50182	1.16797	4	2.82915	1.12584	4	10.8947	0.900917	4	2.60066	1.10388	4	11.5151	1.21499	4	15.688	0.99467	4	1.11743	1.24857	4	6.10134
FANhyb_rscf00006159.1.g00001.1	/partial	47.27	4	24	49	529	57.4682	7.37158	1.04887	50	26.4548	0.999249	50	11.5147	0.952606	50	13.7026	1.0182	50	13.0888	1.10083	50	35.8972	1.06156	50	18.3427	1.14046	50	25.4337	1.10873	50	14.103	1.02183	50	16.473
XP_004307174.1	PREDICTED: serine hydroxymethyltransferase 3, chloroplastic [Fragaria vesca subsp. vesca]	35.16	16	16	54	410	45.2197	6.37939	0.984025	20	25.7691	0.972366	20	11.085	0.977814	20	13.7126	1.05954	20	25.3437	1.29402	20	31.0206	1.29024	20	13.9124	1.13318	20	18.5243	1.10917	20	17.1382	1.21323	20	15.1467
XP_004295261.2	PREDICTED: polyadenylate-binding protein RBP45B [Fragaria vesca subsp. vesca]	28.54	7	9	22	404	45.45	10.9312	0.974705	21	20.9575	0.775763	21	20.9229	0.859379	21	18.8502	1.41607	21	19.8102	1.34932	21	18.2755	1.47949	21	26.3509	1.2593	21	26.0304	1.02646	21	11.8909	1.09856	21	10.8722
XP_011458730.1	PREDICTED: serine/arginine-rich-splicing factor SR34-like isoform X3 [Fragaria vesca subsp. vesca]	25.99	8	11	29	287	30.8522	8.88037	0.961124	30	30.5512	0.905296	30	31.6404	1.03882	30	16.7	1.03023	30	17.233	0.828036	30	32.2241	0.85076	30	30.8976	1.06296	30	21.8494	0.87664	30	21.1537	0.910037	30	22.8007
XP_004306776.1	PREDICTED: aquaporin PIP1-3 [Fragaria vesca subsp. vesca]	21.25	5	6	35	778	84.0712	9.18799	0.973653	50	25.9962	1.04656	51	26.7595	0.995101	51	16.4037	1.05501	51	12.4561	0.982325	50	27.5506	1.00019	51	20.4373	0.94932	51	28.0784	1.05164	51	18.3525	1.03397	51	26.07
XP_004308141.1	PREDICTED: subtilisin-like protease [Fragaria vesca subsp. vesca]	30.33	17	17	52	411	47.3228	5.5542	1.38868	2	1.11161	1.15585	2	2.71584	1.12386	2	16.9964	1.12458	2	7.19426	1.30524	2	8.32941	1.08382	2	2.09114	1.39254	2	7.56517	1.23271	2	5.79978	1.14424	2	11.62
XP_004302164.1	PREDICTED: basic leucine zipper and W2 domain-containing protein 2 [Fragaria vesca subsp. vesca]	32.12	1	12	34	259	29.4874	10.2573	0.82926	1		0.759149	1		0.608979	1		0.753908	1		0.667599	1		0.913399	1		0.581911	1		0.70016	1		0.798476	1
XP_004307051.1	PREDICTED: 60S ribosomal protein L7a-2-like [Fragaria vesca subsp. vesca]	34.36	1	11	38	2110	225.083	5.43994	0.846	1		1.17871	1		1.32963	1		1.10654	1		0.992044	1		1.04456	1		0.808992	1		1.02467	1		1.09226	1
XP_004302199.1	PREDICTED: uncharacterized protein LOC101300358 [Fragaria vesca subsp. vesca]	10.24	1	15	23	458	48.2247	7.57666	1.90433	13	22.0699	1.15384	13	13.0199	1.02095	13	14.2466	1.10068	13	20.3977	1.24651	13	16.3874	1.02437	13	18.3995	1.6904	13	34.1808	1.09521	13	16.652	1.03506	13	43.0236
XP_004296638.1	PREDICTED: 3-ketoacyl-CoA thiolase 2, peroxisomal [Fragaria vesca subsp. vesca]	34.93	4	12	31	615	68.2383	8.76318	0.843299	19	17.0541	1.01498	19	11.0138	0.94215	19	15.5349	1.03889	18	9.53903	1.27221	19	32.7206	1.31312	19	16.6115	0.593486	19	36.6891	0.918508	19	15.8387	0.925652	19	9.88587
FANhyb_rscf00000491.1.g00003.1	FANhyb_rscf00000491.1.g00003.1	16.59	7	8	24	139	15.1551	8.73389	1.00563	20	25.872	1.20106	20	12.3773	0.866669	20	17.2357	1.01453	20	18.8375	0.927342	19	24.07	0.880758	19	19.0542	1.0646	20	20.4598	1.05146	20	17.2403	1.01885	20	21.6369
XP_004299783.1	PREDICTED: glutaredoxin-C4 [Fragaria vesca subsp. vesca]	47.48	6	6	20	636	71.4188	6.771	1.04234	10	29.7759	0.91077	10	22.9391	1.03924	10	14.1773	0.953267	10	19.7619	0.937099	10	44.5892	0.978674	10	20.2647	0.984414	10	13.2042	1.05556	10	22.7092	1.08771	10	12.6224
XP_004288204.2	PREDICTED: asparagine synthetase [glutamine-hydrolyzing] 2 [Fragaria vesca subsp. vesca]	22.96	7	13	31	1551	173.048	8.29443	1.13498	2	11.822	0.945069	2	15.9778	1.174	2	14.6679	1.13957	2	2.62491	1.39505	2	12.6489	1.35177	2	3.02302	1.29249	2	3.87738	1.32262	2	4.40273	1.31881	2	4.13203
FANhyb_rscf00001057.1.g00004.1	FANhyb_rscf00001057.1.g00004.1	7.54	1	11	34	390	42.6916	6.48096	0.737873	1		0.880694	1		0.902925	1		1.06593	1		1.28872	1		1.27097	1		0.768979	1		0.89527	1		0.932635	1
XP_004304467.1	PREDICTED: S-adenosylmethionine synthase 3 [Fragaria vesca subsp. vesca]	23.85	1	7	30	583	65.4067	4.91943	1.10275	4	10.4954	1.14935	4	11.5745	1.08923	4	10.8219	0.949565	4	14.7737	0.693408	4	16.8132	0.776027	4	10.0709	1.03206	4	9.62376	0.963354	4	5.17883	1.03878	4	10.0303
XP_004297483.1	PREDICTED: probable nucleoredoxin 1 [Fragaria vesca subsp. vesca]	42.37	2	22	49	374	39.7624	6.0874	1.53064	3	0.0690235	1.57391	3	12.6208	1.34594	3	0.203112	1.12085	3	17.4053	1.29425	3	10.5511	1.28706	3	13.6733	1.28415	3	16.8947	1.35287	3	7.92528	1.41083	3	5.64838
FANhyb_rscf00000095.1.g00011.1	FANhyb_rscf00000095.1.g00011.1	41.18	2	14	42	1265	141.336	5.98584	0.985461	2	23.8042	0.903155	2	14.1583	0.882592	2	12.3435	1.06441	2	24.5789	0.766577	2	18.1731	0.952418	2	7.4418	1.01287	2	19.5493	1.01089	2	18.8447	0.893847	2	42.9338
XP_004290532.1	PREDICTED: splicing factor 3B subunit 1 [Fragaria vesca subsp. vesca]	23.72	2	26	48	2505	267.207	5.40186	0.769757	2	13.0706	0.814219	2	14.2058	0.883382	2	12.5589	0.725936	2	15.3768	1.21288	2	17.6398	1.05236	2	5.98015	0.681713	2	16.7475	0.891448	2	20.9782	0.808503	2	16.444
FANhyb_rscf00000860.1.g00002.1	/TE/pseudo	8.62	1	15	24	774	85.6582	8.11865	1.01284	5	18.2567	0.938419	5	7.53452	1.01799	5	12.801	0.951323	5	12.0652	0.688101	5	6.5335	0.85596	5	9.96067	0.92238	5	15.4251	0.906407	5	15.3666	0.954127	5	11.2342
XP_004287143.1	PREDICTED: eukaryotic translation initiation factor isoform 4G-1 [Fragaria vesca subsp. vesca]	22.74	2	15	34	495	53.6167	8.06006	1.03793	26	26.1941	0.926376	26	16.1423	0.950697	26	9.02094	0.871943	26	11.2404	0.813243	26	39.4961	0.847887	26	26.6907	0.93559	26	24.2305	0.985562	26	22.8772	0.856297	26	25.4226
XP_004294938.1	PREDICTED: pyruvate kinase, cytosolic isozyme [Fragaria vesca subsp. vesca]	30.1	9	13	37	434	45.9806	4.85596	0.987603	3	7.90015	1.07044	3	35.9274	1.03693	3	22.3993	1.04337	3	6.03929	1.27451	3	5.47399	1.21927	3	22.2018	1.05657	3	14.6212	1.05677	3	21.9066	1.14231	3	4.85896
XP_004302923.1	PREDICTED: nuclear pore complex protein NUP50A [Fragaria vesca subsp. vesca]	42.63	3	14	33	802	87.082	7.2251	0.840367	14	13.4435	1.03802	14	20.3637	1.00973	14	15.9134	1.07066	14	17.6236	1.01005	14	22.6228	1.15726	14	16.4832	0.891329	14	16.0997	0.955357	14	19.0987	0.981383	14	7.78088
FANhyb_rscf00000128.1.g00001.1	FANhyb_rscf00000128.1.g00001.1	13.97	4	8	22	481	53.2111	6.31592	0.939311	1		1.14537	1		1.10591	1		0.749612	1		0.529497	1		0.755107	1		0.792587	1		0.813131	1		0.963954	1
XP_004309987.1	PREDICTED: glutamate--glyoxylate aminotransferase 2 [Fragaria vesca subsp. vesca]	32.64	1	12	29	457	47.945	8.51416	1.20637	13	33.6716	1.05917	13	38.9085	0.96827	13	25.086	1.03135	13	29.7208	1.77076	13	27.3343	1.18793	13	32.3115	1.31034	13	37.0503	1.16244	13	31.0833	1.08655	13	26.1721
XP_004290429.1	PREDICTED: dihydrolipoyllysine-residue acetyltransferase component 5 of pyruvate dehydrogenase complex, chloroplastic [Fragaria vesca subsp. vesca]	29.98	6	10	36	863	97.5355	5.43994	0.56962	2	113.729	0.623912	2	70.2477	0.823815	2	70.3265	0.566617	2	60.1488	0.575851	1		0.476311	2	35.6281	0.86079	1		0.601424	2	103.824	0.375402	2	167.514
FANhyb_rscf00000139.1.g00004.1	FANhyb_rscf00000139.1.g00004.1	31.05	2	23	44	481	53.1531	6.58057	0.929164	2	16.3708	0.954415	2	15.9979	0.92771	2	13.6408	0.803225	2	17.0878	0.691311	2	11.8544	0.798398	2	17.495	0.739782	2	11.374	0.913149	2	29.0059	0.862546	2	22.7039
FANhyb_rscf00000676.1.g00001.1	FANhyb_rscf00000676.1.g00001.1	32.64	1	12	30	444	46.5208	5.74463	1.18885	8	17.8029	1.19053	8	12.467	1.21678	8	6.70156	0.971436	8	14.3055	1.11568	8	25.9189	1.14395	8	12.507	0.979899	8	21.762	1.02898	8	13.4758	1.15665	8	17.9686
XP_011468943.1	PREDICTED: rhodanese-like domain-containing protein 4, chloroplastic [Fragaria vesca subsp. vesca]	33.11	5	14	28	394	44.4321	6.85889	1.06364	39	36.6682	1.0667	39	18.5787	1.07557	39	19.2399	1.0028	39	14.1023	1.06576	39	42.4471	1.0663	39	26.6081	1.11199	39	39.2588	1.06823	39	16.8149	0.989175	39	28.0618
XP_004293982.1	PREDICTED: obg-like ATPase 1 [Fragaria vesca subsp. vesca]	46.19	17	17	39	246	28.7535	9.78857	0.762655	14	38.7127	1.01223	14	13.8321	0.919071	14	11.3418	0.934977	14	6.9132	1.12264	14	23.6401	1.13479	14	18.9318	0.864626	14	24.1825	0.95151	14	9.43999	1.08455	14	19.678
XP_004303252.1	PREDICTED: 60S ribosomal protein L7-1 [Fragaria vesca subsp. vesca]	31.71	5	6	24	187	21.0865	11.1069	1.07872	45	33.6392	0.957563	45	20.2101	0.972174	45	21.6808	1.0777	45	13.8247	1.16955	45	27.2002	1.21305	45	18.3416	1.04957	45	22.4764	1.01606	45	21.4277	1.12448	45	28.9379
XP_004290808.1	PREDICTED: 60S ribosomal protein L18-2 [Fragaria vesca subsp. vesca]	41.18	8	8	45	237	25.1751	8.00146	0.859688	1		1.00405	1		1.19236	1		1.22773	1		0.855587	1		1.16128	1		1.17951	1		1.11386	1		1.52588	1
FANhyb_icon00000385_a.1.g00001.1	/partial	42.19	1	9	32	452	48.0547	7.41553	1.65927	3	2.79066	1.98958	3	11.1458	1.47956	3	4.5725	0.903117	3	11.601	1.03758	3	5.60053	0.899716	3	11.8704	0.839355	3	15.6948	1.09525	3	2.40015	0.845336	3	6.45579
FANhyb_rscf00000159.1.g00006.1	FANhyb_rscf00000159.1.g00006.1	14.16	3	5	25	992	107.652	5.68115	0.836692	1		0.845436	1		1.00712	1		1.04379	1		0.8937	1		0.985476	1		0.937423	1		0.913517	1		0.997804	1
FANhyb_rscf00000850.1.g00001.1	/partial	20.97	1	19	41	537	59.8183	5.14795	0.76992	7	40.1812	0.726469	7	19.3668	0.842111	7	14.2883	1.13815	7	20.9311	1.2559	7	21.1595	1.41313	7	30.1439	0.971783	7	13.347	0.821573	7	21.054	1.02642	7	35.3974
XP_004297520.1	PREDICTED: glutamic acid-rich protein-like [Fragaria vesca subsp. vesca]	28.49	3	12	37	628	69.9137	6.32861	0.947073	32	20.9756	1.03247	32	24.122	1.03579	32	20.0414	0.892157	32	10.9164	0.88198	32	24.7853	0.86396	32	15.9381	0.974721	32	18.1492	1.05966	32	21.8651	0.943772	32	21.7564
XP_004307278.1	PREDICTED: NAD-dependent malic enzyme 62 kDa isoform, mitochondrial [Fragaria vesca subsp. vesca]	34.39	16	16	32	494	53.1413	4.90674	0.93663	26	28.7837	0.971717	26	19.6825	0.937696	26	14.7014	0.927518	26	16.0879	0.984778	26	27.8046	0.895704	26	28.7178	1.05049	26	29.9091	1.05061	26	25.1916	0.990214	26	20.4549
XP_004294998.1	PREDICTED: glucan endo-1,3-beta-glucosidase 4 [Fragaria vesca subsp. vesca]	10.73	4	4	26	473	51.6048	8.57275	1.60328	3	8.01728	1.39471	3	1.69036	1.25121	3	20.9104	0.701616	3	10.1235	1.38964	3	27.9811	0.68519	3	4.4706	1.58174	3	27.6266	1.39141	3	37.3658	1.63278	3	44.9625
XP_004306282.1	PREDICTED: protein TOO MANY MOUTHS [Fragaria vesca subsp. vesca]	16.49	2	6	18	394	42.5032	9.0415	0.799929	30	16.9486	1.21066	30	24.0079	1.08368	30	17.2845	0.917385	30	17.9225	1.38585	30	17.0705	1.32994	30	22.8453	0.643616	29	32.0374	0.992029	30	15.2311	1.01496	30	15.8337
FANhyb_rscf00000304.1.g00001.1	/pseudo	38.58	15	15	33	980	109.69	6.80029	1.05799	21	32.0458	0.936523	21	14.5781	1.03474	21	12.37	1.0148	21	18.9585	0.951749	21	29.5565	1.00707	21	23.2323	1.03644	21	16.1263	1.02969	21	17.8812	1.08757	21	22.2272
XP_004293242.1	PREDICTED: chaperone protein ClpB3, mitochondrial [Fragaria vesca subsp. vesca]	22.55	14	19	34	525	58.9955	8.71924	0.469866	3	25.0631	0.842526	3	16.5319	0.853562	3	1.65259	0.885284	3	0.810196	0.392193	3	0.31108	0.521937	3	12.942	0.685531	3	22.3676	0.817604	3	27.9242	0.804981	3	15.7186
XP_004291923.1	PREDICTED: allene oxide synthase [Fragaria vesca subsp. vesca]	30.48	2	12	31	931	97.3721	5.35107	1.0575	23	26.3176	1.02394	23	24.7347	1.04103	23	9.18456	1.05035	23	15.7086	1.10489	23	30.331	1.03417	23	17.5726	1.13605	23	28.9162	1.05694	23	19.5316	1.04853	23	30.1344
XP_004291311.1	PREDICTED: large proline-rich protein BAG6 [Fragaria vesca subsp. vesca]	20.3	12	12	23	863	97.4365	5.51611	1.20598	3	6.80675	1.13187	3	4.16595	1.16726	3	8.26681	0.91056	3	3.26689	0.809802	3	30.5545	0.791506	3	5.10282	1.17344	3	18.9641	1.12482	3	2.01483	1.1554	3	10.0585
XP_004302420.1	PREDICTED: probable linoleate 9S-lipoxygenase 5 [Fragaria vesca subsp. vesca]	32.68	2	23	45	262	28.5706	10.5942	1.2116	30	29.3007	1.28759	30	23.1673	1.04934	30	14.1168	1.14704	30	14.2063	1.02976	30	29.9538	1.02013	30	16.1333	0.935264	30	31.611	1.02786	30	19.0286	1.03179	30	15.7905
FANhyb_rscf00000135.1.g00005.1	FANhyb_rscf00000135.1.g00005.1	37.79	9	9	31	427	46.6164	8.14795	0.925705	11	17.4492	1.02362	11	5.73754	1.10345	11	9.24531	0.846732	11	20.5109	0.817924	11	43.3117	0.806952	11	19.0057	0.988082	11	34.8258	1.02934	11	18.1388	0.949276	11	30.6023
XP_004299485.1	PREDICTED: bifunctional D-cysteine desulfhydrase/1-aminocyclopropane-1-carboxylate deaminase, mitochondrial [Fragaria vesca subsp. vesca]	28.1	4	10	24	256	28.7595	6.32861	0.671857	22	29.103	0.754415	22	15.7034	0.864669	22	19.8999	0.923985	22	12.5049	0.677947	22	33.9974	1.10961	22	27.3411	0.66833	22	19.556	0.784252	22	14.8028	0.86892	22	22.1889
FANhyb_rscf00000060.1.g00007.1	FANhyb_rscf00000060.1.g00007.1	45.7	9	10	30	379	40.4476	7.13721	1.28263	27	34.3182	1.13169	27	10.5636	1.26875	27	23.1559	0.968542	27	13.7392	1.13738	27	36.6708	1.0534	27	23.9384	1.24801	27	27.5928	1.20376	27	20.8636	1.2503	27	24.4986
FANhyb_rscf00000605.1.g00001.1	/TE	24.27	7	7	28	436	47.6825	6.55127	1.40162	21	30.3028	1.243	21	16.346	1.24074	21	13.8116	0.966648	21	10.4369	0.942098	21	26.8311	0.772173	21	20.7291	1.28749	21	27.8923	1.15316	21	14.4685	1.23739	21	21.0458
XP_011469273.1	PREDICTED: malate dehydrogenase [NADP], chloroplastic [Fragaria vesca subsp. vesca]	17.89	8	8	21	225	24.4151	9.53955	1.06934	18	14.8277	1.26335	18	16.625	1.22747	18	19.4345	1.00959	18	19.9047	0.9322	18	26.1933	0.933353	18	10.3983	0.928321	18	18.3645	0.975903	18	16.7458	0.982763	18	15.3803
FANhyb_rscf00001375.1.g00001.1	FANhyb_rscf00001375.1.g00001.1	34.22	6	6	18	160	17.7731	6.44287	0.93882	21	21.3252	0.646834	21	20.9852	0.66766	21	24.8659	1.56535	21	17.8309	0.849462	21	21.2115	0.938781	21	16.7889	1.33188	21	27.9282	0.630951	21	37.1042	0.75453	21	17.9537
XP_004296887.1	PREDICTED: major allergen Pru av 1-like [Fragaria vesca subsp. vesca]	61.25	7	11	38	295	32.799	7.23975	1.1044	34	33.5849	1.2682	34	24.7418	1.09803	34	19.2707	0.977979	34	17.0819	0.987001	34	30.0126	1.08193	34	19.4569	0.922718	34	28.1363	1.00062	34	20.971	1.04561	34	32.7474
XP_004290321.1	PREDICTED: soluble inorganic pyrophosphatase 6, chloroplastic [Fragaria vesca subsp. vesca]	47.8	13	13	34	509	54.5769	6.45557	1.20775	2	4.1958	1.02331	2	14.9661	1.11574	2	18.0399	1.04183	2	27.1111	0.82081	2	26.6726	0.840748	2	31.8301	1.21456	2	2.1159	0.977827	2	8.19457	1.12932	2	8.72695
XP_004287644.1	PREDICTED: aldehyde dehydrogenase family 7 member A1 [Fragaria vesca subsp. vesca]	31.04	1	14	28	159	17.534	5.57959	1.06996	12	29.4195	0.918206	12	20.2132	0.761729	12	15.2669	1.33001	12	27.0384	0.578973	12	23.2773	0.70868	12	13.0921	1.03789	12	23.4432	0.695057	12	10.3362	0.676147	12	21.0905
XP_004296888.1	PREDICTED: major allergen Pru ar 1-like [Fragaria vesca subsp. vesca]	72.33	5	10	26	363	38.479	5.5542	1.14642	16	15.4063	0.966728	16	17.9794	0.965709	16	21.4945	1.03826	16	15.6134	1.24334	16	25.1389	1.06088	16	8.7912	1.1089	16	46.7454	1.07083	16	37.1035	1.19165	16	16.9978
FANhyb_rscf00000680.1.g00004.1	FANhyb_rscf00000680.1.g00004.1	14.33	3	3	16	2101	236.872	5.04639	1.01916	38	25.7018	0.913402	38	13.8545	0.94699	38	12.3668	1.0012	38	10.0607	0.899276	38	27.9326	0.984107	38	15.9378	1.12516	38	30.6623	1.02209	38	13.9669	1.01606	38	16.5911
XP_004293787.1	PREDICTED: nuclear-pore anchor [Fragaria vesca subsp. vesca]	14.42	26	26	38	109	10.8034	11.7222	0.959827	16	44.872	0.882336	16	22.2268	0.882973	16	14.3531	1.06986	16	18.9616	1.08672	16	24.4509	1.08959	16	31.4052	0.984733	16	31.5273	0.973773	16	26.4785	0.969786	16	19.5401
FANhyb_rscf00007091.1.g00001.1	/TE	62.39	4	4	16	377	42.7875	4.44971	0.871961	33	24.9329	0.94461	33	15.906	0.901536	33	17.653	0.943006	33	15.7877	0.93578	33	22.8192	1.072	33	23.757	0.896865	33	20.4041	0.918894	32	18.2574	0.96763	33	20.4408
XP_004303647.1	PREDICTED: nucleosome assembly protein 1;4-like [Fragaria vesca subsp. vesca]	31.56	10	12	36	871	94.5665	5.68115	1.37253	3	10.1748	1.03587	3	4.63436	1.14116	3	18.2764	1.07816	3	20.9062	0.768473	3	3.63058	1.0773	3	16.5317	1.10582	3	16.59	0.976197	3	7.65493	1.07477	3	12.3094
FANhyb_rscf00002408.1.g00001.1	/partial	27.67	2	19	43	724	78.9054	6.53662	0.786543	18	36.1473	1.12716	18	19.8027	0.889166	18	22.3137	1.03779	18	19.7211	1.45235	18	44.8488	1.31229	18	29.0966	0.556516	18	33.2282	0.857693	18	15.1012	0.678532	18	38.4914
FANhyb_rscf00000079.1.g00001.1	FANhyb_rscf00000079.1.g00001.1	20.86	8	12	29	134	14.8985	5.14795	0.968432	20	17.6266	1.19864	20	12.796	0.997668	20	14.8063	1.08672	20	13.7653	1.05515	20	17.7895	1.12862	20	11.8888	0.895405	20	24.2635	0.969265	20	18.3337	1.00348	20	16.0602
XP_004296652.1	PREDICTED: cytochrome b5 isoform B [Fragaria vesca subsp. vesca]	62.69	7	8	21	654	71.1392	9.02686	0.925612	24	19.4946	0.903485	24	19.2339	1.02225	24	17.9446	0.891783	24	21.5112	0.924634	24	35.8899	0.976381	24	26.903	0.946334	24	24.7133	0.917141	24	12.3329	1.0405	24	19.3207
XP_004287382.1	PREDICTED: probable inactive receptor kinase At2g26730 [Fragaria vesca subsp. vesca]	26.15	11	13	27	264	28.7118	7.40088	1.27528	6	26.9716	1.33448	6	21.9097	1.25555	6	5.23137	1.08097	6	7.32211	1.14009	6	10.7637	1.02108	6	14.7946	1.01567	6	18.0959	1.15559	6	8.16486	1.06446	6	31.7691
XP_004303506.1	PREDICTED: 2-Cys peroxiredoxin BAS1, chloroplastic [Fragaria vesca subsp. vesca]	52.27	3	11	32	568	63.0993	9.34912	0.951823	33	30.8187	0.838894	33	19.4664	0.901086	33	18.2112	1.04656	33	13.225	1.03172	33	39.3484	1.1255	33	17.4064	1.21473	33	29.4584	1.0876	33	21.5601	1.1384	33	31.9667
XP_004300291.1	PREDICTED: LOW QUALITY PROTEIN: H/ACA ribonucleoprotein complex subunit 4 [Fragaria vesca subsp. vesca]	31.87	15	15	34	146	16.7212	11.1362	1.13824	13	37.1469	0.852229	13	42.8268	1.01966	13	19.0988	1.11842	13	17.2676	1.25549	13	57.777	1.23473	13	46.0348	0.956808	13	47.3204	0.972306	13	21.7456	1.25439	13	35.4965
XP_004288249.1	PREDICTED: 60S ribosomal protein L26-1 [Fragaria vesca subsp. vesca]	38.36	1	6	33	236	25.1387	5.37646	1.69097	19	24.0266	1.25644	19	22.8051	1.24746	19	19.2499	1.03818	19	12.1464	0.933181	19	26.5274	0.947743	19	26.2613	1.53873	19	18.8178	1.14321	19	22.6816	1.23474	19	19.1735
XP_004296929.1	PREDICTED: stem-specific protein TSJT1 isoform X2 [Fragaria vesca subsp. vesca]	36.44	6	6	20	299	30.4869	9.34912	1.6532	1		1.09068	1		1.13449	1		0.855247	1		1.9206	1		1.04498	1		1.56917	1		1.23228	1		1.34342	1
XP_004307146.1	PREDICTED: mitochondrial carnitine/acylcarnitine carrier-like protein [Fragaria vesca subsp. vesca]	39.8	1	10	20	886	99.3604	5.30029	1.34193	16	26.6938	1.07452	16	19.9664	1.03996	16	17.8988	1.02841	16	11.8324	1.12749	16	41.8859	0.978252	16	24.6514	1.34065	16	29.6765	1.1508	16	23.4537	1.14305	16	32.4873
XP_004303489.1	PREDICTED: aminopeptidase M1-like [Fragaria vesca subsp. vesca]	18.96	8	15	40	1115	123.614	4.77979	1.16405	2	9.70854	0.999768	2	19.8774	0.980786	2	28.5956	1.09241	2	19.63	1.38922	2	12.9267	1.49889	2	13.7489	1.04522	2	15.3913	1.02585	2	7.95957	0.914743	2	1.59675
XP_004296199.1	PREDICTED: importin-5 [Fragaria vesca subsp. vesca]	13.99	1	13	33	687	72.0722	6.01123	1.62367	4	33.0117	0.955161	4	8.92932	0.794074	4	3.59474	1.0957	4	15.2165	0.707542	4	16.102	0.632536	3	1.21036	2.03249	4	28.0832	0.94419	4	13.3003	0.844122	4	12.4223
XP_011470371.1	PREDICTED: low-temperature-induced 65 kDa protein isoform X6 [Fragaria vesca subsp. vesca]	29.26	3	17	32	313	35.4332	5.38916	1.12896	36	42.3707	1.21066	36	21.7119	1.20954	36	22.0574	1.05269	36	11.5923	1.15304	36	50.9394	1.07132	36	19.6633	1.1418	36	34.0875	1.06575	36	22.1625	1.12021	36	15.9971
XP_004293571.1	PREDICTED: bifunctional epoxide hydrolase 2-like [Fragaria vesca subsp. vesca]	32.91	9	9	36	124	14.0274	9.5542	1.09426	8	9.41837	1.04986	8	20.9519	1.0762	8	9.82667	1.09405	8	17.3271	1.28653	8	27.182	1.27039	8	15.9768	1.1794	8	14.6718	1.01296	8	10.5038	1.07697	8	21.753
XP_004290797.1	PREDICTED: 60S ribosomal protein L22-2 [Fragaria vesca subsp. vesca]	36.29	2	4	30	542	61.5778	5.31299	1.28349	32	27.8892	1.15362	32	18.644	1.1946	32	15.1803	0.970156	32	14.4836	1.0063	32	29.665	0.928089	32	20.2324	1.2246	32	27.3949	1.10525	32	15.73	1.16555	32	26.6121
XP_004299815.1	PREDICTED: patellin-3 [Fragaria vesca subsp. vesca]	37.45	16	18	39	337	35.0063	8.88037	1.13312	30	33.8432	0.978803	30	21.0424	1.08796	30	19.6131	1.17414	30	19.1365	1.05484	30	40.1004	1.08473	30	23.3355	1.11496	30	41.3697	1.13066	30	27.176	1.19623	30	21.9024
XP_004299462.1	PREDICTED: succinyl-CoA ligase [ADP-forming] subunit alpha-2, mitochondrial [Fragaria vesca subsp. vesca]	28.19	8	8	30	218	24.1003	7.28369	1.13842	5	10.3369	1.1213	5	12.1997	0.972163	5	14.3199	1.12653	5	18.0509	1.33627	5	16.1942	1.05884	5	3.95536	1.16915	5	21.6081	1.1023	5	6.89364	1.09848	5	1.88101
XP_004303201.1	PREDICTED: ras-related protein Rab11D [Fragaria vesca subsp. vesca]	29.82	2	7	27	332	36.676	7.04932	1.44594	1		1.2304	1		1.32261	1		1.05928	1		1.63349	1		1.23137	1		1.28352	1		1.27883	1		1.37227	1
FANhyb_rscf00000026.1.g00019.1	FANhyb_rscf00000026.1.g00019.1	45.78	1	12	26	283	30.7913	5.12256	1.10555	27	18.3835	0.973065	27	10.6081	0.988332	27	14.0997	1.0387	27	17.224	1.08884	27	25.7089	0.998979	27	20.8249	1.23936	27	26.0565	1.02721	27	12.8854	1.05746	27	23.7755
XP_004291861.1	PREDICTED: proteasome subunit alpha type-1-A-like [Fragaria vesca subsp. vesca]	28.98	8	8	30	371	40.3689	5.37646	1.00891	18	13.377	1.09644	18	11.6788	1.07919	18	14.4596	0.996392	18	10.3654	0.87693	18	8.23501	0.913803	18	12.2155	0.928656	18	14.4564	0.991149	18	14.6658	1.00434	18	13.7279
FANhyb_rscf00000118.1.g00016.1	FANhyb_rscf00000118.1.g00016.1	19.14	6	6	18	467	50.2035	8.93896	1.08229	9	20.1765	1.05087	9	20.7998	1.05786	9	25.9893	1.02018	9	22.0583	1.22381	9	38.4537	0.976084	9	23.465	1.1869	9	26.2508	1.17279	9	24.7756	1.13949	9	11.446
XP_004306664.1	PREDICTED: protein ASPARTIC PROTEASE IN GUARD CELL 1-like [Fragaria vesca subsp. vesca]	26.12	3	9	31	1089	120.106	6.27783	1.23168	2	2.52414	1.02203	2	8.02134	0.966049	2	11.7431	1.05203	2	16.5737	1.36249	2	9.14584	1.21607	2	7.89493	1.31171	2	19.4743	1.28916	2	14.2293	1.20442	2	28.7005
FANhyb_rscf00000211.1.g00005.1	FANhyb_rscf00000211.1.g00005.1	16.9	1	16	33	769	81.3983	8.80713	0.796035	17	44.3291	1.10573	19	48.8508	1.1609	19	20.8869	0.849866	19	24.226	0.858354	18	49.6019	0.916571	19	38.8028	0.854799	17	33.3567	1.0509	18	40.8639	1.07126	19	35.3191
XP_004292169.1	PREDICTED: subtilisin-like protease [Fragaria vesca subsp. vesca]	28.48	7	14	31	529	56.316	7.85498	1.28558	19	47.5454	1.06991	19	24.4686	1.16925	19	21.0562	0.990588	19	21.9119	1.18729	19	25.5004	1.01329	19	13.3539	1.22328	19	34.1399	1.19329	19	17.4284	1.21612	19	30.1202
XP_004293797.1	PREDICTED: succinate-semialdehyde dehydrogenase, mitochondrial isoform X1 [Fragaria vesca subsp. vesca]	35.16	10	15	33	193	21.9614	7.53271	1.1012	7	17.7178	1.13235	7	17.6052	1.05093	7	12.0552	1.1105	7	13.9	1.01018	7	36.2768	1.18778	7	10.7662	0.909362	7	41.6136	0.98777	7	19.4912	1.14086	7	27.734
XP_004295100.1	PREDICTED: GTP-binding protein SAR1A-like [Fragaria vesca subsp. vesca]	61.66	3	11	32	1171	130.723	6.72705	0.886117	1		0.901718	1		0.840034	1		0.915177	1		0.973595	1		0.940445	1		1.0698	1		1.07705	1		0.911859	1
FANhyb_rscf00000944.1.g00003.1	FANhyb_rscf00000944.1.g00003.1	24.17	1	25	47	473	51.4538	8.44092	1.40225	5	15.6163	1.35956	5	16.1812	1.20912	5	18.1678	0.940314	5	10.8019	1.06008	5	1.83878	0.799857	5	21.1013	1.53718	5	23.2941	1.40015	5	16.0384	1.72839	5	10.0792
FANhyb_rscf00000076.1.g00003.1	FANhyb_rscf00000076.1.g00003.1	17.97	2	6	20	117	12.5156	5.60498	0.884384	7	16.6267	1.00185	7	8.77774	0.949057	7	13.1407	0.976242	7	14.9544	0.868925	7	39.3208	0.993348	7	34.3289	0.714933	7	23.5181	0.854246	7	16.6088	0.818825	7	30.1416
FANhyb_icon00014530_a.1.g00001.1	/partial	53.85	2	7	29	201	22.3672	5.16064	0.804539	18	27.4979	1.06571	18	15.6945	1.02796	18	9.59937	0.91678	18	15.0551	0.816525	18	21.974	0.925868	18	21.0937	0.817635	18	12.6407	0.965367	18	12.436	0.992849	18	14.3657
XP_004300006.1	PREDICTED: ras-related protein RABD1 [Fragaria vesca subsp. vesca]	57.71	8	11	34	919	102.759	6.0874	1.16131	29	29.1514	1.01233	29	17.8566	1.02988	29	14.7876	1.01973	29	12.2894	1.01681	29	39.0989	1.06385	29	23.818	1.02054	29	34.8943	1.03103	29	25.7552	0.996428	29	28.2174
FANhyb_rscf00000878.1.g00004.1	FANhyb_rscf00000878.1.g00004.1	24.59	19	21	33	218	24.2519	4.71631				0.701096	1					0.730044	1		0.551554	1		0.230189	1		0.437483	1		0.415715	1		0.412737	1
FANhyb_rscf00001068.1.g00001.1	FANhyb_rscf00001068.1.g00001.1	46.79	1	9	26	778	85.3655	5.32568	0.961932	28	28.8537	1.11312	28	16.4131	1.05256	28	17.8156	0.865526	28	19.6107	0.862715	28	31.8734	0.902966	28	20.5529	0.923135	28	28.7509	0.99393	28	19.3023	0.943109	28	34.4327
XP_004298671.1	PREDICTED: elongation factor G-2, chloroplastic [Fragaria vesca subsp. vesca]	29.43	16	16	28	152	16.7036	5.80811	0.718845	5	30.557	0.766905	5	18.3554	0.853258	5	6.44955	0.754465	5	8.0665	0.575317	5	27.4877	0.60271	5	16.6828	0.750919	5	26.1418	0.787724	5	13.8231	0.67092	5	21.7139
FANhyb_icon00006079_a.1.g00001.1	FANhyb_icon00006079_a.1.g00001.1	57.24	1	6	39	92	9.33466	6.23975	0.907999	26	28.9945	0.97398	26	18.4405	1.01632	26	21.5124	1.05867	26	18.3187	0.952539	26	25.9615	0.947228	26	16.248	0.917575	26	30.7007	0.898502	26	21.7056	0.918211	26	23.9964
FANhyb_icon00000213_a.1.g00001.1	/partial	91.3	7	8	29	115	11.4048	8.89502	0.990301	17	29.9299	0.74495	17	32.5166	1.08979	17	17.4776	1.03881	17	11.9685	1.34718	16	13.7943	1.31873	17	12.2464	0.699703	16	63.1755	0.749523	17	35.6218	0.824043	17	24.6661
FANhyb_icon00009089_a.1.g00001.1	FANhyb_icon00009089_a.1.g00001.1	31.3	2	4	23	443	48.7572	9.0708	1.24284	9	13.5917	1.18005	9	23.915	1.03887	9	15.2029	1.09514	9	9.38171	1.30735	9	15.2693	1.16108	9	18.2667	1.25172	9	11.0537	1.06299	9	7.36225	1.32032	9	17.8769
FANhyb_rscf00002220.1.g00002.1	FANhyb_rscf00002220.1.g00002.1	24.38	2	7	25	499	54.7586	6.27783	1.00354	21	34.2622	1.0179	21	14.427	1.12426	21	8.01314	0.951476	21	8.29387	0.818229	21	27.3049	0.814831	21	7.94169	0.985523	21	26.0557	1.06398	21	19.8743	0.968052	21	17.9425
XP_004295062.1	PREDICTED: galactokinase [Fragaria vesca subsp. vesca]	30.06	10	10	21	250	26.7102	8.52881	1.10838	25	25.7641	1.44053	25	17.0135	1.21115	25	11.0844	0.871779	25	13.0853	0.712655	25	26.6854	0.729163	25	16.611	0.914802	25	17.1719	0.968081	25	16.5431	0.95336	25	21.5814
XP_004290445.1	PREDICTED: ATP synthase delta chain, chloroplastic [Fragaria vesca subsp. vesca]	35.6	9	9	25	598	63.6516	5.12256	0.648988	2	31.8917	0.740223	2	22.6381	0.808784	2	13.839	0.831068	2	11.4999	0.858092	2	51.824	0.975211	2	35.3298	0.609358	2	21.1848	0.806949	2	10.1748	0.716676	2	36.7454
XP_011465348.1	PREDICTED: nucleolin 1-like isoform X3 [Fragaria vesca subsp. vesca]	12.54	2	8	25	810	89.7394	5.08447	0.986091	43	34.5609	0.935832	43	16.1881	1.01871	43	13.2963	1.00513	43	16.6264	0.988613	43	37.6546	0.978623	43	21.4814	1.09371	43	19.6249	0.992572	43	18.1986	1.03715	43	27.1078
XP_004294474.1	PREDICTED: ubiquitin carboxyl-terminal hydrolase 14 [Fragaria vesca subsp. vesca]	20.74	17	17	43	347	38.0999	6.94678	0.750385	1		0.866041	1		0.955889	1		0.958738	1		0.867155	1		1.04108	1		0.672448	1		0.869514	1		0.834763	1
XP_011465948.1	PREDICTED: probable aldo-keto reductase 1 [Fragaria vesca subsp. vesca]	44.09	1	12	26	315	35.3202	6.65381	1.24764	12	58.8718	1.17291	12	37.7703	1.21384	12	21.956	0.980403	12	22.7843	1.06111	12	36.7001	0.922227	12	29.9248	1.49038	12	50.1602	1.1794	12	26.7021	1.34107	12	24.8945
XP_004302704.1	PREDICTED: aldo-keto reductase family 4 member C9-like isoform X1 [Fragaria vesca subsp. vesca]	44.44	6	14	32	200	21.7941	7.13721	0.955801	20	36.2815	1.21046	20	20.0769	1.00593	20	14.0943	1.08038	20	16.136	1.06169	20	48.1569	0.980832	20	27.1303	1.02782	20	29.182	1.01582	20	24.7916	1.04334	20	26.3736
XP_004293732.1	PREDICTED: ras-related protein RABF2a [Fragaria vesca subsp. vesca]	50.5	7	8	25	532	59.6071	7.45947	1.13833	25	34.8883	1.12466	25	20.0525	1.11079	25	21.6783	0.962628	25	18.2633	0.863	25	30.5901	0.920375	25	19.6539	0.980575	25	29.0822	0.95544	25	12.1759	1.04428	25	23.3812
XP_004307561.1	PREDICTED: beta-hexosaminidase 1 [Fragaria vesca subsp. vesca]	24.62	11	12	26	353	38.9515	5.24951	0.976187	31	48.1729	1.08213	31	31.4591	1.07946	31	25.4984	0.893285	31	12.1669	0.857985	31	30.1654	0.946083	31	12.5162	0.875885	31	42.1937	0.889855	31	29.643	0.997797	31	32.4922
YP_004286082.1	photosystem II protein A (chloroplast) [Fragaria vesca subsp. vesca]	20.4	6	6	31	590	64.7778	9.86182	0.994915	39	29.465	1.0762	39	20.8542	1.03609	39	16.7021	1.09914	39	16.355	1.39447	39	44.7718	1.38933	39	24.2357	0.908461	39	38.54	1.05746	38	23.7134	1.26413	39	25.5366
XP_004299388.1	PREDICTED: protein IQ-DOMAIN 31 [Fragaria vesca subsp. vesca]	40.68	20	20	39	146	16.313	10.4624	1.31925	1		1.01967	1		1.05528	1		1.13218	1		1.27235	1		1.13088	1		1.3297	1		1.11883	1		1.11935	1
FANhyb_rscf00000451.1.g00012.1	FANhyb_rscf00000451.1.g00012.1	50.68	1	8	35	898	102.518	7.07861	1.04937	48	30.0977	0.926127	48	17.0422	0.986588	48	15.43	0.967367	48	16.717	0.952855	48	35.6128	0.927831	48	26.2487	1.08443	48	32.2135	1.02244	48	23.4442	0.916947	47	24.019
XP_004302931.1	PREDICTED: N-alpha-acetyltransferase 16, NatA auxiliary subunit [Fragaria vesca subsp. vesca]	28.06	23	24	51	566	63.2765	6.32861	0.966303	22	21.9958	0.943413	22	10.6574	1.02609	22	14.7931	0.907165	22	8.69484	0.74789	22	19.4838	0.820158	22	13.3293	0.912628	22	23.003	0.890679	22	13.1268	0.960194	22	16.7422
XP_004287268.1	PREDICTED: synaptotagmin-5-like [Fragaria vesca subsp. vesca]	16.43	7	7	22	582	66.1134	8.32373	1.21796	3	17.8325	1.06828	3	8.52404	1.19283	3	0.113243	1.17652	3	19.0227	1.19912	3	14.848	1.26684	3	5.95556	1.25133	3	5.93135	1.13993	3	7.4565	1.1972	3	6.8923
XP_004303609.1	PREDICTED: L-galactono-1,4-lactone dehydrogenase, mitochondrial [Fragaria vesca subsp. vesca]	27.49	2	15	27	271	29.1039	5.24951	1.82613	3	3.4142	1.50992	3	14.9904	1.49085	3	6.32466	0.830466	3	30.2073	1.19351	3	9.11869	1.01002	3	4.49617	1.3864	3	4.97168	1.09241	3	31.357	1.12314	3	10.8084
FANhyb_rscf00000080.1.g00002.1	FANhyb_rscf00000080.1.g00002.1	33.21	2	9	26	133	15.7056	10.6968	0.718331	5	10.0096	0.785435	5	15.5173	0.988295	5	3.24015	0.948606	5	19.8585	0.844629	5	3.03576	0.900253	5	12.0928	0.881567	5	11.8242	0.79634	5	6.66851	0.962779	5	4.02867
XP_004293659.1	PREDICTED: 60S ribosomal protein L32-1 [Fragaria vesca subsp. vesca]	24.81	1	4	22	508	56.0599	8.90967	0.987894	24	24.2425	1.41215	24	22.8935	1.47054	24	21.5258	0.911424	24	16.2043	1.11445	24	29.2155	1.08071	24	16.8689	0.780669	24	28.7782	0.948897	24	13.6571	0.982189	24	26.9279
XP_004290812.1	PREDICTED: endoglucanase 17 [Fragaria vesca subsp. vesca]	23.03	9	10	25	504	56.6918	6.06201	1.38711	18	24.7375	1.23987	18	24.883	1.13016	18	34.987	0.927102	18	11.8768	0.920904	18	39.4761	0.880281	18	22.7686	1.11121	18	35.592	1.00638	18	19.7484	1.03608	18	17.2976
XP_004299488.1	PREDICTED: glutamate decarboxylase 4-like [Fragaria vesca subsp. vesca]	29.96	6	14	39	582	66.1074	8.52881	1.06248	3	6.44707	1.22308	3	3.89666	1.08875	3	5.34002	0.930193	3	1.324	1.15412	3	27.7796	1.17328	3	41.7906	1.0288	3	8.84713	1.17003	3	18.6895	1.21437	3	12.7934
FANhyb_rscf00000126.1.g00017.1	FANhyb_rscf00000126.1.g00017.1	26.29	2	15	27	242	24.5794	5.14795	0.764513	8	34.0856	0.8803	8	23.8759	0.923982	8	20.8784	0.829145	8	23.7207	0.693733	8	44.0091	0.803318	8	23.0746	0.876437	8	37.6835	0.862761	8	22.5205	0.963077	8	14.7291
XP_004299300.1	PREDICTED: glycine-rich RNA-binding protein 3, mitochondrial [Fragaria vesca subsp. vesca]	36.36	2	7	28	1202	138.636	6.80029	0.827385	5	14.3971	0.785012	5	15.1509	0.813341	5	13.1214	1.0392	5	2.3221	0.949008	5	5.14524	1.27693	5	9.50663	0.985577	5	9.90954	0.957816	5	6.72839	1.10119	5	9.14749
XP_004309551.1	PREDICTED: structural maintenance of chromosomes protein 3 [Fragaria vesca subsp. vesca]	20.47	3	22	33	954	106.279	9.45166	1.37169	36	32.6448	1.02965	36	22.5939	1.12096	36	17.9073	1.03573	36	16.5312	0.990538	36	26.3368	0.918098	36	21.2061	1.51775	36	30.6509	1.14614	36	20.9618	1.05226	36	25.4132
XP_004294050.1	PREDICTED: protein argonaute 5 [Fragaria vesca subsp. vesca]	19.92	18	18	36	760	84.2408	7.10791	1.58129	5	24.417	1.40119	5	8.02732	1.30994	5	16.2669	0.920939	5	16.8244	0.88607	5	22.8102	0.797477	5	6.92094	1.16069	5	10.1581	1.15996	5	9.27501	1.12046	5	8.4731
FANhyb_rscf00000078.1.g00004.1	FANhyb_rscf00000078.1.g00004.1	22.5	3	16	37	753	82.328	5.2876	1.18411	1		1.21979	1		0.991257	1		0.95523	1		1.30032	1		1.14869	1		0.968193	1		1.13423	1		1.07899	1
XP_004294052.1	PREDICTED: glycerophosphodiester phosphodiesterase GDPDL3-like [Fragaria vesca subsp. vesca]	11.95	1	9	25	295	32.5287	8.89502	1.042	30	13.6179	1.16103	30	15.7781	0.974395	30	17.5134	1.10001	30	11.563	1.12893	30	19.1672	1.13885	30	17.6139	1.0879	30	18.8843	1.08949	30	24.0779	1.0368	30	21.7482
XP_004291516.1	PREDICTED: eukaryotic translation initiation factor 3 subunit G-like [Fragaria vesca subsp. vesca]	54.92	13	13	30	482	54.1724	6.60986	0.773455	5	37.0299	0.94016	5	10.7469	0.953482	5	2.4501	0.934267	5	6.55166	0.671536	5	39.0368	0.817498	5	20.8701	0.829449	5	34.8809	0.866276	5	9.4543	0.914254	5	27.0871
XP_004304496.1	PREDICTED: serine/threonine-protein phosphatase 5 isoform X2 [Fragaria vesca subsp. vesca]	24.69	3	11	27	687	76.9656	5.21143	0.956747	28	24.5688	1.0272	28	21.3397	1.01009	28	11.7126	0.996952	28	16.4788	1.03017	28	27.7848	1.14936	28	25.3737	1.06523	28	23.7141	1.08668	28	14.036	0.990407	28	17.9548
XP_004307452.1	PREDICTED: uncharacterized protein LOC101293041 [Fragaria vesca subsp. vesca]	33.04	20	20	28	882	96.4113	5.43994	0.888162	3	2.66666	0.830219	3	2.6448	0.876142	3	7.34838	1.05841	3	0.543712	0.874614	3	17.2759	0.890641	3	9.25178	0.921266	3	2.13622	0.944309	3	14.1556	0.917808	3	10.5525
XP_011464447.1	PREDICTED: CCR4-NOT transcription complex subunit 3 isoform X2 [Fragaria vesca subsp. vesca]	21.88	2	14	24	1250	136.249	8.32373	0.954058	22	25.6944	1.07814	22	8.06849	1.09256	22	12.072	0.928187	21	19.4745	1.12564	22	41.8031	1.11012	22	20.454	0.987997	22	37.6019	1.10691	22	25.2842	1.31612	22	21.3818
XP_004304313.1	PREDICTED: ABC transporter B family member 19 [Fragaria vesca subsp. vesca]	18	15	18	29	614	70.0661	5.99854	1.03806	32	29.6097	1.00092	32	23.9051	0.996598	32	15.8415	1.00327	32	11.6572	1.08363	32	34.0121	1.00365	32	26.1777	1.18586	32	27.0326	0.995695	32	22.9749	0.952908	32	25.3139
XP_011462337.1	PREDICTED: lysine--tRNA ligase-like [Fragaria vesca subsp. vesca]	28.99	18	18	32	154	16.9119	8.42627	0.476996	1		0.723848	1		1.09265	1		0.605363	1		0.569875	1		0.466659	1		0.506107	1		0.604739	1		0.473425	1
FANhyb_rscf00000806.1.g00008.1	FANhyb_rscf00000806.1.g00008.1	44.81	1	6	23	285	30.339	8.85107	1.31547	19	51.2515	1.08086	19	28.7364	1.1569	19	15.1519	1.02985	19	22.0918	0.739348	19	57.6203	0.719856	19	31.4234	1.34952	19	42.7999	0.891636	19	25.3594	1.03005	19	26.5968
XP_004307390.1	PREDICTED: aquaporin PIP2-1 [Fragaria vesca subsp. vesca]	13.33	4	4	19	159	17.6501	5.96045	0.762185	15	18.7725	0.772886	15	11.2245	0.705721	15	20.5879	1.28874	15	8.80147	2.22018	15	33.4844	2.269	15	27.3049	0.803668	13	30.5031	0.835256	15	14.3584	0.880407	15	23.0349
XP_004302286.1	PREDICTED: uncharacterized protein LOC101303527 [Fragaria vesca subsp. vesca]	44.03	4	6	20	265	28.4374	5.43994	1.22363	20	30.3176	1.31894	19	27.3583	1.2082	19	12.3523	1.10971	20	18.7641	1.05324	19	20.6254	1.15098	19	20.8514	0.971715	19	33.2138	1.05776	19	20.2712	1.12722	19	31.0851
XP_004293460.1	PREDICTED: chlorophyll a-b binding protein 151, chloroplastic [Fragaria vesca subsp. vesca]	49.43	5	6	22	91	9.4027	5.05908	0.58047	12	33.8573	0.694142	12	17.6931	0.696955	12	14.0139	1.03995	12	13.473	1.05152	12	24.1288	1.24095	12	31.8551	0.636053	12	23.6159	0.843561	12	21.5398	0.958757	12	19.8683
FANhyb_icon00013030_a.1.g00001.1	/partial	86.81	4	4	12	324	35.3615	4.65283	0.794567	8	73.102	1.08426	8	16.2122	0.895353	8	19.3879	1.05677	8	20.4874	0.648871	8	62.8706	0.857804	8	25.2243	0.753902	8	84.3331	0.912942	8	43.4869	0.825577	8	20.5448
XP_004302048.1	PREDICTED: uncharacterized protein LOC101303717 [Fragaria vesca subsp. vesca]	33.33	5	8	20	475	53.4443	4.86865	0.918748	23	49.351	1.0329	23	44.98	1.17178	23	30.8237	0.861712	23	18.3648	0.694279	22	32.4664	0.631164	23	24.8558	0.972772	22	36.586	0.9212	23	19.1418	0.972886	23	30.0987
XP_004296446.1	PREDICTED: serine carboxypeptidase-like 18 [Fragaria vesca subsp. vesca]	21.05	7	8	25	532	57.8669	7.35693	1.2971	5	20.6258	1.04379	5	4.8206	1.12957	5	26.0345	1.01622	5	4.87992	1.02199	5	19.1362	0.997188	5	15.9526	1.1892	5	10.9735	1.03489	5	7.68288	1.27637	5	3.93132
XP_004298932.1	PREDICTED: aldehyde dehydrogenase family 2 member B4, mitochondrial [Fragaria vesca subsp. vesca]	24.25	4	12	27	164	18.6421	10.6235	0.755631	19	47.7534	0.911268	19	30.4327	0.929275	19	22.9439	1.17	19	11.4349	1.11371	19	30.5992	1.21287	19	26.983	0.862385	19	32.5353	0.96187	19	26.8029	0.912116	19	48.859
FANhyb_rscf00000898.1.g00005.1	FANhyb_rscf00000898.1.g00005.1	50	4	8	39	624	67.4108	4.89404	1.06801	3	21.3547	1.04782	3	3.84856	1.02382	3	0.530561	1.02545	3	9.73968	0.887332	3	38.8774	1.00578	3	22.8785	1.09437	3	1.2406	1.03093	3	22.067	1.16758	3	4.35272
XP_004302200.1	PREDICTED: MICOS complex subunit MIC60 [Fragaria vesca subsp. vesca]	28.85	3	15	27	186	19.7091	11.1509	1.02563	19	12.1376	0.905429	19	12.6917	0.909477	19	9.73218	1.20287	19	11.1118	1.27863	19	9.59551	1.31383	19	9.71897	1.18292	19	11.9721	1.11396	19	8.75899	1.20166	19	8.32135
XP_004288618.1	PREDICTED: putative H/ACA ribonucleoprotein complex subunit 1-like protein 1 [Fragaria vesca subsp. vesca]	27.42	4	4	19	378	40.6058	6.80029	0.94714	12	14.297	1.00529	12	14.7451	0.981251	12	6.30643	0.93495	12	9.55463	0.971276	12	16.6944	1.05793	12	10.6487	0.929915	12	11.0936	1.08452	12	8.73043	0.95397	12	14.9684
XP_004297429.1	PREDICTED: aspartate-semialdehyde dehydrogenase [Fragaria vesca subsp. vesca]	33.86	6	9	25	160	17.513	5.22412	1.08757	8	27.5184	0.956665	8	17.1424	0.970442	8	24.8199	1.32727	8	36.4636	0.817433	8	33.7179	0.678185	8	19.0034	1.02788	8	37.9184	0.755756	8	14.6893	0.92155	8	21.7298
XP_011461766.1	PREDICTED: major allergen Pru ar 1-like [Fragaria vesca subsp. vesca]	79.38	5	11	30	350	38.5269	9.33447	1.38617	24	42.7047	0.849825	24	19.0385	1.34587	24	25.4173	0.948538	24	13.5879	0.889075	24	28.1503	0.778288	24	29.2613	1.5559	24	35.3901	0.841181	24	23.7733	1.25376	24	25.5776
XP_004303831.1	PREDICTED: glucan endo-1,3-beta-glucosidase, basic isoform-like [Fragaria vesca subsp. vesca]	36	10	10	24	437	49.0598	8.5874	1.05522	23	25.2306	1.1465	23	16.3655	1.10122	22	18.4267	1.02786	22	15.4519	0.964709	22	27.3767	0.94364	22	15.3507	1.11898	22	22.1202	1.09634	22	14.146	1.14918	22	20.8266
FANhyb_rscf00000283.1.g00011.1	/pseudo	27.92	10	10	23	280	31.2961	7.94287	1.20139	7	14.0344	1.10067	7	18.6975	1.06952	7	15.6374	1.16263	7	18.9659	1.1345	7	19.5174	1.07059	7	2.93852	1.06351	7	20.4798	1.03248	7	20.5011	1.18964	7	21.6775
XP_004287214.1	PREDICTED: NADH--cytochrome b5 reductase 1-like [Fragaria vesca subsp. vesca]	38.93	2	8	39	468	54.1373	5.2876	0.870769	24	22.5416	0.910303	24	15.018	0.912597	24	14.1968	1.0091	24	15.4592	0.945891	24	18.2837	1.09939	24	20.5017	0.977014	24	16.9698	0.966414	24	12.4859	0.934598	24	28.1652
XP_011469280.1	PREDICTED: splicing factor 3A subunit 3-like isoform X2 [Fragaria vesca subsp. vesca]	33.97	13	13	25	643	71.8253	6.02393	0.926364	1		0.961277	1		0.923781	1		1.22424	1		0.762622	1		1.00822	1		1.11882	1		1.06838	1		0.90576	1
XP_004300605.1	PREDICTED: probable Xaa-Pro aminopeptidase P [Fragaria vesca subsp. vesca]	16.17	2	7	17	290	31.0434	8.88037	2.12347	10	14.4767	1.90132	10	14.3697	1.71117	10	21.975	1.1428	10	16.6089	0.888845	10	29.5336	0.670353	10	21.5553	1.75112	10	25.7189	1.21165	10	11.3569	1.5793	10	34.5049
XP_004307619.1	PREDICTED: probable aquaporin PIP-type 7a [Fragaria vesca subsp. vesca]	27.93	2	8	33	814	87.454	8.17725	1.03001	18	29.178	1.04179	18	21.429	1.18846	18	20.0026	0.920411	18	10.5233	0.789121	18	32.4255	0.796497	18	16.8448	1.04901	18	20.9435	1.03343	18	15.4324	1.08522	18	27.2637
XP_004305103.1	PREDICTED: probably inactive leucine-rich repeat receptor-like protein kinase IMK2 isoform X2 [Fragaria vesca subsp. vesca]	13.51	9	10	20	240	25.5577	5.37646	1.27611	33	38.2804	1.09601	33	22.5764	1.0485	33	14.8733	1.04238	33	14.3805	1.30889	33	43.8265	1.16509	33	27.997	1.14728	33	28.0965	1.06099	33	24.3142	1.23003	33	18.7173
FANhyb_rscf00000437.1.g00002.1	FANhyb_rscf00000437.1.g00002.1	32.5	8	8	33	270	28.9269	5.24951	1.24565	1		1.16426	1		1.08383	1		0.972966	1		1.02801	1		0.924897	1		1.1712	1		0.955316	1		1.0266	1
XP_004293375.1	PREDICTED: inositol monophosphatase 3 [Fragaria vesca subsp. vesca]	30.74	1	8	24	1195	130.035	4.86865	0.656229	3	15.3692	1.19124	3	10.6081	1.1182	3	0.265691	0.872908	3	29.3752	0.892764	3	12.299	0.974995	3	9.12532	0.686812	3	20.8779	0.932693	3	22.7172	1.03656	3	9.52574
FANhyb_rscf00001877.1.g00001.1	FANhyb_rscf00001877.1.g00001.1	19.5	2	20	35	736	81.1418	7.82568	1.27111	6	18.2979	0.877499	6	21.1644	0.958436	6	10.5231	1.07183	6	22.8002	2.24309	6	13.1213	1.40559	6	24.1865	1.88357	6	15.9008	1.45569	6	17.1251	1.15737	6	27.7457
XP_004287219.1	PREDICTED: DNA replication licensing factor MCM5 [Fragaria vesca subsp. vesca]	41.44	3	27	42	499	54.1116	5.56689	1.15919	4	18.4912	1.20029	4	10.5971	1.09651	4	5.18113	0.987343	4	3.38654	0.960931	4	4.87179	0.856304	4	8.83342	1.1716	4	8.6361	1.06015	4	7.76746	1.16803	4	3.97063
FANhyb_rscf00001597.1.g00001.1	FANhyb_rscf00001597.1.g00001.1	34.27	1	12	27	362	39.9044	7.54736	0.954299	1		1.16483	1		1.00597	1		1.13089	1		0.86279	1		0.916167	1		0.94319	1		0.833984	1		0.988275	1
XP_011462623.1	PREDICTED: PTI1-like tyrosine-protein kinase 3 isoform X2 [Fragaria vesca subsp. vesca]	54.7	2	15	38	542	60.2659	7.62061	1.06209	3	3.47156	0.952553	3	5.8022	0.969661	3	15.0536	1.07625	3	20.6849	1.00439	3	22.6414	1.02191	3	19.6385	0.971828	3	14.232	1.02243	3	14.4758	0.981747	3	0.231479
FANhyb_rscf00000288.1.g00008.1	FANhyb_rscf00000288.1.g00008.1	22.69	3	11	29	606	66.3602	7.84033	0.949173	9	27.5076	0.887596	9	22.2105	0.930669	9	10.8608	0.951863	9	8.40999	1.01363	9	16.1119	1.07517	9	17.7482	0.866813	9	15.9989	1.05339	9	18.3972	1.02121	9	15.4006
XP_004306617.1	PREDICTED: granule-bound starch synthase 1, chloroplastic/amyloplastic-like [Fragaria vesca subsp. vesca]	20.96	5	10	20	810	91.2059	7.2251	0.815515	3	29.7159	0.752995	3	17.4148	0.899387	3	9.93483	0.938633	3	0.901674	0.970554	3	1.03855	1.11962	3	25.0242	0.853159	3	11.8539	1.05036	3	12.2636	1.03499	3	2.90329
FANhyb_rscf00000424.1.g00004.1	FANhyb_rscf00000424.1.g00004.1	23.58	2	20	40	361	38.9308	6.82959	0.863452	5	45.1905	0.943111	5	17.1633	0.811074	5	48.2556	0.903081	4	10.6225	0.610636	5	20.3631	0.562418	5	49.2123	1.09784	5	30.7641	0.884072	4	37.4351	0.9327	4	18.9738
FANhyb_rscf00000032.1.g00022.1	FANhyb_rscf00000032.1.g00022.1	24.38	3	7	18	462	50.9194	5.5415	0.875913	37	30.6812	0.869265	37	15.0382	0.944178	37	17.8965	0.927544	37	15.92	0.909136	37	40.4795	0.985088	37	29.5682	0.977186	37	29.5581	0.915638	37	17.0496	0.920269	37	28.3109
XP_004288244.1	PREDICTED: ruvB-like 2 [Fragaria vesca subsp. vesca]	45.02	17	17	37	421	45.5918	5.98584	0.92233	30	24.9317	1.3194	30	16.4386	1.07498	30	13.7538	0.944884	30	11.8883	0.878963	30	31.0534	0.858765	30	18.921	0.854467	30	29.34	1.04415	30	19.8696	0.883447	30	21.7465
FANhyb_rscf00000164.1.g00001.1	FANhyb_rscf00000164.1.g00001.1	37.53	14	14	30	801	89.7599	8.07471	0.99805	28	20.5253	0.95581	28	14.4609	1.01146	28	15.638	1.07256	28	11.2158	1.33091	28	31.4404	1.29091	28	22.2585	1.01053	28	24.6104	1.00198	28	18.5076	1.14715	28	22.858
FANhyb_rscf00000119.1.g00002.1	/pseudo	9.61	6	7	29	2268	252.731	6.45557	0.944715	47	19.9183	0.908904	47	16.0101	0.92219	47	11.9519	1.09866	47	12.727	1.35616	47	22.9714	1.48021	47	19.2264	0.793505	47	24.3368	0.881267	47	18.3328	0.884948	47	19.4319
XP_004299600.1	PREDICTED: acetyl-CoA carboxylase 1-like isoform X2 [Fragaria vesca subsp. vesca]	16.31	29	29	47	176	19.4672	10.3892	0.912177	7	8.39189	0.919917	7	12.0324	0.944123	7	6.01764	1.00505	7	9.37054	0.976467	7	14.2048	1.12608	7	19.668	0.948392	7	11.0523	0.945561	7	13.1567	1.07191	7	19.9405
FANhyb_icon00002376_a.1.g00001.1	FANhyb_icon00002376_a.1.g00001.1	45.45	3	9	27	644	71.4404	4.80518	1.23137	32	22.4184	1.14632	32	24.2097	1.14225	32	16.1533	0.960468	32	16.729	0.909394	32	32.8357	0.814902	32	16.2135	0.992806	32	23.5985	0.933202	32	16.6608	1.05919	32	23.1776
XP_004307805.1	PREDICTED: beta-fructofuranosidase, soluble isoenzyme I-like [Fragaria vesca subsp. vesca]	21.89	10	10	32	625	71.2894	6.43018	1.01352	30	15.6175	0.967896	30	14.6587	0.96048	30	6.04309	0.950115	30	10.8	0.910163	30	19.2671	0.945987	30	17.7503	1.04898	30	26.0244	0.990763	30	20.1612	0.934431	30	19.2
XP_004303594.1	PREDICTED: pentatricopeptide repeat-containing protein At1g80270, mitochondrial-like [Fragaria vesca subsp. vesca]	23.36	13	14	32	434	47.7303	5.36377	0.93186	20	16.6066	0.838485	20	17.6169	1.00948	20	15.4585	0.947476	20	13.7701	0.795343	20	19.9997	0.833203	20	14.0236	1.00906	20	22.8163	0.899279	20	14.1343	0.854601	20	16.4636
XP_004300245.1	PREDICTED: acetylornithine deacetylase [Fragaria vesca subsp. vesca]	21.43	8	8	20	445	49.0603	6.93213	0.98903	24	38.224	1.11428	24	19.6283	1.02449	24	20.2667	1.05693	24	12.1796	0.97003	24	40.74	1.08477	24	28.3653	1.01677	24	34.5981	0.99452	24	23.0077	0.937167	24	18.558
FANhyb_rscf00001324.1.g00002.1	FANhyb_rscf00001324.1.g00002.1	34.38	9	12	29	294	30.9249	7.48877	0.921558	26	24.845	1.00823	26	15.044	1.06273	26	15.8617	0.9093	26	19.7181	0.829778	26	34.9127	0.818928	26	26.557	0.883082	26	31.8794	0.938225	26	20.0103	0.900011	26	25.4089
XP_011460983.1	PREDICTED: glyoxylate/succinic semialdehyde reductase 1 [Fragaria vesca subsp. vesca]	41.84	10	10	26	461	50.7671	6.34131	1.17609	24	20.8607	1.2093	24	9.67791	1.11971	24	14.8153	1.02329	24	11.1734	1.06832	24	21.1604	1.00832	24	18.5076	1.13264	24	11.1911	1.13963	24	10.937	1.09034	24	12.6655
XP_004298742.1	PREDICTED: LOW QUALITY PROTEIN: hydroxymethylglutaryl-CoA synthase [Fragaria vesca subsp. vesca]	24.08	8	9	26	1032	115.128	5.74463	0.907197	1		0.958389	1		0.811299	1		0.990899	1		1.38929	1		1.51844	1		0.961974	1		0.935957	1		1.10208	1
FANhyb_rscf00000042.1.g00019.1	FANhyb_rscf00000042.1.g00019.1	22.09	1	22	35	105	10.7994	4.93213	1.54192	23	45.0112	1.04758	23	16.1115	0.755802	23	13.8801	1.342	23	24.5231	0.536308	22	37.7936	0.467858	20	39.1849	1.70753	23	54.7843	0.841823	23	14.8183	0.711534	23	18.5748
XP_004291066.1	PREDICTED: uncharacterized protein LOC101292566 [Fragaria vesca subsp. vesca]	74.29	7	7	23	187	19.3894	6.20166	1.14526	33	35.1609	1.47924	33	23.1028	1.08515	33	24.5439	1.03057	33	21.5904	0.989153	33	22.4089	0.87671	33	18.1994	1.05698	33	30.7542	0.989271	33	18.0991	0.910154	33	26.7662
XP_004304630.1	PREDICTED: 50S ribosomal protein L12-1, chloroplastic-like [Fragaria vesca subsp. vesca]	56.15	9	9	33	465	49.7379	7.21045	1.06042	16	17.9079	1.08432	16	18.1111	1.09249	16	17.5128	0.966811	16	10.3489	0.938473	16	20.9477	0.902274	16	12.9403	1.07762	16	22.0305	1.13935	16	16.1405	0.996952	16	16.2851
XP_004294104.1	PREDICTED: acetylornithine aminotransferase, mitochondrial-like [Fragaria vesca subsp. vesca]	36.56	10	13	24	300	33.5401	7.37158	1.20002	33	31.6909	1.35126	33	23.3465	1.17562	33	10.3387	0.989555	33	11.5079	1.1451	33	38.8208	1.08258	33	23.101	1.08315	32	34.3446	1.09967	32	18.718	1.04043	33	20.6959
XP_004298763.1	PREDICTED: bifunctional dTDP-4-dehydrorhamnose 3,5-epimerase/dTDP-4-dehydrorhamnose reductase [Fragaria vesca subsp. vesca]	38.33	9	10	39	193	22.0165	7.53271	1.06648	3	0.404275	1.3932	3	17.4491	1.04864	3	8.66569	0.990368	3	2.89285	1.07899	3	3.87062	0.999357	3	2.59442	1.15315	3	3.94508	1.03178	3	5.62376	1.17774	3	8.07005
XP_011465354.1	PREDICTED: GTP-binding protein SAR1A [Fragaria vesca subsp. vesca]	46.11	1	8	26	810	91.2889	7.03467	0.699407	1		0.851716	1		0.936477	1		1.00743	1		1.13929	1		1.42977	1		0.90847	1		1.07045	1		1.09261	1
XP_004288327.1	PREDICTED: ribonucleoside-diphosphate reductase large subunit [Fragaria vesca subsp. vesca]	22.35	1	19	38	214	23.494	9.24658	1.1924	26	35.0062	1.0654	26	15.1018	1.05684	26	16.8916	1.11596	26	20.6756	1.03652	26	31.9938	1.06155	26	18.9567	1.06401	26	21.6069	1.09014	26	17.8722	1.1158	26	16.9425
XP_004291887.1	PREDICTED: outer envelope pore protein 24B, chloroplastic [Fragaria vesca subsp. vesca]	47.66	8	8	26	812	92.5835	6.3667	1.91654	14	36.9076	0.957562	14	27.6191	0.875425	14	16.6875	1.22006	14	12.9068	0.802802	14	46.8066	0.687731	14	21.9881	1.85396	14	33.3453	0.836704	14	26.6805	0.792658	14	21.4898
XP_004290813.1	PREDICTED: sucrose synthase 2 [Fragaria vesca subsp. vesca]	32.39	11	23	47	479	53.0895	7.51807	1.19877	32	25.4402	1.03367	32	18.6496	1.04942	32	19.6597	1.0396	32	17.1241	1.09547	32	15.1605	0.957751	32	22.6552	1.33668	32	26.223	1.20315	32	10.998	1.05379	32	22.3856
FANhyb_rscf00000719.1.g00003.1	FANhyb_rscf00000719.1.g00003.1	26.1	12	12	32	555	62.0407	8.73389	1.4835	9	22.6972	1.16942	9	6.67944	1.1094	9	12.7213	1.03178	9	17.4146	1.39217	9	45.5878	1.19937	9	11.8503	1.27663	9	20.282	1.0864	9	9.73057	1.3841	9	16.6706
FANhyb_rscf00000178.1.g00004.1	FANhyb_rscf00000178.1.g00004.1	21.8	2	9	28	583	64.3479	5.52881	0.737171	3	8.7739	0.963754	3	6.04425	1.02763	3	3.20478	1.01408	3	1.81278	0.838787	3	7.12424	0.907993	3	2.7235	0.741493	3	5.68453	0.913279	3	13.3289	0.887546	3	1.64099
FANhyb_rscf00002588.1.g00001.1	/partial	19.55	1	11	41	718	81.1707	7.62061	1.09362	10	8.7302	1.07709	10	9.80954	1.08903	10	14.2824	1.02448	10	7.33733	1.04614	10	14.6546	1.08083	10	7.63724	1.19208	10	19.4574	1.13672	10	9.1778	1.18102	10	13.7232
XP_004299974.1	PREDICTED: glutamate--tRNA ligase, cytoplasmic-like [Fragaria vesca subsp. vesca]	16.99	4	11	22	216	23.9854	7.23975	1.12682	9	55.3034	1.27653	9	10.1237	0.941947	9	19.7468	1.01199	9	26.1418	1.01328	9	43.011	0.870813	9	32.513	0.957934	9	39.3668	1.13196	8	13.4993	0.908109	9	45.6215
XP_004300007.1	PREDICTED: ras-related protein RABA2a [Fragaria vesca subsp. vesca]	50.46	6	10	28	1065	119.011	5.8335	0.969035	1		0.974294	1		0.996296	1		1.07132	1		1.85235	1		1.48156	1		1.57724	1		1.24061	1		1.00139	1
XP_004302341.1	PREDICTED: FACT complex subunit SPT16-like [Fragaria vesca subsp. vesca]	21.41	1	22	35	492	53.1475	8.48486	0.993688	8	16.609	1.00545	8	14.4882	1.09581	8	8.03188	0.978668	8	14.7684	0.887936	8	33.6053	0.864069	8	16.1271	0.98872	8	27.492	0.92445	8	16.5012	0.965477	8	14.8217
XP_004298830.1	PREDICTED: monodehydroascorbate reductase, chloroplastic isoform X2 [Fragaria vesca subsp. vesca]	31.1	3	12	21	276	29.887	10.2573	1.02178	39	24.4114	1.02014	39	22.7363	0.935085	39	13.2237	1.06681	39	16.7457	1.09978	39	36.8318	1.01227	39	28.3773	1.05512	39	18.8905	0.992486	38	19.9141	0.97928	39	23.9561
FANhyb_rscf00001807.1.g00003.1	FANhyb_rscf00001807.1.g00003.1	41.67	12	12	39	381	42.3706	6.0874	0.740946	1		0.566133	1		0.76688	1		1.15974	1		1.12096	1		1.15029	1		0.946748	1		0.84949	1		0.821079	1
FANhyb_rscf00001406.1.g00005.1	FANhyb_rscf00001406.1.g00005.1	30.71	1	10	31	513	58.5172	6.44287	0.967559	4	20.3183	0.799714	4	16.0604	0.849987	4	14.3889	1.13603	4	8.27915	1.40282	4	18.4997	1.35169	4	31.1546	0.8231	4	27.5025	0.924653	4	19.4814	1.06404	4	15.7599
FANhyb_rscf00000268.1.g00005.1	FANhyb_rscf00000268.1.g00005.1	32.36	1	16	39	478	51.9817	7.21045	0.922893	36	28.4568	1.02623	36	15.5857	1.04462	36	16.0845	0.991209	36	17.0825	0.87043	36	30.6297	0.887659	36	26.3225	0.944696	36	20.8579	1.07517	36	14.7563	0.992369	36	19.9873
XP_011466111.1	PREDICTED: alanine--glyoxylate aminotransferase 2 homolog 1, mitochondrial [Fragaria vesca subsp. vesca]	42.89	14	14	36	217	23.8201	7.02002	0.76444	7	15.0001	0.979677	7	3.30398	0.905788	7	5.79142	0.937871	7	9.81767	0.848939	7	12.0148	0.992008	7	25.1985	0.732641	7	12.5007	0.923383	7	19.6472	0.861974	7	27.1979
XP_004291517.1	PREDICTED: ras-related protein Rab11C [Fragaria vesca subsp. vesca]	46.54	5	9	27	507	56.0455	5.35107	0.983104	21	22.0077	0.960241	21	15.5305	0.976693	21	10.4979	0.976	21	14.322	0.916324	21	27.2367	1.00414	21	17.8529	0.984671	21	16.357	0.898922	21	22.5853	0.954321	21	28.6491
XP_004304323.1	PREDICTED: DEAD-box ATP-dependent RNA helicase 38-like [Fragaria vesca subsp. vesca]	25.44	10	10	21	185	21.2084	8.96826	1.06442	22	32.4635	1.27116	22	16.7193	1.07082	22	12.7534	1.11053	22	21.0915	1.2323	22	31.8619	1.30508	22	15.5556	1.05983	22	32.2198	1.03091	22	26.1569	1.16056	22	22.2672
XP_004307615.1	PREDICTED: probable signal peptidase complex subunit 2 [Fragaria vesca subsp. vesca]	48.11	8	8	22	470	51.0101	5.05908	1.04471	18	34.6072	1.19452	18	15.0182	1.10855	18	20.8057	1.08713	18	25.6327	1.08777	18	42.4666	1.13014	18	16.5996	1.04936	18	33.2341	1.0787	18	18.4869	1.26795	18	26.0546
XP_004299295.1	PREDICTED: ras GTPase-activating protein-binding protein 1 [Fragaria vesca subsp. vesca]	24.04	7	9	23	657	74.4187	6.93213	1.09413	19	23.0641	1.09424	19	6.86544	1.10293	19	13.5845	1.0738	19	9.50345	1.20825	19	36.1581	1.20871	19	16.8321	1.07366	19	12.902	1.11162	19	13.6761	1.0888	19	22.5514
FANhyb_rscf00000066.1.g00002.1	FANhyb_rscf00000066.1.g00002.1	17.2	8	11	24	182	20.7629	10.228	0.610087	12	17.0832	0.710756	12	8.90464	0.846845	12	5.84948	0.962235	12	9.67324	0.692085	12	10.9992	0.893891	12	6.48964	0.681668	12	14.9819	0.822906	12	15.767	0.871919	12	13.0933
XP_004310068.1	PREDICTED: 60S ribosomal protein L17-2 [Fragaria vesca subsp. vesca]	26.92	3	6	27	536	58.7687	4.7417	0.954418	19	32.8236	0.912691	19	18.4653	0.9773	19	27.0846	0.945916	19	17.5178	0.788607	19	38.1611	0.903435	19	22.1242	0.896157	19	21.9528	1.03542	19	20.7863	0.961401	19	19.5151
FANhyb_rscf00000264.1.g00013.1	FANhyb_rscf00000264.1.g00013.1	28.54	10	10	19	114	11.5269	4.44971	1.21402	8	15.9305	1.03973	8	6.81512	1.15675	8	26.0559	0.972839	8	15.017	1.58579	8	38.9323	1.27279	8	17.6398	1.15771	8	23.4044	1.14116	8	16.8082	1.13848	8	13.1891
XP_011467330.1	PREDICTED: 60S acidic ribosomal protein P2-2-like [Fragaria vesca subsp. vesca]	71.93	3	6	19	1461	162.8	6.45557	0.930226	3	17.3778	0.949434	3	18.7043	1.02433	3	29.1435	0.93203	3	2.18379	0.953187	3	21.7818	0.875106	3	3.57463	0.972478	3	34.2387	1.00953	3	20.4129	0.83484	3	10.4024
FANhyb_rscf00000273.1.g00003.1	FANhyb_rscf00000273.1.g00003.1	16.22	2	21	31	136	15.0217	5.33838	0.840181	16	25.2431	0.999911	16	28.2653	0.921883	16	24.2555	0.89588	16	16.5762	0.838709	16	37.7388	0.929975	16	38.0399	0.850723	16	16.822	0.889239	16	18.8344	0.944742	16	25.6649
XP_004302971.1	PREDICTED: uncharacterized protein At2g34160-like [Fragaria vesca subsp. vesca]	58.82	4	7	23	194	20.8439	3.9165	1.06077	23	26.5655	1.39836	23	25.7478	1.12615	23	23.5237	0.836251	23	18.4134	0.583962	23	30.9344	0.523473	23	42.273	1.39996	23	17.9716	1.35947	23	23.0174	1.21019	23	18.3398
XP_004293441.1	PREDICTED: major latex allergen Hev b 5-like [Fragaria vesca subsp. vesca]	68.04	9	10	24	435	47.7738	5.33838	0.829911	25	40.6028	0.818615	24	30.2924	0.912649	25	17.2254	1.09513	24	16.1687	1.04265	25	37.6977	1.11662	24	27.9159	1.09842	24	34.8124	1.04288	25	26.7857	0.949022	25	22.9635
XP_004294179.1	PREDICTED: actin-related protein 4-like [Fragaria vesca subsp. vesca]	38.16	11	11	25	1436	160.127	7.1665	1.19296	47	33.7009	1.13852	47	21.1093	1.20109	47	23.6157	0.964421	47	18.4368	0.995864	47	22.0932	0.982031	47	25.9563	0.91106	47	32.9035	0.992296	47	21.658	1.07074	47	28.367
FANhyb_rscf00000001.1.g00005.1	FANhyb_rscf00000001.1.g00005.1	12.4	16	16	47	146	16.7102	11.1362	1.09127	8	22.1087	0.950239	8	14.4342	0.816715	8	28.2294	1.14382	8	13.312	1.05113	8	28.6762	1.05875	8	24.5712	1.00475	8	19.4576	0.872523	8	28.8343	1.04578	8	10.4812
XP_004303811.1	PREDICTED: 60S ribosomal protein L26-1-like [Fragaria vesca subsp. vesca]	38.36	1	6	28	544	61.5113	9.67139	1.04428	16	28.5254	1.18879	16	14.0598	1.04612	16	14.7472	1.05908	16	12.03	1.05811	16	30.2144	0.990325	16	18.8099	1.12604	16	19.209	1.01427	16	13.268	1.15406	16	13.7872
XP_004293304.1	PREDICTED: L-ascorbate oxidase homolog [Fragaria vesca subsp. vesca]	25	5	12	33	728	82.5543	7.35693	0.954266	19	39.511	0.930706	19	15.9761	0.958202	19	15.3287	1.01323	19	12.0347	1.00818	19	41.6001	1.09702	19	34.761	1.14427	19	41.878	1.05494	19	25.9367	1.0093	19	33.4282
XP_004288547.1	PREDICTED: probable pre-mRNA-splicing factor ATP-dependent RNA helicase [Fragaria vesca subsp. vesca]	20.05	10	12	22	320	36.8423	4.27197	0.971017	2	19.588	1.17669	2	13.6153	1.04635	2	4.53319	1.07432	2	17.3944	1.34657	2	9.40709	1.24232	2	16.2515	0.938214	2	11.8996	1.15645	2	10.8959	1.13957	2	14.7203
FANhyb_rscf00000212.1.g00019.1	FANhyb_rscf00000212.1.g00019.1	39.06	1	10	36	462	49.6166	7.78174	0.975193	26	18.2521	1.12582	26	21.9996	1.01208	26	16.3916	1.0805	26	18.8574	1.18317	26	31.772	1.06712	26	13.3686	0.896151	26	24.8903	1.06072	26	20.596	1.05076	26	20.2886
FANhyb_rscf00001595.1.g00004.1	FANhyb_rscf00001595.1.g00004.1	23.81	9	9	26	116	11.65	9.20264	2.19388	3	25.9013	1.11188	3	23.0097	1.48879	3	3.52179	0.963198	3	9.9126	2.80415	3	27.3634	1.06685	3	16.5697	1.23579	3	31.0708	1.17535	3	1.77006	0.869567	3	34.4753
XP_004302608.1	PREDICTED: non-specific lipid-transfer protein 1-like isoform X1 [Fragaria vesca subsp. vesca]	39.66	1	5	21	331	36.667	6.88818	1.31271	14	37.9736	1.16625	14	25.3419	1.04097	14	12.8822	0.951723	14	21.3012	1.54494	14	31.088	1.28556	14	12.0324	1.21249	14	30.6654	1.19825	14	16.5654	1.17691	14	20.8251
XP_004289171.1	PREDICTED: NADP-dependent alkenal double bond reductase P1-like isoform X2 [Fragaria vesca subsp. vesca]	27.49	5	8	28	438	47.9442	7.50342	1.00474	38	34.3538	1.00893	38	20.698	1.0112	38	16.2165	1.01691	38	11.9092	1.08162	38	31.7736	1.07797	38	20.7153	0.969024	38	31.4153	0.988015	38	24.9465	1.04298	38	28.1725
FANhyb_rscf00000481.1.g00004.1	FANhyb_rscf00000481.1.g00004.1	38.36	15	15	38	917	104.469	6.17627	0.876088	13	6.89067	0.995524	13	5.84557	1.01865	13	8.76184	1.03195	13	15.3912	0.986333	13	44.3828	0.975079	13	23.2227	0.803181	13	23.148	1.02204	13	17.9498	0.951239	13	11.4599
XP_011468292.1	PREDICTED: probable glucan 1,3-alpha-glucosidase [Fragaria vesca subsp. vesca]	29.44	9	24	46	465	52.106	8.39697	0.570026	21	23.5194	1.11226	21	17.0891	0.874414	21	15.8306	1.03114	20	6.22126	1.33435	21	13.7254	1.27953	21	13.8809	0.498187	20	25.7586	0.890579	21	13.5837	0.756772	21	13.4209
FANhyb_rscf00001548.1.g00003.1	FANhyb_rscf00001548.1.g00003.1	26.24	10	13	24	664	72.668	5.74463	0.933293	28	23.6552	1.07436	28	20.1708	1.00698	28	14.8585	0.929116	28	17.6279	1.02223	28	41.7221	0.988497	28	23.7974	0.907524	28	18.9192	0.999776	28	23.697	1.07611	28	24.7003
FANhyb_rscf00000169.1.g00002.1	FANhyb_rscf00000169.1.g00002.1	26.81	13	15	30	451	51.1661	7.41553	1.02908	20	15.7914	1.08275	20	22.9321	1.05574	20	8.75883	0.925285	20	15.174	0.771875	20	29.6464	0.845608	20	15.5971	1.00805	20	23.3144	0.961144	20	26.2819	0.971136	20	24.1618
XP_004307846.1	PREDICTED: V-type proton ATPase subunit H [Fragaria vesca subsp. vesca]	23.28	8	9	22	2286	247.499	6.12549	1.15342	15	23.9782	1.00513	15	21.5287	1.03412	15	11.1227	1.12209	15	12.4258	1.41571	15	13.9784	1.27015	15	8.20457	1.08429	15	14.36	1.13643	15	14.6428	1.17117	15	13.6807
XP_011468299.1	PREDICTED: nuclear pore complex protein GP210 [Fragaria vesca subsp. vesca]	12.42	7	20	34	531	56.2699	6.07471	1.16317	2	12.4406	0.852726	2	8.27624	0.948102	2	0.0592897	0.971789	2	0.982523	0.765324	2	2.25577	0.896367	2	7.88713	1.167	2	13.3729	1.09405	2	18.8328	0.980442	2	3.60389
FANhyb_rscf00000095.1.g00007.1	FANhyb_rscf00000095.1.g00007.1	31.26	1	13	27	578	64.7503	9.11475	1.61758	32	32.2594	1.226	32	21.9847	1.2104	32	21.794	0.985745	32	14.5227	0.818358	32	31.9418	0.615203	32	34.2061	1.45834	32	36.2138	1.09474	32	19.9914	1.16414	32	22.1583
XP_004297549.1	PREDICTED: beta-fructofuranosidase, insoluble isoenzyme CWINV1-like [Fragaria vesca subsp. vesca]	24.57	13	13	32	463	51.0413	9.12939	1.21098	3	5.36151	1.23372	3	5.60495	1.21611	3	4.67999	1.15629	3	1.05195	1.25958	3	20.1547	1.16739	3	8.2004	1.24317	3	13.042	1.19993	3	1.24934	1.4368	3	28.0869
XP_004290162.1	PREDICTED: probable glucan endo-1,3-beta-glucosidase A6 [Fragaria vesca subsp. vesca]	22.68	2	7	19	341	37.1504	5.12256	0.948172	33	25.6714	1.19381	33	28.9099	1.12688	33	11.2046	1.12736	33	14.2681	1.15306	33	22.9142	1.25088	33	17.5648	0.837234	32	27.5132	0.911407	33	21.1826	1.21536	33	19.9222
XP_004293552.1	PREDICTED: clathrin light chain 1-like [Fragaria vesca subsp. vesca]	15.54	8	8	33	361	39.8094	7.76709	1.12513	15	37.4182	1.04131	15	22.7523	1.08857	15	11.1128	1.06318	15	11.6922	0.97199	15	31.1741	0.958555	15	16.7261	1.01311	15	29.0866	1.13764	15	20.1632	1.12814	15	14.2882
FANhyb_rscf00000006.1.g00031.1	FANhyb_rscf00000006.1.g00031.1	28.25	7	8	22	538	58.6108	4.90674	0.653885	2	25.1259	0.87896	2	5.81508	0.935773	2	2.89291	0.725032	2	0.377322	0.66102	2	25.9642	0.842159	2	11.5623	0.734828	2	15.4542	0.836917	2	5.29397	0.769607	2	7.54665
XP_004296914.1	PREDICTED: RAN GTPase-activating protein 2 [Fragaria vesca subsp. vesca]	29.18	1	15	24	431	47.1468	5.05908	0.990135	3	1.30102	1.0719	3	5.29423	0.971189	3	0.0494699	0.924355	3	4.76398	0.84787	3	17.9714	1.03863	3	8.35233	0.797416	3	16.615	0.961759	3	5.638	0.867622	3	3.40656
FANhyb_rscf00000860.1.g00001.1	/partial	36.19	2	14	27	206	23.5861	10.4038	1.1936	42	46.2243	0.957819	42	29.2333	1.04022	42	21.5848	1.05638	42	16.6449	1.33951	42	62.5773	1.20942	42	32.6717	1.13955	42	39.1608	1.08256	42	25.8388	1.19214	42	27.2393
XP_004288082.1	PREDICTED: 60S ribosomal protein L13a-4 [Fragaria vesca subsp. vesca]	29.13	7	7	42	748	84.766	4.94482	0.929981	34	24.2077	0.835598	34	24.7237	0.914092	34	16.7165	1.12235	34	13.5034	1.13395	34	21.4439	1.37593	34	18.9869	1.09264	34	13.4686	1.06553	34	14.0604	1.16528	34	22.3531
XP_004291566.1	PREDICTED: glutamic acid-rich protein [Fragaria vesca subsp. vesca]	24.6	18	19	40	738	82.003	5.09717	1.22062	2	0.27312	1.16459	2	1.73848	1.22362	2	7.61381	0.916562	2	4.62722	0.919002	2	8.19512	0.925941	2	3.07381	1.0305	2	24.9593	1.03809	2	6.0599	1.02976	2	0.938122
FANhyb_rscf00001286.1.g00002.1	FANhyb_rscf00001286.1.g00002.1	27.37	1	18	27	185	20.9234	5.46533	1.27203	8	49.7665	1.17051	8	12.8709	1.098	8	5.19516	1.01635	8	15.0785	1.24477	8	48.0009	1.02888	8	18.3879	1.31964	8	30.1786	1.14395	8	20.3415	1.06336	8	11.7475
FANhyb_rscf00000144.1.g00004.1	FANhyb_rscf00000144.1.g00004.1	54.59	3	9	26	593	61.5873	5.40186	2.1273	2	50.5528	0.942215	2	18.2908	1.2306	2	31.5918	1.14729	2	10.3854	2.3277	2	47.6508	1.47946	2	20.8367	1.91903	2	42.0857	1.76232	2	19.641	1.40201	2	12.1984
XP_004299497.1	PREDICTED: LOW QUALITY PROTEIN: putative 3,4-dihydroxy-2-butanone kinase [Fragaria vesca subsp. vesca]	25.46	2	13	21	409	44.6502	5.46533	1.13597	36	29.8067	1.10534	36	30.1132	1.07145	36	17.3721	1.00617	36	16.6259	0.924375	36	19.71	0.858288	36	15.5075	1.10297	36	23.4172	0.974729	36	18.3262	0.975355	36	20.6085
FANhyb_rscf00000009.1.g00009.1	FANhyb_rscf00000009.1.g00009.1	41.56	16	16	36	264	29.3539	10.1694	1.08975	16	50.9363	0.940052	16	18.5341	0.973536	16	11.5019	1.13254	16	17.6639	1.57997	16	56.2842	1.47061	16	34.1839	1.25082	16	53.7674	1.10498	16	14.8664	1.20287	16	22.948
XP_004291334.1	PREDICTED: 5'-3' exoribonuclease 2-like [Fragaria vesca subsp. vesca]	39.77	6	7	18	717	77.6238	6.72705	0.993456	23	9.92363	0.973686	23	16.0048	1.0716	23	11.0986	0.949202	23	18.5892	0.87944	23	27.7673	0.949436	23	22.9595	0.985146	23	13.6159	1.11257	23	13.6581	0.985867	23	24.6524
XP_004307578.1	PREDICTED: delta-1-pyrroline-5-carboxylate synthase [Fragaria vesca subsp. vesca]	24.13	12	14	28	654	70.594	7.31299	0.815011	27	34.0132	0.879916	27	20.728	0.924356	27	16.395	1.01937	27	16.8381	1.10244	27	52.4871	1.04654	27	24.1905	0.905684	27	20.9976	0.914649	27	23.8057	1.01241	27	27.2794
FANhyb_rscf00000998.1.g00003.1	FANhyb_rscf00000998.1.g00003.1	28.75	14	17	35	89	9.59655	6.49365	1.0394	20	25.8362	0.938716	20	10.0681	0.932315	20	20.1626	0.949575	20	9.85857	1.27374	20	41.5108	1.27765	20	36.7052	0.855642	20	23.4807	0.886637	20	12.1973	1.00153	20	12.891
XP_004309512.1	PREDICTED: mitochondrial import inner membrane translocase subunit Tim13 [Fragaria vesca subsp. vesca]	67.42	4	4	20	549	58.5162	6.41748	0.768779	24	23.9346	0.811553	24	16.3886	0.891837	24	9.8418	0.908591	24	11.748	0.893929	24	19.7464	0.974192	24	13.6442	0.898198	24	21.7584	0.923495	24	20.3321	0.938496	24	18.2986
XP_011467948.1	PREDICTED: KH domain-containing protein At4g18375 [Fragaria vesca subsp. vesca]	29.14	12	12	24	438	47.2563	6.29053	0.862016	33	31.6814	0.844006	33	23.2888	0.934413	33	17.0389	1.01242	33	20.3167	0.903939	33	31.7587	1.0047	33	17.2468	0.837802	33	41.1055	0.822028	33	16.2367	0.847734	33	25.4721
XP_004288153.1	PREDICTED: ultraviolet-B receptor UVR8 [Fragaria vesca subsp. vesca]	36.3	14	14	34	1408	150.936	7.09326	1.01091	25	45.8046	1.03415	25	24.3188	0.976191	25	16.0439	0.945155	25	18.4859	0.956403	25	43.4729	1.02299	25	27.834	1.00824	25	41.0533	1.00754	24	34.6581	0.981723	25	31.5364
XP_004290117.1	PREDICTED: uncharacterized protein LOC101292072 [Fragaria vesca subsp. vesca]	14.2	16	16	25	543	58.1731	6.11279	1.07493	11	22.0253	0.999518	11	10.8176	1.05598	11	7.38098	0.946016	11	9.60224	0.891162	11	18.8442	0.901086	11	13.037	0.958696	11	10.5239	0.936475	11	6.61142	1.02274	11	12.9615
XP_011469655.1	PREDICTED: uncharacterized protein LOC101296039 isoform X2 [Fragaria vesca subsp. vesca]	29.47	7	14	29	160	17.8736	10.5796	1.13548	25	25.8565	1.04969	25	12.8389	1.02476	25	16.5565	1.21132	25	7.76897	1.39207	25	24.7389	1.13722	25	16.2372	1.22326	25	21.819	1.06589	25	11.1679	1.2014	25	17.7689
FANhyb_rscf00000120.1.g00010.1	FANhyb_rscf00000120.1.g00010.1	33.13	7	7	25	321	35.2722	6.63916	1.1201	21	47.5654	1.08434	20	20.8496	1.20657	21	18.1287	1.02982	21	13.1432	1.05436	21	26.3307	0.966103	21	24.2333	1.0406	21	34.9745	1.01118	20	26.6849	1.18165	21	23.2485
XP_004291772.1	PREDICTED: cinnamoyl-CoA reductase 1 [Fragaria vesca subsp. vesca]	35.51	8	8	21	812	92.2706	6.50732	1.19324	9	36.0655	1.14864	9	29.7931	1.14882	9	18.0217	1.00002	9	24.7871	1.27813	9	17.7177	1.12732	9	4.12794	1.24703	9	34.329	1.22321	9	18.6941	1.13628	9	31.9865
XP_004290287.1	PREDICTED: V-type proton ATPase subunit a3 [Fragaria vesca subsp. vesca]	28.33	4	17	34	122	13.3379	5.32568	0.988615	21	19.0837	1.04314	21	16.3204	1.0372	21	15.7156	1.07247	21	13.1614	0.893066	21	15.0259	0.945622	21	19.7363	1.15579	21	20.5093	1.04747	21	16.0713	1.19538	21	8.94369
XP_004291829.1	PREDICTED: thioredoxin H-type [Fragaria vesca subsp. vesca]	33.61	4	6	26	658	72.7501	7.32764	0.941234	1		0.970726	1		1.1368	1		0.98222	1		0.75195	1		0.875353	1		1.15304	1		1.00605	1		0.933631	1
FANhyb_rscf00000076.1.g00005.1	FANhyb_rscf00000076.1.g00005.1	15.2	1	9	23	609	68.9988	7.10791	1.37005	12	21.942	1.456	12	17.4324	1.23322	12	8.10347	0.995836	12	11.8032	1.13567	12	20.5503	0.994622	12	20.0247	1.10902	12	19.103	1.15324	12	9.97514	1.10606	12	18.6413
FANhyb_rscf00000413.1.g00012.1	FANhyb_rscf00000413.1.g00012.1	16.91	5	10	22	406	43.5777	5.80811	1.08387	20	19.7788	1.14887	20	14.7984	1.06208	20	11.9381	1.0537	20	10.6582	1.07535	20	36.6471	1.04084	20	22.1195	1.03747	20	28.4084	1.04406	20	28.8071	1.1379	20	10.8833
XP_004289754.1	PREDICTED: 3-isopropylmalate dehydrogenase 2, chloroplastic-like [Fragaria vesca subsp. vesca]	29.06	10	10	20	605	68.2361	5.52881	1.09174	26	15.1615	1.0272	26	13.9123	1.06614	26	19.4306	1.08542	26	12.2778	0.942441	26	26.8069	0.996324	26	19.352	1.17453	26	20.3534	1.11068	26	16.0806	1.00602	26	18.2642
XP_011464262.1	PREDICTED: probable phenylalanine--tRNA ligase beta subunit [Fragaria vesca subsp. vesca]	31.9	16	16	26	655	73.553	5.71924	1.04955	3	5.45852	0.873997	3	38.9355	1.14217	3	4.47149	0.957056	3	9.39245	1.19495	3	27.6689	1.16363	3	2.93521	0.968879	3	52.0885	1.08002	3	1.14591	0.989018	3	57.4532
FANhyb_rscf00000078.1.g00018.1	FANhyb_rscf00000078.1.g00018.1	20.76	2	12	22	361	38.6888	6.93213	1.05518	30	31.4386	1.16436	30	18.8723	1.07951	30	11.723	0.9636	30	9.25899	0.9046	30	38.159	0.914745	30	13.8136	0.924643	30	28.0306	1.04187	30	15.3325	0.937911	30	17.6059
XP_004288495.1	PREDICTED: probable mannitol dehydrogenase [Fragaria vesca subsp. vesca]	25.21	9	9	30	531	58.7371	5.17334	0.805806	10	9.49187	0.850368	10	9.00658	0.90828	10	12.7268	0.939966	10	11.8748	0.915089	10	12.6425	1.03132	10	9.65683	0.981909	10	9.57182	0.975582	10	8.5508	0.856066	10	17.0128
FANhyb_rscf00000335.1.g00016.1	FANhyb_rscf00000335.1.g00016.1	16.2	5	6	14	482	53.038	6.53662	1.01479	35	36.5415	1.04599	35	22.7681	1.08777	35	18.6643	0.901223	35	20.8016	0.873743	34	36.0237	0.841077	35	26.7501	1.12141	35	37.9413	1.01562	35	20.1683	1.02209	35	25.9263
XP_011458966.1	PREDICTED: ATP-dependent 6-phosphofructokinase 6 [Fragaria vesca subsp. vesca]	39.21	14	15	37	404	42.9581	4.62744	1.00349	22	21.6894	1.02295	22	18.9242	0.978711	22	16.341	1.08912	22	16.2099	1.02177	22	32.2936	1.05327	22	23.604	1.17563	22	22.2704	1.04965	22	15.6837	1.0815	22	22.4951
XP_004287801.1	PREDICTED: 26S proteasome non-ATPase regulatory subunit 4 homolog [Fragaria vesca subsp. vesca]	41.09	10	11	23	640	73.4418	7.6499	0.920852	18	38.3505	1.12462	18	18.6935	1.11384	18	26.4324	1.01773	18	14.6236	1.00757	18	24.8183	1.01572	18	21.4607	0.975888	18	34.2968	1.08492	18	33.1905	1.03534	18	31.5815
XP_004291962.1	PREDICTED: transmembrane 9 superfamily member 8 [Fragaria vesca subsp. vesca]	15.63	8	10	24	271	29.1825	5.74463	0.79272	2	6.25531	0.848866	2	15.4061	0.892195	2	4.55158	0.793513	2	7.08365	0.613696	2	13.7902	0.621217	2	2.98186	0.751079	2	10.6685	0.705511	2	10.4877	0.709519	2	13.6764
XP_004302038.1	PREDICTED: probable ribose-5-phosphate isomerase 3, chloroplastic [Fragaria vesca subsp. vesca]	42.8	1	10	18	623	69.2498	8.55811	0.835914	27	39.8049	0.985337	27	15.218	1.00732	27	18.8442	0.959781	27	20.8662	1.20924	27	35.0378	1.26986	27	23.6896	0.895424	27	34.4164	0.993803	27	24.3904	1.04184	27	20.8512
XP_004297434.1	PREDICTED: microtubule-associated protein 70-1-like [Fragaria vesca subsp. vesca]	25.52	16	16	27	281	30.0227	8.27979	0.925949	23	32.6992	0.909921	23	23.1688	0.936263	23	17.3468	1.14615	23	20.685	0.960375	23	42.2166	1.29586	23	32.1598	1.01771	23	38.2545	0.949037	23	26.2652	0.959853	23	34.1017
XP_004290727.1	PREDICTED: aquaporin PIP2-7 [Fragaria vesca subsp. vesca]	23.49	5	5	23	525	57.7539	6.80029	0.813242	10	19.8267	1.00357	10	20.2371	0.976351	10	5.06668	0.866668	10	10.7774	0.670555	10	19.8968	0.804561	10	20.1181	0.71401	10	20.3769	0.884934	10	15.1375	0.79701	10	12.8095
FANhyb_rscf00000530.1.g00002.1	FANhyb_rscf00000530.1.g00002.1	24.76	2	8	23	1386	151.082	5.69385	1.08169	1		0.912988	1		1.19048	1		1.01188	1		0.854228	1		0.98792	1		0.998642	1		1.08604	1		1.12301	1
FANhyb_rscf00000447.1.g00007.1	FANhyb_rscf00000447.1.g00007.1	13.85	1	15	28	271	29.1685	5.74463	0.965843	1		1.02321	1		0.96125	1		0.948147	1		0.822866	1		0.827634	1		0.894888	1		0.804842	1		1.01174	1
FANhyb_rscf00000026.1.g00025.1	FANhyb_rscf00000026.1.g00025.1	42.8	1	10	17	217	24.3777	8.76318	1.15232	13	25.9262	1.36084	13	16.9969	1.25426	13	14.6088	0.849449	13	9.57981	0.69045	13	20.0413	0.701749	13	10.5685	0.875662	13	20.7758	0.960264	13	6.73509	1.02204	13	12.7924
YP_004286132.1	cytochrome b6 (chloroplast) [Fragaria vesca subsp. vesca]	24.88	4	4	13	401	44.1112	8.26514	1.33964	16	48.1948	1.14897	16	15.6465	1.20253	16	25.683	0.876216	16	14.624	0.799984	16	42.1389	0.788765	16	29.3101	1.0468	16	31.5278	0.958547	16	13.4516	0.895579	16	30.0909
XP_004291746.1	PREDICTED: serine--glyoxylate aminotransferase [Fragaria vesca subsp. vesca]	25.94	7	7	18	393	44.7387	6.81494	0.902884	6	8.78823	1.00475	6	18.1659	0.943679	6	14.6371	1.04059	6	17.2811	0.875935	6	24.674	1.0091	6	20.5558	0.924775	6	35.7169	1.01949	6	21.6467	0.898538	6	13.0302
XP_004309860.1	PREDICTED: acyl-[acyl-carrier-protein] desaturase, chloroplastic [Fragaria vesca subsp. vesca]	32.57	3	11	28	216	24.5054	10.0522	1.08864	19	31.7979	1.13714	19	20.8877	1.04356	19	20.7891	1.09899	19	10.9281	1.11393	19	27.5171	1.25915	19	14.5479	1.11594	19	37.0523	0.988756	19	24.4552	1.04752	19	19.2
XP_004302989.1	PREDICTED: 60S ribosomal protein L10a-2 [Fragaria vesca subsp. vesca]	40.74	7	9	28	938	105.658	5.18604	0.841983	36	29.4453	0.874032	36	28.1848	0.848823	36	17.4182	1.09478	36	13.2149	1.13631	36	35.8776	1.28384	36	18.6813	1.02142	36	33.5138	1.07106	35	18.4121	1.05863	36	26.0353
XP_004299199.1	PREDICTED: DNA replication licensing factor MCM2 [Fragaria vesca subsp. vesca]	22.49	18	19	38	687	79.9323	7.91357	0.965645	35	24.8642	0.909556	35	18.7744	0.993043	35	14.0468	0.992274	35	10.1862	0.885401	35	24.1401	0.902471	35	17.0457	1.04528	35	31.6252	0.993242	35	15.7146	0.87558	35	20.7483
FANhyb_rscf00000153.1.g00011.1	FANhyb_rscf00000153.1.g00011.1	25.62	18	18	35	487	53.0247	7.81104	0.826477	17	46.9699	0.81732	17	19.6562	0.882125	17	16.2575	1.11915	17	13.9903	1.16433	17	50.5221	1.15747	17	20.3017	1.1115	17	37.5849	0.963844	17	14.7469	1.2495	17	16.8694
FANhyb_rscf00000239.1.g00005.1	FANhyb_rscf00000239.1.g00005.1	20.53	7	7	17	724	79.4591	6.84424	0.501955	4	23.9786	0.999375	4	53.75	1.09899	4	42.174	0.865577	4	22.6217	0.71698	4	70.0043	0.786456	4	55.9898	0.876547	4	40.1285	0.742299	4	61.0967	0.956918	4	29.5647
FANhyb_rscf00000154.1.g00013.1	FANhyb_rscf00000154.1.g00013.1	22.79	1	10	24	232	26.2195	5.5415	1.16774	20	29.0958	1.16463	20	19.5057	1.0217	20	12.4257	1.11123	20	18.7806	1.28358	20	39.136	1.24355	20	20.0171	1.13268	20	39.9692	1.11579	20	16.5867	1.13145	20	19.6948
XP_004287671.1	PREDICTED: eukaryotic translation initiation factor 3 subunit K [Fragaria vesca subsp. vesca]	41.38	9	9	28	373	40.8854	6.354	1.18166	24	17.027	1.20393	24	15.831	1.18155	24	15.7308	0.982669	24	21.4245	0.929778	24	30.3977	0.875186	24	24.2982	0.975234	24	21.4334	0.94187	24	14.1265	0.929807	24	18.1238
FANhyb_rscf00000045.1.g00003.1	FANhyb_rscf00000045.1.g00003.1	30.03	10	10	24	756	83.3017	5.99854	0.692453	32	30.2131	0.864861	32	20.2422	0.943898	32	19.642	0.851279	32	17.373	1.32083	32	33.2897	1.24609	32	27.7408	0.795947	31	38.8238	1.24954	32	16.6026	1.20426	32	27.9303
XP_004294897.1	PREDICTED: probable galactinol--sucrose galactosyltransferase 1 [Fragaria vesca subsp. vesca]	29.5	19	19	32	1028	115.165	8.20654	1.53019	20	25.1424	1.50014	20	31.254	1.55791	20	29.6002	0.815191	20	11.1072	0.873534	20	18.1154	0.703327	20	22.601	1.01828	20	28.011	1.08986	20	15.9217	0.988579	20	15.3223
XP_011461303.1	PREDICTED: phototropin-1 isoform X2 [Fragaria vesca subsp. vesca]	17.61	9	13	26	409	44.8357	5.0083	1.11288	3	22.0589	1.19089	3	10.0384	1.00573	3	8.51139	0.973157	2	11.9598	0.82982	3	8.08943	0.858586	3	3.75709	1.06965	3	17.571	0.915777	3	11.9959	1.15442	3	9.70658
XP_004294898.1	PREDICTED: DNA damage-inducible protein 1 isoform X1 [Fragaria vesca subsp. vesca]	26.89	1	7	14	207	23.6451	11.1509	1.01256	29	32.5968	0.927886	29	18.0048	1.00381	29	15.5009	1.04969	29	17.8123	1.19815	29	42.2075	1.17425	29	24.1333	0.927249	29	31.6447	0.904319	29	30.4045	1.14683	29	23.3892
FANhyb_icon00000696_a.1.g00001.1	FANhyb_icon00000696_a.1.g00001.1	54.11	7	10	38	326	35.7901	6.46826	0.907114	31	43.5556	1.04394	31	23.031	0.934746	31	20.7756	1.01631	31	20.3647	1.12168	31	41.7656	1.06512	31	24.9239	0.937927	31	32.734	0.96499	31	27.7412	1.10171	31	35.8945
XP_011461081.1	PREDICTED: grpE protein homolog, mitochondrial-like isoform X2 [Fragaria vesca subsp. vesca]	43.56	12	12	31	314	33.8925	8.04541	1.19766	22	35.1627	1.24944	22	22.2329	1.11351	22	15.7045	1.05059	22	10.1216	1.03635	22	32.0181	0.962008	22	16.411	1.0099	22	28.7479	1.00762	22	18.0207	0.962342	22	22.1426
XP_004294008.1	PREDICTED: 30S ribosomal protein S5, chloroplastic isoform X1 [Fragaria vesca subsp. vesca]	29.3	9	9	22	375	41.9862	6.60986	1.11353	2	4.71512	1.12982	2	11.8214	0.990977	2	8.43747	0.849317	2	8.32309	0.902471	2	0.357372	0.758709	2	1.10019	0.918164	2	20.894	1.00404	2	1.27967	0.988642	2	12.1341
FANhyb_rscf00000008.1.g00020.1	/pseudo	24.53	1	6	18	545	59.6966	7.09326	1.22129	26	17.9437	1.24649	26	19.6627	1.22809	26	11.9507	0.955502	26	12.2581	0.981151	26	22.0813	0.841025	26	19.1075	1.17845	26	20.3765	1.10509	26	13.0185	1.25144	26	13.1804
XP_011468213.1	PREDICTED: aldehyde dehydrogenase family 3 member H1-like [Fragaria vesca subsp. vesca]	18.53	10	10	26	216	24.1271	5.49072	0.949774	14	19.0497	1.09055	14	13.1152	1.10536	14	17.435	0.885635	14	7.70112	0.705871	14	28.7146	0.801591	14	6.77714	0.910004	14	16.9807	0.890373	14	11.1063	0.981691	14	19.2894
FANhyb_rscf00000044.1.g00005.1	FANhyb_rscf00000044.1.g00005.1	29.17	3	5	23	519	58.1273	6.27783	0.897941	22	24.2098	1.05648	22	21.407	0.978195	22	12.9481	0.994158	22	13.0628	0.921754	22	26.2334	0.986559	22	15.9751	0.979552	22	17.0089	1.01607	22	10.7662	0.966962	22	18.0883
XP_004298849.1	PREDICTED: calcium-dependent protein kinase 3 [Fragaria vesca subsp. vesca]	35.07	13	14	26	144	15.3524	10.0376	1.27304	14	11.2855	1.29379	14	9.23642	1.26271	14	17.1373	0.941086	14	6.86251	1.10981	14	14.2862	1.19848	14	6.2676	0.970135	14	17.9992	0.998961	14	13.9571	1.20471	14	11.3992
XP_004302896.1	PREDICTED: photosystem I reaction center subunit VI, chloroplastic-like [Fragaria vesca subsp. vesca]	36.11	4	4	14	276	29.8342	8.23584	1.841	16	27.3406	1.40607	16	31.3946	1.2336	16	23.3589	0.968285	16	11.9425	1.43612	15	24.9766	1.12409	16	20.6134	1.38332	16	30.1219	1.18563	16	13.2455	1.29278	16	20.5818
XP_004303913.1	PREDICTED: chlorophyll a-b binding protein 8, chloroplastic [Fragaria vesca subsp. vesca]	36.59	6	6	16	314	34.2872	6.04932	1.03057	17	24.7602	1.24567	17	13.8046	1.06689	17	10.3198	1.00442	17	10.323	0.980212	17	29.6437	0.930845	17	22.5914	1.06001	17	23.8529	1.15627	17	15.4837	1.11978	17	13.1799
XP_004291035.1	PREDICTED: uncharacterized protein LOC101307554 [Fragaria vesca subsp. vesca]	32.8	8	8	17	138	14.8889	9.39307	0.828304	7	4.48818	1.07764	7	3.13398	0.963607	7	4.88703	0.940182	7	4.10643	0.611867	7	9.46471	0.789254	7	11.551	0.774369	7	16.0592	0.789807	7	2.43863	0.827461	7	4.44243
FANhyb_rscf00007379.1.g00001.1	/partial	35.51	2	6	29	156	17.4359	6.59521
XP_011469874.1	PREDICTED: 18.1 kDa class I heat shock protein-like [Fragaria vesca subsp. vesca]	40.38	1	6	22	827	92.1311	6.52197	0.963191	33	28.4226	0.944317	33	19.5303	0.877715	33	11.7368	1.04928	33	16.8698	1.13295	33	50.3239	1.21309	33	25.946	1.19081	33	39.205	1.12846	33	21.3337	1.08933	33	27.8316
XP_011458268.1	PREDICTED: DNA replication licensing factor MCM4 [Fragaria vesca subsp. vesca]	26.84	18	18	33	357	37.8278	8.14795	0.94414	2	59.2442	1.30484	2	51.6374	1.3393	2	29.5917	0.725789	2	3.07686	0.664856	2	37.4065	0.567027	2	62.2041	0.790795	2	10.3053	0.85874	2	9.76349	0.776217	2	7.00899
XP_004289711.1	PREDICTED: malate dehydrogenase, glyoxysomal isoform X2 [Fragaria vesca subsp. vesca]	28.29	2	6	13	731	81.615	5.24951	0.736739	9	6.39535	0.95048	9	5.99479	0.939058	9	14.6329	1.01389	9	7.08984	0.872052	9	10.5879	1.0006	9	12.0308	0.874349	9	17.8474	0.934397	9	6.64536	0.884011	9	6.74199
FANhyb_rscf00003210.1.g00001.1	/partial	27.09	4	15	31	1575	172.637	7.21045	1.21125	18	38.1332	1.11038	18	15.8079	1.07151	18	22.2062	0.926434	18	8.26726	1.01628	18	25.3561	0.878735	18	16.5634	1.10588	18	17.1341	1.12675	18	18.669	0.980802	18	23.6972
FANhyb_rscf00000953.1.g00001.1	/TE/partial/pseudo	8.7	10	11	19	484	54.4237	4.94482	0.909555	8	8.76552	0.969613	8	20.1573	0.991576	8	6.93581	0.893841	8	16.429	0.803453	8	15.7836	0.799562	8	13.0832	0.950782	8	12.0306	0.918288	8	3.74065	1.04365	8	18.8052
XP_004289772.1	PREDICTED: serine carboxypeptidase-like 18 [Fragaria vesca subsp. vesca]	19.21	4	6	15	318	34.9185	5.41455	1.00998	24	24.4264	1.16321	24	17.7629	1.08533	24	9.79983	0.902903	24	17.0558	0.898124	24	27.2002	0.831018	24	31.5039	0.895732	24	24.5991	1.00289	24	15.3941	0.987678	24	18.4492
FANhyb_rscf00006457.1.g00001.1	FANhyb_rscf00006457.1.g00001.1	45.6	12	12	24	384	42.8125	5.57959	0.978919	4	1.7751	1.13475	4	7.82944	1.11434	4	7.28666	1.00024	4	3.35548	0.831522	4	3.24002	0.896589	4	4.05817	0.884529	4	4.70227	0.944517	3	11.4151	0.963121	4	11.5918
FANhyb_rscf00003786.1.g00001.1	/partial	40.63	2	14	29	309	34.4936	6.80029	0.972044	7	5.76785	1.0266	7	8.13847	0.950925	7	6.58165	0.916949	7	5.51921	0.963781	7	10.9034	0.939074	7	13.581	0.893725	7	8.39075	0.998476	7	4.76558	0.949294	7	12.4057
XP_004289628.1	PREDICTED: 26S proteasome non-ATPase regulatory subunit 14 homolog [Fragaria vesca subsp. vesca]	44.66	3	10	36	669	75.4824	5.24951	0.810964	2	15.9816	0.875076	2	13.4876	0.824352	2	0.191631	0.850407	2	1.15239	0.838787	2	11.4711	0.915125	2	7.09732	0.714758	2	1.82964	0.887185	2	8.21446	0.851507	2	14.5808
FANhyb_rscf00001708.1.g00001.1	/pseudo	24.96	1	12	23	764	84.484	8.38232	0.974482	14	19.1346	1.08517	14	23.1409	1.09866	14	21.7148	0.952037	14	10.4041	1.07387	14	34.3098	1.04001	14	16.8373	1.05805	14	19.699	1.08546	14	13.5169	1.01684	14	23.4045
XP_011459622.1	PREDICTED: eukaryotic translation initiation factor isoform 4G-1-like [Fragaria vesca subsp. vesca]	18.85	9	11	20	259	29.1488	6.53662	1.82265	1		1.29469	1		1.40739	1		1.25124	1		1.87485	1		1.29446	1		1.60962	1		1.18963	1		1.73041	1
FANhyb_rscf00000341.1.g00009.1	FANhyb_rscf00000341.1.g00009.1	44.79	1	9	32	265	28.2105	4.85596	1.16365	25	14.7741	1.15186	25	11.4666	1.11462	25	14.683	0.978749	25	13.6054	0.837045	25	22.5986	0.922565	25	7.98723	1.08466	25	17.7825	1.10476	25	12.8514	1.06685	25	25.0716
XP_004289831.1	PREDICTED: 5'-methylthioadenosine/S-adenosylhomocysteine nucleosidase 1-like [Fragaria vesca subsp. vesca]	39.25	6	6	25	283	30.9982	10.9897	0.864493	2	8.85701	1.00322	2	4.90636	0.922923	2	2.0189	0.975038	2	15.8049	0.749926	2	14.2853	0.947599	2	2.60416	0.673973	2	1.83875	0.867134	2	0.692026	0.836685	2	10.1483
XP_004288352.1	PREDICTED: THO complex subunit 4D [Fragaria vesca subsp. vesca]	36.4	1	11	28	632	70.9552	5.38916	0.752006	5	14.8491	0.810488	5	15.1752	0.949657	5	6.20614	0.848794	5	8.51403	0.819381	5	46.3903	0.964292	5	29.6549	0.697764	5	7.59465	0.910364	5	21.2041	0.887093	5	14.0823
XP_011461346.1	PREDICTED: interactor of constitutive active ROPs 3 [Fragaria vesca subsp. vesca]	29.91	3	14	26	2005	231.237	9.18799	0.88824	22	21.5071	0.870049	22	17.1471	0.909182	22	15.1848	0.99618	22	12.4509	0.768454	22	24.5807	0.93362	22	13.8956	0.96001	22	19.6349	0.979217	22	20.1362	0.946341	22	17.5022
FANhyb_rscf00000138.1.g00002.1	FANhyb_rscf00000138.1.g00002.1	15.01	18	25	33	545	61.1695	8.48486	1.06761	33	23.6303	0.873594	33	16.4233	0.914265	33	12.9368	1.07306	33	17.7219	1.14754	33	42.1766	1.09026	33	22.8233	1.2893	33	31.1168	1.08262	33	20.7755	1.00601	33	26.0803
XP_004297546.1	PREDICTED: nucleolar protein 56-like [Fragaria vesca subsp. vesca]	23.49	12	12	33	256	25.4431	4.99561	0.576696	1		0.866414	1		0.77419	1		0.958108	1		0.819026	1		0.772393	1		1.0734	1		0.839025	1		1.00081	1
FANhyb_rscf00001490.1.g00003.1	FANhyb_rscf00001490.1.g00003.1	28.52	1	5	14	498	55.909	5.07178	0.948309	16	21.9061	1.06122	16	12.8347	0.981204	16	17.2189	0.976242	16	18.6411	0.780101	16	18.1713	0.84105	16	15.3488	1.03006	16	36.6668	1.07863	16	20.5803	0.991158	16	24.6111
XP_004303727.1	PREDICTED: calcium-dependent protein kinase SK5-like [Fragaria vesca subsp. vesca]	20.68	7	8	23	1218	140.445	7.6499	0.83795	13	21.7926	0.754804	13	31.6296	0.810083	13	14.7959	1.09005	13	6.54507	1.03309	13	22.0335	1.20286	13	14.6113	1.10334	13	18.4818	0.980612	13	16.512	1.06676	13	18.1619
XP_004289948.1	PREDICTED: structural maintenance of chromosomes protein 1 [Fragaria vesca subsp. vesca]	15.76	11	18	25	186	20.2205	8.36768	1.37701	2	7.51574	1.07765	2	5.24765	1.10703	2	5.51101	0.768884	2	4.88455	1.04364	2	1.46098	0.644013	2	3.77519	1.09847	2	16.5377	1.50455	2	4.04326	0.657246	2	3.32167
FANhyb_icon00002380_a.1.g00001.1	/partial	52.15	1	8	21	107	11.3178	6.50732	0.919553	13	38.4801	0.809903	13	12.8543	0.776985	13	20.5491	1.09181	13	25.3715	0.700377	13	30.2667	0.716844	13	40.9991	1.08411	13	13.311	0.807415	13	27.9679	0.781765	13	22.7978
XP_004304641.1	PREDICTED: glutaredoxin [Fragaria vesca subsp. vesca]	43.93	3	3	13	1399	155.37	6.53662	1.44801	2	31.1685	1.13075	2	4.92801	1.07693	2	16.1509	1.12138	2	3.74963	1.17462	2	36.1989	1.21998	2	14.6781	1.2169	2	24.0178	1.13997	2	19.9721	1.29419	2	25.4808
XP_011464045.1	PREDICTED: alpha-glucan water dikinase 1, chloroplastic isoform X3 [Fragaria vesca subsp. vesca]	15.87	2	21	30	163	17.8579	5.5415	0.764654	17	13.9487	0.906901	17	9.20149	0.941528	17	14.3717	0.966193	17	14.2297	0.789787	17	26.1354	0.960117	17	7.96474	0.819246	17	18.6282	0.911551	17	7.303	0.82743	17	13.1558
XP_004302953.1	PREDICTED: cytochrome c oxidase subunit 5b-1, mitochondrial [Fragaria vesca subsp. vesca]	28.22	4	4	17	671	75.1051	5.8335	0.822715	5	20.5297	0.856559	5	23.1095	0.804046	5	30.6272	0.897937	5	13.2916	0.935134	5	38.5423	0.806726	5	20.3432	1.19321	5	37.2088	1.13978	5	38.9627	0.984789	5	9.81485
FANhyb_rscf00004088.1.g00001.1	FANhyb_rscf00004088.1.g00001.1	23.4	5	13	24	1622	177.496	6.96143	0.69994	2	9.54995	0.720528	2	8.97919	0.754036	2	13.0005	0.948137	2	3.03984	0.938499	2	2.87898	1.00212	2	9.53701	0.709985	2	5.64106	0.815012	2	11.6225	0.816527	2	24.8443
FANhyb_rscf00000198.1.g00009.1	FANhyb_rscf00000198.1.g00009.1	17.94	2	23	31	226	23.8769	8.25049	1.34824	5	5.55411	1.34432	5	12.1919	1.46362	5	11.3595	1.03286	5	10.8794	0.938318	5	1.10614	0.980259	5	1.98938	0.993746	5	5.10109	0.981268	5	3.70603	1.20669	5	12.0288
FANhyb_rscf00000962.1.g00002.1	FANhyb_rscf00000962.1.g00002.1	27.43	1	5	17	87	9.04962	5.40186	0.861507	16	23.1686	1.03836	16	23.7083	0.998389	16	20.2904	1.1354	16	15.7044	0.911057	16	31.9292	0.892891	16	20.6333	1.09011	16	18.331	0.941521	16	22.314	1.05093	16	25.8293
FANhyb_rscf00000303.1.g00014.1	FANhyb_rscf00000303.1.g00014.1	68.97	4	4	16	249	29.288	11.0776	1.095	35	29.9142	1.02601	35	28.5699	0.996392	35	23.3449	1.0534	35	15.7449	1.09687	35	29.3744	1.13625	35	19.8023	1.06237	35	27.0794	1.08044	35	12.9585	1.06408	35	33.994
FANhyb_rscf00001870.1.g00002.1	/partial	34.54	9	9	35	124	13.9523	9.5542	1.09374	12	24.0075	1.05535	12	13.4969	0.936083	12	20.3298	1.14086	12	16.3243	1.12752	12	19.1606	1.21518	12	15.4027	1.12125	12	21.0104	1.02619	12	22.9177	1.11257	12	18.1431
XP_004306928.1	PREDICTED: 60S ribosomal protein L22-3 [Fragaria vesca subsp. vesca]	41.94	4	5	27	97	10.2806	7.41553	1.28323	10	14.9169	1.14411	10	25.8863	1.13387	10	17.6307	1.2546	10	9.54963	1.53128	10	25.9971	1.43872	10	16.1664	1.24932	10	26.6625	1.10424	10	12.5249	1.30008	10	26.0045
XP_004297376.1	PREDICTED: 10 kDa chaperonin [Fragaria vesca subsp. vesca]	78.35	3	7	26	229	25.5439	4.88135	0.942413	19	17.951	1.1334	19	9.81964	1.04187	19	13.6903	1.02202	19	9.19456	1.03846	19	17.909	1.08733	19	11.8815	1.00951	19	12.2818	1.02485	19	11.47	0.975199	19	13.8538
FANhyb_rscf00000024.1.g00015.1	FANhyb_rscf00000024.1.g00015.1	51.97	5	5	19	265	30.5744	4.33545	1.02118	6	7.62796	1.15115	6	8.53796	0.920122	6	5.25981	1.16497	6	13.1773	1.16393	6	12.2889	1.27245	6	8.28734	1.09179	6	12.575	1.13638	6	11.6343	0.995815	6	8.57776
XP_004299377.1	PREDICTED: NAP1-related protein 2-like [Fragaria vesca subsp. vesca]	51.7	4	13	40	1105	123.727	5.60498	0.812467	4	31.0282	1.05097	4	14.4766	0.980612	4	16.9903	0.84611	4	11.8636	0.684596	4	25.3116	0.77943	4	24.8712	0.729809	4	25.1078	0.987841	4	19.97	0.692676	4	18.8481
XP_004296078.2	PREDICTED: presequence protease 1, chloroplastic/mitochondrial-like [Fragaria vesca subsp. vesca]	21.99	4	21	29	218	25.2576	5.03369	0.914104	7	31.7221	0.930091	7	20.1321	1.00264	7	21.3104	1.03192	7	28.2397	0.735584	7	17.4841	0.937364	7	20.5125	0.88852	7	15.7845	0.978811	7	6.70873	0.859881	7	43.2581
FANhyb_rscf00000260.1.g00005.1	FANhyb_rscf00000260.1.g00005.1	49.54	1	8	27	386	43.7965	5.68115	0.961289	31	31.2867	1.08718	31	19.845	1.01587	31	21.9352	1.03792	31	15.0152	1.16674	31	18.7063	1.02437	31	21.0918	1.01785	31	23.315	1.06554	31	18.3256	1.11086	31	17.3397
XP_004297242.1	PREDICTED: erlin-1 [Fragaria vesca subsp. vesca]	27.72	10	10	31	509	57.7883	7.63525	1.1021	21	41.6891	1.12125	21	17.6545	1.1057	21	15.0567	0.800344	21	20.9523	0.788357	21	41.7269	0.712486	21	26.585	1.08647	21	35.7905	1.21136	21	27.2998	1.03981	21	17.8171
XP_004303698.1	PREDICTED: cytochrome P450 71A1-like [Fragaria vesca subsp. vesca]	22	10	10	21	646	70.2405	6.354	0.876136	3	13.5569	0.812409	3	2.52828	1.02747	3	12.6782	0.917657	3	22.6819	0.728863	3	16.9541	0.751356	3	15.7283	0.90379	3	14.5106	0.82742	3	1.05058	1.01672	3	5.1037
FANhyb_rscf00000075.1.g00025.1	/TE	24.15	2	11	18	797	84.5031	5.8335	0.839035	10	11.6281	0.964161	10	12.1354	0.929925	10	10.1538	0.955914	10	13.7474	0.771154	10	20.1771	0.850328	10	14.7474	0.838895	10	13.6086	1.00664	10	10.1661	0.86858	10	24.8364
FANhyb_rscf00000656.1.g00001.1	FANhyb_rscf00000656.1.g00001.1	12.05	7	8	15	202	22.6539	5.94775	1.00784	18	9.62309	1.22722	18	14.5158	0.988917	18	12.5014	1.04227	18	12.4526	1.14057	18	8.28975	1.01214	18	15.9244	1.09494	18	20.2367	0.980823	18	18.8428	1.00471	18	18.5887
XP_004295195.1	PREDICTED: ER membrane protein complex subunit 8/9 homolog [Fragaria vesca subsp. vesca]	43.07	8	8	18	369	40.4137	4.83057	1.27792	3	2.79785	0.998506	3	0.99125	0.948811	3	7.24767	0.858184	3	10.6959	0.821128	3	21.7445	0.595378	3	5.40772	1.37936	3	4.12281	0.985244	3	3.44934	0.807796	3	8.07032
XP_004289829.1	PREDICTED: uncharacterized protein LOC101300297 [Fragaria vesca subsp. vesca]	27.64	1	8	22	1221	131.36	5.65576	0.88271	34	23.3965	0.960614	34	17.7406	0.998877	34	13.1596	1.01975	33	11.336	0.963721	34	41.216	1.01898	34	20.5419	0.920538	34	32.0218	0.959881	33	24.5906	0.993482	34	22.0387
XP_004290066.1	PREDICTED: epidermal growth factor receptor substrate 15-like 1 [Fragaria vesca subsp. vesca]	24.16	21	23	40	480	52.8842	6.26514	1.04815	31	50.872	1.02956	31	30.4581	1.15694	31	23.3134	0.966206	31	11.9351	0.873172	31	53.4231	0.941651	31	20.8833	1.01577	31	28.8443	0.974837	31	37.0626	0.96818	31	25.058
XP_004301887.1	PREDICTED: anthocyanidin 3-O-glucosyltransferase 5-like [Fragaria vesca subsp. vesca]	22.08	11	11	31	659	71.6228	9.30518	0.814306	3	25.1834	1.09057	3	13.2176	0.934273	3	8.39847	1.13845	3	6.6142	0.749011	3	1.24652	1.02238	3	0.974219	0.693626	3	5.26194	0.940191	2	7.88103	1.03313	3	0.432745
FANhyb_rscf00000054.1.g00011.1	/pseudo	13.51	1	6	17	322	34.279	5.5542	1.39934	7	25.6845	1.4483	7	35.571	1.23868	7	13.0636	0.964947	7	26.4644	1.37489	7	21.3918	1.01775	7	16.51	1.04569	7	32.5843	1.14246	7	21.5193	0.933579	7	26.4102
XP_004302009.1	PREDICTED: cysteine synthase [Fragaria vesca subsp. vesca]	21.12	4	5	12	1620	183.144	5.13525	0.843588	2	10.22	1.05386	2	9.80677	0.831649	2	7.91062	1.21418	2	26.7574	1.0064	2	4.94872	1.21641	1		0.974396	2	31.94	1.03156	1		0.880802	2	18.8808
XP_011470969.1	PREDICTED: transcription elongation factor SPT6 [Fragaria vesca subsp. vesca]	16.67	1	23	31	590	63.8006	5.8335	1.17347	3	6.55676	1.11218	3	2.17324	1.18407	3	27.6213	1.05107	3	3.79464	0.836857	3	11.8501	1.09816	3	13.764	1.2631	3	10.8416	1.19152	3	9.72971	1.1717	3	1.82816
FANhyb_rscf00000528.1.g00002.1	FANhyb_rscf00000528.1.g00002.1	28.14	1	15	33	579	62.3376	8.77783	1.05947	28	18.4524	1.14704	28	14.3046	1.119	28	6.80487	1.03694	28	16.8847	0.873523	28	34.9704	0.936093	28	21.915	0.953368	28	17.3429	1.02977	28	16.64	1.09177	28	26.0161
XP_004299258.2	PREDICTED: enolase 1, chloroplastic [Fragaria vesca subsp. vesca]	27.81	12	13	32	162	18.5534	10.9312	0.837757	9	30.7006	0.816748	9	13.5668	0.818836	9	15.828	1.21527	9	15.0497	1.18508	9	16.6264	1.3109	9	15.9325	0.98661	9	12.7686	0.925219	9	24.3848	1.01191	9	6.73528
XP_004305372.2	PREDICTED: 60S ribosomal protein L24 [Fragaria vesca subsp. vesca]	29.01	2	5	24	535	57.8927	7.54736	1.10098	4	22.4367	0.844714	4	18.6157	0.887884	4	14.114	1.10119	4	1.57696	0.73637	4	30.074	0.715378	4	1.93053	1.20036	4	18.2005	0.885476	4	6.98365	0.713045	4	9.816
XP_004297642.1	PREDICTED: aldehyde dehydrogenase family 2 member B7, mitochondrial-like [Fragaria vesca subsp. vesca]	18.69	2	11	20	650	71.6043	5.96045	0.982202	25	23.7033	1.06251	24	24.9985	1.17311	25	22.7278	0.845454	25	17.5864	0.947263	25	37.848	0.906023	25	20.3636	1.03571	25	24.3142	1.1881	24	25.3514	1.15732	25	24.7238
XP_004296910.1	PREDICTED: uncharacterized protein LOC101305932 [Fragaria vesca subsp. vesca]	26.77	15	16	26	870	96.4068	4.71631	1.01155	24	29.0226	0.931907	24	15.2741	1.03121	24	14.6175	0.928496	24	16.4071	1.03496	24	32.7036	1.00982	24	23.4468	1.20402	24	14.8053	1.23297	24	24.923	0.980829	24	26.0993
XP_004302533.1	PREDICTED: importin subunit beta-1-like [Fragaria vesca subsp. vesca]	18.16	11	13	28	498	56.2487	5.87158	1.0476	16	15.2233	1.08127	14	9.55121	1.05335	16	10.6293	0.849251	15	17.464	0.921394	16	34.3856	1.01634	14	24.5982	0.807185	16	21.5374	0.937265	16	12.1575	0.876344	16	21.6801
XP_004301238.1	PREDICTED: uncharacterized protein LOC101314284 [Fragaria vesca subsp. vesca]	24.5	9	9	16	534	59.5668	5.47803	1.0654	20	34.8601	1.02811	20	26.8565	1.02757	20	21.2676	1.09214	20	10.3918	1.15116	20	45.8556	1.04467	20	21.1444	1.05725	20	33.7763	1.00266	20	21.0357	1.03965	20	20.1328
XP_004307654.1	PREDICTED: sorting and assembly machinery component 50 homolog [Fragaria vesca subsp. vesca]	19.1	9	9	20	387	43.3128	8.17725	0.891565	4	4.57241	0.987195	4	1.3577	0.917448	4	2.54159	0.973016	4	2.82325	0.762105	4	4.657	0.769464	4	7.63347	1.06716	4	5.06042	0.989346	4	2.46958	0.874046	4	7.84681
FANhyb_rscf00001435.1.g00003.1	FANhyb_rscf00001435.1.g00003.1	21.71	1	9	28	1107	122.216	7.2251	0.963128	19	19.5472	0.7903	19	19.8314	0.936582	19	20.7066	0.991755	19	10.0461	1.04286	19	36.475	1.02623	19	14.2607	1.1006	19	21.9883	1.03757	18	17.1991	0.978905	19	17.2973
FANhyb_rscf00000272.1.g00004.1	FANhyb_rscf00000272.1.g00004.1	16.44	11	16	29	247	28.1313	6.62451	0.985531	15	29.9898	1.05586	15	26.0436	1.10983	15	12.2058	1.00384	15	28.3403	0.87095	15	42.331	0.853173	15	34.1185	0.959722	15	37.0465	0.937967	15	13.3923	0.984166	15	24.0045
XP_004306812.1	PREDICTED: phosphomannomutase isoform X2 [Fragaria vesca subsp. vesca]	34.41	7	7	15	89	9.49783	5.8335	1.15234	3	30.8372	1.46349	3	25.8813	1.20442	3	6.23805	1.07031	3	9.39646	0.759431	3	21.8546	0.62545	3	31.3381	1.38665	3	9.58228	1.18248	3	1.37553	0.891858	3	11.7009
FANhyb_icon00001469_a.1.g00001.1	/partial	51.69	1	5	21	1441	157.96	8.35303	1.32016	3	2.19054	0.979813	3	4.45142	1.01433	3	2.68089	1.0118	3	7.17625	1.97645	3	9.50259	1.48551	3	0.320281	1.53186	3	7.91101	1.39365	3	4.71368	1.33256	3	5.04355
FANhyb_rscf00000066.1.g00009.1	FANhyb_rscf00000066.1.g00009.1	19.78	1	25	39	328	36.7976	6.55127	1.00919	26	38.4569	1.05493	26	26.7629	1.02262	26	23.3596	0.936635	26	14.7769	1.01962	26	38.7108	0.927995	26	24.3051	1.03802	26	29.1025	0.993497	26	27.5432	0.966805	26	35.3402
XP_004296464.1	PREDICTED: putative glucose-6-phosphate 1-epimerase [Fragaria vesca subsp. vesca]	45.12	12	12	26	340	38.7303	4.81787	0.89171	3	20.4722	1.09726	3	0.96686	0.83369	3	1.63808	0.970602	3	28.1964	0.840648	3	1.82758	0.949463	3	16.478	0.870291	3	16.6624	0.823013	3	16.0055	1.01946	3	2.13677
XP_004296678.1	PREDICTED: eukaryotic translation initiation factor 3 subunit H isoform X2 [Fragaria vesca subsp. vesca]	40	1	10	22	568	62.1164	5.45264	0.967639	17	23.3801	0.981874	17	10.5772	1.10321	17	12.8663	1.02982	17	9.6249	0.882675	17	29.6057	1.04462	17	12.7079	1.05676	17	17.8931	1.1111	17	20.9491	0.980677	17	21.375
XP_011468069.1	PREDICTED: TBCC domain-containing protein 1 isoform X2 [Fragaria vesca subsp. vesca]	20.25	9	9	17	513	58.5462	6.32861	0.660868	3	36.9919	0.658207	3	10.352	0.892425	3	15.4303	0.762468	3	7.93527	0.687737	3	89.6382	0.685437	3	41.3557	0.601467	3	13.5578	0.594907	3	1.50692	0.798353	3	32.7177
XP_004304016.1	PREDICTED: glucose-6-phosphate 1-dehydrogenase, cytoplasmic isoform 2 [Fragaria vesca subsp. vesca]	32.36	1	16	38	480	50.693	8.19189	1.08885	10	43.6917	1.00423	10	15.8774	0.946996	10	17.2494	1.02709	10	18.2496	1.04778	10	35.6456	0.971002	10	11.1355	1.02809	10	50.7032	0.988655	10	22.0831	0.944476	10	31.2001
FANhyb_rscf00003198.1.g00002.1	FANhyb_rscf00003198.1.g00002.1	38.75	4	12	28	408	45.209	6.72705	1.1541	24	51.695	1.20302	24	15.9433	1.14258	24	10.2798	0.807019	24	8.34966	0.762064	24	45.1045	0.722815	24	16.3224	0.830138	24	37.9855	0.904431	24	22.9484	0.869998	24	22.6878
XP_004300170.1	PREDICTED: phosphoribulokinase, chloroplastic [Fragaria vesca subsp. vesca]	35.05	10	10	24	300	31.6593	9.12939	0.874871	13	44.2652	0.797842	14	29.3772	0.835962	14	20.3701	0.988839	14	13.3264	1.07421	13	40.6669	0.976367	14	22.5649	0.921764	12	38.3775	0.969665	13	27.9983	0.886324	13	23.3562
XP_004295154.1	PREDICTED: zinc finger CCCH domain-containing protein 14 [Fragaria vesca subsp. vesca]	34	6	7	17	108	11.9736	10.6968	1.18776	14	29.9603	0.950439	14	18.0101	0.965237	14	13.6663	1.22767	14	22.7199	1.5415	14	39.4834	1.34186	14	39.0241	1.18878	14	40.7885	1.08266	14	18.1722	1.21538	14	30.1952
FANhyb_rscf00005274.1.g00001.1	FANhyb_rscf00005274.1.g00001.1	50	2	5	31	317	36.3327	6.27783	1.03556	36	43.8135	1.03086	36	18.6247	1.03034	36	16.1446	1.0771	36	17.0644	1.12149	36	52.1419	1.14567	36	37.4881	1.09911	36	41.9612	1.00721	36	20.4724	1.07669	36	36.1554
XP_004307980.1	PREDICTED: protein BOBBER 1 [Fragaria vesca subsp. vesca]	44.79	13	13	36	668	74.6779	5.89697	1.02344	3	4.51925	0.918601	3	24.7107	1.21889	3	28.4399	0.827323	3	28.2382	0.523118	3	8.85479	0.557074	3	3.19383	1.20871	3	1.86605	1.03907	3	19.755	0.985396	3	1.94667
XP_004308576.1	PREDICTED: dynamin-related protein 4C-like [Fragaria vesca subsp. vesca]	21.41	3	11	22	506	57.6008	8.5874	1.24307	21	37.4117	1.67973	21	33.5375	1.61837	21	9.19847	0.746743	21	15.5824	0.712384	21	26.5128	0.625486	21	25.3206	0.770259	21	30.7102	1.069	21	21.2383	0.844837	21	25.9667
XP_004309255.1	PREDICTED: cytochrome P450 704C1-like isoform X2 [Fragaria vesca subsp. vesca]	20.55	10	10	21	161	17.8933	5.97314	1.34117	22	24.9935	1.47658	22	24.5788	1.41771	22	22.855	0.956004	22	9.69108	0.993133	22	18.566	0.904424	22	15.3399	0.926974	22	16.8045	0.893581	22	15.591	0.970567	22	16.5765
XP_004297382.1	PREDICTED: MLP-like protein 43 [Fragaria vesca subsp. vesca]	75.78	8	13	29	365	40.0481	5.021	0.759744	19	40.4667	0.78933	19	23.8919	0.720392	18	47.7585	1.19045	19	12.5827	1.90302	19	31.5494	1.62066	19	34.4663	0.738866	16	34.0922	0.765865	19	30.8132	0.839108	19	12.3864
XP_004302115.1	PREDICTED: GDSL esterase/lipase At5g33370-like [Fragaria vesca subsp. vesca]	22.19	5	5	19	476	52.039	6.13818	1.21099	11	28.1227	1.54133	11	35.8636	0.974573	11	16.0447	0.776116	11	30.6415	0.85713	11	35.4004	0.818366	11	11.7382	0.811327	11	21.2598	1.02788	11	17.1624	0.800867	11	16.0252
XP_004294659.1	PREDICTED: ribulose bisphosphate carboxylase/oxygenase activase, chloroplastic-like [Fragaria vesca subsp. vesca]	21.64	5	8	17	970	109.078	5.47803	1.07359	36	34.6904	0.952143	35	15.8492	1.01772	36	11.3486	0.975624	35	16.1027	0.959346	36	40.8631	0.971883	35	28.7868	1.13654	36	30.6558	1.02253	35	16.6873	0.937215	36	29.3453
FANhyb_rscf00000837.1.g00003.1	FANhyb_rscf00000837.1.g00003.1	23.09	18	18	36	439	51.434	6.49365	1.12671	16	38.9466	0.990524	16	11.6582	0.984499	16	22.8347	1.06065	16	25.3093	0.983866	16	60.0466	1.04686	16	28.2177	1.00997	16	49.0244	1.07899	16	33.7666	0.970454	16	45.0673
XP_004299090.1	PREDICTED: COP9 signalosome complex subunit 2 [Fragaria vesca subsp. vesca]	19.13	7	7	16	794	89.3153	6.50732	1.03418	29	20.2044	0.96387	29	17.7036	1.01265	29	14.4878	1.02079	29	10.2139	0.923436	29	26.9356	0.993148	29	20.5177	1.1295	29	28.4329	1.04931	29	23.7932	0.999428	29	23.6326
XP_004296962.1	PREDICTED: probable methionine--tRNA ligase [Fragaria vesca subsp. vesca]	23.8	14	14	29	242	26.3038	9.15869	1.00011	21	33.4656	1.21862	21	28.2401	0.914935	21	19.1299	0.910978	21	18.3778	0.971576	21	30.0044	0.933372	21	32.2743	0.833477	21	34.6154	0.911977	21	23.1212	0.90803	21	25.0301
XP_004306507.1	PREDICTED: 30S ribosomal protein 2, chloroplastic [Fragaria vesca subsp. vesca]	25.62	7	7	21	323	34.5336	5.45264	0.594662	16	42.8361	0.690503	16	52.8166	0.667638	16	38.7904	1.33604	16	25.341	1.56973	16	57.4125	1.58575	16	39.2466	0.620859	14	23.2145	0.708579	16	24.9812	0.766044	16	26.0717
XP_004290279.1	PREDICTED: probable fructokinase-5 [Fragaria vesca subsp. vesca]	38.39	7	10	24	776	82.7763	7.92822	0.905475	13	11.5446	0.983882	13	18.9813	1.0664	13	9.6754	0.952759	13	9.86234	0.790777	13	27.3941	0.866852	13	23.3237	0.873704	13	15.4413	0.872132	13	22.2785	0.897452	13	18.338
FANhyb_rscf00000200.1.g00003.1	FANhyb_rscf00000200.1.g00003.1	14.05	8	9	15	582	62.7079	9.45166	0.819595	41	14.4388	0.910713	41	17.9632	0.883258	41	12.0193	1.05513	41	16.2028	0.938781	41	25.8756	1.11216	41	28.2132	0.836103	41	24.3126	0.923081	41	18.7676	0.929131	41	12.3452
XP_011464053.1	PREDICTED: uncharacterized protein LOC101293198 [Fragaria vesca subsp. vesca]	41.07	23	23	41	603	64.208	6.0874	1.11734	23	13.2392	1.00771	23	12.4288	1.02312	23	14.6484	0.955899	23	16.9276	0.943794	23	32.7267	0.934766	23	15.7647	1.13745	23	11.2284	1.03356	23	12.8602	1.0527	23	19.1336
FANhyb_rscf00001082.1.g00001.1	FANhyb_rscf00001082.1.g00001.1	21.56	10	10	23	546	58.5924	5.30029	0.945817	25	13.7156	1.0529	25	15.6249	1.06266	25	12.4459	0.979438	25	13.8746	1.09577	25	20.2385	1.0184	25	17.014	0.889162	25	19.1933	1.00515	25	15.7065	1.01972	25	20.4411
XP_011458890.1	PREDICTED: clathrin interactor EPSIN 1 isoform X2 [Fragaria vesca subsp. vesca]	28.39	10	13	28	425	46.9971	8.06006	1.11619	2	9.19362	1.10779	2	0.767932	0.809297	2	4.42659	1.03645	2	3.54741	1.29552	2	2.60357	1.17074	2	2.33652	1.09689	2	14.5526	0.993351	2	0.487653	1.11791	2	3.69501
FANhyb_rscf00000143.1.g00003.1	FANhyb_rscf00000143.1.g00003.1	41.65	1	14	37	294	32.7573	4.71631	0.925064	23	25.0019	1.1537	23	14.7256	1.02594	23	9.33696	0.97481	23	11.6131	0.908453	23	27.1748	0.872884	23	17.7741	0.835348	23	16.5371	0.948973	23	11.7764	0.937928	23	21.7418
XP_004304681.1	PREDICTED: 28 kDa ribonucleoprotein, chloroplastic-like [Fragaria vesca subsp. vesca]	33.67	7	7	23	329	35.0357	9.0708	1.58196	3	9.3172	1.39319	3	4.08785	1.10528	3	2.92847	1.10296	3	0.190632	1.24869	3	0.797142	1.06169	3	0.908649	1.35183	3	18.0637	1.42365	3	0.412695	1.32238	3	13.0346
FANhyb_rscf00007191.1.g00001.1	/TE	30.09	2	8	25	157	17.5229	6.59521
XP_011469873.1	PREDICTED: 18.1 kDa class I heat shock protein-like [Fragaria vesca subsp. vesca]	40.76	1	6	21	309	34.8253	6.15088	0.81609	21	25.5739	1.00928	21	25.5188	0.918609	21	15.2311	1.06089	21	27.2607	0.821247	21	20.2927	0.95047	21	24.4636	0.923351	21	19.3336	1.00008	21	17.4332	0.934285	21	33.9936
XP_004307617.1	PREDICTED: 26S proteasome non-ATPase regulatory subunit 7 homolog A [Fragaria vesca subsp. vesca]	31.39	7	7	21	112	12.3515	9.46631	0.931159	40	34.5722	1.09722	40	18.0943	1.01221	40	15.0314	0.988188	40	18.1641	1.04009	40	27.0073	1.02901	40	20.0673	1	40	26.2854	0.956187	40	22.1059	1.01248	40	24.8771
XP_004300009.1	PREDICTED: 60S ribosomal protein L30 [Fragaria vesca subsp. vesca]	50	8	8	40	559	63.7698	5.49072	0.720145	2	16.3902	0.845183	2	5.68589	0.937707	2	16.4872	0.852906	2	5.45926	0.69196	2	3.51456	0.89861	2	8.62296	0.643846	2	41.6177	0.778095	2	8.05331	0.757043	2	15.5574
XP_004295734.1	PREDICTED: eukaryotic translation initiation factor 3 subunit D-like [Fragaria vesca subsp. vesca]	18.43	2	8	24	1412	153.925	5.66846	0.932244	1		0.974272	1		0.894961	1		0.849642	1		0.887623	1		0.905653	1		0.962398	1		0.911364	1		0.977348	1
XP_004301174.1	PREDICTED: probable phosphoribosylformylglycinamidine synthase, chloroplastic/mitochondrial [Fragaria vesca subsp. vesca]	13.17	1	15	28	112	12.1654	9.30518	0.955887	21	17.4522	1.16866	21	32.307	0.95169	21	25.5243	1.00825	21	23.9928	0.960339	21	49.5526	1.19185	21	26.4466	0.853106	21	26.5338	0.895391	21	15.9509	0.962337	21	35.0943
XP_004304425.1	PREDICTED: V-type proton ATPase subunit G [Fragaria vesca subsp. vesca]	50	5	5	21	161	18.0194	6.354	0.757335	12	19.1361	0.826262	12	16.866	0.819479	12	12.7957	1.19345	12	10.2187	1.90448	12	32.5379	1.96274	12	33.6285	0.847697	12	14.6489	0.925698	12	21.0924	1.04165	12	20.7183
XP_004300077.1	PREDICTED: uncharacterized protein LOC101307015 [Fragaria vesca subsp. vesca]	47.2	6	7	17	629	71.688	8.27979	1.00825	29	24.1799	1.10445	29	20.0534	1.12635	29	17.0569	0.980551	29	10.8698	1.03371	29	20.5774	1.00567	29	19.4814	0.971471	29	17.6329	1.10474	29	20.3505	1.129	29	20.403
XP_004309496.1	PREDICTED: probable methyltransferase PMT18 [Fragaria vesca subsp. vesca]	27.5	14	14	29	424	46.1087	6.12549	1.28905	4	28.9939	1.35001	4	3.0855	1.36228	4	12.5179	0.972077	4	9.55781	1.0523	4	52.2157	0.928202	4	25.3458	1.11708	4	19.4705	1.13404	4	5.45453	1.39906	4	19.4983
FANhyb_rscf00001451.1.g00001.1	/partial	22.41	3	10	24	1211	134.644	5.42725	1.00517	34	28.0999	0.858733	34	13.8573	0.904446	34	10.2973	1.0678	34	19.5658	1.08512	34	29.9083	1.03387	34	14.91	1.13943	34	22.1987	1.04211	34	17.7516	1.00076	34	18.7925
XP_004288379.1	PREDICTED: splicing factor 3B subunit 3-like [Fragaria vesca subsp. vesca]	16.18	18	18	35	332	37.9631	5.61768	0.71728	2	3.59435	0.889461	2	0.989127	0.920725	2	9.8927	0.808259	2	10.3521	0.641984	2	22.6193	0.761991	2	14.4622	0.765363	2	16.2026	0.928009	2	2.07435	0.757444	2	9.9896
FANhyb_rscf00002772.1.g00001.1	FANhyb_rscf00002772.1.g00001.1	31.02	1	9	24	220	23.8683	8.27979	1.19447	22	22.2582	1.17192	22	8.48887	1.14842	22	13.2554	1.0468	22	8.97766	1.07584	22	20.6629	1.05453	22	15.1125	1.00947	22	21.7618	0.997522	22	11.1114	1.08595	22	23.7921
XP_011465763.1	PREDICTED: uncharacterized protein LOC101308816 [Fragaria vesca subsp. vesca]	29.55	6	6	22	968	106.614	6.15088	1.0961	33	22.5493	1.00526	33	17.9308	1.16464	33	9.72047	1.03858	33	12.4763	0.9256	33	21.2109	0.994826	32	19.3002	1.02865	33	29.6837	1.11783	33	21.3045	0.990583	33	19.1848
XP_004300686.1	PREDICTED: AP-4 complex subunit epsilon [Fragaria vesca subsp. vesca]	21.49	18	18	33	526	57.4418	7.23975	1.23973	10	23.182	1.04147	10	10.1744	1.09839	10	14.1416	0.986058	10	15.8395	1.21751	10	20.9671	0.993934	10	18.9397	1.26945	10	26.3456	1.01611	10	14.5048	1.0171	10	7.70145
XP_004288966.1	PREDICTED: threonine synthase 1, chloroplastic [Fragaria vesca subsp. vesca]	21.1	5	9	21	367	40.6548	7.60596	1.12056	24	40.5944	1.13364	24	15.5841	1.02667	24	25.5128	1.05922	24	16.9313	1.04112	24	43.1979	1.09082	24	22.624	1.05441	24	31.0625	0.93819	24	18.9782	1.08698	24	32.7892
XP_011469127.1	PREDICTED: 4-hydroxy-tetrahydrodipicolinate synthase, chloroplastic-like isoform X2 [Fragaria vesca subsp. vesca]	23.98	10	10	24	434	44.173	7.60596	0.96639	21	15.7592	0.961757	21	13.9204	0.946346	21	13.2002	1.10011	21	12.0144	1.10992	21	23.0663	1.1628	21	15.7141	1.03036	21	16.5798	0.997017	21	8.96289	1.07512	21	20.932
XP_004294103.1	PREDICTED: UBP1-associated protein 2C [Fragaria vesca subsp. vesca]	30.88	9	10	22	290	31.0554	8.88037	1.54485	6	38.4016	1.33231	6	14.1782	1.44495	6	10.8449	0.973368	6	6.38473	0.7528	6	12.3841	0.641929	6	25.0707	1.29996	6	19.7607	1.0331	6	12.9528	1.02672	6	12.6025
FANhyb_rscf00000176.1.g00003.1	FANhyb_rscf00000176.1.g00003.1	27.93	2	8	29	511	57.0891	5.45264	1.36583	7	44.9499	1.41139	7	39.5248	1.02198	7	20.4515	0.899076	7	8.56038	0.789954	7	17.7646	0.774038	7	17.4634	0.939804	7	25.9786	0.950589	7	22.7896	0.807589	7	21.2384
XP_011465624.1	PREDICTED: uncharacterized protein LOC105351804 [Fragaria vesca subsp. vesca]	26.03	4	10	25	437	46.3384	7.62061	0.993207	15	19.0065	0.934969	15	10.1939	1.19322	15	10.6508	0.973037	15	5.966	0.783306	15	23.2036	0.832017	15	6.52346	0.998566	15	13.5894	0.917181	15	15.1794	0.980861	15	12.7708
XP_004294088.2	PREDICTED: protein DJ-1 homolog B [Fragaria vesca subsp. vesca]	19.45	6	7	16	290	31.7316	7.06396	0.822625	12	24.032	0.923159	12	11.7512	0.936363	12	16.9895	0.905344	12	12.7408	0.649156	12	35.3439	0.81502	12	19.0837	0.799881	12	20.2509	0.907845	12	13.9621	0.831741	12	30.6279
XP_004306551.1	PREDICTED: 2-dehydro-3-deoxyphosphooctonate aldolase 1 [Fragaria vesca subsp. vesca]	37.93	4	7	18	712	80.8059	9.08545	0.891113	4	9.20209	0.934178	4	4.42933	1.08326	4	6.05342	0.898993	4	11.5612	0.80159	4	8.60994	0.842362	4	5.16379	0.883686	4	19.2878	0.943888	4	15.2628	0.879682	4	8.6218
FANhyb_rscf00000688.1.g00002.1	FANhyb_rscf00000688.1.g00002.1	21.91	2	12	23	685	75.6115	9.53955	0.911364	17	17.9194	0.855555	17	16.8854	1.01995	17	22.8187	1.04422	17	21.8117	1.16737	17	17.1157	1.13008	17	19.678	1.22551	17	23.1407	1.13144	17	11.6453	1.061	17	28.236
FANhyb_rscf00000122.1.g00010.1	FANhyb_rscf00000122.1.g00010.1	14.45	9	9	17	360	40.8527	5.61768	1.34279	1		0.986754	1		1.14171	1		1.2515	1		1.15488	1		1.30736	1		1.08676	1		0.910661	1		1.16278	1
FANhyb_rscf00007488.1.g00001.1	/partial	33.61	1	9	19	347	37.6932	7.15186	0.804616	5	11.0484	0.681952	5	9.91201	0.781966	5	10.0355	1.23567	5	11.5187	1.04695	5	7.07022	1.12491	5	10.7984	0.944494	5	4.79971	0.931211	5	7.66286	0.806196	5	4.20472
FANhyb_rscf00000262.1.g00007.1	FANhyb_rscf00000262.1.g00007.1	31.12	1	8	25	1063	123.443	5.68115	1.09886	3	24.8749	0.972582	3	20.6663	1.00277	3	7.04037	0.940093	3	24.6816	1.37284	3	15.7095	1.34047	3	1.75422	1.30292	3	10.3526	1.02243	3	3.00468	1.30789	3	0.853512
XP_004296801.1	PREDICTED: putative chromatin-remodeling complex ATPase chain [Fragaria vesca subsp. vesca]	21.17	2	20	32	984	108.243	5.50342	1.07149	11	8.84459	1.03632	11	26.0199	1.07603	11	6.6978	1.03929	11	6.41626	0.924104	11	23.2163	0.972005	11	10.5577	1.11694	11	16.059	1.08131	11	6.14494	1.1087	11	13.2167
XP_004302240.1	PREDICTED: lon protease homolog 1, mitochondrial [Fragaria vesca subsp. vesca]	24.7	8	19	33	1815	203.788	7.47412	1.07886	28	24.216	1.0001	28	20.7744	1.01412	28	13.1008	1.01492	28	15.3076	1.01994	28	45.5381	0.974829	28	19.51	1.13247	28	26.4904	1.05516	28	18.5994	0.982629	28	20.5636
XP_011461574.1	PREDICTED: proteasome activator subunit 4 [Fragaria vesca subsp. vesca]	10.14	18	18	28	1509	167.688	6.80029	1.0613	9	11.7681	0.922645	9	11.482	1.02523	9	7.16896	0.871894	9	17.3977	0.7112	9	35.8001	0.896564	9	14.9198	0.996048	9	17.977	0.881973	9	19.3419	0.980143	9	19.2983
XP_011463572.1	PREDICTED: LOW QUALITY PROTEIN: uncharacterized protein LOC101311565 [Fragaria vesca subsp. vesca]	6.49	5	7	15	254	26.9708	8.98291	1.05093	24	38.0422	1.16559	24	23.9278	1.00588	24	14.6417	0.993371	24	20.4829	0.948371	24	30.7102	0.980468	24	27.5884	0.861159	23	32.7528	0.968085	24	18.002	0.969653	24	31.4405
XP_004310109.1	PREDICTED: photosynthetic NDH subunit of lumenal location 5, chloroplastic [Fragaria vesca subsp. vesca]	40.94	9	9	24	200	23.6766	5.30029	1.08928	19	39.7069	1.15686	19	26.6855	1.08589	19	12.1607	1.10073	19	15.1632	0.962053	19	42.8589	0.931304	19	28.6257	1.06651	19	39.2895	1.12209	19	15.7889	1.05016	19	30.288
FANhyb_rscf00000919.1.g00004.1	FANhyb_rscf00000919.1.g00004.1	56.5	9	9	19	1195	137.766	6.56592	0.8551	1		0.870064	1		0.824445	1		0.971078	1		0.946986	1		1.0252	1		1.19908	1		1.02568	1		0.87462	1
FANhyb_rscf00000774.1.g00003.1	FANhyb_rscf00000774.1.g00003.1	18.24	1	20	29	246	28.1821	4.61475	0.751077	19	14.2127	0.919448	19	7.74702	0.867267	19	7.3243	0.936404	19	9.47374	0.897112	19	14.5183	0.959388	19	14.3108	0.786475	18	22.846	0.889094	19	9.35933	0.996128	19	9.018
FANhyb_rscf00001075.1.g00002.1	/pseudo	57.72	11	11	19	342	38.348	9.21729	0.908869	3	2.80942	0.916336	3	13.9258	1.04518	3	5.65792	0.852901	3	15.855	0.561412	3	62.6177	0.77872	3	7.78223	0.80006	3	32.4231	0.895582	3	29.0484	0.95418	3	3.10018
XP_004290640.1	PREDICTED: 2-methyl-6-phytyl-1,4-hydroquinone methyltransferase, chloroplastic [Fragaria vesca subsp. vesca]	16.67	1	4	15	264	28.3504	8.20654	1.63428	4	9.7865	1.33922	4	20.7378	1.33301	4	1.55494	1.05575	4	3.46087	1.29558	4	7.04657	1.13844	4	6.37348	1.25382	4	16.0833	1.13004	4	8.55637	1.50033	4	11.8808
XP_004303902.1	PREDICTED: oxygen-evolving enhancer protein 2, chloroplastic [Fragaria vesca subsp. vesca]	39.39	1	11	37	386	42.6124	8.20654	0.978705	18	26.5659	1.04777	18	14.4517	1.13535	18	22.4597	0.946313	18	25.0725	0.827338	18	27.1892	0.845446	18	20.5018	0.90264	18	20.237	0.95121	17	19.5214	1.10631	18	32.1945
XP_004304671.2	PREDICTED: GDSL esterase/lipase At5g14450-like [Fragaria vesca subsp. vesca]	27.72	6	9	26	496	53.4166	7.1958	1.12939	35	33.3974	1.10188	35	20.1224	1.07268	35	20.1541	0.880971	35	16.1834	0.962429	35	27.51	0.878579	35	31.5307	0.902528	35	30.2895	1.02445	35	20.3575	0.932672	35	25.1846
XP_004287120.1	PREDICTED: NADP-dependent glyceraldehyde-3-phosphate dehydrogenase [Fragaria vesca subsp. vesca]	31.65	12	12	35	164	17.524	4.85596	0.988754	2	16.0821	1.02296	2	28.8448	0.972001	2	3.77123	0.898649	2	4.03411	0.712862	2	12.1015	0.747012	2	6.81292	1.01912	2	1.67738	0.682646	1		0.935037	2	9.86483
FANhyb_icon00002898_a.1.g00001.1	/partial	48.78	1	6	19	156	16.9847	7.37158	1.25491	5	30.6239	1.15124	5	34.7125	1.11342	5	12.8344	0.959366	5	6.36011	1.4252	5	31.5444	1.12491	5	13.1622	1.15749	5	38.969	1.12446	5	8.74131	1.02196	5	18.5939
FANhyb_icon00004634_a.1.g00001.1	FANhyb_icon00004634_a.1.g00001.1	41.03	1	6	27	192	21.1418	6.34131	0.726984	7	11.1748	0.613431	7	24.5203	0.767493	7	14.0545	1.11522	7	29.5557	2.27739	7	31.6282	2.00001	7	24.7803	0.681747	6	23.3267	0.688402	7	11.5565	0.728072	7	7.10023
FANhyb_rscf00004949.1.g00001.1	FANhyb_rscf00004949.1.g00001.1	58.33	5	8	15	655	74.5413	8.5874	1.04226	5	22.004	1.01569	5	7.03489	0.772957	5	2.94323	1.00104	5	3.16833	1.38948	5	33.4632	1.03295	5	24.724	1.12698	5	31.1116	1.108	5	8.01439	1.04965	5	11.0807
FANhyb_rscf00000705.1.g00003.1	FANhyb_rscf00000705.1.g00003.1	35.11	4	21	35	504	57.7505	8.95361	0.81101	24	38.9596	0.932645	24	14.9119	0.846648	24	11.8998	1.24442	24	19.5529	2.0682	24	85.5447	1.77073	24	37.7864	0.734059	22	23.8968	0.741798	24	19.9384	0.871547	24	25.0622
XP_004294725.1	PREDICTED: trans-cinnamate 4-monooxygenase [Fragaria vesca subsp. vesca]	38.49	13	18	31	298	31.8864	7.13721	0.992926	16	23.1464	1.11099	16	23.9974	1.06308	16	12.3605	0.938989	16	22.4647	0.946326	16	47.5987	0.912585	16	20.6942	1.01116	16	27.7076	1.01329	16	29.6107	0.990581	16	19.7332
FANhyb_rscf00003694.1.g00001.1	/partial	47.99	10	10	16	399	44.2223	7.41553	0.997203	19	16.5452	1.14438	19	16.8734	1.05786	19	18.4637	0.89207	19	11.2534	0.825431	19	24.4757	0.837045	19	10.9152	0.881792	19	11.1248	0.962508	19	8.57532	1.02534	19	16.1396
XP_004290441.1	PREDICTED: alpha-galactosidase 1-like isoform X2 [Fragaria vesca subsp. vesca]	25.56	8	9	20	523	61.4889	6.354	1.60327	5	21.8326	1.26456	5	14.8217	1.20864	5	18.4924	1.05855	5	23.4684	1.50108	5	36.4924	1.16842	5	24.897	1.49041	5	37.7946	1.22901	5	12.9249	1.10211	5	30.2675
XP_004291198.1	PREDICTED: eukaryotic translation initiation factor 3 subunit L-like [Fragaria vesca subsp. vesca]	30.02	3	13	25	312	35.5326	5.23682	0.837257	11	34.8853	0.969176	11	11.3763	1.11775	11	15.0123	0.735055	11	30.8515	0.749709	11	18.5775	0.78177	11	11.1908	0.975432	11	19.774	1.13257	11	24.1503	0.99651	11	32.4155
XP_004293334.1	PREDICTED: 1-aminocyclopropane-1-carboxylate oxidase 1 [Fragaria vesca subsp. vesca]	21.47	4	6	23	269	29.1938	6.30322	0.987823	17	61.3699	1.09179	17	28.4383	1.10001	17	15.2785	1.00848	17	24.4025	0.878182	17	60.985	0.92252	17	20.8877	1.08495	17	44.1663	0.948114	17	22.156	0.990203	17	43.0617
XP_004287879.1	PREDICTED: gamma carbonic anhydrase 1, mitochondrial [Fragaria vesca subsp. vesca]	53.53	9	10	25	948	103.394	4.85596	1.0067	21	28.4905	1.03328	21	15.8708	1.04095	21	11.0252	0.944969	21	17.7737	0.758869	21	32.5203	0.876951	20	28.4728	0.910835	21	33.3677	0.961056	20	15.3464	0.979211	21	23.4201
XP_011470348.1	PREDICTED: uncharacterized protein LOC101314705 isoform X2 [Fragaria vesca subsp. vesca]	19.2	16	16	21	115	12.6941	11.5024	0.888247	14	21.1133	0.911293	14	20.8843	0.814822	14	14.8211	1.02299	14	13.1259	1.17801	14	20.7638	1.15292	14	17.0549	0.911797	14	27.2082	0.938481	14	10.8962	0.985891	14	15.5495
XP_004290666.1	PREDICTED: small nuclear ribonucleoprotein Sm D1-like [Fragaria vesca subsp. vesca]	38.26	4	4	14	1217	134.495	5.93506	0.895548	5	49.846	0.977776	5	26.2467	0.977094	5	31.5832	0.944296	5	20.7503	0.760251	5	43.107	0.834033	5	25.42	1.01795	5	25.0236	1.01119	5	19.553	0.71373	5	28.0365
XP_004307881.1	PREDICTED: cullin-associated NEDD8-dissociated protein 1 [Fragaria vesca subsp. vesca]	22.84	5	26	38	357	39.9173	6.60986	1.39526	3	17.0685	1.13224	3	9.45824	1.32136	3	0.282151	1.04384	3	2.79783	1.16994	3	1.29505	1.07342	3	1.3093	1.23128	3	0.756397	1.12734	3	0.718213	1.38398	3	3.81316
XP_011460401.1	PREDICTED: mitogen-activated protein kinase kinase 2 [Fragaria vesca subsp. vesca]	28.57	2	7	19	177	19.583	5.03369	1.05132	14	13.2804	1.13701	14	19.5636	1.11034	14	4.16264	1.1032	14	21.3152	1.32095	14	18.0862	1.25491	14	24.9028	1.16925	14	29.2171	1.09211	14	16.2296	1.23077	14	21.0324
XP_004302039.1	PREDICTED: PITH domain-containing protein At3g04780 [Fragaria vesca subsp. vesca]	23.16	3	3	15	204	21.5133	6.69775	1.00826	24	28.6631	1.07812	24	25.5832	1.00273	24	20.2435	1.02168	24	15.9717	1.02823	24	31.8492	1.02373	24	24.1949	0.919581	24	21.3959	0.97936	24	17.4756	1.07009	24	30.8096
XP_004307265.1	PREDICTED: ATP synthase subunit delta', mitochondrial-like [Fragaria vesca subsp. vesca]	34.31	6	6	24	415	45.6087	5.96045	0.721273	1		0.765546	1		0.714232	1		1.33781	1		1.25766	1		1.32144	1		0.852478	1		1.07596	1		0.930305	1
XP_004294372.1	PREDICTED: polyadenylate-binding protein RBP45C [Fragaria vesca subsp. vesca]	26.02	1	8	21	417	46.1665	5.8335	1.09528	24	28.957	1.70408	24	17.5885	1.34767	24	18.4443	0.92183	24	13.8363	1.10409	24	33.0384	0.960031	24	26.6985	0.949576	24	26.2909	1.10827	24	13.7835	1.13417	24	20.2734
FANhyb_rscf00000365.1.g00001.1	FANhyb_rscf00000365.1.g00001.1	20.14	8	8	24	512	58.1252	6.55127	1.02252	19	17.7422	0.952398	19	13.8531	0.947871	19	11.3471	1.08831	19	11.8448	0.976033	19	32.7351	1.08245	19	24.6038	1.02573	19	23.5289	1.01683	19	15.6212	0.915578	19	12.2049
FANhyb_rscf00001032.1.g00001.1	FANhyb_rscf00001032.1.g00001.1	23.44	7	11	27	539	61.1981	7.62061	1.66801	4	8.71256	1.37515	4	9.76816	1.25951	4	2.3148	1.18309	4	3.57054	1.21306	4	1.90618	1.0908	4	11.3293	1.39941	4	5.28741	1.2617	4	6.38592	1.27267	4	11.4891
XP_004291348.1	PREDICTED: synaptotagmin-2 isoform X1 [Fragaria vesca subsp. vesca]	35.06	2	15	34	418	45.678	5.42725	0.765773	3	0.79152	0.796089	3	5.06489	0.846427	3	3.54545	1.04719	3	6.11839	0.886662	3	32.4196	1.10865	3	13.9704	0.928502	3	1.60459	0.92525	3	10.2698	0.962115	3	11.3922
FANhyb_rscf00001004.1.g00003.1	/TE	26.08	1	7	14	786	80.6136	9.31982	0.817526	17	21.5117	1.08273	17	11.6392	1.0358	17	13.3394	0.893139	17	11.8522	1.02784	17	16.2187	0.981473	17	14.7542	0.899221	17	32.6038	1.16914	17	19.3804	1.03411	17	17.246
FANhyb_rscf00000247.1.g00010.1	FANhyb_rscf00000247.1.g00010.1	50	10	15	24	189	20.1363	9.0708	0.965706	13	19.5293	1.15709	13	20.8934	1.17965	13	21.8452	0.98565	13	10.0459	1.01211	13	27.9609	1.02657	13	9.50987	0.872105	13	21.2766	1.05225	13	12.7412	1.03207	13	8.10895
FANhyb_rscf00000555.1.g00008.1	FANhyb_rscf00000555.1.g00008.1	42.33	5	5	13	367	41.4078	7.38623	1.02009	36	33.866	1.1979	36	29.5581	1.11674	36	25.5034	0.928913	36	19.7113	0.944169	36	49.1543	0.963496	36	34.3498	0.907571	36	23.6302	1.01596	36	25.0043	0.956584	36	25.2943
FANhyb_rscf00000102.1.g00019.1	FANhyb_rscf00000102.1.g00019.1	32.7	12	12	36	159	17.3767	5.78271	0.734052	9	18.7541	0.873041	9	13.6109	0.871423	9	19.3403	0.886149	9	13.9043	0.688514	9	21.6047	0.852384	9	10.57	0.822821	9	16.6853	0.942349	9	13.4034	0.833181	9	11.6509
XP_004287126.1	PREDICTED: eukaryotic translation initiation factor 5A-2 [Fragaria vesca subsp. vesca]	53.46	2	8	25	424	44.9528	4.57666	1.1912	3	2.4607	1.00159	3	2.03377	1.06784	3	2.04061	1.11072	3	0.647675	1.20994	3	7.08902	1.33906	3	1.49295	1.12283	3	13.7008	1.11133	3	0.241302	1.18276	3	1.06798
XP_011458118.1	PREDICTED: ankyrin repeat domain-containing protein 2 [Fragaria vesca subsp. vesca]	29.01	1	9	39	570	61.2409	6.84424	1.07821	18	47.9566	0.854208	18	31.9834	0.977824	18	21.95	0.996979	18	14.3727	1.03764	18	47.4735	0.930913	18	19.0614	1.04946	18	43.0089	1.05712	18	25.3333	0.92059	18	27.9661
XP_004294724.1	PREDICTED: DEAD-box ATP-dependent RNA helicase 20-like isoform X1 [Fragaria vesca subsp. vesca]	25.44	10	11	23	500	55.1101	9.08545	1.11885	28	25.8118	1.00151	28	9.5187	1.01498	28	11.1802	1.02632	28	11.9696	1.08998	28	25.6336	1.07596	28	19.5516	1.15017	28	32.0817	1.06587	28	18.352	1.07544	28	14.1988
XP_004290946.1	PREDICTED: signal recognition particle 54 kDa protein 2 [Fragaria vesca subsp. vesca]	33	13	13	28	294	34.4081	8.74854	1.28226	19	33.3252	1.25383	19	33.52	1.04086	19	9.77149	0.995601	19	13.9561	1.02204	19	38.3777	0.94671	19	24.2534	1.10301	19	28.4971	1.08449	19	25.7718	1.15994	19	37.1633
XP_004299202.1	PREDICTED: probable xyloglucan endotransglucosylase/hydrolase protein B [Fragaria vesca subsp. vesca]	36.73	6	9	31	1158	131.897	5.2876	0.82339	33	35.0826	0.799486	33	21.2388	0.873001	33	12.1811	0.946109	33	13.8584	0.823317	33	23.2624	1.01694	33	19.1779	1.02486	33	29.4075	0.938966	33	20.3493	0.945715	33	20.3057
XP_004304148.1	PREDICTED: putative nuclear matrix constituent protein 1-like protein [Fragaria vesca subsp. vesca]	16.49	21	21	33	726	81.2767	9.21729	0.983178	11	22.5516	0.889961	11	21.3893	0.896742	11	15.9904	0.983543	11	10.4975	0.950677	11	28.5979	1.1264	11	12.312	0.873005	11	80.5392	0.848779	11	23.3241	0.767003	11	12.6796
XP_004293515.1	PREDICTED: CSC1-like protein ERD4 [Fragaria vesca subsp. vesca]	21.07	4	13	29	329	35.3305	8.77783	1.00774	31	27.3776	1.10718	31	20.7147	1.05964	31	9.59013	1.07257	31	12.0653	0.986087	31	23.449	1.01106	31	21.9955	0.938822	31	22.9136	0.97224	31	20.4027	1.06386	31	32.4638
XP_004302740.1	PREDICTED: uncharacterized protein At5g02240 [Fragaria vesca subsp. vesca]	37.39	9	9	31	362	40.7528	5.18604	1.01142	30	22.2234	1.02769	30	14.0583	1.04703	30	18.9607	1.10438	30	18.5475	1.01448	30	34.0221	1.15953	30	22.3386	1.09753	30	26.906	1.04848	30	20.8023	1.05397	30	24.3027
XP_004308039.1	PREDICTED: protein SGT1 homolog [Fragaria vesca subsp. vesca]	45.58	15	15	30	793	86.7567	7.76709	1.35539	27	29.8387	0.943843	27	17.6723	0.922282	27	26.5652	1.14431	27	14.0568	1.44357	27	39.4169	1.23497	27	21.4024	1.30034	27	27.0606	1.08211	27	14.0382	1.19219	27	21.6899
XP_004298997.2	PREDICTED: uncharacterized protein LOC101293487 [Fragaria vesca subsp. vesca]	14.25	11	11	27	188	20.424	4.71631	0.723508	14	56.2021	0.90251	14	15.4824	0.875123	14	14.8931	0.971806	14	21.4245	0.668145	14	32.0997	1.00722	14	32.9363	0.683234	14	34.8436	0.840682	14	18.3658	0.855608	14	16.6731
FANhyb_rscf00001738.1.g00002.1	/partial	21.28	3	3	14	111	11.1496	4.41162	0.849847	14	18.2577	0.938279	14	20.1158	0.854297	14	13.4344	0.964931	14	18.6454	1.2939	14	12.728	1.09798	14	18.6738	0.907788	14	14.7131	0.914284	13	4.86252	0.884376	14	13.8121
XP_004306618.1	PREDICTED: 60S acidic ribosomal protein P1-like [Fragaria vesca subsp. vesca]	62.16	2	3	16	204	23.0422	9.45166	0.841372	14	20.0565	0.958328	14	6.88285	0.910982	14	16.5832	1.11339	14	12.7887	1.25063	14	19.3077	1.34601	14	28.0288	0.873247	14	11.0653	0.943337	14	10.0818	0.941866	14	9.79252
XP_011461810.1	PREDICTED: protein STRICTOSIDINE SYNTHASE-LIKE 3-like, partial [Fragaria vesca subsp. vesca]	30.88	5	5	14	451	50.5202	7.45947	0.803166	10	26.1006	0.975188	10	5.76397	0.905869	10	15.6217	0.968425	10	9.30823	0.780598	10	26.2965	0.879955	10	11.9172	0.781515	10	26.8333	0.850497	10	11.5007	0.96058	10	21.2761
XP_004299725.1	PREDICTED: AP-4 complex subunit mu [Fragaria vesca subsp. vesca]	29.71	6	12	20	1213	131.994	4.84326	1.46962	1		1.15497	1		1.05039	1		1.44057	1		1.96384	1		1.63736	1		1.13142	1		1.33542	1		0.95444	1
XP_011457930.1	PREDICTED: translocase of chloroplast 120, chloroplastic [Fragaria vesca subsp. vesca]	17.97	1	19	33	606	69.6798	7.62061	0.890208	12	29.9132	0.802348	12	19.221	0.832189	12	14.6366	1.16739	12	10.0341	1.0278	12	24.3415	1.11454	12	24.1474	1.13214	12	25.5714	0.976088	12	9.41154	1.01333	12	25.0671
XP_011466737.1	PREDICTED: RNA-binding protein 39 [Fragaria vesca subsp. vesca]	21.12	8	11	18	253	28.1653	9.02686	1.08002	4	11.901	1.15042	4	7.39945	1.12168	4	4.92687	1.04923	4	8.89776	1.05115	4	2.54771	0.981692	4	7.64492	1.29736	4	17.2984	1.20039	4	12.3657	1.23861	4	4.56266
FANhyb_icon00004728_a.1.g00001.1	/partial	39.92	1	9	24	587	65.5812	5.09717	0.968649	19	15.4225	0.967819	18	14.9662	1.02119	19	15.2699	0.945384	19	10.4824	0.88074	19	29.379	0.87863	18	14.5574	1.07192	19	30.5515	1.07859	18	20.318	0.930889	19	18.237
XP_004297127.1	PREDICTED: serine/threonine-protein phosphatase 2A 65 kDa regulatory subunit A beta isoform [Fragaria vesca subsp. vesca]	30.15	10	12	22	359	39.0838	9.48096	1.12455	4	30.2263	1.34196	4	11.7821	1.10716	4	12.713	1.14454	4	5.90831	1.00627	4	2.5693	1.01382	4	6.1158	0.882469	4	31.8678	0.876093	4	9.51712	0.969333	4	16.2142
XP_004307238.1	PREDICTED: 50S ribosomal protein L1, chloroplastic [Fragaria vesca subsp. vesca]	27.86	2	8	20	180	20.1531	8.1333	1.40099	22	59.8108	1.14024	22	35.8344	0.96005	22	13.1223	0.996305	22	23.9306	1.16121	22	29.4728	0.857328	22	17.6937	1.19384	22	34.8227	1.06086	22	25.0057	0.97997	22	19.0635
XP_004299075.1	PREDICTED: ribulose bisphosphate carboxylase small chain 1, chloroplastic [Fragaria vesca subsp. vesca]	40.56	7	7	22	361	40.9516	7.35693	1.18383	6	23.8895	0.966856	6	17.6147	1.05009	6	16.315	1.00636	6	17.1291	1.08999	6	35.2842	0.935405	6	22.1398	1.13934	6	15.9649	1.02315	6	4.19265	0.97723	6	35.7964
XP_004309547.1	PREDICTED: UPF0160 protein MYG1, mitochondrial [Fragaria vesca subsp. vesca]	41	3	11	24	649	72.1961	6.02393	0.941598	3	32.4722	1.06825	3	10.5152	0.984751	3	12.1224	0.980258	3	11.8849	1.39336	3	10.1653	0.977485	3	15.5442	1.13671	3	24.7047	0.727664	3	67.0938	1.03907	3	3.08288
XP_004302432.1	PREDICTED: mitochondrial Rho GTPase 1-like [Fragaria vesca subsp. vesca]	21.88	2	11	23	393	43.2501	8.45557	1.09498	28	39.7853	1.06481	28	28.3416	1.06314	28	23.3279	0.935382	28	16.7541	0.967978	28	37.9249	0.944213	28	20.6887	1.0697	28	31.0106	1.057	28	29.3322	1.09811	28	28.0394
XP_004287625.1	PREDICTED: 12-oxophytodienoate reductase 3-like [Fragaria vesca subsp. vesca]	42.75	14	14	28	396	42.5866	7.78174	1.07209	24	22.2892	1.08024	24	14.8643	1.03156	24	11.6038	0.986211	24	13.7398	0.99303	23	28.2406	0.981123	24	26.0101	0.91013	24	24.5821	1.01064	24	10.3722	0.913453	24	22.0621
XP_004290885.1	PREDICTED: probable L-ascorbate peroxidase 6, chloroplastic isoform X2 [Fragaria vesca subsp. vesca]	38.13	12	12	25	131	14.0581	4.7417	1.13894	25	22.6269	1.16595	25	24.8743	1.06294	25	16.0086	1.09558	25	10.7395	1.01109	25	32.4158	1.00714	25	22.8632	1.03814	25	27.0045	1.04183	25	15.24	1.10388	25	28.7436
FANhyb_rscf00000018.1.g00006.1	FANhyb_rscf00000018.1.g00006.1	38.93	4	5	28	563	59.9313	5.0083	0.838714	26	22.478	1.04474	26	10.776	0.969352	26	13.0192	0.962415	26	16.7211	1.0029	26	26.6451	1.12263	26	22.8713	0.836552	26	19.9001	0.971209	26	11.9812	1.01348	26	26.5014
XP_004290306.1	PREDICTED: far upstream element-binding protein 2-like [Fragaria vesca subsp. vesca]	32.68	12	13	33	661	72.8196	9.01221	0.936642	28	34.9287	0.872454	28	18.111	0.941312	28	15.4175	0.981731	28	14.2048	0.931459	28	30.9966	0.997303	28	19.911	0.923978	28	29.3085	0.946708	27	25.0915	0.938099	27	16.8485
XP_004310033.1	PREDICTED: signal recognition particle subunit SRP72 [Fragaria vesca subsp. vesca]	26.63	16	16	28	206	23.0703	5.0083	1.23858	9	67.6646	1.09745	9	22.6825	1.15887	9	11.8621	1.04478	9	10.6717	1.21391	9	72.5008	1.06418	9	20.7062	1.19439	9	53.0228	1.00594	9	11.8621	0.996183	9	48.8981
XP_004299097.1	PREDICTED: ras-related protein Rab7 [Fragaria vesca subsp. vesca]	43.69	3	8	23	191	19.9909	10.1401	2.33233	2	12.2524	1.96828	2	13.7945	1.49666	2	1.79896	1.27096	2	3.50625	1.48486	2	2.93006	1.12658	2	0.681986	1.4973	2	10.9939	1.38966	2	16.039	1.55828	2	3.70672
FANhyb_icon00002114_a.1.g00001.1	/partial	35.08	1	6	17	561	60.6115	8.98291	1.01857	18	23.1113	0.919809	18	7.8897	0.980278	18	7.44247	1.00649	18	8.70532	0.906284	18	30.6315	0.919412	18	19.4888	1.10319	18	19.3447	1.08038	18	12.596	1.0137	18	16.2402
XP_004292919.2	PREDICTED: 4-coumarate--CoA ligase-like 5 [Fragaria vesca subsp. vesca]	31.19	12	12	18	1111	124.062	6.43018	1.59594	4	23.2552	1.09139	4	9.75219	1.12166	4	7.39386	1.15505	4	16.443	0.907553	4	36.8823	0.782003	4	26.8231	1.41029	4	11.1005	0.965	4	6.82659	0.877798	4	20.667
FANhyb_rscf00002322.1.g00001.1	/partial/pseudo	14.58	2	12	25	379	41.91	6.66846	1.17359	18	31.881	1.10174	18	19.6697	1.08887	18	16.303	0.982607	18	10.3193	0.972353	18	42.9666	0.943072	18	19.8642	1.05492	18	37.1933	0.976838	18	10.9084	1.08764	18	17.4327
XP_004303577.1	PREDICTED: indole-3-glycerol phosphate synthase, chloroplastic-like [Fragaria vesca subsp. vesca]	30.08	9	9	18	362	39.1258	6.80029	1.00301	12	24.7702	1.06432	12	14.1601	0.9466	12	17.836	1.00733	12	8.6605	0.937468	12	31.9366	1.07286	12	18.7236	0.92361	12	26.0283	0.907894	12	16.3337	1.07382	12	15.7257
XP_004288351.1	PREDICTED: pto-interacting protein 1 [Fragaria vesca subsp. vesca]	36.46	6	10	23	1077	115.297	6.34131	0.93995	10	35.8806	0.860205	10	17.5288	0.910075	10	22.2666	0.969447	10	16.4417	0.90156	10	34.9988	0.939184	10	17.0899	1.00398	10	20.3034	0.921575	10	14.9628	0.886164	10	18.719
XP_004294652.1	PREDICTED: pumilio homolog 2 [Fragaria vesca subsp. vesca]	17.92	7	14	24	400	44.8536	8.41162	0.841473	14	29.3328	1.01874	14	16.2034	0.950558	14	14.8824	0.943487	14	15.8679	0.934809	14	49.1418	0.873887	14	15.9006	0.82485	14	31.1907	0.99454	14	16.9645	0.988335	14	19.6134
FANhyb_rscf00000214.1.g00005.1	FANhyb_rscf00000214.1.g00005.1	23.25	7	7	14	135	14.7748	8.29443	1.1604	19	22.3191	1.24394	19	15.1241	1.04971	19	13.2704	1.12391	19	19.2779	0.997258	19	14.577	0.976571	19	14.1713	1.03937	19	24.848	1.06192	19	14.8072	1.05924	19	22.6461
XP_004307266.1	PREDICTED: 10 kDa chaperonin, cyanelle [Fragaria vesca subsp. vesca]	46.67	5	5	19	162	17.2829	8.85107	1.0434	14	14.8937	1.26471	14	13.8835	0.97239	14	18.6366	1.08526	14	9.0702	0.940842	14	14.6824	0.971419	14	12.7824	0.960219	14	22.8464	1.00839	14	18.6635	1.10175	14	22.6709
XP_004304382.1	PREDICTED: outer envelope pore protein 16-3, chloroplastic/mitochondrial [Fragaria vesca subsp. vesca]	33.95	4	4	17	532	59.4023	5.98584	1.00834	1		0.892066	1		1.1013	1		0.902616	1		0.955322	1		0.869246	1		1.09614	1		0.991808	1		1.03806	1
FANhyb_rscf00001226.1.g00004.1	FANhyb_rscf00001226.1.g00004.1	25.56	1	10	20	640	73.4585	8.27979	1.21211	15	39.8186	0.996373	15	28.5913	1.13843	15	27.0003	1.07534	15	20.2958	1.12871	15	38.2223	1.1935	15	20.3998	0.961859	15	31.5527	1.02242	15	27.1541	1.16012	15	29.1347
XP_004297557.1	PREDICTED: transmembrane 9 superfamily member 7 [Fragaria vesca subsp. vesca]	15.63	7	8	17	213	23.5057	4.98291	0.798561	7	26.6253	1.00992	7	22.4082	0.949206	7	7.95269	1.00795	7	7.75376	0.893644	7	18.4939	0.847898	7	5.58059	0.820039	7	10.7006	0.968631	7	22.9965	0.977497	7	5.53691
XP_004290147.1	PREDICTED: ras-related protein RABA5b [Fragaria vesca subsp. vesca]	33.8	3	7	17	565	62.3378	6.60986	1.23166	7	24.0957	1.20077	7	12.2087	1.1173	7	25.7273	1.06687	7	24.5557	1.12547	7	15.9616	1.0959	7	13.2235	1.0824	7	16.2741	1.0701	7	17.0337	1.12096	7	15.3033
XP_004291695.1	PREDICTED: nicalin-1 [Fragaria vesca subsp. vesca]	23.54	1	13	35	393	43.2855	7.28369	0.768717	4	19.3414	1.00537	4	19.3523	0.856711	4	14.0428	0.876437	4	5.91743	0.752103	4	5.94994	0.67291	4	11.0162	0.776668	4	6.29168	0.908884	4	5.46275	0.817137	4	5.24561
XP_004307718.1	PREDICTED: uroporphyrinogen decarboxylase isoform X1 [Fragaria vesca subsp. vesca]	28.5	1	7	17	479	53.7206	6.7124	0.934383	13	30.2281	1.01948	13	9.94137	0.986451	13	15.0078	0.945263	13	12.9124	0.864898	13	34.5652	0.863878	13	16.492	1.0218	13	27.8127	0.976309	13	13.6199	0.885699	13	24.8992
XP_011467700.1	PREDICTED: uridine kinase-like protein 1, chloroplastic [Fragaria vesca subsp. vesca]	24.22	7	9	18	345	36.5044	4.48779	1.51561	1		1.05286	1		1.38246	1		1.20609	1		1.43438	1		1.20963	1		1.28442	1		1.32457	1		1.65033	1
FANhyb_rscf00000134.1.g00017.1	FANhyb_rscf00000134.1.g00017.1	34.78	1	9	37	95	10.2335	9.51025	0.89354	4	11.6485	0.920259	4	17.7555	1.05384	4	12.7652	0.974313	4	8.79896	1.11916	4	9.37207	1.20311	4	5.01054	0.841277	4	19.4152	0.914167	4	8.04729	0.888982	4	20.0454
FANhyb_icon00043005_a.1.g00001.1	FANhyb_icon00043005_a.1.g00001.1	29.47	1	3	26	459	50.326	6.53662	1.18184	2	38.281	1.23523	2	30.2475	1.10528	2	12.5623	0.961597	2	7.61445	0.841001	2	38.087	0.856854	2	11.2578	0.95485	2	18.5556	0.98512	2	18.6368	1.05586	2	17.5218
XP_004296276.1	PREDICTED: fasciclin-like arabinogalactan protein 16 [Fragaria vesca subsp. vesca]	18.74	1	4	15	50	5.31806	9.64209	0.766006	13	12.8028	0.679831	13	8.33407	0.796492	13	22.3764	0.953894	13	14.1813	0.928306	13	20.1845	0.989648	13	17.2369	0.776142	13	14.8275	0.850617	13	10.0811	0.884283	13	8.60023
FANhyb_icon14422311_s.1.g00001.1	/partial	54	2	3	24	754	85.0141	7.50342	0.800857	35	34.0798	0.832186	35	21.2211	0.801239	35	24.4483	1.02467	35	10.695	0.961144	35	26.7333	1.05749	35	17.3963	0.916357	35	30.0956	0.848669	35	18.3041	0.930039	35	10.2355
XP_004295127.1	PREDICTED: serrate RNA effector molecule [Fragaria vesca subsp. vesca]	28.25	16	18	37	471	51.0081	7.6499	1.01195	17	48.7077	1.12509	17	15.7526	1.07741	17	18.7927	0.984891	17	13.5996	0.889167	17	53.6498	0.91317	17	26.9892	1.04087	17	39.6822	1.08345	17	19.4784	0.895277	17	19.6491
XP_004294355.2	PREDICTED: tryptophan synthase beta chain 1 [Fragaria vesca subsp. vesca]	18.05	8	8	17	80	8.91763	8.49951	1.06668	23	46.848	1.02883	23	18.5207	0.942441	22	13.7605	1.13349	23	7.70183	1.37099	23	51.6636	1.09793	23	25.1185	1.04929	23	41.4979	0.975955	22	27.5802	1.05222	23	29.0293
FANhyb_rscf00000271.1.g00002.1	FANhyb_rscf00000271.1.g00002.1	76.25	6	6	23	1906	218.618	8.1333	0.770785	17	19.5211	0.865786	17	14.887	0.937518	17	15.2815	0.913308	17	12.5243	0.776645	17	13.0627	0.760659	17	22.0161	0.91323	17	30.6435	0.964899	17	18.9251	0.849777	17	30.9805
XP_011461841.1	PREDICTED: callose synthase 9 [Fragaria vesca subsp. vesca]	9.71	11	16	23	397	42.8778	7.94287	0.752097	20	32.1777	0.654327	20	31.8495	0.714244	20	12.5967	1.21831	20	17.159	1.14961	20	52.3949	1.36636	20	23.688	1.00785	20	50.8266	0.998288	20	26.7803	1.02536	20	24.1683
XP_004309669.1	PREDICTED: mediator-associated protein 1 [Fragaria vesca subsp. vesca]	29.22	10	10	20	164	18.6864	10.8579	0.942901	4	14.6887	0.821552	4	7.62461	0.987051	4	18.0027	1.31762	4	0.55765	1.40719	4	9.22943	1.44454	4	8.2754	1.20476	4	18.8379	0.992287	4	11.8335	1.14285	4	13.9753
XP_004298777.1	PREDICTED: 60S ribosomal protein L24-2 [Fragaria vesca subsp. vesca]	29.27	3	6	19	505	55.8067	8.89502	0.922595	19	20.3965	0.844347	19	23.2711	0.83424	19	21.775	1.08411	19	21.1223	1.06935	19	25.0484	1.07228	19	20.007	0.972283	19	19.066	0.987501	19	26.4047	0.909467	19	20.9912
XP_004297601.1	PREDICTED: DEAD-box ATP-dependent RNA helicase 20 [Fragaria vesca subsp. vesca]	32.28	10	14	30	431	46.9876	6.45557	1.26666	21	33.7301	0.987654	21	20.3729	1.15974	21	18.2583	0.931897	21	19.2267	0.809484	21	41.796	0.850131	21	26.7967	1.08461	21	39.3076	0.965924	21	21.5246	0.850595	21	28.9394
FANhyb_rscf00000929.1.g00002.1	FANhyb_rscf00000929.1.g00002.1	26.22	10	10	21	135	15.6838	10.4185	0.988904	28	24.42	0.963757	28	25.6693	0.922621	28	14.4073	1.13411	28	16.3787	1.12766	28	31.0851	1.16545	28	17.5974	0.997099	28	31.9189	0.932668	28	21.3609	1.01769	28	23.3131
XP_004303940.1	PREDICTED: 60S ribosomal protein L27 [Fragaria vesca subsp. vesca]	41.48	6	6	28	789	89.0999	9.30518	0.783618	10	22.8833	0.837136	10	22.3095	0.912161	10	16.9757	0.897977	10	14.4248	0.915125	10	37.9618	0.953159	10	11.5406	0.770407	10	21.2526	0.899503	10	12.2893	0.946667	10	20.2061
FANhyb_rscf00000277.1.g00013.1	FANhyb_rscf00000277.1.g00013.1	4.06	2	4	25	276	29.5504	9.75928	0.685772	20	53.9715	0.599356	20	56.174	0.875613	20	38.4628	1.44473	20	24.195	1.54899	20	53.7037	1.07293	20	24.2662	0.955657	19	50.6661	0.914659	20	50.1014	0.919322	20	40.6564
XP_004294012.1	PREDICTED: pistil-specific extensin-like protein [Fragaria vesca subsp. vesca]	18.48	5	5	20	136	14.4805	10.1108	0.8764	13	33.1744	1.0992	13	15.4183	1.06325	13	17.3848	0.830488	13	13.7301	0.901981	13	43.9423	0.841641	13	27.0719	0.757043	13	16.4404	0.8191	13	11.0548	0.905963	13	19.0207
FANhyb_rscf00000131.1.g00004.1	FANhyb_rscf00000131.1.g00004.1	44.85	5	5	13	1017	110.13	5.40186	0.979729	22	16.5813	1.04417	22	18.9314	1.07325	22	20.5739	0.996879	22	19.6324	1.05931	22	17.8991	1.0883	22	11.6623	0.982184	22	16.1027	1.05667	22	15.06	1.02324	22	21.9541
XP_004300132.1	PREDICTED: actin cytoskeleton-regulatory complex protein PAN1 [Fragaria vesca subsp. vesca]	14.55	12	14	26	349	39.2397	5.84619	0.866771	3	2.9613	1.00937	3	7.39449	1.16816	3	8.90149	0.951255	3	4.18409	0.769797	3	3.76005	0.64485	3	1.40625	0.930537	3	10.6839	1.02249	3	17.6226	1.12814	3	17.5427
FANhyb_rscf00001143.1.g00001.1	/partial	27.79	2	7	12	120	13.6587	11.6636	0.981464	7	17.4583	0.952046	7	25.1646	0.934807	7	18.2125	1.08613	7	12.5283	1.33577	7	29.6698	1.20526	7	23.9403	1.01863	7	29.9594	1.07088	7	13.2332	1.16022	7	15.0043
XP_004299366.1	PREDICTED: 60S ribosomal protein L34 [Fragaria vesca subsp. vesca]	38.33	1	5	22	389	42.6	6.46826	1.07884	24	9.3749	1.27358	24	20.6736	1.01639	24	11.1067	1.07017	24	13.9981	1.70392	24	34.3241	1.4649	24	20.168	0.572196	21	21.7438	0.776561	24	11.4651	0.806691	24	19.9162
XP_004306542.1	PREDICTED: polyketide synthase 1 [Fragaria vesca subsp. vesca]	13.37	6	6	24	837	93.3324	7.06396	1.29232	23	33.5248	1.29086	23	17.811	1.22978	23	15.8196	0.989808	23	10.3119	1.10334	23	13.7501	1.08463	23	19.9651	0.96345	23	18.632	1.0057	23	15.6775	1.03703	23	23.8597
XP_004289502.1	PREDICTED: beta-galactosidase 10 [Fragaria vesca subsp. vesca]	21.03	13	13	23	263	28.2654	8.20654	1.81948	5	18.8187	1.54626	5	19.3909	1.35162	5	9.28274	1.18576	5	3.00341	1.37616	5	17.6927	1.17793	5	12.1191	1.25298	5	5.04174	1.17457	5	12.636	1.34079	5	14.9729
FANhyb_rscf00000238.1.g00010.1	FANhyb_rscf00000238.1.g00010.1	39.16	1	11	38	152	16.5037	5.18604	1.37797	21	31.878	1.02927	21	21.4385	0.841075	21	19.5725	1.1518	21	10.5625	0.720659	21	30.2106	0.615802	21	19.0848	1.59132	21	32.4498	0.906031	21	11.373	0.701715	21	28.1093
XP_004306728.1	PREDICTED: desiccation protectant protein Lea14 homolog [Fragaria vesca subsp. vesca]	42.11	5	6	23	367	41.1815	6.80029	2.5765	2	15.091	1.87883	2	25.251	1.3465	2	10.8379	0.888263	2	23.5642	1.64717	2	0.987629	1.06626	2	7.61573	1.3918	2	16.0026	1.17121	2	0.803484	1.20482	2	10.1806
FANhyb_icon00002320_a.1.g00001.1	FANhyb_icon00002320_a.1.g00001.1	26.43	1	7	20	332	35.9857	5.68115	2.3126	17	48.7432	0.80152	17	14.29	0.654502	17	26.2495	1.27436	17	26.9201	0.442288	13	7.60813	0.39824	5	7.21325	3.0119	17	54.731	0.768345	17	10.41	0.561957	17	30.1338
XP_004297072.1	PREDICTED: late embryogenesis abundant protein, group 3 [Fragaria vesca subsp. vesca]	32.53	10	12	19	1898	204.044	6.21436	0.996865	27	36.5527	0.9216	27	10.9966	0.973684	27	15.1131	1.01966	27	17.6628	0.995675	27	22.3865	1.09651	27	20.2219	1.04728	27	31.3618	0.98615	27	16.1279	1.03571	27	24.0618
XP_004289868.1	PREDICTED: E3 ubiquitin-protein ligase UPL3 [Fragaria vesca subsp. vesca]	13.59	18	18	27	438	48.3676	7.63525	1.41802	18	57.1238	1.01733	18	17.0427	1.01209	18	14.8031	0.997086	18	11.5061	1.05831	18	50.5179	0.974519	18	19.6929	1.27716	18	44.4674	1.01126	18	25.6415	1.06036	18	22.679
FANhyb_rscf00002461.1.g00001.1	FANhyb_rscf00002461.1.g00001.1	23.06	9	10	19	523	57.9677	5.46533	0.822239	15	48.16	0.830369	15	20.6558	0.899875	15	22.1465	1.04182	15	20.3176	0.821043	15	53.8682	0.910042	15	14.8985	0.837269	15	30.9364	0.94449	15	19.1992	0.925321	15	42.3255
XP_004287945.1	PREDICTED: NEDD8-activating enzyme E1 regulatory subunit [Fragaria vesca subsp. vesca]	30.59	10	10	15	1656	187.26	5.04639	0.895076	3	28.4539	0.657342	3	25.4551	0.764728	3	8.90559	0.946146	3	16.8382	1.13111	3	60.118	0.978959	3	33.033	0.989067	3	20.6753	0.737268	3	12.2911	0.764638	3	9.22114
FANhyb_rscf00001470.1.g00001.1	FANhyb_rscf00001470.1.g00001.1	17.57	2	24	32	1098	120.533	6.97607	1.11768	12	17.5036	0.914586	12	22.8306	0.987462	12	23.6052	1.04678	12	15.5176	1.15841	12	29.5949	1.10945	12	16.6485	1.24131	12	27.4018	1.08097	12	15.2158	0.985545	12	14.6993
XP_011457926.1	PREDICTED: topless-related protein 4-like isoform X2 [Fragaria vesca subsp. vesca]	15.76	8	15	31	696	76.9032	6.25244	0.980168	2	7.01704	1.34096	2	0.344005	0.920728	2	6.32395	0.975659	2	9.40138	1.14839	2	6.45563	1.05383	2	0.376979	0.946487	2	6.63066	1.07361	2	2.90366	1.1336	2	15.4161
FANhyb_rscf00001028.1.g00002.1	FANhyb_rscf00001028.1.g00002.1	18.25	1	13	30	427	46.6725	6.62451	0.855413	6	16.2754	0.925334	6	10.9809	0.933581	6	3.52859	0.932666	6	10.373	0.75892	6	18.1017	0.801104	6	14.5982	0.838697	6	24.1786	0.819783	6	11.3718	0.960394	6	8.40832
XP_004295238.1	PREDICTED: carbamoyl-phosphate synthase small chain, chloroplastic-like [Fragaria vesca subsp. vesca]	19.91	2	7	19	655	74.6774	8.5874	0.761666	1		0.873219	1		0.890601	1		0.885382	1		0.934957	1		0.938059	1		0.891642	1		0.815541	1		1.07515	1
XP_004290130.1	PREDICTED: dnaJ homolog subfamily C member 2-like [Fragaria vesca subsp. vesca]	32.21	1	18	31	551	61.1169	7.98682	1.22537	8	49.2062	1.05616	8	32.456	1.21708	8	11.0716	0.978179	8	12.4761	1.09339	8	49.681	1.08264	8	28.1497	1.18166	8	26.0113	1.18613	8	15.0691	1.09345	8	34.3432
XP_011468578.1	PREDICTED: threonine synthase, chloroplastic, partial [Fragaria vesca subsp. vesca]	20.69	6	10	19	307	34.3878	5.14795	0.92933	3	3.46136	0.821364	3	17.6564	1.02746	3	7.68011	0.897367	3	15.0523	1.0352	3	12.017	0.837009	3	6.86978	0.992633	3	12.1772	1.06134	3	1.76363	0.755585	3	25.6448
FANhyb_rscf00001124.1.g00001.1	FANhyb_rscf00001124.1.g00001.1	27.36	1	6	16	959	108.962	5.38916	0.913409	4	16.4479	0.955751	4	14.4887	0.87355	4	4.23481	1.02295	4	10.7974	0.791818	4	12.1631	0.931181	4	17.1728	1.11647	4	21.5535	1.0447	4	10.5727	0.957476	4	10.548
FANhyb_rscf00000218.1.g00001.1	/partial/pseudo	14.91	2	12	19	531	57.8659	6.75635	1.09316	2	6.66357	0.840801	2	2.49232	0.898687	2	22.0033	0.963079	2	9.21785	0.855133	2	2.89157	0.861297	2	6.15674	1.01187	2	4.81912	0.850939	2	1.07484	0.925054	2	7.90987
XP_011463376.1	PREDICTED: aldehyde dehydrogenase family 2 member B7, mitochondrial-like isoform X1 [Fragaria vesca subsp. vesca]	19.59	2	11	18	595	64.9745	8.25049	1.26303	5	11.2773	1.07748	5	10.0405	0.98586	5	16.5111	1.03237	5	8.63472	1.20311	5	13.1913	0.947266	5	0.896651	1.26592	5	12.6602	1.14574	5	3.35973	1.12218	5	15.1779
XP_011459658.1	PREDICTED: LOW QUALITY PROTEIN: adenylosuccinate synthetase, chloroplastic-like [Fragaria vesca subsp. vesca]	17.31	4	8	20	774	88.8621	9.0415	1.19261	17	14.0704	1.02041	17	14.2124	1.1753	17	12.4908	0.985592	17	12.0461	1.0155	17	10.0142	0.947097	17	21.4099	1.27906	17	32.4504	1.12588	17	13.7331	1.20227	17	25.4091
XP_004304385.1	PREDICTED: multiple C2 and transmembrane domain-containing protein 1-like [Fragaria vesca subsp. vesca]	16.41	9	11	24	466	51.2552	6.25244	0.468145	19	21.2935	0.395052	19	74.3254	0.567672	19	36.0819	1.36902	19	26.9742	1.2346	19	49.964	1.52914	19	40.9394	0.653081	12	32.2762	0.509797	19	34.0517	0.841455	19	19.5933
XP_004306064.1	PREDICTED: phenolic glucoside malonyltransferase 1-like [Fragaria vesca subsp. vesca]	27.68	9	9	19	146	16.784	9.26123	0.907784	2	2.63044	1.09874	2	6.4531	1.07068	2	6.43927	1.00243	2	14.7086	0.862525	2	10.4534	0.937561	2	21.5672	1.06295	2	0.545325	1.04847	2	10.0902	1.06702	2	5.13983
FANhyb_icon00000799_a.1.g00001.1	/partial	52.05	1	5	19	307	32.7534	9.46631	1.12992	8	20.9397	0.993028	8	13.568	0.921264	8	12.3792	0.960014	8	12.3346	0.923292	8	8.1815	0.862517	8	15.2858	1.12647	8	31.0858	1.04763	8	16.002	0.940526	8	23.2039
XP_004302662.1	PREDICTED: mitochondrial uncoupling protein 1-like [Fragaria vesca subsp. vesca]	21.17	4	5	12	195	21.9398	9.59814	1.11354	14	19.7091	1.33464	14	15.525	1.09138	14	17.7361	1.05956	14	11.0711	1.1436	14	38.8385	1.23745	14	24.2704	1.03421	14	24.0421	1.05753	14	26.9289	1.27188	14	25.3767
FANhyb_rscf00000062.1.g00012.1	FANhyb_rscf00000062.1.g00012.1	38.97	4	7	25	529	57.9347	6.40479	1.48579	21	26.4696	1.43876	21	16.3467	1.17493	21	10.8605	1.09695	21	13.4849	1.57967	21	31.2406	1.18061	21	21.6423	1.13893	21	25.8775	1.26975	21	11.2213	1.28962	21	27.421
XP_004291374.1	PREDICTED: endoglucanase 10-like [Fragaria vesca subsp. vesca]	20.42	9	10	26	1069	123.987	5.79541	1.13844	1		0.809645	1		1.22301	1		1.19287	1		1.57489	1		1.22305	1		1.56687	1		1.23897	1		1.09198	1
FANhyb_rscf00000284.1.g00002.1	FANhyb_rscf00000284.1.g00002.1	19.27	1	19	30	609	66.0144	6.45557	0.939227	1		1.19424	1		1.10199	1		1.06664	1		0.932308	1		1.03698	1		1.00128	1		0.882307	1		1.09315	1
XP_004299544.1	PREDICTED: 66 kDa stress protein [Fragaria vesca subsp. vesca]	24.47	1	10	16	361	38.9008	6.82959	1.61583	1		1.42679	1		0.974479	1		1.0809	1		0.764952	1		0.792036	1		1.62397	1		1.2552	1		1.37596	1
XP_004308124.1	PREDICTED: sorbitol dehydrogenase [Fragaria vesca subsp. vesca]	17.17	1	6	17	230	26.4391	8.22119	1.18742	32	20.1074	1.22427	32	16.0141	1.13792	32	16.1952	1.01778	32	13.4321	1.03797	32	28.7453	0.963629	32	18.7675	1.16934	32	16.5701	1.06664	32	15.5478	1.16682	32	15.755
XP_004298862.1	PREDICTED: V-type proton ATPase subunit E-like [Fragaria vesca subsp. vesca]	47.39	11	11	32	1087	119.439	8.20654	1.44235	4	46.7621	1.14952	4	24.7954	1.06018	4	26.0196	1.21117	4	7.94917	1.49189	4	8.44851	1.17479	4	18.0126	1.54329	4	56.9556	1.16502	4	18.9618	1.08769	4	35.14
XP_004299792.1	PREDICTED: calcium-transporting ATPase 8, plasma membrane-type-like [Fragaria vesca subsp. vesca]	12.7	3	12	19	196	21.7784	7.32764	1.38186	5	25.4576	0.801231	5	19.7344	0.864617	5	17.3592	1.15469	5	18.9311	1.01056	5	42.8955	0.984454	5	19.9065	1.16527	5	12.4048	0.767965	5	20.4562	0.888809	5	22.4394
XP_004306803.1	PREDICTED: remorin-like [Fragaria vesca subsp. vesca]	43.37	2	10	24	220	24.8812	10.1987	0.942827	17	16.0824	0.840186	17	20.5632	0.96022	17	27.1552	1.04625	17	13.1313	0.935742	17	20.277	0.957967	17	10.9931	1.00026	17	17.2106	0.962198	17	14.0426	0.980231	17	19.4668
XP_011461387.1	PREDICTED: 60S ribosomal protein L10 [Fragaria vesca subsp. vesca]	22.73	3	5	24	605	68.6986	8.76318	1.23911	13	43.8978	1.04418	13	14.6134	1.09194	13	16.0241	0.99638	13	15.5689	1.12092	13	47.8418	1.17441	13	28.5939	1.24294	13	26.5976	1.06593	13	14.7903	1.08302	13	16.2309
XP_011463217.1	PREDICTED: signal recognition particle subunit SRP68 [Fragaria vesca subsp. vesca]	25.62	9	14	23	397	41.9731	8.36768	1.21894	17	22.0805	1.22721	17	12.1857	1.1677	17	18.3579	1.02755	17	11.9458	1.21474	17	18.9193	1.08621	17	11.5408	1.26707	17	22.2431	1.12072	17	11.22	1.08868	17	15.0556
XP_004309642.1	PREDICTED: cysteine synthase [Fragaria vesca subsp. vesca]	40.3	9	10	41	356	39.8802	4.88135	0.883504	17	10.1264	1.08432	17	16.2312	0.980833	17	14.7547	0.925659	17	10.8595	0.709179	17	19.4132	0.80558	17	19.6749	0.859155	17	15.5258	0.986205	16	13.8175	0.97052	17	22.9184
XP_004306859.1	PREDICTED: ATPase GET3 [Fragaria vesca subsp. vesca]	43.54	9	10	19	498	54.1398	5.43994	1.11511	22	46.4355	1.03347	22	10.5914	1.00766	22	18.9197	1.13113	22	13.4322	1.45514	22	46.0263	1.17131	22	15.3899	1.30734	22	29.8908	1.14049	22	22.3916	1.37782	22	21.6958
XP_004287489.1	PREDICTED: glucan endo-1,3-beta-glucosidase 13 [Fragaria vesca subsp. vesca]	23.9	9	9	22	490	53.7666	6.02393	0.911496	4	7.15328	1.02606	4	13.3584	1.33866	4	10.5549	0.765525	4	2.76305	0.816453	4	2.9589	0.757903	4	10.3191	0.812192	4	9.25777	0.870778	4	7.02169	1.1691	4	13.6888
XP_011463671.1	PREDICTED: mitotic checkpoint protein BUB3.3-like [Fragaria vesca subsp. vesca]	15.31	1	7	20	906	99.522	4.91943	1.04319	4	14.3604	0.944095	4	6.47046	1.08726	4	0.249872	0.987712	4	11.0363	0.942081	4	18.0889	0.92051	4	7.08418	1.20122	4	4.07036	1.06315	4	5.56269	0.937966	4	16.7945
FANhyb_rscf00001385.1.g00003.1	/partial	20.64	3	16	29	444	50.4593	6.81494	0.888388	3	31.5451	0.980003	3	5.93941	1.00049	3	10.6732	0.914173	3	9.97075	0.763296	3	32.7282	0.936947	3	0.431138	0.86707	3	31.6209	0.938323	3	1.06039	0.90714	3	12.8509
FANhyb_rscf00000027.1.g00029.1	FANhyb_rscf00000027.1.g00029.1	41.67	1	14	33	289	31.3185	8.1626	0.937591	17	17.3433	1.28388	17	19.0972	1.09453	17	19.736	0.967539	17	16.1905	0.798153	17	34.1144	0.904227	17	13.8639	0.75363	17	16.9629	0.849988	17	19.8115	0.996849	17	17.8858
XP_004302460.1	PREDICTED: UPF0603 protein At1g54780, chloroplastic [Fragaria vesca subsp. vesca]	24.57	7	7	17	421	45.7784	7.1958	0.956916	18	21.3131	1.15158	18	20.5817	1.03502	18	24.4546	0.994825	18	15.7105	0.976611	18	32.3969	0.996069	18	28.269	0.910713	18	38.0989	1.03489	18	20.0177	0.992654	18	39.1997
XP_004288286.1	PREDICTED: branched-chain-amino-acid aminotransferase 3, chloroplastic-like [Fragaria vesca subsp. vesca]	30.4	11	11	18	220	24.8542	8.29443	1.01626	22	11.3687	1.07345	22	10.3737	1.10644	22	15.6187	1.14517	22	11.0996	1.07925	22	20.9494	1.26898	22	13.249	1.046	22	14.9856	0.998916	22	12.3405	1.06103	22	16.3618
XP_004293598.1	PREDICTED: calcyclin-binding protein-like [Fragaria vesca subsp. vesca]	60	11	11	23	62	6.5304	4.99561	0.947724	6	48.7736	1.10588	6	12.8842	0.980976	6	14.723	1.20313	6	24.9929	1.09531	6	58.9115	1.13053	6	39.5867	0.987773	6	32.2498	1.05333	6	19.5357	1.08493	6	36.9344
FANhyb_icon00040644_a.1.g00001.1	/partial	91.94	3	7	22	1014	110.546	6.07471	0.761139	10	17.4877	0.804877	10	18.8224	0.840199	10	20.4746	0.912694	10	13.085	0.617396	10	20.8823	0.829001	10	18.1129	0.769428	10	17.2432	0.796309	10	17.5394	0.759445	10	22.7712
XP_004290964.1	PREDICTED: calcium-transporting ATPase 1, chloroplastic [Fragaria vesca subsp. vesca]	8.48	5	7	15	168	17.5194	3.75146	0.978312	20	19.8892	1.44602	20	18.7013	1.1358	20	23.9692	0.893026	20	14.6472	0.608514	19	34.1622	0.682064	20	24.8325	0.96347	20	28.0284	1.12866	20	18.9641	1.3421	20	11.627
FANhyb_rscf00006107.1.g00001.1	FANhyb_rscf00006107.1.g00001.1	85.12	4	6	26	443	50.1732	9.36377	0.987665	38	30.3456	1.03308	38	20.3795	1.02281	38	17.2927	1.07519	38	14.0423	1.13605	38	23.1819	1.2086	38	15.431	0.955781	38	23.9431	0.926037	38	15.6157	1.01102	38	24.4776
XP_004291234.1	PREDICTED: uncharacterized protein LOC101294037 [Fragaria vesca subsp. vesca]	35.67	18	18	38	418	46.2284	6.68311	1.17097	25	40.9938	1.02855	25	19.753	1.04692	25	16.7514	1.03804	25	20.9901	0.944223	25	35.1444	0.914034	25	28.8206	1.25375	25	26.5179	1.07879	25	23.7037	1.07838	25	22.9824
XP_011469322.1	PREDICTED: diphosphomevalonate decarboxylase [Fragaria vesca subsp. vesca]	30.14	10	10	25	460	47.6375	6.85889	1.05578	6	28.1805	1.02777	6	17.8031	1.03948	6	24.6836	0.917585	6	10.9069	0.934354	6	67.6563	0.983308	6	22.4834	0.805604	6	26.4395	0.919249	6	13.2383	1.02291	6	43.6567
XP_004302714.1	PREDICTED: arginine biosynthesis bifunctional protein ArgJ, chloroplastic [Fragaria vesca subsp. vesca]	23.91	3	9	16	386	41.0715	8.73389	0.86921	19	20.0966	0.946659	19	16.9955	0.994787	19	13.9281	1.02183	19	16.6275	0.832959	19	26.1432	0.963479	19	24.4703	0.983669	19	48.2948	0.915251	19	10.5815	0.95468	19	30.5007
XP_004294766.1	PREDICTED: malonyl-CoA-acyl carrier protein transacylase, mitochondrial isoform X1 [Fragaria vesca subsp. vesca]	24.61	9	9	19	136	14.8209	9.36377	0.949986	17	29.1475	1.10637	17	18.6252	0.949216	17	15.6969	1.03936	17	13.645	1.00924	17	15.4703	1.04779	17	18.9742	0.939133	16	32.0675	0.964308	17	24.0946	1.08272	17	24.8736
FANhyb_rscf00000780.1.g00006.1	FANhyb_rscf00000780.1.g00006.1	38.97	3	3	17	406	44.1216	7.07861	1.14944	27	20.0119	1.23775	27	18.3334	1.10729	27	14.0069	0.995794	27	14.6083	1.05709	27	18.7576	0.99248	27	17.6165	0.992796	27	14.7012	0.979226	27	10.1181	1.07296	27	15.2277
XP_004297743.1	PREDICTED: photosystem II stability/assembly factor HCF136, chloroplastic [Fragaria vesca subsp. vesca]	36.21	11	11	27	196	21.0138	7.92822	1.28382	17	22.2341	1.234	17	12.5454	1.11572	17	7.80051	1.0317	17	16.6142	1.12535	16	20.7734	1.08792	17	12.68	1.11897	17	15.6573	1.0858	17	13.7521	1.19997	17	12.9107
XP_004296922.1	PREDICTED: peroxiredoxin-2F, mitochondrial [Fragaria vesca subsp. vesca]	35.71	7	7	17	682	73.8261	8.1333	0.935799	15	34.5409	0.962695	15	20.1293	0.963353	15	19.7016	0.928139	15	19.1096	1.11401	15	43.1766	1.11684	15	23.2506	0.896994	15	25.4159	1.05976	15	24.5118	1.0734	15	27.0374
XP_004297399.1	PREDICTED: uncharacterized protein LOC101309147 [Fragaria vesca subsp. vesca]	22.73	11	13	23	480	50.5471	7.23975	0.858649	1		1.22301	1		0.880456	1		0.878532	1		0.702417	1		0.792187	1		0.738514	1		0.871923	1		0.882354	1
FANhyb_rscf00001367.1.g00002.1	FANhyb_rscf00001367.1.g00002.1	30.42	1	11	18	676	73.8426	5.18604	1.24572	3	37.921	1.11788	3	4.05875	1.17658	3	13.2363	1.21824	3	0.991654	1.31464	3	12.7018	1.2115	3	8.87552	1.35292	3	9.65198	1.29743	3	4.15888	1.25369	3	3.50109
FANhyb_rscf00000036.1.g00013.1	FANhyb_rscf00000036.1.g00013.1	25.44	2	13	25	713	82.4814	8.79248	0.983568	20	40.8648	0.888281	20	15.3971	0.867808	20	10.6565	1.09356	20	16.5349	1.02398	20	37.0332	1.05789	20	25.5102	1.06744	20	26.2969	0.953123	20	20.9999	0.97564	20	27.4982
FANhyb_rscf00001449.1.g00003.1	FANhyb_rscf00001449.1.g00003.1	22.3	14	14	20	687	78.2135	6.81494	1.0741	3	65.082	1.04047	3	29.315	1.11283	3	3.99822	0.900993	3	32.8061	0.871625	3	10.4847	0.848456	3	13.8509	1.05705	3	76.271	1.00201	3	2.7958	1.00845	3	36.4208
FANhyb_rscf00000261.1.g00009.1	FANhyb_rscf00000261.1.g00009.1	25.33	1	14	28	3012	327.848	5.65576	1.08399	24	29.6639	1.02175	24	14.9852	1.05675	24	15.7795	1.03976	24	20.1803	1.09505	24	32.4658	1.04285	24	28.2735	1.03105	24	27.532	1.07324	24	18.7332	1.01624	24	27.7331
XP_004308439.1	PREDICTED: uncharacterized protein LOC101293146 [Fragaria vesca subsp. vesca]	6.74	15	15	24	267	29.706	9.65674	1.153	5	11.9092	1.19197	5	4.30786	1.09743	5	15.3932	1.07421	5	15.8803	1.01023	5	10.8152	0.937142	5	15.5898	0.880044	5	5.78835	0.974767	5	14.6663	0.918358	5	10.8933
FANhyb_rscf00000228.1.g00004.1	FANhyb_rscf00000228.1.g00004.1	34.46	2	8	21	267	30.0133	5.40186	0.981135	16	33.942	1.07622	16	18.5418	1.01416	16	11.8515	0.941464	16	17.1816	0.883329	16	41.4623	0.928232	16	15.458	1.05257	16	26.9678	0.99605	16	22.2079	1.07345	16	13.3662
XP_004304415.1	PREDICTED: syntaxin-71-like [Fragaria vesca subsp. vesca]	43.45	9	10	19	153	17.223	7.34229	0.767666	20	19.7556	1.00252	20	23.3552	0.881852	20	18.5347	1.12231	20	22.6585	1.01151	20	17.3134	1.06927	20	20.6596	0.902442	20	20.369	0.902214	20	14.909	0.883299	20	21.7756
XP_004294139.1	PREDICTED: ubiquitin-conjugating enzyme E2 35 [Fragaria vesca subsp. vesca]	48.37	4	7	27	428	48.2536	5.8335	1.08353	4	30.7691	1.05476	4	12.895	0.987483	4	7.5022	1.01959	4	5.03809	1.13731	4	15.4859	1.08233	4	4.36928	1.13253	4	19.2326	1.06168	4	14.1549	1.2022	4	13.3368
XP_004303319.1	PREDICTED: DEAD-box ATP-dependent RNA helicase 56-like [Fragaria vesca subsp. vesca]	32.01	3	11	25	482	55.6631	7.26904	1.01858	13	50.6986	1.15042	13	18.7101	1.01035	13	13.2279	0.98136	13	13.2919	0.95043	13	39.944	0.830178	13	23.5004	1.04008	13	42.9013	1.01627	13	34.2277	0.973767	13	40.7005
XP_004287267.1	PREDICTED: bifunctional purple acid phosphatase 26 [Fragaria vesca subsp. vesca]	24.07	8	8	13	210	22.4725	9.15869	0.758986	6	10.0586	1.13383	6	11.7929	1.06427	6	9.75169	0.798403	6	6.78237	0.757358	6	20.3756	0.841004	6	13.5698	0.686042	6	15.759	0.956589	6	2.55995	0.911557	6	24.4892
FANhyb_icon00015080_a.1.g00001.1	/partial	64.29	2	9	18	184	20.3252	6.0874	1.08123	21	22.2301	0.941972	21	12.9683	0.964136	21	23.7437	1.00099	21	14.4951	0.754647	21	35.6211	0.594147	21	26.3948	1.41834	21	15.3902	1.00796	21	8.31955	1.02311	21	29.0654
FANhyb_rscf00000425.1.g00006.1	FANhyb_rscf00000425.1.g00006.1	26.09	4	4	21	840	91.2581	7.25439	1.18074	15	43.8888	1.03278	15	26.9508	1.03536	15	20.2433	1.10157	15	14.1407	1.11653	15	47.0593	1.11656	15	29.9764	1.22787	15	40.9608	0.989127	15	21.1348	1.12564	15	29.5317
XP_011461703.1	PREDICTED: beta-galactosidase 8 [Fragaria vesca subsp. vesca]	22.74	12	14	21	193	22.1245	7.47412	0.909616	10	23.3798	1.13425	10	21.0808	1.08485	10	14.8472	1.0749	10	9.5598	1.03788	9	25.0609	1.03885	10	23.0262	0.952647	10	21.6126	0.980214	10	22.4602	1.00103	10	16.8053
FANhyb_rscf00000036.1.g00022.1	FANhyb_rscf00000036.1.g00022.1	43.52	4	8	23	1382	152.214	5.2876	0.886814	23	22.9744	0.914792	23	13.0999	0.985199	23	24.2577	0.932624	23	15.2505	0.913722	23	46.3865	0.975594	23	23.9277	1.00445	23	36.2364	0.990882	23	30.2179	0.846148	23	29.6441
XP_011458515.1	PREDICTED: eukaryotic translation initiation factor 5B [Fragaria vesca subsp. vesca]	14.98	15	15	23	471	52.5433	6.81494	1.08527	11	9.36335	1.30375	11	13.7936	1.16689	11	16.7225	0.839662	11	13.8252	0.697777	11	19.9764	0.686999	11	16.6461	0.846367	11	23.6793	0.873592	11	7.80043	0.947306	11	20.303
XP_004291451.2	PREDICTED: uncharacterized protein LOC101309317 [Fragaria vesca subsp. vesca]	13.59	6	6	11	257	27.9575	4.83057	1.28065	3	9.64231	0.940701	3	9.20207	0.997238	3	1.05996	0.904	3	18.1177	0.748364	3	14.2853	0.655454	3	8.27428	1.08277	3	4.34778	0.951086	3	4.62357	0.636552	3	1.69047
FANhyb_rscf00000941.1.g00005.1	FANhyb_rscf00000941.1.g00005.1	33.07	1	6	14	264	27.7235	10.77	0.872784	16	31.2825	0.709303	16	39.9031	0.786891	16	30.7556	1.46366	16	37.3384	1.85229	16	92.0541	1.556	16	65.2272	1.06646	15	36.154	0.853553	16	31.2113	1.12686	16	39.2139
XP_004297466.2	PREDICTED: HMG-Y-related protein B-like [Fragaria vesca subsp. vesca]	25.38	5	5	16	417	47.4462	6.34131	1.17084	15	13.9589	1.24726	15	8.47357	1.16864	15	16.4333	0.942755	14	11.0569	0.90336	15	17.8182	0.887238	14	20.434	1.1393	15	12.2109	1.14236	13	9.62486	0.89355	15	31.1444
XP_004304054.1	PREDICTED: methylthioribose kinase [Fragaria vesca subsp. vesca]	28.3	7	9	19	146	15.8394	8.98291	0.822721	14	20.3258	1.05744	14	12.393	0.961089	14	21.8364	1.02668	14	17.7502	0.931487	13	15.3415	0.906466	14	11.0945	0.803504	13	32.3312	0.920546	14	22.9825	0.904514	14	23.7048
XP_004290161.1	PREDICTED: peptidyl-prolyl cis-trans isomerase FKBP15-1 [Fragaria vesca subsp. vesca]	56.85	5	5	14	577	62.8552	5.90967	0.961364	25	13.0484	1.0334	25	10.3908	0.992034	25	9.41007	1.00352	25	8.15607	1.03169	25	28.6861	0.962836	25	13.2385	1.04389	25	20.022	1.03481	25	11.8026	1.01606	25	17.1783
XP_004297981.1	PREDICTED: pyruvate kinase isozyme A, chloroplastic [Fragaria vesca subsp. vesca]	24.61	11	12	27	504	54.1306	4.75439	1.03464	17	22.5498	1.04045	17	24.9346	1.00403	17	15.8674	0.956515	17	20.4583	1.09522	17	27.6136	1.10578	17	16.9928	1.0221	17	28.6855	0.99721	17	5.9949	0.966176	17	22.7532
XP_004290380.1	PREDICTED: uncharacterized protein LOC101298669 [Fragaria vesca subsp. vesca]	21.23	8	8	17	222	25.1936	6.85889	1.1322	19	36.3744	0.874499	19	15.7268	1.04387	19	15.5038	1.00682	19	12.633	1.14944	19	41.0385	1.06798	19	16.6285	1.07892	19	21.7769	1.02346	19	17.7126	0.989226	19	13.3604
[truncated: 5,872 more rows]
