# Supplementary material for: Phenotypic analysis combined with tandem mass tags (TMT) labeling reveal the heterogeneity of strawberry stolon buds
Source: BMC Plant Biol. 2019 Nov 19;19:505. doi: 10.1186/s12870-019-2096-0 (PMC6862844; doi:10.1186/s12870-019-2096-0)
Supplement: Supplementary file 11 — Additional file 11: Table S2. Raw data of identified peptides in TMT quantitation. [file 12870_2019_2096_MOESM11_ESM.xlsx]

## Sheet: sheet1
Supplementary Data S2. Raw data of identified peptides in TMT quantitation
Sequence	PSMs	Protein Group Accessions	Modifications	PEP	IonScore	Exp Value	Charge	MH+ [Da]	ΔM [ppm]	Missed Cleavages	M-1/REF	M-1/REF Count	M-1/REF Variability [%]	M-2/REF	M-2/REF Count	M-2/REF Variability [%]	M-3/REF	M-3/REF Count	M-3/REF Variability [%]	N-1/REF	N-1/REF Count	N-1/REF Variability [%]	N-2/REF	N-2/REF Count	N-2/REF Variability [%]	N-3/REF	N-3/REF Count	N-3/REF Variability [%]	D-1/REF	D-1/REF Count	D-1/REF Variability [%]	D-2/REF	D-2/REF Count	D-2/REF Variability [%]	D-3/REF	D-3/REF Count	D-3/REF Variability [%]
aTVAAAHR	1	XP_004307026.1	N-Term(Acetyl)	0.0012	52.33	0.00011842	2	838.452	-1.34228	0
aTAGGGGR	2	XP_004299766.1	N-Term(TMT10)	0.001279	48.34	0.000575228	2	875.489	-0.931062	0	0.720383	2	19.5385	0.906603	2	10.7395	1.12525	2	9.90485	0.820268	2	11.1429	0.855752	2	38.9926	1.16615	2	1.07607	0.749511	2	29.7733	0.805095	2	4.54066	1.13278	2	15.8938
eLASASA	1	XP_004299766.1	N-Term(TMT10)	0.00297	46.8	0.000552619	2	877.484	1.151	0	0.896574	1		0.652534	1		0.799349	1		0.531145	1		0.851772	1		0.848815	1		0.47757	1		0.81507	1		0.493682	1
aDTLSALR	1	XP_004300605.1	N-Term(Acetyl)	0.002863	46.15	0.000270567	2	888.48	1.50785	0
sIDISGA	3	XP_011469873.1;XP_011469874.1	N-Term(TMT10)	0.0006707	59.49	4.67836e-05	2	891.498	-0.332873	0
lAAGFAN	2	XP_004303212.1	N-Term(TMT10)	0.0005116	53.63	0.000123334	2	892.509	0.132813	0	0.60728	2	2.08408	0.634273	2	30.4456	0.815195	2	2.44638	1.49308	2	2.9297	1.57537	2	3.08808	1.71253	2	8.0171	0.685989	2	19.3968	0.699891	2	21.2865	0.893971	2	11.8429
gGSSGGVR	1	XP_004302765.1	N-Term(TMT10)	0.0005208	33.71	0.0169175	2	905.501	0.716499	0	0.876159	1		0.926527	1		1.18814	1		1.13134	1		1.18887	1		1.33434	1		0.551716	1		0.863012	1		1.1813	1
iGFAEAA	3	XP_011461056.1	N-Term(TMT10)	0.00104	52.8	0.000178697	2	907.509	0.0234609	0	1.212	3	14.3755	1.06685	3	16.0448	0.934888	3	12.01	0.930897	3	8.09042	0.800434	3	1.17214	0.847861	3	0.503625	0.995104	3	4.85783	0.893204	3	2.33517	0.830007	3	0.376992
aLFGGTN	2	FANhyb_icon00020541_a.1.g00001.1;XP_004288978.1	N-Term(TMT10)	0.0061	34.72	0.00647592	2	908.501	-3.53804	0
gSASGmR	1	FANhyb_rscf00000330.1.g00003.1	N-Term(TMT10); M6(Oxidation)	0.004578	28.4	0.0146712	2	910.461	-0.151599	0	0.858593	1		0.797047	1		0.876691	1		0.992172	1		0.861221	1		0.82925	1		0.330115	1		0.843555	1		0.619114	1
lLGNSGQ	1	XP_004287736.1	N-Term(TMT10)	0.004343	28.08	0.0700963	2	917.526	1.17983	0	0.519696	1		0.714312	1		0.795292	1		0.812148	1		0.481867	1		0.729961	1		0.528899	1		0.750528	1		0.604492	1
sGVSGAGR	1	FANhyb_rscf00001355.1.g00001.1;XP_004290305.1	N-Term(TMT10)	0.0009874	43.01	0.00199014	2	919.516	-0.250894	0
aTGQLFSR	2	FANhyb_rscf00000172.1.g00017.1	N-Term(Acetyl)	0.0002279	57.41	3.63103e-05	2	921.479	-0.0302779	0
aTAAPTPPR	1	XP_004287064.1	N-Term(Acetyl)	0.0008723	42.52	0.00113631	2	923.495	0.196255	0
aTTTAAPPR	1	XP_004303733.1	N-Term(Acetyl)	0.002858	43.31	0.000487659	2	927.491	1.73493	0
vELGGEP	1	FANhyb_rscf00007494.1.g00001.1	N-Term(TMT10)	0.002709	44.41	0.000382166	2	929.513	-1.53886	0	0.707441	1		0.826278	1		0.908456	1		0.853666	1		0.572159	1		0.715703	1		0.696415	1		0.763614	1		0.695292	1
iVFGGTN	4	XP_004296080.1	N-Term(TMT10)	0.0001687	58.71	4.34713e-05	2	936.536	1.14163	0	1.23163	4	27.415	0.763543	4	2.00478	1.10659	4	16.7432	0.899354	4	17.6173	0.962745	4	21.7523	0.767854	4	7.8174	1.34485	4	21.1464	0.725931	4	7.80027	1.22713	4	17.1565
aVFGFGI	3	FANhyb_rscf00002418.1.g00002.1;XP_004303342.1	N-Term(TMT10)	0.0008708	43.68	0.00110351	2	939.551	0.448521	0
sSIGSHGA	1	XP_004297080.1	N-Term(TMT10)	0.001785	34.64	0.00238773	2	944.5	0.605129	0	1.0655	1		1.12273	1		0.782129	1		1.11544	1		1.08458	1		1.03062	1		1.31963	1		1.21609	1		0.909972	1
gAAAGILR	1	XP_004304508.1	N-Term(TMT10)	0.004585	30.27	0.0257484	2	957.604	-0.0393214	0	0.973441	1		1.06095	1		1.0236	1		0.899903	1		0.628704	1		0.856245	1		0.750554	1		0.929971	1		0.941531	1
aAQAAAAR	1	XP_011459785.1	N-Term(TMT10)	0.000424	32.46	0.0113225	2	958.563	-0.418919	0	0.846945	1		0.722045	1		0.778635	1		0.98726	1		1.11393	1		1.1429	1		0.918323	1		0.997243	1		0.810867	1
sLLGIVGA	1	XP_011469546.1	N-Term(TMT10)	0.003275	48.9	0.000486314	2	958.618	5.17672	0	1.01073	1		0.682767	1		1.112	1		0.753462	1		0.884148	1		0.817293	1		0.917267	1		0.739343	1		1.17149	1
gSGIVAAR	5	FANhyb_rscf00001807.1.g00003.1	N-Term(TMT10)	0.0051	41.84	0.00229777	2	959.585	1.85648	0	1.02914	5	20.863	0.776592	5	22.6351	0.87765	5	16.8244	1.00585	5	17.1223	1.01074	5	14.4421	0.935745	5	11.6944	0.963828	5	19.9791	0.82741	5	4.45961	0.954683	5	8.49869
aSAEIEFR	4	XP_004289673.1	N-Term(Acetyl)	0.000533	57.81	1.49019e-05	2	964.474	0.580961	0
mETGGGk	3	FANhyb_rscf00006857.1.g00001.1	N-Term(Acetyl); M1(Oxidation); K7(TMT10)	0.004675	27.26	0.0187932	2	966.477	0.64569	0	0.498226	3	28.1569	0.455352	3	16.2579	0.649577	3	5.04514	1.0153	3	0.0172955	1.03828	3	16.2335	1.2016	3	1.39455	0.844612	3	6.84753	0.896222	3	2.80113	0.808823	3	11.0974
tPLGALGL	3	XP_004300703.1	N-Term(TMT10)	0.0003983	53.65	9.66603e-05	2	970.613	-0.420963	0	1.558	3	8.06611	1.28335	3	2.08886	1.65911	3	10.6234	1.14058	3	13.3747	1.05327	3	0.103292	1.17641	3	12.4995	1.40299	3	11.9053	0.882516	3	1.9784	1.45397	3	6.06126
gGFGGSDF	1	FANhyb_rscf00000247.1.g00010.1	N-Term(TMT10)	3.299e-05	42.16	0.000203725	2	972.463	0.164272	0	0.695271	1		1.00238	1		0.659329	1		0.75448	1		0.650177	1		0.913906	1		0.399569	1		0.836567	1		0.688614	1
sVIELLTR	3	FANhyb_icon16372515_o.1.g00001.1;XP_004304415.1	N-Term(Acetyl)	0.0004347	53.55	0.000115029	2	972.573	0.344658	0
gNAAVGVR	2	FANhyb_rscf00000210.1.g00013.1	N-Term(TMT10)	5.612e-05	55.58	6.11494e-05	2	972.579	0.251729	0	0.889208	2	3.767	1.03554	2	18.6297	0.942696	2	12.7193	1.18542	2	15.9626	0.845917	2	17.0511	1.10802	2	16.219	0.968501	2	20.0622	0.925787	2	33.7416	0.888337	2	7.65329
aLEVAAk	2	XP_004307406.1	N-Term(Acetyl); K7(TMT10)	0.004406	45.55	0.00109495	2	972.593	-0.123761	0	0.599721	2	15.3374	0.878696	2	3.98694	1.02544	2	17.1846	0.743903	2	10.4246	0.553774	2	13.508	0.677329	2	2.56742	0.579327	2	30.6109	0.771167	2	17.4262	0.781392	2	12.019
vGATAGLR	1	XP_004291701.1	N-Term(TMT10)	0.0006755	46.68	0.000956858	2	973.601	1.616	0	1.41065	1		1.5807	1		1.43301	1		1.38679	1		1.84738	1		1.42657	1		1.0618	1		1.46587	1		1.4556	1
sLITDEVR	1	XP_004300077.1	N-Term(Acetyl)	0.0005002	58.96	1.13081e-05	2	974.517	1.71272	0
aTAVAAEI	1	XP_004290976.1	N-Term(TMT10)	0.0002986	49.94	0.000499351	2	974.573	1.17427	0	0.806689	1		0.972073	1		0.952553	1		0.737627	1		0.715788	1		0.934717	1		0.624101	1		0.807567	1		0.731988	1
eLALLTS	1	XP_004296898.1	N-Term(TMT10)	0.004497	46.8	0.000645593	2	975.592	-0.0199979	0	0.814798	1		1.01364	1		1.05734	1		0.891547	1		0.654583	1		0.653833	1		0.784117	1		0.79227	1		0.849856	1
aLSLFGNGR	2	XP_011469874.1	N-Term(Acetyl)	0.000888	41.41	0.00172381	2	976.519	-2.25171	0
eGLVVGSS	1	XP_004304606.1	N-Term(TMT10)	0.001763	38.89	0.00504867	2	976.556	4.40967	0	0.80797	1		0.86379	1		0.937119	1		0.765596	1		0.732084	1		0.710011	1		0.849296	1		0.823373	1		0.722482	1
gTITTEE	1	XP_004307921.1	N-Term(TMT10)	0.004296	31.84	0.0160386	2	979.514	-0.415083	0	0.380196	1		0.523167	1		0.657369	1		0.67731	1		0.345581	1		0.485605	1		0.374118	1		0.553279	1		0.33571	1
sLTLGLF	2	YP_004286133.1	N-Term(TMT10)	0.0006503	47.29	0.00155469	2	979.603	0.0657373	0	1.21297	2	28.5647	1.45591	2	25.1311	0.81745	2	48.9956	1.05179	2	11.3565	0.762189	2	16.1434	0.880744	2	27.7606	0.841938	2	91.0718	0.916291	2	34.0957	0.665939	2	78.3586
vSYASAR	3	FANhyb_rscf00001583.1.g00004.1;XP_004304040.1	N-Term(TMT10)	0.004202	38.21	0.00379785	2	982.553	1.54705	0
aAVVAAVR	1	XP_004309682.1	N-Term(TMT10)	0.001534	32.31	0.0158328	2	985.636	-0.0889318	0	1.12834	1		0.919552	1		1.00781	1		1.05154	1		1.02559	1		1.12775	1		1.16726	1		1.01168	1		1.08763	1
gLILSVR	4	XP_004307649.1;XP_004295773.1	N-Term(TMT10)	0.00351	24.38	0.077875	2	986.657	0.711032	0
iMDGIIP	1	XP_004308576.1	N-Term(TMT10)	0.002247	49.24	0.000375241	2	987.576	1.0094	0	1.0551	1		0.918601	1		1.21889	1		0.827323	1		0.555249	1		0.557074	1		1.22401	1		1.03907	1		1.09555	1
iGSAGVVR	3	FANhyb_rscf00001425.1.g00005.1;XP_004290841.1	N-Term(TMT10)	0.002795	36.43	0.00820173	2	987.615	-0.100857	0
gLEAPTAT	1	FANhyb_rscf00001837.1.g00002.1	N-Term(TMT10)	0.00587	33.71	0.0127041	2	988.558	6.39361	0	0.656255	1		0.603659	1		0.844686	1		0.696295	1		0.698703	1		0.655767	1		0.652583	1		0.616809	1		0.713286	1
aAAATAAGR	2	XP_004296638.1	N-Term(TMT10)	0.001053	30.03	0.0392777	2	988.574	-0.170284	0	0.976968	2	2.61694	0.799122	2	3.23558	0.884809	2	8.77945	0.821457	2	0.304104	0.9708	2	21.0095	0.884263	2	12.8707	0.896375	2	10.3618	0.960467	2	14.129	0.70114	2	12.97
gAAVGTAGR	2	XP_004305679.1	N-Term(TMT10)	3.109e-05	54.33	0.000145931	2	988.574	0.20016	0	0.547008	2	36.2995	0.690128	2	15.5732	0.838935	2	25.5753	1.06783	2	4.20597	0.927276	2	25.6664	1.03888	2	9.97511	0.699617	2	23.4342	0.918283	2	11.8613	0.765552	2	3.4341
iVENLSS	1	XP_004307364.1	N-Term(TMT10)	0.003724	39.21	0.00443215	2	990.569	1.92911	0	0.901474	1		0.897703	1		0.911464	1		0.718264	1		0.482882	1		0.551804	1		0.65989	1		0.701355	1		0.634497	1
iEPVVLP	1	FANhyb_rscf00000034.1.g00008.1	N-Term(TMT10)	0.001007	59.67	7.2721e-05	2	995.635	1.29177	0	0.879595	1		0.978528	1		0.96045	1		0.708857	1		0.458593	1		0.689261	1		0.676309	1		0.768609	1		0.817077	1
sYGGGGDR	2	XP_004307343.1	N-Term(TMT10)	0.0008845	38.63	0.00107614	2	997.49	0.0868213	0	0.939709	2	29.6358	0.860932	2	55.7331	0.893423	2	29.6037	1.24872	2	42.6973	1.58828	2	53.403	1.56236	2	51.2382	1.4609	2	61.5869	1.13073	2	14.8532	1.08714	2	41.8032
gSGGGYDR	1	XP_004303706.1	N-Term(TMT10)	7.849e-05	58.3	1.1611e-05	2	997.49	-0.3415	0	0.68377	1		0.998509	1		0.704311	1		0.864796	1		0.980682	1		0.864542	1		0.802945	1		1.03995	1		0.695483	1
iIASNPR	3	FANhyb_icon00003685_a.1.g00001.1	N-Term(TMT10)	0.003328	36.68	0.00293179	2	999.614	-0.944464	0	0.90286	3	0.442129	0.665766	3	30.9001	0.73815	3	11.965	1.18933	3	4.31639	1.74683	3	2.22425	1.71388	3	11.3767	1.01691	3	8.6231	0.914169	3	21.0746	1.01984	3	3.87173
lVALAAGR	3	FANhyb_rscf00001659.1.g00001.1;XP_004296126.1	N-Term(TMT10)	0.00372	31.29	0.015752	2	999.652	0.619983	0
gAGANILR	2	XP_011468815.1;XP_004303109.1	N-Term(TMT10)	0.005193	30.45	0.0157775	2	1000.61	-0.598266	0
lVLDVVN	3	XP_004304000.1	N-Term(TMT10)	0.004817	59.02	2.26819e-05	2	1000.62	0.322711	0	0.9787	3	27.1581	1.08154	3	13.0501	1.02885	3	9.42628	0.920605	3	7.17697	0.883982	3	13.11	0.945347	3	0.0612171	0.927638	3	14.5506	0.879621	3	2.12101	0.811241	3	10.6407
gHSSGGDR	3	XP_011458730.1	N-Term(TMT10)	0.0001266	49.95	5.36137e-05	2	1001.5	-0.0208848	0	0.950817	3	0.457064	0.608633	3	11.7649	0.711778	3	2.90655	1.5114	3	2.20145	1.48795	3	0.405412	1.76202	3	1.04565	1.28527	3	22.8692	1.02646	3	8.3574	1.1311	3	3.38419
aAASNALR	2	XP_004288645.1	N-Term(TMT10)	0.001397	29.93	0.0494405	2	1002.59	0.121523	0	0.80931	2	6.89356	0.74646	2	5.09015	0.809791	2	7.76563	1.00146	2	4.06391	1.16373	2	23.6478	1.25826	2	5.97471	0.917442	2	20.9139	0.979929	2	5.26733	0.955381	2	3.74429
lVEAVPm	2	XP_004297488.1	N-Term(TMT10); M7(Oxidation)	0.005023	45.01	0.0013109	2	1003.57	-1.54204	0	0.840227	2	26.127	1.19177	2	16.2461	0.977371	2	3.23171	0.865855	2	27.4496	0.75061	2	21.3086	0.792248	2	33.4306	0.910369	2	16.4544	0.947051	2	21.884	0.835804	2	9.18604
sAVNSSGR	1	XP_004302074.1	N-Term(TMT10)	0.002331	20.36	0.341027	2	1006.55	0.400485	0	1.08309	1		0.876933	1		0.792726	1		0.835677	1		0.986495	1		1.00245	1		0.902086	1		0.974542	1		1.07903	1
lFGSDEN	2	FANhyb_rscf00004296.1.g00001.1;XP_004297781.1	N-Term(TMT10)	0.000771	45.23	0.000304415	2	1010.5	1.58115	0
qHAASGGR	4	XP_004300467.1	N-Term(TMT10)	0.001607	31.08	0.0135301	2	1012.55	0.45976	0	3.62989	4	160.522	3.07246	4	2.21673	1.50226	4	22.8522	1.35891	4	17.9282	3.80616	4	118.58	1.85995	4	27.1183	2.41731	4	99.7574	1.81342	4	44.8578	2.19829	4	29.0885
aASGPGPAR	3	XP_011461250.1	N-Term(TMT10)	0.0001226	38.53	0.00385072	2	1012.57	-0.708743	0	0.716097	3	18.2452	0.647471	3	4.36728	0.81857	3	6.29057	1.0616	3	13.132	0.666189	3	0.206557	1.11189	3	6.99037	0.593663	3	26.6787	0.859945	3	3.49002	0.847694	3	34.5342
gGLPVSVR	1	FANhyb_rscf00000161.1.g00019.1	N-Term(TMT10)	0.001494	25.62	0.0648382	2	1013.63	0.900712	0	1.0091	1		0.979232	1		1.00507	1		0.88167	1		0.944975	1		0.941431	1		0.803334	1		0.849857	1		0.953582	1
nVQVAVR	2	XP_004299919.1	N-Term(TMT10)	0.002483	33.74	0.00710083	2	1014.63	1.86158	0	1.71102	2	1.4773	1.22605	2	7.45364	1.12309	2	3.81202	1.13564	2	7.00516	1.72402	2	0.54151	1.3273	2	4.83776	1.47651	2	1.94016	1.1748	2	3.58801	1.44843	2	4.49994
aAAAIAAAR	1	FANhyb_icon19101761_s.1.g00001.1;XP_011463569.1	N-Term(TMT10)	0.004601	25.37	0.0550312	2	1014.63	2.26295	0
aTGEFDF	1	XP_004294662.1	N-Term(TMT10)	0.0007475	41.97	0.000352609	2	1015.49	0.743405	0	0.643182	1		0.682785	1		0.85493	1		0.860354	1		0.812098	1		0.933834	1		0.726956	1		0.799591	1		0.813593	1
vVVYPIP	4	XP_004304618.1	N-Term(TMT10)	0.002108	58.73	5.66683e-05	2	1015.64	-0.480453	0	0.673272	4	13.3304	0.803143	4	10.0102	0.897052	4	16.5496	0.874534	4	9.05679	0.710408	4	8.93123	0.802217	4	16.3155	0.570408	4	9.42798	0.772928	4	10.0844	0.769613	4	11.5936
gLSAGLLR	2	XP_004295009.1	N-Term(TMT10)	0.001472	23.42	0.134676	2	1015.65	0.393551	0	1.08628	2	5.73267	0.975801	2	13.3149	0.92031	2	6.81894	1.054	2	23.9911	1.23494	2	2.90286	1.10677	2	11.2052	1.01186	2	3.83077	1.02019	2	7.8895	0.925564	2	13.9975
sQVLAGGR	2	XP_004289972.1	N-Term(TMT10)	0.002295	22.96	0.181844	2	1016.61	1.35606	0	1.47431	2	16.2587	0.843753	2	8.49548	0.883352	2	0.24592	0.89408	2	2.46496	1.22388	2	3.65169	0.875816	2	26.7675	1.18017	2	5.51021	0.895427	2	9.39638	0.9056	2	11.7315
iGTVAATR	3	FANhyb_rscf00006115.1.g00002.1;XP_004294566.1	N-Term(TMT10)	0.001228	31.62	0.0253768	2	1017.63	0.201106	0
aAAATATGR	3	FANhyb_rscf00003198.1.g00002.1	N-Term(TMT10)	0.001918	22.54	0.24154	2	1018.58	0.0135968	0	0.948663	3	12.5559	0.731208	3	30.7646	0.764917	3	50.4841	0.968951	3	3.40223	0.966878	3	32.9603	0.901524	3	14.1921	0.967037	3	1.68769	0.929865	3	14.1137	0.651568	3	27.345
lAQESSR	7	XP_011461273.1	N-Term(TMT10)	0.003767	24.27	0.140666	2	1019.57	0.501114	0	1.12052	7	6.29543	0.738282	7	21.2101	0.656061	7	22.7706	1.31061	7	7.83773	1.79476	7	11.7401	1.60141	7	14.9182	1.17233	7	12.4526	0.903334	7	10.9098	1.17379	7	5.96173
sLIDSYV	2	XP_004290553.1	N-Term(TMT10)	0.001577	51.25	0.000165352	2	1025.58	3.37132	0	0.717137	2	10.8487	0.940304	2	14.4305	0.959656	2	15.6283	0.836861	1		0.82128	2	6.05451	0.778757	2	18.1672	0.693863	2	9.83962	0.869976	2	2.81989	0.784994	2	3.85246
sASGPGPAR	6	FANhyb_rscf00001557.1.g00002.1	N-Term(TMT10)	0.0003132	36.28	0.00597005	2	1028.57	0.571829	0	1.1445	6	40.221	0.993184	6	5.33076	0.843887	6	38.9245	1.14734	6	15.5334	1.86519	6	18.5028	1.45162	6	3.69491	1.058	6	34.5046	1.04436	6	17.0372	1.2043	6	7.31777
lQSSHTQ	1	FANhyb_rscf00000043.1.g00025.1	N-Term(TMT10)	0.003227	23.14	0.0606611	2	1029.55	-0.704985	0	3.14114	1		1.3304	1		1.84945	1		1.37275	1		2.68447	1		1.55332	1		2.51487	1		1.66083	1		1.91903	1
gAAAGPk	3	XP_004306928.1	N-Term(TMT10); K7(TMT10)	0.001257	41.66	0.00270888	2	1029.65	0.0526898	0	0.832297	3	15.4782	0.827042	3	13.5807	0.81455	3	0.987875	1.11512	3	0.472743	0.901726	3	8.67289	1.21334	3	0.729352	0.768063	3	7.46263	0.814898	3	12.6278	0.963797	3	22.4002
aVSLAIAR	5	FANhyb_rscf00000437.1.g00002.1	N-Term(TMT10)	0.005591	26.89	0.0447148	2	1029.66	0.186084	0	1.11749	5	15.8617	1.08796	5	12.3921	1.06642	5	7.86497	1.0389	5	7.56099	1.1916	5	2.93037	1.03604	5	5.8012	1.11114	5	12.2009	1.01635	5	10.6965	1.08856	5	1.24236
sGIAVGAAR	1	XP_004292489.1	N-Term(TMT10)	0.0004413	44.99	0.00118542	2	1030.62	-2.30887	0	1.81915	1		1.67593	1		1.51716	1		1.44414	1		2.50109	1		1.90024	1		2.18873	1		1.65065	1		1.94014	1
aGQSAVLR	1	XP_004290771.1	N-Term(TMT10)	0.002786	29.75	0.0409931	2	1030.62	0.30659	0	1.11784	1		0.85491	1		0.972146	1		0.854745	1		0.799054	1		0.78214	1		1.28943	1		0.660604	1		1.21204	1
gVIGATER	1	XP_011468578.1	N-Term(TMT10)	0.002461	29.25	0.0408251	2	1031.6	-2.07118	0	1.10174	1		0.768441	1		0.921071	1		0.936823	1		0.73302	1		0.859104	1		1.0847	1		1.1723	1		0.735851	1
aAQLGSTR	2	FANhyb_rscf00000386.1.g00001.1	N-Term(TMT10)	0.0006608	31.1	0.0316321	2	1032.6	-0.769522	0	0.780638	2	19.3683	0.711705	2	6.41208	0.879429	2	13.5295	0.824985	2	9.35833	1.14727	2	4.1402	1.06779	2	20.4008	0.795668	2	15.4529	0.862138	2	2.54209	0.949681	2	18.912
tSSSVSHT	2	XP_004306483.1	N-Term(TMT10)	0.0006847	37.57	0.00324597	2	1034.53	0.313814	0	1.42681	2	9.69198	1.2771	2	50.7733	0.852843	2	15.9766	1.08391	2	19.5457	1.55766	2	33.7777	1.19709	2	0.940188	1.53195	2	53.4701	1.05853	2	12.6475	1.32681	2	22.6563
aAGGFGGIR	2	XP_004293304.1;FANhyb_rscf00004740.1.g00001.1;XP_004291312.1	N-Term(TMT10)	0.001298	32.24	0.0238217	2	1034.59	-0.446127	0
gSVTVTSR	2	XP_011463288.1;XP_011464879.1	N-Term(TMT10)	0.004459	29.8	0.0560214	2	1035.6	0.268264	0
tGYNSGGR	2	FANhyb_rscf00000765.1.g00003.1;XP_004299722.1	N-Term(TMT10)	0.00124	17.88	0.21914	2	1040.53	0.362384	0
aVVVGNPR	3	XP_011464262.1	N-Term(TMT10)	0.001656	38.54	0.0013646	2	1040.64	0.197821	0	1.08993	3	4.21866	0.637164	3	18.9619	0.93526	3	0.186396	1.12548	3	18.521	0.76123	3	7.39461	0.741514	3	24.4158	1.31938	3	8.03375	0.803984	3	0.214413	0.823396	3	18.4665
aVQIVQR	1	XP_004287057.1	N-Term(TMT10)	0.004112	30.67	0.0183406	2	1042.66	0.300129	0	1.23725	1		1.04534	1		1.09641	1		1.02697	1		1.37734	1		1.27552	1		1.22524	1		1.16974	1		1.11377	1
qSNVNPR	2	XP_004304575.1	N-Term(TMT10)	0.005263	32.88	0.00906802	2	1043.58	0.197601	0	1.56389	2	0.11602	1.25559	2	7.67104	1.32195	2	14.6084	0.950301	2	18.4175	1.55875	2	2.15349	1.17307	2	11.8903	1.15331	2	23.4654	1.06318	2	7.41048	1.12744	2	7.2231
sGIALGAAR	2	FANhyb_rscf00000998.1.g00003.1	N-Term(TMT10)	0.0006568	36.73	0.00845051	2	1044.64	0.268972	0	1.23081	2	45.8803	0.973031	2	18.9177	0.799424	2	9.47872	1.03403	2	21.6353	1.32774	2	23.2396	1.12548	2	29.5642	1.10329	2	29.8985	1.03196	2	20.8149	1.0464	2	17.2712
gSSHGESR	2	XP_004291285.2	N-Term(TMT10)	0.0008823	26.76	0.0109649	2	1045.52	0.0719604	0	0.757072	2	54.1034	1.3131	2	78.302	1.18341	2	70.8924	0.807512	2	43.2376	0.540633	2	51.9139	0.511398	2	12.597	0.729557	2	119.507	1.02735	2	75.3054	1.06637	2	118.097
iDLPVFL	2	XP_004295020.1	N-Term(TMT10)	0.001126	52.05	0.000249806	2	1045.65	0.38889	0	1.02397	2	24.217	1.82686	2	1.4352	1.36222	2	2.97954	0.709114	2	17.1701	0.951675	2	1.11092	0.79939	2	3.54914	0.653116	2	10.6529	1.34549	2	15.3756	1.37145	2	9.54973
sGAGTTPAR	1	FANhyb_rscf00000169.1.g00002.1	N-Term(TMT10)	0.0037	24.95	0.0903688	2	1046.58	-2.52979	0	0.920328	1		0.888794	1		0.821414	1		0.788671	1		1.1481	1		0.976262	1		0.862191	1		0.852667	1		0.934701	1
aAASEAAAR	1	XP_011464888.1;FANhyb_rscf00000006.1.g00021.1	N-Term(TMT10)	4.688e-05	44.78	0.00091814	2	1046.58	0.376601	0
tVGTVGAGR	1	XP_004304613.1;FANhyb_rscf00000104.1.g00001.1	N-Term(TMT10)	0.00571	28.17	0.053037	2	1046.61	-1.02593	0
gISLNSAR	1	XP_004305096.1	N-Term(TMT10)	0.004575	25.77	0.0876654	2	1046.62	0.733131	0	1.00188	1		1.18917	1		1.03439	1		0.844574	1		1.40519	1		1.15195	1		0.97899	1		1.09372	1		1.02414	1
gQTVGSLR	1	FANhyb_rscf00000130.1.g00005.1	N-Term(TMT10)	0.0001701	37.64	0.00581131	2	1046.62	1.54956	0	1.07264	1		1.13766	1		1.16293	1		0.957265	1		1.03251	1		0.906543	1		0.827265	1		0.96344	1		0.889492	1
sSTLLEVTR	1	XP_011469280.1	N-Term(Acetyl)	0.004337	49.18	0.000329733	2	1047.57	-0.645198	0
gAVSGAk	4	FANhyb_icon00043005_a.1.g00001.1	N-Term(TMT10); K7(TMT10)	0.0006776	32.05	0.0398567	2	1047.65	-1.28905	0	0.89354	4	11.6485	0.920259	4	17.7555	1.05384	4	12.7652	0.974313	4	8.79896	1.11916	4	9.37207	1.20311	4	5.01054	0.841277	4	19.4152	0.914167	4	8.04729	0.888982	4	20.0454
gGSAGNk	1	XP_004296407.1;XP_004289983.1	N-Term(TMT10); K7(TMT10)	0.0005432	29.47	0.0397688	2	1048.61	-1.16926	0
gAASTGk	1	XP_004298717.1	N-Term(TMT10); K7(TMT10)	0.001496	26.34	0.143313	2	1049.64	2.77241	0	0.834607	1		1.01464	1		1.08582	1		0.969014	1		0.909516	1		0.971876	1		0.915894	1		0.902234	1		0.90073	1
gSDGGSWR	6	XP_004289673.1	N-Term(TMT10)	0.004193	27.84	0.0226923	2	1050.52	0.9447	0	1.0213	6	18.9805	0.909154	6	32.6526	1.01877	6	15.4314	1.03507	6	17.2008	1.21155	6	18.2467	1.26763	6	14.7685	0.892146	6	31.6044	0.990281	6	23.8022	1.07474	6	10.4667
sGGGGGFER	1	XP_004292157.1	N-Term(TMT10)	0.001933	16.71	0.330622	2	1052.53	-0.250139	0	0.940237	1		0.963336	1		0.888657	1		1.09519	1		1.17352	1		1.28135	1		0.659226	1		1.14107	1		0.968604	1
gIITAGHR	2	YP_004286143.1	N-Term(TMT10)	0.00209	27.69	0.0785546	2	1053.64	1.00567	0	1.04166	2	7.8262	0.939582	2	18.2894	1.11475	2	16.1899	1.10705	2	6.53475	0.930169	2	7.30805	0.930992	2	17.8228	0.889761	2	25.153	1.11003	2	6.14656	0.833358	2	2.19722
lLGGLPVR	5	FANhyb_rscf00000008.1.g00048.1;XP_004287613.1	N-Term(TMT10)	0.001736	33.4	0.00196548	2	1053.7	0.748703	0
tTATHSAH	1	FANhyb_rscf00002981.1.g00001.1	N-Term(TMT10)	0.003893	30.09	0.0180226	2	1054.55	0.459099	0	2.91327	1		3.40706	1					1.43592	1		3.59461	1		3.705	1		3.0247	1		3.12006	1		1.19106	1
gTGYTGNR	1	FANhyb_rscf00000217.1.g00009.1;XP_011461641.1	N-Term(TMT10)	0.002687	29.63	0.0201997	2	1054.55	1.0284	0
sVSQHLR	2	XP_004289656.1;XP_004289657.1;FANhyb_icon00006046_a.1.g00001.1;FANhyb_icon00032266_a.1.g00001.1	N-Term(TMT10)	0.006086	23.11	0.136578	2	1055.62	0.770656	0
tIAPIVGR	1	XP_004302089.1	N-Term(TMT10)	0.001898	28.7	0.0308913	2	1055.68	1.77666	0	1.65644	1		1.19811	1		1.08049	1		1.05768	1		1.99562	1		1.35443	1		1.69757	1		1.22301	1		1.24239	1
iSELGLPV	3	XP_004294933.1	N-Term(TMT10)	0.0008794	50.48	0.000140572	2	1056.65	0.964761	0	1.29088	3	1.46635	1.45735	3	1.73594	1.13722	3	29.9132	1.05683	3	23.6212	1.15378	3	22.0445	1.08459	3	18.03	1.20631	3	17.0986	1.03014	3	5.3688	1.15371	3	10.348
gGLGQPSGR	1	XP_011461693.1	N-Term(TMT10)	0.002819	23.21	0.0797474	2	1057.6	1.5375	0	1.01011	1		0.751373	1		0.879827	1		1.22131	1		1.06484	1		1.15383	1		1.12015	1		0.937258	1		0.944603	1
gISGEIPR	2	FANhyb_rscf00001264.1.g00001.1;XP_011461895.1	N-Term(TMT10)	0.0008432	35.57	0.0068501	2	1057.62	-0.543413	0
tAAAPIER	2	XP_011468815.1;XP_004303109.1	N-Term(TMT10)	0.0007255	34.46	0.00932841	2	1057.62	1.76498	0
aGQNAVLR	4	XP_011458714.1	N-Term(TMT10)	0.0008081	41.82	0.00163428	2	1057.63	-0.427546	0	1.83365	4	32.4161	0.835761	4	20.2157	1.53842	4	49.2533	0.844901	4	22.4139	0.957579	4	33.0068	0.632537	4	19.5083	1.6422	4	28.6627	0.674649	4	20.8415	1.50453	4	35.3896
gAVLQDAR	2	FANhyb_rscf00000769.1.g00006.1	N-Term(TMT10)	0.002772	38.97	0.00328322	2	1058.61	-1.0143	0	0.699738	2	62.5959	0.696326	2	39.2934	0.846073	2	28.5547	0.854201	2	21.1884	0.59687	2	48.0222	0.757595	2	0.38461	0.721692	2	82.6161	0.815538	2	32.1017	0.706211	2	27.7281
aIEELVR	1	XP_011465534.1	N-Term(TMT10)	0.004025	33.28	0.01311	2	1058.64	-1.1329	0	0.677579	1		0.807297	1		0.830131	1		0.782593	1		0.47145	1		0.729004	1		0.584309	1		0.673603	1		0.60124	1
iASAANAIV	4	XP_004296407.1;XP_004289983.1	N-Term(TMT10)	0.0001429	55.01	0.000109479	2	1058.64	0.942653	0
fNPDPIQ	1	XP_004306748.1	N-Term(TMT10)	0.004301	31.94	0.00850847	2	1059.57	0.503339	0	0.727546	1		0.810359	1		1.02084	1		0.774919	1		0.606254	1		0.673292	1		0.821859	1		0.773915	1		0.648403	1
gVAAVGk	1	XP_004302635.1	N-Term(TMT10); K7(TMT10)	0.002942	35.55	0.0109912	2	1059.69	0.901972	0	0.7785	1		0.654324	1		0.729949	1		1.06985	1		1.3381	1		1.36831	1		0.895522	1		0.661518	1		0.838868	1
vTVEEVR	3	XP_004306542.1	N-Term(TMT10)	0.004144	27.99	0.0590939	2	1060.62	-1.48734	0	0.816576	3	32.0879	0.870377	3	5.45126	0.866224	3	1.72965	0.793439	3	29.1637	1.29349	3	7.82647	0.957363	3	7.87963	0.416567	3	9.46463	0.796587	3	5.83852	0.770675	3	22.0551
sISNILGQ	2	XP_004300075.1	N-Term(TMT10)	5.286e-05	62.49	2.2461e-05	2	1060.62	1.51452	0	1.31522	2	29.1324	1.39686	2	10.5609	1.31707	2	4.81243	1.03312	2	12.1432	1.08699	2	66.842	0.910894	2	23.6375	1.301	2	13.3891	1.23334	2	3.78068	1.28412	2	52.919
vVGSQSVR	5	FANhyb_rscf00000262.1.g00007.1;XP_004294372.1	N-Term(TMT10)	0.0001771	56.61	7.89057e-05	2	1060.63	-0.566141	0
lGGGLGTTR	1	XP_004287907.1	N-Term(TMT10)	0.0001093	28.38	0.0524938	2	1060.63	-0.230293	0	1.13778	1		1.054	1		1.10848	1		0.953643	1		1.09482	1		1.0164	1		1.03113	1		1.15182	1		1.05123	1
aTINASVR	4	FANhyb_rscf00000097.1.g00003.1;XP_004310117.1	N-Term(TMT10)	0.001922	39.57	0.00367658	2	1060.63	0.354596	0
aGSVLQTR	1	XP_004307068.1	N-Term(TMT10)	0.0003038	37.51	0.00590805	2	1060.63	0.469688	0	1.24814	1		1.12543	1		1.18894	1		0.962639	1		0.935748	1		1.00629	1		1.01748	1		0.967375	1		0.970171	1
tAVSDLLD	1	XP_004303594.1	N-Term(TMT10)	0.003793	39.18	0.00368383	2	1062.59	0.571572	0	1.12627	1		1.05249	1		0.783231	1		0.765398	1		1.2321	1		0.722966	1		1.38847	1		1.16498	1		0.949791	1
aMESIAIV	2	XP_004293334.1	N-Term(TMT10)	0.002665	34.46	0.0145208	2	1062.61	0.146641	0	0.671234	2	1.6367	1.0085	2	17.3656	1.0508	2	24.4391	0.606459	2	1.64145	0.453612	2	30.0853	0.518448	2	7.69182	0.743103	2	20.9742	0.82716	2	25.2674	0.710832	2	0.65262
gGLGVGAFR	4	XP_004299316.1	N-Term(TMT10)	5.75e-06	41.38	0.0035552	2	1062.63	-0.366536	0	1.21829	4	20.8471	1.19847	4	9.57291	1.08054	4	2.56257	1.16629	4	12.4461	1.41951	4	4.38149	1.21321	4	8.73001	0.994669	4	20.2265	1.06026	4	6.41326	1.04686	4	3.75263
aAVVDYDLR	1	FANhyb_rscf00005868.1.g00001.1	N-Term(Acetyl)	0.002107	48.64	0.00023183	2	1063.54	0.823576	0
sGSGGGASVR	2	XP_004305679.1	N-Term(TMT10)	0.0002096	37.84	0.00481801	2	1063.57	0.440514	0	0.696853	2	6.76185	0.619632	2	3.47811	0.659558	2	13.4442	0.860828	2	27.2598	0.992685	2	2.85979	0.974452	2	4.6723	0.547611	2	14.6873	0.836787	2	8.34426	0.71355	2	4.55281
vSEASVSR	1	XP_004294929.1	N-Term(TMT10)	0.0005031	48.51	0.000649682	2	1063.6	1.82385	0	0.964066	1		1.15625	1		1.29484	1		1.09998	1		1.1552	1		1.45385	1		0.982429	1		1.19183	1		1.58038	1
aVFAGSQR	2	XP_011468292.1;FANhyb_rscf00004629.1.g00001.1	N-Term(TMT10)	0.003637	30.45	0.0427796	2	1064.61	2.26954	0
gVPYSISI	1	FANhyb_rscf00000087.1.g00005.1;FANhyb_rscf00000087.1.g00006.1;XP_004295226.1	N-Term(TMT10)	0.0009701	45.76	0.00125165	2	1064.62	1.48193	0
tFLISAAL	1	XP_004303973.1	N-Term(TMT10)	0.001812	31.52	0.0509845	2	1064.66	0.886952	0	0.737842	1		0.902004	1		0.819635	1		0.88445	1		0.839475	1		0.528298	1		1.20079	1		1.10219	1		0.759825	1
aIIPFLY	1	XP_004290334.1	N-Term(TMT10)	0.006011	45.41	0.00114089	2	1065.66	0.435033	0	0.931693	1		0.936711	1		1.29126	1		0.803227	1		0.672578	1		0.598379	1		0.715648	1		0.886201	1		0.952192	1
sSVSGSASR	1	FANhyb_rscf00000983.1.g00001.1	N-Term(TMT10)	4.032e-05	41.22	0.00177447	2	1066.57	1.45414	0	0.71233	1		0.628903	1		0.706531	1		0.846926	1		1.06563	1		1.03835	1		0.699485	1		0.925398	1		0.71709	1
vNYASER	1	XP_011469268.1	N-Term(TMT10)	0.005285	32.06	0.0180156	2	1067.57	-1.51308	0	0.888626	1		1.07535	1		0.8429	1		0.942412	1		1.07844	1		1.04404	1		0.94762	1		0.895587	1		1.04223	1
aLQESEY	1	FANhyb_rscf00000080.1.g00002.1	N-Term(TMT10)	0.003509	38.43	0.00215323	2	1068.54	1.34273	0	0.896973	1		0.751206	1		0.981007	1		0.680395	1		0.578115	1		0.541829	1		0.622818	1		0.613879	1		0.679812	1
aEEAVAAPIR	1	XP_004288153.1	N-Term(Acetyl)	0.0004977	41.35	0.00128244	2	1068.57	-0.398231	0
aVEFAFR	4	XP_004307649.1;XP_004295773.1	N-Term(TMT10)	0.001409	42.97	0.00138782	2	1068.6	-0.288232	0
gYPFSLR	2	XP_004299283.1;XP_004302139.1;FANhyb_rscf00000535.1.g00005.1	N-Term(TMT10)	0.005967	38.54	0.00389785	2	1068.61	1.10128	0
vAPATQPR	2	FANhyb_rscf00000001.1.g00005.1	N-Term(TMT10)	0.004966	27.26	0.0482984	2	1068.64	0.386519	0	0.998484	2	40.0055	1.01797	2	38.8276	1.09523	2	13.744	0.954764	2	7.30486	0.938594	2	8.79805	0.943391	2	4.25246	0.882099	2	26.1754	0.933742	2	32.8929	0.94361	2	13.3449
mDAPVVHSR	1	FANhyb_rscf00000005.1.g00016.1	N-Term(Acetyl); M1(Oxidation)	0.0002283	44.38	0.000260799	2	1069.51	-1.01995	0
lENPDPR	1	XP_004304237.1	N-Term(TMT10)	0.00282	49.94	0.000196699	2	1069.58	-0.525137	0	1.01311	1		1.25846	1		1.12227	1		1.07678	1		1.11397	1		0.970989	1		1.02958	1		1.17766	1		1.08983	1
vLEINPR	1	XP_004291352.1	N-Term(TMT10)	0.006023	43.09	0.00129109	2	1069.66	3.45408	0	1.12271	1		1.10515	1		1.05864	1		1.04514	1		1.08111	1		1.11648	1		1.13868	1		1.08114	1		0.921527	1
sSGFGSSGR	2	XP_011467638.1	N-Term(TMT10)	4.844e-05	40.48	0.000931179	2	1070.54	0.731778	0	1.593	2	3.36583	0.983963	2	10.5071	1.05039	2	2.89675	1.00069	2	2.77812	1.50341	2	1.33173	1.25841	2	3.48945	1.28451	2	4.75802	1.25619	2	1.57194	1.19054	2	22.7103
vLDIIIR	4	FANhyb_rscf00000778.1.g00003.1;XP_011461779.1;XP_004296439.1;XP_004304078.2	N-Term(TMT10)	0.0005531	50.95	9.07985e-05	2	1070.71	1.14501	0
gALHFAAR	1	FANhyb_icon00001143_a.1.g00001.1	N-Term(TMT10)	0.005743	19.97	0.264823	2	1071.62	-1.45945	0	1.11982	1		0.799263	1		0.89112	1		1.07797	1		0.977378	1		0.944564	1		1.04057	1		0.897041	1		0.875799	1
aSAVPETLSR	1	XP_004288507.1	N-Term(Acetyl)	0.00156	29.82	0.0108401	2	1072.56	-0.308066	0
qVTVPAAAS	1	XP_004307617.1	N-Term(TMT10)	0.000821	34.1	0.00795597	2	1072.62	0.464001	0	0.356138	1		0.588543	1		0.700231	1		0.693987	1		0.504335	1		0.682937	1		0.585403	1		0.648717	1		0.646457	1
aLAVAGADR	1	FANhyb_rscf00000035.1.g00022.1	N-Term(TMT10)	0.00027	44.09	0.00106649	2	1072.63	-0.00943037	0	1.04079	1		1.03989	1		1.09543	1		1.045	1		1.07803	1		0.993966	1		1.00712	1		0.939445	1		1.0965	1
gNTANVIR	6	XP_011468815.1;XP_004303109.1	N-Term(TMT10)	0.003504	27.77	0.0599086	2	1073.63	-1.13779	0
sVVAAEIR	1	FANhyb_rscf00004234.1.g00001.1	N-Term(TMT10)	0.001066	38.35	0.00532232	2	1073.65	0.214006	0	1.35038	1		1.32077	1		1.15924	1		1.11412	1		1.2712	1		1.28372	1		1.28791	1		1.14583	1		1.37339	1
nEVEAFH	1	XP_004296467.2	N-Term(TMT10)	0.0008721	45.05	0.000304793	2	1074.54	0.929612	0	1.00317	1		0.832063	1		0.77682	1		0.641195	1		0.838309	1		0.863813	1		0.885907	1		0.897775	1		0.777277	1
lSALAESR	10	FANhyb_rscf00000805.1.g00002.1	N-Term(TMT10)	0.001106	43.59	0.00238231	2	1075.63	-0.364937	0	1.39941	5	16.9175	1.21655	5	15.997	1.24719	5	3.89952	1.00954	5	5.02122	0.985589	5	13.746	1.05353	5	16.5081	1.30321	5	13.0178	1.04707	5	7.25506	1.41185	5	11.7176
eAGEESLI	1	XP_004289667.1	N-Term(TMT10)	0.0007623	38.31	0.00313588	2	1076.57	-0.703515	0	0.556251	1		0.93789	1		0.985952	1		0.6425	1		0.611512	1		0.542272	1		0.758618	1		0.789878	1		0.771347	1
sSALQVSR	1	XP_004297464.1	N-Term(TMT10)	0.004832	10.77	4.86186	2	1076.63	1.56221	0	1.11178	1		0.930022	1		0.940256	1		0.985171	1		1.3438	1		1.2398	1		0.988143	1		1.13393	1		1.03265	1
sLSQSDGR	5	XP_011458014.1	N-Term(TMT10)	0.0002493	50.77	0.000244559	2	1078.57	2.45656	0	1.26359	5	35.1108	1.10976	5	24.9672	0.963464	5	7.87029	1.04833	5	10.6815	1.30062	5	26.6491	1.08594	5	5.24411	1.07379	5	25.9853	1.00349	5	20.5903	1.11166	5	12.0131
amESIAIV	3	XP_004293334.1	N-Term(TMT10); M2(Oxidation)	0.000315	50.61	0.000281978	2	1078.6	1.12414	0	1.13811	3	75.6752	1.07457	3	139.27	0.945164	3	29.31	0.665885	3	18.9687	0.788709	3	10.9342	0.755552	3	11.6294	0.975432	3	128.905	0.975115	3	72.0797	0.847363	3	86.9235
gSSMTVNR	2	XP_004288509.1	N-Term(TMT10)	0.003652	16.16	0.507206	2	1080.57	4.39543	0	1.25663	2	5.89755	0.928586	2	4.4458	1.07452	2	4.3252	0.957728	2	17.447	0.993469	2	23.9945	0.882868	2	21.2255	1.28472	2	13.3093	1.13157	2	3.61389	1.07134	2	6.76071
gGASGFk	1	FANhyb_rscf00000928.1.g00006.1	N-Term(TMT10); K7(TMT10)	0.006213	32.74	0.0151119	2	1081.64	-2.12829	0	0.939924	1		0.743195	1		0.981033	1		1.0791	1		0.838708	1		0.88482	1		0.924584	1		0.888244	1		0.806311	1
aASYGQTR	1	XP_011459116.1	N-Term(TMT10)	0.001053	39.42	0.00236004	2	1082.58	2.30868	0	0.81373	1		1.04031	1		0.953419	1		0.814745	1		1.20905	1		0.936527	1		0.99041	1		0.936394	1		1.08216	1
iAGLNPLR	2	FANhyb_rscf00001858.1.g00001.1;XP_004302913.1	N-Term(TMT10)	0.004249	18.72	0.228941	2	1082.69	-0.668365	0
sVFSSATR	1	XP_011466940.1	N-Term(TMT10)	0.005768	24.87	0.0747795	2	1083.6	0.819643	0	1.79897	1		1.51226	1		1.03664	1		1.29827	1		1.74411	1		1.43012	1		1.45382	1		1.38616	1		1.30758	1
aVFFDTR	2	XP_004302687.1	N-Term(TMT10)	0.004002	34.48	0.00703991	2	1084.6	-0.430601	0	0.830691	2	26.0325	0.676266	2	12.7195	0.967094	2	15.098	0.819796	2	12.5098	0.793898	2	15.557	0.838975	2	19.8448	0.858554	2	21.0806	0.815688	2	16.4554	0.741011	2	25.2273
gPPGGGGk	3	FANhyb_icon19934041_s.1.g00001.1	N-Term(TMT10); K8(TMT10)	0.003284	36.15	0.00566613	2	1084.65	1.99955	0	0.75951	3	4.10645	0.66174	3	27.2296	0.85935	3	9.64789	0.963461	3	2.13275	0.911586	3	19.3312	1.00806	3	8.14677	0.725993	3	17.6897	0.824823	3	5.97956	0.630338	3	3.14086
nVTLGVPR	1	XP_004287766.1	N-Term(TMT10)	0.001824	24.84	0.0775945	2	1084.67	0.109626	0	1.74315	1		1.1321	1		1.06999	1		1.22205	1		2.10697	1		1.43712	1		2.03616	1		1.41381	1		1.50816	1
lVVAAQVR	1	FANhyb_icon00005914_a.1.g00001.1;XP_011465980.1	N-Term(TMT10)	0.003945	32.56	0.00562945	2	1084.7	0.547746	0
qANILAAR	2	XP_004307026.1	N-Term(TMT10)	0.005393	41.67	0.00169512	2	1085.66	0.324508	0	1.50761	2	23.3283	1.04714	2	16.7614	0.992412	2	10.8766	1.03765	2	9.17349	1.58588	2	4.70694	1.21795	2	8.50261	1.47217	2	19.6719	1.24417	2	35.1322	1.42106	2	13.1865
lVDAGLLR	3	XP_004293797.1	N-Term(TMT10)	0.0006248	48.96	0.000259832	2	1085.69	0.649359	0	0.81841	3	0.312876	0.985413	3	0.937232	0.842584	3	2.56632	0.855969	3	2.47775	0.605719	3	3.25896	0.691557	3	21.7012	0.957402	3	12.0116	1.03969	3	20.6443	0.93049	3	10.1994
dVPEAVEV	1	XP_004300077.1	N-Term(TMT10)	0.0005712	52.61	0.000113493	2	1086.59	0.774429	0	0.741804	1		0.759418	1		1.26985	1		1.03767	1		1.11146	1		1.67137	1		0.650196	1		0.759756	1		1.24049	1
aQVAANQR	1	FANhyb_rscf00000724.1.g00003.1	N-Term(TMT10)	0.0004824	42.47	0.000914476	2	1086.62	-0.010675	0	0.815279	1		0.801438	1		0.962874	1		0.742968	1		0.718991	1		0.611916	1		0.848632	1		0.838415	1		0.66787	1
vAIVTGAAR	1	XP_004299678.1	N-Term(TMT10)	0.001673	34.53	0.0117868	2	1086.68	0.414213	0	1.98265	1		1.4786	1		1.35466	1		1.13261	1		1.35367	1		0.9893	1		1.98064	1		1.20348	1		1.30195	1
aAAQEAAAR	1	XP_004291413.1	N-Term(TMT10)	0.0003601	43.02	0.000952869	2	1087.61	0.867733	0	0.724489	1		0.671039	1		0.799925	1		0.97122	1		0.57216	1		0.721777	1		0.453889	1		0.887623	1		0.57366	1
nVGSGGNVR	5	FANhyb_icon00000732_a.1.g00001.1	N-Term(TMT10)	1.212e-05	48.25	0.000387525	2	1088.6	-0.591497	0	1.43876	5	12.4749	1.06712	5	5.71054	1.05325	5	19.4832	0.853898	5	12.2154	1.86451	5	9.11629	1.24037	5	11.5211	1.26966	5	5.13371	1.19726	5	10.8463	1.18666	5	18.9325
aSVSATPAR	1	XP_004290414.1	N-Term(TMT10)	0.001963	19.96	0.406729	2	1088.63	0.863008	0	0.983524	1		1.08662	1		0.925685	1		1.05966	1		0.79377	1		1.03079	1		0.937499	1		1.08954	1		1.03055	1
vAIVTGGSR	1	FANhyb_icon00007176_a.1.g00001.1	N-Term(TMT10)	0.004553	40.31	0.0036127	2	1088.66	0.514609	0	1.37332	1		1.4303	1		1.19972	1		1.21334	1		1.01127	1		1.01125	1		1.1347	1		1.15859	1		1.27736	1
mAGGAGAGPR	1	XP_004298722.1	N-Term(TMT10); M1(Oxidation)	0.002274	42.39	0.000917059	2	1089.57	0.439002	0	2.0199	1		1.3808	1		1.03482	1		1.05399	1		2.65768	1		1.61754	1		1.57094	1		1.21444	1		1.21791	1
nTVSNVAR	1	XP_004307376.1	N-Term(TMT10)	0.0004504	47.82	0.000635179	2	1089.62	-0.0347007	0	0.823344	1		0.733533	1		0.540881	1		1.24649	1		1.60705	1		1.41997	1		0.562089	1		0.909595	1		0.675081	1
aAAEAAk	3	FANhyb_rscf00000210.1.g00013.1	N-Term(TMT10); K7(TMT10)	0.003288	42.99	0.00319992	2	1089.67	-0.297151	0	0.977765	3	34.5086	1.08639	3	4.837	1.03474	3	12.4787	1.15408	3	11.3879	0.884787	3	25.9861	0.930572	3	7.37938	0.993739	3	13.4196	0.985607	3	2.79471	0.932762	3	11.956
aGLVSGk	3	FANhyb_rscf00001521.1.g00001.1;XP_004303313.1	N-Term(TMT10); K7(TMT10)	0.003191	27.67	0.122095	2	1089.7	0.14815	0
sVAAVGk	1	XP_004287727.1	N-Term(TMT10); K7(TMT10)	0.004766	42.23	0.00427266	2	1089.7	-0.972067	0	0.579968	1		0.502796	1		0.433237	1		1.57933	1		2.09635	1		2.24255	1		0.713824	1		0.960494	1		1.1196	1
aVSAVGk	2	XP_004300537.1;XP_004307638.1	N-Term(TMT10); K7(TMT10)	0.001876	43.47	0.00299553	2	1089.7	0.708257	0
sVIGGSEGR	1	XP_004304787.1	N-Term(TMT10)	0.0001688	35.25	0.00950844	2	1090.6	-0.613763	0	0.904484	1		0.852665	1		1.1959	1		0.881882	1		0.861498	1		0.874918	1		0.867397	1		0.92637	1		0.93412	1
vQTSGITR	1	FANhyb_rscf00000339.1.g00006.1	N-Term(TMT10)	0.002484	23.2	0.353708	2	1090.64	0.511885	0	1.53183	1		1.19772	1		1.10278	1		1.14989	1		1.48407	1		1.25832	1		1.54311	1		1.25934	1		1.0525	1
tVGSASANR	1	XP_004309527.1	N-Term(TMT10)	0.004606	26.91	0.0704817	2	1091.6	-1.39667	0	1.13947	1		0.919956	1		0.885675	1		0.724962	1		1.25553	1		0.93357	1		1.15924	1		0.963086	1		1.05703	1
vLAFEAGR	2	FANhyb_rscf00001112.1.g00001.1;XP_004295142.1	N-Term(TMT10)	0.0006985	41.39	0.00486128	2	1091.64	0.379054	0
lADFGLAR	2	FANhyb_rscf00000340.1.g00002.1;FANhyb_rscf00000032.1.g00006.1;XP_004288607.1;XP_004296729.1;XP_004288479.1;FANhyb_rscf00002159.1.g00001.1;XP_004299559.2	N-Term(TMT10)	0.003584	33.35	0.0336382	2	1091.64	1.94457	0
gLTSAGk	3	FANhyb_rscf00001870.1.g00002.1	N-Term(TMT10); K7(TMT10)	0.001721	32.9	0.0273612	2	1091.68	0.919661	0	1.09148	3	6.39173	0.926564	3	15.202	0.929413	3	2.6951	1.03945	3	17.9369	0.996284	3	45.1	1.27321	3	3.34935	0.944937	3	17.4992	0.967663	3	8.47516	1.02334	3	26.2841
sAAGSIk	4	XP_004302608.1;FANhyb_icon00014271_a.1.g00001.1	N-Term(TMT10); K7(TMT10)	0.003004	35.56	0.0124809	2	1091.68	-0.086705	0
mDSDYGIPR	1	XP_004300090.1;FANhyb_rscf00000435.1.g00002.1	N-Term(Acetyl)	2.43e-05	62.98	6.04201e-07	2	1095.48	0.780347	0
vLPAVIVR	2	XP_004296407.1	N-Term(TMT10)	0.001014	38.75	0.000133036	2	1095.75	0.428719	0	1.6275	2	20.4729	1.12293	2	3.74145	1.15371	2	0.111581	1.24477	2	0.346015	1.31311	2	6.65428	1.11222	2	1.87791	1.36801	2	1.0657	1.13082	2	28.5698	1.26823	2	15.6248
gEGGFGSTGV	2	XP_004291884.1	N-Term(TMT10)	0.0001901	43.7	0.000599344	2	1096.55	0.904723	0	0.959198	2	15.7478	0.824603	2	28.8214	0.865435	2	3.39968	1.40276	2	27.2766	1.20517	2	6.74374	1.40234	2	32.3799	0.471978	1		0.98693	2	23.7097	0.962165	2	0.575529
gSSmTVNR	2	XP_004288509.1	N-Term(TMT10); M4(Oxidation)	0.006118	28.43	0.0259824	2	1096.56	-0.159766	0	1.03375	2	14.1825	1.04957	2	22.9239	0.942378	2	0.634073	0.852819	2	24.4479	0.613468	2	18.4807	0.640651	2	36.9812	1.048	2	18.8609	0.850259	2	33.3399	0.854876	2	25.3066
mLAIFSk	1	FANhyb_rscf00004036.1.g00001.1	N-Term(Acetyl); M1(Oxidation); K7(TMT10)	0.004009	43.59	0.00169321	2	1096.63	-1.50761	0	1.50765	1		0.520702	1		0.455422	1		1.21337	1		0.303378	1		0.226293	1		1.44789	1		0.50125	1		0.363396	1
eATASHPR	1	FANhyb_rscf00000067.1.g00019.1	N-Term(TMT10)	0.004409	33.05	0.0108256	2	1097.59	-0.989845	0	1.05721	1		1.03793	1		1.34111	1		1.26323	1		0.910441	1		1.15623	1		1.47086	1		1.3403	1		1.19247	1
aVLLLQGR	14	XP_004303940.1	N-Term(TMT10)	0.002547	33.32	0.00723986	2	1098.72	0.962414	0	0.886322	7	15.5472	0.844764	7	7.91675	0.864582	7	13.5209	1.04508	7	12.9093	0.968975	7	5.95741	1.04446	7	5.59012	0.90138	7	14.036	0.842073	7	11.9202	0.895347	7	6.80012
yAGFTGVR	2	FANhyb_rscf00001094.1.g00002.1;XP_011457781.1	N-Term(TMT10)	0.001116	37.08	0.00441719	2	1099.61	0.773003	0
aVGAVLGQR	1	XP_011463217.1	N-Term(TMT10)	0.001674	20.36	0.239317	2	1099.68	-1.37654	0	1.70154	1		1.15647	1		1.21574	1		1.41544	1		1.52252	1		1.3107	1		1.97653	1		1.39605	1		1.1691	1
lAGLEVLR	6	XP_004300629.1;XP_004307167.1	N-Term(TMT10)	0.002842	19.95	0.203327	2	1099.7	0.61835	0
aVILEGLR	2	FANhyb_rscf00001479.1.g00001.1;XP_004295152.1	N-Term(TMT10)	0.002996	25.11	0.0619721	2	1099.7	0.285341	0
aSQILAAATGR	1	XP_004302994.1	N-Term(Acetyl)	0.006321	28.16	0.032919	2	1100.61	0.532989	0
aAGATPEVR	2	FANhyb_rscf00000577.1.g00005.1	N-Term(TMT10)	0.001602	34.28	0.00953654	2	1100.63	-0.597315	0	0.710999	2	1.68287	0.718763	2	10.6572	0.847316	2	6.5635	0.864111	2	0.887623	0.719758	2	15.7351	0.875373	2	6.57971	0.791039	2	6.66411	0.898601	2	11.1265	0.781217	2	7.33374
aMIVNAPR	2	FANhyb_rscf00000408.1.g00004.1	N-Term(TMT10)	0.0001679	46.19	0.000728522	2	1100.65	2.5506	0	1.19931	2	11.6976	0.946562	2	5.61327	0.964847	2	0.701119	1.17725	2	9.8997	1.14818	2	4.84372	1.05456	2	8.87242	1.11962	2	17.021	1.10689	2	1.92722	0.929381	2	18.5175
gAVELVAGR	1	FANhyb_rscf00000304.1.g00001.1	N-Term(TMT10)	0.00586	32.9	0.0176168	2	1100.66	0.167195	0	0.449102	1		0.962661	1		0.865316	1		0.794843	1		0.835724	1		1.07775	1		0.458361	1		0.779195	1		0.833183	1
dQVLAAVR	2	FANhyb_icon00012828_a.1.g00001.1	N-Term(TMT10)	0.0006553	44.99	0.00119334	2	1100.66	1.95078	0	0.596398	2	16.868	0.648515	2	2.30023	0.739052	2	8.29257	0.796703	2	14.7685	0.865863	2	51.1024	0.845716	2	28.2772	0.62553	2	24.2439	0.663154	2	5.55616	0.668055	2	24.8267
dINGPEDL	1	XP_004288589.1	N-Term(TMT10)	0.002114	39.55	0.000942799	2	1101.56	-1.69465	0	0.865425	1		0.944555	1		0.956887	1		0.778413	1		0.798899	1		1.01851	1		0.659679	1		0.790499	1		1.07364	1
aVIDDGLk	1	FANhyb_rscf00001598.1.g00001.1	N-Term(Acetyl); K8(TMT10)	0.001514	49.59	0.000385202	2	1101.63	-0.827214	0	0.839094	1		0.894187	1		0.759353	1		0.790902	1		0.666428	1		0.771865	1		0.842454	1		0.840444	1		0.820155	1
vAIDDGLk	1		N-Term(Acetyl); K8(TMT10)	0.001514	49.59	0.000385202	2	1101.63	-0.827214	0
dLDQVAGR	2	XP_004299316.1;XP_004304238.1	N-Term(TMT10)	0.005294	33.57	0.0107468	2	1102.61	1.82855	0
aLGQISER	7	XP_004296370.1	N-Term(TMT10)	0.001651	34.31	0.0151608	2	1102.64	-0.0562907	0	1.02789	7	14.7957	1.13466	7	9.064	0.953612	7	12.2052	1.10118	7	6.55643	0.919857	7	22.5243	1.03679	7	8.46195	1.09826	7	15.6265	0.969284	7	8.33455	0.883592	7	14.2634
sIVASGLAR	3	FANhyb_rscf00000301.1.g00011.1	N-Term(TMT10)	0.0002134	36.66	0.00671059	2	1102.68	-0.289528	0	0.927124	3	3.50584	1.32535	3	31.6729	0.815358	3	13.3584	1.11469	3	1.54437	1.48636	3	16.9411	1.24294	3	11.0079	0.900832	3	14.3533	0.999987	3	0.00909558	0.893575	3	0.285624
aNIAAGk	3	FANhyb_rscf00000090.1.g00007.1	N-Term(TMT10); K7(TMT10)	0.002878	37.8	0.00545174	2	1102.7	-0.416845	0	1.08751	3	6.87626	1.10207	3	5.81592	1.13866	3	1.14697	1.15006	3	3.28013	1.02871	3	3.78339	1.04121	3	14.9578	1.18066	3	1.99502	1.01316	3	3.14363	0.912072	3	2.26302
gDYSDAFMR	1	XP_004287907.1	N-Term(Acetyl)	0.001242	36.7	0.00021329	2	1103.45	1.70503	0
mEEALELAR	1	XP_011458063.1	N-Term(Acetyl)	0.00169	38.55	0.000628366	2	1103.54	0.223437	0
sALQGNER	1	XP_004304392.1	N-Term(TMT10)	0.002724	33.23	0.0119309	2	1103.6	2.37928	0	0.821151	1		0.927551	1		0.926163	1		0.917439	1		1.10513	1		1.16235	1		0.735321	1		1.08494	1		1.07541	1
lAELSADR	2	FANhyb_rscf00000012.1.g00006.1;XP_004293333.1	N-Term(TMT10)	0.004219	39.33	0.00428219	2	1103.62	-1.72553	0
lSGSQNLR	1	FANhyb_rscf00000658.1.g00007.1	N-Term(TMT10)	0.006221	21.26	0.268219	2	1103.64	1.27037	0	1.36317	1		1.16723	1		1.17816	1		1.02148	1		1.65523	1		1.32226	1		1.5011	1		1.1534	1		1.39699	1
tTAANVAAR	1	XP_011465030.1	N-Term(TMT10)	1.037e-05	45.59	0.000989667	2	1103.64	1.26131	0	1.57107	1		0.948874	1		0.75369	1		1.047	1		1.86292	1		1.46134	1		1.19534	1		1.1979	1		1.27243	1
vASALGk	2	XP_004287074.1;FANhyb_rscf00000006.1.g00016.1	N-Term(TMT10); K7(TMT10)	0.005395	41.5	0.00377689	2	1103.72	-1.42477	0
gFGIGPDGR	2	FANhyb_rscf00000481.1.g00004.1	N-Term(TMT10)	0.001625	29.19	0.0348255	2	1104.6	-1.51105	0	0.812048	2	10.5784	0.86975	2	5.09108	0.919106	2	2.99803	1.03969	2	9.36395	0.976616	2	17.6304	1.08567	2	2.30887	0.765427	2	10.5328	0.889794	2	3.62966	0.811701	2	5.73576
aAAASGAk	4	FANhyb_rscf00000381.1.g00009.1	N-Term(TMT10); K8(TMT10)	5.886e-05	45.56	0.0019597	2	1104.68	1.22157	0	0.981821	4	14.7251	1.01855	4	14.499	1.01382	4	20.4489	1.13547	4	4.63096	1.34838	4	5.76483	1.37267	4	13.9629	0.661487	4	12.042	0.754177	4	23.6519	0.784298	4	24.5663
gLSGGQk	2	FANhyb_rscf00000508.1.g00002.1;FANhyb_rscf00000745.1.g00005.1;FANhyb_rscf00002322.1.g00001.1;XP_011459873.1	N-Term(TMT10); K7(TMT10)	0.003302	35.67	0.0191069	2	1104.68	1.12012	0
gTAFNNPR	2	FANhyb_rscf00000018.1.g00001.1;XP_011459399.1	N-Term(TMT10)	0.0007458	26.28	0.0551082	2	1105.59	-3.59914	0
aGASTVQSR	1	FANhyb_rscf00001178.1.g00001.1	N-Term(TMT10)	8.072e-05	42.66	0.00195933	2	1105.62	-0.0766665	0	0.801687	1		0.682717	1		0.758537	1		0.868807	1		0.589643	1		0.74894	1		0.588907	1		0.814544	1		0.583478	1
gIGFEVVR	1	XP_004295129.1	N-Term(TMT10)	0.003132	27.72	0.125177	2	1105.66	2.00771	0	0.611139	1		0.699721	1		0.888355	1		0.734782	1		0.688607	1		0.838095	1		0.667324	1		0.793711	1		0.719405	1
gHVSAGHGR	4	FANhyb_rscf00000451.1.g00012.1;XP_004296676.1;XP_004309982.1	N-Term(TMT10)	0.000661	41.06	0.00284385	2	1106.6	0.476368	0
aAGLYGGLR	1	XP_004302714.1;FANhyb_rscf00000333.1.g00007.1	N-Term(TMT10)	0.0002769	48.29	0.000967343	2	1106.65	0.350651	0
aGSQSAk	1	FANhyb_rscf00005576.1.g00002.1	N-Term(TMT10); K7(TMT10)	0.0007477	39.03	0.00888934	2	1106.66	0.555793	0	1.18325	1		1.08101	1		0.936483	1		1.04052	1		1.24731	1		1.13795	1		1.0892	1		0.813706	1		1.26941	1
vEAINVmS	2	YP_004286108.1	N-Term(TMT10); M7(Oxidation)	0.001042	43.64	0.00119806	2	1107.59	-0.932167	0	0.642411	2	26.2366	0.870116	2	4.96479	0.804741	2	2.78288	0.631792	2	28.0353	0.507103	2	50.9607	0.628106	2	14.4577	0.472067	2	54.5221	0.716909	2	12.7665	0.60764	2	22.1686
lASYLGAPS	2	FANhyb_rscf00000196.1.g00013.1;XP_004289609.1	N-Term(TMT10)	7.375e-06	66.16	1.12336e-05	2	1107.62	0.137437	0
lLGYVASR	2	FANhyb_rscf00000023.1.g00001.1	N-Term(TMT10)	0.002194	38.65	0.00773719	2	1107.67	-0.424946	0	1.41397	2	2.22403	1.15387	2	9.16258	1.12597	2	6.83246	1.03055	2	13.6804	1.19375	2	1.38236	0.885645	2	21.6379	1.38444	2	15.35	1.30378	2	0.00903164	1.13376	2	13.2483
sTTAAAk	1	XP_011468570.1	N-Term(TMT10); K7(TMT10)	0.004532	24.52	0.188423	2	1107.68	0.432205	0	0.805527	1		0.542028	1		0.808451	1		0.889894	1		1.61869	1		1.44787	1		0.84318	1		0.740485	1		0.753307	1
gEAGNEmR	1	XP_011458504.1	N-Term(TMT10); M7(Oxidation)	0.00268	23.64	0.0296272	2	1108.53	1.15712	0	0.201176	1		0.147016	1		0.251996	1		0.539122	1		0.416121	1		0.613922	1		0.200964	1		0.238457	1		0.265011	1
tSSSSSPAR	2	XP_011467865.1	N-Term(TMT10)	0.001296	31.51	0.0127843	2	1108.58	-0.0883363	0	1.73978	2	55.0701	0.934498	2	37.8188	0.955241	2	20.1697	0.899859	2	9.95101	1.40685	2	59.8893	0.996974	2	29.2477	1.36643	2	45.5415	1.07891	2	28.1817	1.16378	2	53.8581
lFPSSDTI	3	FANhyb_rscf00000126.1.g00017.1;XP_004303609.1	N-Term(TMT10)	0.000566	47.69	0.00059916	2	1108.61	0.567647	0
vLEFGAPF	2	FANhyb_rscf00001754.1.g00002.1	N-Term(TMT10)	0.0001624	46.32	0.00124373	2	1108.62	0.337307	0	1.09819	2	26.6975	1.14786	2	34.1024	0.967308	2	11.4016	0.983785	2	2.51142	0.621857	2	15.2949	0.53706	2	31.7925	1.34519	2	4.4153	0.843446	2	16.1854	0.624401	2	0.16132
iATYANAR	4	XP_004287260.1;XP_004303283.1;XP_004302243.1	N-Term(TMT10)	0.0004371	39.74	0.00484664	2	1108.63	-0.0921728	0
mDAHVVHSR	1	XP_011470371.1	N-Term(Acetyl); M1(Oxidation)	0.004595	32.29	0.00303954	2	1109.52	-0.13589	0
aLFGWSEA	2	XP_004290887.1	N-Term(TMT10)	0.004909	23.8	0.125061	2	1109.58	0.99918	0	0.783616	2	9.61839	0.837203	2	2.09835	0.821738	2	9.08589	0.818355	2	4.13706	0.724056	2	1.36771	0.732635	2	11.4529	1.12114	2	45.5015	0.917671	2	5.1862	0.774231	2	22.4796
tGNFNATR	1	XP_004289979.1	N-Term(TMT10)	0.005955	22.7	0.148489	2	1109.59	-0.97914	0	1.25696	1		0.955403	1		1.12111	1		1.0191	1		1.60065	1		1.3739	1		1.03205	1		1.23048	1		1.2895	1
sNSAVmTR	2	XP_004293374.1	N-Term(TMT10); M6(Oxidation)	0.001705	34.3	0.00806231	2	1110.58	1.13873	0	1.36906	2	37.9042	0.986755	2	23.7015	0.969591	2	12.1175	0.896984	2	8.0097	1.18685	2	34.1525	0.962951	2	4.5321	1.09795	2	14.3461	0.917643	2	15.4127	1.17766	2	23.2372
aIFSSGSGR	1	XP_004294190.1	N-Term(TMT10)	0.0003455	33.85	0.00867465	2	1110.61	-1.32982	0	1.16665	1		1.13922	1		0.974502	1		0.955864	1		1.12229	1		1.15843	1		0.935477	1		1.04881	1		0.983386	1
vVGPAIVAR	1	FANhyb_rscf00002931.1.g00001.1	N-Term(TMT10)	0.0003384	33.37	0.0043034	2	1110.72	0.503405	0	1.35802	1		1.18782	1		1.06707	1		1.11279	1		1.14399	1		1.16089	1		1.23346	1		1.08811	1		1.1221	1
mDSDYGIPR	1	XP_004300090.1;FANhyb_rscf00000435.1.g00002.1	N-Term(Acetyl); M1(Oxidation)	0.0004899	50.77	8.35545e-06	2	1111.47	1.06085	0
fSISAPSSS	1	XP_004307654.1	N-Term(TMT10)	0.0029	32.62	0.0105848	2	1111.58	-1.32117	0	1.26104	1		1.14172	1		1.22279	1		1.1663	1		1.44413	1		1.08331	1		1.40653	1		1.15445	1		1.23872	1
gHVESVVR	3	XP_004299601.1	N-Term(TMT10)	0.0001047	36.7	0.00688424	2	1111.64	0.635604	0	0.83051	3	71.2223	0.859405	3	36.2606	0.960057	3	14.3856	0.893822	3	3.14064	0.86149	3	42.5135	0.865921	3	32.6327	0.781701	3	6.11038	0.789087	3	22.1429	0.872736	3	14.7348
tTVVVAHR	3	XP_004304313.1;XP_004301784.1	N-Term(TMT10)	0.003727	29.26	0.0247826	2	1111.68	0.852456	0
dPLVLAVR	2	FANhyb_rscf00000130.1.g00005.1	N-Term(TMT10)	0.004007	45.22	0.000483978	2	1111.7	0.0626519	0	0.966829	2	16.5287	1.02289	2	35.8348	1.15936	2	1.184	0.859096	2	1.09357	0.896867	2	9.16079	0.816137	2	0.201214	0.986968	2	6.66465	0.971467	2	4.86335	0.995893	2	3.10626
vFALTEGF	3	XP_004299394.1	N-Term(TMT10)	0.002448	26.39	0.0618812	2	1112.62	1.07088	0	0.885703	3	5.94943	0.893741	3	33.199	0.724252	3	1.5403	0.814041	3	6.59346	0.872487	3	3.11617	6.58232	3	22.7504				1.30778	3	2.1108	0.677467	3	2.08601
sYGSGGGSGR	1	FANhyb_rscf00004603.1.g00001.1	N-Term(TMT10)	0.004245	11.5	0.538039	2	1113.55	1.40559	0	1.06066	1		0.83299	1		0.693047	1		0.95422	1		1.39568	1		1.17326	1		1.15709	1		1.00065	1		0.925676	1
gALSDHER	3	FANhyb_rscf00000001.1.g00025.1	N-Term(TMT10)	0.005507	28.04	0.0241051	2	1113.59	2.92849	0	0.573336	3	47.675	0.698695	3	127.925	0.906078	3	21.6718	0.812269	3	3.32387	0.473334	3	31.084	0.623429	3	2.6699	0.686676	3	282.354	0.657207	3	60.2469	0.65092	3	45.117
tSHDIVGR	1	XP_004288850.1	N-Term(TMT10)	0.001659	31.97	0.0151209	2	1113.62	0.733356	0	1.17331	1		0.959535	1		1.07442	1		0.960915	1		0.799134	1		0.781218	1		1.16828	1		0.948104	1		0.906464	1
aGMTHIVR	2	XP_004290498.1	N-Term(TMT10)	0.0005392	25.73	0.0511881	2	1113.64	1.09519	0	0.87757	2	53.2971	0.85731	2	27.1883	0.979067	2	5.99364	1.25065	2	3.99173	1.16331	2	8.33055	1.29952	2	4.23812	0.99927	2	25.988	1.24621	2	2.13135	0.900353	2	1.6748
sPIAVIWV	2	FANhyb_rscf00000330.1.g00003.1	N-Term(TMT10)	0.001782	41.93	0.00166394	2	1113.69	0.716933	0	1.07195	2	27.0011	1.04349	2	3.71831	1.22825	2	0.452856	1.08136	2	17.6035	0.809513	2	27.4378	0.857548	2	19.3223	0.902638	2	11.9015	0.842532	2	1.04348	0.871355	2	10.0365
lVGAAQAVR	2	XP_004303603.1	N-Term(TMT10)	5.288e-05	40.14	0.00218831	2	1113.7	0.810507	0	1.39382	2	8.41028	1.3992	2	8.64302	1.05873	2	30.7507	1.0698	2	29.7631	1.55508	2	7.48393	1.09593	2	27.5358	1.21396	2	34.0069	1.23188	2	21.166	1.23575	2	4.32378
fNSEELF	2	XP_004288492.1;FANhyb_rscf00001522.1.g00002.1	N-Term(TMT10)	0.001419	36.36	0.00205774	2	1114.56	-0.0252324	0
aALDVAAVR	1	FANhyb_rscf00000483.1.g00006.1	N-Term(TMT10)	0.0009402	38.48	0.00468999	2	1114.68	-0.0763586	0	0.923572	1		0.643394	1		1.02634	1		0.798355	1		0.709678	1		0.680644	1		0.786408	1		0.85645	1		0.791005	1
gDLAVVVGR	2	XP_011463993.1	N-Term(TMT10)	0.0009115	30.16	0.0342641	2	1114.68	0.252176	0	0.96727	2	2.45999	1.01203	2	2.12996	1.03649	2	6.3509	0.882935	2	7.49083	0.716412	2	8.76787	0.814424	2	4.28881	0.718215	2	3.96258	0.912881	2	9.20946	0.852078	2	4.69804
tVAQVVLR	3	FANhyb_rscf00000613.1.g00001.1	N-Term(TMT10)	0.0007474	43.05	0.0010999	2	1114.72	0.477422	0	1.65743	3	4.6969	1.09952	3	11.8005	1.07658	3	2.6424	0.928318	3	8.66033	1.57139	3	20.0931	1.15146	3	1.10386	1.50211	3	3.29436	1.16781	3	4.59029	1.23471	3	13.2299
gVTLEDPR	1	XP_004299919.1;FANhyb_rscf00000090.1.g00015.1	N-Term(TMT10)	0.0003064	48.33	0.000381186	2	1115.63	0.700246	0
gGVAGGSILR	2	XP_004296852.1	N-Term(TMT10)	1.839e-05	53.69	0.000169101	2	1115.68	1.6647	0	1.10748	2	6.42096	0.911605	2	1.54853	1.00163	2	11.0553	0.99034	2	10.4972	1.02551	2	5.49999	0.987624	2	11.0802	0.958053	2	15.0855	1.02665	2	24.3101	0.881177	2	0.677257
lGLESVIR	1	FANhyb_rscf00000307.1.g00002.1	N-Term(TMT10)	0.003121	22.15	0.190785	2	1115.7	-1.39305	0	0.883668	1		1.08399	1		1.00587	1		0.962882	1		1.24511	1		1.06878	1		0.842094	1		1.0362	1		0.939284	1
sDGNQGGPR	1	FANhyb_rscf00000391.1.g00011.1;XP_011468035.1	N-Term(TMT10)	0.0003035	29.49	0.00809716	2	1116.56	0.158237	0
nQGQADVR	1	XP_004288379.1	N-Term(TMT10)	0.001179	38.78	0.001768	2	1116.6	0.04618	0	1.2708	1		0.681447	1		0.873186	1		0.668423	1		1.60965	1		1.03481	1		1.36289	1		0.914194	1		0.979183	1
mENLLGLLR	2	XP_004288398.1	N-Term(Acetyl); M1(Oxidation)	0.001172	41.65	0.00143279	2	1116.61	0.857201	0
dVSGVSAPR	1	XP_011465609.1	N-Term(TMT10)	0.0004357	28.55	0.0421703	2	1116.62	-0.621852	0	1.13951	1		1.10771	1		1.05553	1		1.0807	1		0.988552	1		0.985498	1		1.15255	1		1.24529	1		0.934679	1
aASAQANVR	1	XP_011458648.1	N-Term(TMT10)	1.642e-06	55.35	0.000104006	2	1116.63	-0.0748257	0	0.953987	1		0.725101	1		0.83077	1		1.07199	1		0.968811	1		1.13746	1		1.11596	1		0.968178	1		0.916984	1
eAGGAVVLTA	5	FANhyb_rscf00000451.1.g00012.1;XP_004296676.1;XP_004309982.1	N-Term(TMT10)	3.983e-05	62.49	2.26301e-05	2	1116.64	-1.39917	0
qSLLAVIGS	1	XP_011465081.1	N-Term(TMT10)	0.000811	36.29	0.00796526	2	1116.68	0.246826	0	0.887252	1		0.809713	1		0.729198	1		0.760494	1		0.757938	1		0.645442	1		0.831574	1		0.878023	1		0.598098	1
mDPDAVAk	1	XP_004310092.1	N-Term(Acetyl); K8(TMT10)	0.001521	44.25	0.000451005	2	1117.58	-0.364277	0	1.57547	1		1.22466	1		1.12074	1		1.01461	1		1.32356	1		0.928002	1		1.28834	1		1.25161	1		1.18057	1
aISQPASTN	1	XP_004294042.1	N-Term(TMT10)	0.000816	43.43	0.0013936	2	1117.61	0.260359	0	1.81415	1		1.88185	1		1.6856	1		0.417343	1		1.22074	1		1.21354	1		1.78883	1		1.4496	1		1.25957	1
eVGSNVQR	1	FANhyb_rscf00000062.1.g00009.1	N-Term(TMT10)	0.002492	45.33	0.00101409	2	1117.62	1.23484	0	1.13962	1		0.964975	1		1.1119	1		0.682507	1		0.728809	1		0.495756	1		1.18297	1		1.06081	1		0.912564	1
gNPVQFAR	1	FANhyb_rscf00000307.1.g00002.1	N-Term(TMT10)	0.0006724	32.31	0.0260552	2	1117.63	1.23374	0	0.887543	1		0.975256	1		0.952265	1		1.02529	1		1.27906	1		1.07097	1		0.896967	1		1.0534	1		1.05343	1
aIELAESR	2	FANhyb_rscf00001032.1.g00001.1;XP_004289834.1	N-Term(TMT10)	0.003458	30.57	0.0382372	2	1117.64	-0.52482	0
aGAATASIAR	1	FANhyb_rscf00000102.1.g00018.1	N-Term(TMT10)	0.0001434	45.61	0.00111702	2	1117.66	2.08794	0	0.890454	1		0.818767	1		0.847232	1		1.23225	1		1.20946	1		1.43656	1		1.18947	1		1.12276	1		1.12976	1
aSDVIAILS	5	XP_004287661.1	N-Term(TMT10)	0.003814	52.18	0.000225792	2	1117.67	-0.746392	0	0.750468	5	9.03466	1.17898	5	42.4647	0.779885	5	7.23451	0.842818	5	15.2988	0.745599	5	35.5629	0.746195	5	9.70129	0.785714	5	18.8195	0.9495	5	15.7221	0.869167	5	21.0799
aALTVGk	3	XP_011469653.1	N-Term(TMT10); K7(TMT10)	0.001031	40.65	0.00357312	2	1117.73	-1.53849	0	1.14892	3	15.0493	1.10265	3	20.4304	1.17888	3	39.2726	0.960775	3	26.3905	1.08645	3	4.91852	1.09944	3	17.4115	0.990072	3	63.9294	1.0485	3	16.2738	1.02982	3	25.344
gHGGEGYGR	2	XP_004304279.1	N-Term(TMT10)	5.678e-05	45.66	0.000192867	2	1118.55	-0.0631379	0	0.632606	2	17.6153	0.714028	2	10.219	0.779071	2	15.3035	0.891919	2	18.428	0.640976	2	18.9739	0.863592	2	22.675	0.606624	2	30.0366	0.763512	2	3.73018	0.624463	2	4.45603
vVGTGPmGR	5	XP_004290429.1	N-Term(TMT10); M7(Oxidation)	0.005288	21.52	0.231139	2	1118.62	-2.67644	0	1.2882	5	9.75285	1.05917	5	35.0833	0.96827	5	23.1945	1.19457	5	23.0589	1.77076	5	19.4297	1.46927	5	33.3491	1.31034	5	17.0211	1.16244	5	28.1947	1.13348	5	7.6497
gLSVASLSR	1	XP_004291991.1;FANhyb_rscf00000402.1.g00009.1	N-Term(TMT10)	0.001154	34.79	0.0248755	2	1118.67	-0.536663	0
tAQAAAk	2	XP_004307148.1;FANhyb_icon00002966_a.1.g00001.1	N-Term(TMT10); K7(TMT10)	0.0007918	32.23	0.0478131	2	1118.7	1.62933	0
aIGNASk	1	FANhyb_rscf00001367.1.g00002.1;XP_004294664.1	N-Term(TMT10); K7(TMT10)	0.003195	24.38	0.297639	2	1118.69	0.319913	0
nMLTAQGR	2	XP_004303758.1	N-Term(TMT10)	0.004459	21.07	0.241132	2	1119.62	1.03673	0	2.16044	2	3.31837	1.34557	2	12.344	1.20146	2	5.35014	1.20875	2	5.72585	2.01846	2	0.996781	1.34471	2	6.67188	1.54049	2	15.7893	1.15969	2	8.22828	1.15593	2	15.0305
iGAHSHIR	1	XP_004288244.1	N-Term(TMT10)	0.001386	20.88	0.508323	2	1119.66	0.128284	0	1.15293	1		1.03093	1		0.983492	1		1.17654	1		1.48855	1		1.52239	1		1.01179	1		1.14992	1		0.990854	1
vVYGVVVR	1	XP_011457719.1	N-Term(TMT10)	0.003096	30.68	0.0566054	2	1119.71	0.767186	0	1.41869	1		1.21144	1		1.23069	1		1.19744	1		1.41112	1		1.32423	1		1.13888	1		1.20255	1		1.09794	1
iVSTSGTAR	2	FANhyb_rscf00001416.1.g00002.1;XP_004289596.1	N-Term(TMT10)	0.0002833	34.61	0.019165	2	1120.66	2.72145	0
yLGGVGVAR	1	XP_004308166.1	N-Term(TMT10)	6.121e-05	39.47	0.00661496	2	1120.67	0.106105	0	1.84501	1		1.3979	1		1.21537	1		1.11476	1		1.60141	1		1.16511	1		1.39057	1		1.22415	1		1.34855	1
gQTDQMGR	1	FANhyb_rscf00000240.1.g00009.1	N-Term(TMT10)	0.006125	24.4	0.0450217	2	1121.56	0.156279	0	0.618417	1		0.791426	1		0.750437	1		0.816306	1		0.769989	1		0.818926	1		0.629202	1		0.691994	1		0.623998	1
eIVSFINA	2	FANhyb_rscf00006457.1.g00001.1	N-Term(TMT10)	0.00476	30.56	0.0438193	2	1121.64	0.213347	0	0.755446	2	41.0667	0.961177	2	3.35262	0.955556	2	0.533366	0.762287	2	3.6582	0.688408	2	34.4412	0.670957	2	4.1379	0.70963	2	47.8252	0.768438	2	13.3962	0.772632	2	3.5407
sSALASk	2	FANhyb_rscf00001416.1.g00002.1;XP_004289596.1	N-Term(TMT10); K7(TMT10)	0.0003326	40.64	0.00376259	2	1121.69	0.730997	0
dGLNFATR	2	XP_004290489.1	N-Term(TMT10)	0.001357	36.31	0.00827948	2	1122.61	-0.119488	0	1.7146	2	9.91065	1.37526	2	13.3829	0.91357	2	2.0524	0.827416	2	4.27509	0.931381	2	8.48593	0.659478	2	8.6782	1.77262	2	5.33831	1.0043	2	12.3692	0.926529	2	3.33698
gSSSAQk	2	FANhyb_rscf00000651.1.g00001.1	N-Term(TMT10); K7(TMT10)	0.002541	29.14	0.0550983	2	1122.65	0.0800228	0	0.727323	2	11.0163	0.996959	2	12.7751	0.990229	2	18.6573	0.997039	2	0.343143	0.901109	2	24.479	1.12409	2	6.50104	0.726655	2	17.6655	0.956413	2	8.12563	1.0388	2	18.8652
aAEESLSST	1	XP_004294302.1	N-Term(TMT10)	0.005967	24.6	0.0568648	2	1123.57	2.59632	0	1.13514	1		1.09305	1		0.770753	1		0.989	1		0.925427	1		0.922302	1		0.934876	1		0.962565	1		0.962597	1
lEDEFEL	1	FANhyb_rscf00000976.1.g00002.1;XP_011470893.1	N-Term(TMT10)	0.0003018	50.28	0.000185637	2	1123.57	-0.0126533	0
sSSVYVPR	1	XP_004306503.1	N-Term(TMT10)	0.002305	27.22	0.0799462	2	1123.63	2.16715	0	3.22275	1		1.07069	1		1.08017	1		1.09015	1		1.70176	1		1.32807	1		1.40527	1		1.23941	1		1.23203	1
vLGGGAAPPR	1	XP_004306962.1	N-Term(TMT10)	0.0001087	29.98	0.0376229	2	1123.68	0.70802	0	1.15922	1		1.13514	1		1.07221	1		1.02235	1		1.66149	1		1.17872	1		1.22725	1		0.924983	1		1.30168	1
gAGSVFk	2	XP_004293702.1	N-Term(TMT10); K7(TMT10)	0.005956	30.91	0.0305327	2	1123.69	-0.594519	0	1.01456	2	4.23928	0.966927	2	5.40393	0.925875	2	11.3277	1.16982	2	10.1509	1.05319	2	6.47437	1.1287	2	0.320421	0.894515	2	20.6304	0.976072	2	17.676	0.952412	2	6.99172
gPSSGYGDR	1	XP_011469757.1	N-Term(TMT10)	0.001137	36.84	0.00272224	2	1124.56	2.16124	0	0.605013	1		0.488324	1		0.680875	1		1.06235	1		0.988107	1		1.11956	1		0.692855	1		0.879848	1		0.647359	1
sSGSSNk	1	XP_004291597.1	N-Term(TMT10); K7(TMT10)	0.005339	28.65	0.0448266	2	1124.63	-0.364917	0	1.39861	1		0.986652	1		0.918237	1		1.13926	1		2.00579	1		1.72811	1		1.49906	1		1.15467	1		1.5653	1
lPLPEVDL	2	XP_011466610.1	N-Term(TMT10)	0.002033	41.96	0.00276051	2	1124.68	2.01412	0	0.91955	2	23.9434	1.06524	2	30.4589	1.16498	2	4.24952	0.971244	2	4.94898	0.547725	2	25.4797	0.78717	2	1.0207	0.862815	2	7.32904	0.831636	2	6.19014	0.933072	2	28.6086
gQLIVLPR	1	XP_004287671.1	N-Term(TMT10)	0.004122	30.74	0.0106682	2	1124.74	-0.275931	0	1.23905	1		1.151	1		1.03478	1		0.968902	1		1.13992	1		1.14243	1		0.882416	1		1.09715	1		0.997661	1
gIGALYmR	1	XP_011466445.1	N-Term(TMT10); M7(Oxidation)	0.003619	17.3	0.52604	2	1125.63	-0.430695	0	1.39564	1		1.44015	1		1.20074	1		1.09075	1		1.13675	1		1.17776	1		1.26911	1		1.15956	1		1.39351	1
gSGHGIAAAR	1	XP_004296078.2;FANhyb_rscf00001286.1.g00002.1	N-Term(TMT10)	0.0002037	41.68	0.00196629	2	1125.63	-1.67763	0
vIEVAPIR	3	FANhyb_rscf00001069.1.g00002.1	N-Term(TMT10)	0.001891	40	0.001775	2	1125.72	0.907164	0	0.996369	3	12.9705	1.08368	3	8.98921	0.873793	3	2.09763	0.843591	3	26.1712	0.872975	3	1.98463	1.04191	3	10.6067	0.864214	3	7.84857	0.900776	3	5.35519	0.975518	3	33.444
sSTVSSSSR	1	XP_004288005.1	N-Term(TMT10)	4.928e-06	43.56	0.000689468	2	1126.59	-0.683685	0	0.510026	1		0.450884	1		0.609432	1		0.998966	1		1.65481	1		1.45136	1		0.411965	1		0.53728	1		0.536923	1
tITSFSEI	2	XP_004296515.1	N-Term(TMT10)	3.948e-05	49.16	0.000306381	2	1126.62	0.936985	0	1.37142	2	18.5497	1.27133	2	12.2997	1.31695	2	11.9451	1.10472	2	28.4048	1.01295	2	37.245	0.858774	2	33.4299	1.2968	2	24.0122	1.14389	2	34.1177	1.15277	2	19.9526
eAVYFLR	3	FANhyb_rscf00000643.1.g00003.1;XP_004287956.1;FANhyb_rscf00003928.1.g00001.1	N-Term(TMT10)	0.004089	32.31	0.016156	2	1126.65	-0.363876	0
gLEVPAGVR	1	XP_011458718.1	N-Term(TMT10)	2.684e-05	41.46	0.00276153	2	1126.68	-0.400581	0	0.659139	1		0.780097	1		0.928285	1		0.835351	1		0.622184	1		0.60369	1		0.661076	1		0.72541	1		0.744204	1
aEHGEDAk	8	FANhyb_rscf00004376.1.g00001.1;XP_004306726.1	N-Term(Acetyl); K8(TMT10)	0.004293	34.12	0.00404684	2	1127.55	-0.154543	0
nHGMHFR	2	FANhyb_rscf00000001.1.g00003.1	N-Term(TMT10)	0.003995	26.78	0.0327435	2	1127.57	0.227467	0	1.61047	2	43.0169	0.813253	2	17.8448	1.03254	2	18.2955	0.780237	2	0.86871	0.917476	2	26.5442	0.687966	2	10.6292	0.968848	2	43.2656	0.944134	2	34.8872	0.620909	2	8.93094
vIEVEGPR	3	FANhyb_rscf00000062.1.g00012.1	N-Term(TMT10)	0.004641	44.3	0.000808089	2	1127.66	-1.48382	0	0.826532	3	15.3767	1.04098	3	16.6869	0.818137	3	1.82387	0.939457	3	6.30293	0.818346	3	25.1494	0.996345	3	4.09424	0.76256	3	30.7255	0.86603	3	5.46366	0.783641	3	16.6977
vVQSNVPR	3	XP_004299412.1	N-Term(TMT10)	0.001948	40.84	0.00196969	2	1127.67	0.0409807	0	1.23245	3	17.2142	1.09474	3	0.541268	1.08456	3	15.8645	0.881528	3	12.5003	1.13355	3	33.8979	1.22423	3	16.3431	1.08792	3	0.981803	1.1036	3	21.8137	1.09517	3	16.1116
lVVVEAIR	2	FANhyb_rscf00000769.1.g00006.1	N-Term(TMT10)	0.001254	43.21	0.000580198	2	1127.74	2.72351	0	0.833717	1		0.758953	1		0.878075	1		0.900737	1		0.540443	1		1.05303	1		0.824276	1		1.04868	1		1.09071	1
gDAIVDDLIR	1	XP_004298839.1	N-Term(Acetyl)	4.769e-05	69.2	1.85149e-06	2	1128.59	0.585917	0
aILNLSLR	2	XP_011462784.1	N-Term(TMT10)	0.0001639	40.41	0.00188352	2	1128.73	0.665641	0	1.32624	2	30.7388	1.26471	2	31.191	1.02299	2	20.2433	1.04692	2	12.8492	1.03271	2	15.6579	1.00415	2	10.7196	1.26076	2	37.8328	1.11955	2	20.8366	0.895194	2	20.1922
dHVMAATR	2	FANhyb_rscf00000765.1.g00003.1;XP_004299722.1	N-Term(TMT10)	0.006276	23.86	0.0592056	2	1129.6	-0.247079	0
aGmTHIVR	4	XP_004290498.1	N-Term(TMT10); M3(Oxidation)	0.005197	40.83	0.00173468	2	1129.63	-0.0380707	0	1.04931	4	8.00723	0.935611	4	7.74271	1.09091	4	2.03788	1.07941	4	18.194	1.10903	4	10.7288	1.1642	4	6.77633	0.951005	4	3.74816	1.12235	4	1.41922	0.956608	4	11.4219
dVILIATR	3	XP_004300515.1;XP_004296416.1	N-Term(TMT10)	0.00548	35.48	0.00768723	2	1129.71	0.00681339	0
eITVGLIR	1	XP_011469194.1;FANhyb_icon00000381_a.1.g00001.1	N-Term(TMT10)	0.005851	14.02	1.07589	2	1129.71	0.222922	0
iLEGLLSR	2	XP_011470355.1	N-Term(TMT10)	0.001744	39.6	0.00297694	2	1129.72	0.763192	0	1.57367	2	7.02697	1.15891	2	9.24256	1.12321	2	6.88314	0.882479	2	3.69473	1.31411	2	15.847	0.983476	2	4.38057	1.39082	2	12.6748	1.30031	2	0.527447	1.28443	2	3.93171
lLSLVAER	2	XP_004298726.1;XP_004292582.2	N-Term(TMT10)	0.002247	33.31	0.0125765	2	1129.72	1.62762	0
aESTGANHD	2	XP_004308002.1	N-Term(TMT10)	9.899e-05	35.7	0.000780545	2	1130.53	-0.709672	0	1.3157	2	5.06915	1.3589	2	28.8192	0.871491	2	10.2348	0.701176	2	11.9386	1.09778	2	11.06	0.992895	2	13.9761	0.989277	2	11.087	0.957937	2	1.0165	0.993462	2	0.385995
aENSHTSR	1	XP_004294177.1	N-Term(TMT10)	0.001166	29.86	0.00831373	2	1130.58	0.151853	0	1.49103	1		1.73219	1		1.51493	1		1.23906	1		1.32204	1		1.42751	1		1.67755	1		1.38817	1		1.76738	1
yGGASAGYR	1	FANhyb_rscf00001163.1.g00001.1;XP_004299497.1	N-Term(TMT10)	0.004453	27.14	0.0152625	2	1130.58	-1.56833	0
aTQNQLAR	4	YP_004286087.1	N-Term(TMT10)	0.0008472	42.61	0.00177916	2	1130.65	-0.519025	0	1.45364	4	8.76145	1.71386	4	19.3205	1.32029	4	12.1897	1.01943	4	10.1033	0.9258	4	15.0865	0.85945	4	3.41437	1.06271	4	19.5627	1.24127	4	24.3646	1.14303	4	9.70458
gVQQLNSR	2	XP_004289548.1	N-Term(TMT10)	0.003585	34.6	0.0139908	2	1130.65	6.17476	0	0.818096	2	14.8285	0.608522	2	31.237	0.640549	2	0.674445	1.19375	2	4.39046	1.34121	2	9.39491	1.64997	2	8.65022	0.696444	2	14.1609	0.770884	2	6.87871	0.840912	2	5.14773
gVQLSGGQR	1	XP_004301784.1	N-Term(TMT10)	0.003025	28.27	0.060617	2	1130.65	4.65443	0	0.815754	1		0.853807	1		0.828527	1		1.1998	1		1.0904	1		1.40948	1		0.726805	1		0.683568	1		0.745442	1
lLEELER	2	XP_004303511.1;XP_004291683.1	N-Term(TMT10)	0.001272	36.86	0.00800555	2	1130.66	0.440286	0
gLTEDLVR	1	XP_011460699.1	N-Term(TMT10)	0.005575	32.92	0.0211349	2	1131.66	2.1563	0	0.746125	1		0.834714	1		0.99729	1		0.787991	1		0.62978	1		0.815748	1		0.657467	1		0.73644	1		0.735251	1
sAASLAQVR	2	XP_011458445.1	N-Term(TMT10)	0.0001471	34.16	0.0164994	2	1131.67	-0.971463	0	1.26482	2	11.1408	1.17921	2	6.76422	1.0853	2	1.91534	1.14079	2	12.821	1.08244	2	5.65037	0.979876	2	7.76533	1.19697	2	16.5823	1.18339	2	7.30537	1.02198	2	17.5349
gAADNYHR	1	XP_004291670.1	N-Term(TMT10)	0.00211	30.18	0.00762724	2	1132.57	-0.398946	0	0.664536	1		0.765906	1		0.713326	1		0.787595	1		0.606363	1		0.678716	1		0.741122	1		0.748741	1		0.744427	1
aNPSASk	2	XP_004293352.1	N-Term(TMT10); K7(TMT10)	0.005307	28.16	0.0727121	2	1132.67	-0.125676	0	0.631443	2	11.8489	0.632081	2	20.5885	0.846164	2	8.07008	0.964374	2	18.6884	1.05258	2	10.6191	1.09175	2	13.9381	0.655678	2	30.5547	0.864982	2	9.59592	0.848792	2	33.5872
aTAGLNk	3	FANhyb_rscf00000824.1.g00006.1;XP_004303190.1	N-Term(TMT10); K7(TMT10)	0.0006268	35.45	0.0220954	2	1132.71	-0.568264	0
qASGAIk	4	XP_004302624.1	N-Term(TMT10); K7(TMT10)	0.001301	37.84	0.0144047	2	1132.71	1.2638	0	2.07337	4	0.462919	1.14888	4	4.16744	1.40762	4	13.8527	1.07722	3	7.43469	2.86471	4	13.473	1.97957	4	11.9912	1.52418	4	12.7697	1.26403	4	1.41862	1.46763	4	3.37327
lSGGVNk	2	FANhyb_rscf00000087.1.g00009.1;FANhyb_rscf00000087.1.g00008.1	N-Term(TMT10); K7(TMT10)	0.002244	34.7	0.0286662	2	1132.71	1.5871	0
aLGSGAAk	1	FANhyb_rscf00000686.1.g00005.1	N-Term(TMT10); K8(TMT10)	0.0005664	40.51	0.0077894	2	1132.71	1.1472	0	0.674181	1		0.701796	1		0.676243	1		1.46255	1		1.74935	1		2.0826	1		0.619949	1		0.456077	1		1.20092	1
mDPDAVAk	2	XP_004310092.1	N-Term(Acetyl); M1(Oxidation); K8(TMT10)	0.001121	43.51	0.000579353	2	1133.57	1.64989	0	0.821134	2	17.6397	0.804716	2	4.33115	0.866003	2	10.0251	0.847198	2	0.668743	0.798744	2	40.8383	0.90135	2	14.8897	0.690512	2	20.8625	0.869243	2	14.7653	0.770163	2	20.9908
eSGTFPGPL	2	XP_004309856.1	N-Term(TMT10)	0.000332	38.97	0.00382197	2	1133.6	0.644516	0	0.919829	2	9.78024	1.03825	2	2.41197	0.920801	2	0.495631	0.965586	2	2.28266	0.934376	2	24.5979	0.972128	2	3.3893	0.980036	2	10.4601	1.02469	2	15.5317	0.887726	2	9.17836
sGAQGAGk	1		N-Term(TMT10); K8(TMT10)	0.002398	31.93	0.034465	2	1133.67	1.57897	0
sQQGAGk	1	XP_004300291.1	N-Term(TMT10); K7(TMT10)	0.0009356	31.93	0.034465	2	1133.67	1.58779	0	1.69858	1		1.02234	1		0.931326	1		1.22747	1		2.30158	1		1.7599	1		2.49389	1		1.58299	1		1.54226	1
aELSAGk	1	XP_004304618.1	N-Term(TMT10); K7(TMT10)	0.005232	34.23	0.0276194	2	1133.69	0.391414	0	0.819419	1		1.04602	1		1.13888	1		1.05673	1		0.856847	1		0.860154	1		0.796291	1		0.928047	1		0.83348	1
gLTVTGk	2	XP_004297489.1	N-Term(TMT10); K7(TMT10)	0.0008205	39.8	0.00532988	2	1133.73	1.46543	0	0.889016	2	0.305295	0.98407	2	4.59653	0.95521	2	12.4615	1.06323	2	20.3479	0.72134	2	17.4238	0.812153	2	9.82579	0.980061	2	18.2758	0.964082	2	21.6585	1.03019	2	3.00814
vASAISk	1	FANhyb_rscf00001022.1.g00004.1	N-Term(TMT10); K7(TMT10)	0.002325	33.75	0.0214644	2	1133.73	1.89611	0	1.59512	1		1.31442	1		1.17408	1		1.18189	1		1.6624	1		1.61919	1		1.48867	1		1.30957	1		1.36077	1
qSSLGEER	1	XP_004306820.1	N-Term(TMT10)	0.0009714	40.6	0.0023037	2	1134.6	2.03462	0	1.53917	1		0.911367	1		1.23538	1		0.726072	1		1.28888	1		0.984341	1		0.761223	1		1.14989	1		0.730873	1
aNELFVGR	4	XP_004290871.1	N-Term(TMT10)	0.00261	22.14	0.288976	2	1134.65	0.515787	0	1.12805	4	5.85097	1.44214	4	15.2311	1.22742	4	5.51716	0.933315	4	16.2945	0.911186	4	8.85197	1.03727	4	5.51792	0.813663	4	12.6435	0.970728	4	22.1604	1.0468	4	3.9526
vGGVLAmSR	2	XP_004308002.1	N-Term(TMT10); M7(Oxidation)	0.002215	19.41	0.567602	2	1134.65	0.437258	0	1.51955	2	5.37965	1.21565	2	20.5589	1.03882	2	4.23403	1.17486	2	9.03104	1.7072	2	31.9712	1.44464	2	40.7783	1.29085	2	8.98669	1.21684	2	1.53762	1.10723	2	21.1901
lTAQFVAR	1	FANhyb_rscf00003210.1.g00001.1;XP_004296479.1	N-Term(TMT10)	0.004119	29.76	0.059446	2	1134.68	0.728247	0
aAAAASSk	3	XP_004291637.1	N-Term(TMT10); K8(TMT10)	0.0001062	46.89	0.00131279	2	1134.69	1.78015	0	1.20283	3	10.4719	1.41122	3	4.38132	1.08077	3	1.36863	1.29775	3	32.8204	1.26792	3	7.66227	1.06397	3	1.15541	0.958062	3	6.33977	1.12389	3	11.1894	0.907741	3	13.6856
vATTSAk	2	FANhyb_icon00003782_a.1.g00001.1	N-Term(TMT10); K7(TMT10)	0.002807	33.52	0.0226317	2	1135.71	2.74215	0	1.14663	2	25.8383	0.7886	2	2.91022	0.864882	2	15.0204	1.17093	2	18.9492	1.64789	2	23.4957	1.49411	2	18.2761	1.31022	2	14.9872	1.06992	2	2.78775	1.13795	2	31.0336
gSAAATAGmR	7	FANhyb_rscf00007091.1.g00001.1	N-Term(TMT10); M9(Oxidation)	4.513e-07	60.53	1.7481e-05	2	1137.59	-2.1565	0	0.935519	7	42.2024	0.814417	7	7.90261	0.875892	7	11.9364	0.978212	7	7.28126	1.08002	7	11.2702	0.958507	7	11.9749	0.825171	7	34.7244	0.926734	7	13.5408	1.00509	7	8.40976
gFSVLDDR	1	XP_011465194.1;FANhyb_rscf00000472.1.g00003.1	N-Term(TMT10)	0.0006001	35.19	0.00838455	2	1137.61	-0.149743	0
aDLLSNYL	2	XP_004292227.1	N-Term(TMT10)	0.0028	28.04	0.0551197	2	1137.64	0.615862	0	0.692326	2	1.38879	0.791481	2	16.447	0.932856	2	9.16357	0.922513	2	29.5946	0.615413	2	5.30973	0.773495	2	4.82721	0.693177	2	8.28778	0.630805	2	12.3601	0.791134	2	5.71707
gVFASAk	1	XP_004297287.1	N-Term(TMT10); K7(TMT10)	0.0008507	36.54	0.0061555	2	1137.7	-1.78942	0	0.755123	1		0.641843	1		0.783525	1		1.06201	1		0.849895	1		1.10051	1		0.997266	1		0.911921	1		0.838875	1
gSGmSGAGGGR	2	XP_004299479.1	N-Term(TMT10); M4(Oxidation)	3.629e-05	58.21	1.48743e-05	2	1138.55	0.197313	0	0.915122	2	30.0812	0.677988	2	6.35296	0.996549	2	3.86149	0.935168	2	38.2125	0.910287	2	14.9425	0.941544	2	24.5839	1.25859	2	2.05004	0.950978	2	0.418686	1.17028	2	14.1314
gASIYGDAR	1	XP_004293651.1	N-Term(TMT10)	8.26e-05	40.97	0.00229552	2	1138.61	0.385787	0	0.829258	1		0.896839	1		0.856725	1		0.96536	1		0.768521	1		1.01209	1		0.763959	1		0.992374	1		0.809849	1
sELDLFVS	2	FANhyb_rscf00005576.1.g00002.1	N-Term(TMT10)	0.001224	39.51	0.0035822	2	1138.62	-0.153762	0	1.12357	2	7.56325	1.22453	2	11.4962	1.0609	2	9.75145	1.13026	2	20.411	0.81619	2	3.26514	0.946116	2	11.5007	0.973902	2	18.3441	0.972369	2	26.0751	0.981619	2	34.564
sLAHGGLVR	4	FANhyb_rscf00000152.1.g00012.1	N-Term(TMT10)	0.0009197	34.65	0.0138992	2	1138.69	0.363255	0	1.34617	4	26.4781	1.14054	4	3.33412	1.04723	4	4.3411	1.16601	4	2.745	1.63251	4	41.9282	1.40497	4	2.64985	1.12795	4	13.6429	1.134	4	16.2099	1.15	4	8.95674
tIATmSDR	3	XP_004304334.1	N-Term(TMT10); M5(Oxidation)	0.005202	25.2	0.0718749	2	1139.59	-0.764972	0	1.18545	3	0.237036	0.909403	3	14.0621	0.916567	3	5.0544	0.934696	3	6.72288	1.26434	3	15.2944	1.10242	3	11.6846	1.13402	3	8.02441	1.07072	3	8.36878	0.97814	3	2.88707
gSSTTTk	2	XP_011470355.1	N-Term(TMT10); K7(TMT10)	0.002096	36.99	0.00598959	2	1139.67	0.462335	0	1.05553	2	4.89206	1.04571	2	3.66022	1.28858	2	13.0416	1.00629	2	4.84642	0.855148	2	12.3019	0.947789	2	5.67456	1.1452	2	9.30399	1.15968	2	18.9169	0.960961	2	8.33132
aVTLTHIR	1	FANhyb_rscf00000065.1.g00026.1	N-Term(TMT10)	0.005117	24.93	0.0544715	2	1139.71	1.00183	0	0.802001	1		0.854311	1		0.811557	1		1.00017	1		0.939634	1		0.941156	1		0.758647	1		0.888939	1		0.880899	1
nEDGSFSR	1	XP_004306714.2	N-Term(TMT10)	0.0007415	37.81	0.00158954	2	1140.55	0.912459	0	1.51425	1		1.09788	1		1.05034	1		0.722669	1		0.931191	1		0.87543	1		0.898887	1		0.996304	1		0.928633	1
lGHNVDTR	1	FANhyb_icon00002751_a.1.g00001.1;XP_004303579.1	N-Term(TMT10)	0.0004914	41.64	0.0019365	2	1140.63	-0.813624	0
sLAHGGLTR	2	XP_004287119.1	N-Term(TMT10)	0.001143	27.24	0.0676845	2	1140.67	-1.2531	0	0.824032	2	14.7703	0.954318	2	3.59076	0.882373	2	4.31796	1.00078	2	5.95175	0.790482	2	28.7578	0.82056	2	5.21108	0.951813	2	10.9917	0.94004	2	3.13048	0.796661	2	12.6525
sGFEGFIR	2	XP_011469356.1	N-Term(TMT10)	0.002807	26.2	0.0548133	2	1141.62	-0.289575	0	0.975022	2	32.2169	1.00972	2	37.5325	0.948636	2	2.85953	0.949099	2	25.6111	0.791522	2	47.1767	0.825453	2	7.74227	0.971963	2	24.9665	1.07187	2	32.8409	0.873961	2	18.7073
aFSSGSk	3	FANhyb_rscf00000413.1.g00011.1;XP_011458014.1	N-Term(TMT10); K7(TMT10)	0.003648	34	0.0100721	2	1141.66	0.441237	0
iIEVEGPR	3	XP_004307921.1	N-Term(TMT10)	0.000469	41.25	0.00182974	2	1141.68	1.07863	0	0.837873	3	22.7521	1.08429	3	3.1445	1.00949	3	2.08463	1.03943	3	2.449	0.916247	3	22.7613	0.829993	3	1.41831	1.0162	3	11.4173	0.939817	3	13.3377	1.00192	3	0.0317621
sETSGNYR	1	XP_004299662.1	N-Term(TMT10)	0.001072	30.49	0.00853107	2	1142.56	-0.802949	0	1.1657	1		0.914474	1		0.669836	1		0.962331	1		1.24601	1		0.793372	1		1.81046	1		1.01174	1		0.846208	1
gSSSGNYSR	1	XP_011467606.1	N-Term(TMT10)	8.253e-05	24.51	0.0237178	2	1143.56	-0.491406	0	0.52575	1		0.652768	1		0.668868	1		0.98791	1		0.986264	1		1.16469	1		0.704025	1		1.01418	1		0.763813	1
gSFVDAYR	2	FANhyb_rscf00000468.1.g00006.1	N-Term(TMT10)	0.004809	30.77	0.0151593	2	1143.6	-0.611008	0	0.760576	2	22.8778	0.8454	2	28.3782	0.778561	2	11.2947	0.775866	2	14.757	0.654682	2	22.7566	0.693266	2	2.11576	0.696405	2	15.076	0.87085	2	9.52925	0.683593	2	28.8538
lVEDEGPR	1	XP_004299763.1	N-Term(TMT10)	0.001607	32.3	0.0127779	2	1143.62	0.321828	0	0.905328	1		0.901106	1		1.02788	1		0.817962	1		0.79766	1		0.844815	1		0.837042	1		0.900839	1		0.917611	1
gVQDALGVR	2	XP_004299781.1	N-Term(TMT10)	0.001359	40.07	0.00304059	2	1143.67	1.05797	0	0.814454	2	24.9385	0.932489	2	6.27132	0.95076	2	10.7413	0.729915	2	12.9867	0.841307	2	27.974	0.604258	2	3.56983	0.846344	2	22.0365	0.805272	2	4.34273	0.927948	2	7.52542
gVTVGNVIR	1	XP_004306588.1	N-Term(TMT10)	0.0006742	35.34	0.00861163	2	1143.71	0.414874	0	0.795241	1		1.0871	1		0.980339	1		0.914142	1		0.962875	1		0.931056	1		0.790193	1		0.815735	1		0.884645	1
iLLESAIR	3	FANhyb_rscf00000064.1.g00010.1;XP_004287770.1;XP_004287944.1	N-Term(TMT10)	0.002109	41.8	0.00166825	2	1143.73	1.26563	0
vGVLIGk	14	XP_004291145.1;FANhyb_icon00000376_a.1.g00001.1;XP_004291026.1;XP_004290306.1	N-Term(TMT10); K7(TMT10)	0.005152	30.46	0.0263103	2	1143.79	0.704514	0
gAIILAk	4	FANhyb_rscf00001807.1.g00003.1	N-Term(TMT10); K7(TMT10)	0.002795	34.48	0.0104262	2	1143.79	0.277616	0	0.910328	4	6.82548	0.886103	4	6.27973	0.89452	4	3.4903	0.905458	4	4.68285	0.928251	4	11.2253	0.934641	4	11.2066	0.807753	4	14.5854	0.84256	4	7.53186	0.873425	4	5.53251
sQYGYAAR	1	FANhyb_icon00009049_a.1.g00001.1	N-Term(TMT10)	0.001001	38.38	0.00182966	2	1144.59	-0.38909	0	2.66484	1		2.08312	1		1.58247	1		1.47694	1		2.34612	1		1.54272	1		2.07601	1		1.49887	1		2.14854	1
fAFVEmR	3	XP_011465483.1;XP_004293510.1;XP_011460245.1	N-Term(TMT10); M6(Oxidation)	0.00565	24.86	0.0447425	2	1144.6	0.367317	0
vVDVDNVR	2	XP_004292548.1	N-Term(TMT10)	0.004486	38.25	0.00480292	2	1144.65	-2.78319	0	0.576798	2	17.7347	0.711821	2	0.0749822	0.713513	2	3.96888	0.740936	2	0.131134	0.723332	2	1.29592	0.838872	2	0.606974	0.786281	2	3.43564	0.814605	2	9.72296	0.79221	2	13.5157
eVGEVINR	1	XP_004308462.1	N-Term(TMT10)	0.004326	30.81	0.0289203	2	1144.65	0.949354	0	0.672596	1		0.84736	1		0.745624	1		0.746417	1		0.699439	1		0.768463	1		0.536225	1		0.771211	1		0.678404	1
sQLNAINR	2	XP_011468207.1	N-Term(TMT10)	0.00261	30.02	0.0336945	2	1144.66	0.851848	0	1.82224	2	3.05167	1.4144	2	8.01386	1.23533	2	1.41859	1.16567	2	8.98291	1.53581	2	8.79685	1.30698	2	3.66846	1.50675	2	1.81524	1.51199	2	4.19577	1.18356	2	17.4255
lLLVEDDV	2	XP_004290839.1	N-Term(TMT10)	1.883e-05	69.43	4.44127e-06	2	1144.67	1.47907	0	1.01869	2	26.8691	1.16544	2	13.5218	0.836221	2	59.4675	0.812339	2	5.8726	0.470287	2	88.7598	0.68167	2	33.319	0.629583	2	124.715	0.762903	2	35.469	0.729874	2	2.68344
aINILESR	1	XP_011465679.1	N-Term(TMT10)	0.002967	29.94	0.0375654	2	1144.69	-2.78577	0	0.854886	1		0.822643	1		0.946142	1		0.819136	1		0.730755	1		0.94565	1		0.699011	1		0.795696	1		0.69714	1
gIEVVGVSR	1	XP_004300202.1	N-Term(TMT10)	0.001682	33.48	0.015033	2	1144.69	-0.448401	0	0.717448	1		0.802879	1		0.999337	1		0.833943	1		0.71977	1		0.876416	1		0.61795	1		0.766862	1		0.84665	1
sGGAPLGk	1	XP_004303212.1	N-Term(TMT10); K8(TMT10)	0.0002625	31.21	0.0231969	2	1144.71	-2.17063	0	0.859839	1		0.558123	1		0.722391	1		1.29572	1		2.62881	1		2.28048	1		0.80895	1		0.757918	1		0.998727	1
aAALAAAk	1	XP_011459530.1	N-Term(TMT10); K8(TMT10)	0.0001074	37.7	0.00596084	2	1144.75	0.164026	0	1.46828	1		1.25899	1		1.15635	1		1.289	1		1.40337	1		1.38162	1		1.595	1		1.39269	1		1.3995	1
vAAGAVAk	2	XP_011469664.1;FANhyb_icon00010943_a.1.g00001.1	N-Term(TMT10); K8(TMT10)	0.0001245	40.51	0.0031211	2	1144.75	1.23038	0
dHVmAATR	2	FANhyb_rscf00000765.1.g00003.1;XP_004299722.1	N-Term(TMT10); M4(Oxidation)	0.003149	32.07	0.00689165	2	1145.59	0.252532	0
gNASIDPSR	1	FANhyb_rscf00000021.1.g00016.1;XP_011459558.1	N-Term(TMT10)	0.0008976	21.34	0.125235	2	1145.61	-2.35263	0
lVAAQTGTR	2	FANhyb_icon00012554_a.1.g00001.1	N-Term(TMT10)	0.004104	29.65	0.0370703	2	1145.68	0.403725	0	1.20559	2	6.3214	1.00156	2	17.7445	0.916778	2	32.4561	1.17782	2	11.5973	1.33719	2	19.0017	1.17157	2	0.229165	1.42563	2	13.1486	1.05435	2	3.13108	0.982207	2	27.4789
aALSTALGGR	1	XP_011464124.1	N-Term(TMT10)	0.001706	29.15	0.0415936	2	1145.68	0.821187	0	1.0141	1		0.921633	1		1.14075	1		0.993489	1		1.28055	1		1.14085	1		0.972779	1		0.994591	1		0.712082	1
aGQGVGAk	2	FANhyb_rscf00000383.1.g00011.1	N-Term(TMT10); K8(TMT10)	0.0003702	32.37	0.0247126	2	1145.71	3.46882	0	0.512028	2	15.3984	0.640922	2	3.59284	0.710274	2	0.658386	1.03781	2	8.28734	1.27408	2	28.6723	1.43665	2	22.6352	0.595784	2	19.0436	0.837332	2	2.72308	0.869512	2	26.5394
sLLNQLFNR	2	XP_004299071.1	N-Term(Acetyl)	0.001809	36.17	0.00714976	2	1146.63	0.433004	0
qSQATVQR	2	FANhyb_rscf00000061.1.g00022.1;XP_004307860.1	N-Term(TMT10)	0.0001359	41.31	0.00259601	2	1146.64	0.839953	0
sALmPGGIR	2	XP_004307174.1	N-Term(TMT10); M4(Oxidation)	0.000943	34.68	0.0130887	2	1146.65	1.07143	0	1.31353	2	6.37505	1.13527	2	8.30048	0.958489	2	49.8178	1.07311	2	6.41903	1.41576	2	4.13401	1.33292	2	16.5136	1.25877	2	18.637	1.31155	2	20.8894	1.07589	2	24.6506
gSVLITTAR	2	XP_004296616.1	N-Term(TMT10)	0.002186	19.42	0.625726	2	1146.71	1.24256	0	1.5844	2	4.15228	1.21907	2	9.17096	1.09374	2	0.209626	1.16845	2	7.39594	1.41966	2	13.7117	1.16245	2	12.4853	1.50234	2	10.3063	1.31814	2	4.85318	1.13893	2	16.571
nVASAVk	2	XP_004306733.1	N-Term(TMT10); K7(TMT10)	0.00157	30.35	0.0457134	2	1146.72	-1.22183	0	1.80812	2	3.2277	0.970687	2	11.8823	1.19117	2	6.05473	1.12167	2	3.64817	1.9598	2	5.36842	1.15589	2	7.49196	1.54301	2	2.2819	1.07791	2	2.64117	1.15749	2	4.77486
sDVGGNITR	1	XP_004296382.1	N-Term(TMT10)	0.0009962	32.5	0.017545	2	1147.63	-0.562028	0	1.47497	1		1.60221	1		1.1594	1		1.26197	1		1.68724	1		1.31786	1		1.25071	1		1.27692	1		1.16911	1
sVQGMLQR	1	XP_004306420.1	N-Term(TMT10)	0.003115	18.97	0.500089	2	1147.65	-0.414911	0	1.28891	1		0.975412	1		1.00042	1		0.986479	1		1.25392	1		1.14158	1		1.19551	1		1.10607	1		0.937215	1
yVLDGVPR	2	FANhyb_rscf00000805.1.g00003.1	N-Term(TMT10)	0.002037	38.26	0.00870299	2	1147.67	3.37804	0	0.834637	2	29.0473	0.848019	2	8.6687	0.840458	2	0.445309	0.76052	2	8.62488	0.793349	2	32.8877	0.860729	2	7.98579	0.614015	2	17.8751	0.734233	2	8.89287	0.769373	2	14.1386
aLAETGk	3	FANhyb_rscf00000922.1.g00004.1	N-Term(TMT10); K7(TMT10)	0.001613	32.36	0.0430056	2	1147.71	-0.379668	0	0.971581	3	8.68408	1.11583	3	7.58567	0.935261	3	17.4886	0.758019	3	19.2689	0.914265	3	22.7292	0.787306	3	1.59046	0.62763	3	23.1971	0.872717	3	5.55601	0.920048	3	13.4329
gcAAALk	2	XP_004296983.1	N-Term(TMT10); C2(Carbamidomethyl); K7(TMT10)	0.001558	28.55	0.0895072	2	1148.69	-0.127576	0	0.705032	2	14.019	0.454109	2	9.77744	0.836579	2	9.68684	1.44893	2	0.293685	1.47131	2	25.7542	1.00792	2	6.45641	0.629389	2	11.28	0.691778	2	8.3268	0.547187	2	12.6003
sLNSAAk	6	XP_004302624.1;XP_004302608.1;FANhyb_icon00009089_a.1.g00001.1;FANhyb_rscf00000494.1.g00004.1	N-Term(TMT10); K7(TMT10)	0.000269	40.3	0.00459161	2	1148.7	-0.592521	0
gVAATGSk	1	FANhyb_rscf00000549.1.g00014.1	N-Term(TMT10); K8(TMT10)	0.006105	16.42	1.20288	2	1148.71	1.41786	0	1.10954	1		0.919574	1		0.915687	1		1.13874	1		1.39883	1		1.31286	1		1.09905	1		1.09348	1		1.02215	1
hIINVAPR	1	XP_004300454.1	N-Term(TMT10)	0.0009743	31.78	0.0356098	2	1148.71	0.166663	0	1.08777	1		0.588724	1		0.763747	1		0.697864	1		1.38483	1		1.06607	1		0.958701	1		0.924565	1		0.827235	1
iEHSHAAR	2	XP_004307353.1	N-Term(TMT10)	9.582e-05	32.81	0.0215723	2	1149.63	0.392246	0	0.516516	2	48.4967	0.544623	2	51.4927	0.652281	2	21.1083	0.74438	2	41.446	0.600424	2	74.1595	0.680866	2	43.8592	0.42783	2	49.7962	0.606681	2	49.8363	0.590921	2	52.1805
aLFSAAGQR	4	XP_004309512.1	N-Term(TMT10)	0.00105	26.33	0.126997	2	1149.66	2.38919	0	1.16907	4	4.69665	0.914506	4	3.70165	0.764466	4	20.8064	0.92586	4	16.3058	1.25652	4	30.4706	1.19221	4	13.219	0.943875	4	17.9724	0.875302	4	8.28752	0.952968	4	19.0137
aTSVGEk	8	FANhyb_rscf00000501.1.g00003.1;XP_004302715.1;FANhyb_rscf00000233.1.g00002.1;FANhyb_rscf00000891.1.g00002.1;FANhyb_rscf00004349.1.g00001.1;XP_004307527.1	N-Term(TMT10); K7(TMT10)	0.0004625	37.96	0.00954136	2	1149.69	0.353827	0
aVMVSGk	1	FANhyb_rscf00001167.1.g00001.1;XP_004302066.1	N-Term(TMT10); K7(TMT10)	0.00246	40.96	0.00400037	2	1149.71	2.82781	0
gLSATSETR	2	FANhyb_rscf00000012.1.g00008.1;XP_004293330.1	N-Term(TMT10)	0.000131	47.14	0.000668461	2	1150.63	0.583651	0
iSMAGLSSR	2	FANhyb_rscf00000141.1.g00017.1;XP_004291203.1	N-Term(TMT10)	0.001229	29.93	0.0504059	2	1150.64	-1.93054	0
aLGYAASLR	1	XP_004306744.1	N-Term(TMT10)	0.0005232	33.84	0.0216437	2	1150.68	-0.693102	0	1.23669	1		1.11507	1		1.06121	1		0.929057	1		1.26276	1		0.988787	1		1.17493	1		1.19121	1		0.818634	1
aSTQGTk	1	XP_004298712.1	N-Term(TMT10); K7(TMT10)	0.002974	25.92	0.16311	2	1150.69	2.15632	0	0.938432	1		0.983366	1		0.976381	1		1.03772	1		1.11925	1		1.24578	1		0.908234	1		1.16861	1		1.05156	1
aSPIHLAGR	3	FANhyb_rscf00000085.1.g00011.1;XP_011458041.1	N-Term(TMT10)	0.00265	27.34	0.121494	2	1150.69	-0.913548	0
gSAAATASMR	1	XP_004306962.1	N-Term(TMT10)	0.0003768	20.92	0.209151	2	1151.61	2.19839	0	1.03803	1		0.999197	1		1.05273	1		1.08004	1		1.41639	1		1.16278	1		0.870473	1		1.03204	1		0.941132	1
sASDVSk	1	FANhyb_rscf00000288.1.g00004.1;XP_011464273.1	N-Term(TMT10); K7(TMT10)	0.001122	39.74	0.00529786	2	1151.67	-0.929094	0
aLAYGAk	3	XP_004289250.1;FANhyb_rscf00004336.1.g00001.1;XP_004288087.1	N-Term(TMT10); K7(TMT10)	0.0009237	33.79	0.0134124	2	1151.72	1.18704	0
dTSGPSFGR	1	XP_004293403.1	N-Term(TMT10)	0.0003846	25.61	0.0391575	2	1152.58	-3.02707	0	0.991247	1		0.712033	1		0.833705	1		1.16923	1		1.06298	1		1.20777	1		1.23608	1		1.06547	1		1.09491	1
sTSSANSNR	1	FANhyb_rscf00000311.1.g00011.1	N-Term(TMT10)	0.002626	32.44	0.00812484	2	1152.58	0.584017	0	0.567932	1		0.461389	1		0.560873	1		0.498179	1		0.465693	1		0.391266	1		0.478573	1		0.410455	1		0.464364	1
sYAANQNR	1	XP_004295134.1	N-Term(TMT10)	0.001464	27.8	0.0302875	2	1152.59	-0.891092	0	0.998968	1		0.679964	1		0.819766	1		0.903449	1		0.804082	1		0.758799	1		1.14321	1		0.708858	1		0.858579	1
aAATVEAQPPR	1	XP_004304146.1	N-Term(Acetyl)	0.00107	35.55	0.00579513	2	1152.6	2.48047	0
gGSSGQYIR	1	XP_004294022.1	N-Term(TMT10)	0.0002263	30.96	0.0165547	2	1153.62	-0.382254	0	0.839254	1		0.874089	1		0.898846	1		1.00782	1		0.903958	1		0.976666	1		0.954113	1		1.01456	1		0.864542	1
aSSFGVk	2	XP_004297341.1	N-Term(TMT10); K7(TMT10)	0.004401	32.8	0.0134351	2	1153.69	-2.85473	0	1.23314	2	6.80496	1.31166	2	8.72199	1.15625	2	7.04603	1.08882	2	5.74393	1.21581	2	17.4943	1.01773	2	3.70215	1.33478	2	14.5412	1.18835	2	3.66836	1.17944	2	3.20967
gGSYGGSQGR	1	FANhyb_icon00002663_a.1.g00001.1	N-Term(TMT10)	1.312e-06	51.25	9.2237e-05	2	1154.57	-0.811512	0	0.637407	1		0.69706	1		0.742525	1		0.88054	1		0.836107	1		1.00952	1		0.862237	1		1.01121	1		0.848498	1
gIGEcFSR	3	XP_011468815.1	N-Term(TMT10); C5(Carbamidomethyl)	0.001024	22.22	0.0854702	2	1154.58	-1.83215	0	0.952747	3	25.6693	0.725358	3	3.12738	1.13026	3	7.1703	0.964044	3	2.43137	0.941668	3	20.3533	0.852381	3	4.24644	0.786062	3	27.4179	1.075	3	18.615	0.807813	3	26.1844
sVALPGLLR	3	XP_004304382.1	N-Term(TMT10)	1.799e-05	34.38	0.00432233	2	1154.75	0.408912	0	1.58158	3	6.70721	1.51559	3	8.57334	1.21149	3	17.4466	1.23638	3	0.0921058	1.60936	3	4.52166	1.20221	3	3.76816	1.29229	3	6.42389	1.13442	3	17.4789	1.43077	3	3.13562
sLNNADHR	1	XP_011457553.1	N-Term(TMT10)	0.0006409	26.77	0.0389199	2	1155.61	1.07867	0	0.384524	1		0.504578	1		0.708378	1		0.623551	1		0.425839	1		0.578362	1		0.412167	1		0.640274	1		0.472126	1
fGFGLTVGE	2	XP_004296702.1	N-Term(TMT10)	0.0005216	47.03	0.000517179	2	1155.63	0.642578	0	1.73312	2	114.208	1.72382	2	92.0432	1.07291	2	50.2042	1.05532	2	45.0286	1.22147	2	25.2722	1.57309	2	119.645	1.13189	2	1.79056	1.13468	2	17.4237	1.77854	2	124.118
fTDFAAVR	1	XP_004298908.1;FANhyb_rscf00000538.1.g00001.1	N-Term(TMT10)	0.0008617	32.54	0.0127038	2	1155.64	-0.202065	0
aSFASSk	1	XP_004290887.1	N-Term(TMT10); K7(TMT10)	0.004785	30.96	0.0228077	2	1155.68	3.05491	0	1.16313	1		0.942402	1		1.02028	1		0.880804	1		0.960244	1		0.885541	1		0.973083	1		0.976415	1		0.990118	1
vMHTVALR	1	XP_011470289.1;XP_004300264.1	N-Term(TMT10)	0.00198	22.82	0.135562	2	1155.69	-1.22769	0
vIAMNSHR	1	YP_004286144.1	N-Term(TMT10)	0.00254	23.23	0.118834	2	1156.65	-0.485913	0	0.71047	1		0.74136	1		0.695185	1		1.01808	1		0.918169	1		0.958707	1		0.62787	1		0.775773	1		0.694765	1
aLGIPmGPR	1	XP_004290195.1	N-Term(TMT10); M6(Oxidation)	0.00351	20.07	0.313408	2	1156.67	0.755874	0	0.934165	1		1.08281	1		0.955227	1		0.9093	1		1.02302	1		1.19491	1		0.761215	1		1.06779	1		0.948029	1
aLEAALPSR	2	XP_004291531.1	N-Term(TMT10)	0.001548	37	0.00607557	2	1156.69	0.611593	0	0.842607	2	9.79032	0.876637	2	8.05067	0.937971	2	4.79271	0.931061	2	0.0899208	0.705055	2	39.8489	0.770642	2	13.9587	0.798164	2	25.8831	0.933387	2	8.43286	0.825261	2	23.3055
vAAAAAPk	1	XP_004307291.1	N-Term(TMT10); K8(TMT10)	0.000411	40.67	0.00142697	2	1156.74	-0.470851	0	1.2876	1		1.02982	1		1.02287	1		1.24201	1		1.78419	1		1.79262	1		1.37812	1		1.08362	1		1.45041	1
sEVFEGYER	1	FANhyb_rscf00000747.1.g00002.1;XP_004297277.1	N-Term(Acetyl)	0.0005843	39.64	0.000157532	2	1157.51	0.146605	0
vAGEGDAGPR	1	XP_004303291.1	N-Term(TMT10)	8.786e-05	48.29	0.000275748	2	1157.61	0.607091	0	0.774534	1		0.93682	1		0.912943	1		0.813633	1		0.776454	1		0.93191	1		0.745323	1		0.880315	1		0.883247	1
qQAAAVANR	1	FANhyb_rscf00000288.1.g00008.1	N-Term(TMT10)	0.004911	22.14	0.149681	2	1157.66	-3.28803	0	1.03752	1		0.916024	1		0.876538	1		1.23558	1		1.00439	1		1.02191	1		0.971828	1		0.882903	1		0.9451	1
eQVHNFR	2	FANhyb_rscf00000769.1.g00006.1	N-Term(TMT10)	0.002197	27.08	0.0290888	2	1158.62	1.15756	0	0.776079	2	5.38668	0.691365	2	4.89611	0.870977	2	8.8043	0.839675	2	3.90495	0.823264	2	11.4184	0.804965	2	15.3003	0.92339	2	1.83958	0.853219	2	10.3771	0.670997	2	10.7923
vNVTGVQGR	2	XP_004288352.1;FANhyb_icon00000549_a.1.g00001.1	N-Term(TMT10)	0.0006281	31.93	0.0239812	2	1158.68	-1.50643	0
aNSLAQLGR	6	XP_004299028.1	N-Term(TMT10)	0.0004067	48.74	0.000503897	2	1158.68	0.284573	0	1.42526	6	13.9019	1.32197	6	15.1757	1.06013	6	12.8933	1.15436	6	16.945	1.40872	6	11.8517	1.14859	6	3.4124	1.25892	6	22.4824	1.09795	6	11.7486	1.16366	6	17.0125
gSDIIIVGR	1	XP_004307120.1	N-Term(TMT10)	0.003773	29.61	0.0406405	2	1158.7	-0.991307	0	0.850857	1		0.893052	1		1.11546	1		0.971341	1		0.716417	1		0.863485	1		0.978051	1		1.04387	1		0.89454	1
vLGVADISR	3	FANhyb_rscf00000837.1.g00003.1	N-Term(TMT10)	0.0004568	39.84	0.00409305	2	1158.7	0.167551	0	1.26208	3	14.5286	1.05887	3	8.68317	1.09312	3	2.29502	1.21653	3	16.0514	1.16725	3	7.14894	1.13344	3	13.5785	1.43808	3	11.3038	1.13127	3	6.28387	1.18339	3	18.0762
vNSVELIR	1	FANhyb_rscf00000061.1.g00022.1;XP_004307860.1	N-Term(TMT10)	0.0001936	41.42	0.00274381	2	1158.71	0.808285	0
aAQLGLk	2	FANhyb_rscf00000009.1.g00006.1	N-Term(TMT10); K7(TMT10)	0.0006983	41.72	0.00302503	2	1158.76	0.149097	0	1.06798	2	11.9634	1.09047	2	4.47308	1.04856	2	17.9172	1.0023	2	16.5201	0.760709	2	4.75804	0.723585	2	21.0757	1.05641	2	7.76587	0.860062	2	0.687714	0.937146	2	14.8829
lANLAAk	1	XP_004296582.1	N-Term(TMT10); K7(TMT10)	0.001617	36.3	0.00741948	2	1158.76	-0.799014	0	2.11233	1		1.49594	1		1.55705	1		1.4559	1		1.65898	1		1.53662	1		1.88307	1		1.625	1		1.26802	1
wFSEFGSA	1	XP_004302933.1	N-Term(TMT10)	0.0002635	36.7	0.00116519	2	1159.56	-0.42274	0	0.983691	1		1.03645	1		1.07908	1		1.0239	1		1.11084	1		1.09542	1		0.975809	1		1.07029	1		0.935872	1
aAALAGEDLMR	1	XP_011459873.1	N-Term(Acetyl)	0.0002608	52.75	3.902e-05	2	1159.58	-1.45826	0
gHVESVmR	4	XP_011467496.1;FANhyb_rscf00000059.1.g00014.1	N-Term(TMT10); M7(Oxidation)	0.00151	23.23	0.0853227	2	1159.61	2.01748	0
sGASEVPQR	2	XP_011461346.1	N-Term(TMT10)	0.004985	16.94	0.46226	2	1159.63	-1.08255	0	0.536752	2	75.165	0.531859	2	54.4973	0.730041	2	40.5225	0.797203	2	8.36218	0.709865	2	51.6408	0.842797	2	20.1665	0.448281	2	63.2575	0.69843	2	40.8566	0.645404	2	49.905
aVTSAYYR	2	XP_004290147.1;XP_004296709.1;FANhyb_rscf00000615.1.g00004.1;XP_004288173.1;XP_004306514.1;XP_004306638.1;FANhyb_rscf00000806.1.g00008.1	N-Term(TMT10)	0.004905	30.94	0.0205774	2	1159.63	0.740033	0
sNLNQAQR	2	FANhyb_rscf00000474.1.g00004.1	N-Term(TMT10)	0.0002182	38.26	0.00363495	2	1159.64	-1.28404	0	0.620796	2	6.70054	0.50223	2	9.48714	0.647994	2	7.27109	0.57353	2	0.42471	0.494362	2	34.8692	0.535715	2	12.0788	0.509064	2	3.49334	0.629367	2	6.71991	0.454539	2	33.9962
gGHDTSk	2	XP_011458966.1	N-Term(TMT10); K7(TMT10)	0.0008501	32.87	0.015415	2	1159.65	1.12086	0	0.145937	2	16.7227	0.485656	2	20.141	0.859211	2	5.72532	0.618218	2	10.871	0.1641	1		0.377508	2	12.6822	0.312517	2	10.7659	0.669378	2	8.26169	0.482117	2	3.70858
tVAAASAPSR	2	FANhyb_rscf00000709.1.g00007.1;XP_004304244.1	N-Term(TMT10)	0.001134	35.63	0.00949138	2	1159.66	0.0641366	0
eLGATVVLE	1	FANhyb_rscf00000761.1.g00002.1;XP_004300093.1	N-Term(TMT10)	0.004565	17.46	0.605723	2	1159.68	1.95542	0
vSHSGSk	1	FANhyb_rscf00000892.1.g00001.1	N-Term(TMT10); K7(TMT10)	0.001827	29.94	0.0335098	2	1159.68	-1.30283	0	0.800834	1		1.03765	1		1.52036	1		1.71736	1		0.799448	1		1.16589	1		0.590955	1		0.852412	1		0.639994	1
lSIIEEAR	1	XP_004307685.1	N-Term(TMT10)	0.0008382	31.98	0.0227876	2	1159.69	-0.25468	0	0.716321	1		0.878063	1		0.875971	1		0.876186	1		0.709836	1		0.835828	1		0.790604	1		0.754716	1		0.89412	1
aISGVQTVR	4	XP_004296852.1	N-Term(TMT10)	0.0001293	43.31	0.00135565	2	1159.7	0.798329	0	1.08791	4	16.9462	0.700927	4	13.8916	1.22171	4	7.73072	1.01798	4	4.84184	0.896758	4	26.8518	0.882058	4	11.601	1.03766	4	9.19996	0.947064	4	6.15429	1.03165	4	7.76973
vQNAAAk	2	XP_004307722.1	N-Term(TMT10); K7(TMT10)	0.001449	29.86	0.0308796	2	1159.72	-0.164815	0	1.13776	2	9.38299	0.971957	2	18.3299	1.06795	2	13.9465	1.49337	2	7.15735	1.66451	2	7.21471	1.4654	2	14.8979	1.70502	2	11.5419	1.40371	2	19.6617	1.49306	2	9.78654
aVLALSk	4	FANhyb_rscf00000095.1.g00022.1	N-Term(TMT10); K7(TMT10)	0.0008276	41.63	0.00293035	2	1159.78	-1.23162	0	0.941521	2	31.9084	0.873175	2	14.9843	0.870067	2	10.9689	1.03864	2	18.3781	1.24127	2	13.1813	1.13893	2	32.5686	0.858552	2	46.9072	0.850521	2	35.6145	0.835138	2	14.9433
sANAAVPFWR	2	XP_004303839.1	N-Term(Acetyl)	0.001491	28.73	0.0118561	2	1160.59	1.56744	0
gNPSWQSR	2	FANhyb_rscf00000218.1.g00001.1;XP_004291754.1	N-Term(TMT10)	0.001393	34.15	0.00488432	2	1160.6	-0.441008	0
eNGTFPGPL	1	XP_004299671.1	N-Term(TMT10)	0.000114	40.47	0.00179934	2	1160.62	0.388366	0	1.05837	1		1.06601	1		0.994001	1		0.952182	1		0.885149	1		0.869756	1		0.990329	1		1.02891	1		1.06379	1
aVDAVmGPR	3	XP_004290403.1	N-Term(TMT10); M6(Oxidation)	0.001142	34.84	0.00797272	2	1160.63	-1.90532	0	0.821699	3	0.459784	1.00868	3	1.07454	0.874841	3	5.88054	0.924603	3	4.72214	0.873255	3	2.2245	0.903428	3	6.02712	0.779515	3	8.96317	0.884754	3	7.64105	0.732229	3	6.34922
aQTLQQSR	4	FANhyb_icon14820049_s.1.g00001.1	N-Term(TMT10)	0.0008591	32.91	0.017346	2	1160.66	-0.348635	0	1.00274	4	23.1176	0.777635	4	22.2479	0.936246	4	7.18238	0.703201	4	2.09825	1.15153	4	25.0222	0.887448	4	30.7209	1.29421	4	22.4108	1.04057	4	19.1353	0.863908	4	7.11859
vTQTVDLR	1	XP_011465993.1	N-Term(TMT10)	0.005933	24.5	0.145651	2	1160.68	0.481096	0	0.889683	1		0.815711	1		0.970049	1		0.97145	1		1.22962	1		1.19093	1		1.13263	1		0.920915	1		1.07775	1
vYIGNIPR	2	XP_004306507.1	N-Term(TMT10)	0.0005168	39.5	0.00543057	2	1160.7	0.173153	0	1.26604	2	2.37643	1.41933	2	12.0278	1.1682	2	17.4017	1.10021	2	9.78037	1.47129	2	9.39166	1.21264	2	24.2839	0.870907	2	0.200831	1.14001	2	15.2126	0.935087	2	4.35519
gNSVVVk	1	XP_004302408.1	N-Term(TMT10); K7(TMT10)	0.004978	38.32	0.00745726	2	1160.74	-1.12345	0	0.998114	1		0.467157	1		1.51558	1		0.96761	1		1.18361	1		0.631931	1		1.34979	1		0.471659	1		1.22447	1
tVAVGQk	2	FANhyb_rscf00000163.1.g00016.1;XP_004291699.1	N-Term(TMT10); K7(TMT10)	0.00543	33.39	0.0247855	2	1160.74	-0.0717872	0
aQSLGVk	2	XP_011469510.1	N-Term(TMT10); K7(TMT10)	0.0002792	37.07	0.0106218	2	1160.74	0.348876	0	1.42335	2	2.02476	1.2452	2	0.818214	1.24976	2	15.9067	1.02914	2	9.58168	1.21924	2	31.3999	1.17625	2	14.9531	1.1087	2	19.1357	1.18375	2	0.206764	1.2768	2	9.56887
gGAALSVk	2	FANhyb_rscf00000271.1.g00007.1	N-Term(TMT10); K8(TMT10)	0.0004521	38.83	0.00708267	2	1160.74	1.39192	0	1.0116	2	1.24235	1.19884	2	10.9324	1.10715	2	7.13256	1.07792	2	3.93436	0.851482	2	3.84261	0.83085	2	8.93723	0.946942	2	9.48624	0.994264	2	0.986143	0.874744	2	20.0577
sVAQVcIR	1	FANhyb_rscf00000682.1.g00004.1	N-Term(TMT10); C6(Carbamidomethyl)	0.001923	29.8	0.0401574	2	1161.66	-0.321178	0	1.21867	1		1.07518	1		1.15867	1		0.903583	1		1.25699	1		0.963432	1		1.19802	1		1.17205	1		1.34512	1
tNTISAVAR	1	XP_004294177.1	N-Term(TMT10)	0.0004506	30.94	0.045222	2	1161.68	1.207	0	2.27274	1		1.34583	1		1.38153	1		1.14911	1		2.13306	1		1.42588	1		2.03913	1		1.56443	1		1.76373	1
aADEAVk	1	FANhyb_rscf00001285.1.g00004.1;XP_004302499.1	N-Term(TMT10); K7(TMT10)	0.00269	42.17	0.0038103	2	1161.69	2.233	0
sAVNNAk	3	FANhyb_rscf00000171.1.g00001.1	N-Term(TMT10); K7(TMT10)	0.002573	30.52	0.0520317	2	1161.7	1.40136	0	2.05279	3	8.33577	1.30358	3	17.9376	1.60203	3	1.25283	1.00196	3	9.77744	1.38617	3	8.644	1.12126	3	1.73949	1.48087	3	13.5228	1.28575	3	28.6025	1.32086	3	24.8426
gISLVSk	3	XP_004307897.1	N-Term(TMT10); K7(TMT10)	0.005506	36	0.00939446	2	1161.76	0.441371	0	0.82796	3	0.876055	0.936812	3	25.1586	0.941046	3	8.53572	1.01525	3	2.94794	1.00848	3	14.1578	1.06351	3	7.12453	0.997728	3	1.17875	0.824247	3	4.20161	0.87757	3	19.9563
sTSSANPNR	2	XP_004290725.1	N-Term(TMT10)	0.0002032	35.68	0.00524568	2	1162.6	0.169274	0	1.01996	2	84.4916	0.597355	2	94.8119	0.688953	2	33.314	0.690269	2	76.8023	0.892207	2	61.6706	0.715458	2	50.8796	0.885802	2	94.8977	0.637902	2	54.4406	0.864075	2	67.4908
iIGFDNVR	4	FANhyb_icon00037348_a.1.g00001.1;XP_004303137.1	N-Term(TMT10)	0.0037	44.94	0.00178429	2	1162.68	-1.74446	0
aAEAQSk	1	FANhyb_rscf00001748.1.g00002.1	N-Term(TMT10); K7(TMT10)	0.00113	24.78	0.176975	2	1162.68	0.550613	0	0.542232	1		0.513901	1		0.725999	1		0.648986	1		0.483035	1		0.550042	1		0.500629	1		0.580549	1		0.549665	1
gSGGVTVk	1	FANhyb_icon00054238_a.1.g00001.1;XP_004291152.1;FANhyb_rscf00003120.1.g00001.1	N-Term(TMT10); K8(TMT10)	0.001181	23.34	0.269031	2	1162.72	-0.0905458	0
aGQTVTk	2	FANhyb_rscf00006159.1.g00001.1;XP_004297483.1	N-Term(TMT10); K7(TMT10)	0.001449	33.21	0.0277206	2	1162.72	0.967923	0
aASNTmAPR	1	XP_011464686.1	N-Term(TMT10); M6(Oxidation)	8.211e-05	37.15	0.00352737	2	1163.6	0.396601	0	0.68487	1		0.60358	1		0.792765	1		0.869107	1		0.919898	1		1.14142	1		0.650703	1		0.852447	1		0.821692	1
lMVSEEAR	1	XP_004307414.1;FANhyb_rscf00004538.1.g00001.1	N-Term(TMT10)	0.001141	37.04	0.00615826	2	1163.63	-0.449965	0
eMSALVER	1	FANhyb_rscf00000413.1.g00012.1;FANhyb_rscf00000081.1.g00006.1	N-Term(TMT10)	0.004887	32.57	0.0173752	2	1163.63	2.27756	0
sVQGmLQR	2	XP_004306420.1	N-Term(TMT10); M5(Oxidation)	0.005321	21.84	0.215703	2	1163.64	-0.340357	0	1.36664	2	3.96451	1.01375	2	11.9934	1.10253	2	10.8063	1.18496	2	6.05373	1.40963	2	1.26675	1.16289	2	2.41233	1.31536	2	11.8913	1.11492	2	9.18167	1.1142	2	1.44426
lVFGANASR	1	XP_004290320.1	N-Term(TMT10)	0.006185	14.62	2.1606	2	1163.67	0.765425	0	1.79658	1		1.21167	1		1.01753	1		1.37313	1		1.49834	1		1.17016	1		1.56101	1		1.08347	1		1.14152	1
lPSLTSLFG	2	FANhyb_rscf00000687.1.g00007.1;XP_004306728.1	N-Term(TMT10)	0.0005876	52.93	0.000360352	2	1163.69	0.350987	0
sAVIEFLR	1	XP_011464124.1	N-Term(TMT10)	0.004246	15.68	1.7792	2	1163.7	-1.23069	0	0.853027	1		0.778029	1		0.775994	1		1.02479	1		1.087	1		1.11193	1		0.94772	1		1.04962	1		0.86376	1
vFAESILR	1	XP_011468207.1	N-Term(TMT10)	0.00492	34	0.0297784	2	1163.7	1.81137	0	1.14123	1		1.23772	1		0.965325	1		0.878935	1		0.924035	1		0.887773	1		1.2115	1		1.1194	1		0.973738	1
gLTEASk	2	FANhyb_rscf00001125.1.g00002.1	N-Term(TMT10); K7(TMT10)	0.003172	29.85	0.0696651	2	1163.7	-1.24539	0	1.21886	2	12.7266	1.17027	2	5.99865	1.26176	2	10.0318	0.814956	2	11.3328	0.735515	2	13.3555	0.69957	2	0.652032	0.80239	2	11.402	0.763885	2	8.53566	0.846782	2	0.393872
tADITGk	2	XP_004290683.1	N-Term(TMT10); K7(TMT10)	0.004427	25.59	0.184959	2	1163.7	0.328083	0	1.49	2	9.37961	1.60293	2	18.0899	1.30376	2	2.92618	1.16004	2	3.90634	1.95482	2	12.7907	1.73789	2	5.22201	1.43214	2	12.4557	1.50891	2	0.774197	1.56254	2	23.8049
sTVLTGk	2	XP_004306820.1	N-Term(TMT10); K7(TMT10)	0.0009826	38.37	0.00534881	2	1163.74	0.430349	0	1.81851	2	3.63695	1.64194	2	8.06403	1.47666	2	13.4673	1.32498	2	8.71852	2.05122	2	5.57403	1.46971	2	3.84055	1.30633	2	16.2298	1.34084	2	10.0763	1.57273	2	5.98697
gAILFGk	1	XP_004290497.1	N-Term(TMT10); K7(TMT10)	0.003108	31.16	0.0350643	2	1163.75	-0.628225	0	0.885214	1		0.778142	1		0.895366	1		0.972153	1		1.02309	1		0.980703	1		0.971792	1		0.857328	1		0.901102	1
yVQDHHH	1	FANhyb_rscf00000061.1.g00018.1	N-Term(TMT10)	0.002753	37.36	0.00224976	2	1164.57	-0.43531	0	1.02996	1		0.990282	1		1.07091	1		1.26918	1		0.801031	1		1.01945	1		0.859536	1		1.07371	1		1.32195	1
gIAAGmQNTG	4	FANhyb_rscf00000954.1.g00004.1;XP_004303182.1	N-Term(TMT10); M6(Oxidation)	0.0002127	33.85	0.00770622	2	1164.59	-0.556727	0
sMQWEVR	1	XP_004288094.1	N-Term(TMT10)	0.006186	28.52	0.0368384	2	1164.6	0.398474	0	1.19445	1		1.10724	1		1.45618	1		1.27382	1		1.30881	1		1.42541	1		1.33843	1		1.58235	1		1.18012	1
nLGLYAER	1	FANhyb_rscf00000031.1.g00016.1;XP_011459596.1	N-Term(TMT10)	0.004154	29.28	0.062734	2	1164.66	0.457888	0
eAAPGIAHIG	1	XP_004303295.1	N-Term(TMT10)	0.0005057	34.44	0.0191027	2	1164.66	0.65034	0	0.936144	1		0.6729	1		1.06998	1		0.802227	1		0.876189	1		0.923851	1		0.621709	1		0.916278	1		1.08009	1
sGGGATEk	1	XP_004308073.1	N-Term(TMT10); K8(TMT10)	0.001891	26.64	0.109252	2	1164.66	1.47413	0	1.39108	1		0.988196	1		0.958304	1		1.42632	1		1.81267	1		1.62182	1		1.45459	1		1.17342	1		1.28346	1
aTLAFVGTR	5	XP_004308141.1	N-Term(TMT10)	5.747e-05	37.65	0.00870121	2	1164.69	0.228468	0	1.15628	5	18.0544	1.25688	5	13.0747	0.930979	5	5.14524	1.12261	5	15.7436	1.01934	5	6.22423	1.13738	5	10.2988	1.0828	5	14.9059	1.10474	5	9.36578	1.06372	5	14.6184
lDGIPPAPR	4	XP_004307167.1;XP_004300629.1	N-Term(TMT10)	0.000274	33.48	0.0218315	2	1164.7	1.79201	0
sAVASGSk	2	XP_004298796.1	N-Term(TMT10); K8(TMT10)	0.0002026	39.36	0.00550419	2	1164.7	0.737812	0	1.22557	2	5.64125	1.33606	2	11.7158	0.975556	2	7.37584	1.23025	2	21.2713	1.54957	2	7.44848	1.31485	2	5.81072	1.34658	2	5.69399	1.30728	2	13.5472	1.13875	2	26.5877
qIVPLLPR	1	FANhyb_rscf00000122.1.g00010.1	N-Term(TMT10)	0.0002919	43.05	0.00177619	2	1164.77	2.10108	0	1.09126	1		1.14724	1		1.01995	1		1.01574	1		1.17838	1		1.08842	1		1.58341	1		1.2843	1		0.982803	1
lSELGFAEA	6	XP_004294686.1	N-Term(TMT10)	3.712e-05	63.13	1.47138e-05	2	1165.63	2.5334	0	1.10365	6	13.5237	1.04289	6	12.1027	0.960576	5	38.715	0.895662	6	9.55431	0.897978	5	27.0693	0.851829	6	5.51925	0.984043	5	26.2358	0.952218	5	24.0973	1.07683	6	31.0717
fSWGVANR	1	XP_011462784.1	N-Term(TMT10)	0.001003	30.44	0.0303174	2	1165.63	-0.387932	0	1.37731	1		1.27044	1		1.07724	1		1.2073	1		1.5149	1		1.19706	1		1.29001	1		1.08868	1		1.19844	1
gNLLNLHR	1	FANhyb_rscf00000311.1.g00004.1;XP_004290733.1	N-Term(TMT10)	0.0009783	23.89	0.237846	2	1165.7	-0.609711	0
sAIGEGmTR	3	FANhyb_rscf00000438.1.g00009.1;XP_004290741.1	N-Term(TMT10); M7(Oxidation)	0.0001392	49.64	0.000224347	2	1166.6	-2.04212	0
gSVFGAEDR	1	XP_004290481.1	N-Term(TMT10)	0.001291	21.68	0.137539	2	1166.6	2.10655	0	0.687887	1		0.838888	1		0.710708	1		0.849707	1		0.685645	1		0.768392	1		0.708516	1		0.744717	1		0.877103	1
fSAVGFGPR	1	XP_004299673.1	N-Term(TMT10)	3.389e-05	52.58	0.000249539	2	1166.65	-1.24545	0	2.08746	1		1.47115	1		1.26483	1		1.07981	1		1.50199	1		1.10741	1		1.29891	1		1.40705	1		0.94772	1
aGAYSSLIR	2	XP_004304313.1	N-Term(TMT10)	0.0005316	20.05	0.524922	2	1166.67	-0.610643	0	1.01763	2	5.82678	1.17876	2	10.4541	1.154	2	8.61443	1.07627	2	3.55354	1.25691	2	4.37313	1.16462	2	0.609661	1.11464	2	0.0885314	1.28416	2	5.58729	1.27735	2	5.65353
sSQTSAk	1	FANhyb_rscf00000385.1.g00006.1;XP_004309726.1	N-Term(TMT10); K7(TMT10)	0.003661	24.15	0.182873	2	1166.68	0.107103	0
hILIATGGR	2	XP_004296631.1	N-Term(TMT10)	0.00415	27.82	0.0545147	2	1166.72	0.834806	0	1.22674	2	37.5012	1.13949	2	0.409704	1.05964	2	25.9239	1.31825	2	2.56299	1.31587	2	12.6348	1.16211	2	8.80594	1.05034	2	14.7736	1.19814	2	17.1497	1.12824	2	6.53896
vLAHTQIR	1	XP_004290498.1	N-Term(TMT10)	0.0002156	35.32	0.00969424	2	1166.72	0.320243	0	1.78425	1		1.17626	1		1.37726	1		1.33264	1		1.735	1		1.57617	1		1.45925	1		1.29273	1		1.49724	1
gSAAATASmR	2	XP_004306962.1	N-Term(TMT10); M9(Oxidation)	2.725e-05	37.48	0.00336753	2	1167.6	-1.0041	0	0.653705	2	20.5072	0.999927	2	6.29841	0.869003	2	8.91733	0.883315	2	10.888	0.898152	2	15.1303	0.985606	2	26.8963	0.665694	2	41.6694	0.912245	2	1.91407	0.852725	2	22.2883
lEAMGFDR	1	XP_004303217.1;XP_004299088.1	N-Term(TMT10)	0.004127	28.6	0.0297473	2	1167.6	-0.164866	0
sGTAVmk	1	XP_004291010.1	N-Term(TMT10); M6(Oxidation); K7(TMT10)	0.00605	30.81	0.0272191	2	1167.68	1.69272	0	1.78276	1		1.10878	1		1.14697	1		1.10599	1		2.15943	1		1.83448	1		1.5392	1		1.1599	1		1.51313	1
gGVHIVk	3	XP_004289972.1	N-Term(TMT10); K7(TMT10)	0.004029	27.53	0.0108611	2	1167.76	-1.28452	0	1.07345	3	19.5308	1.07255	3	0.500832	1.05639	3	7.95957	1.09445	3	2.0313	1.01749	3	24.3979	0.952984	3	0.0385814	1.02889	3	6.91141	1.03814	3	8.25089	1.05545	3	4.84898
nMGLYGER	1	FANhyb_rscf00000141.1.g00017.1;XP_004291203.1	N-Term(TMT10)	0.006048	25.34	0.0456168	2	1168.6	-0.365721	0
aAHADANNR	1	FANhyb_icon00002290_a.1.g00001.1;XP_011460581.1	N-Term(TMT10)	0.001089	39.62	0.00187728	2	1168.6	-1.04024	0
eSSAGSAALF	2	XP_004291475.1	N-Term(TMT10)	2.809e-06	60.2	1.63304e-05	2	1168.6	0.104995	0	0.698748	2	19.5126	1.14978	2	7.73157	0.898048	2	24.0155	0.938286	2	1.18595	0.775644	2	4.42278	0.69962	2	26.2014	0.759725	2	8.26305	0.900111	2	19.4943	0.883345	2	1.11307
vQHLASER	1	XP_004304575.1	N-Term(TMT10)	0.005172	27.04	0.0636584	2	1168.66	-2.29924	0	0.830774	1		0.943591	1		1.00803	1		0.981684	1		0.751943	1		0.910263	1		0.862961	1		1.02404	1		0.810638	1
gTGGSGGYER	1	XP_004292379.1	N-Term(TMT10)	0.0001479	51.01	7.01364e-05	2	1169.57	-0.101464	0	0.575217	1		0.59042	1		0.657171	1		0.871221	1		0.587112	1		0.739282	1		0.675229	1		0.853687	1		0.67217	1
iVSLAPEVL	4	YP_004286138.1	N-Term(TMT10)	1.686e-05	63.24	8.6312e-06	2	1169.73	0.380864	0	0.641177	4	36.2752	0.96234	4	23.1804	0.979293	4	21.5774	0.979505	4	6.15708	0.552294	4	69.6842	0.691119	4	8.08585	0.634748	4	68.1541	0.760799	4	34.6349	0.837064	4	14.3569
lLILTDPR	3	XP_004287064.1;XP_004303733.1	N-Term(TMT10)	0.0002244	62.91	8.13574e-06	2	1169.75	0.589973	0
vELSHNSR	3	XP_011459026.1	N-Term(TMT10)	0.001139	28.95	0.0315829	2	1170.64	1.65694	0	1.51871	3	21.8357	0.947033	3	1.5513	1.07829	3	18.8699	1.54209	3	19.277	2.10244	3	31.7474	2.28375	3	28.2975	2.13089	3	24.4253	1.25229	3	58.2077	1.42316	3	41.7827
vSHGWTVR	2	FANhyb_rscf00000388.1.g00004.1;XP_004296954.1	N-Term(TMT10)	0.0004329	46.33	0.000569218	2	1170.66	1.44734	0
aLEAALPTR	1	XP_004291528.1	N-Term(TMT10)	0.0002549	27.54	0.0458114	2	1170.7	-0.0427077	0	0.863932	1		0.874907	1		0.895385	1		0.903513	1		0.900914	1		0.904075	1		0.886365	1		0.967651	1		0.902476	1
sQILALVPT	1	FANhyb_rscf00000145.1.g00013.1	N-Term(TMT10)	0.003593	28.41	0.0281934	2	1170.73	-0.767049	0	0.934155	1		0.852062	1		0.853062	1		0.932372	1		0.953522	1		0.85747	1		0.835818	1		0.92465	1		0.809052	1
aQGVPLk	1	XP_004297074.1	N-Term(TMT10); K7(TMT10)	0.003895	32.39	0.00810357	2	1170.76	-2.04202	0	0.922636	1		0.803055	1		1.0099	1		1.02199	1		1.14114	1		1.06801	1		0.900388	1		0.954644	1		1.11002	1
vAAAVPGk	2	FANhyb_rscf00000705.1.g00003.1;XP_004290130.1	N-Term(TMT10); K8(TMT10)	0.0004739	39.94	0.00137385	2	1170.76	0.764621	0
lDGFQFSE	1	XP_004297220.1	N-Term(TMT10)	0.004822	24.31	0.0331759	2	1171.58	-3.97107	0	0.766916	1		0.772573	1		0.884565	1		0.81926	1		0.754692	1		0.768159	1		0.626121	1		0.738579	1		0.766996	1
dFLASTTST	2	XP_004303995.1;XP_011468620.1	N-Term(TMT10)	0.003959	22.34	0.0688465	2	1171.61	1.34118	0
qTLAAEGPR	1	FANhyb_rscf00000965.1.g00004.1;XP_004307146.1	N-Term(TMT10)	0.0009192	35.46	0.00608715	2	1171.66	-0.457448	0
eVLLELAR	3	XP_004303693.1	N-Term(TMT10)	0.0007495	34.34	0.0119274	2	1171.72	-0.159019	0	0.744864	3	11.1008	0.848627	3	10.7663	0.782768	3	13.6228	0.924579	3	1.50442	0.895038	3	7.87779	1.06144	3	1.67609	0.680241	3	10.2073	0.825602	3	8.16022	0.804847	3	1.84238
tILVNGAVR	1	XP_004297471.1	N-Term(TMT10)	0.004269	19.9	0.291127	2	1171.73	-1.40877	0	1.5474	1		1.28783	1		1.20999	1		1.00403	1		1.66204	1		2.00419	1		1.28728	1		1.12881	1		1.49529	1
aSPSQPHNHR	1	XP_004303992.1	N-Term(Acetyl)	3.137e-05	71.92	3.0849e-07	2	1172.56	0.844184	0
wMAYYPL	2	XP_004299781.1	N-Term(TMT10)	0.004464	32.32	0.00682851	2	1172.6	0.563652	0	1.02596	2	5.27723	0.987814	2	6.18203	0.96369	2	24.8126	0.831223	2	5.23362	0.840134	2	18.8042	0.640843	2	7.9112	1.18346	2	10.388	0.931805	2	15.9832	0.809243	2	13.0814
qAGAAATTPR	1	XP_004289737.1	N-Term(TMT10)	3.666e-06	50.78	0.000195949	2	1172.66	0.782944	0	1.24956	1		1.30626	1		1.06704	1		0.973658	1		2.44994	1		1.97853	1		1.18188	1		1.27434	1		1.20552	1
fTHVNIGR	1	FANhyb_icon00002320_a.1.g00001.1;XP_011465624.1	N-Term(TMT10)	0.0001904	39.38	0.00386407	2	1172.67	-0.137904	0
lQDLGLER	5	FANhyb_rscf00000334.1.g00004.1;XP_004287669.1	N-Term(TMT10)	0.0006207	56.53	7.70377e-05	2	1172.68	-0.885588	0
eVIQGIER	1	FANhyb_rscf00006689.1.g00001.1	N-Term(TMT10)	0.003644	43.17	0.0017808	2	1172.69	1.71678	0	0.881079	1		1.15246	1		1.17869	1		0.794869	1		0.792468	1		0.784806	1		1.08395	1		0.790664	1		1.01799	1
aGVSQVLNR	2	XP_004294022.1	N-Term(TMT10)	2.464e-05	47.63	0.000660133	2	1172.69	-2.13431	0	1.08268	2	2.41849	0.874835	2	7.12999	0.868894	2	7.14633	1.00845	2	10.3866	1.03035	2	5.39181	0.988952	2	14.1319	1.21342	2	2.85282	0.935639	2	11.266	1.09202	2	0.117828
aIVVTGNGGR	1	XP_004287395.1	N-Term(TMT10)	0.004976	30.55	0.0363433	2	1172.7	4.10278	0	0.429181	1		0.364021	1		0.550868	1		0.516077	1		0.418767	1		0.507725	1		0.403611	1		0.456413	1		0.359103	1
sASPAGPk	5	FANhyb_rscf00004290.1.g00001.1	N-Term(TMT10); K8(TMT10)	6.632e-05	46.67	0.000881564	2	1172.7	-2.15032	0	1.53159	5	13.7367	1.46824	5	19.1067	1.25798	5	3.74345	1.26835	5	18.7316	1.7972	5	4.18757	1.42871	5	1.73445	1.54131	5	12.7582	1.2757	5	14.8882	1.34608	5	2.86893
lGLAEAITR	1	FANhyb_rscf00001866.1.g00001.1	N-Term(TMT10)	0.00343	23.45	0.15815	2	1172.72	-0.688502	0	0.938983	1		0.762819	1		1.06009	1		0.893288	1		1.07351	1		0.914658	1		1.20486	1		0.858582	1		1.05805	1
gLVGEIISR	3	XP_004309791.1;FANhyb_rscf00000782.1.g00005.1	N-Term(TMT10)	2.123e-05	58.36	5.10585e-05	2	1172.72	-0.584411	0
lGDLLSVAR	2	XP_004302710.1	N-Term(TMT10)	0.002088	30.54	0.0298039	2	1172.72	1.49742	0	1.2733	2	2.05944	0.950993	2	10.5354	0.942806	2	2.71034	1.09759	2	3.17297	1.12289	2	0.860188	1.04768	2	0.363291	1.29575	2	12.2989	1.03287	2	3.5995	1.05115	2	8.16872
lSAAQPk	2	FANhyb_rscf00001373.1.g00004.1	N-Term(TMT10); K7(TMT10)	0.003905	30.56	0.0292714	2	1172.74	0.0330372	0	0.920192	2	67.5676	0.805072	2	50.7941	0.979023	2	22.4068	1.10511	2	35.8234	1.24767	2	43.2952	1.16975	2	44.1396	0.969238	2	65.4399	0.811478	2	84.4483	1.06611	2	20.5853
aLANVVk	2	FANhyb_rscf00000833.1.g00005.1	N-Term(TMT10); K7(TMT10)	0.00184	31.54	0.0157827	2	1172.78	0.125998	0	0.897477	2	12.8302	0.932789	2	4.85839	0.927761	2	8.01229	1.04585	2	1.52238	1.03527	2	10.2385	1.26511	2	8.6906	0.895826	2	13.75	1.07852	2	6.35432	0.896405	2	13.8194
eDEFEYL	1	FANhyb_rscf00000002.1.g00002.1	N-Term(TMT10)	0.00185	37.11	0.00075869	2	1173.55	-0.42985	0	1.10737	1		1.2766	1		1.2273	1		0.945863	1		0.864207	1		0.934846	1		1.06214	1		1.0299	1		1.15476	1
aITSAYYR	5	XP_004293970.1;XP_004303201.1;XP_004291517.1;FANhyb_rscf00000022.1.g00013.1;XP_004300007.1;XP_004293914.1;XP_004294134.1	N-Term(TMT10)	0.0005826	45.33	0.000784014	2	1173.65	-0.850247	0
tAQQQVNR	1	XP_011465194.1	N-Term(TMT10)	0.001932	42.13	0.00146046	2	1173.65	0.0621073	0	1.55247	1		0.843529	1		0.958058	1		0.900165	1		1.20175	1		1.08406	1		1.1834	1		1.11517	1		0.94321	1
eLEDILGR	2	XP_004290855.1	N-Term(TMT10)	0.004005	39.96	0.00289656	2	1173.67	-1.20642	0	0.727069	2	6.59799	0.792871	2	5.42238	0.877254	2	12.9931	1.13587	2	5.68343	0.811892	2	0.987403	1.02686	2	5.51678	0.856887	2	22.4195	0.849932	2	13.9054	1.04556	2	10.1034
nDIAAAITR	1	XP_011463262.1;FANhyb_rscf00000907.1.g00005.1	N-Term(TMT10)	0.005076	27.48	0.0710129	2	1173.68	-0.685976	0
nASGVEIVR	1	FANhyb_rscf00006159.1.g00001.1;XP_004297483.1	N-Term(TMT10)	0.0001473	41.38	0.00281287	2	1173.68	0.146077	0
aGIQFPVGR	24	XP_004287377.1;FANhyb_rscf00000686.1.g00005.1;XP_004309659.1;XP_004290706.1;FANhyb_rscf00000295.1.g00005.1;FANhyb_rscf00006857.1.g00001.1;XP_004302773.1;XP_004302471.1;FANhyb_rscf00000222.1.g00004.1	N-Term(TMT10)	0.001796	37.56	0.00662967	2	1173.69	-0.374983	0
lTIIEEAR	3	XP_004294780.1	N-Term(TMT10)	0.0009853	43.4	0.0016638	2	1173.7	-1.41699	0	1.05502	3	22.3542	1.02248	3	20.8763	0.928848	3	1.50344	0.971907	3	12.6122	0.836386	3	26.0919	0.993451	3	1.94338	0.853123	3	12.4864	0.887987	3	13.6022	0.840441	3	1.19568
vVDVFIPR	1	XP_011465504.1	N-Term(TMT10)	0.003153	29.31	0.0340523	2	1173.72	0.974068	0	1.11231	1		1.00281	1		0.884515	1		1.20342	1		1.12761	1		1.15211	1		1.07552	1		0.925886	1		1.11711	1
sLLEVITk	3	FANhyb_rscf00002160.1.g00003.1	N-Term(Acetyl); K8(TMT10)	0.002796	42.47	0.00142126	2	1173.73	0.0403378	0	0.684858	3	5.69695	0.718794	3	19.0355	0.764787	3	16.5228	0.934654	3	5.26104	0.585494	3	4.72996	0.753665	3	6.11706	1.04471	3	5.03108	0.974556	3	0.806506	0.621403	3	4.09604
qGAALQk	3	FANhyb_rscf00000079.1.g00001.1	N-Term(TMT10); K7(TMT10)	0.001879	33.75	0.0100364	2	1173.73	-1.12016	0	1.1299	3	3.86359	1.2844	3	10.3002	1.03947	3	12.7821	1.08478	3	0.6354	2.53988	3	14.1965	1.62032	3	3.09886	0.656374	3	8.59505	0.935767	3	4.9965	0.936348	3	3.3879
qQGVGVk	3	FANhyb_rscf00000391.1.g00011.1;FANhyb_rscf00003786.1.g00001.1	N-Term(TMT10); K7(TMT10)	0.005908	31	0.0214469	2	1173.74	0.23186	0
aAQVQAk	1	FANhyb_rscf00002513.1.g00002.1	N-Term(TMT10); K7(TMT10)	0.00158	38.43	0.00569172	2	1173.74	2.41589	0	0.885591	1		1.23997	1		1.05323	1		1.15175	1		1.31851	1		1.14896	1		0.704759	1		1.04141	1		0.972508	1
dVVVGVk	2	XP_004290714.1	N-Term(TMT10); K7(TMT10)	0.00375	33.91	0.0201596	2	1173.76	1.05233	0	1.10058	2	8.87581	1.07361	2	8.61564	1.09388	2	0.451081	1.18872	2	3.25127	1.02734	2	0.951012	1.09502	2	1.58444	1.21716	2	1.48694	1.05536	2	15.9909	1.09432	2	1.13345
iALEAAk	2	FANhyb_rscf00000824.1.g00001.1	N-Term(TMT10); K7(TMT10)	0.003944	28.04	0.07789	2	1173.76	1.05233	0	0.963532	1		0.925264	1		0.90321	1		1.26146	1		0.869696	1		1.00519	1		1.14069	1		0.98218	1		1.01002	1
iALSLAk	2	XP_011464124.1	N-Term(TMT10); K7(TMT10)	0.005352	29.52	0.0294852	2	1173.8	0.00974561	0	1.25596	2	2.17087	1.08557	2	10.1281	1.01681	2	4.12922	1.29303	2	12.2368	1.51299	2	17.295	1.47172	2	6.44096	1.38775	2	13.4854	1.29892	2	4.76877	1.22083	2	1.29865
lASIIAk	5	XP_004288082.1	N-Term(TMT10); K7(TMT10)	0.006317	39.89	0.00270772	2	1173.8	0.633722	0	1.96929	5	15.5537	1.21194	5	6.13355	1.23533	5	3.44199	1.2793	5	1.42385	2.0696	5	10.1082	1.69953	5	10.0885	1.53495	5	3.78722	1.46963	5	0.877459	1.67738	5	2.41221
eMTASHNR	1	XP_004291683.1	N-Term(TMT10)	0.0005125	30.36	0.00681133	2	1174.58	0.00209675	0	0.573502	1		0.867131	1		0.721768	1		0.836164	1		0.667043	1		0.947612	1		0.537693	1		0.786715	1		0.78266	1
fFQSNmR	1	XP_004294576.1	N-Term(TMT10); M6(Oxidation)	0.001891	22.7	0.042694	2	1174.59	-0.826486	0	1.05064	1		0.765159	1		0.737437	1		1.23511	1		2.41103	1		1.9409	1		0.846955	1		0.79585	1		0.875281	1
sSTFGSGFR	2	XP_011464053.1	N-Term(TMT10)	0.0003	26.92	0.0257093	2	1174.61	2.14068	0	1.45185	2	13.5745	1.24309	2	14.6604	1.04639	2	18.8981	1.14848	2	0.402916	1.94111	2	11.0756	1.48228	2	4.28939	1.61548	2	4.753	1.37982	2	15.2713	1.24675	2	17.9558
mETLVEAALR	1	FANhyb_rscf00000573.1.g00008.1	N-Term(Acetyl)	0.0006218	38.51	0.00255081	2	1174.62	1.13359	0
sVGVQGDQR	1	FANhyb_rscf00000783.1.g00004.1	N-Term(TMT10)	0.005749	27.95	0.0396002	2	1174.64	-0.371689	0	1.13773	1		1.02878	1		1.0619	1		1.10318	1		1.01417	1		1.11573	1		1.50027	1		1.08225	1		1.08044	1
gGQGSSLPSR	1	XP_011458181.1	N-Term(TMT10)	0.0007423	21.75	0.165415	2	1174.64	0.459684	0	0.767096	1		0.74787	1		0.683412	1		0.903545	1		0.902332	1		0.761298	1		0.882486	1		0.784208	1		0.690856	1
eDLVVTNR	1	FANhyb_icon00002043_a.1.g00001.1	N-Term(TMT10)	0.005895	34.36	0.0136498	2	1174.66	0.560601	0	0.880591	1		1.07022	1		0.718196	1		0.989261	1		0.543714	1		0.797284	1		0.740133	1		0.641205	1		0.897129	1
aTAEDAVLR	1	XP_011457745.1	N-Term(TMT10)	0.002106	38.01	0.00605618	2	1174.66	1.48736	0	0.686855	1		0.83428	1		0.970667	1		0.586218	1		0.847904	1		0.701671	1		0.65566	1		0.76572	1		0.868566	1
gGGLTLASNR	1	XP_004301214.1	N-Term(TMT10)	0.0005488	34.4	0.0136154	2	1174.67	-1.21413	0	1.14746	1		0.672807	1		1.28127	1		1.00843	1		1.24752	1		0.934954	1		1.2708	1		0.787577	1		1.09179	1
sDVLAGIITG	1	XP_004309543.1	N-Term(TMT10)	0.0004252	38.93	0.00518149	2	1174.69	1.2765	0	0.638185	1		0.876445	1		0.842273	1		0.758079	1		0.903555	1		0.783514	1		0.7602	1		1.07991	1		0.795505	1
aQVEAAk	1	FANhyb_icon00003271_a.1.g00001.1	N-Term(TMT10); K7(TMT10)	0.002057	33	0.0296202	2	1174.72	0.118208	0	1.04143	1		0.859048	1		0.871281	1		1.11619	1		0.597937	1		0.67343	1		1.26788	1		0.66711	1		0.813801	1
aTVLANk	1	XP_004288286.1	N-Term(TMT10); K7(TMT10)	0.002617	39.54	0.00703726	2	1174.76	0.739077	0	0.874202	1		0.997857	1		1.04574	1		0.893387	1		0.800258	1		0.806222	1		0.702062	1		0.916433	1		0.886377	1
nLGTIAk	2	XP_004291352.1	N-Term(TMT10); K7(TMT10)	0.003134	32.27	0.0375322	2	1174.76	0.842988	0	2.64575	2	8.0874	1.80272	2	24.1821	1.55659	2	1.92918	1.20428	2	25.1621	2.04417	2	17.4453	1.22825	2	21.9086	1.60545	2	24.6882	1.12162	2	22.4305	1.4782	2	12.9857
eTAAGDNLR	1	XP_004299919.1;FANhyb_rscf00000090.1.g00014.1	N-Term(TMT10)	0.0004811	40.74	0.0019228	2	1175.62	1.48811	0
dIPGIEFR	2	FANhyb_rscf00003668.1.g00001.1	N-Term(TMT10)	0.00231	38.53	0.00510624	2	1175.66	1.48404	0	0.977149	2	0.412276	0.942916	2	5.89898	1.02184	2	5.70498	0.903841	2	25.4734	0.709547	2	3.64694	0.696176	2	15.6601	1.02844	2	12.7862	0.795741	2	0.209515	0.972782	2	12.0871
qSGLANk	4	XP_004297616.1	N-Term(TMT10); K7(TMT10)	0.005499	26.89	0.146321	2	1175.72	1.25957	0	2.03561	4	18.8237	1.32654	4	24.2838	0.989131	4	22.1238	1.30304	4	54.2647	3.11445	4	56.4325	2.1817	4	66.8351	1.94252	4	59.8279	1.22061	4	40.8086	1.78176	4	41.072
sVQAANk	1	XP_011461292.1	N-Term(TMT10); K7(TMT10)	0.004588	29.76	0.089671	2	1175.72	2.81696	0	1.37655	1		1.44565	1		1.22034	1		0.963631	1		1.29411	1		1.1758	1		1.15117	1		1.11117	1		1.1429	1
lAELSGk	2	XP_011468861.1;XP_004306579.1	N-Term(TMT10); K7(TMT10)	0.004426	30.89	0.0523448	2	1175.74	0.521275	0
aSVEALk	1		N-Term(TMT10); K7(TMT10)	0.005845	33.29	0.030215	2	1175.74	0.105979	0
aVVLTSk	2	XP_004307519.1	N-Term(TMT10); K7(TMT10)	0.001024	34.62	0.00710996	2	1175.78	0.72631	0	1.34577	2	256.819	0.616593	2	11.4828	0.816421	2	7.694	1.05932	2	5.39168	1.17054	2	16.1942	1.36066	2	1.91426	0.576776	2	28.2845	0.784953	2	37.946	0.650943	2	26.4466
sISLYDYS	2	FANhyb_rscf00000815.1.g00002.1	N-Term(TMT10)	0.001918	31.89	0.00802457	2	1176.6	-1.79344	0	0.554181	2	41.6504	0.712247	2	21.0476	0.907409	2	26.2391	0.699465	2	10.2452	0.728826	2	74.5872	0.698483	2	29.6189	0.653617	2	14.4261	0.761573	2	2.58718	0.642521	2	25.8307
aDGVPGLYR	1	FANhyb_rscf00000535.1.g00004.1	N-Term(TMT10)	0.000446	34.86	0.0136677	2	1176.66	0.963436	0	0.680369	1		1.03711	1		0.881715	1		1.00681	1		0.879096	1		0.834259	1		0.853032	1		0.75865	1		0.929278	1
lGFVGEVAR	3	XP_004305593.1;FANhyb_rscf00004193.1.g00002.1	N-Term(TMT10)	0.0005621	29.28	0.0684586	2	1176.69	0.52886	0
iIGFDNIR	3	XP_004299075.1	N-Term(TMT10)	0.0006477	43.38	0.00254166	2	1176.69	-0.0850819	0	1.4265	3	3.40912	1.20714	3	4.24888	0.973565	3	0.145903	1.2973	3	1.98717	1.15724	3	25.5224	0.847126	3	4.16907	1.54733	3	3.59289	1.27574	3	15.5254	1.11301	3	5.98199
eAGTNVk	2	FANhyb_rscf00000036.1.g00025.1;XP_004302250.1	N-Term(TMT10); K7(TMT10)	0.002986	39.25	0.00631689	2	1176.7	-0.307108	0
aVADSGAk	3	FANhyb_rscf00000406.1.g00005.1;XP_011466969.1	N-Term(TMT10); K8(TMT10)	0.0001845	44.51	0.00186734	2	1176.7	0.514311	0
tQLASAk	6	FANhyb_rscf00000257.1.g00003.1;XP_011467399.1	N-Term(TMT10); K7(TMT10)	0.001106	39.73	0.00611882	2	1176.73	-1.45079	0
aLASAASk	1	XP_004309823.1	N-Term(TMT10); K8(TMT10)	0.004129	27.73	0.0921701	2	1176.73	-0.318186	0	1.31947	1		0.834421	1		1.0154	1		0.937701	1		1.32562	1		1.20271	1		1.21637	1		1.04671	1		0.940609	1
gSGGITVk	1	XP_004290829.1	N-Term(TMT10); K8(TMT10)	0.0001113	46.44	0.00124048	2	1176.74	-0.00697613	0	0.330392	1		0.286961	1		0.453297	1		1.636	1		1.37732	1		1.77234	1					0.50892	1		0.528063	1
gSQVTVk	2	XP_004297526.1	N-Term(TMT10); K7(TMT10)	0.002126	27.47	0.0978566	2	1176.74	0.62394	0	0.868994	2	25.6327	0.710244	2	16.0609	0.871346	2	11.1437	0.987098	2	26.6229	0.958759	2	26.9629	0.848304	2	23.2823	0.932273	2	19.8637	0.926134	2	15.9411	0.873713	2	17.9499
gHYAGSk	3	XP_004291962.1	N-Term(TMT10); K7(TMT10)	0.002658	32.47	0.030492	2	1177.67	0.643942	0	0.694277	3	38.4502	0.723098	3	31.3392	0.881549	3	0.598441	0.974975	3	12.6128	0.841037	3	85.9127	1.02667	3	36.4961	0.636514	3	11.8078	0.782317	3	17.4163	0.759264	3	16.174
qVITASSSR	3	FANhyb_rscf00000101.1.g00006.1;XP_004296199.1	N-Term(TMT10)	0.0008538	33.62	0.0234201	2	1177.67	-0.395574	0
aSWGGGGk	1	XP_004299600.1	N-Term(TMT10); K8(TMT10)	0.001888	29.37	0.064222	2	1177.68	3.10615	0	0.791258	1		0.722722	1		0.73424	1		1.45533	1		1.53335	1		1.92025	1		0.556873	1		0.68435	1		0.683915	1
lVSFINQAG	1	XP_004294838.1	N-Term(TMT10)	0.00129	49.61	0.000629025	2	1177.68	-0.086039	0	1.2163	1		1.04762	1		1.05779	1		1.1015	1		1.68235	1		1.13797	1		1.09009	1		1.13979	1		1.00135	1
vNLGVGAYR	3	FANhyb_rscf00000141.1.g00017.1;XP_004291203.1	N-Term(TMT10)	7.246e-05	50.91	0.000512933	2	1177.69	-0.189293	0
gAANTSAk	2	XP_011459476.1;FANhyb_icon00002169_a.1.g00001.1	N-Term(TMT10); K8(TMT10)	1.064e-05	46.08	0.00165225	2	1177.69	0.305942	0
vTATSIk	4	FANhyb_rscf00000212.1.g00019.1;XP_004299377.1	N-Term(TMT10); K7(TMT10)	0.003512	31.04	0.0245952	2	1177.76	1.64776	0
aIGLAFk	2	XP_004310250.1	N-Term(TMT10); K7(TMT10)	0.00258	36.47	0.0137621	2	1177.77	0.0835413	0	1.02755	2	7.10662	0.990821	2	2.09067	1.16535	2	14.974	1.06043	2	3.29107	1.07022	2	0.70684	1.17978	2	1.73638	0.991652	2	1.28449	0.947361	2	14.5945	1.0223	2	5.021
nMQASTAAR	1	FANhyb_icon00000376_a.1.g00001.1;XP_004291026.1	N-Term(TMT10)	0.001053	29.68	0.0226058	2	1178.61	-1.39524	0
gSSSSIGAQR	1	XP_011466346.1	N-Term(TMT10)	0.001031	30.86	0.0224776	2	1178.63	-0.401782	0	0.750633	1		0.936608	1		0.745658	1		0.880244	1		0.861682	1		1.33397	1		0.696806	1		0.954626	1		0.731796	1
vTANSSQSR	2	XP_011462553.1	N-Term(TMT10)	3.999e-05	42.3	0.00161343	2	1178.63	-0.186158	0	0.888026	2	13.2342	0.869582	2	23.3346	0.932163	2	20.8791	0.791718	2	26.0157	1.03687	2	24.2831	0.945888	2	10.7619	1.09142	2	3.40588	0.960127	2	6.22639	0.908819	2	13.9488
gGAIVTEmR	1	XP_011467948.1	N-Term(TMT10); M8(Oxidation)	0.0005697	27.51	0.0529596	2	1178.64	-1.30735	0	0.787176	1		0.885064	1		0.876137	1		0.862527	1		0.858864	1		0.99918	1		0.860476	1		0.824055	1		1.0547	1
iGTPAmTSR	7	XP_004296982.1	N-Term(TMT10); M6(Oxidation)	0.005663	20.56	0.266783	2	1178.64	0.876077	0	1.40905	7	31.3928	1.14023	7	24.6091	1.01639	7	7.46392	1.19217	7	10.6935	1.81681	7	29.8412	1.35311	7	17.1352	1.24238	7	5.48307	1.17516	7	13.9659	1.14069	7	11.6655
tTTIITGSR	2	XP_004303758.1	N-Term(TMT10)	0.0001878	34.59	0.0175506	2	1178.69	-0.2002	0	1.98456	2	57.5414	1.22653	2	24.0557	1.1605	2	3.10357	0.838346	2	14.4482	1.89878	2	31.971	1.14339	2	27.8198	1.22246	2	24.6467	1.01602	2	23.8355	0.973103	2	24.3892
aTSNTVk	3	FANhyb_rscf00000304.1.g00001.1	N-Term(TMT10); K7(TMT10)	0.004962	33.89	0.0183948	2	1178.72	1.027	0	0.724234	3	8.23085	1.171	3	5.6661	1.18776	3	2.21099	0.929705	3	10.4979	1.47705	3	2.48517	1.5544	3	2.62767	0.576809	2	15.0951	0.915441	3	2.96656	1.04736	3	6.06364
aALQYLESSR	1	XP_004300181.1	N-Term(Acetyl)	0.003995	30.82	0.0161863	2	1179.6	0.555711	0
vEHSHEGR	1	XP_004295013.1	N-Term(TMT10)	0.0001092	39.3	0.00254953	2	1179.61	-0.392045	0	0.420075	1		0.531283	1		0.826025	1		0.597033	1		0.415744	1		0.581685	1		0.434768	1		0.575849	1		0.546276	1
eIGAVVSmE	1	FANhyb_rscf00006902.1.g00001.1	N-Term(TMT10); M8(Oxidation)	0.00198	29.75	0.026958	2	1179.61	-0.0658966	0	0.83419	1		0.993786	1		0.878216	1		0.919927	1		0.600264	1		1.04568	1		0.370563	1		0.728263	1		0.849259	1
eFSANNIR	2	FANhyb_rscf00001880.1.g00002.1;XP_004288179.1	N-Term(TMT10)	0.002204	40.96	0.0027698	2	1179.63	0.527841	0
aISDEFLR	1	XP_011460545.1	N-Term(TMT10)	0.0009503	37.37	0.00829122	2	1179.66	1.8616	0	0.566637	1		0.628556	1		0.7374	1		0.852754	1		0.604812	1		0.809897	1		0.606039	1		0.702691	1		0.814541	1
sAVINAGYR	1	XP_004304206.1	N-Term(TMT10)	0.005884	22.37	0.268855	2	1179.67	3.52611	0	0.768052	1		0.793154	1		0.790729	1		0.950138	1		0.706415	1		0.834476	1		0.621613	1		1.0303	1		0.578728	1
dYSIAIIR	2	FANhyb_rscf00001416.1.g00002.1;XP_004289596.1	N-Term(TMT10)	0.005945	35	0.0131076	2	1179.69	-2.89248	0
vVDSLYVR	2	FANhyb_rscf00000106.1.g00014.1;XP_004297276.1	N-Term(TMT10)	0.004766	41.91	0.00341732	2	1179.69	0.625726	0
dSLLLFSR	1	FANhyb_rscf00000528.1.g00002.1;XP_004299713.1	N-Term(TMT10)	0.0008716	28.9	0.0675043	2	1179.7	2.06591	0
gLAYLLVTT	1	XP_004309507.1	N-Term(TMT10)	0.0008296	39.29	0.00513436	2	1179.72	1.24358	0	0.409513	1		0.589676	1		0.863173	1		0.664916	1		0.337091	1		0.56495	1		0.353786	1		0.496734	1		0.572284	1
aVGVTFk	1	FANhyb_rscf00000609.1.g00005.1	N-Term(TMT10); K7(TMT10)	0.003305	35.86	0.0117516	2	1179.75	-1.99616	0	0.690789	1		0.686671	1		0.733487	1		1.07938	1		1.64429	1		1.52308	1		0.628643	1		0.767023	1		0.898664	1
vFLASGk	3	FANhyb_rscf00001047.1.g00003.1	N-Term(TMT10); K7(TMT10)	0.002473	33.61	0.0192714	2	1179.75	-0.65103	0	1.51861	3	7.56698	1.152	3	0.138299	1.23337	3	2.11209	1.13582	3	10.0962	1.19394	3	9.16311	1.18529	3	6.16785	1.3664	3	7.6407	1.33286	3	6.39644	1.31303	3	7.51252
gEISSSESR	1	YP_004286087.1;FANhyb_rscf00000001.1.g00025.1	N-Term(TMT10)	0.0003829	29.97	0.017873	2	1180.6	-2.06599	0
sTNVGSGSSR	1	XP_004309939.1	N-Term(TMT10)	1.574e-06	55.3	7.20095e-05	2	1180.61	-0.411233	0	1.32783	1		1.04675	1		0.83981	1		1.04728	1		1.31451	1		0.9837	1		1.56067	1		1.16905	1		1.29313	1
vQLAEMNF	2	FANhyb_rscf00000001.1.g00002.1	N-Term(TMT10)	0.000332	50.41	0.000241582	2	1180.62	0.14353	0	0.84125	2	11.0501	1.29497	2	19.5025	1.00264	2	13.8703	0.718458	2	48.2103	0.833653	2	3.14837	0.815475	2	15.6489	0.635562	2	10.2549	0.933086	2	18.891	0.615478	2	22.6095
sDGIAGLYR	4	XP_004303109.1;XP_011468815.1	N-Term(TMT10)	6.997e-05	52	0.000273835	2	1180.65	1.44584	0
vEHVQPSR	5	FANhyb_rscf00000898.1.g00005.1;XP_004299203.1	N-Term(TMT10)	0.005226	32.01	0.0241416	2	1180.66	-0.104647	0
vLESLDLY	1	XP_004306774.1	N-Term(TMT10)	0.001652	31.97	0.0286534	2	1180.67	0.106833	0	0.764132	1		0.927568	1		1.15971	1		1.04469	1		0.614085	1		0.56356	1		1.52367	1		0.956657	1		0.945035	1
vVPAVVVLR	1	XP_004300013.1	N-Term(TMT10)	0.00232	10.9	0.764061	2	1180.8	0.16091	0	1.00413	1		0.957787	1		0.959316	1		1.01476	1		0.969539	1		1.059	1		1.08011	1		1.08976	1		0.919402	1
iGSVFPmGE	2	XP_004300296.1	N-Term(TMT10); M7(Oxidation)	0.00395	22.89	0.105636	2	1181.61	1.36939	0	0.511854	2	8.07375	0.730185	2	13.0766	0.842172	2	17.2323	0.761723	2	6.12951	0.616152	2	14.1481	0.764581	2	3.29164	0.671344	2	2.46934	0.760979	2	8.76955	0.656046	2	13.7453
lEAMGFER	3	XP_004304134.1	N-Term(TMT10)	0.00166	29.13	0.030545	2	1181.62	0.229163	0	0.844327	3	10.5794	0.98703	3	4.0431	0.867563	3	3.15813	0.842911	3	0.598708	0.898517	3	1.1442	0.891631	3	14.393	0.831455	3	0.895128	0.884679	3	11.7984	0.900816	3	1.15188
sSSSVEk	6	FANhyb_rscf00000418.1.g00011.1	N-Term(TMT10); K7(TMT10)	0.001136	35.27	0.0131793	2	1181.68	1.62464	0	2.10283	6	31.2819	1.74563	6	20.7974	1.31207	6	9.08935	1.14289	6	20.8589	2.11875	6	24.0049	1.59356	6	22.8434	1.82589	6	17.0102	1.52753	6	11.4882	1.63061	6	9.35052
hTLVAAANR	2	FANhyb_rscf00000127.1.g00004.1;XP_011458928.1	N-Term(TMT10)	2.657e-05	50.65	0.000389169	2	1181.69	-0.43459	0
yTALGAk	1	FANhyb_rscf00000049.1.g00028.1	N-Term(TMT10); K7(TMT10)	0.001978	25.22	0.0882283	2	1181.73	1.41437	0	1.71785	1		1.29172	1		1.1805	1		1.10472	1		1.7466	1		1.1409	1		1.28684	1		1.12691	1		1.32625	1
aAHLALk	1	XP_004294348.1	N-Term(TMT10); K7(TMT10)	0.003187	25.76	0.0212368	2	1181.78	-0.87726	0	1.15814	1		1.25027	1		1.24438	1		1.03541	1		1.72148	1		1.28217	1		1.00765	1		1.23594	1		1.20718	1
sSNFNTQR	3	FANhyb_rscf00000102.1.g00019.1	N-Term(TMT10)	8.456e-05	33.44	0.00760868	2	1182.61	-0.206772	0	1.01714	3	101.488	1.04932	3	53.0763	0.723408	3	5.0262	0.905476	3	37.5912	0.950907	3	97.7758	0.905428	3	48.4535	0.772908	3	115.334	0.746352	3	57.9226	0.853233	3	73.9699
gAGADIFFR	1	XP_011466192.1	N-Term(TMT10)	0.001628	21.56	0.205629	2	1182.65	1.31214	0	0.847318	1		1.06961	1		0.91023	1		0.830467	1		0.708846	1		0.812869	1		0.835763	1		0.907549	1		0.842282	1
gVTSVTFSR	2	XP_004299876.1	N-Term(TMT10)	4.351e-05	40.15	0.00348261	2	1182.67	-0.951734	0	1.35189	2	14.8417	0.907827	2	17.8122	0.773652	2	12.8992	1.03328	2	9.55618	1.15331	2	57.0745	1.0461	2	12.2315	1.21383	2	17.3313	1.04171	2	17.6905	0.907863	2	22.1655
gSTANFk	2	FANhyb_rscf00000113.1.g00007.1;XP_011470019.1	N-Term(TMT10); K7(TMT10)	0.002728	25.17	0.089402	2	1182.69	0.168143	0
lEAmGFDR	4	XP_004303217.1;XP_004299088.1	N-Term(TMT10); M4(Oxidation)	0.004253	32.22	0.00854702	2	1183.6	-0.404354	0
tFSMNQAR	3	FANhyb_rscf00000178.1.g00004.1;XP_004298662.1	N-Term(TMT10)	0.005039	32.82	0.00851506	2	1183.61	0.0212554	0
tSHAAGGPTR	8	XP_004307026.1	N-Term(TMT10)	4.79e-06	56.31	4.98172e-05	2	1183.64	-0.0288752	0	0.738504	8	16.9677	1.10017	8	26.6921	0.972609	8	33.6957	1.21489	8	33.0416	0.877675	8	15.2211	1.14821	8	21.9574	1.15338	8	21.2151	1.16149	8	26.5659	1.07441	8	28.5675
aLQASDPPR	2	XP_011462568.1	N-Term(TMT10)	0.0006844	30.89	0.0176791	2	1183.66	-2.20601	0	0.907045	2	16.2825	0.745078	2	6.07915	0.846801	2	9.00727	0.891246	2	12.6087	0.849458	2	0.315838	0.955457	2	1.96939	0.810262	2	21.325	0.871265	2	17.1887	0.831289	2	8.15812
gLHEAAk	3	FANhyb_rscf00000152.1.g00012.1;XP_004287119.1	N-Term(TMT10); K7(TMT10)	0.0006446	41.02	0.00207158	2	1183.72	1.79789	0
aILGNQALR	2	XP_004304385.1	N-Term(TMT10)	0.0004119	37.14	0.00518733	2	1184.73	0.864418	0	0.997518	2	15.0544	0.929609	2	30.6298	1.14737	2	14.6746	1.00776	2	31.9855	0.995166	2	6.68256	1.14431	2	21.7428	0.787342	2	16.3229	1.04956	2	8.09003	1.25494	2	32.1569
gVLIVNNAR	1	XP_004304613.1;FANhyb_rscf00000104.1.g00001.1	N-Term(TMT10)	0.0009729	36.89	0.0054947	2	1184.73	0.658345	0
aLLDVGLVR	2	XP_004296367.1;FANhyb_icon00028225_a.1.g00001.1	N-Term(TMT10)	0.0001078	52.66	0.000107316	2	1184.76	0.543889	0
gLALVDIVR	1	FANhyb_rscf00000038.1.g00008.1	N-Term(TMT10)	0.0004793	38.74	0.00264646	2	1184.76	0.337821	0	0.608884	1		0.898158	1		0.73284	1		1.16972	1		0.758047	1		1.08821	1		0.92769	1		0.841154	1		0.761003	1
dLLLVNLR	2	XP_004307649.1;XP_004295773.1	N-Term(TMT10)	0.001513	27.92	0.0319643	2	1184.76	0.964466	0
aQVEQLLR	1	XP_011459441.1;FANhyb_rscf00001168.1.g00001.1	N-Term(TMT10)	0.003335	24.08	0.105332	2	1185.71	-3.35831	0
qLVVGGLDR	1	XP_011462337.1	N-Term(TMT10)	0.001626	31.8	0.0204485	2	1185.72	0.545393	0	1.31066	1		1.40153	1		1.12012	1		1.00802	1		1.32194	1		1.29029	1		1.44996	1		1.31535	1		1.18068	1
iEPVMVLR	2	FANhyb_rscf00000764.1.g00008.1;XP_004307682.1	N-Term(TMT10)	0.0007772	39.27	0.00350772	2	1185.72	0.584429	0
lSTAHAk	2	FANhyb_rscf00000291.1.g00002.1;XP_011460181.1	N-Term(TMT10); K7(TMT10)	0.004579	24.61	0.091328	2	1185.74	0.0320492	0
gTLPLVk	2	FANhyb_rscf00000012.1.g00008.1;XP_004293330.1	N-Term(TMT10); K7(TMT10)	0.003978	26.25	0.0138725	2	1185.8	-0.402128	0
mNLHGDDR	1	FANhyb_rscf00000005.1.g00016.1;XP_011470371.1;XP_011470372.1	N-Term(TMT10)	0.00565	24.05	0.0273517	2	1186.58	-0.00635201	0
eTSILAAPR	1	FANhyb_icon00012628_a.1.g00001.1	N-Term(TMT10)	0.001313	32.44	0.0207255	2	1186.7	0.852516	0	1.37957	1		1.01785	1		1.15058	1		1.20299	1		0.906724	1		1.17962	1		1.35074	1		1.26787	1		1.31009	1
aATALELLR	1	XP_004307391.1	N-Term(TMT10)	0.000286	32.21	0.0158409	2	1186.74	0.0185991	0	0.704602	1		0.742588	1		0.761547	1		1.07783	1		1.27055	1		1.34304	1		0.669999	1		0.865737	1		0.78802	1
lVGQIAk	2	XP_004300629.1;XP_004307167.1	N-Term(TMT10); K7(TMT10)	0.004767	28.39	0.0443324	2	1186.79	0.926303	0
qVIAVAk	2	FANhyb_rscf00000953.1.g00001.1	N-Term(TMT10); K7(TMT10)	0.001439	40.59	0.00267129	2	1186.79	0.926303	0	1.00245	2	27.5151	1.0349	2	9.91702	1.03531	2	22.8315	0.923891	2	2.26643	1.08291	2	7.84381	0.947007	2	5.86449	1.1658	2	8.29968	1.0506	2	9.94683	1.14743	2	4.002
lGALNLk	1	XP_004291103.1	N-Term(TMT10); K7(TMT10)	0.004648	32.15	0.0186518	2	1186.79	1.13202	0	1.39302	1		1.23983	1		1.20237	1		1.22731	1		1.46429	1		1.53593	1		1.33949	1		1.22025	1		1.18374	1
aVIAAGVk	1	FANhyb_rscf00002333.1.g00001.1	N-Term(TMT10); K8(TMT10)	0.001019	33.9	0.0127103	2	1186.8	2.56359	0	1.00579	1		0.744911	1		0.841503	1		0.938248	1		1.21193	1		0.980169	1		1.34107	1		0.946619	1		0.860006	1
dLEALLER	2	FANhyb_rscf00000709.1.g00002.1;XP_011467911.1	N-Term(TMT10)	0.004331	28.24	0.0451405	2	1187.68	-2.13826	0
vLEVLTER	1	XP_004299228.1;FANhyb_rscf00000161.1.g00013.1	N-Term(TMT10)	0.006221	18.22	0.461775	2	1187.72	3.40919	0
gVLELAk	6	XP_004290253.1	N-Term(TMT10); K7(TMT10)	0.0006237	39.77	0.00407521	2	1187.78	-0.00885162	0	0.640955	3	20.1158	0.827485	3	9.78788	0.979135	3	4.72111	0.833084	3	15.2152	0.85823	3	5.49635	0.808591	3	3.74304	0.788297	3	28.4657	0.838193	3	24.8887	0.813941	3	5.06912
lLGLDAk	1	XP_004307767.1	N-Term(TMT10); K7(TMT10)	0.001983	37.74	0.00650354	2	1187.78	-0.317168	0	1.76307	1		1.47901	1		1.27626	1		1.18772	1		1.20145	1		1.01324	1		1.67509	1		1.19841	1		1.29282	1
lAVLEGk	3	FANhyb_rscf00000604.1.g00004.1;XP_004288651.1	N-Term(TMT10); K7(TMT10)	0.003323	38.86	0.00494064	2	1187.78	1.6355	0
sLGILVk	1	XP_004289948.1	N-Term(TMT10); K7(TMT10)	0.002428	37.56	0.00325345	2	1187.81	-0.401422	0	1.54173	1		0.948262	1		0.868487	1		1.31082	1		2.47476	1		1.76635	1		2.07056	1		1.66156	1		1.44328	1
gAAPSGWSAR	1	XP_011457929.1	N-Term(TMT10)	0.0004124	37.04	0.00368705	2	1188.63	0.12669	0	1.28411	1		1.27898	1		1.31381	1		0.699468	1		0.868803	1		0.678954	1		0.896677	1		1.03246	1		0.882667	1
gGLTIVDER	2	FANhyb_icon00041565_a.1.g00001.1	N-Term(TMT10)	0.001414	34.14	0.0130292	2	1188.68	2.57842	0	0.885914	2	11.1959	0.991975	2	10.3938	0.794059	2	21.2899	0.892065	2	10.2266	0.7572	2	10.0839	0.800378	2	10.721	0.68184	2	8.29021	1.03003	2	8.43431	0.910376	2	0.244384
vIASEDIGR	1	FANhyb_rscf00000620.1.g00003.1;XP_004302845.1	N-Term(TMT10)	0.003193	36.23	0.00799268	2	1188.68	1.14071	0
lWEATINI	2	XP_011465682.1	N-Term(TMT10)	0.002873	28.82	0.0443524	2	1188.68	0.129182	0	0.82616	2	11.0483	1.00238	2	10.7948	0.905027	2	17.7855	0.915381	2	14.7244	0.583045	2	54.4782	0.77009	2	27.0401	0.794029	2	15.7437	0.973128	2	2.12947	0.779394	2	31.6461
sADVLLWR	1	XP_011467620.1	N-Term(TMT10)	0.006123	22.63	0.205205	2	1188.7	1.0454	0	1.47822	1		1.45841	1		1.01851	1		1.14663	1		1.02722	1		0.975827	1		1.40688	1		1.28883	1		1.2448	1
mIAAIDAVR	1	XP_011469664.1	N-Term(TMT10)	0.00031	33.64	0.0162193	2	1188.7	-0.163386	0	1.17945	1		1.07534	1		0.995419	1		1.18779	1		1.13398	1		1.13105	1		1.09838	1		1.17508	1		1.06367	1
sIAGIITER	4	XP_004294863.1	N-Term(TMT10)	5.972e-05	44.52	0.00153281	2	1188.72	0.316585	0	1.12518	4	18.2224	1.15992	4	18.3062	1.12875	4	7.58742	0.873956	4	7.25872	1.19896	4	25.084	1.03816	4	7.28486	1.00299	4	14.1235	1.06375	4	8.47876	1.12299	4	20.2344
aLQALSk	1	XP_004309793.1	N-Term(TMT10); K7(TMT10)	0.003009	35.31	0.0168274	2	1188.77	0.29859	0	0.983164	1		1.52034	1		1.11984	1		0.666868	1		1.01505	1		0.711833	1		0.757236	1		1.21876	1		0.987981	1
sALVAAAk	2	FANhyb_rscf00000038.1.g00008.1	N-Term(TMT10); K8(TMT10)	1.366e-05	52.88	0.000294453	2	1188.77	0.49555	0	1.72916	2	14.7712	1.29938	2	11.7888	1.17025	2	4.96321	1.53311	2	13.1627	1.87042	2	20.6336	1.62128	2	3.15019	1.80846	2	6.02088	1.4526	2	4.24047	1.41808	2	6.98975
lVDGGESQR	2	XP_004294042.1	N-Term(TMT10)	0.004636	25.16	0.0784833	2	1189.64	-0.807887	0	0.917777	2	23.4496	1.14738	2	31.0528	1.12899	2	0.0775112	0.851496	2	0.825137	0.701992	2	7.27462	0.930502	2	15.3628	0.715364	2	7.13935	1.03226	2	5.04622	0.944502	2	14.51
aQGTSVEIR	1	XP_004290745.1	N-Term(TMT10)	0.0001374	43	0.00184186	2	1189.67	-0.707815	0	0.92907	1		0.98884	1		0.949078	1		0.942065	1		0.830723	1		1.03593	1		1.05937	1		0.779246	1		0.936938	1
eSLITELR	2	XP_011468058.1;FANhyb_rscf00001041.1.g00001.1	N-Term(TMT10)	0.003964	33.83	0.0214245	2	1189.7	0.930941	0
sAGITSIGVR	2	FANhyb_rscf00000874.1.g00005.1;XP_004303706.1	N-Term(TMT10)	0.0005662	36.93	0.0131698	2	1189.71	0.820316	0
tQGLGAGk	3	XP_004297255.1	N-Term(TMT10); K8(TMT10)	3.454e-05	47.04	0.00128108	2	1189.73	-0.015929	0	1.89054	3	10.651	1.46388	3	1.67057	1.11157	3	0.447534	1.21549	3	21.3909	3.06113	3	20.9721	1.96853	3	7.58818	1.25621	3	15.4957	1.19411	3	4.23716	1.34513	3	3.03315
gASLQQk	2	XP_004290908.1;XP_011459546.1	N-Term(TMT10); K7(TMT10)	0.001314	24.92	0.208725	2	1189.73	0.300286	0
aLETIGk	1	XP_004302528.1	N-Term(TMT10); K7(TMT10)	0.006042	31.36	0.0404685	2	1189.75	-0.942295	0	0.912243	1		0.878231	1		0.928834	1		0.925952	1		0.749704	1		0.882854	1		0.86557	1		0.829751	1		1.04239	1
gVVESLk	2	XP_004304441.1	N-Term(TMT10); K7(TMT10)	0.002968	40.26	0.00521336	2	1189.76	-0.326687	0	0.930403	2	24.8011	0.719659	2	9.14143	0.987588	2	26.7547	0.928935	2	18.1482	0.690286	2	14.6804	0.74326	2	11.7407	0.946452	2	9.10794	0.826632	2	9.93686	0.891871	2	17.1036
tVSAILk	1	FANhyb_rscf00000977.1.g00004.1;XP_011466104.1	N-Term(TMT10); K7(TMT10)	0.003923	30.43	0.0110952	2	1189.79	-0.842229	0
aVVDGGSSNR	1	XP_004289755.1	N-Term(TMT10)	0.000119	37.11	0.00518438	2	1190.63	-1.22634	0	0.855584	1		0.916867	1		0.841051	1		0.786285	1		0.803335	1		0.721595	1		0.974565	1		0.941406	1		0.923383	1
aGDGGTAGSIR	2	FANhyb_rscf00001363.1.g00003.1	N-Term(TMT10)	0.001615	36.42	0.00616833	2	1190.63	0.303149	0	1.11833	2	26.8211	0.965916	2	18.4241	0.814439	2	22.8012	0.924005	2	21.6778	0.602955	2	21.1054	0.70722	2	15.5307	0.876416	2	5.69563	0.895594	2	17.2381	0.867451	2	30.4881
dTALLTDGR	1	FANhyb_rscf00001550.1.g00002.1;XP_004308673.1	N-Term(TMT10)	0.003901	32.68	0.0214186	2	1190.66	0.718682	0
sAANATLSAR	2	XP_011467865.1	N-Term(TMT10)	0.001655	27.15	0.0848111	2	1190.67	1.02664	0	1.36356	2	22.4411	0.984259	2	16.5686	1.07718	2	13.5692	1.06739	2	0.697276	1.19165	2	17.9101	1.09077	2	20.3798	1.6606	2	10.8997	1.18694	2	32.9996	1.14125	2	21.6605
aEEQGAk	1	XP_004309504.1	N-Term(TMT10); K7(TMT10)	0.001958	32.19	0.025849	2	1190.68	0.90832	0	0.769308	1		0.971523	1		1.02919	1		0.993053	1		0.982762	1		1.02813	1		0.976655	1		0.93783	1		1.20224	1
aGIVPVSYR	3	XP_004302749.1	N-Term(TMT10)	0.004052	31.05	0.0432665	2	1190.71	-1.12187	0	1.16319	3	50.2703	1.12082	3	3.12707	1.056	3	22.0259	0.892147	3	6.39113	0.90905	3	3.62436	0.932461	3	6.90657	1.02411	3	0.038777	0.986058	3	1.93382	1.06842	3	1.18059
fADGLAVLR	1	FANhyb_rscf00000404.1.g00002.1	N-Term(TMT10)	0.0001839	45.07	0.00171456	2	1190.71	-0.523551	0	1.37534	1		1.02686	1		0.938807	1		0.879379	1		1.15096	1		0.981419	1		1.44937	1		1.0105	1		0.71785	1
sTAATPGk	2	FANhyb_icon00056281_a.1.g00001.1	N-Term(TMT10); K8(TMT10)	0.0007617	28.44	0.0837114	2	1190.72	1.31581	0	1.73181	2	2.102	1.06152	2	17.7418	1.0365	2	16.31	0.962951	2	1.49914	1.25735	2	2.61281	1.03621	2	2.99018	1.41869	2	14.1459	0.902745	2	19.3641	1.1056	2	3.80887
aLSGSGIk	2	FANhyb_rscf00003520.1.g00001.1	N-Term(TMT10); K8(TMT10)	3.055e-05	46.67	0.0011033	2	1190.75	0.484688	0	0.914413	2	6.34352	1.40625	2	1.83915	1.31227	2	15.6424	0.983302	2	12.2828	1.70963	2	0.544511	1.47833	2	5.28502	0.894936	2	24.7849	1.15438	2	24.3718	1.49429	2	12.3511
sVGSAALk	2	XP_004287260.1;XP_004303283.1;XP_004302243.1	N-Term(TMT10); K8(TMT10)	0.003062	39.87	0.00528073	2	1190.75	0.689718	0
aAATALSk	1	XP_011471033.1	N-Term(TMT10); K8(TMT10)	4.293e-05	43.29	0.00240267	2	1190.75	1.61235	0	1.38049	1		0.899876	1		1.11837	1		1.14603	1		1.11637	1		1.21659	1		1.11852	1		0.871149	1		1.14604	1
gPYAGVADGR	1	XP_004301948.1	N-Term(TMT10)	0.0008519	39.08	0.00284268	2	1191.63	-1.53466	0	0.961453	1		0.961628	1		0.902855	1		0.935874	1		0.877181	1		1.18276	1		0.718808	1		0.949248	1		0.841451	1
gVAGSmIGVR	2	FANhyb_icon00000800_a.1.g00002.1	N-Term(TMT10); M6(Oxidation)	0.0007574	24.54	0.138515	2	1191.67	1.14545	0	1.24266	2	3.27379	0.953224	2	2.20157	0.983004	2	15.0054	0.948579	2	13.4698	1.21925	2	13.4884	1.14147	2	9.39779	1.07807	2	3.69306	1.06397	2	2.69037	0.985929	2	6.24535
sAAVEEk	3	FANhyb_rscf00001880.1.g00002.1;XP_004288179.1	N-Term(TMT10); K7(TMT10)	0.002369	29.73	0.0578362	2	1191.7	2.84181	0
dSLAEAk	2	FANhyb_rscf00001559.1.g00003.1;XP_004303172.1	N-Term(TMT10); K7(TMT10)	0.004564	41.66	0.00394051	2	1191.7	-0.231194	0
lNLGVGAYR	1	FANhyb_rscf00000031.1.g00016.1;XP_011459596.1	N-Term(TMT10)	0.001567	20.71	0.495921	2	1191.71	3.99171	0
gVNNTTk	2	FANhyb_rscf00000836.1.g00003.1;XP_004308807.1	N-Term(TMT10); K7(TMT10)	0.00127	35.23	0.0193296	2	1191.71	3.2603	0
aMVDVAk	2	XP_011463288.1;XP_011464879.1	N-Term(TMT10); K7(TMT10)	0.005345	29.67	0.0657618	2	1191.72	1.2337	0
aVMAVDk	1	XP_004287791.1	N-Term(TMT10); K7(TMT10)	0.002667	39.51	0.00705806	2	1191.72	-0.405211	0	1.03599	1		1.08201	1		1.02681	1		0.681634	1		0.640087	1		0.650444	1		0.742162	1		0.994833	1		0.767613	1
iEALIFTR	1	FANhyb_rscf00000281.1.g00008.1;XP_004307881.1	N-Term(TMT10)	0.0009915	28.94	0.0782457	2	1191.73	0.190343	0
sVSSLIk	2	FANhyb_rscf00000764.1.g00008.1;XP_004307682.1	N-Term(TMT10); K7(TMT10)	0.001808	37.76	0.00648203	2	1191.77	-1.26057	0
aALLAFk	2	FANhyb_rscf00001264.1.g00001.1;XP_011461895.1	N-Term(TMT10); K7(TMT10)	0.006237	28.87	0.0583082	2	1191.79	-0.245697	0
gLGNQFDGR	1	XP_011461574.1	N-Term(TMT10)	3.428e-05	39.73	0.00260715	2	1192.63	-0.314136	0	0.995214	1		0.840574	1		0.826496	1		0.942669	1		0.908945	1		0.879356	1		1.03331	1		0.984634	1		0.910536	1
gDFAVEIGR	4	FANhyb_rscf00000782.1.g00005.1	N-Term(TMT10)	0.0003386	37.46	0.00664949	2	1192.65	0.186298	0	0.717407	4	2.2646	0.958335	4	5.72905	0.867196	4	10.144	0.853034	4	11.4168	0.796456	4	11.9028	0.783778	4	10.9303	0.789185	4	3.30464	0.881676	4	16.7904	0.796342	4	8.86842
sAGVMEITR	1	FANhyb_icon00003448_a.1.g00001.1;XP_004288248.1	N-Term(TMT10)	0.004918	25.4	0.102672	2	1192.65	-0.694647	0
iGEVSGFVR	3	FANhyb_rscf00000141.1.g00015.1;XP_004291204.1	N-Term(TMT10)	9.794e-05	42.96	0.00256706	2	1192.69	-0.635053	0
aYALADALR	2	FANhyb_rscf00000554.1.g00009.1	N-Term(TMT10)	0.0002376	37.96	0.00873359	2	1192.69	-0.0125751	0	0.868474	2	20.9068	0.847693	2	2.8449	0.89623	2	8.97852	0.951328	2	2.09738	0.885971	2	17.826	0.877908	2	16.5246	1.14392	2	21.443	0.841893	2	25.9035	0.936223	2	38.1482
aAYGGPAk	1	FANhyb_rscf00000352.1.g00009.1	N-Term(TMT10); K8(TMT10)	0.0001881	44.57	0.00175443	2	1192.71	-0.232636	0	1.12792	1		1.37296	1		1.56368	1		0.668278	1		0.701041	1		0.456186	1		1.04963	1		1.24422	1		1.01082	1
aSTTLGGk	3	XP_011463987.1	N-Term(TMT10); K8(TMT10)	0.0002039	39.28	0.00545898	2	1192.73	-0.549591	0	1.09996	3	26.2212	0.902615	3	20.3128	0.980665	3	12.7858	0.969395	3	10.6366	1.15507	3	9.26128	1.19384	3	11.2616	1.08801	3	22.1782	0.848595	3	0.78829	1.01769	3	13.6215
iFAAGAGk	3	FANhyb_icon00000155_a.1.g00001.1	N-Term(TMT10); K8(TMT10)	0.003866	27.24	0.078918	2	1192.75	0.669144	0	1.489	3	39.9035	1.21299	3	25.3385	1.10852	3	1.83104	1.17113	3	12.4021	1.6126	3	9.98621	1.36838	3	13.3892	1.61775	3	40.9191	1.39565	3	4.87076	1.57314	3	5.54089
aALEEMDAD	1	FANhyb_rscf00001934.1.g00002.1;XP_004300162.1	N-Term(TMT10)	7.534e-05	46.05	0.000104292	2	1193.56	1.45734	0
vAEYNNVR	1	XP_011468207.1	N-Term(TMT10)	0.005015	27.64	0.0540667	2	1193.65	-1.84306	0	1.48926	1		1.11437	1		1.63494	1		1.03328	1		0.931507	1		1.0477	1		1.39217	1		1.31307	1		1.60637	1
aGFSVQAER	1	XP_004307166.1	N-Term(TMT10)	0.001191	19.52	0.383643	2	1193.65	0.390054	0	0.90058	1		0.849448	1		0.87406	1		1.05422	1		0.966405	1		0.9874	1		0.978519	1		0.93762	1		0.904616	1
sAVSFALNR	1	XP_004294018.1	N-Term(TMT10)	0.0005108	25.98	0.127057	2	1193.68	-0.328354	0	1.7147	1		1.14911	1		0.995589	1		1.35738	1		1.52796	1		1.29624	1		1.37856	1		1.23754	1		1.18924	1
fLIDGFPR	1	XP_004302283.1;XP_011470099.1	N-Term(TMT10)	0.0004751	50.81	0.000426543	2	1193.69	1.30645	0
aASGSASGk	2	FANhyb_icon00002753_a.1.g00001.1	N-Term(TMT10); K9(TMT10)	1.01e-05	49.7	0.00053951	2	1193.69	0.876086	0	0.623616	2	19.7257	0.771517	2	5.18069	1.02025	2	6.17334	0.89744	2	2.17614	1.1277	2	2.91607	1.09271	2	10.9795	0.790158	2	7.59855	1.25121	2	4.14537	1.36372	2	25.7885
gSQQTSk	2	FANhyb_rscf00000222.1.g00017.1	N-Term(TMT10); K7(TMT10)	0.00151	28.5	0.0752883	2	1193.69	1.09737	0	0.829503	2	13.4147	0.686845	2	10.347	0.832462	2	7.63283	1.16764	2	8.38573	0.956509	2	11.2596	0.945718	2	15.0987	1.02709	2	14.762	0.768101	2	4.89874	0.940161	2	15.1076
sPVASFk	2	XP_011459874.1	N-Term(TMT10); K7(TMT10)	0.004803	32.56	0.0252355	2	1193.73	-3.61896	0	1.33266	2	2.13936	1.03619	2	7.06486	1.09982	2	9.02315	1.17504	2	0.127959	1.42511	2	13.1629	1.33263	2	0.523265	1.26725	2	10.6567	1.20134	2	0.520249	1.26011	2	7.34975
aAYGLLk	1	XP_004299485.1	N-Term(TMT10); K7(TMT10)	0.003173	34.72	0.0114509	2	1193.77	0.877895	0	1.08176	1		1.06397	1		1.28116	1		0.946139	1		1.02366	1		0.889721	1		1.09237	1		1.10184	1		0.949276	1
gGGGYGGGGGGGR	1	FANhyb_icon00033217_a.1.g00001.1	N-Term(TMT10)	1.028e-08	75.98	2.38469e-07	2	1194.58	-1.25711	0	0.615811	1		0.480647	1		0.765667	1		1.01375	1		0.95869	1		1.2799	1		0.86174	1		0.692719	1		0.969959	1
nmQASTAAR	4	FANhyb_icon00000376_a.1.g00001.1;XP_004291026.1	N-Term(TMT10); M2(Oxidation)	0.00406	41.25	0.00148479	2	1194.61	0.734191	0
gHSLNPGQR	2	FANhyb_rscf00000061.1.g00011.1;XP_004307872.1	N-Term(TMT10)	0.001531	27.6	0.0661233	2	1194.66	3.14836	0
dLLAGVFGSS	1	XP_004304677.1	N-Term(TMT10)	0.005363	23.65	0.158583	2	1194.66	3.13625	0	1.1484	1		0.835901	1		1.20883	1		0.946952	1		1.15609	1		1.15218	1		1.04766	1		1.05653	1		0.990848	1
vIQGYETR	1	FANhyb_rscf00000391.1.g00011.1;FANhyb_rscf00003786.1.g00001.1;XP_011468035.1	N-Term(TMT10)	0.0008411	44.09	0.00166895	2	1194.67	0.905424	0
sSTSNLk	2	FANhyb_rscf00000281.1.g00008.1;XP_004307881.1	N-Term(TMT10); K7(TMT10)	0.002819	29.88	0.0390646	2	1194.71	-0.959019	0
gLGNFTk	1	FANhyb_icon00003982_a.1.g00001.1	N-Term(TMT10); K7(TMT10)	0.001448	32.03	0.024062	2	1194.73	2.60771	0	1.24991	1		1.29271	1		1.05182	1		1.23528	1		1.31125	1		1.11395	1		1.12966	1		1.19012	1		1.19286	1
fNPFTGAGR	1	XP_004290320.1	N-Term(TMT10)	0.003669	24.47	0.0975355	2	1195.64	0.684682	0	1.47352	1		1.11398	1		1.04125	1		1.14669	1		1.41286	1		1.13128	1		1.5133	1		1.11297	1		1.05969	1
sSTSNNk	1	XP_004304372.1	N-Term(TMT10); K7(TMT10)	0.003885	28.25	0.0525179	2	1195.67	-1.05842	0	2.37723	1		1.55275	1		1.6092	1		1.08381	1		1.35335	1		0.889785	1		1.9632	1		1.45216	1		1.90522	1
iFVGYDPR	2	XP_011466799.1	N-Term(TMT10)	0.0006302	39.32	0.00403477	2	1195.67	0.996371	0	1.06085	2	5.47297	0.96799	2	6.14775	1.12995	2	5.90593	0.882162	2	9.40012	0.997253	2	5.89522	0.995609	2	8.03907	1.02763	2	1.28887	0.952913	2	16.9767	1.06591	2	5.36065
gGLDFTk	1	FANhyb_rscf00000001.1.g00003.1	N-Term(TMT10); K7(TMT10)	0.002884	41.44	0.00331262	2	1195.71	-1.79369	0	1.66732	1		1.33014	1		1.71408	1		1.01079	1		0.922904	1		0.892206	1		1.13694	1		1.37102	1		1.00645	1
iLSLAEHIA	3	XP_011457719.1	N-Term(TMT10)	5.168e-05	49.2	0.000524187	2	1195.72	-0.0453749	0	0.726499	3	14.0379	1.02922	3	12.2095	1.08862	3	12.2142	0.818453	3	24.8064	0.892314	3	22.2203	0.855149	3	3.34295	0.800904	3	32.29	0.928455	3	4.54306	0.885391	3	11.9386
gTVLGYk	4	FANhyb_rscf00000266.1.g00010.1;XP_011469878.1	N-Term(TMT10); K7(TMT10)	0.004089	33.98	0.0125183	2	1195.74	-0.256514	0
yITAAAk	2	XP_004305780.1	N-Term(TMT10); K7(TMT10)	0.004404	38.59	0.00475947	2	1195.74	-1.07321	0	1.16385	2	19.945	1.28479	2	8.38073	1.18411	2	5.64485	1.00055	2	22.2308	1.58288	2	3.48784	1.45694	2	10.6902	1.20816	2	16.2754	1.17139	2	24.6666	1.50446	2	21.289
aLYGSVk	2	XP_004299440.1	N-Term(TMT10); K7(TMT10)	0.003233	20.06	0.248542	2	1195.75	3.01027	0	1.36287	1		1.18857	1		1.0206	1		1.19796	1		1.26332	1		1.14144	1		1.20672	1		1.13951	1		1.00718	1
gADYDGTIR	1	FANhyb_rscf00000765.1.g00003.1;XP_004299722.1	N-Term(TMT10)	0.0005261	46.42	0.000523339	2	1196.61	0.480101	0
iFNTYGPR	3	XP_004290795.1;XP_004294576.1;XP_004302799.1;XP_011469795.1	N-Term(TMT10)	0.0006758	30.11	0.0315409	2	1196.67	2.42304	0
gSSTATSk	2	FANhyb_rscf00001753.1.g00002.1	N-Term(TMT10); K8(TMT10)	4.872e-05	46.07	0.000820612	2	1196.69	3.51251	0	0.749795	2	11.8913	1.0439	2	8.38262	1.1737	2	6.80533	1.05407	2	3.00544	1.16156	2	22.7574	1.22317	2	7.31257	0.567486	2	24.7844	0.91071	2	11.7448	0.85451	2	25.7253
gLLLSLPVR	1	XP_004294647.1	N-Term(TMT10)	0.001497	25.99	0.0642008	2	1196.79	0.433876	0	0.864116	1		1.01044	1		0.863904	1		0.801235	1		1.01931	1		0.905679	1		0.883791	1		1.05427	1		0.674798	1
sASYASLNR	2	FANhyb_rscf00000813.1.g00003.1;XP_004298670.1	N-Term(TMT10)	0.000615	40.48	0.0020862	2	1197.64	-0.848509	0
vELMHAIR	1	XP_011458152.1	N-Term(TMT10)	0.003855	31.35	0.0213252	3	1197.7	0.214255	0	0.68589	1		0.834362	1		0.930693	1		0.909342	1		0.99476	1		0.977022	1		1.13514	1		1.01626	1		0.877192	1
aVYTTGk	3	XP_004299199.1	N-Term(TMT10); K7(TMT10)	0.001385	36.88	0.00654321	2	1197.73	1.7723	0	0.780506	3	9.40094	0.685759	3	7.48513	0.844938	3	0.210667	1.08949	3	2.09702	1.09423	3	2.37778	1.32208	3	0.15529	0.958708	3	5.81082	1.04281	3	9.45762	0.891592	3	5.40002
gTGYTIk	1	FANhyb_rscf00007339.1.g00001.1;XP_004287193.1	N-Term(TMT10); K7(TMT10)	0.006052	32.53	0.0181782	2	1197.72	-0.0622323	0
vAHATLk	2	XP_004300448.1	N-Term(TMT10); K7(TMT10)	0.0005276	41.38	0.000938836	2	1197.77	-1.50788	0	0.596134	2	16.7864	0.735599	2	18.3088	0.876347	2	5.39032	1.08187	2	13.4544	0.717858	2	65.5161	0.881818	2	35.8203	0.664929	2	40.0701	0.807149	2	10.4557	0.892755	2	43.2399
fSEGTSADR	1	XP_004289648.1	N-Term(TMT10)	0.005208	20.01	0.115234	2	1198.59	-0.659302	0	1.10595	1		1.0253	1		1.16639	1		1.02645	1		0.962362	1		0.979398	1		1.19021	1		1.05257	1		1.1338	1
sNTSGFk	3	FANhyb_rscf00000571.1.g00002.1	N-Term(TMT10); K7(TMT10)	0.000565	30.94	0.0217855	2	1198.68	0.440582	0	2.90691	3	2.00975	1.83656	3	6.92383	1.58341	3	36.4532	1.05475	3	22.9718	1.83737	3	60.8239	1.10419	3	33.144	2.19279	3	29.8905	1.81211	3	0.218461	1.75565	3	20.7465
iGAINNIVR	4	XP_004302480.1	N-Term(TMT10)	0.001678	39.17	0.00239698	2	1198.75	-0.592186	0	1.76685	4	33.9266	1.32693	4	39.6908	1.31832	4	27.8168	1.02225	4	6.49529	1.69587	4	15.1858	1.17366	4	14.8412	1.57198	4	32.1474	1.30154	4	23.1985	1.18048	4	21.4312
gGVIINQIR	1	XP_011467948.1	N-Term(TMT10)	0.0001297	28.48	0.0280973	2	1198.75	-0.184859	0	0.952587	1		0.71569	1		0.844167	1		1.00034	1		1.01905	1		1.05816	1		0.906192	1		0.924618	1		0.938509	1
aLLDVGLIR	3	FANhyb_rscf00000060.1.g00007.1	N-Term(TMT10)	6.653e-05	42.81	0.000672827	2	1198.77	0.720334	0	0.677408	3	17.6775	0.739828	3	4.35272	0.856993	3	3.2485	0.874653	3	6.11505	0.669815	3	2.8405	1.0755	3	14.3389	0.71073	3	13.2146	0.693664	3	11.7165	0.809721	3	6.83165
sSEGPSNHR	1	FANhyb_rscf00000072.1.g00018.1	N-Term(TMT10)	0.001539	25.65	0.0385262	3	1199.6	0.932525	0	0.762438	1		0.771749	1		0.718059	1		1.29486	1		0.376591	1		0.906544	1		0.868085	1		0.653033	1		0.881739	1
tFSmNQAR	5	FANhyb_rscf00000178.1.g00004.1;XP_004298662.1	N-Term(TMT10); M4(Oxidation)	0.005202	26.68	0.0328618	2	1199.6	-0.726313	0
cGEAGHIAR	1	XP_004289853.1	N-Term(TMT10); C1(Carbamidomethyl)	2.5e-05	44.25	0.000582548	3	1199.61	-0.337595	0	0.766299	1		0.607598	1		0.851238	1		0.962404	1		1.6152	1		1.17934	1		0.75735	1		0.751157	1		0.673166	1
fWGVDLYA	2	FANhyb_rscf00000613.1.g00001.1;XP_004290310.1	N-Term(TMT10)	0.0003592	45.55	0.000472248	2	1199.63	0.869996	0
tHESINNR	8	XP_004300009.1	N-Term(TMT10)	0.001376	30.95	0.0143429	3	1199.63	1.05715	0	1.79556	8	88.3695	1.3185	8	80.7317	1.12567	8	45.8476	0.990108	8	55.1482	2.18392	8	118.186	1.53969	8	100.674	1.84194	8	128.459	1.13519	8	58.5584	1.30957	8	66.2383
sHLEIDTR	1	XP_004288446.1	N-Term(TMT10)	0.001242	33.2	0.00914183	3	1199.66	-0.302379	0	1.1996	1		1.54973	1		1.05332	1		0.850235	1		0.581478	1		0.71593	1		0.69243	1		0.819466	1		0.644524	1
sVVYEAFR	2	FANhyb_rscf00002511.1.g00001.1;XP_004291923.1	N-Term(TMT10)	0.001009	26.46	0.0458665	2	1199.66	-1.07283	0
vMILSHDR	2	FANhyb_rscf00000009.1.g00009.1	N-Term(TMT10)	0.003515	29.79	0.0261861	3	1199.68	0.338782	0	0.329615	2	53.0616	0.60485	2	8.13648	0.768718	2	0.172271	0.7106	2	15.0601	0.303337	2	54.5792	0.559166	2	17.3975	0.339538	2	15.9199	0.579077	2	12.5457	0.418861	2	32.1905
gSAGHANk	3	FANhyb_rscf00001191.1.g00002.1	N-Term(TMT10); K8(TMT10)	7.508e-05	41.69	0.00161617	2	1199.69	0.932071	0	0.584818	3	6.91931	0.492629	3	3.5545	0.696135	3	46.7094	1.05186	3	22.7154	0.965201	3	15.2191	1.14594	3	14.4593	0.803529	3	21.2722	0.889093	3	14.4745	0.783351	3	5.161
eALQGTPVR	2	XP_011468747.1	N-Term(TMT10)	0.001498	30.27	0.027299	2	1199.7	1.03783	0	0.9328	2	6.89348	0.842034	2	14.0641	0.932135	2	17.2373	0.960113	2	0.464076	0.983033	2	9.48002	0.903432	2	12.2399	0.983964	2	6.68502	0.85561	2	13.9668	0.928387	2	10.7534
hIETTLTR	4	XP_004307167.1;XP_004300629.1	N-Term(TMT10)	0.0006178	41.18	0.00198903	3	1199.69	0.127533	0
lFHDLIGR	1	FANhyb_rscf00000036.1.g00011.1	N-Term(TMT10)	0.003162	35.97	0.00771436	3	1199.71	-0.6195	0	0.948377	1		0.835486	1		1.40664	1		1.18998	1		1.15064	1		0.666041	1		0.918666	1		1.2115	1		0.816151	1
hAATLTk	3	XP_004294355.2	N-Term(TMT10); K7(TMT10)	0.001104	36.39	0.00551076	2	1199.75	-0.192656	0	1.65896	3	4.2659	1.20115	3	0.392126	1.23398	3	1.48647	1.15116	3	2.70973	1.66686	3	5.66885	1.10386	3	1.60142	1.57408	3	11.8425	1.55787	3	0.0495895	1.1638	3	7.3473
vDLLGPk	3	FANhyb_rscf00001460.1.g00004.1	N-Term(TMT10); K7(TMT10)	0.002119	39.42	0.00201718	2	1199.78	0.398214	0	1.21366	3	11.7504	1.43488	3	1.46213	1.15115	3	13.1578	1.09686	3	7.91426	1.32012	3	15.6234	1.30385	3	8.76849	1.12237	3	7.66685	1.02695	3	3.29543	1.31145	3	6.51316
gYVDQFSR	2	XP_004310008.1	N-Term(TMT10)	0.000231	31.65	0.0114555	2	1200.62	0.455039	0	0.70666	2	6.27711	0.800061	2	7.11525	0.778121	2	3.47858	1.1877	2	9.25515	1.01564	2	15.8267	1.17849	2	4.49202	0.721928	2	12.6644	0.769047	2	8.37829	0.758738	2	14.3154
sQGNVVDPR	1	XP_004296839.1	N-Term(TMT10)	0.000654	35.9	0.00597617	2	1200.65	-1.50283	0	1.18395	1		1.06394	1		1.00664	1		0.944903	1		0.847657	1		0.952641	1		1.02072	1		1.09961	1		0.950842	1
aTLNmLHR	8	FANhyb_rscf00001692.1.g00001.1;XP_004303828.1	N-Term(TMT10); M5(Oxidation)	0.001198	34.73	0.008682	2	1200.67	0.268666	0
iQTVAmHR	2	XP_004303951.1	N-Term(TMT10); M6(Oxidation)	0.001369	28.14	0.0395931	2	1200.67	-0.239675	0	1.52265	2	2.92697	1.20506	2	16.9928	1.18232	2	14.0945	1.17676	2	13.0478	2.01887	2	22.0831	1.44224	2	9.15034	1.51174	2	5.74877	1.3471	2	14.1902	1.16825	2	1.49399
eIEGGVVLR	1	XP_004307139.1	N-Term(TMT10)	0.001001	50.17	0.00035772	2	1200.71	-2.33819	0	1.09384	1		1.11704	1		1.19444	1		1.0453	1		0.856819	1		0.833277	1		1.03445	1		1.07109	1		0.887169	1
lILDNVER	3	FANhyb_rscf00001807.1.g00003.1	N-Term(TMT10)	0.002776	36.87	0.00731897	2	1200.72	1.12674	0	0.909052	3	18.1203	0.953967	3	10.4817	0.931269	3	1.6233	0.904173	3	3.87091	0.747333	3	6.95015	0.849132	3	7.94915	0.929934	3	1.97835	0.94812	3	6.66936	0.889077	3	9.7407
iGDAVDLLR	2	FANhyb_rscf00000679.1.g00002.1	N-Term(TMT10)	0.0005591	41.63	0.00247688	2	1200.72	0.305093	0	0.994957	2	3.04773	1.0106	2	13.9041	1.2133	2	9.55086	0.890513	2	2.99153	1.26582	2	0.562571	1.07554	2	13.7521	1.18767	2	29.4089	1.31279	2	13.6269	0.995859	2	13.518
aAQQALLTR	9	FANhyb_rscf00001420.1.g00002.1;XP_004303022.1	N-Term(TMT10)	0.0001201	47.94	0.000570464	2	1200.73	0.517136	0
gIQGTINLR	1	XP_004293745.1	N-Term(TMT10)	0.002379	23.65	0.153189	2	1200.73	0.415473	0	1.31462	1		1.01007	1		0.967091	1		1.13633	1		1.28406	1		1.15458	1		1.37194	1		1.19182	1		0.969853	1
gGQIVQTIR	1	XP_011467948.1	N-Term(TMT10)	0.004007	27.71	0.0575228	2	1200.73	0.6188	0	0.687901	1		0.713267	1		0.871387	1		0.857542	1		0.824508	1		1.03373	1		0.880407	1		1.11165	1		0.849992	1
vADVLLWR	1	FANhyb_rscf00000124.1.g00005.1	N-Term(TMT10)	0.005506	25.37	0.104109	2	1200.73	-1.41587	0	1.77289	1		1.25083	1		1.15294	1		0.884336	1		0.80325	1		0.58305	1		1.54506	1		1.07746	1		1.10088	1
sVSPAGPk	4	XP_004299016.1	N-Term(TMT10); K8(TMT10)	0.001078	39.71	0.00365082	2	1200.74	-0.1085	0	1.56105	4	13.4996	1.42112	4	4.63156	1.41756	4	11.2029	1.21633	4	12.7727	1.34455	4	30.7589	1.07911	4	7.30456	1.47094	4	13.4443	1.11252	4	15.2838	1.35621	4	13.6932
gLISEIIAR	4	XP_011463993.1	N-Term(TMT10)	5.402e-05	46.95	0.000529821	2	1200.75	-2.03567	0	0.833864	4	8.53918	1.0064	4	13.7407	1.07736	4	6.15497	0.819357	4	6.02306	0.837606	4	17.6915	0.822063	4	8.21401	0.636799	4	11.1543	0.676683	4	8.05158	1.00371	4	1.78915
gDSVIIVLR	2	XP_004299438.1	N-Term(TMT10)	0.0007567	27.66	0.0388211	2	1200.75	0.607531	0	0.772387	2	25.7901	0.894586	2	22.156	0.800986	2	12.1631	1.09828	2	9.35629	0.798389	2	10.162	1.03352	2	13.9972	0.855802	2	12.6084	0.85622	2	7.71196	0.862815	2	4.71593
gLPIIGVFR	4	XP_004290230.1;XP_004296638.1;FANhyb_rscf00003198.1.g00002.1	N-Term(TMT10)	0.0002188	34	0.00692706	2	1200.77	0.809835	0
aTVNLPk	3	FANhyb_rscf00000228.1.g00004.1	N-Term(TMT10); K7(TMT10)	0.005667	35.33	0.0042791	3	1200.77	0.767291	0	1.06733	3	12.7547	1.17744	3	2.4876	1.22682	3	0.216277	0.956639	3	22.7831	1.01023	3	10.8152	0.844137	3	0.593546	0.857977	3	2.01876	0.88342	3	4.64975	0.82998	3	2.56001
aLQLLGk	1	XP_011462331.1	N-Term(TMT10); K7(TMT10)	0.002077	39.01	0.00361109	2	1200.81	0.183075	0	0.956568	1		0.732563	1		0.905287	1		1.00398	1		1.31298	1		1.17589	1		1.18383	1		1.11755	1		0.847267	1
aVALALGk	1	FANhyb_rscf00001417.1.g00003.1	N-Term(TMT10); K8(TMT10)	0.000941	38.06	0.00449405	3	1200.81	1.02763	0	0.880928	1		0.872364	1		1.00787	1		0.968357	1		0.852016	1		0.786337	1		0.775245	1		0.780542	1		0.753051	1
qQQTQSPR	2	XP_011460327.1	N-Term(TMT10)	0.0003202	38.4	0.00252229	2	1201.65	0.334665	0	0.925183	2	22.7793	0.870659	2	31.9901	0.852083	2	11.3921	0.840521	2	20.8359	0.963764	2	46.693	0.799921	2	27.8293	1.1079	2	26.7887	1.07669	2	25.7128	1.26648	2	72.6217
fVELHGDR	3	XP_004302641.1	N-Term(TMT10)	0.001348	32.83	0.0104239	3	1201.65	0.339151	0	0.963401	3	9.29013	1.20503	3	5.57393	1.11087	3	11.6097	1.09761	3	9.30106	0.811038	3	6.20341	0.961358	3	0.306246	0.695044	3	4.8335	0.907056	3	4.43057	0.809211	3	4.97874
tLIEEDPR	1	XP_004296439.1	N-Term(TMT10)	0.0003293	62.05	1.39717e-05	2	1201.66	1.53371	0	0.912119	1		1.02584	1		0.803677	1		0.954141	1		1.02838	1		1.35223	1		1.23283	1		1.04083	1		1.11083	1
dLAAAVEAGR	2	FANhyb_rscf00000228.1.g00003.1	N-Term(TMT10)	0.0001724	43.47	0.00114244	2	1201.67	-0.209472	0	0.644328	2	11.0029	0.772823	2	22.0704	0.754555	2	7.64458	0.800531	2	9.69397	0.613562	2	23.2462	0.766411	2	5.29405	0.606142	2	34.6827	0.68489	2	0.323343	0.649662	2	14.0107
aEISHIFR	6	FANhyb_rscf00000413.1.g00011.1;XP_011458014.1	N-Term(TMT10)	0.001196	43.16	0.00142261	3	1201.69	-1.06015	0
sDVHVFIR	2	FANhyb_rscf00001021.1.g00003.1	N-Term(TMT10)	0.004832	23.11	0.140488	3	1201.69	-0.374471	0	0.662173	2	2.0565	0.691769	2	11.6263	0.868799	2	5.75658	0.814582	2	5.68492	0.670903	2	11.3438	0.789754	2	6.75319	0.668207	2	23.8983	0.748102	2	23.6992	0.781505	2	21.3932
yADVIVHR	1	XP_004287714.1	N-Term(TMT10)	0.001118	33.98	0.0122183	3	1201.69	1.23377	0	0.715602	1		0.659012	1		0.753959	1		0.802578	1		0.636174	1		0.723024	1		0.636635	1		0.699269	1		0.720968	1
aAQEALLTR	3	XP_004303023.1	N-Term(TMT10)	0.0009463	41.9	0.00214034	2	1201.71	-0.20368	0	1.15886	3	4.92208	1.00891	3	16.0264	1.02748	3	1.91649	1.07547	3	12.6166	1.12102	3	17.9334	1.15004	3	26.4972	0.723744	3	37.564	1.1492	3	6.54801	1.1344	3	6.63605
dLAASLINR	2	XP_004296720.1	N-Term(TMT10)	8.114e-05	45.51	0.000932145	2	1201.71	-0.508421	0	1.05393	2	2.94671	1.11695	2	8.40592	0.916969	2	13.5533	0.923138	2	15.3813	1.21457	2	8.21086	1.11459	2	4.12343	1.20585	2	11.2642	1.24089	2	7.02953	1.03154	2	7.18235
vVSVGDGIAR	7	FANhyb_rscf00000001.1.g00025.1	N-Term(TMT10)	8.035e-06	55.51	9.32145e-05	3	1201.71	-0.908859	0	1.01845	7	19.589	0.97346	7	24.4119	0.979828	7	12.2998	0.989625	7	9.53981	0.82999	7	23.3273	0.926125	7	12.3839	0.870681	7	22.5087	0.921441	7	12.6426	0.849822	7	23.1762
vAVLTQGER	2	XP_004307238.1;FANhyb_rscf00000228.1.g00004.1	N-Term(TMT10)	0.0002748	37.39	0.00612829	2	1201.71	0.507384	0
iEPVmVLR	2	FANhyb_rscf00000764.1.g00008.1;XP_004307682.1	N-Term(TMT10); M5(Oxidation)	0.002135	44.34	0.00124612	2	1201.72	0.948058	0
vTGGAPNk	4	XP_004307456.1	N-Term(TMT10); K8(TMT10)	0.0001715	45.47	0.000796036	2	1201.73	0.0858088	0	1.34968	4	22.3758	1.16851	4	9.39861	1.12768	4	10.7894	1.33021	4	25.7901	1.96926	4	18.8075	1.77851	4	22.067	1.21115	4	25.8283	1.13019	4	17.588	1.38098	4	17.6153
iAVISGVGTR	1	XP_004299193.1	N-Term(TMT10)	0.003546	30.12	0.0269451	2	1201.75	-0.823995	0	1.19169	1		0.983659	1		1.06499	1		1.03835	1		1.43249	1		1.10246	1		1.23998	1		1.07377	1		1.04624	1
eVMVILIR	1	FANhyb_rscf00000944.1.g00003.1;XP_004290532.1	N-Term(TMT10)	0.001343	29.32	0.0330384	2	1201.76	1.44922	0
aAAAAVAAk	1	XP_004294704.2	N-Term(TMT10); K9(TMT10)	1.3e-06	63.23	1.37847e-05	2	1201.77	-0.847553	0	0.893721	1		0.814312	1		0.887692	1		0.972622	1		1.23747	1		1.23239	1		0.890691	1		0.877526	1		1.0302	1
nLAALNk	2	XP_011461087.1	N-Term(TMT10); K7(TMT10)	0.001088	37.72	0.00489383	2	1201.77	0.692725	0	2.14146	2	35.7998	1.33851	2	34.4803	1.16183	2	15.7266	1.27347	2	4.61738	2.52339	2	24.5367	1.43759	2	15.349	1.56638	2	50.1223	1.31533	2	11.9454	1.26877	2	28.1753
aNAVALGk	7	XP_004296982.1	N-Term(TMT10); K8(TMT10)	0.0005137	48.2	0.000438176	2	1201.77	0.582828	0	1.00373	7	19.2817	0.905205	7	6.5682	0.911823	7	11.2887	1.27279	7	7.88156	1.27864	7	17.5384	1.48899	7	11.6532	0.731742	7	9.3773	0.7696	7	20.5626	0.873647	7	25.6707
nAVIQAk	2	XP_011463170.1	N-Term(TMT10); K7(TMT10)	0.003719	34.59	0.0131542	2	1201.77	0.997451	0	2.07931	2	15.953	0.964588	2	8.68951	1.05697	2	6.37471	1.10691	2	2.22015	2.14267	2	8.76416	1.42464	2	2.7477	2.05419	2	16.192	1.47233	2	4.40736	1.52334	2	4.45423
aLIAVEk	2	XP_004296196.1	N-Term(TMT10); K7(TMT10)	0.00499	35.95	0.00841062	2	1201.79	-0.334271	0	1.11601	2	4.314	1.11261	2	13.5951	1.16704	2	10.907	1.04127	2	0.432734	1.06177	2	0.798114	1.20495	2	9.81649	0.916115	2	4.35126	0.916363	2	0.132608	1.12412	2	6.49516
gVIDLVk	2	XP_004298671.1	N-Term(TMT10); K7(TMT10)	0.003281	35.19	0.00956505	2	1201.79	0.57989	0	0.826528	2	25.8599	1.03311	2	9.50683	1.05064	2	3.01026	0.748557	2	29.3459	0.87297	2	2.74354	0.933214	2	4.08699	0.560462	2	35.3252	0.959686	2	2.92804	0.898461	2	19.3724
dIIAIAk	2	FANhyb_rscf00000850.1.g00004.1	N-Term(TMT10); K7(TMT10)	0.004429	36.06	0.00782865	2	1201.79	0.376743	0	1.07998	2	12.5609	1.00104	2	5.10738	1.04602	2	14.3121	0.98577	2	10.1233	1.03385	2	1.65459	1.09975	2	9.65815	1.17772	2	8.94505	1.2453	2	5.12489	1.23005	2	13.8232
vPLSSIk	2	FANhyb_rscf00000555.1.g00007.1;XP_004303665.1	N-Term(TMT10); K7(TMT10)	0.005056	31.61	0.0216735	2	1201.79	1.4008	0
lAVTLVk	4	XP_004307649.1	N-Term(TMT10); K7(TMT10)	0.003551	32.54	0.00353813	2	1201.83	0.272626	0	1.26358	4	3.59867	0.978792	4	18.4127	1.11121	4	1.76876	1.17443	4	4.04499	1.01055	4	16.8732	1.35129	4	8.19496	1.07422	4	1.93594	0.949933	4	15.909	1.16276	4	3.93951
vQVAGESQR	1	XP_004291469.1	N-Term(TMT10)	0.002294	35	0.0103406	2	1202.67	-0.912098	0	0.468266	1		0.752378	1		0.5828	1		0.892236	1		0.936046	1		1.0665	1		0.632244	1		0.751184	1		0.666704	1
gAGPSGGGGk	1	FANhyb_rscf00000557.1.g00003.1	N-Term(TMT10); K10(TMT10)	0.0002096	45.55	0.000929171	2	1202.69	-3.58291	0	0.696847	1		0.754483	1		0.811333	1		1.13912	1		0.977555	1		1.00277	1		0.987998	1		1.0525	1		0.891372	1
hFAASAITR	2	FANhyb_rscf00001321.1.g00003.1	N-Term(TMT10)	0.0008329	30.38	0.0306018	2	1202.69	2.95215	0	1.11772	2	53.739	0.982885	2	84.1628	0.809228	2	35.4204	1.22221	2	32.7032	1.30236	2	13.464	1.14986	2	7.552	1.11604	2	38.8847	0.944872	2	35.3461	1.07893	2	51.5175
vASVQISNR	3	FANhyb_rscf00001100.1.g00002.1;XP_004293459.1	N-Term(TMT10)	0.002477	24.87	0.120071	2	1202.71	-0.0011352	0
lVmIAASPR	1	XP_004287973.1	N-Term(TMT10); M3(Oxidation)	0.0006372	37.47	0.00684011	2	1202.71	-2.20803	0	1.35733	1		1.33237	1		1.35683	1		1.1519	1		1.44222	1		1.13931	1		1.61735	1		1.29384	1		1.15266	1
mIGGVLVER	1	XP_004299113.1	N-Term(TMT10)	0.0005873	27.5	0.066152	2	1202.71	-0.689748	0	0.995194	1		1.05812	1		0.771052	1		0.904371	1		1.18024	1		1.00053	1		1.08194	1		0.919196	1		0.964934	1
nVMLDLLR	1	XP_004303908.1	N-Term(TMT10)	0.002858	42.27	0.00220272	2	1202.71	-0.173954	0	2.05526	1		1.19041	1		0.990858	1		0.75733	1		1.31923	1		1.03295	1		1.63663	1		1.54901	1		1.35415	1
vGSSPAVk	1	XP_004287561.1	N-Term(TMT10); K8(TMT10)	0.003195	25.54	0.156662	2	1202.75	-1.04254	0	1.4398	1		0.857765	1		0.996762	1		1.057	1		2.20846	1		1.42314	1		1.8905	1		1.31925	1		1.28231	1
gLAALDGk	1	XP_011462553.1	N-Term(TMT10); K8(TMT10)	0.002386	20.55	0.481934	2	1202.75	0.877507	0	0.760967	1		0.881284	1		0.900283	1		0.885599	1		0.925402	1		1.02762	1		0.811572	1		0.972424	1		0.857606	1
dIALANk	1	FANhyb_rscf00000146.1.g00008.1;XP_004298943.1	N-Term(TMT10); K7(TMT10)	0.002652	35.81	0.0143282	2	1202.75	1.39328	0
tVGLLSASLL	1	FANhyb_rscf00001409.1.g00002.1	N-Term(TMT10)	4.017e-05	46.53	0.00114612	2	1202.76	0.492165	0	1.33338	1		0.99715	1		1.0647	1		0.980762	1		1.03432	1		0.994247	1		1.44496	1		0.938482	1		1.1914	1
vLSGAGIk	1	XP_004300025.1	N-Term(TMT10); K8(TMT10)	0.001848	22.5	0.30732	2	1202.78	-3.48911	0	1.36787	1		1.06044	1		1.15665	1		1.07623	1		1.88828	1		1.31328	1		1.3479	1		1.25178	1		1.18594	1
lINLSGk	5	YP_004286098.1	N-Term(TMT10); K7(TMT10)	0.002052	41.62	0.00289578	2	1202.79	-0.131633	0	1.6609	5	18.7629	1.57248	5	10.6312	1.44304	5	13.1203	1.0328	5	17.9284	1.11131	5	11.658	1.15055	5	13.695	0.996879	5	10.5505	1.2806	5	28.9315	1.26624	5	25.2116
lLVNSAk	1	FANhyb_rscf00000230.1.g00014.1	N-Term(TMT10); K7(TMT10)	0.004716	30.68	0.0359556	2	1202.79	0.578794	0	0.894794	1		0.787734	1		1.08904	1		1.0837	1		1.80625	1		2.03993	1		0.702796	1		0.914153	1		1.17207	1
aSELGFFGF	1	XP_004294073.1	N-Term(TMT10)	1.413e-05	58.79	2.2396e-05	2	1203.63	0.616953	0	1.01836	1		1.09363	1		1.71342	1		1.22249	1		0.762865	1		0.881673	1		0.863915	1		1.54114	1		0.429179	1
dLEDVIDR	1	FANhyb_rscf00000117.1.g00015.1;XP_004302177.1	N-Term(TMT10)	0.0007787	39.67	0.00258408	2	1203.64	-0.921065	0
vIENSEGAR	1	FANhyb_rscf00000523.1.g00005.1	N-Term(TMT10)	7.844e-05	53.3	0.000138917	2	1203.65	-0.00791704	0	1.02764	1		0.988965	1		1.06143	1		0.892494	1		0.976643	1		0.957702	1		0.870619	1		0.946973	1		0.861023	1
aNDLSSIVR	2	XP_004287769.1	N-Term(TMT10)	0.000149	29.32	0.0412249	2	1203.69	1.40934	0	0.944225	2	9.9004	1.09089	2	2.27775	0.950646	2	16.2551	0.910798	2	8.60783	0.931888	2	3.28056	0.91346	2	7.03826	0.811282	2	10.1924	0.988409	2	7.82728	1.05137	2	3.96197
nLHAVQHR	1	FANhyb_rscf00000042.1.g00021.1;XP_011466237.1	N-Term(TMT10)	0.0003325	42.72	0.00188434	2	1203.69	0.616951	0
nVEAANk	2	XP_004302745.1	N-Term(TMT10); K7(TMT10)	0.004417	22.03	0.212422	2	1203.71	0.582796	0	0.442106	2	0.113451	0.39703	2	5.29485	0.497973	2	5.47682	0.805442	2	10.0931	1.22384	2	12.0399	1.33674	2	4.66698	0.367578	2	18.9886	0.528417	2	1.32076	0.534805	2	15.5798
hVFGASk	4	XP_004297634.1	N-Term(TMT10); K7(TMT10)	0.004309	26.05	0.139676	2	1203.72	-0.424014	0	0.885388	4	14.5958	1.0083	4	5.1957	0.953302	4	15.685	1.18452	4	7.33611	1.05054	4	1.91818	1.11342	4	10.7552	0.867258	4	18.9567	0.987297	4	4.85472	0.890145	4	6.93833
iLDVYVPR	2	XP_004288032.1	N-Term(TMT10)	0.003963	43.7	0.00250615	2	1203.73	3.54327	0	0.898489	2	0.00309863	0.839692	2	15.41	0.815687	2	11.2765	0.993804	2	15.4739	1.04457	2	7.12889	1.22267	2	1.13211	0.79534	2	44.6413	0.936326	2	26.945	1.12107	2	0.102856
vVEEAAk	1	XP_004293653.1	N-Term(TMT10); K7(TMT10)	0.002491	43.51	0.00244888	2	1203.73	-1.96369	0	1.04815	1		1.11273	1		1.22656	1		1.27056	1		1.05251	1		0.997314	1		1.1612	1		1.07338	1		0.802806	1
iDLAEGk	1	XP_004296643.1;XP_004296583.1	N-Term(TMT10); K7(TMT10)	0.004146	35.04	0.0184081	2	1203.74	0.571556	0
qQITAGk	1	XP_004288511.1	N-Term(TMT10); K7(TMT10)	0.001649	36	0.0147071	2	1203.75	-0.231022	0	1.35117	1		1.10782	1		1.07836	1		1.07083	1		1.44987	1		1.25098	1		1.30197	1		1.24369	1		1.29348	1
dISVLAk	2	XP_004299602.1	N-Term(TMT10); K7(TMT10)	0.003802	39.44	0.00526153	2	1203.77	0.77182	0	1.42481	2	14.3124	1.22244	2	0.173663	1.0515	2	2.6586	1.09332	2	6.79005	1.22971	2	6.70749	1.04442	2	11.9137	1.61071	2	15.42	1.18347	2	8.63742	1.1081	2	18.4978
aVTLTLk	4	XP_004296982.1	N-Term(TMT10); K7(TMT10)	0.0006085	38.85	0.00139439	2	1203.81	0.0594419	0	0.947944	4	11.0694	0.900626	4	12.6712	1.00598	4	13.2886	1.24169	4	3.68438	1.06575	4	8.29751	1.27888	4	3.48718	0.723826	4	26.8315	0.780965	4	10.9893	0.810307	4	15.6896
tLTALVk	1	FANhyb_rscf00000534.1.g00004.1	N-Term(TMT10); K7(TMT10)	0.003801	35.47	0.0070948	2	1203.81	-1.46161	0	1.42525	1		1.20668	1		1.0249	1		0.840014	1		1.51887	1		0.978615	1		1.16455	1		1.18321	1		1.07949	1
aTLTVLk	3	XP_004299028.1	N-Term(TMT10); K7(TMT10)	0.001272	36.8	0.00223555	2	1203.81	1.17488	0	1.12949	3	10.3003	1.02705	3	3.57022	0.973821	3	13.9394	1.10847	3	6.96858	1.13661	3	0.142341	1.0272	3	3.25616	1.10022	3	1.13329	1.08308	3	9.33805	1.03463	3	0.483273
aSHmSEAAR	1	XP_004299250.1	N-Term(TMT10); M4(Oxidation)	0.003757	25.3	0.0284792	3	1204.6	1.54839	0	0.460143	1					0.503374	1		1.71359	1		0.754927	1		0.688391	1					0.507678	1
gQLASEQSR	1	XP_004302406.1	N-Term(TMT10)	1.364e-05	55.12	8.87454e-05	2	1204.65	1.51146	0	0.57897	1		0.773889	1		0.699381	1		0.679402	1		0.697314	1		0.706158	1		0.573942	1		0.729595	1		0.724725	1
vTSFHSAAR	4	XP_004302361.1	N-Term(TMT10)	0.0006982	29.27	0.0402826	2	1204.66	1.11341	0	0.901505	4	27.2211	1.05094	4	11.213	0.845676	4	15.6263	0.893862	4	23.7258	1.16196	4	10.0521	1.02821	4	28.6293	0.933631	4	17.9733	1.01103	4	12.2865	0.85228	4	21.4363
sLSQTIGNR	1	XP_004299090.1	N-Term(TMT10)	0.005765	26.24	0.110642	2	1204.69	0.292933	0	1.28235	1		0.934691	1		1.04449	1		1.03318	1		1.14495	1		1.255	1		1.05053	1		1.14052	1		1.13681	1
iDLTMLNR	1	FANhyb_rscf00000433.1.g00007.1	N-Term(TMT10)	0.004911	24.98	0.154873	2	1204.69	0.829699	0	0.929339	1		0.848522	1		0.876666	1		0.94846	1		0.989951	1		0.845198	1		1.16248	1		1.08391	1		0.740195	1
gGPAGImk	2	FANhyb_rscf00000012.1.g00013.1;XP_004293328.1	N-Term(TMT10); M7(Oxidation); K8(TMT10)	0.001539	29.14	0.0714937	3	1204.71	0.38555	0
qALESAk	3	FANhyb_rscf00001692.1.g00001.1	N-Term(TMT10); K7(TMT10)	0.00513	33.92	0.0277571	2	1204.73	-0.0374874	0	1.27554	3	15.4046	1.01603	3	13.1752	1.08905	3	24.1375	1.12476	3	0.12851	1.31979	3	12.9346	1.30763	3	10.0772	1.12993	3	21.8331	1.04664	3	4.68746	1.30944	3	13.4819
eSLAQAk	1	FANhyb_rscf00000576.1.g00003.1;XP_004305891.2	N-Term(TMT10); K7(TMT10)	0.003303	38.26	0.0110392	2	1204.73	-1.2534	0
sGGLGDLk	2	FANhyb_rscf00000288.1.g00008.1;XP_004303506.1	N-Term(TMT10); K8(TMT10)	0.002371	32.56	0.0379641	3	1204.73	-0.0569493	0
aAVNLMk	1	FANhyb_rscf00000976.1.g00002.1;XP_011470893.1	N-Term(TMT10); K7(TMT10)	0.005802	28.85	0.0809918	2	1204.75	0.904942	0
qSIALSk	2	XP_004307649.1;XP_004295773.1	N-Term(TMT10); K7(TMT10)	0.001185	33.53	0.0192304	2	1204.77	0.365276	0
aGFAGDDAPR	6	FANhyb_rscf00000062.1.g00007.1;FANhyb_rscf00000418.1.g00011.1;XP_004307518.1;XP_004302738.1	N-Term(TMT10)	8.253e-05	51.38	0.00012627	3	1205.61	-0.187621	0
aEVIMEER	1	XP_004293787.1	N-Term(TMT10)	0.002189	25.08	0.068766	2	1205.64	-1.91146	0	0.988339	1		1.07543	1		0.825194	1		0.999509	1		0.882707	1		0.889542	1		1.14225	1		1.00208	1		0.999354	1
lDALELFR	2	XP_011459107.1	N-Term(TMT10)	0.00395	25.92	0.177694	2	1205.71	0.574903	0	0.942758	2	6.31372	0.910103	2	17.4881	0.783411	2	10.9754	1.00414	2	1.33545	1.0173	2	4.35353	1.07797	2	6.54229	1.09239	2	0.0954865	1.18565	2	4.28741	1.06045	2	5.82723
aAAATASGk	3	XP_004290230.1	N-Term(TMT10); K9(TMT10)	7.36e-07	62.01	3.79592e-05	2	1205.73	-0.358386	0	1.07624	3	9.09059	1.10841	3	0.919475	1.30907	3	12.0673	0.955833	3	6.95459	0.812729	3	25.8579	0.718653	3	5.79874	1.15098	3	23.3931	1.27679	3	13.0006	0.901638	3	1.23145
sIEVTAk	4	XP_004310074.1	N-Term(TMT10); K7(TMT10)	0.001688	38.43	0.00775164	2	1205.75	-1.46664	0	0.960638	4	41.249	0.959545	4	19.2429	0.97365	4	2.98992	0.940239	4	17.8405	1.01242	4	2.76346	0.975021	4	6.92993	1.03555	4	23.0803	0.872717	4	15.0185	0.969042	4	3.01262
eEMSNVLR	1	XP_004308073.1;XP_004302782.1	N-Term(TMT10)	0.002893	34.36	0.00890443	2	1206.63	-0.291842	0
tHQHIDAR	2	FANhyb_rscf00001212.1.g00002.1	N-Term(TMT10)	0.001228	29.72	0.0345577	3	1206.65	0.155148	0	0.641925	2	30.7183	0.532239	2	37.073	0.695532	2	17.5338	0.752135	2	18.4419	0.540041	2	72.3231	0.629203	2	50.2839	0.550179	2	14.7787	0.585136	2	10.0552	0.578941	2	64.9109
gAPYVGGk	3	FANhyb_rscf00000798.1.g00005.1;XP_004295138.1	N-Term(TMT10); K8(TMT10)	8.207e-05	44.84	0.00193576	2	1206.73	0.659774	0
iNSTSVk	2	FANhyb_rscf00000139.1.g00005.1	N-Term(TMT10); K7(TMT10)	0.00108	30.07	0.0606151	2	1206.75	0.0513017	0	2.1701	2	12.4445	1.59685	2	4.71073	1.38829	2	3.27082	0.877407	2	6.93319	1.45986	2	20.7327	0.898537	2	0.792789	1.87095	2	6.82752	1.39192	2	2.95348	1.24527	2	12.5272
vAATASTk	3	XP_004304618.1	N-Term(TMT10); K8(TMT10)	0.0001516	45.61	0.0016927	2	1206.75	-0.159298	0	1.43204	3	7.83375	1.3043	3	1.80814	1.04535	3	7.13455	1.10103	3	2.28697	1.59796	3	6.92082	1.34859	3	7.90371	1.04933	3	17.2885	0.951881	3	7.76201	1.25748	3	2.36881
gSSASVLk	1	XP_011464273.1	N-Term(TMT10); K8(TMT10)	8.331e-05	42.79	0.00322186	2	1206.75	0.548798	0	1.01027	1		0.970167	1		1.12108	1		1.0167	1		0.9889	1		0.993873	1		0.849007	1		1.13932	1		1.02498	1
gLFNIGk	2	XP_004302718.2;XP_004294648.1	N-Term(TMT10); K7(TMT10)	0.0009366	31.66	0.0367439	2	1206.76	-2.18341	0
fGGAVDDAAR	2	FANhyb_rscf00000172.1.g00017.1	N-Term(TMT10)	0.0001405	53.85	9.39582e-05	2	1207.62	-2.06691	0	1.45215	2	14.263	1.06756	2	12.3971	1.08208	2	6.13982	0.905161	2	19.0194	1.30984	2	16.4733	1.00512	2	5.52502	1.14723	2	21.0623	0.976412	2	5.2941	1.14455	2	0.253321
gGTDSSISVR	2	FANhyb_icon00025935_a.1.g00001.1	N-Term(TMT10)	9.193e-05	37.75	0.00531341	2	1207.65	1.27556	0	1.01476	2	20.4287	1.09531	2	15.2161	0.940005	2	2.34413	0.957407	2	3.25565	0.894453	2	9.00768	0.882365	2	15.8732	0.923549	2	18.323	0.98978	2	8.23103	0.936134	2	5.26016
gNLDIFSGR	3	FANhyb_icon00025935_a.1.g00001.1	N-Term(TMT10)	0.0003611	27.72	0.0698997	2	1207.66	0.769145	0	1.15377	3	16.3019	1.10385	3	1.00392	1.22584	3	1.16041	0.916291	3	38.5362	0.682785	3	5.64413	0.625778	3	11.9782	0.986554	3	21.9477	1.00289	3	9.45613	1.05923	3	10.2423
aEEMAAk	2	FANhyb_rscf00000678.1.g00002.1;XP_004306803.1	N-Term(TMT10); K7(TMT10)	0.002295	34.78	0.0153522	2	1207.67	-1.03441	0
rGENFVTR	1	FANhyb_rscf00000102.1.g00019.1	N-Term(TMT10)	0.001481	41.88	0.00305831	3	1207.68	1.84499	1	1.58667	1		1.67776	1		0.882224	1		1.069	1		1.71605	1		1.59567	1		0.974661	1		1.66866	1		0.988794	1
dVLSELFR	2	YP_004286111.1	N-Term(TMT10)	0.001367	35.61	0.0161714	2	1207.69	0.361908	0	1.17417	2	17.3836	0.900015	2	13.6253	0.935521	2	10.5536	0.756432	2	15.7745	1.36281	2	9.84835	0.888006	2	14.5852	1.22647	2	4.83086	1.29979	2	12.2607	0.69792	2	14.704
tLQQSFVR	2	XP_004287814.1	N-Term(TMT10)	0.003591	30.36	0.0562855	2	1207.7	-0.0337338	0	1.38107	2	13.86	1.12222	2	15.5672	1.15775	2	1.13569	1.00735	2	17.1947	2.1602	2	19.4415	1.57935	2	11.0966	0.957555	2	5.45056	1.07053	2	5.23847	1.15727	2	5.83803
vLTFAAk	2	XP_004309543.1	N-Term(TMT10); K7(TMT10)	0.003498	32.17	0.0227223	2	1207.78	-0.0708994	0	1.18624	2	7.9809	1.12267	2	1.05181	1.1248	2	7.97536	1.05494	2	12.0406	1.21801	2	9.84596	1.17856	2	16.1261	1.12633	2	9.56421	1.07735	2	0.189192	1.11886	2	11.455
tAAYGHFGR	7	XP_011466231.1;FANhyb_rscf00000301.1.g00011.1;FANhyb_rscf00002955.1.g00001.1;XP_004304467.1	N-Term(TMT10)	4.722e-05	49.89	0.000283593	3	1208.64	0.0931146	0
aTASSSSAAAR	2	XP_004294116.1	N-Term(TMT10)	9.735e-05	52.02	0.000174286	2	1208.64	-0.754331	0	0.646063	2	38.5342	0.580321	2	47.0467	0.543675	2	9.79232	0.96353	2	3.22392	1.15474	2	5.91346	1.42477	2	15.5547	0.645243	1		0.661548	2	26.0008	0.50307	2	48.761
nVEYDALR	2	FANhyb_icon00000899_a.1.g00001.1;XP_004299302.1	N-Term(TMT10)	0.003446	32.18	0.0209145	2	1208.65	1.07878	0
iEAWFGTR	2	XP_004307921.1;FANhyb_rscf00000062.1.g00012.1	N-Term(TMT10)	0.001244	32.57	0.0202526	2	1208.66	0.564513	0
sVVLATSmR	1	XP_011467816.1	N-Term(TMT10); M8(Oxidation)	0.002138	22.62	0.253542	2	1208.69	1.39821	0	1.63037	1		0.976841	1		0.922019	1		1.07294	1		1.59541	1		1.19379	1		1.39123	1		1.16212	1		1.08954	1
aFGAYVVPR	2	FANhyb_icon00009487_a.1.g00001.1	N-Term(TMT10)	0.00193	20.74	0.446546	2	1208.71	5.51061	0	1.07241	2	3.15016	0.883102	2	11.3026	1.0054	2	1.78055	1.02513	2	3.19719	1.11308	2	5.88155	1.0698	2	1.69389	1.10731	2	13.6713	1.03586	2	4.06617	1.0857	2	7.93341
aTASTATk	1	XP_011466787.1	N-Term(TMT10); K8(TMT10)	9.018e-05	39.2	0.00485114	2	1208.73	0.235037	0	1.34283	1		1.40083	1		1.2429	1		0.854479	1		0.824292	1		0.808698	1		1.00516	1		1.18311	1		1.09736	1
gILHAALER	1	XP_011463100.1	N-Term(TMT10)	0.00484	26.86	0.0821161	3	1208.73	-0.880708	0	0.761008	1		0.857137	1		0.752096	1		0.84595	1		0.760915	1		0.901568	1		0.746338	1		0.956978	1		0.942501	1
hAIEQLLR	1	XP_004291231.1	N-Term(TMT10)	0.0004618	42.91	0.001993	3	1208.73	-0.115006	0	0.842852	1		0.715198	1		0.628561	1		0.917	1		1.04282	1		1.01971	1		0.886389	1		0.842127	1		0.676493	1
aALEEmDAD	2	FANhyb_rscf00001934.1.g00002.1;XP_004300162.1	N-Term(TMT10); M6(Oxidation)	0.0007728	35.27	0.000906358	2	1209.55	0.192319	0
aGNYESPSR	1	XP_011467409.1	N-Term(TMT10)	0.001162	30.78	0.0135368	2	1209.61	-0.433927	0	0.746631	1		0.745925	1		0.752394	1		0.889696	1		0.80802	1		0.898319	1		0.581491	1		0.796014	1		0.800096	1
qNANSPHGR	2	XP_004302417.1	N-Term(TMT10)	0.00307	27.27	0.0410624	3	1209.63	1.01075	0	1.61121	1		0.949318	1		1.34465	1		0.613338	2	69.3676	1.63508	1		1.73327	2	54.1264	1.26385	1		0.981573	2	24.0157	0.484016	1
sSSIVmANR	1	XP_004287399.1	N-Term(TMT10); M6(Oxidation)	0.001362	29	0.0363829	2	1209.65	-0.0137874	0	1.40836	1		1.22167	1		1.03481	1		1.06754	1		1.41714	1		1.30078	1		1.25585	1		1.29487	1		1.21707	1
sALINYSGR	2	XP_011463339.1;FANhyb_icon00002282_a.1.g00001.1	N-Term(TMT10)	0.00168	26.35	0.0929275	2	1209.68	-0.245383	0
gALQGHELR	1	XP_004290117.1	N-Term(TMT10)	0.003812	10.99	2.85423	3	1209.69	1.44283	0	0.497762	1		0.634895	1		0.71696	1		0.823622	1		0.722381	1		0.817698	1		0.628127	1		0.772677	1		0.553431	1
hALELLER	2	XP_004296729.1	N-Term(TMT10)	0.00108	35.63	0.0119121	3	1209.71	-5.27053	0	0.837205	2	17.5594	0.869708	2	7.7771	0.92174	2	15.8742	0.906913	2	2.67945	0.819895	2	24.1331	0.940776	2	1.40445	1.00046	2	14.6699	0.98056	2	1.36651	0.93127	2	14.0622
dYAAAIk	1	XP_004299336.1	N-Term(TMT10); K7(TMT10)	0.005086	31.36	0.0316218	2	1209.72	-2.39076	0	1.41445	1		1.51627	1		1.11023	1		1.06643	1		1.16859	1		1.07676	1		0.941764	1		1.13812	1		1.11829	1
dLSAAFk	1	XP_004297664.1	N-Term(TMT10); K7(TMT10)	0.0005528	37.36	0.00807159	2	1209.72	-0.279963	0	1.12719	1		1.15166	1		0.922075	1		1.03514	1		1.08642	1		1.13892	1		1.09931	1		1.06964	1		1.07752	1
gISEAFk	2	XP_004291314.1	N-Term(TMT10); K7(TMT10)	0.000634	40.37	0.00403607	2	1209.72	0.0227598	0	0.933557	2	10.381	0.85128	2	13.2991	1.02364	2	0.0501109	0.968193	2	16.8366	0.777379	2	7.07019	0.762292	2	1.08985	1.05324	2	12.6588	1.06063	2	4.69142	0.777074	2	1.29463
vHVITAANR	2	XP_011468069.1	N-Term(TMT10)	0.0061	23.09	0.207409	3	1209.73	1.79345	0	1.41621	2	42.9727	1.06121	2	25.8999	1.15328	2	49.3648	1.37244	2	4.59528	1.75749	2	18.516	1.39814	2	39.0603	1.40567	2	1.66672	1.13627	2	48.2131	1.34358	2	15.0156
vIVSGPPGVR	2	FANhyb_rscf00000095.1.g00003.1	N-Term(TMT10)	0.001395	32.8	0.021937	2	1209.75	0.826488	0	1.36748	2	10.5395	1.27269	2	37.7618	1.40185	2	19.6684	0.986081	2	11.1662	1.56078	2	6.71248	0.852907	2	22.0427	1.26341	2	10.0015	1.27472	2	6.77729	1.15422	2	3.69227
aYLGVTk	1	FANhyb_rscf00001022.1.g00004.1	N-Term(TMT10); K7(TMT10)	0.004039	26.97	0.0719255	2	1209.76	-0.173302	0	1.18892	1		0.975215	1		1.09534	1		1.14579	1		1.4304	1		1.39463	1		1.43161	1		1.25967	1		1.01827	1
lGVYTAk	1	FANhyb_rscf00002772.1.g00001.1;XP_004309860.1	N-Term(TMT10); K7(TMT10)	0.00347	27.86	0.058598	2	1209.76	0.230316	0
eLSSNFER	3	FANhyb_rscf00000495.1.g00003.1;XP_004288206.1	N-Term(TMT10)	0.0005794	42.62	0.00131557	2	1210.63	1.56305	0
lEQWYSR	1	FANhyb_rscf00000196.1.g00013.1;XP_004289609.1	N-Term(TMT10)	0.002318	25.74	0.0684049	2	1210.64	-0.538905	0
aNQELGGHR	1	XP_004302371.1	N-Term(TMT10)	8.656e-05	42.25	0.00166785	2	1210.65	-0.763568	0	0.633697	1		0.545913	1		0.763176	1		1.03913	1		0.787591	1		1.00406	1		0.583415	1		0.681398	1		0.786898	1
tVFASATER	4	XP_004306916.1	N-Term(TMT10)	0.0001248	35.31	0.0105852	2	1210.66	-0.968509	0	1.71657	4	22.4462	1.02238	4	11.0007	1.14229	4	16.9553	1.13042	4	19.3752	1.70532	4	43.8785	1.5061	4	8.3716	1.41784	4	33.3822	1.12203	4	4.13263	1.32512	4	40.8672
vIAPPSSSSH	4	FANhyb_icon00010077_a.1.g00001.1	N-Term(TMT10)	0.002334	32.32	0.0217457	2	1210.67	1.9638	0	1.10118	4	29.0218	1.14502	4	21.6735	1.01677	4	16.5101	1.02906	4	23.8508	1.23454	4	32.0231	1.26258	4	19.9506	1.18411	4	50.2956	0.954609	4	13.4653	1.25723	4	12.9173
lGYGLDTSR	2	FANhyb_rscf00000217.1.g00009.1;XP_011461641.1	N-Term(TMT10)	0.000653	37.54	0.00634311	2	1210.66	-1.4644	0
yLATSEAAR	1	XP_004288204.2	N-Term(TMT10)	0.004458	26.24	0.0890127	2	1210.66	-0.153614	0	1.12356	1		1.16385	1		1.12409	1		0.977121	1		0.944553	1		0.870172	1		0.960768	1		1.11415	1		1.0195	1
iAcYVTVR	1	FANhyb_rscf00000029.1.g00011.1;XP_004293968.1	N-Term(TMT10); C3(Carbamidomethyl)	0.005351	26.62	0.0763287	2	1210.68	-1.72328	0
gSMSAATk	3	FANhyb_rscf00001178.1.g00003.1;XP_004291109.1	N-Term(TMT10); K8(TMT10)	0.0001568	38.3	0.00529521	2	1210.69	1.66924	0
dIAHVVATR	1	XP_004291752.1	N-Term(TMT10)	0.001672	19.05	0.404467	3	1210.71	-1.62013	0	0.661322	1		0.838507	1		1.03471	1		0.838478	1		0.693245	1		0.770633	1		0.686327	1		0.756708	1		0.785991	1
aPWLEPLR	4	YP_004286098.1	N-Term(TMT10)	0.004335	16.62	0.630447	3	1210.71	-0.033512	0	1.01429	4	11.6022	1.03706	4	10.9011	1.12492	4	7.96343	0.869356	4	4.37286	0.878606	4	29.2384	0.819323	4	24.8318	0.755234	4	15.5065	0.913054	4	8.66252	0.861918	4	11.4485
fTQGTAk	2	FANhyb_rscf00000481.1.g00004.1	N-Term(TMT10); K7(TMT10)	0.002468	33.81	0.0122486	2	1210.72	1.53449	0	2.28309	2	4.97592	1.26862	2	0.367034	1.27526	2	2.82847	1.26284	2	9.88582	2.35266	2	3.95759	1.50564	2	2.31064	1.94465	2	13.2952	1.48439	2	6.09197	1.56212	2	10.5856
gAATTGFk	2	XP_004303916.1	N-Term(TMT10); K8(TMT10)	0.001431	21.44	0.189139	2	1210.72	0.316342	0	1.13324	2	20.4952	0.896422	2	10.3675	1.04685	2	11.9431	0.877457	2	10.9043	1.08446	2	28.5221	0.939584	2	14.7746	1.13145	2	4.19141	0.982704	2	17.1685	0.909806	2	6.05646
aASAYAAk	2	XP_004302888.1	N-Term(TMT10); K8(TMT10)	0.0004246	39.51	0.00294972	2	1210.72	0.425426	0	1.15307	2	42.318	0.97477	2	21.3735	0.80474	2	13.2737	1.22601	2	11.9951	1.28221	2	22.9485	1.16465	2	5.04591	1.34498	2	20.5991	0.952273	2	9.49672	0.963277	2	23.0861
gAHLNLk	3	FANhyb_rscf00000668.1.g00002.1	N-Term(TMT10); K7(TMT10)	0.0006092	30.92	0.0151301	2	1210.77	2.22979	0	0.785229	3	0.52716	0.901744	3	0.25612	0.997341	3	11.847	0.963909	3	1.10932	0.947994	3	13.6428	1.11711	3	5.40866	0.961058	3	15.3242	1.15093	3	9.55569	0.805533	3	9.28862
gHLQGIk	1	FANhyb_rscf00000660.1.g00005.1	N-Term(TMT10); K7(TMT10)	0.0009916	29.76	0.0215062	2	1210.77	0.3142	0	0.920516	1		0.79246	1		0.859841	1		1.2565	1		1.19458	1		1.01785	1		0.972936	1		1.01774	1		0.868866	1
iHNIGAk	2	FANhyb_rscf00000061.1.g00011.1;XP_004307872.1	N-Term(TMT10); K7(TMT10)	0.004517	27.59	0.0354458	2	1210.77	0.717483	0
lQPGIPk	1	XP_004294177.1	N-Term(TMT10); K7(TMT10)	0.003735	27.73	0.0369355	3	1210.79	0.36754	0	1.18838	1		1.1049	1		1.27009	1		1.13583	1		1.12563	1		1.14685	1		1.23762	1		1.14283	1		1.19178	1
sHGGPTAEAR	3	XP_004291139.2	N-Term(TMT10)	2.964e-05	45.46	0.000557514	3	1211.63	0.274562	0	0.886633	3	110.601	0.643354	3	6.30718	0.87376	3	8.53604	0.749451	3	2.60181	1.18136	3	3.89095	0.936763	3	21.6422	1.12601	3	5.50788	1.01233	3	7.93074	0.815165	3	8.00337
tSFQVTSGR	2	XP_004300247.1	N-Term(TMT10)	0.002515	16.64	0.490985	2	1211.66	-1.57281	0	1.56261	2	32.7621	1.12785	2	23.1502	1.199	2	14.5027	1.06992	2	10.8535	1.77185	2	31.9717	1.2663	2	16.9543	1.22323	2	22.0298	1.16749	2	21.2252	1.31034	2	26.6766
lNAFIQGGY	2	XP_004294863.1	N-Term(TMT10)	2.409e-05	60.14	2.4449e-05	2	1211.66	0.851975	0	1.75474	2	66.2388	2.18842	2	90.6988	1.81834	2	90.4313	1.72548	2	86.7128	1.95186	2	86.0964	2.08567	2	107.808	1.37246	2	33.7647	1.89342	2	50.0434	2.26629	2	104.544
eLEVIHSR	10	FANhyb_rscf00000625.1.g00002.1;XP_004293579.1;XP_004294267.1;XP_011460161.1	N-Term(TMT10)	0.001045	44.8	0.000978492	3	1211.7	0.64692	0
hEDLLSIR	2	FANhyb_rscf00000054.1.g00004.1;XP_004310200.1	N-Term(TMT10)	0.001113	26.91	0.0611113	3	1211.69	-0.788675	0
vSLEELHR	1	FANhyb_rscf00000830.1.g00002.1	N-Term(TMT10)	0.000272	36.15	0.00718277	3	1211.7	0.873592	0	0.6409	1		0.750225	1		0.971076	1		0.894904	1		0.68548	1		0.850455	1		0.608203	1		0.753869	1		0.677458	1
hVDASPk	1	FANhyb_rscf00000027.1.g00018.1	N-Term(TMT10); K7(TMT10)	0.002791	22.1	0.188061	3	1211.72	0.15326	0	0.72001	1		0.889575	1		1.03	1		1.18225	1		0.682312	1		1.3037	1		0.955167	1		0.731301	1		0.973271	1
dHLAAVk	5	XP_004303995.1	N-Term(TMT10); K7(TMT10)	0.0006444	39.34	0.00271823	2	1211.75	-2.0123	0	1.81277	5	12.5071	1.52184	5	20.6656	1.24355	5	4.46524	0.86564	5	2.85461	0.698435	5	63.2234	0.614411	5	26.5437	1.32371	5	42.2926	1.00971	5	35.648	0.604324	5	7.39711
hLVAVSk	4	XP_004303201.1	N-Term(TMT10); K7(TMT10)	0.003322	37.31	0.00159771	2	1211.79	-0.100773	0	1.09952	4	10.5149	1.09912	4	6.08293	0.991789	4	18.6729	1.03907	4	19.744	1.3319	4	18.0552	1.06211	4	2.43344	1.21228	4	20.174	1.12819	4	16.0253	1.09154	4	5.64102
iSFGESTSR	1	FANhyb_icon00000931_a.1.g00001.1	N-Term(TMT10)	0.004314	24.08	0.0939972	2	1212.64	-1.88277	0	1.11986	1		1.14335	1		0.867435	1		0.99444	1		1.00872	1		0.977075	1		1.02146	1		1.00665	1		1.28046	1
aEDGSVLHR	1	XP_011468241.1	N-Term(TMT10)	0.001718	19.11	0.312997	3	1212.66	2.35134	0	0.431596	1		0.648398	1		0.609146	1		0.684653	1		0.337151	1		0.552121	1		0.314834	1		0.493449	1		0.51883	1
sTSTSSGk	2	XP_004287460.1	N-Term(TMT10); K8(TMT10)	4.543e-05	41.45	0.00201952	2	1212.68	0.717863	0	1.18459	2	49.8787	1.30902	2	2.92221	0.670198	2	66.3095	1.71214	2	79.7087	1.74515	1		1.56772	2	8.80624	0.982735	2	78.753	1.07729	2	21.7555	1.14146	2	41.1212
gQFTSSk	2	XP_004287423.1	N-Term(TMT10); K7(TMT10)	0.001075	29.06	0.0301722	2	1212.7	1.01883	0	0.745585	2	19.8371	0.782637	2	20.3874	0.763045	2	2.09731	1.29237	2	19.1086	1.098	2	3.15533	1.22245	2	1.69024	0.862332	2	1.51958	0.844732	2	0.149741	0.850969	2	3.60481
gIHVPSAFR	1	XP_004293812.1	N-Term(TMT10)	0.003768	21.09	0.199955	3	1212.7	-1.3515	0	0.934584	1		0.953139	1		0.749986	1		0.967821	1		0.994629	1		1.32091	1		0.761665	1		1.12957	1		0.722713	1
lNVLGNVVR	3	XP_004307550.1;FANhyb_rscf00000286.1.g00003.1	N-Term(TMT10)	1.93e-05	56.7	3.83764e-05	2	1212.76	-0.203337	0
iGVGSPPk	5	XP_004306664.1	N-Term(TMT10); K8(TMT10)	0.001725	32.83	0.0119093	3	1212.77	-2.57013	0	1.06694	5	19.398	1.13517	5	29.8404	1.06169	5	25.0728	0.981627	5	27.4261	1.22381	5	47.4002	0.982816	5	45.9772	1.1869	5	47.6546	1.06034	5	38.8979	1.10745	5	53.2439
fESVTFVR	1	FANhyb_icon00016100_a.1.g00001.1	N-Term(TMT10)	0.003149	28.02	0.0362062	2	1213.68	-0.586381	0	1.52042	1		1.2161	1		1.09528	1		0.94126	1		1.56964	1		1.13413	1		1.04088	1		1.21277	1		1.2574	1
hDVVYPVR	1	XP_004294228.1	N-Term(TMT10)	0.001776	29.52	0.0353487	3	1213.69	1.07071	0	0.890565	1		0.955777	1		0.779877	1		0.842149	1		0.741794	1		0.678335	1		0.707394	1		0.871293	1		0.73237	1
gAGTQHGk	1	FANhyb_rscf00000531.1.g00007.1;XP_011469851.1	N-Term(TMT10); K8(TMT10)	0.001022	23.69	0.137248	2	1213.71	1.40359	0
hIEAGTk	1	XP_004293651.1	N-Term(TMT10); K7(TMT10)	0.005947	27.78	0.0485169	2	1213.73	1.40067	0	0.992031	1		1.19253	1		0.957912	1		1.16119	1		1.16689	1		1.20086	1		0.982124	1		1.07323	1		1.1375	1
aAQEALLIR	2	XP_004290303.1	N-Term(TMT10)	0.0001473	48.93	0.000308971	2	1213.75	-0.514129	0	1.02091	2	11.5954	1.26197	2	6.31301	1.19405	2	11.6014	0.832112	2	28.7181	0.588236	2	65.1324	0.596743	2	47.5043	0.817125	2	2.93115	0.844469	2	7.00057	0.852648	2	16.2561
vALNPNk	3	XP_011458275.1	N-Term(TMT10); K7(TMT10)	0.006271	29.01	0.0247438	2	1213.77	0.685876	0	1.46967	3	5.61221	1.23339	3	12.518	1.23395	3	6.61062	1.31561	3	3.28414	1.58295	3	7.35724	1.44364	3	12.9483	1.25451	3	10.7389	1.11201	3	13.2232	1.30725	3	5.73096
eGVILPk	3	XP_004297488.1	N-Term(TMT10); K7(TMT10)	0.006012	27.52	0.0370838	2	1213.79	-0.431536	0	0.828115	3	8.88251	1.27701	3	7.89325	1.01417	3	1.26302	0.913799	3	7.66437	0.918722	3	3.72374	0.95201	3	1.63533	0.680628	3	1.93408	1.03793	3	0.021529	0.899	3	0.0509485
dYYSGQPR	1	XP_004294999.1	N-Term(TMT10)	0.0006636	41.82	0.000690541	2	1214.6	-0.958841	0	0.825265	1		0.576811	1		0.883962	1		1.20318	1		1.21834	1		1.38749	1		1.12828	1		0.862555	1		0.902715	1
aSSVIPDNLTR	2	XP_004299712.1	N-Term(Acetyl)	0.001731	36.98	0.00353789	2	1214.64	-1.98979	0
fSGSVDAFR	2	FANhyb_rscf00000965.1.g00004.1;XP_004307146.1	N-Term(TMT10)	0.006086	27.31	0.0337192	2	1214.64	-0.290755	0
gGGGGGSAAAAPR	2	FANhyb_rscf00003202.1.g00001.1;XP_004299965.1	N-Term(TMT10)	9.584e-07	59.36	2.23644e-05	2	1214.64	0.78357	0
dGQDGHk	1	XP_004290074.1	N-Term(TMT10); K7(TMT10)	0.002377	30.77	0.0170437	2	1214.65	0.298531	0	1.26727	1		1.24139	1		1.35199	1		0.733484	1		0.68546	1		0.716949	1		0.986513	1		1.12711	1		1.06262	1
sVVANEPGGR	1	XP_004299725.1	N-Term(TMT10)	0.002659	23.48	0.11802	2	1214.67	-1.01182	0	0.695087	1		0.73788	1		1.13663	1		0.921242	1		0.738388	1		0.765077	1		0.756248	1		0.792652	1		0.681236	1
gNINQNAVR	2	XP_004303991.1	N-Term(TMT10)	5.575e-05	37.77	0.0042195	2	1214.68	-2.81212	0	0.612345	2	15.3423	0.770462	2	25.1783	0.900401	2	26.3314	0.981927	2	9.30329	0.717604	2	16.2171	0.952139	2	18.771	0.55947	2	1.47396	0.87412	2	17.3152	0.907878	2	24.2119
nVGQVVDVR	2	FANhyb_rscf00000002.1.g00038.1;XP_011463447.1;XP_011465348.1	N-Term(TMT10)	7.558e-05	56.16	7.55361e-05	2	1214.71	0.493112	0
sIPAGELSLV	3	XP_004290321.1	N-Term(TMT10)	7.852e-05	45.69	0.000882161	2	1214.72	1.29377	0	0.877562	3	10.774	1.06619	3	0.686144	0.932856	3	18.2059	0.916961	3	5.16658	0.8066	3	20.3211	0.938865	3	16.5539	0.88735	3	0.809822	1.05602	3	5.77505	0.813985	3	7.02255
tIIDSLAPR	2	XP_004304385.1	N-Term(TMT10)	0.0002369	42.61	0.00170514	2	1214.73	-0.213234	0	1.3934	2	23.3798	1.12997	2	34.1839	1.19563	2	11.4291	0.865543	2	7.26361	1.16636	2	34.5337	0.955392	2	23.7048	1.23029	2	32.7272	1.14947	2	9.49809	1.21526	2	44.8289
qELEVLVR	2	FANhyb_rscf00000202.1.g00007.1;XP_004307436.1	N-Term(TMT10)	0.0009787	28.83	0.042352	2	1214.73	0.691191	0
aGIIASLNAR	5	XP_011458268.1	N-Term(TMT10)	0.0002302	34.6	0.0118931	2	1214.74	-0.0200966	0	0.86366	5	11.7415	0.845681	5	5.967	0.843338	5	13.9776	1.02614	5	5.68684	1.10729	5	18.8295	1.09296	5	2.188	0.992466	5	23.5863	1.09822	5	19.3905	0.927593	5	15.5266
rLEEGLLR	1	XP_011467500.1	N-Term(TMT10)	0.0005052	29.19	0.0409712	3	1214.74	-0.458252	1	0.838107	1		0.703995	1		1.12613	1		0.690868	1		1.1003	1		0.875603	1		0.902771	1		0.606195	1		1.09927	1
lISTVSIPR	1	XP_004299600.1	N-Term(TMT10)	0.000177	34.22	0.00862849	2	1214.77	0.588173	0	1.23561	1		0.974378	1		0.982068	1		1.19749	1		1.86851	1		1.71162	1		1.13877	1		1.03789	1		1.16527	1
lTLEQILR	2	XP_011469354.1	N-Term(TMT10)	0.0007333	32.14	0.0139295	2	1214.77	0.78915	0	1.10951	2	4.8419	1.1324	2	5.57581	0.989628	2	7.76426	0.885704	2	10.9222	0.969605	2	22.015	0.842099	2	5.97008	1.21944	2	6.11009	1.15222	2	11.3686	0.983718	2	14.7705
aPVSALAk	1	XP_011469541.1	N-Term(TMT10); K8(TMT10)	0.001549	35.86	0.00487706	3	1214.78	-2.43572	0	0.792363	1		0.945396	1		1.00745	1		0.835902	1		0.955085	1		0.849233	1		0.553084	1		0.689847	1		0.817967	1
gIVTAPAk	3	FANhyb_rscf00000362.1.g00005.1	N-Term(TMT10); K8(TMT10)	0.002558	30.55	0.0138765	2	1214.79	-0.540513	0	0.752382	3	23.9702	0.853915	3	4.83242	0.797592	3	11.7603	0.847336	3	7.31417	0.951564	3	7.44747	0.983575	3	7.44622	0.6334	3	27.9785	0.805346	3	11.1639	0.769003	3	13.2366
aIALALGk	4	FANhyb_rscf00000054.1.g00011.1;XP_004310046.1	N-Term(TMT10); K8(TMT10)	5.895e-05	52.75	0.000126085	2	1214.82	-0.249784	0
iAQVVVk	2	XP_011464489.1	N-Term(TMT10); K7(TMT10)	0.001408	37.73	0.00400556	2	1214.82	0.461835	0	1.44824	2	0.00627025	1.26646	2	14.1829	1.22556	2	3.3608	1.04973	2	0.274088	1.68468	2	41.4947	1.3238	2	11.144	1.18531	2	9.94329	1.23356	2	10.5566	1.28966	2	4.65775
eSEFGYVR	1	XP_004303813.1	N-Term(TMT10)	0.001004	37.35	0.00269673	2	1215.62	-0.383708	0	1.79263	1		1.64081	1		1.7697	1		1.51773	1		0.894285	1		1.18657	1		1.42906	1		1.40494	1		1.6279	1
eGHELFVR	4	FANhyb_rscf00000001.1.g00001.1	N-Term(TMT10)	0.001107	31.49	0.0171718	3	1215.67	0.465297	0	0.784454	4	45.2949	0.973851	4	20.6366	0.986519	4	27.159	0.823585	4	17.09	0.666319	4	35.1355	0.70886	4	20.1533	0.624218	4	45.3813	0.774719	4	32.1054	0.801163	4	25.2489
vmILSHDR	1	FANhyb_rscf00000009.1.g00009.1	N-Term(TMT10); M2(Oxidation)	0.006031	24.36	0.0881282	3	1215.67	-0.202255	0	1.36823	1		1.77338	1		1.13888	1		1.11054	1		1.63657	1		1.40972	1		1.09929	1		1.02547	1		1.2114	1
aSGHGGGSk	6	XP_011469655.1;FANhyb_rscf00002126.1.g00001.1	N-Term(TMT10); K9(TMT10)	8.824e-05	41.94	0.0019192	2	1215.69	1.28284	0
gAVENVLER	1	FANhyb_rscf00000160.1.g00001.1;XP_004302810.1	N-Term(TMT10)	0.0001576	42.77	0.00175972	2	1215.69	0.182254	0
gGEDLGILGR	2	XP_004288436.1	N-Term(TMT10)	0.0004722	37.77	0.00563158	2	1215.69	0.876914	0	0.893083	2	14.1088	1.01751	2	13.0094	1.1705	2	8.8906	0.623101	2	4.01043	0.471882	2	30.1613	0.40954	2	11.9956	1.02502	2	8.47785	1.05218	2	22.2723	0.87061	2	0.203405
sLFDHVLR	2	XP_011458152.1;FANhyb_rscf00000214.1.g00002.1	N-Term(TMT10)	0.0002688	36.69	0.00785369	3	1215.7	-1.06849	0
lHFLATER	2	XP_004293317.1	N-Term(TMT10)	0.002588	21.47	0.249855	3	1215.71	0.663599	0	0.996119	2	19.6019	1.05397	2	25.9801	1.04697	2	7.10012	1.06687	2	10.3874	1.03718	2	1.20481	0.88762	2	15.0248	1.16407	2	6.77801	1.01391	2	0.604356	1.00477	2	0.357872
aASFYAk	2	XP_011467781.1	N-Term(TMT10); K7(TMT10)	0.001115	31.92	0.0218835	2	1215.72	2.09826	0	1.25223	2	7.56967	0.932854	2	0.397442	1.23386	2	18.0323	1.17666	2	6.70464	1.15441	2	12.1246	1.1875	2	7.34765	1.22667	2	14.0152	1.20307	2	14.2117	1.18067	2	6.19435
lNLASVLQE	2	XP_004292590.1	N-Term(TMT10)	1.719e-05	62.76	1.80086e-05	2	1215.71	0.187584	0	1.09578	2	20.1254	1.09355	2	21.5247	1.11413	2	3.53975	1.05936	2	24.7316	0.958106	2	11.8824	0.876212	2	16.7253	1.12605	2	1.41443	1.07741	2	16.7338	0.901167	2	24.8615
tDPLLAPFL	1	XP_004290006.1	N-Term(TMT10)	0.001515	41.13	0.00267504	2	1215.72	0.487432	0	0.805426	1		0.916662	1		0.850343	1		0.847227	1		0.562665	1		0.719303	1		0.726112	1		0.823485	1		0.66274	1
eSAIAQVLR	3	FANhyb_rscf00000304.1.g00001.1	N-Term(TMT10)	0.0002502	46.4	0.000868239	3	1215.72	-2.11564	0	0.616038	3	0.952172	1.20538	3	7.57254	0.888759	3	15.5823	0.751974	3	4.22279	0.974243	3	1.57747	1.09495	3	8.39785	0.621423	3	21.5739	0.869138	3	18.799	0.811171	3	20.9734
tGGTLPITAR	2	FANhyb_rscf00000291.1.g00002.1;XP_011460181.1	N-Term(TMT10)	2.701e-05	42.14	0.00217495	2	1215.73	-0.422714	0
qVSGAAPk	4	FANhyb_rscf00000555.1.g00007.1;XP_004303665.1	N-Term(TMT10); K8(TMT10)	7.875e-05	48.95	0.0003725	3	1215.75	0.254011	0
lGGVHFk	1	FANhyb_icon00000415_a.1.g00001.1;XP_004292051.1	N-Term(TMT10); K7(TMT10)	0.006001	21.87	0.165783	3	1215.76	0.135729	0
lLSEAPk	7	FANhyb_rscf00005274.1.g00001.1;XP_004291591.1	N-Term(TMT10); K7(TMT10)	0.001235	37.87	0.00423777	2	1215.77	-0.641477	0
aVDLIVk	8	FANhyb_icon00002898_a.1.g00001.1;XP_004289267.1;XP_011457926.1;FANhyb_rscf00000475.1.g00005.1	N-Term(TMT10); K7(TMT10)	0.001349	42.37	0.00207435	2	1215.81	-2.05783	0
vVVELAk	4	FANhyb_rscf00000388.1.g00004.1;XP_004296954.1	N-Term(TMT10); K7(TMT10)	0.0002847	43.97	0.0013409	2	1215.81	-0.451383	0
lAALLEk	1	XP_004300173.1	N-Term(TMT10); K7(TMT10)	0.004363	34.85	0.0109495	2	1215.81	-0.150175	0	1.00656	1		0.906445	1		0.929903	1		0.921276	1		1.36977	1		1.15656	1		1.1075	1		1.17603	1		1.35674	1
gLVILDk	2	XP_004300116.1	N-Term(TMT10); K7(TMT10)	0.002705	37.99	0.00531369	2	1215.81	0.0506302	0	1.08234	2	0.963934	0.93294	2	1.17569	1.01111	2	7.99329	0.887645	2	7.09626	0.968638	2	14.1292	0.839692	2	5.70916	0.97299	2	12.4997	0.981385	2	17.2049	0.919912	2	8.13128
eLLAALk	2	XP_004290052.1	N-Term(TMT10); K7(TMT10)	0.001005	41.55	0.00234097	2	1215.81	0.954253	0	0.926551	2	11.4991	1.02089	2	7.5606	1.13064	2	7.17797	1.04121	2	4.56269	0.859042	2	15.4515	0.941325	2	2.33448	0.943171	2	25.2222	1.03308	2	12.9129	0.907061	2	12.1148
aIAELLk	1	XP_004297669.1	N-Term(TMT10); K7(TMT10)	0.006131	29.87	0.0344664	2	1215.81	0.653046	0	0.789038	1		1.08241	1		1.0662	1		0.90717	1		0.587113	1		0.746403	1		0.610907	1		0.874016	1		0.813652	1
mSAmDSSSR	1	XP_004299302.1;FANhyb_icon00033521_a.1.g00001.1	N-Term(TMT10); M4(Oxidation)	0.005792	22.34	0.0128358	2	1216.55	-0.922755	0
aAAAAAAESPSA	1	FANhyb_rscf00001179.1.g00002.1	N-Term(TMT10)	8.656e-07	52.48	8.16334e-05	2	1216.64	-1.42995	0	0.677399	1		0.735044	1		0.807272	1		0.870813	1		0.605841	1		0.786862	1		0.676824	1		0.68757	1		0.797025	1
eDNLVEIR	1	FANhyb_rscf00000335.1.g00016.1	N-Term(TMT10)	0.002827	40.09	0.0028797	2	1216.67	-2.32717	0	0.756936	1		0.88272	1		1.06241	1		0.922283	1		0.897011	1		1.13156	1		1.05972	1		1.11475	1		0.832523	1
aAAAADQISk	1	XP_004288589.1	N-Term(Acetyl); K10(TMT10)	0.002004	38.8	0.00412614	2	1216.67	-0.123992	0	0.791503	1		0.807092	1		1.00489	1		0.836609	1		0.586588	1		0.796027	1		0.533022	1		0.66156	1		0.727998	1
sAVADVAQAR	2	XP_004299733.1	N-Term(TMT10)	5.04e-05	36.36	0.00849684	2	1216.68	-0.629367	0	0.915363	2	6.66329	0.929121	2	10.6537	0.962221	2	0.729353	0.903618	2	2.90849	1.00282	2	15.4705	1.03911	2	16.2861	0.886495	2	20.4395	0.957034	2	2.12001	1.04071	2	16.0694
aAVEAAGGSVR	2	XP_004294530.1	N-Term(TMT10)	3.582e-07	67.22	6.93246e-06	2	1216.68	-0.236264	0	0.766849	2	3.85428	0.929579	2	6.29615	0.937048	2	7.67795	0.948858	2	11.3438	0.851006	2	13.9906	0.927308	2	9.15559	0.766937	2	1.81231	0.845278	2	21.9301	0.943274	2	1.08244
sQLQGVSLR	1	XP_004287607.1	N-Term(TMT10)	9.745e-05	41.69	0.00248017	2	1216.72	0.279313	0	1.29125	1		1.12958	1		1.11792	1		1.04131	1		1.73049	1		1.42949	1		1.28424	1		1.05694	1		1.13716	1
sPSGPSVk	2	XP_004291660.1	N-Term(TMT10); K8(TMT10)	0.004755	32.91	0.0188555	2	1216.73	-0.839731	0	1.07789	2	6.00829	0.782293	2	6.49054	0.813568	2	10.0013	1.07009	2	13.8118	1.01724	2	10.584	1.03108	2	13.5979	1.18371	2	7.82954	0.937454	2	5.88421	0.983805	2	15.1975
gGGVGGGIGk	2	XP_011462288.1	N-Term(TMT10); K10(TMT10)	0.0005336	42.38	0.00188459	2	1216.74	-0.0613881	0	0.607725	2	41.2975	0.476323	2	37.516	0.444417	2	4.16692	1.43676	2	19.0244	1.96185	2	4.32271	2.84775	2	1.98718				0.665062	2	2.75935	0.748368	2	3.00813
gANLQQk	2	XP_004288492.1	N-Term(TMT10); K7(TMT10)	0.002428	34.87	0.0140924	2	1216.74	1.2675	0	0.775654	2	18.2085	0.918544	2	12.1821	0.949435	2	14.4492	0.992316	2	19.4938	1.02662	2	24.3115	1.15212	2	14.3992	0.73233	2	18.4291	0.936298	2	21.6792	0.871266	2	9.49785
lLTALVDSR	1	XP_011464324.1	N-Term(TMT10)	0.0007726	39.76	0.00427483	2	1216.75	0.368524	0	1.18061	1		0.928856	1		1.00843	1		0.976716	1		1.30153	1		1.21164	1		1.06906	1		1.07384	1		1.15441	1
nALVDVk	3	FANhyb_icon00003448_a.1.g00001.1;XP_004288248.1	N-Term(TMT10); K7(TMT10)	0.003153	34.7	0.018755	2	1216.77	1.35669	0
qVIAEAk	2	FANhyb_rscf00001157.1.g00003.1	N-Term(TMT10); K7(TMT10)	0.00104	39.7	0.00603265	2	1216.77	0.453778	0	1.18927	2	14.4987	1.49573	2	11.4396	1.43746	2	8.12786	0.913598	2	3.62893	1.22287	2	12.4656	1.07799	2	20.1311	1.03783	2	2.98485	1.06766	2	8.85841	1.46746	2	8.60056
aGVIGLTk	2	FANhyb_rscf00000054.1.g00011.1;XP_004310046.1	N-Term(TMT10); K8(TMT10)	0.0006875	34.62	0.0185687	2	1216.8	-1.26241	0
aVSLLGAk	1	FANhyb_icon00001981_a.1.g00001.1	N-Term(TMT10); K8(TMT10)	4.075e-05	48.43	0.000772293	2	1216.8	-0.961446	0	1.17294	1		0.944029	1		1.23625	1		0.978762	1		0.779805	1		0.960822	1		1.39345	1		1.02499	1		1.00582	1
tLQIGVk	1	XP_004290161.1	N-Term(TMT10); K7(TMT10)	0.004347	32.83	0.0280403	2	1216.8	-0.752586	0	1.77893	1		1.09507	1		1.03071	1		1.05836	1		1.87335	1		1.09087	1		1.80394	1		1.0966	1		1.17173	1
lQSALVk	1	FANhyb_rscf00000245.1.g00002.1;XP_004290813.1	N-Term(TMT10); K7(TMT10)	0.00136	35.84	0.00943428	2	1216.8	-0.250983	0
aIVVTGAk	1	XP_004296857.1	N-Term(TMT10); K8(TMT10)	1.982e-05	52.83	0.000188672	2	1216.8	0.543363	0	0.920336	1		0.760578	1		1.12306	1		0.937406	1		0.784129	1		0.84174	1		0.879446	1		0.86352	1		0.934692	1
vENVEENR	2	XP_004303023.1;FANhyb_rscf00001420.1.g00002.1;XP_004303022.1	N-Term(TMT10)	0.0009328	43.47	0.000737639	2	1217.63	0.383366	0
nVVANSGDGR	1	XP_004295498.1;FANhyb_rscf00000179.1.g00005.1	N-Term(TMT10)	0.001325	33.7	0.00797704	2	1217.64	-1.52924	0
sLQEGGNQR	1	XP_004287082.1	N-Term(TMT10)	9.929e-05	37.98	0.00351878	2	1217.65	1.68701	0	1.03358	1		1.1232	1		0.941139	1		1.32029	1		1.77864	1		1.49311	1		0.76697	1		1.31238	1		1.0982	1
aEAVEWQR	1	XP_011460581.1;FANhyb_icon00000640_a.1.g00001.1	N-Term(TMT10)	0.001306	31.42	0.0159725	2	1217.65	-0.720394	0
yVLEGHDR	2	FANhyb_rscf00000208.1.g00002.1;XP_004293978.1;FANhyb_rscf00000161.1.g00004.1	N-Term(TMT10)	0.002417	32.61	0.0127474	3	1217.65	2.06695	0
lmLSEHSR	2	XP_004310074.1	N-Term(TMT10); M2(Oxidation)	0.005201	20	0.2385	3	1217.65	1.7682	0	0.822069	2	176.769	1.0604	2	95.8448	0.972744	2	49.8597	1.31169	2	80.9612	0.945028	2	328.487	1.03138	2	86.5859	1.01299	2	150.551	1.18805	2	74.497	0.98047	2	100.027
eSELLAVVE	1	XP_004307266.1	N-Term(TMT10)	0.0003618	39.48	0.00349995	2	1217.68	-0.131877	0	1.31711	1		1.13887	1		0.680198	1		0.648431	1		0.903359	1		0.771083	1		0.75403	1		0.838571	1		0.604541	1
fSTVIHER	1	XP_004300681.1	N-Term(TMT10)	0.000942	26.92	0.0631047	3	1217.68	-1.1267	0	1.46846	1		0.969689	1		1.46759	1		1.29223	1		0.698042	1		1.10215	1		1.31105	1		1.21883	1		1.09102	1
aAGEVGQk	2	XP_004300214.1	N-Term(TMT10); K8(TMT10)	0.0005791	37.44	0.00706783	2	1217.72	-0.856078	0	0.781325	2	25.8654	1.12422	2	29.732	1.01756	2	12.9896	1.07815	2	12.9213	0.623498	2	10.9223	0.874391	2	7.51148	0.667738	2	8.0131	0.792166	2	5.34315	0.789815	2	14.7493
sSVISLVQR	1	XP_004304461.2	N-Term(TMT10)	0.0008189	23.75	0.228981	2	1217.74	-2.13847	0	1.53967	1		1.41654	1		1.05307	1		1.10711	1		1.88024	1		1.40744	1		1.31245	1		1.3949	1		1.18701	1
vIVSTVASGR	1	XP_011462736.1	N-Term(TMT10)	0.0001311	35.47	0.0153531	2	1217.74	1.66256	0	1.24913	1		1.10105	1		1.27957	1		0.973179	1		1.28534	1		1.16347	1		1.34996	1		1.11642	1		1.50938	1
eLVEAAk	1	FANhyb_rscf00002045.1.g00001.1;XP_011467675.1	N-Term(TMT10); K7(TMT10)	0.001565	36.53	0.0130619	2	1217.75	0.0432357	0
aVEIAEk	2	FANhyb_rscf00001285.1.g00004.1;XP_004302499.1	N-Term(TMT10); K7(TMT10)	0.003062	36.04	0.014622	2	1217.75	0.343963	0
gGLAVNTk	2	XP_004296992.1;FANhyb_rscf00001528.1.g00001.1	N-Term(TMT10); K8(TMT10)	0.0002083	31.17	0.0456392	2	1217.76	0.74531	0
tLNNLGk	2	XP_011467315.1	N-Term(TMT10); K7(TMT10)	0.006303	25.06	0.163274	2	1217.76	-0.649859	0	1.63573	2	5.10227	1.25953	2	14.7024	1.20436	2	1.00607	1.01311	2	2.41377	1.93213	2	8.77434	1.49304	2	4.73987	1.60774	2	2.16986	1.55607	2	9.44622	1.46846	2	12.0671
gQTINVk	1	XP_004303201.1	N-Term(TMT10); K7(TMT10)	0.003359	30.23	0.0496497	2	1217.76	-0.248893	0	1.17664	1		1.26892	1		0.972163	1		1.1488	1		1.33627	1		0.982761	1		1.16915	1		1.09201	1		1.11042	1
sAAAAVAAk	1	XP_004304537.1	N-Term(TMT10); K9(TMT10)	9.639e-07	54.85	0.000171363	2	1217.76	0.336133	0	1.33795	1		0.810048	1		0.948285	1		1.1222	1		2.08986	1		1.89603	1		1.52303	1		1.16435	1		1.62212	1
aQALSAAk	1	XP_004295095.1	N-Term(TMT10); K8(TMT10)	4.463e-05	41.26	0.00391667	2	1217.76	0.544828	0	0.95041	1		0.682451	1		0.825669	1		1.07547	1		1.16862	1		1.16053	1		1.06047	1		0.7996	1		0.987794	1
sLVEALk	1	FANhyb_rscf00001038.1.g00007.1	N-Term(TMT10); K7(TMT10)	0.004208	36.14	0.0091086	2	1217.79	0.140972	0	1.01893	1		0.986234	1		0.972104	1		1.13938	1		1.02266	1		1.2705	1		1.16634	1		0.908759	1		1.11536	1
aLDISLk	2	XP_004297362.1	N-Term(TMT10); K7(TMT10)	0.004962	34.35	0.0126712	2	1217.79	1.64456	0	0.768609	2	14.0132	1.06166	2	4.96479	1.03967	2	27.1471	0.763475	2	6.36805	0.772239	2	5.01634	0.802345	2	5.74424	0.68423	2	2.72136	0.887461	2	9.61557	0.800905	2	7.97297
gGTSAYDYR	1	XP_004299725.1	N-Term(TMT10)	7.911e-05	44.32	0.000288466	2	1218.6	-0.192843	0	0.74625	1		0.936812	1		0.797212	1		0.979179	1		0.629598	1		1.0104	1		0.94259	1		0.842273	1		1.0119	1
fEFFEDR	4	XP_004304050.2	N-Term(TMT10)	0.004164	29.2	0.00937766	2	1218.6	0.991437	0	1.08759	4	4.58919	1.36963	4	9.23657	1.50749	4	14.1879	0.756076	4	3.22051	0.843075	4	9.18618	0.78874	4	4.74342	0.893312	4	23.59	1.198	4	7.77908	1.31902	4	4.05407
aWEVDTLR	2	FANhyb_rscf00000208.1.g00002.1;XP_004293978.1;FANhyb_rscf00000161.1.g00004.1	N-Term(TMT10)	0.0004868	40.71	0.00302308	2	1218.67	0.470514	0
eLLEWGSR	1	XP_004293926.1;XP_004302532.1	N-Term(TMT10)	0.005861	19.04	0.447187	2	1218.67	2.47385	0
aGNAYHk	4	XP_004293702.1	N-Term(TMT10); K7(TMT10)	0.003532	36.01	0.011077	2	1218.7	-0.329057	0	0.891928	4	7.31124	0.908046	4	6.76801	0.983498	4	5.99782	1.37555	4	14.9502	1.24047	4	9.41212	1.21174	4	9.07629	0.964123	4	20.476	1.00255	4	16.8397	1.10995	4	12.6764
eLVQSGk	2	XP_004310146.1	N-Term(TMT10); K7(TMT10)	0.002622	32.38	0.0334429	2	1218.75	0.142752	0	0.965119	2	5.03693	1.18325	2	6.20394	1.12274	2	11.1632	0.97782	2	8.16738	0.891538	2	4.21261	0.829291	2	9.42167	0.952285	2	1.06963	0.949467	2	15.5084	1.00169	2	13.1227
sLVADQk	4	FANhyb_rscf00001371.1.g00002.1	N-Term(TMT10); K7(TMT10)	0.001768	42.43	0.00341744	2	1218.75	1.94564	0	1.11414	4	15.3988	0.837561	4	19.5359	0.763291	4	15.3978	1.27524	4	17.9157	1.5792	4	23.8477	1.571	4	34.8688	0.910529	4	7.4268	0.828787	4	22.0343	1.04639	4	23.9076
aQVSEVk	2	XP_004290222.1;XP_004296828.1	N-Term(TMT10); K7(TMT10)	0.0008666	35.94	0.01523	3	1218.75	2.56061	0
aISIAASk	3	YP_004286139.1	N-Term(TMT10); K8(TMT10)	2.526e-05	50.25	0.000323341	2	1218.78	-0.569061	0	0.834254	3	0.245694	0.895014	3	1.77709	0.905467	3	7.17594	0.929006	3	14.9772	1.0042	3	6.18836	1.00021	3	9.67949	0.758302	3	1.59253	0.80761	3	6.74794	0.835623	3	16.3474
tLYGDHER	1	XP_004304580.1	N-Term(TMT10)	0.001089	43.18	0.000935233	3	1219.63	0.802693	0	0.533889	1		0.873815	1		0.886216	1		0.915517	1		0.620284	1		0.621877	1		0.883143	1		0.864362	1		0.590271	1
gSGEEGLVSR	1	XP_004294774.1	N-Term(TMT10)	1.679e-05	41.27	0.00227294	2	1219.65	0.854467	0	0.791423	1		0.832686	1		0.843514	1		0.853991	1		0.661562	1		0.783372	1		0.902274	1		0.833002	1		0.727964	1
tLTSSYYR	6	FANhyb_rscf00000820.1.g00005.1;XP_004304483.1;XP_004288121.1;XP_004290573.1;XP_004300006.1;FANhyb_rscf00000277.1.g00012.1;XP_004307776.1;FANhyb_rscf00001156.1.g00003.1	N-Term(TMT10)	0.00496	27.7	0.0527305	2	1219.65	-0.398838	0
sQLSVSSLGL	2	XP_004299659.1	N-Term(TMT10)	0.000354	29.29	0.0651805	2	1219.71	0.556999	0	0.777504	2	39.0272	0.756162	2	32.8722	0.996828	2	18.8031	0.794684	2	8.19191	0.98774	2	45.2087	0.893479	2	22.019	0.811079	2	25.9791	1.03473	2	5.00704	0.785341	2	29.0569
eVAESVk	2	FANhyb_rscf00001112.1.g00001.1	N-Term(TMT10); K7(TMT10)	0.003818	32.58	0.0366579	2	1219.73	1.93488	0	0.945237	2	5.38252	1.21499	2	0.802301	1.18015	2	19.4126	1.07503	2	1.6916	0.849051	2	26.5116	1.07231	2	10.0426	0.814129	2	4.71354	0.91926	2	9.59956	1.10498	2	5.67582
lGYIGVVNR	1	XP_004292471.1	N-Term(TMT10)	0.005676	21.53	0.461215	2	1219.74	0.456299	0	1.10036	1		0.982568	1		1.0237	1		0.936195	1		1.84806	1		1.48467	1		1.33625	1		1.30602	1		0.966006	1
aVSASAQk	2	XP_004300041.1	N-Term(TMT10); K8(TMT10)	7.718e-05	41.09	0.00524008	2	1219.74	2.03532	0	0.586218	2	0.866572	0.803883	2	10.874	0.887585	2	2.98543	1.00206	2	1.73526	1.00192	2	8.60693	1.21894	2	6.50306	0.7836	2	4.94613	0.863212	2	5.76228	1.01901	2	0.17412
sAATNLGk	2	XP_004297127.1;XP_004300534.1	N-Term(TMT10); K8(TMT10)	0.0002931	42.08	0.00394584	2	1219.74	-0.166408	0
gSAAGAVTk	2	XP_004297399.1	N-Term(TMT10); K9(TMT10)	2.79e-06	42.24	0.00401208	2	1219.74	1.02634	0	0.686714	2	67.3335	0.814452	2	25.1782	0.916794	2	26.7816	0.881186	2	12.3787	0.853978	2	42.1415	1.01073	2	29.7659	0.686794	2	34.3026	0.973389	2	29.4199	0.90416	2	26.8538
tITSLVk	1	FANhyb_rscf00000174.1.g00013.1;XP_004297796.1	N-Term(TMT10); K7(TMT10)	0.001712	29.89	0.0415389	3	1219.8	-0.282877	0
lPPLPPk	4	XP_004288528.1;FANhyb_icon18346655_o.1.g00001.1	N-Term(TMT10); K7(TMT10)	0.006134	14.17	2.11128	3	1219.82	-1.61803	0
aSAGASVDSAR	2	XP_004303093.1	N-Term(TMT10)	0.0001063	48.26	0.000434403	2	1220.64	0.544956	0	0.89761	2	24.7549	0.784542	2	2.9909	0.764971	2	3.14786	0.915902	2	23.2121	0.713529	2	8.30756	0.756497	2	21.4381	1.20935	2	29.4922	0.93248	2	1.41414	0.858403	2	29.7615
dSLFADPAR	1	XP_004304392.1	N-Term(TMT10)	0.003818	21.28	0.231239	2	1220.65	1.05179	0	0.987619	1		1.008	1		0.936556	1		0.913705	1		1.2664	1		0.975766	1		1.04511	1		1.10072	1		1.0746	1
aASMDEVLR	1	FANhyb_rscf00003694.1.g00001.1	N-Term(TMT10)	0.003458	14.54	1.16542	2	1220.65	-1.1172	0	0.697887	1		0.847454	1		1.02534	1		0.749236	1		0.6511	1		0.630428	1		1.55001	1		0.758103	1		0.860967	1
yAIDAAIVR	4	FANhyb_rscf00000153.1.g00011.1	N-Term(TMT10)	0.00104	35.94	0.0160068	2	1220.72	0.946739	0	0.766691	2	16.6247	0.703002	2	3.11748	0.843092	2	31.6421	0.746873	2	14.7911	0.685323	2	26.4651	0.730291	2	5.44387	0.855353	2	44.4077	0.836652	2	26.6233	0.770911	2	6.52803
sLFEVLQR	1	XP_004294044.1	N-Term(TMT10)	0.002409	28.01	0.0971677	2	1220.72	2.24672	0	1.11385	1		0.824253	1		0.970206	1		1.0432	1		1.12442	1		0.99549	1		1.03363	1		1.17265	1		0.839305	1
sLNVDSk	2	XP_004293970.1	N-Term(TMT10); K7(TMT10)	0.002161	35.83	0.0156468	2	1220.73	0.432723	0	1.14636	2	9.8955	1.46368	2	3.7397	1.12397	2	10.5762	1.316	2	14.2526	1.50598	2	23.0231	1.37689	2	7.59433	1.29161	2	4.17638	1.23082	2	2.09751	1.3918	2	6.90875
aATSGEVk	1	FANhyb_rscf00000335.1.g00014.1	N-Term(TMT10); K8(TMT10)	0.0006887	26.53	0.133176	2	1220.73	0.424531	0	0.78538	1		0.780154	1		0.943595	1		0.815224	1		0.706423	1		0.842823	1		0.835953	1		0.874617	1		0.815784	1
aAVIDPHLR	1	XP_011468339.1	N-Term(TMT10)	0.006166	19.11	0.702709	3	1220.73	-0.722054	0	0.946434	1		1.10529	1		1.12471	1		0.945295	1		0.920397	1		1.00076	1		0.769093	1		0.767757	1		1.11722	1
aVMTAAAk	1	XP_004287846.2	N-Term(TMT10); K8(TMT10)	0.0001225	37.7	0.00907711	2	1220.74	-0.645328	0	0.971005	1		0.873056	1		1.07257	1		0.838849	1		1.25047	1		1.36799	1		0.52988	1		0.709538	1		0.677863	1
iSVTGASk	2	FANhyb_icon00001164_a.1.g00001.1;XP_011457464.1	N-Term(TMT10); K8(TMT10)	0.0008354	32.94	0.0379341	2	1220.76	2.02194	0
lGFIGAGk	1	XP_004303606.1	N-Term(TMT10); K8(TMT10)	0.001243	18.1	1.06713	2	1220.78	1.81275	0	1.21268	1		1.35306	1		1.11351	1		0.973076	1		1.40265	1		1.25924	1		1.01502	1		1.04603	1		1.12829	1
aSSENQk	2	FANhyb_icon00001800_a.1.g00001.1;XP_004287995.1	N-Term(TMT10); K7(TMT10)	0.003649	18.43	0.706261	2	1221.68	0.833948	0
vTIHANPLAG	1	FANhyb_icon00000146_a.1.g00001.1	N-Term(TMT10)	0.003153	27.64	0.109339	2	1221.71	-0.561581	0	1.07952	1		0.932403	1		0.963832	1		1.28694	1		1.52489	1		1.15941	1		1.3191	1		1.0257	1		1.14116	1
aGTTTQGk	1	FANhyb_rscf00000329.1.g00020.1	N-Term(TMT10); K8(TMT10)	0.0003385	28.8	0.0741519	2	1221.72	-1.27501	0	0.941891	1		0.964315	1		1.16187	1		0.988536	1		1.18065	1		1.18701	1		1.12519	1		1.228	1		1.04889	1
gIEGLFk	3	FANhyb_rscf00000009.1.g00006.1	N-Term(TMT10); K7(TMT10)	0.0007488	36.44	0.00962423	2	1221.76	0.11177	0	0.893701	3	3.73724	0.832567	3	8.69218	1.01405	3	6.8505	0.80851	3	14.3351	0.592844	3	1.34737	0.714751	3	11.8647	0.745979	3	21.8466	0.812605	3	9.92678	0.746198	3	5.90312
iVDAFAk	1	XP_004307247.1	N-Term(TMT10); K7(TMT10)	0.005856	34.27	0.015563	2	1221.76	1.21082	0	0.853117	1		0.736392	1		0.999288	1		1.00724	1		1.32263	1		1.25246	1		0.953341	1		0.894857	1		1.11447	1
aATQAQmSk	1	XP_004303473.1	N-Term(Acetyl); M7(Oxidation); K9(TMT10)	0.001302	35.7	0.00575988	2	1222.63	0.680175	0	0.642749	1		0.638394	1		1.02265	1		0.815611	1		0.621549	1		0.733924	1		0.697587	1		0.823655	1		0.790833	1
qSGTGLAGmR	1	XP_011460545.1	N-Term(TMT10); M9(Oxidation)	0.0001519	27.64	0.0483845	2	1222.65	5.06128	0	1.24113	1		0.996693	1		0.856647	1		0.90745	1		1.70991	1		1.26292	1		1.46489	1		1.1618	1		1.17279	1
tTGGGSTGTVR	1	XP_004289940.1	N-Term(TMT10)	0.0007767	29.31	0.0385652	2	1222.66	-0.167091	0	2.84311	1		0.860595	1		1.34296	1		1.5621	1		3.09431	1		1.61049	1		2.19225	1		1.40238	1		1.53768	1
nLSQVYNR	1	FANhyb_rscf00000045.1.g00003.1	N-Term(TMT10)	0.006135	24.25	0.153717	2	1222.67	-0.742576	0	1.99395	1		1.39179	1		1.0917	1		1.19299	1		1.14813	1		1.13292	1		1.12436	1		1.14745	1		0.982769	1
gGGAGGGFGk	3	XP_011462288.1	N-Term(TMT10); K10(TMT10)	4.075e-07	56.04	0.000137012	2	1222.69	0.000250727	0	0.56797	3	21.4874	0.400466	3	20.5043	0.42704	3	4.0555	1.41054	3	2.10597	2.0981	3	1.06691	2.75128	3	3.50942	0.769873	1		0.770166	3	8.53207	0.802819	3	15.2931
aAEYLALSR	1	XP_004294044.1	N-Term(TMT10)	0.004091	15.47	1.64457	2	1222.7	-1.95984	0	1.22571	1		1.06177	1		1.12154	1		1.06978	1		0.88985	1		0.943544	1		1.20013	1		0.775473	1		1.40965	1
lFVVDGSTR	2	XP_004306744.1	N-Term(TMT10)	0.0004705	39.39	0.00655381	2	1222.7	0.927252	0	1.29855	2	26.7754	1.16262	2	44.7687	1.23771	2	16.2996	1.06249	2	19.4646	1.2332	2	0.882358	1.16332	2	3.75098	1.39698	2	15.4609	1.28089	2	6.27778	1.25643	2	16.9673
tIPLGEHAR	1	XP_004304711.1	N-Term(TMT10)	0.004084	25.39	0.180378	3	1222.71	0.342575	0	0.834624	1		0.958509	1		0.949452	1		0.970694	1		0.815621	1		1.02881	1		0.920222	1		0.949953	1		0.979206	1
aAAAGFEk	5	YP_004286098.1	N-Term(TMT10); K8(TMT10)	1.667e-05	47.04	0.00110315	2	1222.72	0.504729	0	0.910504	5	18.5207	1.08895	5	31.6576	1.16212	5	7.57704	0.750552	5	4.52794	0.656683	5	13.9998	0.759835	5	8.52976	0.674753	5	10.5443	0.837401	5	19.3991	0.901447	5	14.6626
aMVTAGSk	1	XP_004287766.1	N-Term(TMT10); K8(TMT10)	0.0002291	33.94	0.023028	2	1222.72	0.044785	0	0.668186	1		0.626908	1		0.700067	1		1.05189	1		0.856098	1		1.02719	1		0.886078	1		0.872819	1		0.895918	1
vAATSSTk	1	XP_004297634.1	N-Term(TMT10); K8(TMT10)	0.001556	20.76	0.422248	2	1222.74	1.70939	0	1.61786	1		1.5064	1		1.37056	1		1.04043	1		1.10757	1		1.14444	1		0.86166	1		0.977469	1		1.30248	1
dHVVLLAAR	2	XP_004296457.1	N-Term(TMT10)	0.0001547	37.36	0.00856745	3	1222.75	-1.56493	0	0.625347	2	25.8404	0.670409	2	21.0722	0.795625	2	6.54445	0.670248	2	6.0803	0.358491	2	52.7084	0.42837	2	43.0732	0.574128	2	18.2968	0.627259	2	8.8659	0.451773	2	30.8936
aAYAQLk	1	FANhyb_rscf00001163.1.g00001.1;XP_004299497.1	N-Term(TMT10); K7(TMT10)	0.002653	28.79	0.0561551	2	1222.75	-1.17857	0
dVHHDSER	1	XP_004296378.1	N-Term(TMT10)	0.002288	30.15	0.0101918	3	1223.6	-0.432573	0	0.539565	1		0.237006	1		0.828236	1		0.42386	1		0.727426	1		0.369828	1		0.549442	1		0.305684	1		0.330169	1
eGVPEGLYM	1	FANhyb_rscf00006929.1.g00002.1;XP_004290031.1	N-Term(TMT10)	0.002783	21.37	0.130938	2	1223.62	1.17607	0
tFDLADLSL	3	XP_004303284.1	N-Term(TMT10)	7.07e-05	60.68	3.65541e-05	2	1223.67	-0.172188	0	1.44822	3	0.891056	1.14393	3	3.90835	1.27443	3	8.01901	0.948273	3	17.1184	1.09718	3	3.99721	1.01082	3	6.11245	1.38575	3	12.0098	1.02576	3	8.06798	1.39861	3	3.81006
sVTLNSGFk	2	XP_004290310.1	N-Term(Acetyl); K9(TMT10)	0.003177	35.23	0.0145909	2	1223.68	0.309943	0	0.853073	2	0.422849	0.950529	2	4.1358	0.981795	2	23.7635	0.860091	2	11.4706	0.73083	2	6.50771	0.751702	2	4.3811	0.743537	2	11.1276	0.968324	2	7.13958	0.760375	2	3.89884
vLEEVYSR	1	XP_004306638.1	N-Term(TMT10)	0.002249	33.75	0.0204101	2	1223.69	1.83149	0	1.02028	1		1.86057	1		1.30267	1		0.849742	1		0.633384	1		0.547577	1		0.884771	1		0.923432	1		1.40849	1
vYVGNLSSR	3	XP_011459026.1	N-Term(TMT10)	0.00107	35.23	0.0149808	2	1223.69	0.0362647	0	1.07292	3	1.89541	0.851966	3	4.89806	0.795786	3	32.9109	1.24796	3	2.45319	1.27353	3	4.67355	1.35429	3	4.74516	1.17414	3	16.8438	1.10035	3	6.49655	1.09476	3	1.23963
gGSGNFVk	2	FANhyb_rscf00000872.1.g00006.1	N-Term(TMT10); K8(TMT10)	6.336e-05	44.26	0.00137053	2	1223.71	-0.493827	0	1.09952	2	28.2588	1.03058	2	12.1984	1.13753	2	13.0404	1.03131	2	11.199	0.967108	2	42.3712	0.898983	2	17.852	1.16473	2	42.5799	1.01488	2	15.0577	0.921866	2	16.3812
fNVSGGGk	2	XP_004293982.1	N-Term(TMT10); K8(TMT10)	0.001447	37.34	0.00814574	2	1223.72	0.902727	0	2.29878	2	17.9526	1.26092	2	12.627	1.23263	2	17.0894	1.12888	2	34.4251	2.25679	2	13.5351	1.47096	2	11.7662	2.06576	2	14.5429	1.50923	2	7.58285	1.17446	2	33.8044
lIDLHEVR	3	FANhyb_rscf00000107.1.g00015.1;XP_011460628.1	N-Term(TMT10)	0.000163	48.32	0.000693459	3	1223.73	-0.517259	0
yIEAAAk	1	XP_004307649.1;XP_004295773.1	N-Term(TMT10); K7(TMT10)	0.002905	33.45	0.0186842	2	1223.74	-0.58827	0
eAAPHLk	2	XP_004293343.1	N-Term(TMT10); K7(TMT10)	0.004048	24.58	0.176781	3	1223.75	1.76204	0	0.424615	2	26.2465	0.644552	2	15.2699	0.73431	2	9.26107	0.733189	2	1.15255	0.446544	2	41.6324	0.621122	2	12.1901	0.424707	2	28.107	0.538855	2	9.77125	0.450414	2	15.1491
yLALASk	2	FANhyb_rscf00003222.1.g00002.1	N-Term(TMT10); K7(TMT10)	0.00418	34.33	0.0150543	2	1223.78	-0.889989	0	1.40039	2	10.4549	1.48207	2	15.3101	1.23155	2	11.6992	1.169	2	3.77687	1.65484	2	0.556323	1.47763	2	7.03494	1.03839	2	9.80601	1.2755	2	4.87285	1.46366	2	10.9172
sLAAYIk	2	XP_004303489.1	N-Term(TMT10); K7(TMT10)	0.001508	35.16	0.0124354	2	1223.78	-0.79024	0	1.61458	2	13.9322	1.3126	2	4.12064	1.23434	2	2.30497	1.12918	2	6.58978	1.35597	2	7.76786	1.15869	2	1.65012	1.62954	2	8.10885	1.24556	2	6.73101	1.48978	2	2.41884
tILEHINR	1	FANhyb_rscf00001667.1.g00002.1	N-Term(TMT10)	0.004674	23.03	0.185407	3	1224.73	-0.118758	0	1.07318	1		0.978019	1		0.947487	1		0.958138	1		0.844483	1		0.827308	1		1.04856	1		1.01816	1		0.854154	1
vAYNATk	1	XP_004304787.1	N-Term(TMT10); K7(TMT10)	0.006301	25.48	0.0955595	2	1224.73	-1.98379	0	1.58844	1		1.20636	1		1.23064	1		1.27163	1		1.3875	1		1.26294	1		1.70838	1		1.27852	1		1.25936	1
gFLSSGAk	3	XP_004296671.1	N-Term(TMT10); K8(TMT10)	0.001358	31.09	0.0262587	3	1224.73	-1.98618	0	0.932	3	10.8858	0.880803	3	18.7994	0.920084	3	4.51392	1.13099	3	3.744	0.879488	3	4.60803	1.02063	3	5.07077	0.833118	3	16.818	0.942411	3	0.0520394	0.891826	3	15.726
aIQYGSk	2	FANhyb_rscf00000533.1.g00001.1	N-Term(TMT10); K7(TMT10)	0.001887	38.98	0.00424319	2	1224.73	-1.28609	0	0.721872	2	0.281315	0.856628	2	6.1023	0.94276	2	1.49325	0.86962	2	2.7078	0.627963	2	26.4018	0.728091	2	1.25898	0.786379	2	5.16809	0.863287	2	4.51925	0.702043	2	10.5745
gISSQFk	1	XP_004304190.1	N-Term(TMT10); K7(TMT10)	0.001594	30.23	0.0358028	2	1224.74	0.798828	0	1.0457	1		1.05341	1		0.893201	1		1.12397	1		1.25435	1		1.0859	1		1.0549	1		1.01372	1		1.11001	1
vLILGGGPNR	4	FANhyb_rscf00001416.1.g00002.1;XP_004289596.1	N-Term(TMT10)	0.0005701	33.12	0.0140408	2	1224.76	0.0894959	0
vVHGNIk	2	XP_004287382.1	N-Term(TMT10); K7(TMT10)	0.001508	38.93	0.00520069	2	1224.78	-1.20481	0	1.29349	2	2.12003	1.11467	2	17.7523	0.999163	2	19.745	1.08892	2	5.5072	1.42134	2	15.3373	1.32526	2	19.591	1.14726	2	0.152714	1.13671	2	21.4872	1.29326	2	10.7188
eLEASEYR	1	FANhyb_rscf00000118.1.g00001.1;XP_011468291.1	N-Term(TMT10)	0.001189	30.56	0.0150313	2	1225.63	-0.768229	0
tYPEAFIR	2	XP_004299075.1	N-Term(TMT10)	0.004722	36.73	0.00744197	2	1225.68	-1.07045	0	1.89417	2	10.0834	1.57895	2	5.41087	0.916104	2	5.23679	0.906588	2	11.1334	1.15353	2	6.03395	0.842304	2	4.39829	1.31976	2	1.66798	1.29212	2	7.33717	1.00254	2	6.8276
gSGAFGGSk	2	XP_004288282.1	N-Term(TMT10); K9(TMT10)	0.0004779	28.66	0.0516668	2	1225.7	1.97888	0	0.963592	2	19.7198	1.24247	2	3.30187	1.24436	2	4.14675	0.91614	2	27.1932	1.15033	2	24.7884	0.947448	2	30.3471	0.874335	2	28.2184	0.962278	2	29.0424	1.13662	2	0.137427
vNYGPPPPR	1	XP_004304439.1	N-Term(TMT10)	0.001655	31.54	0.0222361	2	1225.69	2.60672	0	1.64578	1		1.53686	1		1.07195	1		0.970976	1		2.36053	1		1.4382	1		1.09522	1		1.49398	1		1.46525	1
tYPIFTVR	2	YP_004286118.1	N-Term(TMT10)	0.002034	36.15	0.00899059	2	1225.71	0.420961	0	2.05455	2	18.7044	2.10355	2	14.4915	1.43851	2	16.1698	1.29823	2	22.3253	1.97017	2	8.87596	1.35855	2	16.8817	1.39225	2	3.53347	1.2554	2	32.9484	1.6069	2	15.6501
sSIFDAk	8	XP_004310041.1;FANhyb_rscf00000023.1.g00019.1;FANhyb_rscf00000054.1.g00016.1;XP_011467725.1	N-Term(TMT10); K7(TMT10)	0.00574	32.93	0.0184887	2	1225.72	0.291087	0
yTEGAVk	1	FANhyb_rscf00002413.1.g00001.1;XP_004300692.1	N-Term(TMT10); K7(TMT10)	0.003806	30.17	0.0335603	2	1225.72	1.39474	0
sYASIVk	3	FANhyb_rscf00001157.1.g00004.1;XP_004290176.1;XP_004299295.1;XP_004306069.1	N-Term(TMT10); K7(TMT10)	0.001133	32.54	0.0169384	2	1225.75	-0.997892	0
tAATIYk	3	XP_004293420.1	N-Term(TMT10); K7(TMT10)	0.004564	33.75	0.0117232	2	1225.76	1.09345	0	2.40977	3	5.78282	1.44327	3	2.00154	1.28646	3	2.41735	1.16723	3	7.04243	1.98488	3	4.80754	1.42964	3	5.52829	1.59375	3	1.96275	1.42112	3	4.15841	1.42251	3	1.23732
hVLVDGk	10	XP_004294780.1;XP_004307685.1	N-Term(TMT10); K7(TMT10)	0.005776	31.58	0.0157771	2	1225.77	-0.117533	0
iTHGIVk	3	FANhyb_rscf00001332.1.g00001.1	N-Term(TMT10); K7(TMT10)	0.002441	24.85	0.0219318	2	1225.8	-0.120015	0	1.45492	3	21.236	1.40324	3	17.2134	1.22061	3	3.37339	1.33307	3	4.74396	1.77297	2	45.7505	1.44313	3	44.1034	1.07641	3	13.7154	1.09666	3	4.44244	1.06345	3	37.4615
lLPLLAk	1	XP_011466939.1;FANhyb_rscf00001842.1.g00001.1	N-Term(TMT10); K7(TMT10)	0.006036	30.98	0.000796104	2	1225.87	0.256638	0
fITDEDEE	1	XP_004290871.1	N-Term(TMT10)	0.0007845	47.85	6.56236e-05	2	1226.56	-0.973725	0	1.23654	1		1.76061	1		1.27048	1		1.17394	1		0.798192	1		0.752561	1		0.876117	1		1.136	1		1.43898	1
tSGYNVk	2	XP_011464506.1	N-Term(TMT10); K7(TMT10)	0.00525	29.04	0.0336794	2	1226.71	-0.597192	0	2.94843	2	37.0557	1.41973	2	31.5009	1.20085	2	17.7675	1.29727	2	23.9903	2.52274	2	22.9859	1.64585	2	20.8154	2.30821	2	27.1425	1.53502	2	41.7159	1.65877	2	14.4934
aTQFSSk	2	FANhyb_rscf00000774.1.g00003.1;XP_004309551.1	N-Term(TMT10); K7(TMT10)	0.0008744	38.83	0.00353479	2	1226.71	-0.00828407	0
gGLSSGYk	2	FANhyb_rscf00000391.1.g00011.1	N-Term(TMT10); K8(TMT10)	3.073e-05	39.9	0.00276289	2	1226.72	0.688285	0	1.0076	2	0.429258	1.00295	2	3.24203	1.1568	2	4.45467	1.0107	2	5.91254	0.842292	2	3.19316	0.927866	2	8.60007	0.869082	2	13.4197	1.05965	2	7.07778	0.943244	2	16.5469
gVAEHGAk	4	FANhyb_rscf00001285.1.g00004.1;XP_004302499.1	N-Term(TMT10); K8(TMT10)	1.055e-05	46.67	0.000519897	2	1226.73	0.0753036	0
aFNAFAk	1	XP_004296391.1	N-Term(TMT10); K7(TMT10)	0.00162	28.57	0.0334284	2	1226.73	-0.713984	0	1.26387	1		1.20133	1		1.48141	1		1.07426	1		0.970815	1		1.03804	1		0.750675	1		0.779279	1		0.819776	1
tVLIEGIPR	2	FANhyb_rscf00000396.1.g00010.1;XP_004302817.1	N-Term(TMT10)	4.908e-05	49.06	0.000193698	2	1226.77	0.872785	0
vAVVGVPk	4	XP_011458966.1	N-Term(TMT10); K8(TMT10)	0.000202	42.3	0.000688947	2	1226.82	0.150664	0	1.47047	4	11.2675	1.23546	4	2.81998	1.28891	4	5.50953	0.943706	4	6.59939	0.979005	4	1.32802	0.910156	4	5.32227	1.41297	4	10.0256	1.16714	4	2.78504	1.37757	4	11.5257
aVPALAVk	4	XP_004307451.1;FANhyb_icon00004487_a.1.g00001.1	N-Term(TMT10); K8(TMT10)	0.002056	51.67	7.965e-05	2	1226.82	0.0511626	0
eTLAmFDR	2	XP_011457835.1	N-Term(TMT10); M5(Oxidation)	0.0007287	39.56	0.00157694	2	1227.63	1.92578	0	1.22679	2	19.4495	1.28121	2	21.945	1.13358	2	4.09311	0.844899	2	19.7425	0.755339	2	15.8641	0.753162	2	26.5987	0.999947	2	6.91545	0.943239	2	10.4092	1.1217	2	31.1755
fGYNNDIR	1	FANhyb_rscf00000154.1.g00013.1;XP_004302432.1	N-Term(TMT10)	0.004411	27.25	0.0271245	2	1227.63	-0.379572	0
sAASNQQHR	7	XP_004307261.1	N-Term(TMT10)	0.0003338	44.6	0.000577317	3	1227.64	0.373703	0	1.14641	7	161.074	1.02298	7	102.312	0.8512	7	65.7462	0.923899	7	56.6014	1.52203	7	326.556	1.30503	7	184.431	1.27832	7	216.855	0.911207	7	82.4954	1.09057	7	208.692
qLNTYGFR	1	XP_004308106.1;XP_004300222.1;XP_004291052.1	N-Term(TMT10)	0.001273	25.69	0.0710854	2	1227.67	-0.183177	0
dGNHGAAk	4	FANhyb_rscf00003202.1.g00001.1;XP_004299965.1	N-Term(TMT10); K8(TMT10)	0.0003045	31.73	0.0204786	2	1227.69	0.474847	0
sGLNQIPNR	1	FANhyb_rscf00000433.1.g00007.1	N-Term(TMT10)	0.005447	19.52	0.362981	2	1227.7	-1.00416	0	2.12994	1		1.07065	1		1.41551	1		1.19542	1		2.5457	1		1.54546	1		2.17702	1		1.16086	1		1.75157	1
qAVDISPLR	2	FANhyb_rscf00001425.1.g00005.1;XP_004290841.1	N-Term(TMT10)	0.001788	35.41	0.00857465	2	1227.73	-0.617439	0
hDILGSk	2	XP_004288850.1	N-Term(TMT10); K7(TMT10)	0.002122	27.23	0.0483494	3	1227.74	-1.23172	0	0.902451	2	25.9442	0.947105	2	1.49072	1.17208	2	13.9048	1.16992	2	10.2303	1.15042	2	32.9782	1.06692	2	3.89502	1.24127	2	33.8331	1.11776	2	14.8052	1.10478	2	5.88905
gVAPMLAAIR	1	XP_004303998.1	N-Term(TMT10)	1.56e-05	38.56	0.00355952	2	1227.75	0.498056	0	0.982039	1		0.918004	1		0.984814	1		1.16948	1		0.961815	1		0.928609	1		1.02428	1		1.04844	1		0.743329	1
yLAGFAk	1	XP_004294274.1	N-Term(TMT10); K7(TMT10)	0.005527	28.51	0.0372757	2	1227.75	-0.219728	0	1.97679	1		1.55247	1		1.20456	1		1.00064	1		1.50735	1		1.07214	1		1.72506	1		1.28463	1		1.39329	1
eANYAmER	1	FANhyb_rscf00000404.1.g00002.1	N-Term(TMT10); M6(Oxidation)	0.0007044	31.76	0.00410086	2	1228.58	0.543278	0	0.728759	1		0.757296	1		0.717858	1		0.80454	1		0.597888	1		0.661153	1		1.06619	1		0.844738	1		0.766128	1
gAIANPDEGR	1	FANhyb_rscf00000528.1.g00002.1;XP_004299713.1	N-Term(TMT10)	0.002307	31.68	0.0138218	2	1228.65	0.472128	0
gAGEPSASAPR	1	XP_004302588.1	N-Term(TMT10)	8.523e-05	44.24	0.000762825	2	1228.65	0.571482	0	0.738561	1		0.744595	1		0.843064	1		0.930182	1		0.686802	1		0.920015	1		0.713756	1		0.872167	1		0.765416	1
yDAFVSAAR	1	XP_011461764.1	N-Term(TMT10)	0.0008339	34.61	0.00748959	2	1228.65	0.395824	0	2.34908	1		1.16808	1		1.58465	1		1.50611	1		1.18792	1		0.809233	1		2.11691	1		0.998068	1		1.6348	1
tNFSSSk	1	XP_011458653.1	N-Term(TMT10); K7(TMT10)	0.005117	21.17	0.196306	2	1228.7	1.07485	0	1.60846	1		0.748604	1		1.09812	1		1.1631	1		2.1331	1		1.63948	1		1.70005	1		1.12725	1		1.24725	1
aAQEHSk	3	FANhyb_rscf00000813.1.g00003.1;XP_004298670.1	N-Term(TMT10); K7(TMT10)	0.0007273	30.01	0.0270377	2	1228.71	1.06708	0
nIVEQAAVR	2	FANhyb_rscf00000530.1.g00011.1	N-Term(TMT10)	0.0007409	52.02	0.000199723	2	1228.72	-0.824376	0	2.00905	2	61.3122	1.02053	2	10.2792	1.14684	2	24.9792	1.25919	2	22.6415	1.80724	2	55.5214	1.37353	2	40.7952	1.71441	2	42.1585	1.31936	2	25.1625	1.56687	2	39.5246
gGPVDPTk	3	XP_004297489.1	N-Term(TMT10); K8(TMT10)	0.005513	28.39	0.0407105	2	1228.73	0.1538	0	1.04788	3	3.07936	1.14603	3	2.23913	1.16806	3	2.12563	1.13739	3	0.918214	1.00431	3	7.16645	0.934796	3	0.0344959	1.1558	3	3.25948	0.98101	3	0.188842	1.21229	3	10.7657
vAEAIEVLR	3	XP_004291087.1;FANhyb_icon00039965_a.1.g00001.1	N-Term(TMT10)	0.001405	29.26	0.0377667	2	1228.75	0.257441	0
dAAVLEILR	3	FANhyb_icon00002690_a.1.g00001.1	N-Term(TMT10)	3.344e-05	43.33	0.0014818	2	1228.75	0.158096	0	1.01848	3	5.58612	1.32947	3	7.54423	1.08269	3	6.79958	0.910553	3	1.84283	0.835658	3	1.30971	0.809839	3	0.548112	0.982318	3	11.2386	1.04593	3	1.81597	0.933373	3	0.231719
fSLAPLVPR	2	FANhyb_icon00002114_a.1.g00001.1;XP_004306579.1	N-Term(TMT10)	0.0002767	40.59	0.00236139	2	1228.76	0.264591	0
hLAEFLDR	3	XP_004302470.1	N-Term(TMT10)	0.001003	38.29	0.00463287	3	1229.68	-0.528216	0	0.894529	3	24.354	0.994694	3	6.92255	0.928538	3	26.845	0.937502	3	0.0363389	0.749846	3	13.387	0.864512	3	5.34439	1.514	3	93.9904	1.025	3	25.1438	1.05465	3	15.8197
vEEFIHAR	1	XP_011458470.1	N-Term(TMT10)	0.001229	21.21	0.23651	3	1229.68	-0.751573	0	0.85821	1		0.900312	1		0.949332	1		1.13023	1		0.741819	1		0.640216	1		1.7971	1		0.814907	1		0.846446	1
lmLLHDSR	2	XP_004307168.1	N-Term(TMT10); M2(Oxidation)	0.001507	28.82	0.037004	3	1229.69	1.0454	0	0.560285	2	50.5719	0.636216	2	32.4422	0.716664	2	24.8183	0.764481	2	6.0088	0.665751	2	13.0788	0.76212	2	27.3112	0.51056	2	43.5831	0.688839	2	17.9862	0.588031	2	8.49185
gAVENLLER	2	XP_004295956.1	N-Term(TMT10)	0.0001908	40.09	0.00338904	2	1229.71	0.656186	0	0.646045	2	21.3987	0.809643	2	13.7492	0.817698	2	29.4093	0.839255	2	4.77263	0.676803	2	9.41827	0.765039	2	5.57066	0.687842	2	14.5736	0.7409	2	5.73302	0.667425	2	7.28257
aEVLHLYR	2	XP_004304244.1	N-Term(TMT10)	0.0003481	37.05	0.00733741	3	1229.72	-1.29186	0	0.988365	2	12.2298	1.14316	2	20.8113	1.0197	2	2.52799	1.24553	2	14.7912	0.61867	2	49.8401	0.766437	2	26.9066	1.08707	2	5.71216	0.494597	2	109.411	1.19627	2	30.0972
lLIEEEVR	2	XP_004291047.1	N-Term(TMT10)	0.0005184	46.82	0.000723734	2	1229.73	1.64597	0	0.939999	2	21.3471	1.03725	2	13.5251	0.974098	2	24.9735	1.00116	2	2.08638	0.821815	2	22.7041	0.967698	2	18.0844	0.928441	2	21.2719	0.920062	2	15.7361	0.951936	2	23.0913
lQAISEAIR	2	XP_011459170.1	N-Term(TMT10)	8.939e-05	52.76	0.000192268	2	1229.74	0.157364	0	0.908861	2	19.4148	0.953934	2	4.76914	0.832961	2	4.37521	0.950706	2	7.23351	1.48544	2	7.44073	1.28805	2	20.3098	1.11053	2	8.16995	1.35929	2	23.5269	1.18895	2	13.4713
vDPLAEk	3	FANhyb_rscf00004376.1.g00001.1;XP_004306726.1	N-Term(TMT10); K7(TMT10)	0.005102	28.39	0.0494031	3	1229.75	0.0566956	0
nVQGLLk	1	XP_004296518.1	N-Term(TMT10); K7(TMT10)	0.00568	22.79	0.133871	2	1229.8	-0.0585447	0	1.87938	1		1.11931	1		1.13479	1		0.935068	1		1.73441	1		1.11192	1		1.46766	1		1.213	1		1.31778	1
iLVDIAk	4	XP_004295122.1	N-Term(TMT10); K7(TMT10)	0.005816	44.3	0.00113876	2	1229.82	-0.565826	0	1.07248	4	24.1302	1.05027	4	12.4047	1.20597	4	9.48842	1.07553	4	4.9121	0.968569	4	20.7271	1.07183	4	7.0391	1.21874	4	11.862	1.18672	4	2.89152	1.07839	4	16.6953
aVEILVk	1	XP_011470144.1;XP_011470143.1;FANhyb_rscf00000272.1.g00004.1	N-Term(TMT10); K7(TMT10)	0.0009051	37.55	0.00507161	2	1229.82	-0.26805	0
eVALVLk	2	FANhyb_rscf00002461.1.g00001.1	N-Term(TMT10); K7(TMT10)	0.004184	36.64	0.00625383	2	1229.82	-0.168792	0	0.969952	2	10.0562	0.955172	2	26.3317	0.828606	2	29.8553	1.15622	2	27.4612	0.776171	2	8.04835	0.804507	2	12.3837	1.004	2	10.2516	0.945747	2	18.5017	0.929431	2	16.7846
vVIEALk	3	FANhyb_rscf00000388.1.g00004.1;XP_004296954.1	N-Term(TMT10); K7(TMT10)	0.004605	44.02	0.00114326	2	1229.82	1.12157	0
lLQDLEDR	1	XP_004302460.1	N-Term(TMT10)	0.001582	42.64	0.00160901	2	1230.69	-1.03153	0	1.1956	1		1.53046	1		1.28078	1		0.734544	1		0.814489	1		0.918211	1		0.545437	1		0.786676	1		1.27049	1
eAALLEAER	1	XP_004297434.1	N-Term(TMT10)	0.0009595	20.32	0.288909	2	1230.69	1.83681	0	0.495199	1		0.638097	1		0.812227	1		0.573456	1		0.616825	1		0.701366	1		0.466252	1		0.64216	1		0.561035	1
vQAALTENR	2	XP_004291436.1;FANhyb_rscf00000111.1.g00003.1	N-Term(TMT10)	0.001215	22.55	0.18734	2	1230.7	-1.3287	0
qQAADLISR	1	FANhyb_rscf00000944.1.g00003.1;XP_004290532.1	N-Term(TMT10)	0.003568	26.55	0.0715936	2	1230.7	-0.336824	0
iAcGIIGLQG	1	FANhyb_icon00000213_a.1.g00001.1	N-Term(TMT10); C3(Carbamidomethyl)	2.506e-05	60.71	3.0613e-05	2	1230.71	2.57396	0	0.944048	1		0.927514	1		1.22859	1		1.37017	1		1.36973	1		1.10294	1		0.729495	1		1.03507	1		0.866336	1
lSDLLDVAR	2	XP_011466525.1;XP_004302704.1	N-Term(TMT10)	5.076e-05	48.98	0.000428113	2	1230.73	2.23102	0
gGGIGGGIGk	3	XP_011462288.1	N-Term(TMT10); K10(TMT10)	1.459e-05	50.77	0.000329568	2	1230.76	0.414914	0	0.32974	3	105.061	0.31904	3	67.8261	0.35871	3	114.936	1.35455	3	1.72517	1.79377	3	18.4598	2.48301	3	8.22963	0.930005	1		0.577955	3	36.1403	0.534008	3	0.363088
qAVAAAGGk	3	XP_004292687.1	N-Term(TMT10); K9(TMT10)	2.832e-05	56.22	9.37216e-05	2	1230.76	1.31569	0	2.01778	3	2.83223	1.27623	3	4.10577	1.33002	3	4.51006	1.05744	3	1.14325	1.51342	3	5.95773	1.09689	3	15.1909	1.50031	3	1.31076	1.28971	3	9.95304	1.57758	3	5.06342
nTVIPTk	5	FANhyb_rscf00000514.1.g00008.1;XP_004300491.1	N-Term(TMT10); K7(TMT10)	0.0009902	29.83	0.0632791	3	1230.78	-0.764675	0
eAIAGALk	3	XP_004294407.1	N-Term(TMT10); K8(TMT10)	5.651e-05	44.51	0.00202132	3	1230.78	-0.483381	0	0.963498	3	4.56616	1.12115	3	11.5889	1.07994	3	6.21044	0.981051	3	0.34296	1.08352	3	1.78864	1.10826	3	14.5536	0.903921	3	6.7136	1.13834	3	6.91511	1.23128	3	9.72001
lAEAAGLk	2	FANhyb_rscf00000021.1.g00018.1;XP_004291883.1	N-Term(TMT10); K8(TMT10)	0.000234	37.93	0.00916457	2	1230.78	-0.174913	0
lVEGVAGk	1	XP_004288204.2	N-Term(TMT10); K8(TMT10)	0.001106	31.82	0.0374207	2	1230.78	0.519355	0	1.23707	1		1.04416	1		1.34258	1		1.21243	1		1.10221	1		1.37007	1		1.02958	1		1.19736	1		1.12342	1
tQIAVLk	1	FANhyb_rscf00000079.1.g00010.1	N-Term(TMT10); K7(TMT10)	0.0007127	38.79	0.00415547	2	1230.82	0.42581	0	1.68016	1		1.08853	1		1.16152	1		1.07534	1		1.88776	1		1.1123	1		1.96638	1		1.36049	1		1.38313	1
gFWAHDNR	1	XP_004296812.1	N-Term(TMT10)	0.00397	14.82	0.344442	3	1231.62	0.565625	0	0.468604	1		0.62771	1		0.689966	1		0.705948	1		0.545286	1		0.667437	1		0.565069	1		0.793901	1		0.587495	1
sAGQQQNNR	1	FANhyb_icon00019805_a.1.g00001.1	N-Term(TMT10)	0.003618	19.28	0.181769	2	1231.63	-0.125499	0	1.61942	1		1.02222	1		1.16584	1		0.981864	1		1.05323	1		1.02121	1		1.62857	1		0.720701	1		1.09447	1
dFTVHIDR	2	XP_011464546.1;FANhyb_rscf00000007.1.g00014.1	N-Term(TMT10)	0.002727	26.84	0.058999	3	1231.66	-0.0662985	0
dSIAAGIEAR	1	XP_004303756.1	N-Term(TMT10)	0.0006029	32.07	0.0209543	2	1231.68	-0.155559	0	1.09337	1		0.991883	1		1.05506	1		0.890999	1		0.777317	1		0.815329	1		1.1533	1		0.974238	1		1.01764	1
dNNLLGk	4	FANhyb_rscf00000501.1.g00003.1;XP_004302715.1;FANhyb_rscf00000060.1.g00021.1;FANhyb_rscf00000233.1.g00002.1;FANhyb_rscf00000891.1.g00002.1;FANhyb_rscf00004349.1.g00001.1;XP_004307527.1	N-Term(TMT10); K7(TMT10)	0.002453	43.78	0.0017359	2	1231.74	0.0334209	0
sVANTGPk	1	XP_011460802.1	N-Term(TMT10); K8(TMT10)	0.001017	27.32	0.0777557	2	1231.74	-1.25493	0	0.840132	1		0.71838	1		0.694972	1		1.14616	1		1.48879	1		1.18844	1		1.14463	1		0.925232	1		1.08701	1
aYAAHLk	4	XP_004299316.1	N-Term(TMT10); K7(TMT10)	0.000536	37.58	0.0113129	2	1231.76	0.0486744	0	0.796641	4	38.4398	0.869587	4	15.135	0.815924	4	25.3599	1.00127	4	12.2647	1.00952	4	14.1798	1.23841	4	12.0904	0.848557	4	6.99739	0.849145	4	10.4234	1.0126	4	4.17148
qLGAWAk	1	XP_004307026.1	N-Term(TMT10); K7(TMT10)	0.001523	35.6	0.0178474	2	1231.76	0.0324374	0	1.76212	1		1.17959	1		1.17683	1		1.06131	1		1.67024	1		1.39654	1		1.93508	1		1.794	1		1.16655	1
eEVAVVk	4	XP_004293441.1	N-Term(TMT10); K7(TMT10)	0.0008621	35.1	0.021014	2	1231.77	-0.86947	0	1.02588	4	20.4716	1.12277	4	13.597	1.19827	4	12.6789	0.744752	4	21.7726	0.605795	4	10.1209	0.54309	4	17.944	1.2683	4	12.2288	1.23396	4	11.2231	1.10447	4	3.6199
eIIEAAk	1	XP_004297546.1	N-Term(TMT10); K7(TMT10)	0.002413	29.79	0.0661212	2	1231.77	-0.175756	0	0.827102	1		0.782566	1		0.870237	1		0.945601	1		0.840401	1		1.01583	1		0.79313	1		0.972871	1		0.847126	1
iAIGASGGk	1	XP_004291313.2	N-Term(TMT10); K9(TMT10)	0.0006833	39.43	0.00722918	2	1231.77	-4.84126	0	1.19442	1		0.802427	1		1.05291	1		1.20436	1		1.4805	1		1.50139	1		1.15264	1		1.32105	1		0.92068	1
vGSAAQLk	10	FANhyb_rscf00000001.1.g00025.1;YP_004286087.1	N-Term(TMT10); K8(TMT10)	9.141e-05	43.85	0.00286408	2	1231.78	-0.670879	0
gNALSLAk	1	FANhyb_icon00000742_a.1.g00001.1	N-Term(TMT10); K8(TMT10)	0.000291	26.71	0.136515	2	1231.78	-0.472677	0	1.02628	1		0.877828	1		0.992738	1		0.950275	1		1.18168	1		0.964878	1		1.24	1		0.955967	1		0.947561	1
tVVQAQk	6	XP_004297568.1	N-Term(TMT10); K7(TMT10)	0.0005536	42.48	0.0037653	2	1231.78	0.724652	0	1.71327	6	3.23313	1.21984	6	4.26588	1.09531	6	15.5236	1.18426	6	17.8552	1.81709	6	9.15055	1.33356	6	13.2035	1.58726	6	14.2246	1.19191	6	5.18966	1.28323	6	16.1521
sQALIGGk	1	XP_004293797.1	N-Term(TMT10); K8(TMT10)	0.002739	27.6	0.115824	2	1231.78	2.00484	0	2.45456	1		1.26762	1		1.73441	1		1.18046	1		1.89361	1		1.55449	1		1.78214	1		1.65406	1		2.00481	1
aELSLLk	2	XP_004309991.1	N-Term(TMT10); K7(TMT10)	0.005318	27.59	0.0835196	2	1231.8	-1.26831	0	1.05715	2	12.9655	1.1262	2	10.4877	1.23706	2	0.463485	1.1826	2	0.291249	1.07151	2	1.11487	1.12906	2	0.505573	1.13571	2	8.7408	1.15813	2	0.512217	1.14361	2	2.57836
vVVELSk	2	XP_004290676.1	N-Term(TMT10); K7(TMT10)	0.002439	35.76	0.0068887	2	1231.8	0.911863	0	1.16337	2	13.6019	1.40794	2	5.79994	1.32535	2	3.47768	0.923782	2	7.30494	0.878382	2	8.52878	0.839272	2	1.84062	1.09272	2	15.4126	1.21644	2	27.6455	1.20877	2	13.3765
vLVDISk	1	XP_004291314.1	N-Term(TMT10); K7(TMT10)	0.005067	40.06	0.00272213	2	1231.8	0.218171	0	1.21703	1		1.20032	1		1.14322	1		1.11851	1		0.979281	1		0.998995	1		1.49719	1		1.28673	1		1.09653	1
nYAAHAk	3	XP_004296862.1	N-Term(TMT10); K7(TMT10)	0.0006203	35.59	0.013237	2	1232.71	-1.83098	0	1.08656	3	15.9246	1.24812	3	11.0865	1.01854	3	14.728	1.23595	3	1.81634	1.74277	3	1.93404	1.75747	3	0.962623	1.23432	3	27.0179	1.09487	3	10.6697	1.4329	3	4.05291
aLILGMETR	1	FANhyb_rscf00000057.1.g00006.1;XP_011464198.1	N-Term(TMT10)	0.000236	33.12	0.0234989	2	1232.72	-0.723213	0
vAEAEQk	2	XP_004287661.1	N-Term(TMT10); K7(TMT10)	0.004838	28.4	0.0703206	2	1232.73	2.10382	0	0.877346	2	77.3337	1.08658	2	50.3296	0.87551	2	31.1367	0.939932	2	7.14111	0.824071	2	62.8667	0.826944	2	33.7028	0.744613	2	58.9452	0.86495	2	38.6951	0.772328	2	44.7848
nVVDAEk	1	XP_004297255.1	N-Term(TMT10); K7(TMT10)	0.005318	32.2	0.0300677	2	1232.72	-0.767899	0	1.45626	1		1.28676	1		1.06008	1		1.2015	1		1.65959	1		1.42779	1		1.17249	1		1.06865	1		1.26864	1
aASAETPk	1	XP_004307848.1	N-Term(TMT10); K8(TMT10)	0.001185	30.03	0.0495068	2	1232.72	-0.569849	0	0.72297	1		0.693981	1		1.01946	1		0.855028	1		1.18832	1		1.24845	1		0.482007	1		0.844645	1		1.05598	1
tVDGPSAk	9	XP_004310041.1	N-Term(TMT10); K8(TMT10)	0.004788	40.23	0.00466148	2	1232.72	-0.17375	0	1.70976	9	19.0598	1.52472	9	13.0765	1.29838	9	16.0924	1.21493	9	11.7008	1.47965	9	19.2571	1.22123	9	6.33248	1.45658	9	15.0607	1.14729	9	11.8061	1.4435	9	8.87908
sTVVSLIER	1	XP_004304461.2;XP_004304313.1	N-Term(TMT10)	0.0004371	29.22	0.0776086	2	1232.74	0.135719	0
aEAWIGk	1	XP_011461745.1	N-Term(TMT10); K7(TMT10)	0.005907	28.96	0.0831591	2	1232.74	0.914528	0	0.924887	1		1.0251	1		0.886732	1		1.00391	1		0.865908	1		0.952912	1		0.882047	1		1.06511	1		0.984724	1
iFLENVIR	3	FANhyb_rscf00000294.1.g00011.1	N-Term(TMT10)	0.002202	41.72	0.00429359	3	1232.75	-1.21297	0	0.695075	3	19.5941	0.609942	3	3.72929	0.639177	3	16.2912	1.29924	3	4.44797	1.5719	3	15.1855	1.98628	3	6.59067	0.604466	2	26.2926	0.708181	3	19.7384	1.05737	3	3.6411
eLSAVQk	3	XP_004300090.1;FANhyb_rscf00000435.1.g00002.1	N-Term(TMT10); K7(TMT10)	0.001151	37.08	0.0141233	2	1232.76	-0.671326	0
aQVTEVk	1	XP_004293741.1	N-Term(TMT10); K7(TMT10)	0.0019	32.14	0.0440489	2	1232.76	-0.671326	0	0.927711	1		0.970103	1		1.08272	1		0.928824	1		1.10349	1		1.19465	1		0.851002	1		0.955467	1		1.0735	1
vGDASVVk	1	XP_004303046.1;XP_004307020.1	N-Term(TMT10); K8(TMT10)	0.004889	24.29	0.268494	3	1232.76	-0.616079	0
eISVAAGk	2	XP_004302492.1	N-Term(TMT10); K8(TMT10)	0.00444	26.49	0.161784	2	1232.76	-0.580416	0	0.87535	2	12.6947	0.939354	2	8.25312	1.032	2	5.81786	1.01289	2	2.80447	0.950242	2	18.1961	1.03101	2	6.30873	0.978664	2	24.8158	0.929589	2	6.08978	0.949606	2	12.9205
nTTIPTk	3	FANhyb_rscf00000501.1.g00003.1;XP_004302715.1;FANhyb_rscf00000060.1.g00021.1;FANhyb_rscf00000891.1.g00002.1;FANhyb_rscf00000523.1.g00005.1;FANhyb_rscf00000233.1.g00002.1;FANhyb_rscf00004349.1.g00001.1;XP_004307527.1	N-Term(TMT10); K7(TMT10)	0.003539	26.93	0.128048	3	1232.76	0.217075	0
aSAEVLGk	1	FANhyb_rscf00000998.1.g00003.1;XP_004292489.1;XP_004300851.1;XP_004287382.1;FANhyb_rscf00000282.1.g00017.1;FANhyb_rscf00001189.1.g00002.1;FANhyb_icon00000110_a.1.g00001.1	N-Term(TMT10); K8(TMT10)	0.0002305	37.65	0.0108486	2	1232.76	0.211759	0
iVMAAAAk	2	XP_011468213.1	N-Term(TMT10); K8(TMT10)	0.0001707	37.27	0.0121125	2	1232.78	0.538634	0	1.1796	2	1.649	0.997223	2	3.68322	0.99225	2	3.02706	0.900194	2	1.02973	1.22323	2	20.8878	0.92487	2	14.687	1.14136	2	9.38904	0.968315	2	13.1954	1.15473	2	10.7511
sLTAAIAk	9	FANhyb_rscf00001581.1.g00003.1;XP_004294095.1	N-Term(TMT10); K8(TMT10)	2.501e-05	45.37	0.00107449	2	1232.8	0.506338	0
lATAATVk	5	XP_004300447.1	N-Term(TMT10); K8(TMT10)	4.959e-05	49.64	0.000401977	2	1232.8	-0.384832	0	1.54213	5	8.95686	1.18196	5	9.06455	1.09948	5	12.3233	1.23898	5	7.02217	1.92715	5	29.3837	1.57066	5	27.5597	1.17328	5	22.8022	0.973859	5	17.4363	1.29614	5	10.1575
sGIAGTTNQR	2	FANhyb_rscf00000720.1.g00004.1	N-Term(TMT10)	2.337e-06	48.5	0.000448481	2	1233.67	-2.53128	0	1.27699	2	51.823	0.803917	2	29.9758	0.870776	2	17.7444	1.08202	2	31.936	1.29517	2	59.0496	1.13157	2	55.4428	1.21302	2	36.1492	1.04031	2	23.5358	0.899574	2	27.1836
qEQAATk	1	XP_004299388.1	N-Term(TMT10); K7(TMT10)	0.005148	30.46	0.0398477	2	1233.72	-0.273156	0	0.733361	1		0.973703	1		0.950418	1		0.957342	1		1.21008	1		1.22897	1		0.769655	1		0.828515	1		0.860769	1
gLSFHSk	1	FANhyb_rscf00000208.1.g00002.1;XP_004293978.1	N-Term(TMT10); K7(TMT10)	0.003091	35.81	0.0148137	2	1233.73	-2.24491	0
gHYTIGk	6	XP_004299843.1;XP_004288297.1;XP_004304311.1;XP_011457777.1	N-Term(TMT10); K7(TMT10)	0.00212	29.64	0.0602423	3	1233.74	0.74535	0
eVLLDLFR	3	FANhyb_rscf00000797.1.g00002.1	N-Term(TMT10)	0.000936	32.59	0.0322498	2	1233.74	0.7192	0	0.816344	3	18.3767	0.823287	3	9.39937	0.928547	3	6.76604	0.891654	3	4.32409	1.07984	3	22.1676	0.970788	3	0.136171	1.04955	3	4.53126	1.22077	3	12.9433	0.759152	3	17.9056
qTAASAVk	2	FANhyb_rscf00000944.1.g00003.1;XP_004290532.1	N-Term(TMT10); K8(TMT10)	4.536e-05	53	0.000287681	2	1233.76	1.10146	0
aTLAGSGAk	2	XP_011459511.1	N-Term(TMT10); K9(TMT10)	0.0005057	29.46	0.0649998	2	1233.76	1.29124	0	1.02223	2	2.34161	0.831707	2	7.99959	1.02155	2	8.65892	1.10544	2	2.64392	0.959683	2	12.9191	0.953311	2	8.63025	1.21029	2	9.72581	1.11415	2	9.86027	0.877642	2	13.2693
sLDSLIk	2	FANhyb_rscf00000950.1.g00001.1;FANhyb_rscf00000038.1.g00014.1	N-Term(TMT10); K7(TMT10)	0.005473	26.41	0.0711964	2	1233.78	0.307073	0
aAEAFEDPR	1	FANhyb_rscf00000041.1.g00009.1;XP_011463170.1	N-Term(TMT10)	0.00111	30.17	0.0159147	2	1234.63	-0.658725	0
vSGNSSNQGR	1	FANhyb_icon00024220_a.1.g00001.1	N-Term(TMT10)	0.001844	22.22	0.127456	2	1234.63	0.735322	0	1.459	1		0.876542	1		1.13505	1		0.973097	1		1.411	1		1.17269	1		1.18928	1		1.08066	1		1.37963	1
tGYHFQPR	3	XP_004297549.1	N-Term(TMT10)	0.001271	20.54	0.275962	3	1234.65	0.0790034	0	1.52436	3	3.75112	1.0525	3	19.4623	1.07861	3	0.445096	0.955879	3	4.1323	1.07968	3	6.93291	1.01501	3	2.91254	1.28301	3	8.26431	1.25101	3	5.2815	0.918116	3	42.2286
tEAGAAGTATR	1	FANhyb_rscf00003765.1.g00001.1	N-Term(TMT10)	3.228e-05	40.89	0.0026763	2	1234.66	0.123043	0	1.04899	1		0.711502	1		0.69536	1		0.577661	1		0.738756	1		0.541426	1		0.906314	1		0.609469	1		0.78975	1
aVNSGTSDVR	1	XP_004297344.1	N-Term(TMT10)	0.0003938	33.13	0.0163676	2	1234.66	0.62549	0	0.602073	1		0.650062	1		0.756473	1		0.861318	1		0.744906	1		0.879445	1		0.575176	1		0.668692	1		0.790604	1
sISGSSQSPR	1	XP_011467267.1	N-Term(TMT10)	4.088e-06	45.3	0.000972423	2	1234.66	1.02907	0	1.61354	1		1.29212	1		1.23397	1		1.18631	1		1.99604	1		1.54438	1		1.32698	1		1.34283	1		1.3526	1
iTGIQNmGR	3	XP_004307026.1;FANhyb_icon00004728_a.1.g00001.1	N-Term(TMT10); M7(Oxidation)	0.001323	37.21	0.00713855	2	1234.68	-0.428248	0
lFAIDVDGR	3	XP_004290126.1	N-Term(TMT10)	3.576e-05	53.34	0.000245395	2	1234.7	0.811275	0	1.14278	3	18.7069	1.25606	3	15.6654	1.0403	3	5.58024	1.00287	3	7.78486	0.917059	3	35.2177	0.917894	3	9.5488	0.915044	3	7.70939	0.9657	3	14.7949	1.01144	3	10.103
eQFIELAR	1	FANhyb_rscf00000251.1.g00007.1	N-Term(TMT10)	0.002752	28.82	0.0623951	2	1234.7	-1.65229	0	0.568188	1		0.61951	1		0.646003	1		0.980706	1		1.03586	1		1.23874	1		0.581726	1		0.750184	1		0.636362	1
vSAIESMLR	1	XP_011458063.1	N-Term(TMT10)	0.0007889	27.52	0.0937273	2	1234.7	-1.7204	0	1.14871	1		1.1569	1		1.1934	1		1.08791	1		1.58369	1		1.23391	1		1.33777	1		1.26085	1		1.23418	1
sEAPASSk	1	XP_004290686.1	N-Term(TMT10); K8(TMT10)	0.002222	32.83	0.0260076	2	1234.71	1.29984	0	0.788249	1		1.03696	1		0.836165	1		0.834163	1		1.26536	1		0.978645	1		0.7142	1		0.927683	1		0.93143	1
aTSQGQGk	1	FANhyb_rscf00002033.1.g00001.1	N-Term(TMT10); K8(TMT10)	0.0001951	32.65	0.0322419	2	1234.72	1.49793	0	1.05184	1		0.979113	1		1.1981	1		1.26834	1		1.13143	1		1.20963	1		1.03602	1		1.01877	1		1.25538	1
fETALGVLR	3	XP_004288113.1;FANhyb_rscf00000220.1.g00004.1	N-Term(TMT10)	0.002905	34.76	0.0190157	2	1234.74	5.85079	0
sDAVGSIk	2	FANhyb_rscf00000406.1.g00005.1;XP_011466969.1	N-Term(TMT10); K8(TMT10)	0.0005839	40.49	0.00499358	2	1234.74	0.201739	0
aGPFGTVk	1	XP_004291893.1	N-Term(TMT10); K8(TMT10)	0.004842	34.27	0.0198466	2	1234.76	-0.590139	0	1.67255	1		1.08747	1		1.11273	1		1.07619	1		1.55775	1		1.14746	1		1.11166	1		1.24229	1		1.03028	1
gAMTVLGk	1	FANhyb_rscf00000092.1.g00013.1;XP_004298966.1	N-Term(TMT10); K8(TMT10)	0.000285	32.21	0.0277742	2	1234.76	1.81329	0
tQTLSVk	1	FANhyb_rscf00000906.1.g00001.1;XP_004300116.1	N-Term(TMT10); K7(TMT10)	0.00127	28.36	0.0463903	2	1234.78	0.503945	0
aSSTAGSTGWLR	2	XP_004309488.1	N-Term(Acetyl)	0.002039	31.59	0.0100893	2	1235.6	2.3239	0
hPPHmDTR	4	FANhyb_rscf00000087.1.g00003.1;XP_004304385.1	N-Term(TMT10); M5(Oxidation)	0.00442	32.18	0.0104421	3	1235.62	0.568663	0
sLTmASQPR	3	FANhyb_rscf00000198.1.g00009.1;XP_004293996.1	N-Term(TMT10); M4(Oxidation)	0.001182	35.11	0.0104058	2	1235.66	-1.71315	0
yIHGDVFR	8	FANhyb_rscf00000563.1.g00005.1;FANhyb_rscf00000269.1.g00003.1	N-Term(TMT10)	0.004299	16.55	0.877492	3	1235.67	0.182792	0
fIEEAELR	1	FANhyb_rscf00000118.1.g00016.1	N-Term(TMT10)	0.001755	33.11	0.0217206	2	1235.68	-1.16611	0	0.980673	1		1.13224	1		0.990191	1		0.954492	1		0.777807	1		0.70066	1		1.07245	1		0.74632	1		1.20377	1
aYQEQVLR	1	XP_011459019.1	N-Term(TMT10)	0.001543	27.76	0.0902794	2	1235.69	-0.260448	0	0.736794	1		0.92076	1		1.12601	1		1.13353	1		0.768845	1		0.850231	1		1.08123	1		0.872488	1		0.88837	1
aASSEGkQ	1	FANhyb_rscf00007567.1.g00001.1	N-Term(TMT10); K7(TMT10)	0.00155	25.99	0.134696	2	1235.7	-1.47592	1	0.794171	1		0.843262	1		0.721739	1		1.06943	1		0.784811	1		0.878366	1		0.787813	1		0.775208	1		0.682218	1
sSSPSNAk	1	XP_004293527.2	N-Term(TMT10); K8(TMT10)	0.006302	23.52	0.235655	2	1235.7	0.112754	0	1.8946	1		1.22354	1		1.12827	1		1.38371	1		2.25647	1		1.97139	1		2.34855	1		1.56199	1		1.49378	1
iSFSQLQAI	3	XP_004290497.1	N-Term(TMT10)	3.323e-05	60.82	4.49573e-05	2	1235.72	-2.93858	0	0.968268	3	6.81188	0.941765	3	0.292137	1.12195	3	7.5386	1.06821	3	30.9575	1.18154	3	46.5502	1.10585	3	49.8196	1.19799	3	8.6539	1.02171	3	42.0746	1.02014	3	5.04871
qMVSNAk	1	XP_004303397.2	N-Term(TMT10); K7(TMT10)	0.001819	35.18	0.0164892	2	1235.72	-0.252641	0	0.500603	1		0.287538	1		0.403983	1		1.12763	1		1.65171	1		1.52487	1		0.497731	1		0.362441	1		0.447121	1
gSGMQLGk	1	FANhyb_rscf00000159.1.g00005.1;XP_004300123.1	N-Term(TMT10); K8(TMT10)	0.001202	26.24	0.129181	2	1235.72	0.035621	0
eAELTSk	2	FANhyb_rscf00002045.1.g00001.1;XP_011467675.1	N-Term(TMT10); K7(TMT10)	0.004529	30.61	0.0458377	2	1235.72	-0.0957545	0
aSYIGQLVR	1	XP_004300454.1	N-Term(TMT10)	0.0004836	30.46	0.0514513	2	1235.73	-0.56735	0	0.756338	1		0.809423	1		0.642613	1		0.949223	1		1.06285	1		1.05132	1		1.04925	1		0.949718	1		0.717729	1
sSASGQLk	2	XP_004299440.1	N-Term(TMT10); K8(TMT10)	0.001696	35.82	0.0125804	2	1235.73	-1.18199	0	1.82339	2	6.73734	1.33127	2	11.9582	1.2096	2	21.4397	1.21263	2	12.6323	1.69462	2	23.1513	1.53164	2	1.54984	1.74006	2	27.4737	1.33196	2	0.553043	1.61283	2	24.8799
tAISGGSGk	2	FANhyb_rscf00005030.1.g00001.1	N-Term(TMT10); K9(TMT10)	0.0003061	28.02	0.0758042	2	1235.73	-0.893735	0	2.63127	2	27.8348	1.26969	2	8.19387	1.06091	2	29.9576	1.04982	2	5.69062	1.56838	2	25.2126	1.04103	2	17.6367	1.69532	2	18.1387	1.28343	2	3.85643	1.13638	2	25.3796
sFDAPIk	1	XP_004291207.1	N-Term(TMT10); K7(TMT10)	0.005563	35.83	0.012682	2	1235.74	-2.17118	0	1.62845	1		1.4684	1		1.2288	1		1.21686	1		1.23258	1		1.13417	1		1.57057	1		1.49553	1		1.34133	1
lVISHPQGR	3	XP_011467126.1	N-Term(TMT10)	0.004001	10.21	4.39715	3	1235.74	-0.0426325	0	1.44951	3	18.8	1.2712	3	31.5526	1.37698	3	11.4272	1.5516	3	5.50708	1.42862	3	0.359706	1.22707	3	18.3739	1.3115	3	0.299618	1.36172	3	5.92278	1.32738	3	22.4632
lVSAPYk	2	FANhyb_rscf00000563.1.g00005.1;FANhyb_rscf00000269.1.g00003.1	N-Term(TMT10); K7(TMT10)	0.00531	24.17	0.153896	3	1235.78	-0.669972	0
aVELFAk	1	FANhyb_rscf00000273.1.g00003.1;XP_011464045.1	N-Term(TMT10); K7(TMT10)	0.000929	33.94	0.0158027	2	1235.78	0.189053	0
eDAANNFAR	7	XP_004299843.1;XP_004295008.1;XP_004288297.1;XP_004304311.1;XP_011457777.1	N-Term(TMT10)	0.001866	38.96	0.00186139	2	1236.62	1.70216	0
dGSVSYSHR	1	FANhyb_icon00003547_a.1.g00001.1	N-Term(TMT10)	0.0005135	25.93	0.036376	3	1236.62	0.284209	0	1.42041	1		1.10378	1		1.13372	1		1.16561	1		1.61158	1		1.24001	1		1.57364	1		1.38667	1		1.30692	1
aQTAWGAmR	1	XP_004301810.1	N-Term(TMT10); M8(Oxidation)	0.004079	17.15	0.349846	2	1236.64	0.057807	0	1.28235	1		1.23026	1		1.00022	1		1.21302	1		1.54564	1		1.42361	1		1.21408	1		1.39811	1		1.32834	1
aFAEEDIGR	1	XP_004306734.1	N-Term(TMT10)	0.0005114	34.38	0.00802459	2	1236.64	0.506666	0	0.64293	1		0.759204	1		0.711205	1		0.791857	1		0.527406	1		0.781438	1		0.537155	1		0.794423	1		0.611218	1
qFELDSLR	2	FANhyb_icon00044999_a.1.g00001.1;XP_004302435.1	N-Term(TMT10)	0.002601	29.94	0.0385286	2	1236.67	-6.79218	0
vSGSSSISQR	1	FANhyb_rscf00000071.1.g00017.1	N-Term(TMT10)	0.0001401	29.16	0.044592	2	1236.67	-0.0786178	0	1.48516	1		1.01789	1		1.02394	1		1.04571	1		1.50631	1		1.23548	1		1.36062	1		1.20509	1		1.15764	1
tTIFSPEGR	3	FANhyb_rscf00000053.1.g00009.1	N-Term(TMT10)	0.00247	42.63	0.0025405	2	1236.68	1.30194	0	1.49172	3	8.76993	1.2274	3	2.89283	0.953294	3	14.4026	1.00936	3	17.7928	1.57308	3	19.6009	1.28335	3	10.2357	1.44818	3	0.574843	1.24686	3	14.9794	1.24262	3	15.1038
lLEENSFR	2	FANhyb_rscf00000020.1.g00026.1	N-Term(TMT10)	0.004004	26.08	0.115164	2	1236.68	-0.178684	0	0.894599	2	7.84316	1.07449	2	10.5515	1.05458	2	0.701003	0.992291	2	7.05817	0.848169	2	20.9277	0.946739	2	0.636199	0.940067	2	23.4722	0.958137	2	5.72324	0.905672	2	22.5996
sGLEAFDIR	1	XP_004304355.1	N-Term(TMT10)	0.0004322	33.36	0.0215435	2	1236.68	2.28093	0	0.876649	1		1.12419	1		0.934558	1		0.941252	1		1.20218	1		1.18354	1		0.700432	1		0.919089	1		0.992019	1
sGSAGTGNk	1	FANhyb_rscf00002719.1.g00001.1	N-Term(TMT10); K9(TMT10)	7.56e-05	36.69	0.011518	2	1236.7	2.46485	0	2.52353	1		1.45153	1		1.50713	1		1.18362	1		2.74472	1		1.73158	1		1.91328	1		1.40278	1		1.87256	1
eVLGFTVSR	2	XP_004288672.1	N-Term(TMT10)	0.001059	27.78	0.0969504	2	1236.71	-0.880166	0	0.964692	2	8.67297	0.98025	2	11.4146	0.885818	2	30.4646	1.00788	2	21.6058	1.09688	2	8.16763	0.987282	2	25.8823	0.905831	2	5.85009	0.99958	2	20.8072	0.922806	2	7.12264
eASASVSk	2	XP_004298956.1	N-Term(TMT10); K8(TMT10)	0.0001143	39.04	0.00658618	2	1236.72	-1.28882	0	0.867098	2	8.93568	1.18001	2	2.44637	1.08391	2	2.17653	1.00292	2	8.48839	0.965015	2	7.47287	0.930675	2	8.1324	0.952615	2	1.15659	0.889221	2	5.49006	1.10737	2	9.17289
gLYNSPk	6	XP_004303603.1	N-Term(TMT10); K7(TMT10)	0.003627	26.26	0.114392	3	1236.74	0.196069	0	0.845541	3	6.24775	0.937554	3	1.32482	0.941021	3	26.8434	1.02644	3	0.744656	1.11327	3	19.1354	1.03022	3	16.0927	0.77121	3	7.718	0.879421	3	2.55597	0.984311	3	38.9254
aVmTAAAk	4	XP_004287846.2	N-Term(TMT10); M3(Oxidation); K8(TMT10)	0.004822	31.34	0.0301151	2	1236.74	0.90835	0	0.949733	4	3.74669	0.852158	4	14.4181	0.979527	4	12.6469	0.858891	4	5.80478	1.26222	4	21.3936	1.30983	4	15.6034	0.581507	4	7.19913	0.787143	4	27.2064	0.82867	4	16.1737
eIGGLIHLR	3	XP_011466043.1	N-Term(TMT10)	3.923e-05	55.77	9.30948e-05	3	1236.76	0.801426	0	1.12278	3	14.4833	1.06105	3	10.4054	1.11869	3	18.6324	1.02618	3	12.2162	0.868494	3	33.2338	0.655034	3	32.0789	1.08641	3	6.82339	0.89846	3	5.14766	0.906674	3	0.367627
nLHIEILR	2	XP_004308906.1	N-Term(TMT10)	0.002713	24.31	0.146604	3	1236.76	0.439382	0	0.830142	2	15.3117	0.948138	2	14.1488	0.916302	2	2.8715	0.812049	2	6.20708	1.24888	2	7.80211	0.979107	2	7.27156	0.976264	2	5.48652	0.932322	2	7.42593	0.890429	2	41.6886
tLGNFVk	6	FANhyb_rscf00001807.1.g00003.1	N-Term(TMT10); K7(TMT10)	0.001241	30.15	0.0329906	2	1236.77	0.0895997	0	1.96825	6	11.8563	1.23582	6	13.6891	1.17687	6	4.43497	1.08759	6	10.3066	2.18838	6	14.6736	1.41872	6	3.42531	1.80857	6	16.1272	1.43789	6	9.93233	1.45683	6	10.5542
aGFLGSVk	1	XP_011465194.1;FANhyb_rscf00000472.1.g00003.1	N-Term(TMT10); K8(TMT10)	6.197e-05	38.11	0.00573289	2	1236.77	-0.806793	0
lEPAPLVLR	2	FANhyb_rscf00000364.1.g00006.1;XP_011469451.1	N-Term(TMT10)	0.00533	11.5	1.55394	2	1236.79	-0.210315	0
tVATATTSTR	1	FANhyb_icon00001678_a.1.g00001.1	N-Term(TMT10)	0.0008936	20.03	0.385826	2	1237.69	-1.47085	0	1.71102	1		1.28658	1		1.24989	1		1.0055	1		1.46568	1		1.0733	1		1.57554	1		1.32928	1		1.25454	1
iVSSTQFAR	1	XP_011468213.1	N-Term(TMT10)	0.001559	38.02	0.00767508	2	1237.71	-1.96495	0	1.62764	1		1.08514	1		1.14489	1		0.99716	1		1.4198	1		1.11097	1		1.5986	1		1.31771	1		1.39489	1
aAASSSSAk	1	XP_004288717.1	N-Term(TMT10); K9(TMT10)	0.0002011	32.37	0.0293481	2	1237.72	0.182918	0	0.738455	1		0.717696	1		0.866015	1		1.71836	1		1.17808	1		1.65347	1		0.981486	1		1.17298	1		1.017	1
tQNFAAk	2	FANhyb_rscf00000033.1.g00025.1;XP_004310133.1	N-Term(TMT10); K7(TMT10)	0.0005829	38.36	0.00651361	2	1237.73	-4.05084	0
aNQVYGk	1	XP_011458152.1;FANhyb_rscf00000214.1.g00002.1	N-Term(TMT10); K7(TMT10)	0.0009908	32.04	0.0267261	2	1237.73	-1.67577	0
sFQQAAk	2	XP_004302052.1	N-Term(TMT10); K7(TMT10)	0.001612	31.95	0.0261688	2	1237.73	-0.500354	0	1.26265	2	5.19274	1.06321	2	11.2249	0.977288	2	3.3776	1.03261	2	16.2006	1.91373	2	6.96187	1.53504	2	18.4535	1.17983	2	6.99624	1.07148	2	18.2909	1.14756	2	5.50401
dVSALFk	1	XP_004303594.1;FANhyb_rscf00000126.1.g00003.1	N-Term(TMT10); K7(TMT10)	0.001987	32.72	0.022425	2	1237.76	-0.215396	0
gIHSVNIIR	1	FANhyb_rscf00001744.1.g00002.1	N-Term(TMT10)	0.0002171	22.15	0.253263	3	1237.76	0.233105	0	1.21327	1		1.48381	1		1.56611	1		1.17467	1		1.35327	1		1.16982	1		1.4905	1		1.1889	1		1.53795	1
dNEFEGSVL	1	FANhyb_rscf00000713.1.g00004.1	N-Term(TMT10)	0.0004968	39.17	0.00156167	2	1238.61	0.996676	0	0.804414	1		1.08805	1		0.927691	1		0.879208	1		0.68493	1		0.718604	1		0.799233	1		0.939493	1		0.675151	1
dWSAVFER	3	XP_004299937.1	N-Term(TMT10)	0.0006892	31.39	0.0163737	2	1238.64	1.58737	0	1.04268	3	1.77889	1.21891	3	9.13402	1.09502	3	13.2589	1.03317	3	8.3941	0.783315	3	5.69852	0.809636	3	4.65021	1.10005	3	3.44235	1.0365	3	1.63747	0.985749	3	6.50272
dAAEWVYR	1	FANhyb_rscf00000052.1.g00003.1	N-Term(TMT10)	0.002599	29.12	0.0252883	2	1238.64	-0.277048	0	0.874738	1		0.796177	1		0.919981	1		0.789907	1		0.674014	1		0.769137	1		0.850105	1		0.909504	1		0.904332	1
gVQGAGGGHGGR	1	FANhyb_rscf00000018.1.g00020.1	N-Term(TMT10)	2.298e-05	36.62	0.00632625	3	1238.66	0.347137	0	0.898447	1		0.618853	1		0.740787	1		0.674757	1		0.974294	1		0.756413	1		1.19343	1		1.01037	1		0.324113	1
vLYDGETGR	2	FANhyb_icon00000911_a.1.g00001.1	N-Term(TMT10)	0.003439	29.86	0.0336164	2	1238.66	-0.779352	0	0.887458	2	9.15634	1.17726	2	0.94096	1.00844	2	3.0023	0.869528	2	19.7838	0.787485	2	15.0952	0.911336	2	2.07214	0.766773	2	6.10829	0.884349	2	6.52054	0.987761	2	12.0344
sTSYLPATk	2	FANhyb_rscf00000106.1.g00014.1;XP_004297276.1	N-Term(Acetyl); K9(TMT10)	0.004883	32.59	0.0204074	2	1238.68	0.313969	0
gTSVYLVDR	1	XP_004287714.1	N-Term(TMT10)	0.00258	19.51	0.441618	2	1238.69	-1.96436	0	0.664273	1		0.807187	1		0.841563	1		0.937544	1		0.487038	1		0.739392	1		0.71592	1		0.773834	1		0.670977	1
sYELGLATR	1	FANhyb_rscf00002015.1.g00002.1	N-Term(TMT10)	0.0006716	26.39	0.10126	2	1238.69	-0.781789	0	0.858106	1		1.05176	1		1.07205	1		0.991772	1		0.959687	1		1.08146	1		0.955539	1		1.13451	1		1.11352	1
aAQEAYk	1	XP_004299996.1	N-Term(TMT10); K7(TMT10)	0.001609	31.91	0.0264431	2	1238.71	-0.00820382	0	0.900145	1		1.09954	1		0.936755	1		0.976083	1		0.917083	1		1.03581	1		0.871083	1		0.917832	1		1.20739	1
amVTAGSk	1	XP_004287766.1	N-Term(TMT10); M2(Oxidation); K8(TMT10)	0.005719	34.59	0.0144401	2	1238.72	1.09434	0	1.16499	1		0.908091	1		0.721807	1		1.2799	1		1.3728	1		1.18519	1		1.45074	1		1.19459	1		0.982814	1
tFQVGTk	2	XP_004302315.1	N-Term(TMT10); K7(TMT10)	0.005253	31.54	0.0243054	2	1238.75	-2.67941	0	2.30393	2	29.3936	1.34973	2	20.8745	1.03932	2	14.2482	1.34736	2	35.417	1.82864	2	24.9131	1.25072	2	3.61589	1.55697	2	22.6161	1.1348	2	12.9141	1.19831	2	27.3747
qALYASk	3	XP_011462415.1;FANhyb_rscf00000872.1.g00006.1	N-Term(TMT10); K7(TMT10)	0.001916	35.53	0.0131692	2	1238.75	1.07331	0
gVAIGNPLLR	4	XP_004290564.1	N-Term(TMT10)	0.0001157	37.71	0.00526092	2	1238.78	1.44787	0	1.10596	4	6.14273	0.898702	4	16.1932	0.917099	4	0.213683	0.918389	4	25.0304	1.20307	4	3.68628	0.935102	4	5.70812	1.07713	4	4.29205	0.920262	4	6.47163	0.967164	4	6.76333
iHAAGIAk	2	XP_004289648.1;FANhyb_rscf00001435.1.g00003.1	N-Term(TMT10); K8(TMT10)	8.039e-05	44.84	0.000689	2	1238.8	1.14551	0
aHALLQk	1	XP_004287738.1	N-Term(TMT10); K7(TMT10)	0.001479	29.45	0.0425062	2	1238.8	0.365268	0	1.11039	1		1.05354	1		1.11498	1		1.36479	1		1.61215	1		1.42372	1		1.47865	1		0.939796	1		1.28569	1
gDIGSASQEF	1	XP_004302471.1	N-Term(TMT10)	0.0003439	34.61	0.00477396	2	1239.61	0.98721	0	0.802225	1		1.06411	1		1.0533	1		0.841435	1		0.925788	1		0.803822	1		1.02456	1		0.942246	1		1.08875	1
lESTYEIR	1	XP_011466815.1	N-Term(TMT10)	0.00165	29.49	0.0394736	2	1239.68	0.399488	0	0.826612	1		0.746807	1		1.05755	1		0.867879	1		0.849543	1		1.04501	1		1.0192	1		0.960187	1		0.818009	1
lANHGELTR	1	XP_004290117.1	N-Term(TMT10)	0.0027	19.85	0.409916	3	1239.7	-0.389866	0	1.38253	1		1.17334	1		1.2358	1		0.969556	1		1.29198	1		1.01903	1		1.426	1		1.36818	1		1.07312	1
gDAIFMk	2	XP_004307899.1	N-Term(TMT10); K7(TMT10)	0.005717	30.28	0.0385807	2	1239.71	-1.96499	0	0.607007	2	32.6915	0.483105	2	3.88181	0.568867	2	21.7995	1.26974	2	1.19559	1.17856	2	0.5594	1.25578	2	3.203	0.489253	2	9.39882	0.614783	2	1.57178	0.540018	2	9.82673
sADTLFk	3	XP_004299815.1	N-Term(TMT10); K7(TMT10)	0.004699	32.58	0.0191295	2	1239.74	0.563025	0	1.38109	3	6.70876	1.23622	3	21.6823	1.13103	3	24.1604	1.12521	3	1.36198	1.05672	3	4.25153	1.00427	3	8.77895	1.32129	3	4.70368	1.24706	3	1.30672	1.39059	3	24.9231
lPSEAHk	2	FANhyb_rscf00004120.1.g00003.1	N-Term(TMT10); K7(TMT10)	0.005081	22.54	0.182757	3	1239.75	-0.333624	0	0.560943	2	121.425	0.587914	2	82.2141	0.639993	2	56.8365	1.00771	2	29.7409	0.921995	2	99.9095	1.28549	2	29.8544	0.595408	2	128.464	0.757388	2	55.4213	0.632343	2	68.5371
sLASYIk	3	FANhyb_rscf00000148.1.g00008.1	N-Term(TMT10); K7(TMT10)	0.0008373	36.83	0.00684721	2	1239.77	-0.908313	0	1.35844	3	2.51847	1.08497	3	0.191304	1.07778	3	9.80984	1.095	3	4.18624	1.20124	3	13.2313	1.0449	3	0.41567	1.36133	3	6.73559	1.28789	3	13.608	1.10132	3	5.4809
aVRPIIEGR	2	XP_004297749.1	N-Term(TMT10)	0.005924	16.63	0.716991	3	1239.77	-2.16666	0	0.689903	2	26.9508	0.714884	2	32.9029	0.708119	2	12.6306	1.09249	2	8.95077	1.16491	2	11.8356	1.14909	2	1.63417	0.93879	2	9.0954	0.991235	2	12.1319	0.713287	2	6.05177
vHAVIDk	5	XP_004299601.1;FANhyb_rscf00000251.1.g00014.1;XP_004291218.1	N-Term(TMT10); K7(TMT10)	0.001775	35.22	0.00906332	2	1239.78	1.14362	0
vLHGIDk	2	XP_004299114.1	N-Term(TMT10); K7(TMT10)	0.002197	28.47	0.0431677	3	1239.78	-0.368753	0	0.954782	2	15.6619	0.665194	2	11.4319	0.792581	2	9.33521	1.07142	2	6.58484	0.983236	2	18.1022	1.00357	2	0.301831	1.06111	2	7.00031	0.928563	2	2.99408	0.934314	2	10.4272
hVEVGIk	1	FANhyb_icon00046161_a.1.g00001.1	N-Term(TMT10); K7(TMT10)	0.00252	25.51	0.0837946	3	1239.78	1.69893	0	0.652666	1		0.689536	1		0.774492	1		0.84013	1		0.757534	1		0.791317	1		0.634947	1		0.753759	1		0.754429	1
aSHILIk	4	XP_004303637.1	N-Term(TMT10); K7(TMT10)	0.0002921	43.4	0.000669634	2	1239.82	-0.631114	0	0.77448	4	13.6011	0.988953	4	13.0051	0.911878	4	4.0274	1.09456	4	3.91777	1.0359	4	14.5775	1.03331	4	7.69136	0.854203	4	5.87083	0.8495	4	5.05417	0.776284	4	9.39898
dAImNEFR	3	XP_004297749.1	N-Term(TMT10); M4(Oxidation)	0.005782	21.59	0.10332	2	1240.62	0.617825	0	0.910166	3	45.4341	1.01285	3	12.9448	1.08851	3	4.38532	0.901064	3	14.7716	0.862226	3	51.4001	0.849235	3	52.7778	0.896206	3	15.2475	0.981929	3	26.3223	1.08157	3	9.60934
dFPVSNWF	2	FANhyb_icon00000762_a.1.g00001.1	N-Term(TMT10)	0.001001	40.66	0.00128423	2	1240.62	0.991535	0	0.717956	2	8.48931	1.02125	2	9.44215	0.877572	2	7.10509	0.876295	2	7.38232	0.619588	2	2.98393	0.752759	2	15.4109	0.733991	2	14.849	0.868594	2	22.7012	0.740802	2	19.1493
eHAQTQAAR	6	XP_004303635.1	N-Term(TMT10)	0.0001791	42.1	0.00164631	3	1240.66	0.915979	0	0.771406	6	21.7684	0.75003	6	23.5831	0.775214	5	100.966	0.799345	6	9.92906	0.709291	6	76.7459	0.857323	6	20.65	0.825129	6	58.9202	0.838324	6	34.4659	0.960937	5	28.4262
hSDVLDAVR	1	XP_004294103.1	N-Term(TMT10)	0.001165	42.92	0.00168722	3	1240.68	-0.915139	0	0.843776	1		1.11412	1		1.08028	1		1.20484	1		1.09363	1		1.15244	1		1.00673	1		1.13701	1		1.19573	1
hTAVIEEGR	1	FANhyb_rscf00000243.1.g00011.1;XP_004299974.1	N-Term(TMT10)	0.004673	25.15	0.101882	2	1240.68	-0.313963	0
dIGFTGVFR	2	XP_004287268.1	N-Term(TMT10)	0.0001876	42.98	0.00171694	2	1240.69	-0.216927	0	1.19026	2	6.87487	0.887348	2	10.0992	1.0808	2	8.99956	0.935106	2	1.00853	0.996279	2	1.4568	0.869534	2	7.44565	1.1685	2	4.63258	1.03316	2	10.1345	0.962826	2	17.416
dSPVIEPVR	1	FANhyb_rscf00001111.1.g00001.1;XP_004299524.1	N-Term(TMT10)	0.0002398	31.63	0.0213335	2	1240.71	0.265474	0
eIAAAGPAVGR	2	FANhyb_rscf00001659.1.g00001.1;XP_004296126.1	N-Term(TMT10)	6.676e-05	44.94	0.00104685	2	1240.72	1.23359	0
fNSSSIk	1	FANhyb_rscf00001033.1.g00002.1	N-Term(TMT10); K7(TMT10)	0.005463	19.2	0.352865	2	1240.73	1.54583	0	1.30472	1		1.10073	1		0.892865	1		1.41925	1		3.57589	1		2.49218	1		1.2413	1		0.938387	1		1.10043	1
aVQSLHk	2	FANhyb_icon00012696_a.1.g00001.1	N-Term(TMT10); K7(TMT10)	0.002162	23.88	0.1105	3	1240.78	-1.96777	0	0.808018	2	22.3824	0.758908	2	9.4792	1.06118	2	13.7459	0.892766	2	12.8259	0.993358	2	14.6839	0.930248	2	7.39311	1.05278	2	33.0292	0.883241	2	5.33541	0.797213	2	6.47441
aVHQLSk	1	XP_004301348.2	N-Term(TMT10); K7(TMT10)	0.00305	17.38	0.487189	3	1240.78	1.35263	0	1.38811	1		1.41224	1		1.23391	1		0.780026	1		0.924872	1		0.784901	1		0.819272	1		0.892366	1		0.844717	1
lANVVQIVR	1	XP_004294084.1	N-Term(TMT10)	0.0009431	27.86	0.0503321	2	1240.79	-2.40342	0	1.10854	1		0.704505	1		0.930611	1		1.119	1		1.64086	1		1.48107	1		1.42557	1		1.07538	1		1.23977	1
sIPLPAGk	1	FANhyb_rscf00000194.1.g00005.1	N-Term(TMT10); K8(TMT10)	0.001377	41.05	0.0015155	2	1240.8	0.0409528	0	1.15509	1		1.1347	1		1.03509	1		1.1117	1		1.56897	1		1.37955	1		1.21153	1		1.19957	1		1.14536	1
gSYSQWER	1	XP_004307561.1	N-Term(TMT10)	0.003681	24.07	0.0426999	2	1241.61	-2.0563	0	1.04422	1		1.004	1		1.05127	1		1.1335	1		0.796441	1		1.03256	1		0.985092	1		0.931374	1		1.02235	1
eAHQSGEVR	2	FANhyb_rscf00000090.1.g00003.1	N-Term(TMT10)	0.003095	29.07	0.0231655	2	1241.64	0.37633	0	0.832092	2	1.38511	0.937858	2	7.53682	0.980978	2	10.7339	0.998696	2	6.00328	1.04092	2	8.83162	1.00949	2	11.4231	0.960833	2	21.6634	1.02823	2	37.4167	0.863957	2	17.7897
aYIDYVLR	1	XP_004290877.1	N-Term(TMT10)	0.001632	21.52	0.226559	2	1241.71	-0.105762	0	0.766162	1		0.817736	1		0.974171	1		0.863441	1		0.879673	1		0.863485	1		0.75385	1		0.860101	1		0.877173	1
gDSLTYk	1	XP_004299087.1;FANhyb_icon00002491_a.1.g00001.1	N-Term(TMT10); K7(TMT10)	0.002361	31.9	0.0213066	2	1241.71	-0.127601	0
fVFADGk	1	XP_011468292.1	N-Term(TMT10); K7(TMT10)	0.004658	32.31	0.0184765	2	1241.73	-0.242988	0	1.31824	1		1.12587	1		1.2606	1		1.20264	1		1.47926	1		1.37295	1		1.05864	1		1.28891	1		1.44289	1
vLIDVPNSR	5	FANhyb_rscf00003685.1.g00001.1	N-Term(TMT10)	0.0002479	44	0.0011565	3	1241.74	-0.174479	0	1.30712	5	11.8923	1.4013	5	11.892	1.25563	5	5.21817	0.964648	5	14.4647	1.01627	5	32.4977	0.769616	5	24.332	1.05734	5	21.5747	1.08323	5	26.1436	1.27053	5	11.1768
aPISIDLQR	2	XP_004290253.1	N-Term(TMT10)	0.006073	20.81	0.241072	2	1241.74	-0.237379	0	0.635189	2	0.665693	0.797432	2	0.407064	0.788666	2	15.6001	0.839145	2	8.42602	0.663838	2	8.69751	0.719135	2	1.58163	0.583305	2	8.85607	0.879452	2	1.13307	0.659038	2	7.02892
aVLVQTEPR	1	FANhyb_rscf00001082.1.g00001.1	N-Term(TMT10)	0.001007	32.01	0.0181613	2	1241.74	0.843983	0	0.927258	1		1.32078	1		1.13789	1		0.866531	1		0.644582	1		0.703875	1		0.987345	1		0.806557	1		0.96162	1
dLHLASk	7	FANhyb_rscf00000058.1.g00004.1;XP_011463751.1	N-Term(TMT10); K7(TMT10)	0.005821	39.17	0.00288728	2	1241.76	0.444047	0
aLVAEQLLR	3	FANhyb_icon00026144_a.1.g00001.1	N-Term(TMT10)	0.002398	24.15	0.08711	2	1241.78	-0.936	0	0.9492	3	7.39381	0.822999	3	2.04223	0.860997	3	11.0106	0.909276	3	8.17953	0.950185	3	10.3846	0.925533	3	6.01742	1.2179	3	5.62966	1.0932	3	13.0137	0.806913	3	10.1194
ecELIHGR	1	XP_004302636.1;XP_004307637.1	N-Term(TMT10); C2(Carbamidomethyl)	0.001443	37.13	0.00385348	3	1242.65	0.938927	0
fVLGTSmSR	1	XP_004306734.1	N-Term(TMT10); M7(Oxidation)	0.001016	21.94	0.153216	2	1242.67	0.103075	0	1.29049	1		1.46252	1		1.21702	1		1.43537	1		1.09904	1		1.04974	1		1.92069	1		1.34991	1		1.40164	1
qTFDHIPR	3	XP_004288173.1;FANhyb_rscf00000806.1.g00008.1	N-Term(TMT10)	0.001125	36.1	0.0060754	3	1242.68	-0.646079	0
dLQSQPVAR	1	XP_004309726.1	N-Term(TMT10)	9.211e-05	40.02	0.00239395	2	1242.7	-0.235342	0	0.916303	1		0.920878	1		1.1921	1		1.0054	1		0.911878	1		0.866616	1		1.84847	1		0.746015	1		1.21871	1
aSINVWAPR	1	FANhyb_rscf00000092.1.g00017.1	N-Term(TMT10)	0.0003855	27.76	0.0397799	2	1242.72	-0.0398558	0	1.1106	1		1.2762	1		1.0419	1		1.06373	1		1.07034	1		0.954969	1		1.10891	1		0.998632	1		1.05829	1
gTAFGGFk	2	FANhyb_rscf00000605.1.g00001.1	N-Term(TMT10); K8(TMT10)	4.693e-05	45.76	0.000680906	2	1242.73	2.20426	0	0.771197	2	1.75401	0.815109	2	7.69127	0.966163	2	11.7428	0.866354	2	1.61721	0.816285	2	13.724	0.832573	2	16.6087	0.794252	2	14.7635	0.890715	2	6.55288	0.756685	2	14.068
vNAIVVGADR	2	XP_004287647.1;FANhyb_rscf00000095.1.g00011.1	N-Term(TMT10)	7.406e-05	46.91	0.000504168	2	1242.74	1.21952	0
aQEILGQVR	1	XP_004299795.1	N-Term(TMT10)	0.0001067	36.22	0.00582626	2	1242.74	-0.442287	0	0.910252	1		0.877449	1		0.8912	1		0.95203	1		0.851773	1		0.834115	1		0.868985	1		0.765225	1		0.980639	1
iVGTLGPNSR	3	XP_004307020.1	N-Term(TMT10)	7.723e-05	45.93	0.000644557	2	1242.74	0.539983	0	1.88881	3	0.882114	1.53304	3	6.53341	1.14933	3	5.39254	1.11913	3	17.1095	1.52498	3	23.6558	1.12302	3	4.9924	1.54888	3	4.19095	1.28922	3	25.1331	1.48814	3	4.55409
iLDEGVVIR	3	XP_004287395.1;FANhyb_icon00000953_a.1.g00001.1	N-Term(TMT10)	0.0006648	36.27	0.00528747	2	1242.76	0.627321	0
aILENPk	4	FANhyb_rscf00006204.1.g00001.1;XP_004287214.1	N-Term(TMT10); K7(TMT10)	0.003895	39.66	0.00204932	2	1242.78	-1.83498	0
iVGTLGPk	5	FANhyb_icon00006079_a.1.g00001.1;XP_004303046.1	N-Term(TMT10); K8(TMT10)	0.0005966	45.03	0.000314051	2	1242.82	-1.94364	0
sYTEEETR	1	XP_004305001.1	N-Term(TMT10)	0.0004516	23.84	0.0272611	2	1243.6	0.086978	0	0.968346	1		0.784339	1		0.763499	1		1.05874	1		0.712399	1		0.687233	1		1.2941	1		1.0831	1		0.664077	1
eSQHGmGPR	5	XP_004294171.1	N-Term(TMT10); M6(Oxidation)	0.001392	25.25	0.0195543	2	1243.6	-2.05181	0	0.798133	5	44.9607	0.698564	5	6.80231	0.756091	5	33.0526	0.867268	5	9.7476	0.819754	5	10.5814	1.16679	5	40.2607	0.802119	5	68.0252	0.711192	5	39.9817	0.936251	5	29.6416
aEGmPGHGSR	3	XP_004292687.1	N-Term(TMT10); M4(Oxidation)	9.525e-05	35.42	0.00226792	3	1243.61	0.751393	0	1.88196	3	27.3467	1.00408	3	50.5958	1.18448	3	53.9663	1.49146	3	4.36485	1.37944	3	34.5367	1.46961	3	23.78	1.35274	3	7.79243	1.08446	3	11.4025	1.28116	3	73.5501
dHANFASPR	7	FANhyb_rscf00002588.1.g00001.1;XP_004299087.1	N-Term(TMT10)	0.0004138	37.78	0.0020924	3	1243.64	-0.0873722	0
tVEAPVSVGR	1	XP_004294648.1	N-Term(TMT10)	0.0005074	35.24	0.0103682	2	1243.72	-1.5306	0	1.10692	1		0.958362	1		1.01425	1		1.0002	1		1.05079	1		0.979095	1		1.2808	1		1.05509	1		1.09964	1
tIQNIVGNR	2	FANhyb_rscf00000075.1.g00022.1;XP_004299545.1	N-Term(TMT10)	0.0001498	41.14	0.0030496	2	1243.73	0.440805	0
gQTVGVIGAGR	2	FANhyb_rscf00003694.1.g00001.1	N-Term(TMT10)	8.345e-06	50.39	0.000352391	2	1243.73	-0.360462	0	0.896717	2	3.20677	0.976348	2	15.0287	0.943528	2	15.2542	0.771226	2	12.9217	0.893302	2	29.7778	0.944322	2	18.6442	0.781419	2	3.64458	0.800208	2	4.25724	0.932284	2	1.18664
aGIQATLNAR	1	XP_011460545.1	N-Term(TMT10)	5.177e-06	53.59	0.000173478	2	1243.73	0.629062	0	1.282	1		0.986168	1		0.948229	1		1.04871	1		1.22826	1		1.0784	1		1.00216	1		0.894585	1		0.974168	1
rPVSVPFGR	1	FANhyb_icon00001439_a.1.g00001.1	N-Term(TMT10)	0.006317	17.27	0.668436	3	1243.75	0.101997	0	0.965383	1		0.717024	1		1.09273	1		1.45369	1		1.07112	1		1.08335	1		1.14374	1		1.21053	1		0.908423	1
aVLLEGGLSR	1	FANhyb_rscf00001033.1.g00002.1	N-Term(TMT10)	0.0004395	29.97	0.0350916	2	1243.76	-0.952161	0	0.622678	1		0.782385	1		0.735432	1		1.1656	1		1.19727	1		1.17854	1		0.776749	1		0.762178	1		0.707389	1
aIVLSLGDAR	1	XP_011466025.1	N-Term(TMT10)	0.0002077	48.04	0.000493094	2	1243.76	0.323743	0	1.12108	1		1.04999	1		0.821912	1		0.960697	1		1.23791	1		1.07387	1		1.0885	1		1.13288	1		0.814474	1
tGVIVLAEGR	1	FANhyb_icon18304963_o.1.g00001.1	N-Term(TMT10)	0.001648	29.65	0.033114	3	1243.76	2.44761	0	0.75963	1		0.730587	1		0.916839	1		0.859414	1		0.903719	1		0.948471	1		0.567514	1		0.761725	1		0.700656	1
gVMLTHk	2	XP_004309949.1;XP_004303212.1	N-Term(TMT10); K7(TMT10)	0.001605	31.35	0.0223878	2	1243.76	0.659569	0
aLEEPVk	1	XP_011466107.1	N-Term(TMT10); K7(TMT10)	0.002813	28.56	0.0362917	2	1243.77	3.35917	0	0.593199	1		0.68973	1		0.756838	1		0.892665	1		0.598453	1		0.789209	1		0.700823	1		0.778356	1		0.753068	1
aAALALQk	4	FANhyb_rscf00000555.1.g00007.1;XP_004303665.1	N-Term(TMT10); K8(TMT10)	6.752e-05	55.34	6.18458e-05	2	1243.81	-2.83401	0
aNVLQLk	2	XP_004287907.1	N-Term(TMT10); K7(TMT10)	0.002977	29.09	0.0283614	2	1243.81	0.118299	0	0.875123	2	18.0998	0.63988	2	22.1382	0.821255	2	16.6218	1.17752	2	8.73081	1.29997	2	31.3053	1.29114	2	13.9041	1.0374	2	16.4129	0.874121	2	5.39769	1.11055	2	3.60851
aGLVNALk	2	XP_004303647.1	N-Term(TMT10); K8(TMT10)	2.056e-05	48.87	0.000337267	2	1243.81	-0.674876	0	1.01991	2	2.22099	0.852824	2	8.87846	0.870681	2	4.28203	0.842587	2	7.83239	1.43522	2	9.32686	0.870887	2	7.38195	1.34577	2	2.59762	1.2908	2	1.53452	0.859801	2	4.72367
lVQAGAVk	6	XP_011458009.1;FANhyb_rscf00005170.1.g00001.1	N-Term(TMT10); K8(TMT10)	1.51e-05	47.36	0.000422404	2	1243.81	-0.184166	0
aNLVQIk	1	XP_011470904.1	N-Term(TMT10); K7(TMT10)	0.005966	25.32	0.0813729	2	1243.81	0.609009	0	1.03084	1		0.875813	1		1.0401	1		1.02519	1		1.35461	1		1.23931	1		1.13842	1		1.08694	1		1.10239	1
vLAVNAAk	2	XP_004300334.1	N-Term(TMT10); K8(TMT10)	0.0002005	44.15	0.00104417	2	1243.82	3.34893	0	1.44375	2	11.4169	1.35939	2	0.771675	1.1015	2	20.5502	1.31391	2	0.673672	1.36554	2	8.4012	1.21462	2	2.72115	1.66193	2	17.1895	1.32161	2	9.9032	1.38247	2	21.4185
iEILLGk	2	FANhyb_rscf00000017.1.g00031.1;XP_004302971.1	N-Term(TMT10); K7(TMT10)	0.005824	36.27	0.00454392	2	1243.84	0.107431	0
lLEAVLk	1	FANhyb_rscf00000060.1.g00002.1;FANhyb_rscf00000686.1.g00006.1;XP_004294331.1	N-Term(TMT10); K7(TMT10)	0.003034	34.42	0.00695714	2	1243.84	0.303711	0
lIGELLk	1	XP_011459622.1;FANhyb_rscf00000060.1.g00022.1;XP_004287143.1	N-Term(TMT10); K7(TMT10)	0.001668	34.33	0.00710282	2	1243.84	0.303711	0
vLELALk	2	XP_004299212.1	N-Term(TMT10); K7(TMT10)	0.003566	32.59	0.010603	2	1243.84	0.69627	0	1.44492	2	5.1591	1.10056	2	12.3533	1.38543	2	2.67823	1.09793	2	13.4866	1.10828	2	4.80464	0.898336	2	6.82635	1.65421	2	4.53075	1.12204	2	0.502296	1.07494	2	6.7533
vLEILAk	4	XP_011466322.1	N-Term(TMT10); K7(TMT10)	0.001358	36.62	0.00419209	2	1243.84	0.99069	0	0.860112	2	27.9815	0.813295	2	21.6294	0.895444	2	0.726153	1.02323	2	8.02422	0.949593	2	31.2868	0.953586	2	24.7488	0.811233	2	18.0395	0.775522	2	7.30555	0.922212	2	15.5282
lEGLLLk	1	XP_004307452.1	N-Term(TMT10); K7(TMT10)	0.005169	37.66	0.00329937	2	1243.84	0.99069	0	1.19192	1		1.29434	1		1.0673	1		1.23019	1		1.53736	1		1.51101	1		1.26105	1		1.24855	1		1.16035	1
aDSVLAHFR	2	XP_004307101.1	N-Term(TMT10)	0.006277	19.84	0.286358	3	1244.69	-0.893815	0	0.773347	2	21.5283	0.922308	2	24.4746	0.875768	2	4.24015	0.901801	2	34.4794	0.975002	2	27.3604	0.934621	2	36.4453	0.829551	2	24.0493	0.905093	2	11.7601	0.804935	2	27.1511
eDILAEVAR	2	FANhyb_rscf00000194.1.g00005.1	N-Term(TMT10)	0.003046	27.64	0.0513978	2	1244.7	-1.1461	0	0.844143	2	42.457	1.15929	2	20.6745	0.898246	2	15.558	0.954318	2	35.6275	0.899703	2	30.0552	0.837607	2	7.20185	0.873405	2	20.8786	0.980843	2	27.7754	0.822725	2	36.4846
gEIAEEVLR	2	XP_004306810.1	N-Term(TMT10)	0.0001217	32.03	0.0192997	2	1244.71	1.30569	0	0.665636	2	21.0821	0.741919	2	5.28393	0.811382	2	13.8575	0.712385	2	3.57828	0.576479	2	2.19797	0.641196	2	8.56698	0.703337	2	13.0057	0.779142	2	6.1455	0.704204	2	1.68689
gSGQIIPTSR	1	FANhyb_rscf00000525.1.g00001.1	N-Term(TMT10)	0.001363	22.29	0.19211	2	1244.72	0.333379	0	1.12457	1		0.854241	1		0.911209	1		1.00661	1		1.09383	1		1.20593	1		1.03207	1		0.921279	1		0.942829	1
wALDILER	3	XP_004296857.1	N-Term(TMT10)	0.0005534	36.96	0.00639357	2	1244.72	0.920451	0	0.988588	3	13.4691	1.0062	3	16.1789	0.96269	3	15.6518	0.861531	3	5.56222	0.955927	3	11.3916	0.873388	3	13.5541	0.982085	3	5.21022	1.14203	3	16.4392	0.885752	3	20.737
hAGFLNk	3	FANhyb_rscf00001863.1.g00002.1	N-Term(TMT10); K7(TMT10)	0.002961	14.01	1.33258	3	1244.75	0.143285	0	1.46335	3	1.10013	1.25544	3	15.4018	1.10661	3	30.8052	1.10518	3	7.17729	1.56914	3	25.3496	1.23697	3	2.47976	1.10775	3	35.1083	1.12801	3	1.42745	1.21205	3	16.3749
rIEDLITR	1	FANhyb_rscf00000153.1.g00011.1	N-Term(TMT10)	0.001756	39.05	0.00429358	3	1244.75	-0.325356	1	0.735947	1		0.849585	1		0.742784	1		0.967261	1		0.761984	1		0.760275	1		0.896384	1		0.963878	1		0.672529	1
aASLVSLQAR	1	XP_011462726.1	N-Term(TMT10)	0.0002235	31.93	0.0199737	2	1244.75	1.4997	0	0.95952	1		1.11209	1		0.924006	1		1.05437	1		1.29211	1		1.16778	1		1.05077	1		1.08199	1		1.26496	1
gLSDGLPk	6	XP_004304559.1;XP_004297501.1	N-Term(TMT10); K8(TMT10)	0.004172	34.38	0.0116904	2	1244.76	-0.280618	0
aSPEAIAk	2	XP_004299028.1	N-Term(TMT10); K8(TMT10)	0.004848	35.93	0.00798996	2	1244.76	1.48459	0	0.880596	2	22.8525	1.04192	2	6.12844	1.12769	2	1.01886	1.11195	2	12.5535	0.858976	2	0.226009	1.02169	2	11.4589	0.780768	2	1.79606	0.969906	2	8.98688	0.910686	2	17.3043
aVELVAGk	6	FANhyb_rscf00000048.1.g00012.1	N-Term(TMT10); K8(TMT10)	0.0001218	52.45	0.000295519	2	1244.8	-1.17367	0	1.55534	6	3.85917	1.3158	6	4.71463	1.014	6	8.46482	0.849553	6	7.33091	0.655459	6	21.4188	0.65391	6	12.053	0.835385	6	11.257	0.729425	6	16.7235	0.842001	6	12.2428
sSVLVPGk	3	XP_011470355.1	N-Term(TMT10); K8(TMT10)	0.002901	36.38	0.011956	2	1244.8	-0.381122	0	2.1064	3	11.0241	1.34554	3	17.2662	1.52132	3	1.01084	1.1442	3	5.10664	1.73295	3	5.53857	1.22924	3	2.17024	1.89699	3	2.07516	1.64638	3	8.22363	1.71868	3	9.55624
aLQDLVk	3	XP_004294442.1	N-Term(TMT10); K7(TMT10)	0.003747	40.96	0.00376789	2	1244.8	0.0111353	0	0.807116	3	6.48748	0.980954	3	0.581768	1.0032	3	2.26653	0.880444	3	0.232336	0.716243	3	7.98017	0.892366	3	5.52664	0.790396	3	2.50361	0.767283	3	4.95129	0.891663	3	1.37961
vATPSAIk	2	FANhyb_rscf00000804.1.g00004.1;XP_004294237.1	N-Term(TMT10); K8(TMT10)	0.0006814	49.7	0.000503614	2	1244.8	0.501457	0
iGVASVIk	2	XP_004297699.1	N-Term(TMT10); K8(TMT10)	0.0003746	41.5	0.00156456	2	1244.84	0.883207	0	1.68957	2	7.90555	1.22734	2	7.78972	1.46263	2	0.15772	1.26666	2	6.67277	1.38372	2	10.8463	1.22456	2	3.24122	1.75335	2	2.7591	1.36753	2	3.45771	1.54314	2	6.45905
aSLVGIVk	1	XP_004308993.1	N-Term(TMT10); K8(TMT10)	5.609e-05	38	0.00350261	2	1244.84	0.883207	0	1.41864	1		1.37197	1		0.96037	1		1.01341	1		1.29727	1		0.967635	1		1.29668	1		1.19965	1		1.13072	1
qITALLk	1	XP_004299479.1;XP_011465698.1	N-Term(TMT10); K7(TMT10)	0.0018	40.41	0.00201091	2	1244.84	2.2641	0
dSYEEAmR	1	XP_004296857.1	N-Term(TMT10); M7(Oxidation)	0.001526	23.97	0.00681473	2	1245.56	-0.286829	0	0.859453	1		0.822545	1		0.84685	1		0.851057	1		0.622738	1		0.825859	1		0.606095	1		0.834406	1		0.652897	1
gASGEHESSR	1	XP_004302933.1	N-Term(TMT10)	5.269e-05	28.1	0.0096801	3	1245.6	-0.030386	0	1.07175	1		0.813082	1		0.524811	1		0.868523	1		1.18485	1		0.996726	1		1.28225	1		1.03189	1		1.22599	1
mEETLHTR	3	FANhyb_rscf00000170.1.g00005.1;XP_004297496.1	N-Term(TMT10)	0.005815	25.24	0.0439863	3	1245.65	0.763811	0
dDEAQVALR	1	XP_004298792.1	N-Term(TMT10)	0.0002726	37.63	0.00428871	2	1245.67	1.79651	0	1.30596	1		0.951732	1		1.00596	1		0.897593	1		0.817615	1		0.752672	1		1.31849	1		0.932989	1		0.97805	1
sQANDLNVR	1	XP_004289650.1	N-Term(TMT10)	0.001584	26.95	0.0515693	2	1245.67	-3.29086	0	1.05256	1		0.841176	1		0.967241	1		0.963449	1		1.03217	1		1.10389	1		0.982963	1		1.09412	1		1.04165	1
aMIGQVAGGGR	2	XP_004293702.1	N-Term(TMT10)	1.522e-05	46.96	0.000772263	2	1245.7	1.52434	0	1.32565	2	48.1505	0.978916	2	13.7477	0.998864	2	13.1692	1.21151	2	10.5164	1.45043	2	17.5127	1.21318	2	0.0898532	1.14595	2	28.278	1.22475	2	8.78949	0.999689	2	15.0328
dGLGSAEVIR	1	FANhyb_rscf00000026.1.g00014.1	N-Term(TMT10)	5.107e-06	59.71	3.97688e-05	2	1245.7	-0.173878	0	1.06708	1		1.17917	1		1.00153	1		0.908271	1		1.05101	1		0.85634	1		1.0603	1		0.913465	1		1.24727	1
sVLDEQGLR	1	XP_004299228.1;FANhyb_rscf00000161.1.g00013.1	N-Term(TMT10)	6.831e-05	46.23	0.000938634	2	1245.7	2.28398	0
gGVSAQAASLR	1	FANhyb_rscf00000033.1.g00025.1;XP_004310133.1	N-Term(TMT10)	7.157e-08	53.3	0.000197384	2	1245.71	0.21847	0
fGLAGGIPER	1	FANhyb_rscf00000636.1.g00001.1	N-Term(TMT10)	0.001185	20.21	0.37302	2	1245.72	0.903065	0	1.39039	1		0.980351	1		0.909109	1		1.05566	1		1.32249	1		1.24844	1		1.29863	1		1.02209	1		1.09125	1
sAPATGGVk	4	FANhyb_rscf00000173.1.g00014.1	N-Term(TMT10); K9(TMT10)	0.0003963	55.69	0.000136101	2	1245.76	0.984837	0	0.49793	4	22.154	0.424634	4	2.65888	0.508359	4	18.7094	1.17601	4	12.3544	2.6753	4	17.4245	3.10694	4	25.9421				0.755797	4	7.52389	0.828436	4	4.84952
vNQIADk	1	FANhyb_rscf00001521.1.g00001.1;XP_004303313.1	N-Term(TMT10); K7(TMT10)	0.006002	28.49	0.0715684	2	1245.76	0.208955	0
nVGASLVk	1	XP_004299212.1	N-Term(TMT10); K8(TMT10)	0.0009002	43.83	0.00233289	2	1245.79	-2.44715	0	3.2763	1		1.35785	1		1.41585	1		0.784375	1		1.92652	1		1.02297	1		2.43947	1		1.33137	1		1.4749	1
qQVVVSk	2	FANhyb_rscf00000508.1.g00002.1	N-Term(TMT10); K7(TMT10)	0.004019	35.01	0.0199081	2	1245.79	-1.55725	0	0.984698	2	17.85	0.745766	2	17.1717	0.887417	2	0.969145	1.3786	2	18.0055	2.10329	2	27.5392	2.15401	2	23.8165	0.976387	2	1.74025	0.926351	2	12.7536	1.06525	2	9.61933
tLQNLAk	1	FANhyb_rscf00000161.1.g00005.1;XP_004299223.2	N-Term(TMT10); K7(TMT10)	0.003579	32.17	0.0382851	2	1245.79	-1.55725	0
iNLAATGk	1	FANhyb_rscf00000004.1.g00047.1;XP_011463149.1	N-Term(TMT10); K8(TMT10)	0.002492	24.88	0.20513	2	1245.79	-0.781385	0
sDVILLk	4	XP_004299815.1;XP_011464747.1	N-Term(TMT10); K7(TMT10)	0.00176	43.93	0.00110449	2	1245.82	0.489602	0
tVVVLEk	3	XP_011469653.1	N-Term(TMT10); K7(TMT10)	0.001003	43.71	0.00114486	2	1245.82	1.56742	0	1.35021	3	10.7905	1.26347	3	14.2152	1.13501	3	7.25988	0.959727	3	2.97312	1.33157	3	3.9719	1.11014	3	3.62214	1.067	3	1.3546	1.02333	3	0.783477	1.21787	3	12.7732
vISELVk	1	FANhyb_rscf00000720.1.g00004.1	N-Term(TMT10); K7(TMT10)	0.002567	33.89	0.0111471	2	1245.82	0.19565	0	1.03935	1		0.899445	1		1.21016	1		1.0202	1		0.978161	1		1.03856	1		1.22449	1		0.969281	1		1.06699	1
aILFVPk	6	XP_004308050.1;FANhyb_rscf00000017.1.g00017.1;FANhyb_rscf00000129.1.g00011.1;XP_004294900.1	N-Term(TMT10); K7(TMT10)	0.001789	35.67	0.00573206	2	1245.83	-0.0992732	0
dTESEPLNL	1	XP_004307944.1	N-Term(TMT10)	0.0001192	42.7	0.000902213	2	1246.64	-0.842046	0	0.864117	1		1.22904	1		0.691297	1		0.810744	1		0.802908	1		1.01679	1		0.865682	1		1.0524	1		0.982552	1
sHAIEAFSR	5	XP_004291314.1	N-Term(TMT10)	7.387e-05	44.34	0.00117801	2	1246.67	-0.352656	0	1.30963	5	13.703	1.25812	5	22.5335	0.948389	5	13.66	1.06433	5	16.5471	1.26014	5	29.2723	1.12073	5	22.0815	1.40215	5	17.5568	1.06682	5	31.7673	1.23808	5	23.4625
aAGGESVASVk	1	XP_011459399.1	N-Term(Acetyl); K11(TMT10)	0.0007483	48.23	0.000535119	2	1246.69	1.1921	0	0.797146	1		0.685829	1		0.886796	1		0.77251	1		0.66287	1		0.763866	1		0.795937	1		0.866447	1		0.476624	1
dIDAESLVR	1	XP_011461432.1	N-Term(TMT10)	0.004666	27.2	0.0703115	2	1246.69	1.39194	0	0.576074	1		0.75835	1		0.996391	1		0.797419	1		0.388701	1		0.586899	1		0.440917	1		0.663768	1		0.587643	1
aSLEQVQSR	2	XP_004302249.1	N-Term(TMT10)	0.002285	25.54	0.10877	2	1246.7	0.029517	0	0.863845	2	13.1385	1.0503	2	52.7709	0.809946	2	2.1303	1.42518	2	46.103	0.855741	2	3.58741	1.23119	2	29.2	0.927234	2	13.849	0.91891	2	16.4122	0.975479	2	11.6921
vAEAMEVLR	1	FANhyb_rscf00000710.1.g00005.1	N-Term(TMT10)	0.0005936	30.13	0.0402762	2	1246.7	-0.145225	0	1.14463	1		1.14201	1		0.950621	1		0.920922	1		0.913751	1		1.00613	1		0.970746	1		0.986106	1		1.13437	1
tLLDLASER	1	XP_004305096.1;FANhyb_rscf00000553.1.g00002.1	N-Term(TMT10)	0.0002554	30.75	0.0371055	2	1246.72	0.899893	0
sFELLAAGPL	1	FANhyb_rscf00000113.1.g00015.1	N-Term(TMT10)	0.0004181	23.08	0.217235	2	1246.72	0.115241	0	0.830736	1		0.938593	1		0.965685	1		0.962924	1		0.85117	1		0.765062	1		0.972803	1		0.952858	1		0.952387	1
aVDENIk	1	XP_011458449.1	N-Term(TMT10); K7(TMT10)	0.001135	32.74	0.0313944	2	1246.74	1.17891	0	0.790075	1		0.844459	1		0.888401	1		0.730493	1		0.693468	1		0.76397	1		0.809789	1		0.838987	1		0.746086	1
rPLAEYIR	2	XP_004300291.1	N-Term(TMT10)	0.0004828	55.68	0.000158182	3	1246.75	-0.204984	0	0.789743	2	26.1107	0.688275	2	28.5603	0.518771	2	56.0235	0.943356	2	38.4532	0.590224	2	44.6413	0.800671	2	30.3379	0.712652	2	37.3189	0.82626	2	28.8699	0.80847	2	56.1142
aGLGSQQk	2	FANhyb_rscf00004763.1.g00001.1	N-Term(TMT10); K8(TMT10)	0.001124	35.41	0.0201418	2	1246.75	1.3751	0	0.855487	2	8.11076	0.761396	2	4.46442	0.837771	2	15.5262	1.30995	2	3.99225	1.14321	2	23.6936	1.22974	2	10.2057	1.12384	2	38.9356	0.943899	2	18.0782	1.01555	2	6.26218
aAQSLNGk	1	XP_011466737.1	N-Term(TMT10); K8(TMT10)	0.003926	25.44	0.170884	2	1246.75	-0.974757	0	0.820577	1		0.683557	1		0.863798	1		1.16609	1		1.21595	1		1.22317	1		1.00823	1		0.977804	1		1.09305	1
vASQQQk	3	XP_004300116.1	N-Term(TMT10); K7(TMT10)	0.002566	35.7	0.0188407	2	1246.75	2.1664	0	1.46474	3	32.1915	1.31193	3	11.3584	1.15844	3	6.42362	1.06388	3	30.9234	1.5246	3	9.44222	1.35666	3	0.291884	1.42148	3	25.4454	1.25337	3	26.8121	1.40818	3	1.61083
mVGGVTPk	2	XP_004299462.1	N-Term(TMT10); K8(TMT10)	0.0008353	39.95	0.00708106	2	1246.76	-0.847734	0	1.52781	2	23.2993	1.07021	2	11.7685	1.08315	2	4.56757	1.34674	2	12.71	1.67279	2	11.026	1.34001	2	14.1114	1.59019	2	6.31105	1.41363	2	5.31185	1.14759	2	18.3127
aAVDILFLR	1	XP_004299407.1	N-Term(TMT10)	0.001287	16.68	1.50992	2	1246.77	0.203057	0	0.4566	1		0.699803	1		0.882872	1		0.885724	1		0.4369	1		0.629545	1		0.504822	1		0.637777	1		0.612734	1
eINTLAk	4	FANhyb_rscf00000643.1.g00003.1;XP_004287956.1	N-Term(TMT10); K7(TMT10)	0.000835	39.93	0.00645318	2	1246.78	-0.0963782	0
aAETAVVk	2	XP_004302064.1	N-Term(TMT10); K8(TMT10)	0.0003581	49.34	0.000894631	2	1246.78	-1.37721	0	0.684681	2	12.0421	0.530472	2	33.077	0.509093	2	40.7134	1.19657	2	11.2478	1.03019	2	5.057	1.46438	2	8.05697	0.786565	2	3.50666	0.668483	2	18.18	0.720701	2	31.0167
eAISQIk	5	XP_004302989.1	N-Term(TMT10); K7(TMT10)	0.005255	40.45	0.00691956	2	1246.78	-0.292196	0	0.992007	5	13.8471	1.1684	5	4.02192	1.02583	5	9.16657	1.01875	5	9.31836	1.04614	5	9.32828	1.20644	5	2.39854	0.8988	5	19.8726	0.848307	5	2.71859	0.968898	5	14.9366
lLQTEGk	1	FANhyb_rscf00007470.1.g00001.1;XP_004291934.1	N-Term(TMT10); K7(TMT10)	0.004882	29.88	0.0789003	2	1246.78	-0.292196	0
gVVSIDWSR	2	FANhyb_rscf00000525.1.g00001.1	N-Term(TMT10)	0.005901	12.64	2.12356	2	1247.69	-1.25234	0	0.892925	2	8.44492	0.890515	2	8.50789	0.959848	2	12.2796	0.978721	2	9.84414	0.930655	2	15.648	0.853128	2	10.9237	1.05263	2	19.1027	1.10463	2	2.54069	0.883593	2	8.51141
eAGAAAGDk	4	XP_011461273.1	N-Term(TMT10); K9(TMT10)	0.003208	38.81	0.00523459	2	1247.7	0.0876252	0	0.670863	4	60.5404	0.569902	4	40.6455	0.563133	4	32.9106	1.32362	4	13.9192	1.69318	4	36.6214	1.6492	4	15.0975	0.842415	4	18.4834	0.748035	4	17.9881	1.00973	4	20.6173
gHFDVSk	1	XP_011470769.1	N-Term(TMT10); K7(TMT10)	0.002499	23.99	0.211284	3	1247.71	-0.731678	0	0.625178	1		0.701176	1		0.735413	1		1.04808	1		0.74411	1		0.959588	1		0.777161	1		0.767567	1		0.848343	1
aAEELEk	2	XP_004287907.1	N-Term(TMT10); K7(TMT10)	0.004508	36.17	0.013442	2	1247.73	1.169	0	0.558979	2	0.684337	0.567106	2	6.19214	0.67992	2	12.1669	0.898099	2	15.4877	0.817236	2	21.7563	0.934175	2	24.9066	0.742801	2	31.5622	0.692998	2	20.8142	0.783669	2	20.5995
sEAAAAAAk	1	FANhyb_rscf00000706.1.g00001.1	N-Term(TMT10); K9(TMT10)	8.691e-06	49.52	0.000671235	2	1247.73	-1.38232	0	1.50186	1		1.46861	1		1.2044	1		0.979361	1		0.976891	1		1.0019	1		1.238	1		1.0933	1		1.12096	1
nIAGETGk	1	XP_004300238.1	N-Term(TMT10); K8(TMT10)	0.004228	31.98	0.0377469	2	1247.74	-0.395972	0	1.77683	1		1.41264	1		1.02953	1		1.1508	1		2.53505	1		1.84074	1		1.36785	1		1.19344	1		1.67884	1
dSLAAQGk	3	FANhyb_rscf00005319.1.g00001.1	N-Term(TMT10); K8(TMT10)	0.0007677	39.03	0.00780787	2	1247.74	0.778029	0	1.07993	3	8.47822	0.883966	3	18.167	0.995288	3	17.6646	1.24433	3	13.0298	1.25686	3	2.38009	1.32811	3	7.1368	1.07554	3	3.50891	0.971153	3	6.17174	1.14565	3	10.6447
sGPNSSLk	1	XP_011464045.1	N-Term(TMT10); K8(TMT10)	0.0003534	23.4	0.258483	2	1247.74	-0.192291	0	1.77813	1		1.16894	1		1.20003	1		1.1501	1		1.48829	1		1.34623	1		1.42766	1		1.30264	1		1.53274	1
dSNVGLGk	1	FANhyb_rscf00004492.1.g00001.1	N-Term(TMT10); K8(TMT10)	0.0005214	38.97	0.00797987	2	1247.74	2.63686	0	0.802294	1		0.7012	1		0.749417	1		0.958165	1		0.969768	1		0.981773	1		0.920683	1		0.823873	1		0.831339	1
fLLEELVR	3	XP_004305001.1	N-Term(TMT10)	2.762e-05	47.72	0.00108019	2	1247.76	-0.678561	0	1.38012	3	5.66412	0.949074	3	1.85412	0.885836	3	3.14701	1.04457	3	8.80561	0.923112	3	7.55839	0.59894	3	5.19891	1.72326	3	10.3678	1.36638	3	7.55132	0.581827	3	9.72817
eAEILSk	1	XP_004295498.1	N-Term(TMT10); K7(TMT10)	0.002392	36.96	0.011156	2	1247.76	1.06869	0	0.985432	1		1.03206	1		1.08846	1		0.79545	1		0.924439	1		1.03361	1		0.834528	1		1.0145	1		1.16006	1
sEIAEIk	1	XP_004304148.1	N-Term(TMT10); K7(TMT10)	0.004507	26.11	0.140699	2	1247.76	1.85134	0	1.02933	1		1.05841	1		0.912579	1		0.988536	1		1.05958	1		1.13016	1		1.30956	1		1.07561	1		1.10595	1
tAAPPLVPPR	1	FANhyb_rscf00000033.1.g00025.1;XP_004310133.1	N-Term(TMT10)	0.003765	21.89	0.356899	2	1247.77	1.17259	0
gAVNTLSk	2	XP_004294537.1	N-Term(TMT10); K8(TMT10)	9.715e-05	43.99	0.00207493	2	1247.78	2.43868	0	0.985285	2	12.9989	0.878722	2	18.9855	0.981841	2	16.477	0.957902	2	16.5454	0.897383	2	15.8223	0.99812	2	2.26149	0.754855	2	5.52015	0.903069	2	4.15557	0.85227	2	11.8746
dFPAIVk	3	XP_004308141.1	N-Term(TMT10); K7(TMT10)	0.006329	34.55	0.0182391	2	1247.78	-1.08456	0	1.06229	3	2.36512	0.970109	3	4.3609	1.13885	3	0.485001	1.04097	3	3.36331	0.95996	3	5.5612	0.946187	3	8.30781	0.949096	3	13.1298	0.930151	3	8.19219	1.07904	3	3.79499
lSLTDIk	8	FANhyb_rscf00001991.1.g00003.1;XP_004296381.1	N-Term(TMT10); K7(TMT10)	0.001607	39.9	0.00345361	2	1247.8	-0.303383	0
tHPTEAAHR	1	XP_004296521.1	N-Term(TMT10)	0.001595	21.18	0.232815	3	1248.66	-0.0298969	0	1.066	1		0.590038	1		0.385006	1		0.981207	1		1.29115	1		0.646949	1		1.17013	1		1.1429	1		0.682187	1
tWFNQPAR	6	FANhyb_icon00000696_a.1.g00001.1	N-Term(TMT10)	0.001232	29.62	0.037109	2	1248.67	0.419448	0	1.96441	6	16.8233	1.09931	6	16.586	1.0602	6	2.79331	1.15214	6	25.8378	2.87076	6	9.58736	1.839	6	14.3001	1.72835	6	18.8038	1.38542	6	13.9839	1.4706	6	12.2916
sETAAVANTR	1	FANhyb_rscf00004595.1.g00002.1	N-Term(TMT10)	0.0003822	39.25	0.00452225	2	1248.68	3.04244	0	1.31915	1		0.991942	1		1.6088	1		0.906041	1		0.955238	1		1.34801	1		1.01117	1		0.594447	1		1.75484	1
lVTSGAQMGR	2	XP_004289949.1	N-Term(TMT10)	0.003489	28.23	0.0603511	2	1248.69	1.31218	0	1.80604	2	22.6141	1.30917	2	14.4548	1.03969	2	24.8292	1.60414	2	13.8585	1.71501	2	23.3467	1.32342	2	37.888	1.50296	2	13.7961	1.28294	2	16.7547	1.16794	2	49.4687
tDIGmVVIR	2	FANhyb_rscf00000271.1.g00002.1	N-Term(TMT10); M5(Oxidation)	0.005022	28.15	0.0790041	2	1248.72	-1.04082	0	1.66407	2	24.4124	1.37982	2	30.5114	0.958707	2	24.1409	1.14413	2	1.78534	1.60404	2	12.3577	1.42486	2	8.19651	1.43526	2	35.5867	0.936081	2	31.7698	1.40629	2	25.1314
dLQEASk	2	FANhyb_rscf00001385.1.g00003.1;XP_004304666.1	N-Term(TMT10); K7(TMT10)	0.0037	26.35	0.118766	2	1248.72	-1.47195	0
eAEQVSk	1	FANhyb_rscf00001417.1.g00003.1	N-Term(TMT10); K7(TMT10)	0.001443	31.05	0.0375343	2	1248.72	0.67869	0	1.10841	1		1.30601	1		1.17819	1		0.919577	1		1.01227	1		1.10817	1		1.01727	1		1.02661	1		1.31159	1
tIAAGNLFGR	1	XP_004308159.1	N-Term(TMT10)	0.0001232	32.03	0.0363123	2	1248.73	-0.586065	0	1.79908	1		0.848141	1		1.02425	1		0.865013	1		1.66965	1		1.1036	1		2.31922	1		1.5385	1		1.06183	1
gVGGSAVFVAR	2	FANhyb_rscf00000161.1.g00004.1	N-Term(TMT10)	0.00432	34.58	0.0196288	2	1248.73	-0.105293	0	1.00675	2	18.6601	0.83395	2	0.286793	0.911202	2	18.7804	0.932618	2	3.27993	1.20126	2	4.70236	1.06111	2	4.38646	1.09618	2	17.1067	0.962649	2	9.06304	0.842673	2	13.6463
nQAAASTk	1	XP_004290293.1	N-Term(TMT10); K8(TMT10)	0.005251	20.74	0.508109	2	1248.73	0.679059	0	1.92536	1		0.905734	1		0.857009	1		0.987023	1		1.86131	1		1.06231	1		2.01517	1		1.14243	1		1.10712	1
dLVNMAk	2	XP_004308063.1	N-Term(TMT10); K7(TMT10)	0.004527	39.64	0.00652399	2	1248.74	2.4677	0	0.990141	2	7.02602	0.816386	2	22.4059	0.724274	2	9.19508	1.02718	2	1.95204	1.0903	2	8.40115	1.10792	2	10.9917	1.09994	2	17.3502	1.05076	2	5.98403	0.865476	2	25.0642
dAISGSIk	1	XP_004303056.1	N-Term(TMT10); K8(TMT10)	0.0055	18.67	0.833325	2	1248.75	-1.1891	0	1.49403	1		1.30303	1		1.18642	1		0.99555	1		1.55308	1		1.12996	1		1.54116	1		1.25193	1		1.2526	1
aTPSLSSk	2	XP_004304054.1	N-Term(TMT10); K8(TMT10)	0.001258	41.27	0.00420997	2	1248.76	0.187463	0	1.1322	2	15.6845	1.16008	2	10.7743	1.26839	2	2.64884	0.971602	2	2.68656	0.94399	2	24.5604	0.817383	2	11.6749	1.08649	2	10.6964	1.16072	2	2.36359	0.86966	2	3.28887
gSSIVSIk	1	XP_004298897.1	N-Term(TMT10); K8(TMT10)	0.0001378	36.12	0.00916286	2	1248.79	0.0792593	0	1.09417	1		1.73641	1		1.52256	1		0.88631	1		1.20211	1		0.896723	1		0.945577	1		1.07484	1		0.723779	1
tIALGTSk	1	FANhyb_rscf00000422.1.g00002.1	N-Term(TMT10); K8(TMT10)	0.0004299	42.78	0.00197711	2	1248.79	0.763513	0	1.55915	1		0.840725	1		0.897936	1		1.23301	1		1.84891	1		1.5311	1		1.6409	1		1.14301	1		1.3581	1
aIQIAFk	1	XP_004307863.1	N-Term(TMT10); K7(TMT10)	0.003437	28.86	0.0579226	2	1248.81	-0.21496	0	0.957542	1		0.749917	1		0.782119	1		1.07722	1		0.777538	1		0.925682	1		1.0318	1		1.00612	1		0.688118	1
gAGMGGGNDER	1	FANhyb_rscf00000049.1.g00028.1	N-Term(TMT10)	2.362e-06	50.59	5.89256e-05	2	1249.58	0.52846	0	0.738247	1		1.04453	1		0.992581	1		0.780977	1		0.80828	1		0.755725	1		0.658713	1		0.885512	1		0.639932	1
gLSSDDAEAR	1	XP_011467496.1;FANhyb_rscf00000059.1.g00014.1	N-Term(TMT10)	9.286e-06	47.21	0.000242387	2	1249.62	1.07989	0
gLAGGTSSNTR	2	XP_004297790.1	N-Term(TMT10)	1.088e-06	50.68	0.000253527	2	1249.67	-1.1689	0	0.725071	2	43.1571	0.680191	2	22.9721	0.798917	2	3.49249	0.928523	2	19.0266	0.877998	2	76.8975	1.01389	2	44.9314	0.715381	2	47.189	0.781951	2	38.8262	0.757768	2	43.1348
gAGTNEDk	1	FANhyb_rscf00000505.1.g00005.1	N-Term(TMT10); K8(TMT10)	0.0001471	43.84	0.00140023	2	1249.68	-0.304802	0	0.601197	1		0.863925	1		0.900654	1		0.851193	1		0.833962	1		0.97268	1		0.766436	1		0.917604	1		0.974009	1
sQAAFQGVGR	3	XP_011470810.1	N-Term(TMT10)	2.018e-05	30.65	0.0309097	2	1249.68	-1.65826	0	1.73318	3	3.55516	1.26827	3	9.2131	1.13003	3	0.753859	1.21089	3	20.1215	1.63042	3	23.9766	1.43477	3	11.8075	1.43734	3	16.2869	1.26869	3	14.9633	1.41672	3	16.203
lVSFINQAE	2	FANhyb_icon18597441_o.1.g00001.1	N-Term(TMT10)	0.0007404	44.76	0.00147046	2	1249.7	-2.04415	0	0.913779	2	3.84286	1.02336	2	9.59952	1.08989	2	6.9284	1.05297	2	1.6368	0.951541	2	10.417	0.934032	2	3.64705	1.04359	2	7.73902	0.887917	2	33.9719	1.25316	2	13.2392
sSNPSATk	1	FANhyb_rscf00000067.1.g00001.1	N-Term(TMT10); K8(TMT10)	0.002162	34.04	0.0197031	2	1249.71	-1.47137	0	1.53605	1		0.969701	1		0.962139	1		1.1771	1		1.87533	1		1.71667	1		1.31589	1		1.23069	1		1.27835	1
tGSAQEAk	2	XP_004297190.1	N-Term(TMT10); K8(TMT10)	0.003788	22.17	0.292447	2	1249.71	-0.40491	0	1.8405	2	9.69843	1.17029	2	13.1446	0.887691	2	8.44147	1.20482	2	25.4025	0.883161	2	20.5469	0.790619	2	3.45409	1.33879	2	35.6249	0.987134	2	16.664	0.905656	2	0.394786
aNAMTVGk	2	XP_004297280.1	N-Term(TMT10); K8(TMT10)	0.0001473	44.36	0.00211801	2	1249.74	1.18734	0	1.04252	2	1.52854	1.05103	2	8.15615	0.976702	2	0.923503	1.09413	2	0.412463	1.44366	2	3.05448	1.1539	2	6.73182	0.884936	2	9.56756	1.00419	2	10.1521	0.9753	2	18.3196
eEATTIk	4	XP_004296477.1	N-Term(TMT10); K7(TMT10)	0.001872	37.91	0.00927969	2	1249.74	-1.09145	0	1.09629	4	11.1889	1.07969	4	28.704	1.085	4	21.2944	1.11103	4	8.11978	1.29063	4	8.45885	1.06643	4	11.7294	1.10581	4	4.86732	0.907107	4	3.86851	1.12941	4	11.7231
lTETAEk	2	XP_004307167.1;XP_004300629.1	N-Term(TMT10); K7(TMT10)	0.00263	41.63	0.00393347	2	1249.74	-0.212361	0
tVGIGAYLAR	1	XP_004299600.1	N-Term(TMT10)	0.0009689	17.26	1.01389	2	1249.75	1.0715	0	2.3343	1		1.10977	1		0.938738	1		1.19673	1		2.75099	1		1.59617	1		1.71376	1		1.19859	1		1.07245	1
sLATANSk	1	FANhyb_icon00020828_a.1.g00001.1	N-Term(TMT10); K8(TMT10)	0.0004103	31.97	0.0323383	2	1249.75	-0.0166331	0	1.06383	1		0.825476	1		0.840076	1		1.01799	1		1.20529	1		1.2471	1		1.01145	1		0.955844	1		1.18063	1
aAFELLk	2	XP_011461574.1	N-Term(TMT10); K7(TMT10)	0.0008687	39.44	0.00457895	2	1249.79	-1.68885	0	0.936823	2	10.1009	0.827228	2	10.5891	0.934797	2	8.59642	0.874249	2	6.71775	0.820021	2	2.40672	0.902678	2	4.69553	0.933467	2	9.07392	0.990721	2	7.28965	0.82925	2	18.63
eNNTGSFPR	1	XP_004296078.2;FANhyb_rscf00001286.1.g00002.1	N-Term(TMT10)	0.003327	23.17	0.0862687	2	1250.63	-2.81883	0
eTAGSSSQVR	1	XP_004291817.1	N-Term(TMT10)	0.0002895	34.01	0.0117172	2	1250.65	0.880759	0	0.867989	1		1.16669	1		0.939766	1		1.19243	1		0.855808	1		1.03326	1		0.805893	1		0.973114	1		0.792819	1
sQmIGTVNR	2	XP_011464501.1	N-Term(TMT10); M3(Oxidation)	0.00449	33.35	0.016692	2	1250.67	-2.502	0	1.3819	2	26.9707	0.928768	2	16.5374	0.879779	2	8.53548	0.983144	2	12.7247	1.60583	2	3.01297	1.49621	2	5.57564	1.16815	2	29.0397	0.953815	2	11.7723	1.20209	2	9.39902
eAAEMNk	5	XP_004309880.1;XP_004307410.1;XP_004309883.1	N-Term(TMT10); K7(TMT10)	0.004236	30.09	0.0394734	2	1250.68	0.114277	0
dTDILAAFR	4	FANhyb_rscf00000001.1.g00003.1	N-Term(TMT10)	5.435e-05	55.1	0.000151888	2	1250.69	0.08814	0	2.37581	4	4.93621	1.72756	4	9.50281	1.73593	4	3.53735	0.846885	4	9.57196	0.842418	4	1.19916	0.66333	4	22.669	1.29295	4	9.19393	1.21277	4	12.9465	1.03135	4	7.0035
eVLDNYLR	2	FANhyb_rscf00007222.1.g00001.1	N-Term(TMT10)	0.000865	38.54	0.00714489	2	1250.69	-0.286277	0	0.745341	2	6.06028	1.11516	2	19.4519	1.09625	2	0.0196732	0.822252	2	19.6257	0.539014	2	29.6406	0.619488	2	20.1854	0.695914	2	0.826317	0.868857	2	8.89705	0.820829	2	7.56236
lVDGSFLDR	1	FANhyb_rscf00004021.1.g00001.1	N-Term(TMT10)	0.003562	31.71	0.0336589	2	1250.7	1.84497	0	0.767282	1		0.973569	1		1.04912	1		0.822841	1		0.565044	1		0.856848	1		0.740285	1		0.825911	1		0.711112	1
dLAPHVDVR	1	XP_004296605.1	N-Term(TMT10)	0.002204	36.29	0.0108905	3	1250.7	-1.58146	0	0.493564	1		0.594393	1		0.799422	1		0.601094	1		0.460043	1		0.477033	1		0.574567	1		0.725655	1		0.163735	1
fTAEELRR	3	XP_004294071.1;XP_004294072.1	N-Term(TMT10)	0.00253	27.19	0.0959701	3	1250.71	2.81059	1
gFILDGFPR	2	XP_004297568.1	N-Term(TMT10)	0.0001784	42.11	0.00305435	2	1250.71	0.477574	0	0.709658	2	4.13593	0.779179	2	1.91934	0.852524	2	8.80825	0.993689	2	2.1065	0.901609	2	10.8791	0.995147	2	0.973838	0.666735	2	8.14248	0.679589	2	10.8035	0.754103	2	5.22755
hWLPELAR	2	NP_001266969.1	N-Term(TMT10)	0.004398	24.73	0.176837	3	1250.72	-2.13561	0	1.19217	2	11.2609	0.950058	2	16.0585	0.945398	2	16.776	1.24938	2	5.47647	1.35288	2	12.8365	1.26719	2	9.80406	1.33407	2	4.52384	1.00185	2	15.8133	1.18128	2	10.3592
gGGVGGGFGk	3	XP_011462288.1	N-Term(TMT10); K10(TMT10)	2.699e-07	55.21	0.000146884	2	1250.72	-0.918129	0	0.516445	3	8.81193	0.401439	3	36.9038	0.396061	3	28.8169	1.39226	3	11.7578	1.56279	3	1.98918	2.52194	3	6.92386	0.652736	1		0.659768	3	18.1835	0.694607	3	4.48781
lDQYLLTR	1	XP_004306512.1	N-Term(TMT10)	0.0003629	33.62	0.0242022	2	1250.73	-1.0695	0	1.24418	1		1.24673	1		1.03718	1		1.03012	1		1.23879	1		1.04788	1		1.42172	1		1.11736	1		1.286	1
gLTYEGLLR	1	FANhyb_icon00001981_a.1.g00001.1	N-Term(TMT10)	0.0002323	28.36	0.0776089	2	1250.73	0.0936967	0	0.812284	1		0.784341	1		0.964259	1		0.836573	1		0.720666	1		0.894526	1		0.911121	1		0.895916	1		0.742417	1
qTDTVTk	3	XP_004288436.1	N-Term(TMT10); K7(TMT10)	0.004358	38.34	0.00802387	2	1250.74	1.54399	0	1.74162	3	10.142	1.48905	3	10.2336	1.31669	3	12.3375	0.865059	3	7.65044	0.853184	3	6.22787	0.64279	3	5.82905	1.7306	3	8.77452	1.55625	3	14.5442	1.49759	3	15.1859
lDTSGTAk	1	FANhyb_rscf00003746.1.g00002.1;XP_011458251.1	N-Term(TMT10); K8(TMT10)	0.000223	33.99	0.0216671	2	1250.74	1.63359	0
dAFQLAk	4	FANhyb_rscf00000791.1.g00001.1;XP_004302387.1	N-Term(TMT10); K7(TMT10)	0.005422	29.39	0.0548356	2	1250.75	-0.51454	0
fQTTAPk	2	XP_004304102.1	N-Term(TMT10); K7(TMT10)	0.001285	31.17	0.0357475	2	1250.75	1.7382	0	1.63817	2	6.57917	1.07954	2	0.593064	1.25366	2	7.78273	1.1215	2	5.34179	2.18267	2	35.1346	1.43524	2	7.58567	1.58	2	4.2849	1.26805	2	3.90471	1.58466	2	16.4954
vAAmSVAk	1	FANhyb_rscf00000330.1.g00004.1;FANhyb_rscf00000632.1.g00004.1	N-Term(TMT10); M4(Oxidation); K8(TMT10)	0.001214	32.21	0.0284355	2	1250.75	-0.683374	0
eHVILLAAR	2	FANhyb_rscf00000251.1.g00014.1;XP_004291218.1	N-Term(TMT10)	0.0002382	29.62	0.0344349	3	1250.78	1.13844	0
aGVIGFTk	2	FANhyb_rscf00001417.1.g00003.1	N-Term(TMT10); K8(TMT10)	0.0002865	41.43	0.00174107	2	1250.79	5.91627	0	1.09074	2	19.0334	1.37241	2	18.9408	1.10809	2	2.9599	1.1832	2	5.01258	1.14528	2	30.5354	1.0974	2	0.0716206	1.03884	2	29.2712	1.11238	2	11.19	1.05281	2	2.33471
nVVYLGk	1	FANhyb_rscf00006570.1.g00001.1	N-Term(TMT10); K7(TMT10)	0.004651	30.97	0.0237551	2	1250.79	0.0766032	0	1.60894	1		1.21215	1		0.904983	1		0.951382	1		1.8976	1		1.48936	1		1.495	1		1.38497	1		1.11391	1
aTQVFVk	1	FANhyb_rscf00000085.1.g00011.1;XP_011459709.1	N-Term(TMT10); K7(TMT10)	0.004696	22.63	0.161817	2	1250.79	2.31328	0
vSSMEQEGR	1	XP_004287917.1	N-Term(TMT10)	0.002473	22.27	0.0904211	2	1251.62	-0.259444	0	0.696613	1		0.787514	1		0.809839	1		0.949418	1		1.11808	1		1.28216	1		0.71053	1		0.897212	1		0.8432	1
fGDPFFHR	2	XP_011459383.1	N-Term(TMT10)	0.003358	28.98	0.0289625	3	1251.65	-0.440753	0	0.91562	2	26.49	0.81539	2	2.54005	0.885515	2	2.29122	1.10909	2	10.732	1.25552	2	20.7863	0.955269	2	5.1804	1.10619	2	10.7971	1.01994	2	7.0851	1.21467	2	20.9631
sVGESmALGR	4	FANhyb_rscf00001416.1.g00002.1;XP_004289596.1	N-Term(TMT10); M6(Oxidation)	2.111e-05	50.19	0.000239777	2	1251.66	0.603888	0
vLDVYEER	2	FANhyb_rscf00006907.1.g00002.1;XP_004291320.2;FANhyb_rscf00001754.1.g00002.1	N-Term(TMT10)	0.00203	22.48	0.22654	2	1251.68	3.02084	0
tVGFSGADIR	1	FANhyb_rscf00000023.1.g00028.1	N-Term(TMT10)	0.0002969	37.62	0.00717874	2	1251.69	-1.18833	0	1.52901	1		1.17525	1		1.18088	1		0.977385	1		1.23336	1		1.10266	1		1.10612	1		1.15458	1		1.08118	1
iLVDYMLR	1	XP_004307443.1	N-Term(TMT10)	0.003286	26.85	0.0943879	2	1251.73	0.902187	0	0.758823	1		0.794189	1		0.885095	1		0.979673	1		0.861867	1		0.858306	1		0.858331	1		0.901471	1		0.732026	1
sVQFGQk	4	XP_004293830.1;XP_004294780.1;XP_004307685.1	N-Term(TMT10); K7(TMT10)	0.002342	31.5	0.0281762	2	1251.75	-0.124643	0
gSFGGAGLk	2	FANhyb_rscf00000144.1.g00016.1	N-Term(TMT10); K9(TMT10)	1.096e-05	37.19	0.00941558	2	1251.75	2.19985	0	0.911266	2	14.0504	0.5869	2	16.538	0.670911	2	11.7513	1.24652	2	6.27792	1.11976	2	11.2026	1.07555	2	16.3349	1.00627	2	0.975225	0.819063	2	17.9065	0.792802	2	1.0813
aAGGYGGIk	3	FANhyb_rscf00000643.1.g00005.1	N-Term(TMT10); K9(TMT10)	1.854e-06	51.89	0.000258857	2	1251.75	-0.230152	0	1.11448	3	3.41068	1.24655	3	9.69665	1.27955	3	5.20635	0.9865	3	5.36319	1.03413	3	6.13649	1.02759	3	6.54736	0.962408	3	2.25832	1.00374	3	4.81838	1.12882	3	1.85915
gFLESLk	1	FANhyb_rscf00000211.1.g00005.1;XP_004298820.1	N-Term(TMT10); K7(TMT10)	0.002263	26.32	0.0817877	2	1251.77	-0.135438	0
mDTTSLDAk	1	XP_004296914.1	N-Term(Acetyl); K9(TMT10)	0.0008236	39.26	0.00184387	2	1252.63	0.610062	0	0.772642	1		0.91409	1		0.917695	1		0.723189	1		0.785296	1		0.91023	1		0.815058	1		0.867319	1		0.731466	1
lGFFDGDPR	1	XP_004300692.1	N-Term(TMT10)	0.001536	39.16	0.00336109	2	1252.65	1.54167	0	0.923215	1		0.935952	1		0.834098	1		0.82073	1		0.688266	1		0.558664	1		0.957104	1		0.9255	1		0.845472	1
eSAVSSSk	2	XP_004291340.2	N-Term(TMT10); K8(TMT10)	5.61e-05	41.81	0.00299924	2	1252.71	-0.327419	0	0.986038	2	15.2527	0.925525	2	14.2473	0.984207	2	32.2949	1.03811	2	21.9832	0.965211	2	17.0012	0.981368	2	22.3908	1.17249	2	15.1011	0.960158	2	12.0685	1.16217	2	16.2401
aPASYGTk	2	XP_004301860.1	N-Term(TMT10); K8(TMT10)	0.005113	37.86	0.00784035	2	1252.73	1.62847	0	1.11019	2	16.0472	1.00022	2	1.84015	0.92167	2	10.1675	1.01205	2	12.2666	1.14309	2	5.10985	1.12026	2	12.5637	1.01395	2	19.8396	0.965308	2	0.99708	1.07521	2	0.729903
lGEGPGHk	2	FANhyb_rscf00000298.1.g00008.1;XP_004296510.1	N-Term(TMT10); K8(TMT10)	0.0005803	27.64	0.0760205	3	1252.74	0.481541	0
qTLASFk	2	FANhyb_rscf00000753.1.g00006.1;XP_011466416.1	N-Term(TMT10); K7(TMT10)	0.0008394	41.16	0.00277146	2	1252.77	-0.720567	0
vGGGIYTk	3	XP_004287260.1;XP_004303283.1;XP_004302243.1	N-Term(TMT10); K8(TMT10)	0.002258	26.24	0.086517	3	1252.76	-1.82751	0
vVPAVIVGGGR	1	XP_004303221.1	N-Term(TMT10)	0.002703	35.55	0.00367768	2	1252.79	-1.12966	0	1.30023	1		1.05321	1		1.11731	1		1.24482	1		1.05347	1		1.1362	1		1.07422	1		1.09947	1		1.09752	1
gILIIEPIR	2	YP_004286160.1	N-Term(TMT10)	0.002426	28.08	0.00933579	2	1252.82	-1.80652	0	1.0382	2	2.70012	0.895806	2	2.43415	1.04978	2	13.8716	0.876379	2	3.37268	0.805394	2	26.5272	0.797773	2	1.00316	1.00078	2	13.339	0.922465	2	1.66928	0.860881	2	11.243
sEGFEHYR	2	XP_004294249.1;XP_004303621.1	N-Term(TMT10)	0.000209	36.75	0.00213462	3	1253.61	0.0705639	0
sTFDQVATR	2	XP_004303637.1	N-Term(TMT10)	0.0004218	37.84	0.00446447	2	1253.67	-1.18801	0	1.08189	2	40.0096	1.26742	2	20.12	1.04609	2	15.4934	1.06958	2	12.836	1.00685	2	23.4112	1.06649	2	13.1026	1.18196	2	3.12861	1.13707	2	5.30488	1.20123	2	14.8147
aAYVAVmQR	5	FANhyb_rscf00000148.1.g00008.1;XP_004303489.1	N-Term(TMT10); M7(Oxidation)	0.0007741	28.48	0.0444165	2	1253.68	-2.03101	0
dDVNVLHGR	1	FANhyb_rscf00006250.1.g00001.1	N-Term(TMT10)	0.001002	23.12	0.15479	3	1253.68	0.424611	0	0.430869	1		1.5062	1		0.494736	1		1.06341	1		0.526873	1		0.804343	1		0.435663	1		0.57694	1		0.706401	1
sSAAASSSk	1	FANhyb_rscf00003982.1.g00001.1	N-Term(TMT10); K9(TMT10)	0.0001623	34.75	0.0131809	2	1253.71	0.443211	0	1.7023	1		0.940041	1		1.23994	1		1.12934	1		2.17517	1		1.63933	1		2.23186	1		1.8041	1		1.5215	1
aYDLEGk	3	XP_004304613.1;FANhyb_rscf00000104.1.g00001.1	N-Term(TMT10); K7(TMT10)	0.004237	37.46	0.00706228	2	1253.71	0.0603783	0
gYIDLSk	3	FANhyb_rscf00000764.1.g00008.1;XP_004307682.1	N-Term(TMT10); K7(TMT10)	0.002861	35.84	0.00797483	2	1253.76	4.24459	0
tYAEAIk	3	XP_004294042.1	N-Term(TMT10); K7(TMT10)	0.00351	35.22	0.00912344	2	1253.75	1.03159	0	1.40565	3	11.7672	1.36671	3	2.0933	1.27101	3	27.749	0.86675	3	11.3697	1.31548	3	9.65558	1.14788	3	29.7197	1.23884	3	2.26522	1.21869	3	11.9141	1.33811	3	6.90782
tEAFTVk	2	XP_011457401.1;FANhyb_rscf00001740.1.g00002.1	N-Term(TMT10); K7(TMT10)	0.004639	29.4	0.0348465	2	1253.75	0.828883	0
lTYATVk	2	XP_011457832.1	N-Term(TMT10); K7(TMT10)	0.003657	28.77	0.0281408	2	1253.79	0.44496	0	1.7981	2	16.1155	1.54818	2	10.1351	1.37366	2	8.8582	1.0344	2	7.041	1.26775	2	19.8534	0.871413	2	20.7675	1.49398	2	8.08198	1.16835	2	9.47991	1.39934	2	10.3259
sTLLAYk	2	XP_004300028.1	N-Term(TMT10); K7(TMT10)	0.001322	34.81	0.00700383	2	1253.79	0.44496	0	1.70298	2	19.9095	1.1287	2	2.1641	1.03844	2	4.24469	1.23891	2	4.0093	1.93867	2	20.0898	1.41641	2	0.419075	1.74822	2	15.1704	1.3748	2	17.8652	1.54728	2	10.2676
hAIDVLk	3	XP_004306965.1	N-Term(TMT10); K7(TMT10)	0.005071	31.76	0.0187039	2	1253.8	2.47394	0	1.25411	3	10.6067	1.27013	3	6.60483	1.04622	3	12.259	1.26064	3	7.14358	1.068	3	3.87163	1.17416	3	9.31226	1.25109	3	10.8912	1.17463	3	5.72873	1.11803	3	14.2824
vHELLGk	6	FANhyb_rscf00000139.1.g00005.1;XP_004302419.1	N-Term(TMT10); K7(TMT10)	0.002813	31.23	0.0211316	2	1253.8	2.18186	0
gGGGGGGYSSGGR	1	XP_004307343.1	N-Term(TMT10)	7.485e-05	42.04	0.000462628	2	1254.6	-0.906536	0	0.700817	1		0.654128	1		0.577397	1		1.15645	1		1.38012	1		1.30606	1		1.04404	1		0.943494	1		0.903104	1
eFETGESAR	1	XP_011457678.1	N-Term(TMT10)	0.0004502	24.48	0.0463386	2	1254.62	0.168535	0	0.764666	1		0.824235	1		0.835384	1		0.834917	1		0.866023	1		0.899324	1		0.836622	1		0.858986	1		0.810143	1
qLGAEHSQR	2	FANhyb_rscf00001482.1.g00003.1	N-Term(TMT10)	0.002855	33.1	0.0131995	2	1254.67	-0.708786	0	1.08625	2	31.1164	0.812076	2	0.820477	1.03855	2	31.4762	1.03806	2	1.64136	1.04416	2	8.23599	1.18647	2	11.8241	1.01746	2	22.1195	1.03592	2	2.09495	0.924719	2	12.2803
dLGHQTAQR	3	XP_004299919.1;FANhyb_rscf00000090.1.g00015.1	N-Term(TMT10)	0.002909	31.85	0.0177325	2	1254.68	0.556015	0
sASDSTTk	1	FANhyb_rscf00000399.1.g00004.1;XP_004297287.1	N-Term(TMT10); K8(TMT10)	0.00385	28.69	0.0433339	2	1254.69	-1.21205	0
dEVDPVVPR	1	FANhyb_rscf00000005.1.g00016.1;XP_011470371.1	N-Term(TMT10)	0.0003461	37.6	0.00545669	2	1254.69	3.16375	0
aLSSQHQVR	14	FANhyb_rscf00000295.1.g00007.1;FANhyb_rscf00000514.1.g00008.1;XP_004300491.1	N-Term(TMT10)	3.837e-05	42.37	0.00196716	2	1254.71	1.2346	0
vQAVAVAPDR	4	XP_004309547.1	N-Term(TMT10)	0.000439	43.15	0.0016946	2	1254.74	1.20786	0	1.30505	4	26.5589	1.04741	4	17.2029	1.15996	4	4.40702	0.924389	4	21.0477	1.25434	4	14.7413	1.01147	4	25.8524	1.03765	4	23.869	1.00994	4	12.5697	1.05024	4	36.6011
tLVVVSHDR	1	XP_004303830.1	N-Term(TMT10)	0.003522	17.78	0.656895	3	1254.73	-1.90012	0	0.937234	1		0.793018	1		0.915568	1		0.822147	1		0.865068	1		0.87701	1		0.782453	1		0.833814	1		0.792014	1
iGGIGTVPVGR	11	XP_004309880.1;XP_004307410.1;XP_004309883.1	N-Term(TMT10)	2.28e-06	50.05	0.000210068	3	1254.77	0.967821	0
qASHLLk	4	XP_004304578.1	N-Term(TMT10); K7(TMT10)	0.0005587	37.61	0.00365833	2	1254.79	0.136596	0	2.89799	4	16.8438	1.85227	4	2.81786	1.75042	4	4.91411	1.04577	4	5.37751	1.88787	4	13.5439	1.20167	4	4.45414	1.62039	4	16.0004	1.49859	4	4.90113	1.43409	4	9.18802
tLLHGGAk	2	FANhyb_rscf00000138.1.g00002.1;XP_011461841.1;FANhyb_rscf00000503.1.g00003.1;XP_004299187.1;FANhyb_rscf00000057.1.g00009.1	N-Term(TMT10); K8(TMT10)	0.001062	26.92	0.0428827	2	1254.79	1.10146	0
iLPIGGVk	4	XP_004302240.1;FANhyb_rscf00000036.1.g00013.1	N-Term(TMT10); K8(TMT10)	0.002608	38.88	0.000355904	2	1254.85	-0.378939	0
gGGGYGDSSNR	2	XP_004304439.1	N-Term(TMT10)	1.87e-05	52.69	3.04122e-05	2	1255.59	0.462279	0	0.60672	2	23.2808	1.14867	2	2.08672	0.746942	2	1.66136	0.837904	2	4.53765	1.01809	2	7.48268	0.699482	2	7.84234	0.478367	2	24.7821	0.870186	2	3.82663	0.593425	2	22.3898
dMSQADFGR	5	XP_004296983.1	N-Term(TMT10)	0.005746	22.95	0.0314334	2	1255.59	-0.18937	0	1.17384	5	45.7719	0.776133	5	2.59845	0.831863	5	30.3831	1.07733	5	8.67211	1.01979	5	22.1712	1.02664	5	13.7055	0.894191	5	13.4424	0.772608	5	2.56612	0.681435	5	48.8819
dTFSNISSR	1	XP_004287238.1	N-Term(TMT10)	0.001003	24.02	0.0651877	2	1255.65	0.845897	0	1.08252	1		1.0055	1		0.947709	1		0.985091	1		1.41037	1		1.35072	1		1.16795	1		0.981134	1		1.13321	1
tNEIHGEAR	1	XP_004310168.1	N-Term(TMT10)	0.005942	24.71	0.0681201	2	1255.66	-0.717158	0	0.743634	1		1.01923	1		0.74054	1		0.854561	1		1.16144	1		0.988664	1		0.768756	1		0.925236	1		0.778191	1
gHALMLNDR	1	FANhyb_rscf00000245.1.g00002.1;XP_004290813.1	N-Term(TMT10)	0.003558	9.69	2.58294	3	1255.68	-0.771494	0
nVSLYQFR	2	XP_004307267.1	N-Term(TMT10)	0.006163	23.95	0.122627	2	1255.7	0.0727324	0	2.02333	2	16.1301	1.30593	2	28.6704	1.09895	2	3.42958	1.05253	2	19.386	1.72126	2	22.7551	1.04928	2	50.0659	1.466	2	19.2086	1.21366	2	21.2679	1.12446	2	15.2402
yTLVDFLR	1	XP_004306477.1	N-Term(TMT10)	0.003438	25.42	0.086267	2	1255.72	-0.61851	0	1.21633	1		0.965958	1		1.16991	1		0.891437	1		1.23148	1		0.853316	1		1.4788	1		1.17999	1		1.07388	1
dYITSAk	3	XP_004293571.1	N-Term(TMT10); K7(TMT10)	0.004512	31.83	0.0213903	2	1255.73	-0.0488745	0	1.18891	3	5.94298	1.39393	3	10.0891	1.53208	3	10.0448	1.04414	3	0.0828198	1.18068	3	8.85626	1.16996	3	0.623091	1.12378	3	4.71945	1.18719	3	2.7495	1.18717	3	5.78225
sFSETVk	2	FANhyb_rscf00000424.1.g00004.1;XP_004288327.1	N-Term(TMT10); K7(TMT10)	0.003779	22.92	0.174593	2	1255.73	-1.70942	0
aLQGISGPQR	1	FANhyb_rscf00000720.1.g00004.1	N-Term(TMT10)	0.00243	20.57	0.293795	2	1255.73	0.234209	0	1.57717	1		0.956901	1		1.32098	1		1.16652	1		1.63216	1		1.05009	1		1.58702	1		1.07529	1		1.32618	1
aVDSLVPIGR	6	FANhyb_rscf00000001.1.g00025.1	N-Term(TMT10)	2.717e-05	41.03	0.0021457	3	1255.75	-4.13737	0	1.00233	6	13.2254	0.943429	6	31.8536	1.01193	6	2.42926	0.904202	6	11.0653	0.711722	6	18.0185	0.740397	6	23.0998	0.893112	6	28.6571	0.933598	6	33.0503	0.847208	6	13.4521
dLITAAGIPR	1	XP_011466710.1	N-Term(TMT10)	1.262e-05	45.97	0.000704409	2	1255.76	1.00111	0	0.975307	1		1.02941	1		0.735082	1		1.05031	1		1.04527	1		1.06762	1		0.822233	1		0.858029	1		1.11866	1
iSYTVSk	1	XP_004288139.1	N-Term(TMT10); K7(TMT10)	0.004498	26.8	0.0571422	2	1255.77	0.726363	0	1.09782	1		0.915885	1		0.916331	1		1.08261	1		1.44334	1		1.30743	1		1.18988	1		1.06088	1		0.936785	1
iYSVSTk	2	XP_004294105.1	N-Term(TMT10); K7(TMT10)	0.006261	24.98	0.0970535	2	1255.77	2.96213	0	1.62968	2	16.2462	1.10451	2	1.17805	1.17127	2	0.315377	1.14379	2	3.04274	2.09958	2	18.9246	1.37836	2	7.42232	1.57285	2	23.3023	1.26832	2	0.846445	1.41777	2	2.61132
sLEALHk	3	XP_011461841.1	N-Term(TMT10); K7(TMT10)	0.00175	33.46	0.0117212	3	1255.78	-0.150465	0	0.632703	3	13.252	0.81094	3	21.1366	1.03869	3	7.51567	1.02761	3	6.38961	0.776645	3	11.1197	0.742465	3	16.9619	0.91323	3	24.0352	1.08381	3	0.0925181	0.849777	3	39.7703
aATPAAAPk	3	XP_004293684.1	N-Term(TMT10); K9(TMT10)	0.005445	32.64	0.0121152	2	1255.78	-0.0827784	0	0.962157	3	23.3759	1.17402	3	0.291262	1.16263	3	13.4882	0.990024	3	9.20438	1.00441	3	14.7747	0.717581	3	8.60135	1.12198	3	16.6826	0.920846	3	14.7156	0.851768	3	4.79687
aLTVAVPISR	1	FANhyb_rscf00000567.1.g00005.1	N-Term(TMT10)	0.001002	27.47	0.0357226	2	1255.79	-1.72311	0	1.14119	1		0.893213	1		0.938173	1		0.990879	1		1.22502	1		1.17062	1		1.13237	1		1.20308	1		1.18873	1
gILTVSLAPR	1	FANhyb_rscf00000383.1.g00002.1	N-Term(TMT10)	1.527e-05	45.89	0.000488213	2	1255.79	0.026597	0	1.07435	1		1.32231	1		1.27754	1		0.861694	1		1.0175	1		0.937857	1		0.749504	1		0.963751	1		1.02977	1
qDILVGLLR	1	XP_004299193.1	N-Term(TMT10)	0.001675	24.75	0.063476	2	1255.79	0.804242	0	1.23911	1		1.02445	1		0.995795	1		0.965224	1		1.35637	1		1.18489	1		1.02814	1		1.2306	1		1.14039	1
yIAVGSmDR	2	XP_004296409.1	N-Term(TMT10); M7(Oxidation)	0.002055	24.19	0.0645907	2	1256.65	0.480973	0	1.21812	2	4.97855	0.951201	2	7.18728	1.03549	2	10.0538	1.06564	2	3.84341	1.12	2	3.43692	1.14797	2	4.63964	1.14782	2	0.423064	1.17248	2	2.05784	1.13597	2	4.91213
lDDTLSAHR	9	FANhyb_rscf00000334.1.g00004.1;XP_004287669.1	N-Term(TMT10)	1.176e-05	53.35	0.00011259	2	1256.68	-1.40788	0
eQIAEGQPR	1	XP_004304557.1	N-Term(TMT10)	1.107e-05	54.66	8.3272e-05	2	1256.68	-1.90153	0	0.76401	1		1.07039	1		1.04687	1		1.0373	1		0.733386	1		0.923319	1		0.790145	1		1.08773	1		0.858101	1
gASYLDFVR	1	XP_011467865.1	N-Term(TMT10)	0.0002679	28.76	0.0346583	2	1256.68	-1.10985	0	0.679617	1		0.721481	1		0.892479	1		0.878625	1		0.679545	1		0.779578	1		0.714458	1		0.834912	1		0.827627	1
iSASMSYLR	1	XP_011461088.1	N-Term(TMT10)	0.001155	16	0.631739	2	1256.69	1.35674	0	1.62636	1		1.19483	1		1.07491	1		1.17867	1		1.93826	1		1.51608	1		1.54666	1		1.1582	1		1.54485	1
sDLGFPVHR	1	FANhyb_rscf00001620.1.g00002.1	N-Term(TMT10)	0.001314	21.81	0.173692	3	1256.69	-1.39525	0	0.66419	1		0.586023	1		0.825032	1		0.689029	1		0.768777	1		0.653481	1		0.679322	1		0.694208	1		0.566107	1
eDIDIPAVR	1	XP_004287131.1	N-Term(TMT10)	0.003582	31.87	0.0165783	2	1256.7	0.0304631	0	0.879627	1		1.35578	1		0.889033	1		1.04172	1		0.975416	1		1.11582	1		0.937727	1		1.04345	1		1.16405	1
eERPEVLR	1	XP_004294802.1	N-Term(TMT10)	0.002756	19.35	0.305461	3	1256.72	0.942912	0	0.572313	1		3.14922	1					1.79217	1		0.798507	1		0.795142	1		0.545464	1		0.737925	1		0.601874	1
sTYVGSGk	4	FANhyb_rscf00002588.1.g00001.1;XP_004299087.1	N-Term(TMT10); K8(TMT10)	0.000142	47.94	0.000385666	2	1256.73	0.913952	0
gSVGTSYk	2	XP_004287382.1	N-Term(TMT10); K8(TMT10)	0.0001185	43.92	0.00104216	2	1256.73	1.39962	0	0.867348	2	10.2489	0.903485	2	0.704461	0.976147	2	12.6437	1.058	2	0.146663	0.876631	2	11.2988	0.957339	2	5.28747	0.880942	2	19.1222	0.881968	2	4.95808	1.15176	2	5.27467
sSGVSSFk	3	XP_011469653.1	N-Term(TMT10); K8(TMT10)	0.001046	26.62	0.0602137	2	1256.73	1.7802	0	2.02988	3	40.9245	1.59278	3	1.42886	1.34588	3	10.845	1.02149	3	0.529687	2.36625	3	34.441	1.48082	3	0.687196	1.61084	3	27.3239	1.25885	3	22.9044	1.52126	3	20.0139
lADFGVLHR	4	XP_004296467.2	N-Term(TMT10)	1.295e-05	51.82	0.000178883	3	1256.73	0.245679	0	1.0864	4	28.838	1.11549	4	10.0584	1.08794	4	14.8321	1.09196	4	5.50938	0.880423	4	27.6124	0.944155	4	5.84214	1.19118	4	11.8746	1.151	4	8.65456	0.861372	4	12.618
aLHEVVGFR	2	XP_011467315.1	N-Term(TMT10)	0.0004428	23.54	0.120605	3	1256.73	0.682778	0	0.451926	2	5.1725	0.653587	2	6.86591	0.759024	2	6.62182	0.699024	2	3.23966	0.480468	2	38.6958	0.681837	2	8.21252	0.381918	2	8.83937	0.612877	2	1.52334	0.548029	2	19.8133
eSNHLAk	6	XP_004288435.1	N-Term(TMT10); K7(TMT10)	0.001418	33.65	0.0113705	2	1256.73	-1.42483	0	1.04265	6	114.016	1.14739	6	79.3507	1.17103	6	34.8343	0.881515	6	26.3176	1.3471	6	103.14	1.50835	6	72.7873	1.38198	6	102.855	1.48099	6	69.1069	1.74902	6	71.6629
aASEHGVk	7	XP_004291991.1;FANhyb_rscf00000402.1.g00009.1	N-Term(TMT10); K8(TMT10)	1.017e-05	49.35	0.000286297	2	1256.74	0.0242085	0
aAEHSVGk	2	FANhyb_rscf00000891.1.g00005.1;XP_004307261.1	N-Term(TMT10); K8(TMT10)	3.709e-05	45.61	0.00067873	2	1256.74	-0.655721	0
aVADAHSk	3	FANhyb_rscf00000106.1.g00014.1;XP_004297276.1	N-Term(TMT10); K8(TMT10)	0.0002047	41.57	0.00184258	2	1256.74	2.74392	0
gEVIANAVVR	3	FANhyb_rscf00000298.1.g00008.1;XP_004296510.1	N-Term(TMT10)	1.299e-05	56.67	6.89967e-05	2	1256.75	-1.53365	0
vNTISAGPLR	4	FANhyb_rscf00001112.1.g00001.1;XP_004295142.1	N-Term(TMT10)	0.000255	41.52	0.00225854	2	1256.75	-0.262984	0
lLGDILLDR	3	XP_004293374.1	N-Term(TMT10)	0.002596	25.84	0.0905638	2	1256.78	0.309044	0	1.09535	3	2.5329	1.16659	3	7.51787	1.16375	3	1.58079	0.983245	3	0.781076	0.796266	3	0.829265	0.824011	3	11.9561	1.15291	3	0.338936	1.07482	3	7.2007	1.13372	3	0.75921
lAGAQVLLSR	5	XP_004291374.1;FANhyb_rscf00000491.1.g00003.1	N-Term(TMT10)	1.124e-05	43.31	0.00160064	2	1256.79	0.0180286	0
vLITAPGk	6	XP_004304578.1	N-Term(TMT10); K8(TMT10)	0.0002042	45.56	0.000344684	2	1256.83	-0.776354	0	1.46569	6	16.3448	1.52026	6	13.2791	1.28481	6	23.3482	0.939677	6	25.0067	1.05657	6	22.1657	0.916308	6	16.4168	1.0624	6	25.0749	1.0533	6	22.0575	1.09972	6	14.1919
sAVAPLLk	2	XP_004299164.1	N-Term(TMT10); K8(TMT10)	0.001652	31.52	0.00873819	2	1256.83	-0.193603	0	1.51778	2	17.5181	1.29931	2	39.0867	1.17613	2	18.415	1.31281	2	37.5476	1.28134	2	12.7462	1.21743	2	17.9665	1.47809	2	20.9203	1.06796	2	5.82377	1.45797	2	38.5936
eSSSTYAAGR	1	XP_011459623.1	N-Term(TMT10)	0.0001752	29.81	0.0133202	2	1257.63	1.51451	0	1.14291	1		0.797674	1		0.724894	1		0.944242	1		1.1442	1		1.36273	1		1.19642	1		1.10328	1		1.09527	1
sETSPELALLR	1	XP_011466813.1	N-Term(Acetyl)	0.0004295	33.89	0.00847263	2	1257.67	0.0480256	0
aSGPHFSGLR	1	XP_011467700.1	N-Term(TMT10)	0.0004878	19.06	0.290547	3	1257.69	1.09659	0	0.689336	1		0.653583	1		0.918959	1		0.865293	1		0.647283	1		0.746349	1		0.628086	1		0.800901	1		0.572777	1
aVNETPELR	1	XP_004298908.1;FANhyb_rscf00000538.1.g00001.1	N-Term(TMT10)	0.004552	26.58	0.0571444	2	1257.7	1.29161	0
yTELLFSR	2	XP_004307406.1	N-Term(TMT10)	0.002505	39.41	0.00316734	2	1257.7	-1.20939	0	1.45436	2	4.66931	1.54937	2	16.2962	1.31246	2	27.4054	1.08599	2	4.96888	1.54874	2	21.4743	1.34344	2	5.49182	1.46665	2	22.7705	1.25494	2	3.84116	1.57637	2	38.9391
vNIASGTPNR	1	XP_004305688.1	N-Term(TMT10)	0.0002932	33.95	0.0111955	2	1257.71	-0.940355	0	1.21092	1		1.10278	1		0.920957	1		1.12513	1		1.44959	1		1.2297	1		1.1657	1		0.982598	1		1.11812	1
aGVFYDk	2	XP_011469273.1	N-Term(TMT10); K7(TMT10)	0.0009877	36.04	0.00857411	2	1257.73	1.09746	0	1.18969	2	16.7	1.24128	2	16.5555	1.24684	2	0.7279	0.873902	2	1.33584	0.599258	2	5.07972	0.673209	2	12.1853	1.0032	2	15.8017	1.07351	2	3.56285	1.0161	2	2.73874
mLYASSk	6	XP_004294586.1;XP_004302775.1	N-Term(TMT10); K7(TMT10)	0.003952	32.75	0.018289	2	1257.73	-1.58198	0
gVELDNIIR	1	FANhyb_rscf00000439.1.g00010.1;XP_004306617.1;XP_004309521.1	N-Term(TMT10)	2.746e-05	44.01	0.00145372	2	1257.74	1.66942	0
aVGAVDDLLR	1	XP_004289894.1	N-Term(TMT10)	0.0001421	28.48	0.0519375	2	1257.74	1.85558	0	0.644597	1		0.734227	1		0.867416	1		0.758089	1		0.72357	1		0.788383	1		0.668732	1		0.881973	1		0.708597	1
qQQLLSGVR	2	FANhyb_rscf00000141.1.g00017.1;XP_004291198.1	N-Term(TMT10)	0.001544	39.8	0.0039215	2	1257.75	-0.0692567	0
lNTVALQNR	2	FANhyb_rscf00000414.1.g00004.1;XP_011461461.1	N-Term(TMT10)	0.0002638	43.86	0.00154181	2	1257.75	0.804235	0
nASNQILLR	1	FANhyb_rscf00001385.1.g00003.1;XP_004304666.1	N-Term(TMT10)	0.002561	21.58	0.248471	2	1257.75	1.87183	0
yFASIAk	2	FANhyb_icon00001339_a.1.g00001.1;XP_004293489.1	N-Term(TMT10); K7(TMT10)	0.001811	35.37	0.0106432	2	1257.76	-1.33133	0
tGIIVLAEGR	6	XP_004296983.1	N-Term(TMT10)	0.00036	61.56	2.28322e-05	3	1257.77	-3.4955	0	1.53113	6	18.0416	1.30925	6	9.98009	1.17277	6	12.3274	1.04142	6	3.33509	1.26108	6	16.8424	0.956375	6	8.26753	1.31322	6	11.654	1.18588	6	7.42353	1.15076	6	29.1811
vALVVVTGDR	2	FANhyb_rscf00000045.1.g00003.1	N-Term(TMT10)	0.0003737	27.75	0.0527984	2	1257.77	0.106154	0	1.10993	2	8.96509	1.16997	2	9.12992	1.03407	2	12.7535	1.16008	2	7.63992	1.21415	2	9.68624	1.17201	2	17.3023	1.12178	2	0.533822	1.18583	2	20.2319	0.929134	2	4.70072
aNIIQLk	4	FANhyb_rscf00001355.1.g00001.1	N-Term(TMT10); K7(TMT10)	0.001077	36.46	0.0056147	2	1257.83	3.00855	0	1.1478	2	20.1036	0.975268	2	13.9023	1.103	2	29.5375	1.00338	2	28.9695	0.867174	2	0.263468	0.942687	2	3.67028	1.14243	2	22.1449	1.13743	2	2.0162	0.920151	2	13.8925
iLELALk	12	FANhyb_rscf00000131.1.g00015.1;XP_004290029.1	N-Term(TMT10); K7(TMT10)	0.002238	34.69	0.00499249	2	1257.85	0.0863588	0
aLLELIk	2	FANhyb_rscf00000194.1.g00002.1;FANhyb_rscf00006389.1.g00001.1	N-Term(TMT10); K7(TMT10)	0.0007628	35.59	0.00472059	2	1257.85	-0.690013	0
tYQPQAANH	1	FANhyb_rscf00000136.1.g00010.1;XP_004297034.1	N-Term(TMT10)	1.231e-05	58.33	1.51299e-05	2	1258.64	0.355855	0
lENEGNTPR	1	XP_004303577.1	N-Term(TMT10)	8.164e-05	41.96	0.000971113	2	1258.66	1.38944	0	1.33711	1		1.24955	1		1.07579	1		0.989359	1		1.12484	1		1.07132	1		1.22927	1		1.22126	1		1.19414	1
dWASAPGAVR	1	FANhyb_rscf00001161.1.g00001.1;XP_004299590.1	N-Term(TMT10)	0.001851	30.2	0.0194818	2	1258.67	-1.04407	0
aAANAPITMk	3	XP_004307649.1	N-Term(Acetyl); K10(TMT10)	0.002059	29.22	0.035603	2	1258.7	-0.430812	0	0.856251	3	9.59865	0.969999	3	4.99402	1.03994	3	7.90984	1.00252	3	17.5455	0.836488	3	7.78497	0.918664	3	1.33477	0.839023	3	12.6121	0.97499	3	15.9812	0.910454	3	4.02089
wEAGQVLAR	2	FANhyb_rscf00000211.1.g00011.1;XP_011463900.1	N-Term(TMT10)	0.0009169	27.38	0.0604187	2	1258.71	-1.04646	0
gYDVHGLIR	1	FANhyb_rscf00000102.1.g00019.1	N-Term(TMT10)	0.003969	18.37	0.481029	3	1258.71	-0.241161	0	1.02885	1		1.27578	1		1.28736	1		0.801213	1		0.765851	1		0.667412	1		0.756421	1		0.939228	1		0.971986	1
sDSHNLk	2	XP_004300686.1	N-Term(TMT10); K7(TMT10)	0.00316	20.66	0.27875	2	1258.72	-0.365302	0	0.591554	2	37.2357	0.724382	2	22.5086	0.816353	2	17.6814	0.856033	2	16.8496	0.490311	2	20.1939	0.720988	2	4.77042	0.632599	2	53.767	0.749671	2	39.5954	0.698675	2	7.87369
gGFGTAYk	1	XP_004299044.1	N-Term(TMT10); K8(TMT10)	0.0007603	21.31	0.240002	2	1258.72	-3.37302	0	0.850308	1		0.721181	1		0.839436	1		1.14212	1		1.02857	1		1.1928	1		0.876507	1		1.02077	1		1.09328	1
eEELQLLR	1	XP_004306503.1	N-Term(TMT10)	0.001709	27.39	0.0655691	2	1258.72	1.08527	0	1.01332	1		1.18093	1		1.28378	1		0.844595	1		0.689654	1		0.697861	1		0.977134	1		1.08031	1		1.10247	1
iQELELER	1	FANhyb_rscf00000274.1.g00013.1	N-Term(TMT10)	0.003787	22.78	0.189539	2	1258.72	1.27923	0	0.756774	1		0.931718	1		0.944152	1		0.804701	1		0.674681	1		0.773505	1		0.777417	1		0.926733	1		0.992532	1
nLAGEVIGTR	3	XP_004302636.1	N-Term(TMT10)	4.789e-05	42.09	0.00222486	3	1258.73	-1.62416	0	2.20732	3	32.323	1.52186	3	33.2206	1.21867	3	6.04286	1.12298	3	5.03279	1.86582	3	0.123963	1.28632	3	8.5235	1.45533	3	12.4611	1.3237	3	3.73191	1.36135	3	19.0976
lVVANVGDSR	2	XP_004291512.1	N-Term(TMT10)	0.001919	28.18	0.0546637	2	1258.73	-0.764906	0	0.809027	2	2.44214	0.890698	2	2.08927	0.944531	2	6.6099	0.857278	2	2.22925	0.770172	2	17.1499	0.83513	2	10.2589	0.856393	2	26.8292	0.904276	2	12.6944	0.820001	2	2.53209
tAIAEGLAQR	3	FANhyb_rscf00000170.1.g00005.1;XP_004297496.1;XP_004293242.1	N-Term(TMT10)	2.234e-07	55.37	0.00010469	2	1258.73	0.0109252	0
lNLLQADSR	1	FANhyb_icon00012696_a.1.g00001.1	N-Term(TMT10)	4.904e-05	40.98	0.00291268	2	1258.73	-0.659982	0	1.27258	1		1.13023	1		1.16283	1		1.04181	1		1.19992	1		1.18817	1		1.16603	1		1.20227	1		1.18286	1
qAVVNTLER	3	XP_004310250.1;FANhyb_icon00008698_a.1.g00001.1	N-Term(TMT10)	0.0002649	42.33	0.00210817	2	1258.73	0.212827	0
dLVQALGASR	2	XP_004296521.1	N-Term(TMT10)	6.581e-05	32.61	0.0201492	2	1258.73	1.36863	0	0.694785	2	30.7676	0.830848	2	23.1918	0.788822	2	5.72805	0.889489	2	22.9452	0.698731	2	33.0606	0.830542	2	30.1942	0.607521	2	40.9816	0.756144	2	24.0348	0.78248	2	24.7841
gVGGPAVFVAR	1	FANhyb_rscf00000208.1.g00002.1;XP_004293978.1	N-Term(TMT10)	0.0003178	38.22	0.0051526	2	1258.74	-3.19825	0
lIQQTTAVR	2	XP_004291400.1	N-Term(TMT10)	0.0004758	30.01	0.0280853	2	1258.77	1.18016	0	1.16605	2	5.40334	0.84775	2	27.0633	0.9867	2	9.35116	0.949531	2	11.5974	1.40334	2	1.35043	1.06087	2	10.0206	1.15009	2	2.81938	1.06258	2	1.77896	1.05744	2	21.9329
vVISAPSk	12	XP_004310041.1	N-Term(TMT10); K8(TMT10)	0.002974	34.74	0.012053	2	1258.81	0.185096	0	1.28046	12	8.59816	1.24241	12	23.5872	1.24874	12	21.6289	1.14308	12	11.2883	1.18169	12	9.23636	1.0678	12	8.59254	1.05149	12	11.4376	1.16182	12	9.23905	1.01306	12	20.4975
aIVVVGDk	3	XP_004294008.1	N-Term(TMT10); K8(TMT10)	0.0003389	50.41	0.000326659	2	1258.81	0.0801799	0	1.04664	3	24.5084	1.20606	3	11.0471	1.17691	3	6.84657	1.12216	3	9.73424	0.926852	3	6.40459	0.922631	3	7.52398	0.902575	3	9.77806	0.919769	3	19.0645	0.81631	3	3.52549
vLIAQEk	1	XP_004294022.1	N-Term(TMT10); K7(TMT10)	0.003149	29.96	0.0400673	2	1258.81	-0.493711	0	1.20744	1		0.930616	1		1.01448	1		1.08393	1		1.27562	1		1.21029	1		1.30109	1		1.20886	1		1.13872	1
eFYDDVSR	1	FANhyb_rscf00000783.1.g00004.1	N-Term(TMT10)	0.005393	35.14	0.00225054	2	1259.61	-0.533832	0	0.831439	1		0.76337	1		0.754897	1		0.77224	1		0.726928	1		0.753362	1		0.852964	1		0.97222	1		0.728557	1
aNNDALWAR	1	FANhyb_rscf00001659.1.g00001.1;XP_004296126.1	N-Term(TMT10)	0.004087	32.38	0.0131806	2	1259.67	0.215956	0
iQENEELR	1	FANhyb_rscf00000235.1.g00012.1;XP_004303884.1	N-Term(TMT10)	0.0004169	36.72	0.00587366	2	1259.68	-1.43328	0
lVYDHDIR	2	FANhyb_rscf00000012.1.g00006.1;XP_004293333.1	N-Term(TMT10)	0.004543	28.75	0.0437395	3	1259.69	-0.896041	0
aDEISNIIR	2	YP_004286087.1	N-Term(TMT10)	1.92e-05	46.37	0.000821202	2	1259.72	-0.571463	0	1.15059	2	1.23567	1.34461	2	6.80458	1.09616	2	0.408455	0.795821	2	2.84978	0.73738	2	6.50924	0.670355	2	17.3047	0.637088	2	26.3942	0.866629	2	0.661464	0.844038	2	14.6741
hVmVDGk	6	XP_004293830.1	N-Term(TMT10); M3(Oxidation); K7(TMT10)	0.005573	27.09	0.0675224	3	1259.72	0.730783	0	1.21732	6	15.5829	1.01647	6	18.15	0.909005	6	18.7467	1.04283	6	10.981	1.08502	6	33.9924	1.10378	6	12.8695	0.925201	6	25.604	0.961567	6	11.7751	0.987309	6	32.3017
dAPNVSAk	2	XP_004302533.1	N-Term(TMT10); K8(TMT10)	0.002653	30.71	0.0273861	2	1259.74	-0.779807	0	1.07803	2	3.00478	1.02453	2	24.0858	1.20119	2	10.1856	1.02942	2	2.68191	0.952541	2	18.4017	1.14069	2	14.1794	1.11916	2	8.37666	1.20611	2	12.2731	1.10641	2	16.9915
yAASYVk	2	FANhyb_rscf00000366.1.g00002.1	N-Term(TMT10); K7(TMT10)	0.005557	26.24	0.0766531	2	1259.74	-3.85024	0	1.94516	2	6.54354	0.722941	2	33.6709	0.879623	2	8.97853	0.930929	2	15.4371	0.911317	2	29.0096	0.848246	2	18.5701	1.19077	2	17.088	0.787548	2	29.3622	0.748314	2	21.3425
gFALEHk	2	XP_004296006.1	N-Term(TMT10); K7(TMT10)	0.006214	23.27	0.176381	3	1259.75	-2.79418	0	0.553075	2	15.1287	0.482277	2	8.50308	0.596579	2	18.3188	0.767428	2	7.73307	0.714595	2	32.3087	0.889984	2	2.02791	0.560799	2	35.3736	0.715756	2	3.77657	0.561917	2	26.743
aVSTSLSPLR	1	FANhyb_rscf00000439.1.g00007.1	N-Term(TMT10)	0.0002398	29.83	0.038789	2	1259.75	-0.573865	0	1.2962	1		0.964486	1		0.975702	1		0.992411	1		1.13323	1		1.14227	1		1.16044	1		1.10268	1		1.20906	1
sSVLEALVGR	1	XP_004292471.1	N-Term(TMT10)	0.002934	25.29	0.105897	2	1259.75	0.484099	0	1.69385	1		1.24123	1		1.28963	1		1.2293	1		1.64859	1		1.25663	1		1.51214	1		1.36865	1		1.5582	1
lNTALFPVR	3	XP_004291489.1	N-Term(TMT10)	0.005594	25.33	0.12427	2	1259.77	-1.64071	0	1.56627	3	2.89673	1.12115	3	0.0544273	1.13659	3	8.74395	1.07472	3	12.8675	1.80537	3	3.77696	1.26358	3	1.77806	1.49088	3	0.452964	1.30524	3	4.75435	1.25012	3	5.59818
lSPQSAAk	3	XP_004298660.1	N-Term(TMT10); K8(TMT10)	0.004076	40.3	0.00450295	2	1259.77	0.186785	0	1.37812	3	11.5899	1.21847	3	13.3314	1.10113	3	10.6051	1.13167	3	3.15341	1.07025	3	7.72649	1.20679	3	0.230719	1.15806	3	10.715	1.10516	3	18.2492	1.16184	3	0.354939
aSNTPAIk	1	XP_004290602.1	N-Term(TMT10); K8(TMT10)	0.005646	26.11	0.101636	2	1259.77	-2.23569	0	0.898613	1		1.15496	1		1.05839	1		1.10215	1		1.09502	1		1.15273	1		1.00182	1		1.01856	1		1.1766	1
gLQDQIk	2	XP_004302828.1	N-Term(TMT10); K7(TMT10)	0.001277	39.73	0.00513449	2	1259.77	0.865075	0	0.652817	2	22.0488	1.1194	2	20.8885	0.974567	2	29.0431	0.984404	2	20.4881	0.811532	2	8.75721	0.932481	2	24.248	0.541333	2	12.4892	0.725726	2	29.2329	0.792641	2	17.8983
vLNQEAk	1	XP_011469508.1	N-Term(TMT10); K7(TMT10)	0.004759	30.46	0.0444802	2	1259.77	1.73716	0	1.33997	1		1.476	1		1.18173	1		1.02723	1		1.28299	1		1.07873	1		1.21066	1		1.25518	1		1.2854	1
lATGQSPk	1	XP_004297630.1	N-Term(TMT10); K8(TMT10)	0.002563	27.41	0.0895957	2	1259.77	2.02786	0	2.81174	1		1.678	1		1.54229	1		0.897429	1		0.919174	1		0.789549	1		1.53782	1		1.01645	1		1.12638	1
lEVAELk	1	XP_004304054.1	N-Term(TMT10); K7(TMT10)	0.00355	30.7	0.0380884	2	1259.8	0.466743	0	1.06612	1		1.23085	1		1.18548	1		0.914	1		0.924822	1		0.934402	1		0.982109	1		1.18973	1		0.946218	1
gGIVTQVk	4	XP_004302531.1;FANhyb_rscf00002560.1.g00001.1	N-Term(TMT10); K8(TMT10)	3.279e-05	51.21	0.000391283	2	1259.81	-1.47081	0
lLSNAGVk	3	XP_004296631.1	N-Term(TMT10); K8(TMT10)	0.0003252	33.88	0.0207291	3	1259.81	-1.21502	0	1.83914	3	0.562025	1.28499	3	7.75937	1.09249	3	1.00566	1.05961	3	0.707332	1.46162	3	2.78807	1.00551	3	10.393	1.53966	3	2.86189	1.22412	3	3.3971	1.36698	3	0.283595
nIGASLVk	1	FANhyb_rscf00000131.1.g00015.1;XP_004290029.1	N-Term(TMT10); K8(TMT10)	0.002621	38.24	0.0075959	2	1259.81	-0.792536	0
iGQGSVIk	1	XP_004290422.1	N-Term(TMT10); K8(TMT10)	0.000612	38.86	0.00579876	2	1259.81	0.0795274	0	1.82356	1		1.38683	1		1.15818	1		1.41383	1		2.06432	1		1.57441	1		1.89472	1		1.21235	1		1.59629	1
gAVAVVASk	1	XP_004300798.1	N-Term(TMT10); K9(TMT10)	1.462e-05	43	0.0022353	2	1259.81	0.749861	0	1.35471	1		1.04529	1		1.0454	1		0.900781	1		1.30019	1		0.775998	1		1.27688	1		0.91863	1		0.993161	1
eITVLVk	5	FANhyb_rscf00000172.1.g00005.1;XP_004295087.1	N-Term(TMT10); K7(TMT10)	0.000812	42.1	0.00141509	2	1259.83	0.464311	0
iISLVEk	2	XP_011469322.1	N-Term(TMT10); K7(TMT10)	0.002552	38.76	0.00374523	2	1259.83	-0.407735	0	1.55236	2	1.60512	1.09823	2	2.43195	1.26278	2	8.2429	1.20156	2	2.71458	1.03799	2	14.1068	0.962668	2	0.608052	1.46849	2	9.34243	1.16778	2	2.6915	1.3117	2	6.35786
mDAIHAFAR	2	XP_004307959.1	N-Term(TMT10)	0.0005631	25.33	0.0732723	3	1260.67	0.112278	0	0.940327	2	1.60946	0.983348	2	20.3183	0.963553	2	11.8524	1.04582	2	2.849	1.03126	2	30.9719	1.18934	2	10.1498	0.971557	2	0.82133	0.988325	2	6.42003	0.939241	2	25.8056
gDVSAVQAER	1	XP_004298991.1	N-Term(TMT10)	1.975e-05	49.95	0.00025947	2	1260.68	0.778478	0	1.36271	1		1.3418	1		1.03592	1		1.05481	1		0.970268	1		1.03751	1		0.921769	1		0.913255	1		1.16164	1
vYIYSSGSR	2	XP_004296515.1	N-Term(TMT10)	0.00108	27.15	0.0518504	2	1260.68	0.33266	0	1.35902	2	22.5344	1.20258	2	5.32945	1.09584	2	18.3311	1.0146	2	14.9172	1.19416	2	6.11823	1.08335	2	11.5894	1.14021	2	14.8705	1.2985	2	8.79036	1.11911	2	13.2677
dLVNNFPGR	1	XP_004293352.1	N-Term(TMT10)	0.002089	22.17	0.193852	2	1260.69	1.17275	0	1.18507	1		1.19764	1		0.917751	1		1.24623	1		1.12507	1		1.26382	1		1.04017	1		1.1795	1		1.184	1
sLEELDVAR	1	FANhyb_icon00017374_a.1.g00001.1	N-Term(TMT10)	0.0009608	28.56	0.0466708	2	1260.7	1.55029	0	0.737438	1		0.822151	1		0.985761	1		0.864085	1		0.730423	1		0.826753	1		0.769237	1		0.799901	1		0.990093	1
dAAANNVk	2	XP_004300534.1	N-Term(TMT10); K8(TMT10)	2.372e-05	43.25	0.0016442	2	1260.73	-0.594061	0	0.793575	2	4.68682	0.811587	2	11.7728	0.845415	2	3.55574	0.868884	2	3.97542	0.676273	2	7.70238	0.772286	2	1.3088	0.912408	2	13.0892	0.886577	2	5.62552	0.800433	2	10.0527
aGITTVLNSR	2	FANhyb_rscf00000066.1.g00009.1;XP_004287219.1	N-Term(TMT10)	9.175e-05	45.91	0.00128352	2	1260.74	-1.93747	0
sLTSQQIVR	1	FANhyb_rscf00000087.1.g00004.1	N-Term(TMT10)	0.0001742	38.25	0.00753355	2	1260.75	0.00694181	0	1.40131	1		1.03115	1		1.26544	1		1.14439	1		1.64585	1		1.24295	1		1.50655	1		1.24854	1		1.39522	1
aQEIVDk	2	XP_004302011.1	N-Term(TMT10); K7(TMT10)	0.003401	35.82	0.0145702	2	1260.76	-0.984131	0	1.00037	2	7.78414	1.20564	2	0.742944	1.32476	2	5.82193	0.916676	2	7.89882	0.678987	2	1.78278	0.841877	2	25.6153	0.853278	2	4.18955	1.01037	2	1.58158	0.973825	2	0.438539
qGQAGITk	2	XP_004307722.1	N-Term(TMT10); K8(TMT10)	0.00131	24.36	0.188349	2	1260.76	-2.33927	0	1.17907	2	7.62222	0.987501	2	14.0846	0.927199	2	13.8375	0.945689	2	8.14658	1.67589	2	12.1981	1.29083	2	12.9618	1.30536	2	4.67749	1.20499	2	1.23233	1.24969	2	15.9722
gAGNVLSGk	2	XP_004309857.1	N-Term(TMT10); K9(TMT10)	1.119e-05	45.46	0.00172659	2	1260.77	1.23523	0	1.01649	2	3.55703	0.903506	2	8.34947	0.87449	2	13.0167	0.999572	2	0.324482	1.23042	2	5.78293	1.14241	2	5.11682	1.07552	2	12.1061	1.0079	2	14.3696	1.10684	2	4.75944
aVNIGSNk	2	FANhyb_rscf00000002.1.g00013.1	N-Term(TMT10); K8(TMT10)	6.068e-05	46.15	0.00126426	2	1260.77	-0.209172	0	0.881757	2	8.85917	0.774541	2	12.7739	0.9713	2	6.17753	1.01444	2	13.9573	1.05335	2	3.70311	1.06675	2	5.67671	0.835914	2	8.75505	0.776195	2	11.2117	1.10207	2	20.5513
lTGNQAAk	1	FANhyb_rscf00001044.1.g00001.1	N-Term(TMT10); K8(TMT10)	0.000803	33.61	0.0264356	2	1260.77	1.72727	0	1.48515	1		1.2247	1		1.02744	1		1.26903	1		2.15724	1		2.04475	1		1.46778	1		1.55537	1		1.4544	1
iEAALASk	4	XP_011467373.1	N-Term(TMT10); K8(TMT10)	4.008e-05	44.87	0.00202182	2	1260.79	-0.89763	0	1.01415	2	5.74581	1.0703	2	6.17542	1.10448	2	12.3757	1.12478	2	6.29231	1.52388	2	10.7972	1.53761	2	9.56187	0.992336	2	1.08865	1.10755	2	6.14331	1.24206	2	9.96024
eIAGTLAk	6	FANhyb_rscf00000268.1.g00002.1;XP_004304012.1	N-Term(TMT10); K8(TMT10)	0.0001041	42.89	0.0031845	2	1260.79	-0.316708	0
eLLNVSk	4	XP_004298862.1	N-Term(TMT10); K7(TMT10)	0.00238	39.88	0.0052583	2	1260.79	0.175325	0	1.13528	4	16.3238	1.19073	4	13.1511	1.17	4	17.7732	0.911615	4	9.41312	0.780286	4	10.3718	0.787963	4	1.75545	1.14898	4	21.7045	1.04594	4	4.41837	1.06343	4	22.5657
tVVSGLVk	1	XP_004296962.1	N-Term(TMT10); K8(TMT10)	0.0009009	29.55	0.0366028	2	1260.83	-2.9332	0	1.77335	1		1.28434	1		1.25558	1		1.11994	1		1.85374	1		1.39214	1		1.84755	1		1.5078	1		1.5648	1
vVVITSGk	1	FANhyb_rscf00000129.1.g00016.1	N-Term(TMT10); K8(TMT10)	0.0006023	39.26	0.00391304	2	1260.83	-1.8682	0	0.944687	1		1.15211	1		1.35603	1		1.02343	1		1.15555	1		1.00071	1		0.96676	1		0.967567	1		1.30863	1
gTGIGGGNDER	1	FANhyb_rscf00000416.1.g00002.1	N-Term(TMT10)	0.0005368	42.99	0.000655557	2	1261.64	2.31987	0	0.96842	1		1.14979	1		0.955632	1		0.834054	1		0.646624	1		0.70205	1		0.922934	1		0.757909	1		0.780676	1
hTmQSSAVR	3	XP_004294064.1	N-Term(TMT10); M3(Oxidation)	0.0007266	31.16	0.0155799	3	1261.65	-0.0286062	0	0.817347	3	31.3443	0.566087	3	6.93669	0.802334	3	33.1259	0.824136	3	2.45387	1.14659	3	10.2507	0.813892	3	24.2712	0.761802	3	6.92866	0.771696	3	0.877101	0.573292	3	1.83373
aSGWGITGNk	1	XP_011458730.1	N-Term(Acetyl); K10(TMT10)	0.000662	33.16	0.012946	2	1261.67	-0.768138	0	0.897617	1		0.836405	1		0.991045	1		0.964203	1		0.917999	1		1.11241	1		0.889973	1		0.969676	1		0.839697	1
qQLEDMLR	1	XP_011469440.1	N-Term(TMT10)	0.001069	35.18	0.00831286	2	1261.68	-1.5081	0	0.706052	1		0.918558	1		0.884062	1		0.738417	1		0.898239	1		1.00855	1		0.646796	1		1.00145	1		0.841646	1
amIGQVAGGGR	7	XP_004293702.1	N-Term(TMT10); M2(Oxidation)	0.0001398	49.27	0.000364968	2	1261.69	-0.463261	0	1.03184	7	36.7873	0.811679	7	10.5767	0.832203	7	22.1929	1.07378	7	6.26511	1.12505	7	28.2398	1.03729	7	19.4737	1.07634	7	41.6974	1.03069	7	10.6379	1.13071	7	13.3719
aDSVSAVIDR	1	FANhyb_rscf00000093.1.g00013.1	N-Term(TMT10)	0.003561	20.56	0.326557	2	1261.69	-1.74898	0	0.874034	1		0.928423	1		1.04464	1		0.830786	1		1.08171	1		0.877348	1		1.0361	1		1.08577	1		0.955696	1
lGTDEGALTR	3	FANhyb_rscf00000495.1.g00003.1;XP_004288206.1;XP_004288207.1	N-Term(TMT10)	3.118e-06	65.44	1.03731e-05	2	1261.7	1.4438	0
vYVGNLDPR	1	FANhyb_icon00049956_a.1.g00001.1	N-Term(TMT10)	0.0004517	29.56	0.0479168	2	1261.71	0.587931	0	0.885171	1		0.813442	1		0.908325	1		0.877631	1		0.976758	1		1.07553	1		1.05796	1		0.953162	1		0.937686	1
sSVLESVVGR	2	FANhyb_rscf00000041.1.g00013.1	N-Term(TMT10)	0.0061	18.49	0.791429	2	1261.73	-2.04159	0	1.08071	2	18.8837	0.884747	2	17.4136	0.988645	2	23.8653	0.889627	2	32.8497	1.11421	2	3.35706	1.19496	2	32.2196	0.874327	2	12.1701	1.10455	2	6.23095	0.881318	2	41.2251
dQVILFAAR	1	XP_011467496.1;FANhyb_rscf00000059.1.g00014.1	N-Term(TMT10)	0.004561	12.14	3.65954	2	1261.75	0.859889	0
aVNPSTSk	3	XP_004299700.1	N-Term(TMT10); K8(TMT10)	0.001332	46.57	0.00131405	2	1261.75	-2.5319	0	0.839646	3	5.6577	0.913233	3	13.8476	0.877568	3	9.39249	1.15633	3	2.62003	1.00425	3	11.1985	1.05904	3	4.19139	0.773519	3	12.1921	0.924771	3	15.7243	0.794471	3	9.24875
vHFSVSk	2	XP_004303839.1	N-Term(TMT10); K7(TMT10)	0.003184	14.89	2.09361	3	1261.77	-0.552267	0	0.800543	2	9.70975	0.775993	2	25.2009	0.87519	2	8.75178	0.949631	2	6.55927	0.946278	2	16.2211	0.945944	2	1.6245	0.846587	2	10.2032	0.868332	2	5.57331	0.833953	2	17.6561
sIVEDLk	6	XP_004299548.1	N-Term(TMT10); K7(TMT10)	0.002328	38.65	0.00787364	2	1261.78	0.359793	0	1.14274	6	18.886	1.22553	6	12.6312	1.09927	6	15.4186	1.10567	6	19.7656	1.04581	6	8.34495	1.07691	6	19.2799	1.24984	6	19.5788	1.2783	6	6.55217	1.15374	6	15.5563
wGDLGDEEL	1	FANhyb_rscf00000504.1.g00004.1	N-Term(TMT10)	0.0002945	45.35	0.000199844	2	1262.61	0.293045	0	1.10952	1		1.23795	1		0.933723	1		0.933387	1		0.682915	1		0.643183	1		0.969658	1		1.26025	1		0.920684	1
lANSQETDR	1	XP_004294428.1	N-Term(TMT10)	0.0006057	36.61	0.00479109	2	1262.66	0.969066	0	1.10716	1		1.19181	1		0.931533	1		1.1182	1		1.10271	1		1.05225	1		1.07817	1		1.14082	1		1.16083	1
vDEAEALMR	1	XP_011470068.1	N-Term(TMT10)	0.000507	28.87	0.0308729	2	1262.66	-0.94366	0	0.914092	1		0.79227	1		0.856442	1		0.942269	1		1.18783	1		1.12159	1		0.762768	1		0.951434	1		0.910812	1
tVVDQGMQR	2	YP_004286135.1	N-Term(TMT10)	0.004414	24.59	0.102523	2	1262.67	-0.451979	0	0.932828	2	2.68314	0.772714	2	17.3942	1.02726	2	4.60915	1.10591	2	0.512361	0.930083	2	44.7913	0.748479	2	50.1678	1.61549	2	3.59626	0.85998	2	21.4984	0.95422	2	18.6171
aSETAQASLR	1	XP_004293787.1	N-Term(TMT10)	0.001027	17.82	0.629397	2	1262.69	-0.684766	0	1.02774	1		1.06604	1		0.923345	1		1.05448	1		0.843594	1		1.04016	1		1.10832	1		0.911971	1		1.09456	1
vESTVQQSR	1	XP_004296925.1	N-Term(TMT10)	0.003675	19.62	0.439305	2	1262.69	1.64335	0	1.23177	1		0.996282	1		0.950734	1		1.02001	1		1.02403	1		1.14503	1		1.2225	1		0.979948	1		1.13977	1
vAEAmEVLR	4	FANhyb_rscf00000710.1.g00005.1	N-Term(TMT10); M5(Oxidation)	0.00313	32.11	0.0272831	2	1262.7	-0.563308	0	1.03476	4	15.1433	0.95353	4	40.4955	0.978424	4	32.4705	1.10931	4	29.1454	0.89762	4	12.6006	1.01974	4	19.555	1.09601	4	9.06801	1.06057	4	16.1518	1.05494	4	13.2701
mVLVSNTNR	1	XP_004290035.1	N-Term(TMT10)	0.0005288	28.75	0.0616087	2	1262.71	-0.261032	0	1.09848	1		0.90803	1		0.83602	1		1.17956	1		1.31655	1		1.2718	1		1.10245	1		1.16083	1		0.930279	1
gWDEGIk	3	XP_004290160.1;XP_004296967.1	N-Term(TMT10); K7(TMT10)	0.001314	37.01	0.0100429	2	1262.71	0.169459	0
iSSSLEEIR	1	XP_004296078.2;FANhyb_rscf00001286.1.g00002.1	N-Term(TMT10)	6.639e-05	44.6	0.00177356	2	1262.72	1.72928	0
iSGLTSQATR	4	XP_004299479.1	N-Term(TMT10)	2.499e-05	38.7	0.00721021	2	1262.73	-0.300471	0	2.14936	4	12.2026	1.0825	4	31.1838	1.09788	4	11.5031	1.18774	4	5.77942	2.2249	4	13.038	1.78363	4	14.2625	1.77784	4	16.0414	1.44353	4	16.0134	1.59841	4	9.42739
nLLEEFLR	2	XP_011468794.1	N-Term(TMT10)	0.0001059	42.37	0.0033491	2	1262.73	0.761588	0	1.75118	2	6.26928	1.07458	2	14.0029	1.18217	2	4.76574	0.964098	2	10.5151	1.31389	2	10.1602	0.999323	2	9.58383	1.7762	2	12.0995	1.26926	2	3.54879	1.34434	2	13.0001
dTVDNLk	2	XP_004294007.1	N-Term(TMT10); K7(TMT10)	0.005836	29.88	0.0613212	2	1262.73	-0.798711	0	1.98406	2	21.8947	1.15094	2	35.5954	0.814674	2	5.2317	1.37118	2	19.4039	0.500079	2	23.3061	0.416145	2	22.6592	1.7141	2	25.3	0.740836	2	17.8315	0.664811	2	7.85608
vNVEESk	2	XP_011458721.1	N-Term(TMT10); K7(TMT10)	0.002525	32.95	0.0305208	2	1262.74	1.23139	0	0.963332	2	4.90819	1.26819	2	6.79488	1.12158	2	6.51311	1.10168	2	14.1316	1.00892	2	8.58814	0.989815	2	14.2742	1.16609	2	5.53437	1.10371	2	20.9365	1.27755	2	18.3346
qIEASEk	2	FANhyb_rscf00006689.1.g00001.1	N-Term(TMT10); K7(TMT10)	0.004436	34.11	0.0220081	2	1262.74	0.168002	0	1.09819	2	18.9845	1.33765	2	14.9765	1.2725	2	11.9744	0.974574	2	11.7066	1.0383	2	14.2593	0.938729	2	9.97255	1.01411	2	5.55036	1.1779	2	2.2809	1.08262	2	11.8187
gQAAATASk	12	XP_004293702.1	N-Term(TMT10); K9(TMT10)	2.436e-06	63.07	3.06014e-05	2	1262.75	-0.516241	0	0.854796	12	13.4852	0.89312	12	14.3198	1.0164	12	17.9646	1.12641	12	9.89	0.929537	12	4.09338	1.09132	12	6.25997	0.898359	12	10.6201	0.96396	12	11.2438	0.926882	12	8.10483
tAWEAVk	2	XP_004289267.1	N-Term(TMT10); K7(TMT10)	0.00209	33.23	0.0327744	2	1262.75	0.457052	0	1.48394	2	3.66501	1.25198	2	2.90701	1.18654	2	0.404064	1.10657	2	0.862645	1.58705	2	0.538999	1.2413	2	3.70702	1.50033	2	9.1082	1.45067	2	9.09202	1.41898	2	5.33113
dMIANLk	1	FANhyb_rscf00000484.1.g00002.1;XP_011461087.1	N-Term(TMT10); K7(TMT10)	0.006015	26.13	0.165527	2	1262.75	0.487118	0
aTGFPIAk	2	FANhyb_rscf00001416.1.g00002.1;XP_004289596.1	N-Term(TMT10); K8(TMT10)	0.0004653	41.99	0.00384823	2	1262.78	-5.64337	0
tLVVTGSk	1	XP_004307863.1	N-Term(TMT10); K8(TMT10)	0.001474	32.42	0.0247448	2	1262.81	1.89523	0	1.62007	1		1.04681	1		1.24012	1		1.47295	1		1.77567	1		1.48835	1		2.06233	1		1.47016	1		1.55976	1
aLVAGFVk	1	FANhyb_rscf00001227.1.g00003.1	N-Term(TMT10); K8(TMT10)	0.000343	28.22	0.0615449	2	1262.82	0.533027	0	1.15598	1		1.00021	1		1.1069	1		0.944601	1		1.12369	1		1.17171	1		1.15334	1		1.18451	1		0.973118	1
sHSSQEVSSS	1	FANhyb_rscf00000335.1.g00014.1	N-Term(TMT10)	0.00135	19.84	0.0643268	2	1263.6	0.502595	0	0.992936	1		0.653772	1		0.395438	1		0.960852	1		0.889371	1		0.861866	1		1.25693	1		1.3526	1		1.28402	1
eEIEmLVR	1	XP_004301887.1	N-Term(TMT10); M5(Oxidation)	0.002705	29.75	0.035485	2	1263.68	2.23754	0	1.02621	1		1.02956	1		1.34721	1		0.939579	1		0.91965	1		1.08246	1		0.925517	1		1.03653	1		0.813149	1
vSGSNSISQR	1	XP_004290921.1	N-Term(TMT10)	0.003094	38.14	0.00521002	2	1263.69	0.667567	0	0.91574	1		0.766971	1		0.741634	1		0.821559	1		0.788694	1		0.847487	1		0.919729	1		0.789361	1		0.792605	1
iLFDVANSR	2	XP_004299721.1	N-Term(TMT10)	0.002481	33.69	0.0227891	2	1263.73	1.04227	0	1.2256	2	0.311628	1.49007	2	13.6287	1.20087	2	8.33794	1.07269	2	2.98008	1.28065	2	10.7704	1.05532	2	3.29469	0.856618	2	1.14173	0.954495	2	23.613	0.823721	2	15.6674
dSQGLASk	1	FANhyb_rscf00000202.1.g00007.1;XP_004307436.1	N-Term(TMT10); K8(TMT10)	0.003246	24.73	0.175996	2	1263.73	-0.903178	0
aTNFQPk	1	FANhyb_rscf00000891.1.g00005.1;XP_004307261.1	N-Term(TMT10); K7(TMT10)	0.004594	25.26	0.151904	2	1263.75	-0.316648	0
sVWQASk	2	FANhyb_rscf00001571.1.g00001.1;XP_004295804.2	N-Term(TMT10); K7(TMT10)	0.0008934	38.15	0.00862768	2	1263.75	2.48457	0
gAASLAMGk	1	FANhyb_rscf00000076.1.g00005.1;XP_004304496.1	N-Term(TMT10); K9(TMT10)	4.652e-05	33.76	0.0223406	2	1263.75	2.49878	0
aAPLLEPAPR	2	FANhyb_rscf00001877.1.g00001.1;XP_011457930.1	N-Term(TMT10)	0.004273	23.32	0.246295	2	1263.76	-2.06696	0
lNISSGSk	2	XP_011467458.1	N-Term(TMT10); K8(TMT10)	0.0003608	28.78	0.0697266	2	1263.77	-0.712378	0	1.2039	2	8.95124	1.01032	2	8.69442	1.14916	2	2.13038	1.25427	2	5.59425	1.56536	2	4.02653	1.35816	2	14.3495	1.33374	2	4.0343	1.21293	2	0.813798	1.24725	2	7.11491
aSTAQLSk	1	XP_004306818.1	N-Term(TMT10); K8(TMT10)	3.931e-05	45.38	0.00152545	2	1263.77	-0.519193	0	1.00579	1		1.19099	1		1.06056	1		1.03108	1		1.38328	1		1.21973	1		0.990857	1		1.07968	1		1.29497	1
hAIPISLAGR	1	FANhyb_rscf00000101.1.g00020.1;XP_004294989.1	N-Term(TMT10)	0.0006974	29.19	0.0601313	3	1263.77	-0.813604	0
sMIEVVk	1	FANhyb_rscf00001371.1.g00002.1	N-Term(TMT10); K7(TMT10)	0.001146	36.41	0.0112566	2	1263.77	-0.200699	0	0.949745	1		0.769739	1		0.698513	1		1.5127	1		1.90342	1		1.81077	1		0.846484	1		0.901561	1		0.929234	1
gGLGVGAFk	4	XP_004304238.1	N-Term(TMT10); K9(TMT10)	6.704e-06	55.21	0.000121725	2	1263.78	-0.729153	0	0.859975	4	35.4497	0.847157	4	1.66154	0.89402	4	16.6892	1.08681	4	5.67645	1.19138	4	10.6583	1.11427	4	2.69632	0.885114	4	31.9158	0.927392	4	17.4278	0.887315	4	17.9817
gLFIIDk	3	FANhyb_rscf00000288.1.g00008.1;XP_004303506.1	N-Term(TMT10); K7(TMT10)	0.005554	42.92	0.00197821	2	1263.81	-0.917187	0
vYPTVVk	1	FANhyb_rscf00000027.1.g00001.1	N-Term(TMT10); K7(TMT10)	0.004766	31.82	0.0235442	2	1263.81	2.0929	0	1.15396	1		1.444	1		1.25823	1		0.888418	1		0.945914	1		0.880794	1		0.822022	1		0.936999	1		0.878163	1
lEDGGSGSGTR	1	XP_004302493.1	N-Term(TMT10)	0.0007973	29.83	0.0159628	2	1264.63	-4.36668	0	1.01407	1		1.05831	1		0.966391	1		1.02692	1		0.894202	1		0.993013	1		1.17698	1		1.21174	1		1.15271	1
wEQSSWGR	2	FANhyb_rscf00001991.1.g00003.1	N-Term(TMT10)	0.004552	29.02	0.019549	2	1264.63	0.77345	0	1.5779	2	21.8866	1.4411	2	23.8205	1.12322	2	0.559091	1.20108	2	4.70437	1.97477	2	17.0426	1.42245	2	20.5904	1.52647	2	29.4556	1.37836	2	25.3731	1.39358	2	0.146237
dTGFPLTER	1	FANhyb_rscf00000177.1.g00009.1;XP_004306814.1	N-Term(TMT10)	0.0003819	45.12	0.000925905	2	1264.67	-1.08057	0
eEFNIDLR	1	FANhyb_rscf00000196.1.g00013.1;XP_004289609.1	N-Term(TMT10)	0.003614	34.88	0.00978513	2	1264.67	-0.887518	0
dVAAFLDER	2	FANhyb_rscf00000006.1.g00027.1	N-Term(TMT10)	0.0003625	38.78	0.00411208	2	1264.67	0.841992	0	0.578824	2	59.2564	0.894855	2	45.9382	0.8764	2	22.55	0.708599	2	13.8214	0.450764	2	82.3809	0.581147	2	12.8332	0.415847	2	92.1796	0.681807	2	26.9444	0.536393	2	34.791
lVTSGAQmGR	1	XP_004289949.1	N-Term(TMT10); M8(Oxidation)	0.0004856	22.38	0.199443	2	1264.69	-2.11586	0	1.08309	1		0.761391	1		1.00616	1		1.20393	1		1.42773	1		1.20283	1		1.3552	1		1.12268	1		1.1282	1
aALSVSFGQR	1	XP_004299788.1	N-Term(TMT10)	0.003326	7.26	11.1443	2	1264.72	-0.704391	0	0.919505	1		0.802975	1		0.922832	1		1.03571	1		1.06687	1		1.09611	1		1.28975	1		0.995812	1		1.03003	1
gGGGSSSAVk	3	XP_004291984.1	N-Term(TMT10); K10(TMT10)	9.202e-08	58.58	8.64642e-05	2	1264.73	2.26626	0	2.23808	3	0.81004	1.22833	3	6.73791	0.812453	3	6.99324	0.989244	3	10.7445	1.21686	3	17.9005	1.20499	3	3.36962	0.941237	3	1.54258	0.817584	3	2.40916	0.658554	3	1.7581
hDLDLLPGR	1	XP_004304713.1	N-Term(TMT10)	0.0002373	27.46	0.106428	3	1264.72	2.25295	0	0.695188	1		0.738034	1		0.890042	1		0.776498	1		0.643452	1		0.680906	1		0.747327	1		0.76415	1		0.687369	1
sNQAATSk	2	XP_004310033.1	N-Term(TMT10); K8(TMT10)	0.0001183	33.88	0.0256197	2	1264.73	1.60644	0	1.58126	2	15.6202	0.912258	2	7.61098	0.948927	2	10.9372	1.16059	2	14.9208	2.31053	2	9.4987	1.3899	2	6.60745	1.77154	2	2.86843	1.46853	2	12.3569	1.44505	2	2.77312
vDGAmAVk	3	FANhyb_rscf00000007.1.g00004.1;XP_004299596.1	N-Term(TMT10); M5(Oxidation); K8(TMT10)	0.005878	17.17	1.17998	2	1264.73	0.561563	0
eFLVTSLAR	2	FANhyb_rscf00000837.1.g00003.1	N-Term(TMT10)	0.006177	23.7	0.27877	2	1264.75	-0.514121	0	1.23453	2	12.9503	1.36093	2	14.8485	1.1173	2	7.97971	0.942829	2	6.37008	1.35652	2	13.9717	1.25152	2	1.18685	1.25299	2	9.60699	1.12205	2	10.2067	1.17389	2	5.68247
vISVEYAVR	3	XP_004306844.1;XP_011470401.1	N-Term(TMT10)	0.0003284	40.4	0.00596911	2	1264.75	-0.988803	0
tLTEGTGk	2	XP_004299388.1	N-Term(TMT10); K8(TMT10)	0.001077	29.93	0.0674789	2	1264.75	1.20966	0	1.15873	2	16.3876	1.44306	2	13.5709	1.33023	2	5.93311	1.24395	2	6.26874	1.91124	2	18.0314	1.63895	2	17.7302	1.16331	2	0.552813	1.28093	2	17.4426	1.56838	2	16.9424
vADFGVAk	1	FANhyb_rscf00004393.1.g00001.1	N-Term(TMT10); K8(TMT10)	0.003955	25.81	0.157847	2	1264.77	0.0425859	0	1.2949	1		1.12885	1		1.03276	1		0.99376	1		1.57806	1		1.24518	1		1.21098	1		1.04772	1		1.38921	1
fLSLAQk	3	XP_004290881.1	N-Term(TMT10); K7(TMT10)	0.001498	35.51	0.0120631	2	1264.8	0.241109	0	2.45583	3	2.63893	1.71402	3	8.10203	1.26152	3	7.85412	1.01337	3	6.88475	2.94288	3	1.33765	1.6338	3	14.5422	1.83637	3	2.46854	1.42608	3	8.3646	1.46853	3	2.72626
nGYIVIk	1	XP_004287126.1;XP_011463671.1;FANhyb_icon00002242_a.1.g00001.1	N-Term(TMT10); K7(TMT10)	0.0007251	37.34	0.0092343	2	1264.8	-0.0405248	0
aIGHPLAk	4	FANhyb_rscf00001416.1.g00002.1;XP_004289596.1	N-Term(TMT10); K8(TMT10)	0.001496	37.85	0.00578308	2	1264.81	-0.152479	0
dENSYGVPR	2	XP_004299548.1	N-Term(TMT10)	0.0003124	44.93	0.000589707	2	1265.63	0.955427	0	1.12835	2	52.1208	1.17133	2	11.0286	1.29399	2	23.2446	1.08061	2	13.2236	1.30671	2	35.1491	1.23552	2	23.5513	1.25816	2	47.2829	1.26173	2	26.0616	1.23557	2	22.8354
fHAYLDDR	1	XP_004303489.1	N-Term(TMT10)	0.0007289	36.04	0.00615992	3	1265.65	1.04818	0	0.387249	1		0.502649	1		0.626454	1		0.628817	1		0.293107	1		0.444127	1		0.358757	1		0.493218	1		0.387539	1
gADVYQIDR	1	XP_004296857.1	N-Term(TMT10)	0.001663	34.47	0.0113255	2	1265.67	0.173514	0	0.475013	1		0.588088	1		0.720088	1		0.613113	1		0.311963	1		0.517499	1		0.570964	1		0.632093	1		0.541512	1
aNFLETWR	2	FANhyb_rscf00000211.1.g00005.1;XP_004298820.1	N-Term(TMT10)	8.103e-05	45.02	0.0011206	2	1265.68	0.076109	0
aNAmTVGk	5	XP_004297280.1	N-Term(TMT10); M4(Oxidation); K8(TMT10)	0.005603	27.39	0.0904652	2	1265.73	-0.789663	0	1.06742	5	1.60119	1.00262	5	12.3954	1.11046	5	10.505	1.15541	5	13.0517	1.33032	5	8.49124	1.1693	5	9.80414	1.11645	5	2.83375	1.03608	5	2.46868	1.15504	5	25.6502
gTIYLSNIR	1	XP_004297034.1	N-Term(TMT10)	0.0001518	37.85	0.00811272	2	1265.74	0.361573	0	0.833789	1		0.854936	1		0.985007	1		1.18188	1		1.01898	1		0.980518	1		0.729687	1		0.752107	1		0.941069	1
dLVDFAk	2	FANhyb_rscf00000311.1.g00011.1;XP_004290725.1	N-Term(TMT10); K7(TMT10)	0.004235	33.26	0.0224702	2	1265.75	0.0415961	0
lSSYLPk	2	FANhyb_rscf00000311.1.g00004.1;XP_004290733.1	N-Term(TMT10); K7(TMT10)	0.005818	34.01	0.0154706	3	1265.79	-0.968238	0
vLNIHTALR	1	FANhyb_rscf00001659.1.g00001.1;XP_004296126.1	N-Term(TMT10)	0.004827	8.66	4.56084	3	1265.79	-1.11347	0
sLAEIFk	1	FANhyb_icon00027203_a.1.g00001.1	N-Term(TMT10); K7(TMT10)	0.001289	33.41	0.0152772	2	1265.79	0.810693	0	0.870628	1		0.865099	1		0.821027	1		0.913516	1		0.70155	1		0.806624	1		0.829179	1		0.921126	1		0.790374	1
lLPEAHk	1	XP_011460309.1	N-Term(TMT10); K7(TMT10)	0.001562	27.92	0.0561797	3	1265.8	-0.308596	0	0.493946	1		0.471646	1		0.728514	1		0.79046	1		0.621763	1		0.753977	1		0.763191	1		0.78202	1		0.651118	1
qSGGQGQYGR	1	XP_004306973.1	N-Term(TMT10)	4.542e-05	42.05	0.000976145	2	1266.64	-0.0171761	0	0.837688	1		0.796467	1		0.940173	1		0.717789	1		0.905385	1		0.706571	1		0.746101	1		0.83385	1		0.767819	1
dLGLDDYNL	1	XP_004292452.1	N-Term(TMT10)	0.0002316	36.78	0.00327435	2	1266.64	-0.791678	0	1.3265	1		1.35038	1		1.27375	1		0.776286	1		0.615889	1		0.656518	1		1.30114	1		1.3021	1		1.01244	1
tSVFDDPTR	1	FANhyb_icon00007794_a.1.g00001.1	N-Term(TMT10)	0.006139	16.15	0.57632	2	1266.65	1.61011	0	0.769596	1		0.871416	1		0.943669	1		0.992549	1		0.757999	1		0.842507	1		0.770893	1		0.798964	1		0.82185	1
eNSAFVNTR	2	XP_011460952.1	N-Term(TMT10)	4.265e-05	42.15	0.00166404	2	1266.66	0.0685255	0	1.33633	2	4.82378	1.30164	2	19.6592	1.31263	2	5.20783	0.924902	2	19.3979	1.01332	2	28.2207	1.1886	2	45.9157	1.15754	2	16.2074	0.96582	2	20.6218	1.53653	2	18.6294
eAAEmNk	11	XP_004309880.1;XP_004307410.1;XP_004309883.1	N-Term(TMT10); M5(Oxidation); K7(TMT10)	0.004248	34.07	0.0122223	2	1266.68	0.176084	0
vTVmDTLSR	3	XP_004303093.1	N-Term(TMT10); M4(Oxidation)	0.002998	32.96	0.0203342	2	1266.69	0.188145	0	0.992452	3	6.28707	0.822898	3	11.0252	1.00685	3	6.87819	0.966546	3	6.76055	0.92383	3	32.2613	0.857646	3	24.9259	1.06389	3	17.0361	1.07089	3	12.085	0.866802	3	17.9584
dLTGFVETR	2	XP_004302931.1	N-Term(TMT10)	0.0002159	47.57	0.000729686	2	1266.69	-0.616733	0	0.960076	2	15.424	0.846561	2	13.6823	1.0652	2	7.0792	0.779542	2	6.0833	0.899536	2	16.7477	0.80931	2	6.85497	1.0254	2	35.7434	0.986956	2	2.37579	0.818455	2	18.0914
aSVQEmk	1	XP_004299673.1	N-Term(TMT10); M6(Oxidation); K7(TMT10)	0.002424	28.29	0.0647119	2	1266.71	-1.07911	0	1.07087	1		1.53681	1		1.13437	1		0.773545	1		0.888477	1		0.823885	1		0.811715	1		0.948454	1		0.884786	1
gFGAQGGSk	3	XP_004288364.1	N-Term(TMT10); K9(TMT10)	1.437e-05	42.87	0.00223608	2	1266.72	1.385	0	0.79876	3	9.24412	0.856248	3	19.0257	0.981886	3	0.114249	1.15525	3	1.01018	1.04852	3	3.95641	1.11594	3	1.78082	0.823634	3	0.843923	0.951343	3	7.27526	0.947306	3	1.22786
sHVVQQAIR	2	FANhyb_rscf00001877.1.g00001.1;XP_011457930.1	N-Term(TMT10)	9.636e-05	39.67	0.00448842	2	1266.75	-0.907466	0
gTAVTMTk	1	XP_004294293.1	N-Term(TMT10); K8(TMT10)	2.426e-05	51.15	0.000326129	2	1266.75	-0.603605	0	0.787591	1		1.05765	1		0.908863	1		0.937803	1		1.14422	1		1.01524	1		0.825051	1		0.913694	1		0.88843	1
eALIHVVTR	6	XP_011467948.1	N-Term(TMT10)	2.976e-05	43.32	0.00151548	2	1266.77	1.00915	0	0.797902	6	19.8482	0.897	6	17.4983	0.906761	6	11.5518	0.956126	6	12.1982	0.918286	6	12.0633	0.975607	6	17.9946	1.03027	6	3.93937	0.998829	6	26.5968	0.981754	6	12.7856
tGQIVYk	4	XP_004302740.1	N-Term(TMT10); K7(TMT10)	0.001722	25.56	0.0754692	2	1266.78	1.01009	0	2.0815	4	6.59249	1.30767	4	7.95871	1.3116	4	0.836286	1.1134	4	10.6435	2.15906	4	3.72982	1.25376	4	7.78903	1.54386	4	7.94264	1.10392	4	12.8923	1.43439	4	4.34736
iQVYGTk	1	XP_011461665.1	N-Term(TMT10); K7(TMT10)	0.005506	28.52	0.0381742	2	1266.78	0.721002	0	1.66666	1		1.21069	1		1.08524	1		1.43061	1		1.69629	1		1.60796	1		1.58443	1		1.34237	1		1.43744	1
aVVIHVPFR	3	XP_004300515.1	N-Term(TMT10)	0.003594	38.35	0.0032899	3	1266.79	-0.447866	0	1.21665	2	16.3889	0.84359	2	18.4946	0.810338	2	3.59167	0.933682	2	3.06532	1.42863	2	24.4198	1.17366	2	7.41175	0.842328	2	7.41543	0.971409	2	1.26364	1.08915	2	11.5456
vAALHLGk	5	XP_004296983.1	N-Term(TMT10); K8(TMT10)	0.0002204	39.4	0.000866856	2	1266.83	-0.942843	0	1.41883	5	15.5774	1.33099	5	13.4799	1.37934	5	14.1216	1.29452	5	17.8114	1.48479	5	21.643	1.5095	5	12.9715	1.34938	5	27.5191	1.2382	5	27.9148	1.29219	5	14.8157
eAAAAHNQAR	2	XP_004294724.1	N-Term(TMT10)	0.005967	25.85	0.0757947	3	1267.67	1.7511	0	0.601161	2	17.925	0.69922	2	2.41191	0.831303	2	3.96063	0.917315	2	3.94975	0.418904	2	38.3852	0.711689	2	20.8485	0.753326	2	19.0847	0.900045	2	24.613	0.586194	2	22.8208
nQAAVNHER	6	FANhyb_rscf00000514.1.g00008.1;XP_004300491.1	N-Term(TMT10)	0.0001242	39.3	0.00314873	3	1267.67	-0.0465353	0
sLIGEGSYGR	2	FANhyb_rscf00000143.1.g00003.1;XP_011462623.1	N-Term(TMT10)	3.082e-05	44.05	0.00132036	2	1267.68	0.346105	0
aTAVVAAAADPIR	1	XP_004299193.1	N-Term(Acetyl)	0.0004892	37.44	0.00661708	2	1267.7	0.619424	0
eTGNFNk	1	XP_004307607.1	N-Term(TMT10); K7(TMT10)	0.006335	25.49	0.099012	2	1267.7	-0.438698	0	1.14205	1		1.16077	1		1.17725	1		1.07578	1		1.53589	1		1.36458	1		1.20759	1		1.31893	1		1.29639	1
dVDLYGk	1	XP_004297630.1	N-Term(TMT10); K7(TMT10)	0.003803	27.71	0.0709928	2	1267.73	-0.537753	0	1.18725	1		1.22442	1		1.26475	1		0.703301	1		0.486399	1		0.556676	1		0.797325	1		0.747236	1		0.822052	1
vHLENATVR	2	FANhyb_rscf00000769.1.g00006.1	N-Term(TMT10)	0.001642	31.25	0.0314581	3	1267.73	-0.131815	0	0.672629	2	93.892	0.667831	2	46.1825	0.891537	2	10.4786	0.845539	2	34.8132	0.384602	2	160.952	0.752439	2	33.7422	0.787956	2	45.228	0.83196	2	13.4943	0.702972	2	40.4168
dAETFVk	1	FANhyb_rscf00000127.1.g00004.1;XP_011458928.1	N-Term(TMT10); K7(TMT10)	0.003908	33.8	0.0166956	2	1267.74	4.36515	0
gFVASNSk	13	XP_004309883.1	N-Term(TMT10); K8(TMT10)	0.0001359	42.6	0.00211298	2	1267.74	-0.352687	0	0.849213	13	13.6802	0.836336	13	10.0982	0.969991	12	7.18819	0.940829	13	11.0964	0.971279	12	20.6262	0.876818	13	8.00857	0.816698	13	25.4787	0.930244	13	14.8652	0.797043	13	14.5195
nSGIFGSk	1	FANhyb_rscf00000783.1.g00004.1	N-Term(TMT10); K8(TMT10)	0.0003363	38.07	0.00616023	2	1267.74	-1.50816	0	2.2855	1		1.1844	1		1.18771	1		1.24773	1		2.18198	1		1.43086	1		1.95463	1		1.47029	1		1.39676	1
aGASYNVk	2	FANhyb_icon00002107_a.1.g00001.1	N-Term(TMT10); K8(TMT10)	2.686e-05	38.64	0.00525892	2	1267.74	-0.344799	0	1.0187	2	1.31542	1.34109	2	0.761532	0.990643	2	5.96016	0.905623	2	4.96931	1.03414	2	0.164869	0.842303	2	6.46502	0.993117	2	13.3185	0.993905	2	1.02078	0.928561	2	8.06151
gYQTNVk	2	XP_004294715.1;XP_004307102.1	N-Term(TMT10); K7(TMT10)	0.0008913	37.98	0.00676689	2	1267.74	-0.144331	0
fDVLSTk	1	XP_004308039.1	N-Term(TMT10); K7(TMT10)	0.002429	35.29	0.00831202	2	1267.77	0.318561	0	1.43257	1		1.10731	1		1.16499	1		1.22288	1		1.63262	1		1.19248	1		1.79486	1		1.35981	1		1.19823	1
lTYATLk	9	XP_004289770.1;XP_004289769.1	N-Term(TMT10); K7(TMT10)	0.001719	37.89	0.00395008	2	1267.8	-0.253673	0
lIYSSVk	2	XP_004291962.1	N-Term(TMT10); K7(TMT10)	0.005517	39.22	0.00277045	2	1267.8	0.99803	0	1.02113	2	60.2125	0.918665	2	34.2851	0.977169	2	41.9696	0.868002	2	23.6684	0.999005	2	6.39376	1.02465	2	20.1386	0.834032	2	38.7115	1.16	2	54.5884	0.775093	2	64.7406
lELHLGk	2	XP_004300028.1	N-Term(TMT10); K7(TMT10)	0.00535	21.1	0.193674	3	1267.81	-0.977743	0	1.01478	2	2.18255	0.730957	2	35.5756	1.0632	2	1.15496	1.13213	2	8.06289	1.27792	2	17.9883	1.34544	2	27.2875	1.183	2	3.70738	1.02027	2	8.42694	1.39839	2	44.1621
iAHIDLk	3	XP_011458730.1	N-Term(TMT10); K7(TMT10)	0.005552	34.74	0.00787305	2	1267.82	2.23431	0	1.2645	3	0.714083	0.985472	3	10.756	0.989524	3	1.34695	1.41607	3	2.62404	1.43721	3	1.60584	1.29446	3	16.2526	1.34036	3	20.3539	1.1692	3	1.05704	1.11811	3	4.07137
iHIEIGk	1	FANhyb_rscf00000096.1.g00002.1	N-Term(TMT10); K7(TMT10)	0.001886	27.92	0.0402782	3	1267.81	0.105454	0	0.815661	1		0.98055	1		0.998927	1		0.965614	1		0.940094	1		1.06975	1		0.814876	1		1.07889	1		1.09191	1
iPTIAAVQLL	1	XP_011469498.1	N-Term(TMT10)	0.0001102	31.33	0.0161229	2	1267.82	0.50499	0	0.61114	1		0.709379	1		0.565125	1		0.694365	1		0.573549	1		0.384654	1		1.41995	1		0.557981	1		0.671782	1
mDTTSLDAk	1	XP_004296914.1	N-Term(Acetyl); M1(Oxidation); K9(TMT10)	0.0002541	53.57	6.06567e-05	2	1268.63	1.72397	0	0.553381	1		0.845181	1		0.954208	1		0.72688	1		0.55641	1		0.779179	1		0.662495	1		0.80758	1		0.809737	1
lNFQAGmSR	2	FANhyb_icon00003825_a.1.g00001.1	N-Term(TMT10); M7(Oxidation)	0.0008486	24.51	0.0808884	2	1268.66	1.23866	0	1.36095	2	10.4156	1.13465	2	14.9316	0.969289	2	17.8816	1.02917	2	17.0683	1.57092	2	7.80951	1.01299	2	8.84369	1.34643	2	16.8662	1.16403	2	7.08442	1.29034	2	19.5213
eGIPPDQQR	4	XP_004288657.1;XP_004294063.1	N-Term(TMT10)	0.001769	26.87	0.0586957	3	1268.68	0.968358	0
sSGGGGNFk	1	XP_004289979.1	N-Term(TMT10); K9(TMT10)	0.0002106	27.92	0.0562604	2	1268.7	-1.41687	0	1.36509	1		1.20153	1		0.930989	1		1.22087	1		2.46397	1		1.73204	1		0.989445	1		1.12756	1		1.22911	1
lHDIDALSR	1	XP_004293601.2	N-Term(TMT10)	0.0004518	33.41	0.0164629	3	1268.72	-0.212711	0	0.55599	1		0.708558	1		0.76205	1		0.80837	1		0.405421	1		0.646188	1		0.748159	1		0.736683	1		0.596566	1
dVNTFSk	2	XP_004302407.1	N-Term(TMT10); K7(TMT10)	0.00173	30.72	0.0297377	2	1268.73	0.0314922	0	1.14433	2	0.303438	1.305	2	7.42282	1.17617	2	15.2055	0.965159	2	9.7938	0.824153	2	24.6309	0.698674	2	8.49565	1.08074	2	1.13979	1.05939	2	8.39617	1.18459	2	10.3604
qGVQQLNPR	1	FANhyb_rscf00000634.1.g00006.1	N-Term(TMT10)	7.033e-05	26.87	0.0753484	2	1268.73	-0.0574195	0	0.882732	1		0.768872	1		0.852452	1		0.95557	1		1.54773	1		1.38584	1		0.89915	1		0.861358	1		0.865049	1
qAAPNVGQVR	2	XP_004291311.1	N-Term(TMT10)	0.0006286	51.43	0.000264038	2	1268.73	2.91735	0	1.15394	2	12.9935	1.12254	2	13.6934	1.02998	2	7.0358	1.07891	2	3.80812	1.05294	2	1.5443	0.936008	2	0.611044	1.20266	2	8.463	1.06243	2	6.71614	1.20097	2	20.3309
tASSmIGk	1	XP_004295136.1;FANhyb_icon00003940_a.1.g00001.1	N-Term(TMT10); M5(Oxidation); K8(TMT10)	0.0026	26.46	0.0807748	2	1268.73	-0.0387369	0
mGELHLAIR	1	FANhyb_rscf00001549.1.g00005.1;XP_004298739.1	N-Term(TMT10)	0.001104	24.04	0.14161	3	1268.73	0.0327458	0
vLELLcHR	1	XP_011461203.1	N-Term(TMT10); C6(Carbamidomethyl)	0.003774	33.09	0.0172063	3	1268.74	0.261839	0	0.92835	1		0.912923	1		0.827673	1		1.04397	1		1.27546	1		0.835407	1		1.06266	1		1.1762	1		1.01558	1
aSILTELHR	2	XP_004288830.1	N-Term(TMT10)	0.005857	18.55	0.434969	3	1268.75	-0.383479	0	0.786991	2	0.590985	0.615195	2	11.7391	0.771062	2	17.6819	0.798263	2	1.3758	0.867378	2	16.2584	0.859455	2	1.48821	0.707236	2	1.18188	0.909382	2	3.49322	0.844201	2	2.81138
lTFTSGGk	1	XP_004289868.1	N-Term(TMT10); K8(TMT10)	0.003925	30.29	0.0271735	2	1268.76	-2.48031	0	1.75587	1		1.01282	1		1.3519	1		1.22218	1		1.38591	1		1.29597	1		1.81953	1		1.11219	1		1.4031	1
sSAVGYVk	2	FANhyb_rscf00006252.1.g00001.1;XP_004304050.2	N-Term(TMT10); K8(TMT10)	0.0001999	42.47	0.00157415	2	1268.76	0.317726	0
aVVVHVPYR	4	XP_004296416.1	N-Term(TMT10)	0.0005556	39.09	0.00330472	3	1268.77	0.152617	0	1.02517	4	31.8804	0.98407	4	12.2233	0.871085	4	1.38168	1.07012	4	2.41263	1.10156	4	34.9246	1.10254	4	9.34131	0.940084	4	29.492	1.03005	4	16.2511	0.858965	4	20.2548
vHNAELk	3	XP_004295134.1	N-Term(TMT10); K7(TMT10)	0.004368	31.64	0.0178912	2	1268.77	1.75338	0	1.2726	3	29.341	0.947747	3	5.34945	1.0317	3	6.69421	0.985242	3	17.2378	1.26991	3	11.4005	1.06341	3	14.4773	1.20761	3	31.0096	1.09284	3	2.3097	1.15842	3	0.136357
gVEAHVAk	1	XP_004302872.1	N-Term(TMT10); K8(TMT10)	0.005372	22.8	0.130152	3	1268.77	0.147415	0	0.647704	1		0.808017	1		0.786083	1		0.755343	1		0.682253	1		0.650505	1		0.709793	1		0.548347	1		0.769824	1
aVVAAHDk	1	XP_004307863.1	N-Term(TMT10); K8(TMT10)	0.001161	22.64	0.139937	3	1268.78	2.45648	0	0.687574	1		0.660859	1		0.774867	1		0.911833	1		0.80416	1		0.888208	1		0.872359	1		0.682472	1		0.655852	1
aLLIDLEPR	2	XP_004306697.1	N-Term(TMT10)	1.165e-05	66.91	5.2352e-06	2	1268.78	-1.32947	0	0.665644	2	0.976987	0.76071	2	22.6326	0.893199	2	0.0140828	1.11465	2	3.40441	1.07523	2	7.5214	1.22574	2	1.70246	0.721141	2	1.62756	0.816001	2	10.9068	0.863293	2	11.7069
lLLGEIPER	5	FANhyb_rscf00000311.1.g00004.1;XP_004290733.1	N-Term(TMT10)	0.0003458	52.79	0.000124929	2	1268.78	0.594754	0
lNVIPVAASR	1	XP_004287272.1	N-Term(TMT10)	0.002184	31.82	0.0119694	2	1268.79	-0.463193	0	1.30658	1		1.14764	1		1.0284	1		1.19721	1		1.15388	1		1.15322	1		1.28427	1		1.14588	1		0.891409	1
tIYEDLSSI	2	XP_011460641.1	N-Term(TMT10)	0.000573	41.47	0.00170015	2	1269.68	1.01388	0	0.75331	2	0.273113	0.896352	2	4.81841	0.967249	2	16.1709	0.835527	2	6.25662	0.758111	2	2.30359	0.779757	2	23.3729	0.902671	2	7.5089	0.771572	2	22.8293	0.895001	2	5.28904
eQGLDIIPR	3	FANhyb_rscf00000334.1.g00004.1;XP_004287669.1	N-Term(TMT10)	6.433e-05	56.21	7.12011e-05	3	1269.74	1.35987	0
lDPLGLEQR	1	FANhyb_rscf00000286.1.g00003.1;XP_004307550.1	N-Term(TMT10)	0.003018	31.94	0.0191601	2	1269.74	0.59612	0
yISEATk	1	FANhyb_rscf00002461.1.g00001.1	N-Term(TMT10); K7(TMT10)	0.005443	28.67	0.0463864	2	1269.75	0.0281137	0	0.997436	1		0.905302	1		1.0494	1		1.2525	1		0.938634	1		1.04052	1		1.22512	1		0.863126	1		0.996715	1
aLDDHLk	3	XP_004307406.1	N-Term(TMT10); K7(TMT10)	0.002303	40.75	0.00266302	2	1269.76	0.108868	0	0.667294	3	10.8707	0.994348	3	2.78029	1.05961	3	3.24026	0.832128	3	3.57069	0.661215	3	25.8679	0.838691	3	2.08325	0.734595	3	22.7188	0.775379	3	5.40495	0.87093	3	1.53688
aFPYVSk	2	XP_004303731.1	N-Term(TMT10); K7(TMT10)	0.00302	29.67	0.0324763	2	1269.76	-2.18398	0	1.30787	2	9.78673	1.10318	2	8.08878	1.1367	2	4.92586	1.10905	2	7.44352	1.1548	2	6.99968	1.0994	2	7.08248	1.31733	2	3.80438	1.19379	2	1.80621	1.12927	2	4.34755
tVVLATPPSR	3	XP_011460636.1	N-Term(TMT10)	0.0003168	42.77	0.00162497	2	1269.77	0.305297	0	1.86085	3	4.41566	1.43074	3	7.08045	1.19364	3	19.999	1.21113	3	2.67529	1.73564	3	15.5836	1.29287	3	1.41052	1.51439	3	16.3477	1.48123	3	8.757	1.28846	3	7.64034
gLGPWGPk	1	XP_004291822.1	N-Term(TMT10); K8(TMT10)	0.006338	31.75	0.0210528	2	1269.77	-0.0922333	0	0.753912	1		0.969653	1		1.03021	1		0.928607	1		0.975449	1		0.953826	1		0.853231	1		1.09506	1		0.782077	1
gPVLESIVAR	1	XP_004300244.1	N-Term(TMT10)	0.0001781	38.71	0.00413852	2	1269.77	0.585828	0	0.897471	1		0.749103	1		0.831555	1		0.884536	1		1.06459	1		0.969976	1		0.857366	1		0.98186	1		0.815837	1
aLPLIGGLMR	1	XP_004310148.1;FANhyb_rscf00000033.1.g00004.1	N-Term(TMT10)	7.127e-06	49.9	0.000272196	2	1269.79	0.614767	0
lVTPLTLQR	5	XP_004288169.1;XP_004299660.1	N-Term(TMT10)	0.00297	31.86	0.0110777	3	1269.81	0.196167	0
vLGDGLLVVR	2	XP_004307084.1	N-Term(TMT10)	2.352e-05	48.79	0.00022462	2	1269.81	0.287139	0	1.01964	2	7.35875	1.06975	2	13.3904	0.8954	2	6.24413	1.12614	2	8.7605	1.16104	2	11.772	0.978562	2	13.3628	1.2704	2	1.18943	1.26027	2	5.76343	1.0338	2	9.0618
vLPALNGk	3	XP_004310041.1;FANhyb_rscf00000054.1.g00016.1	N-Term(TMT10); K8(TMT10)	0.002808	28.63	0.017136	2	1269.83	-0.392343	0
aEMEmMAGR	3	FANhyb_rscf00000031.1.g00016.1;XP_011459596.1	N-Term(TMT10); M5(Oxidation)	0.005134	30.07	0.00536286	2	1270.58	-0.919087	0
hSLPDGLmR	7	XP_004296983.1	N-Term(TMT10); M8(Oxidation)	0.002815	28.89	0.0246623	3	1270.68	0.509957	0	1.29668	7	40.0821	1.08253	7	37.1527	1.19363	7	25.9938	1.11706	7	4.45941	1.46572	7	33.0764	1.31321	7	15.355	1.42481	7	29.0159	1.16422	7	33.0829	1.25283	7	24.5165
gMYNAEk	2	XP_004307554.1	N-Term(TMT10); K7(TMT10)	0.00184	37.72	0.00354993	2	1270.69	-0.803367	0	0.971309	2	12.7292	1.08176	2	7.74621	0.921937	2	7.2708	1.13581	2	10.3211	1.19669	2	1.72812	1.08976	2	10.2583	0.969502	2	19.4235	1.02545	2	17.3756	0.859887	2	11.4785
yAELVYAGR	3	XP_011463288.1	N-Term(TMT10)	0.0003687	32.24	0.0146871	2	1270.7	3.59779	0	1.3685	3	33.8485	1.11116	3	11.9128	1.0729	3	15.5771	1.01671	3	0.646805	1.36209	3	15.0565	1.00484	3	2.0784	1.42527	3	48.5646	1.17635	3	0.337911	1.10662	3	4.12301
vFESTFVGR	3	XP_004290621.1	N-Term(TMT10)	0.0005416	36.56	0.00529921	2	1270.7	0.219768	0	1.6536	3	5.05044	1.26751	3	0.517474	1.22435	3	8.81536	1.28658	3	6.66593	1.59254	3	0.939222	1.4888	3	16.4689	1.48175	3	2.09034	1.43814	3	10.0058	1.24515	3	0.915891
gYESATGk	2	XP_004308141.1	N-Term(TMT10); K8(TMT10)	4.944e-05	39.82	0.00254847	2	1270.7	-1.13075	0	0.679462	2	12.469	0.875221	2	5.95852	0.87837	2	5.33072	0.830619	2	12.5508	0.624603	2	0.373321	0.705755	2	3.82129	0.614658	2	11.1105	0.733452	2	4.97654	0.792401	2	6.87068
tLVDMAVHR	2	FANhyb_rscf00000424.1.g00004.1;XP_004288327.1	N-Term(TMT10)	0.003582	22.79	0.127296	3	1270.71	-1.32161	0
fNAVSmk	1	FANhyb_rscf00002100.1.g00001.1	N-Term(TMT10); M6(Oxidation); K7(TMT10)	0.004702	23.63	0.11423	2	1270.72	0.815537	0	2.14045	1		1.3855	1		1.43903	1		1.48771	1		1.96173	1		1.40031	1		1.93611	1		1.51885	1		1.46763	1
gAYSSSLk	2	XP_004297459.1	N-Term(TMT10); K8(TMT10)	4.596e-06	48.64	0.000365184	2	1270.74	-0.0764242	0	0.688237	2	16.6239	0.800798	2	1.87999	0.862336	2	15.3193	0.893601	2	2.34631	1.08992	2	0.0123979	0.996186	2	0.589309	0.810489	2	9.21199	0.99915	2	14.4561	0.844002	2	15.6923
sGEHAAIk	2	XP_004288351.1	N-Term(TMT10); K8(TMT10)	0.0001952	41.98	0.00167025	2	1270.75	-3.74214	0	0.518219	2	45.6643	0.793201	2	3.50184	0.968856	2	30.4458	1.06078	2	22.9803	0.687165	2	40.7894	0.956009	2	7.94741	0.630533	2	50.2791	0.837779	2	16.1877	0.799446	2	56.9897
qAESHIk	3	FANhyb_rscf00000066.1.g00009.1;XP_004287219.1	N-Term(TMT10); K7(TMT10)	0.003486	29.3	0.0299599	2	1270.75	-1.62091	0
iGFNFSk	1	XP_004297651.1	N-Term(TMT10); K7(TMT10)	0.001945	24.94	0.0827217	2	1270.76	-0.373429	0	1.43155	1		1.12803	1		1.10969	1		1.16843	1		1.27489	1		1.17663	1		1.29506	1		1.25101	1		1.10209	1
nILLNEGIR	3	YP_004286097.1	N-Term(TMT10)	9.826e-05	44.73	0.000959058	2	1270.77	-0.952179	0	2.29519	3	6.23679	1.65006	3	37.2245	1.43494	3	21.6998	1.0351	3	0.682924	1.57971	3	7.17093	1.15939	3	1.10228	1.41546	3	15.5514	1.39257	3	1.3015	1.48713	3	1.77219
vTTLHGGk	2	FANhyb_rscf00001449.1.g00003.1	N-Term(TMT10); K8(TMT10)	0.000721	26.28	0.0512223	2	1270.79	-1.05478	0	1.49912	2	37.8936	0.970758	2	2.66862	1.01014	2	6.68373	1.3407	2	12.8725	1.4824	2	27.3173	1.25827	2	21.1995	1.30925	2	38.0169	1.072	2	17.9264	1.03581	2	1.38338
vLPALDGk	20	XP_011467725.1	N-Term(TMT10); K8(TMT10)	0.006323	52.56	9.40091e-05	2	1270.81	0.271536	0	1.17368	20	10.8421	1.3498	20	9.62368	1.16218	20	11.0253	1.09795	20	7.15961	0.992281	20	20.4348	1.0208	20	14.0324	0.99483	20	14.0366	1.02278	20	10.9426	1.11241	20	8.28449
vQVEIPk	4	XP_004302938.1	N-Term(TMT10); K7(TMT10)	0.004485	37.39	0.00367515	2	1270.81	-2.02596	0	1.13672	4	3.18087	1.1945	4	4.21444	1.10349	4	12.7955	0.925051	4	2.32788	1.00087	4	7.11561	0.892375	4	7.05146	1.04843	4	3.09749	1.07285	4	4.92968	1.04863	4	6.99356
vLISEVLIR	1	XP_011461889.1	N-Term(TMT10)	0.002488	27	0.0277341	2	1270.83	0.475669	0	0.725131	1		0.786979	1		0.757746	1		0.844603	1		0.553013	1		0.720622	1		0.695246	1		0.853974	1		0.650544	1
vIITAPAk	1	FANhyb_rscf00000159.1.g00006.1	N-Term(TMT10); K8(TMT10)	0.0054	27.1	0.0175486	2	1270.85	0.077023	0	1.79961	1		1.98958	1		1.43465	1		0.903117	1		1.07749	1		0.974442	1		0.839355	1		1.11312	1		0.882919	1
gANFSNYGGR	1	XP_011460396.1	N-Term(TMT10)	0.0002271	42.86	0.000654773	2	1271.63	-0.823897	0	0.623724	1		0.866502	1		0.734521	1		0.936847	1		1.07115	1		1.2958	1		0.559066	1		0.901183	1		1.02356	1
eLQEIGDAPA	1	XP_011458529.1	N-Term(TMT10)	0.002631	20.76	0.175867	2	1271.67	0.107881	0	0.6662	1		0.776697	1		0.660014	1		0.887509	1		0.582272	1		0.777043	1		0.769558	1		0.829791	1		0.893463	1
gHALmLNDR	4	FANhyb_rscf00000245.1.g00002.1;XP_004290813.1	N-Term(TMT10); M5(Oxidation)	0.0002143	28.57	0.0276601	3	1271.67	0.381121	0
lDSSYTk	4	XP_004306902.1	N-Term(TMT10); K7(TMT10)	0.001433	31.51	0.0220724	2	1271.72	-0.557258	0	1.52854	4	8.65903	1.24364	4	7.6719	1.24055	4	9.88775	1.20525	4	8.80006	1.39561	4	7.26156	1.14233	4	11.8035	1.48235	4	11.1407	1.14978	4	13.8066	1.38087	4	26.7981
sLAEEHk	3	FANhyb_rscf00000555.1.g00007.1;XP_004303665.1	N-Term(TMT10); K7(TMT10)	0.005984	28.6	0.0448625	3	1271.74	0.520668	0
vINLDQLDI	2	FANhyb_rscf00001298.1.g00001.1	N-Term(TMT10)	0.0001298	56.65	7.05046e-05	2	1271.74	-2.77653	0	0.61679	2	27.5067	0.747535	2	38.0833	0.699809	2	30.9555	0.86755	2	29.6514	0.505108	2	61.771	0.739156	2	21.1957	0.66954	2	47.5079	0.726627	2	17.6846	0.587313	2	44.1681
aAFYVDk	2	XP_004288097.1	N-Term(TMT10); K7(TMT10)	0.0008691	36.59	0.00781735	2	1271.74	-1.23798	0	1.08637	2	23.4116	0.924617	2	9.44996	1.12456	2	3.90406	1.03724	2	11.6746	0.968227	2	3.56718	1.03625	2	6.92548	1.05577	2	0.0171195	0.95956	2	7.08553	1.10627	2	7.15611
dFFSAVk	1	FANhyb_rscf00000326.1.g00010.1	N-Term(TMT10); K7(TMT10)	0.003494	35.57	0.00984529	2	1271.74	-0.093995	0	0.703982	1		1.12421	1		0.843732	1		1.22164	1		1.02811	1		1.19396	1		1.06995	1		0.869931	1		1.12535	1
qAALVLNASR	2	XP_004299792.1	N-Term(TMT10)	0.0003925	35.73	0.00994358	2	1271.76	0.191941	0	1.94687	2	6.0857	1.3554	2	2.19298	1.33007	2	10.8672	1.2651	2	7.94917	1.57921	2	5.39152	1.13347	2	26.8533	2.20656	2	17.9778	1.35728	2	12.4134	1.36917	2	11.202
gNPIPSTk	5	FANhyb_rscf00001858.1.g00001.1;XP_004302913.1	N-Term(TMT10); K8(TMT10)	0.003876	33.46	0.0147192	2	1271.77	-3.27043	0
vGQSPPTk	2	FANhyb_rscf00000181.1.g00012.1	N-Term(TMT10); K8(TMT10)	0.001774	30.28	0.0298613	2	1271.77	-1.06278	0	1.9107	2	41.0335	0.375482	2	56.3938	0.728188	2	10.9534	0.894916	2	10.4168	0.48691	1		0.506021	2	73.7265	1.01091	2	30.9617	0.428441	2	44.8297	0.334671	2	57.7821
yGFSLVk	1	FANhyb_rscf00002079.1.g00002.1	N-Term(TMT10); K7(TMT10)	0.001591	30.88	0.0287845	2	1271.78	0.00745905	0	1.49488	1		1.26837	1		1.07368	1		1.0952	1		1.50378	1		1.09008	1		1.24915	1		1.08016	1		1.04686	1
qLLELIGTR	1	FANhyb_rscf00000860.1.g00002.1;XP_004302199.1	N-Term(TMT10)	0.001575	23.94	0.121699	2	1271.79	-0.0987768	0
rLGLESVIR	1	FANhyb_rscf00000307.1.g00002.1	N-Term(TMT10)	0.003756	20.5	0.22103	3	1271.8	0.866975	1	0.726582	1		0.716322	1		0.661791	1		0.774723	1		0.8384	1		0.568924	1		0.870399	1		0.651771	1		0.781642	1
aVVPNVSk	2	XP_004300239.1	N-Term(TMT10); K8(TMT10)	0.002557	39.1	0.0027681	2	1271.81	0.750648	0	1.0249	2	3.12435	0.871278	2	11.9056	0.82124	2	2.36226	0.99892	2	15.3531	0.938475	2	31.0974	0.815666	2	27.8393	1.29749	2	16.3581	1.08245	2	12.3586	0.828195	2	6.53238
vIQVGGLk	1	FANhyb_rscf00000389.1.g00001.1;XP_011458626.1	N-Term(TMT10); K8(TMT10)	0.001817	30.96	0.0212846	3	1271.84	-1.45373	0
vVAVALNk	1	XP_004298229.1	N-Term(TMT10); K8(TMT10)	0.0001254	46.7	0.000563353	2	1271.84	-0.411378	0	1.19213	1		1.31807	1		1.13687	1		0.990146	1		1.36522	1		1.25986	1		1.00469	1		1.14952	1		1.10832	1
eLIVIVk	2	FANhyb_rscf00000161.1.g00004.1	N-Term(TMT10); K7(TMT10)	0.006217	43.19	0.000839534	2	1271.87	-0.510111	0	0.88452	2	8.87077	0.934873	2	21.609	1.01055	2	1.51724	0.926048	2	9.50432	0.924364	2	0.414316	0.84781	2	13.0409	0.853269	2	4.42227	0.993133	2	11.8097	0.828064	2	16.8423
sAQmQHGLR	2	XP_011463217.1	N-Term(TMT10); M4(Oxidation)	0.003769	16.13	0.46806	3	1272.67	0.260343	0	1.30988	2	38.9779	0.996973	2	14.055	0.856115	2	26.7041	0.759508	2	37.0208	2.02193	2	21.8096	1.41698	2	61.5761	0.975617	2	68.528	1.05973	2	0.0979525	0.976966	2	7.44439
lADSVPLAEE	3	FANhyb_rscf00000334.1.g00004.1;XP_004287669.1	N-Term(TMT10)	3.362e-05	43.11	0.0012143	2	1272.69	-0.287069	0
aQVDIAEAAR	2	FANhyb_rscf00006689.1.g00001.1	N-Term(TMT10)	5.554e-06	57.74	5.31725e-05	2	1272.72	3.54235	0	0.87415	2	2.80796	1.03132	2	2.86013	1.0963	2	13.2903	0.744974	2	18.3302	0.798453	2	14.7178	0.85028	2	9.95029	0.816956	2	2.79904	0.88936	2	11.1804	0.954163	2	13.5167
wAEIIGQAR	1	FANhyb_rscf00000061.1.g00007.1	N-Term(TMT10)	0.001172	29.84	0.037351	2	1272.73	-0.479101	0	1.38541	1		0.920788	1		1.12597	1		1.09304	1		1.27234	1		1.29897	1		1.65868	1		1.288	1		1.13983	1
lGHYVDALR	2	XP_004303645.1	N-Term(TMT10)	0.003126	31.94	0.0223267	3	1272.73	2.33148	0	0.906551	2	14.1515	0.903545	2	9.52844	0.977646	2	4.77996	0.996046	2	2.9484	0.957161	2	3.04853	1.21649	2	5.43177	0.809651	2	31.9472	1.08419	2	4.76978	0.955523	2	9.12337
gTAFYQk	2	XP_004302014.1	N-Term(TMT10); K7(TMT10)	0.0001934	40.92	0.00316356	2	1272.74	0.488823	0	0.932357	2	21.2427	0.855855	2	6.86944	1.07766	2	0.351296	1.10862	2	7.36543	1.05819	2	12.2892	1.01957	2	15.1284	0.907402	2	11.5798	0.87494	2	10.6574	0.912936	2	7.84921
eDIIVGLER	1	FANhyb_rscf00000305.1.g00010.1	N-Term(TMT10)	3.604e-05	55.34	0.000110972	2	1272.74	0.853999	0	1.12815	1		1.0571	1		0.953559	1		0.856094	1		0.809391	1		0.807737	1		1.03667	1		1.02244	1		1.23917	1
tAVVEGLAQR	2	FANhyb_rscf00000013.1.g00025.1;XP_004299309.1	N-Term(TMT10)	4.381e-06	58.04	5.66901e-05	2	1272.74	-2.50253	0
sQLLADIQR	2	FANhyb_rscf00000076.1.g00019.1	N-Term(TMT10)	0.00136	23.54	0.160438	2	1272.75	0.382663	0	1.1968	2	7.60364	1.15514	2	20.396	1.06692	2	12.7944	0.901216	2	4.70879	0.867698	2	5.79862	0.817466	2	10.1503	1.16633	2	16.3667	1.03121	2	3.6676	1.03517	2	10.8985
vVNDGVTIAR	1	FANhyb_rscf00005365.1.g00001.1;XP_004291571.1	N-Term(TMT10)	5.934e-05	43.95	0.00149207	2	1272.75	-1.15977	0
aAPVEEAk	3	FANhyb_rscf00006252.1.g00001.1	N-Term(TMT10); K8(TMT10)	0.0002641	47.03	0.000709387	2	1272.76	-0.503157	0	0.669327	3	4.37201	1.03826	3	26.1454	1.26438	3	13.6286	0.682149	3	8.21094	0.570336	3	10.1037	0.574429	3	12.5575	0.83603	3	24.3815	0.933525	3	15.047	1.05095	3	24.9015
lVTVEDIVR	4	FANhyb_rscf00000149.1.g00015.1;XP_004297463.1	N-Term(TMT10)	4.267e-05	46.46	0.000824694	2	1272.77	-0.107509	0
tSTAPPLk	3	XP_004290253.1	N-Term(TMT10); K8(TMT10)	0.002377	25.23	0.101522	2	1272.79	0.0777648	0	1.59505	3	28.3753	1.02651	3	19.0121	0.999118	3	3.33446	1.00525	3	17.864	1.62088	3	5.18246	1.05216	3	27.2481	1.38915	3	48.3828	1.04226	3	23.9649	1.18721	3	11.2094
iLAPEGSk	3	XP_004307330.1;FANhyb_rscf00003754.1.g00001.1	N-Term(TMT10); K8(TMT10)	0.003278	37.08	0.00663069	2	1272.79	-0.601444	0
vVDGLSPk	3	XP_004289972.1	N-Term(TMT10); K8(TMT10)	0.00042	40.73	0.00265418	3	1272.8	2.96054	0	1.15928	3	1.82965	0.955116	3	0.0519225	1.11649	3	6.18838	1.01588	3	0.252488	0.8075	3	4.62573	0.822892	3	12.5184	1.14889	3	4.43074	1.04752	3	4.12594	0.972496	3	7.59508
lVVNQNk	4	XP_004307649.1;XP_004295773.1	N-Term(TMT10); K7(TMT10)	0.005037	37.09	0.00714311	2	1272.8	-0.497308	0
lAAQNVAk	2	XP_004293563.1	N-Term(TMT10); K8(TMT10)	0.001888	33.51	0.0181828	2	1272.8	0.262089	0	2.54289	2	26.2821	1.76649	2	25.4226	1.25491	2	26.1377	1.01622	2	11.9092	0.894363	2	7.33168	0.516387	2	10.1971	1.90633	2	15.2007	1.28709	2	25.1901	1.15665	2	16.0893
vAANLQAk	1	XP_011461056.1	N-Term(TMT10); K8(TMT10)	0.0006778	21.42	0.294212	2	1272.8	0.262089	0	1.33101	1		1.13958	1		0.72996	1		1.0748	1		1.27704	1		1.0061	1		1.16242	1		1.10363	1		0.733393	1
aLLNGAQk	1	XP_004294073.1	N-Term(TMT10); K8(TMT10)	0.004278	30.73	0.0341493	2	1272.81	0.837528	0	1.02959	1		1.05483	1		1.55827	1		1.10615	1		0.853209	1		1.1019	1		0.853753	1		0.760103	1		1.09412	1
lQLAEIk	4	XP_004307637.1;XP_004300703.1	N-Term(TMT10); K7(TMT10)	0.002149	39	0.00553927	2	1272.83	-0.507916	0
lGLVATIk	1	XP_004304334.1	N-Term(TMT10); K8(TMT10)	4.491e-05	52.02	0.000188418	2	1272.86	-0.805858	0	1.36282	1		1.18382	1		0.94525	1		1.17721	1		1.62859	1		1.42889	1		1.34511	1		1.18803	1		1.19309	1
eAESMTFET	1	XP_004299115.1	N-Term(TMT10)	0.00262	20.55	0.0334799	2	1273.58	1.68873	0	0.920028	1		1.05102	1		0.88061	1		1.04356	1		0.652201	1		0.926656	1		0.974747	1		1.01117	1		0.990836	1
tTLSTDHNR	2	XP_004288307.1	N-Term(TMT10)	0.001704	16.67	0.412258	3	1273.67	-0.231236	0	1.41108	2	11.3596	1.21173	2	10.4786	1.11862	2	12.085	1.09145	2	1.69188	1.44967	2	33.1902	1.01273	2	15.6686	1.47311	2	0.986221	1.38663	2	15.7164	1.22254	2	4.35701
nSAIQQNNR	3	XP_004306955.1	N-Term(TMT10)	0.0009691	25.28	0.0588519	2	1273.68	-0.851125	0	1.01458	3	40.6056	0.640637	3	12.7578	0.791407	3	4.79944	0.7078	3	7.13254	0.97079	3	35.7677	0.728765	3	3.23256	0.811426	3	10.7374	0.628962	3	8.82982	0.739742	3	5.40574
aDHNSSGk	3	XP_004287272.1	N-Term(TMT10); K8(TMT10)	0.004728	29.03	0.0320066	2	1273.69	0.092523	0	0.519994	3	56.0017	0.58344	3	20.8498	0.897456	3	32.5676	0.806723	3	1.22351	0.48125	3	35.4601	0.590761	3	6.12715	0.483933	3	5.95672	0.65025	3	9.79387	0.60727	3	26.0124
qVNEAVQTR	2	XP_011459770.1	N-Term(TMT10)	0.001359	32.58	0.0196264	2	1273.71	0.959215	0	0.738111	2	11.0008	0.793636	2	15.5775	0.792041	2	7.54248	0.890913	2	4.79309	0.631609	2	36.8093	0.750713	2	25.0376	0.954936	2	16.5596	0.730801	2	8.7202	0.725138	2	11.9553
tFFDSAk	2	XP_004297549.1	N-Term(TMT10); K7(TMT10)	0.002218	30.42	0.0371299	2	1273.72	-0.103233	0	3.44457	2	19.897	1.84345	2	2.37628	1.84405	2	26.6209	1.13948	2	16.2094	0.950456	2	7.19326	0.550749	2	7.67555	2.61892	2	30.2375	1.35185	2	17.0419	2.11922	2	8.65677
mIYASSk	6	XP_004294586.1;XP_004302775.1	N-Term(TMT10); M1(Oxidation); K7(TMT10)	0.001059	26.6	0.0893701	3	1273.72	0.119471	0
eLLLGQSER	1	XP_004289940.1	N-Term(TMT10)	0.002638	30.72	0.036812	2	1273.73	0.373565	0	0.926299	1		0.903626	1		0.933719	1		0.983473	1		0.917918	1		1.02488	1		0.790376	1		0.997463	1		0.79601	1
tGEAVNPk	1	XP_004287338.1	N-Term(TMT10); K8(TMT10)	0.00329	22.95	0.210655	2	1273.75	0.263335	0	1.77519	1		1.09484	1		1.19031	1		1.28708	1		2.26235	1		1.56092	1		1.73735	1		1.19379	1		1.47254	1
gGVNVNAGk	1	FANhyb_rscf00000089.1.g00005.1	N-Term(TMT10); K9(TMT10)	0.003657	18.43	0.569889	2	1273.76	-0.414991	0	0.910935	1		0.652107	1		0.934282	1		1.14855	1		1.26319	1		1.26281	1		0.731854	1		0.659994	1		0.894814	1
gIVFDHk	2	XP_004288251.1	N-Term(TMT10); K7(TMT10)	0.003825	28.89	0.0580403	3	1273.77	-0.0517851	0	0.512502	2	8.60044	0.512343	2	19.4935	0.67986	2	6.45965	0.787862	2	12.3286	0.602592	2	18.0651	0.808584	2	11.7397	0.490101	2	26.059	0.610767	2	13.4542	0.548959	2	12.5208
tHFPSVk	3	FANhyb_rscf00000172.1.g00017.1	N-Term(TMT10); K7(TMT10)	0.004768	29.43	0.0512542	2	1273.77	-0.0094194	0	1.32595	3	16.5494	1.10793	3	30.8207	1.31878	3	0.40498	1.34873	3	8.59526	1.38851	3	6.13739	1.32892	3	9.42463	1.36372	3	11.5245	1.29144	3	8.87829	1.27711	3	11.183
eVLGQAAk	3	FANhyb_rscf00000217.1.g00005.1;XP_004294947.1	N-Term(TMT10); K8(TMT10)	6.591e-05	38.84	0.00626309	3	1273.79	-0.979337	0
gQTSVPVk	4	XP_004288153.1	N-Term(TMT10); K8(TMT10)	0.0001797	36.7	0.0102301	2	1273.79	-0.314059	0	0.763379	4	10.4973	0.782432	4	1.04372	0.953775	4	9.7973	1.04823	4	6.43631	0.828725	4	19.7905	1.01173	4	6.04123	0.848849	4	10.9741	0.931695	4	4.49113	0.780542	4	7.88251
vVELVEk	4	FANhyb_rscf00001069.1.g00002.1	N-Term(TMT10); K7(TMT10)	0.001667	41.27	0.00328811	2	1273.81	0.921134	0	1.1498	4	7.71933	1.12553	4	1.96393	1.20609	4	5.97355	1.03322	4	2.48165	0.973261	4	6.84	1.04442	4	17.9726	1.01616	4	13.5746	0.922395	4	5.39884	1.2256	4	6.48385
sINIAVAk	1	XP_004291231.1	N-Term(TMT10); K8(TMT10)	0.0002645	32.39	0.0275118	2	1273.82	-2.14506	0	1.27943	1		0.903619	1		1.10209	1		1.18007	1		1.92113	1		1.46901	1		1.4667	1		1.18539	1		1.37298	1
aTVVAVQk	2	XP_004294008.1	N-Term(TMT10); K8(TMT10)	7.547e-05	50	0.000396	2	1273.83	0.825664	0	1.48891	2	46.8754	1.52915	2	30.0863	1.25899	2	31.8996	1.25765	2	25.2556	1.16606	2	9.43046	0.992389	2	5.42908	1.29392	2	33.3573	1.06216	2	29.0695	0.964155	2	10.0236
sNAIVLAk	2	XP_004288097.1	N-Term(TMT10); K8(TMT10)	6.974e-05	43.56	0.0017446	2	1273.83	1.40064	0	1.75522	2	7.03848	1.15814	2	2.73115	1.2665	2	4.69043	1.151	2	8.42897	1.85495	2	10.3744	1.25204	2	2.59845	1.53271	2	20.8198	1.24801	2	10.5229	1.31244	2	15.1635
eAYNMFDR	2	XP_004289771.1	N-Term(TMT10)	0.0007182	42	0.000236609	2	1274.6	-0.0376634	0	0.85742	2	34.8438	1.01213	2	44.3995	0.842719	2	14.9134	0.735161	2	16.1891	0.594381	2	10.5925	0.622395	2	14.3589	0.774127	2	24.9923	0.784137	2	14.5216	0.752182	2	20.0873
gEDDNGILGR	1	XP_004288435.1	N-Term(TMT10)	0.002015	25.71	0.036655	2	1274.65	0.752718	0	0.637908	1		0.828893	1		0.91813	1		0.776295	1		0.896485	1		1.17297	1		0.702207	1		0.904095	1		1.07369	1
aSFLQSLVDPR	3	XP_004291494.1	N-Term(Acetyl)	0.002309	41.01	0.00150575	2	1274.67	0.583612	0
aAANAPITmk	2	XP_004307649.1	N-Term(Acetyl); M9(Oxidation); K10(TMT10)	0.004078	29.8	0.0268588	2	1274.7	-0.171026	0	0.884359	2	4.83275	0.819613	2	3.98702	1.049	2	14.5958	0.977329	2	11.2223	0.856756	2	2.63006	0.937772	2	11.4761	0.868629	2	5.67372	0.841216	2	9.81578	0.905236	2	3.01174
eIHNYLTR	5	FANhyb_rscf00003177.1.g00001.1;XP_004309877.1	N-Term(TMT10)	0.0005611	34.54	0.0100195	2	1274.71	-0.272672	0
eGIEEVITR	1	XP_004299113.1	N-Term(TMT10)	0.002471	32.31	0.0187409	2	1274.71	-3.75333	0	0.84814	1		0.993993	1		0.933469	1		0.889972	1		0.896306	1		0.931507	1		1.11798	1		0.993771	1		0.989541	1
mLMVPGIER	1	FANhyb_rscf00000076.1.g00019.1	N-Term(TMT10)	0.002476	23.7	0.140131	2	1274.72	0.528152	0	1.4428	1		1.25904	1		1.47794	1		1.30768	1		1.25375	1		1.33186	1		1.05501	1		1.45761	1		1.31999	1
tAISEGLAQR	2	FANhyb_rscf00000709.1.g00002.1;XP_011467911.1	N-Term(TMT10)	0.004298	23.38	0.155898	2	1274.73	0.55637	0
aAQDVQGk	3	FANhyb_rscf00000002.1.g00044.1;XP_004297751.1	N-Term(TMT10); K8(TMT10)	0.0001886	40.1	0.004422	2	1274.75	0.350463	0
dAAANNLk	1	XP_004297127.1	N-Term(TMT10); K8(TMT10)	0.001434	38.83	0.0060026	2	1274.75	0.925025	0	1.03909	1		0.934175	1		0.999473	1		0.942937	1		0.769746	1		0.818623	1		1.00739	1		1.10638	1		1.21529	1
sVLEELLSR	1	FANhyb_rscf00001037.1.g00005.1	N-Term(TMT10)	0.005717	12.75	2.46596	2	1274.75	-0.403999	0	0.926554	1		1.16891	1		1.1672	1		0.946291	1		1.03763	1		1.09347	1		0.887183	1		1.1169	1		1.12988	1
vVDLLAPYR	3	YP_004286109.1	N-Term(TMT10)	0.0008923	30.14	0.0501084	2	1274.77	-0.205581	0	1.2801	3	1.88535	1.41322	3	14.1373	1.26948	3	20.3572	0.955362	3	7.7804	0.970447	3	7.18177	0.922815	3	7.66689	1.07404	3	1.786	1.04092	3	11.8141	1.03996	3	20.0038
iEPPLHALR	2	FANhyb_rscf00000679.1.g00002.1	N-Term(TMT10)	0.0002866	27.18	0.105667	3	1274.78	3.27155	0	0.621832	2	8.93743	0.722606	2	14.4858	0.823214	2	2.16757	0.866356	2	7.83307	0.667416	2	14.215	0.916217	2	13.2946	0.643471	2	27.2115	0.726982	2	5.52768	0.770055	2	12.7022
aGISNQVk	6	FANhyb_rscf00000749.1.g00001.1;XP_004303439.1	N-Term(TMT10); K8(TMT10)	2.867e-05	41.55	0.00419905	2	1274.79	1.59291	0
sGIDALLk	1	FANhyb_rscf00000127.1.g00004.1;XP_011458928.1	N-Term(TMT10); K8(TMT10)	0.005793	25.89	0.13603	2	1274.81	-2.24796	0
vTSLPTAk	3	FANhyb_icon00002780_a.1.g00001.1	N-Term(TMT10); K8(TMT10)	0.003122	40.8	0.0043834	2	1274.81	-0.995284	0	1.46957	3	10.233	1.1218	3	3.43853	0.901767	3	23.6102	1.46133	3	4.38504	2.33409	3	2.54072	1.62777	3	11.6432	1.21831	3	10.2811	1.09867	3	3.37053	1.08102	3	5.61241
iSLADVAk	2	FANhyb_rscf00000311.1.g00004.1;XP_004290733.1	N-Term(TMT10); K8(TMT10)	0.0001387	49.56	0.000582084	2	1274.81	0.0501867	0
iVESQIk	3	FANhyb_rscf00000801.1.g00003.1;XP_011466617.1	N-Term(TMT10); K7(TMT10)	0.005806	31.11	0.0322176	2	1274.81	1.39861	0
aIELVSGk	3	FANhyb_rscf00004869.1.g00001.1	N-Term(TMT10); K8(TMT10)	0.004516	30.45	0.0474226	3	1274.81	-0.0800558	0	0.948546	3	3.04973	1.04895	3	5.5195	1.03416	3	5.53349	0.896518	3	1.87534	0.981627	3	5.03263	0.877532	3	15.2185	0.993227	3	4.88076	0.930047	3	1.03595	1.10601	3	15.7476
iLNDLTk	1	XP_011466346.1	N-Term(TMT10); K7(TMT10)	0.00437	36.9	0.00843238	2	1274.81	2.26041	0	1.18876	1		1.15835	1		1.05444	1		1.02822	1		1.44092	1		1.38899	1		0.968418	1		1.11704	1		1.09636	1
aLTSLALk	4	XP_004304630.1	N-Term(TMT10); K8(TMT10)	0.0033	38.17	0.00433593	3	1274.84	-1.97357	0	1.11937	4	5.58571	1.17477	4	27.5785	1.03293	4	4.38259	1.05045	4	6.88462	0.937264	4	4.98715	0.867922	4	7.16127	1.00163	4	6.3206	1.02112	4	11.9943	0.807721	4	5.00646
sGIVTVIk	3	XP_004303908.1	N-Term(TMT10); K8(TMT10)	0.0003905	44.81	0.000657435	2	1274.85	0.239301	0	2.23527	3	10.191	1.52929	3	4.28188	1.47739	3	3.36382	1.03646	3	22.1344	1.75799	3	28.9714	1.48437	3	20.7166	1.9987	3	7.92849	1.37882	3	49.1449	1.61412	3	41.1238
lGLTALTk	1	FANhyb_rscf00000023.1.g00028.1	N-Term(TMT10); K8(TMT10)	0.002119	22.52	0.111392	2	1274.85	0.335054	0	1.2827	1		1.0073	1		1.11648	1		1.14394	1		1.36581	1		1.03473	1		1.26174	1		1.30683	1		1.03687	1
dVEDYIHR	1	XP_004308148.1	N-Term(TMT10)	0.0003467	41.42	0.00116819	3	1275.65	1.36128	0	0.680887	1		1.04647	1		0.889781	1		0.908354	1		0.969415	1		0.839754	1		0.598131	1		0.932824	1		0.84937	1
dAPSSLDWR	1	FANhyb_rscf00001363.1.g00004.1	N-Term(TMT10)	0.001619	35.86	0.00430634	2	1275.66	1.81068	0	1.02627	1		1.32478	1		1.26455	1		1.28156	1		1.05661	1		1.14176	1		1.04761	1		1.35162	1		1.18391	1
lGGTAVDSNGR	1	FANhyb_rscf00001166.1.g00002.1	N-Term(TMT10)	0.0001016	35.26	0.0110056	2	1275.69	1.12406	0	1.37847	1		1.11068	1		1.03768	1		1.06371	1		1.17038	1		1.02476	1		1.39604	1		1.19224	1		1.02629	1
lLSENEWR	2	XP_004294559.1	N-Term(TMT10)	0.002259	31.23	0.0284768	2	1275.69	-0.00985839	0	0.691	2	4.65407	0.918098	2	19.4277	0.866106	2	22.5558	0.839271	2	8.9186	0.933279	2	13.7445	1.07343	2	1.38966	0.751345	2	8.34023	0.868914	2	17.1179	0.826121	2	10.4325
qWLSEIDR	2	XP_004307776.1	N-Term(TMT10)	0.001195	47.81	0.000638299	2	1275.69	0.564279	0	0.967065	2	22.3202	1.06663	2	12.2722	1.06105	2	0.934283	0.878494	2	17.1001	1.21356	2	25.6694	1.1454	2	4.93998	0.946015	2	24.4863	0.922771	2	14.4152	1.15996	2	1.68054
yAEFLTFR	3	FANhyb_rscf00000001.1.g00005.1	N-Term(TMT10)	0.003365	32.2	0.0228671	2	1275.69	0.961395	0	1.31562	3	34.4096	1.14328	3	18.1823	1.22977	3	51.6572	1.13614	3	6.70059	1.19824	3	2.3529	1.238	3	7.00652	0.959094	3	22.4615	0.981237	3	2.03093	1.11405	3	39.8609
sLAETQELR	1	XP_004307277.1	N-Term(TMT10)	0.0007256	44.06	0.00169623	2	1275.71	2.37306	0	0.872855	1		0.940923	1		0.836783	1		0.735276	1		0.718586	1		0.900302	1		0.747618	1		0.883573	1		0.761715	1
sQQVSASALR	1	XP_004290253.1	N-Term(TMT10)	0.002158	24.42	0.151973	2	1275.72	0.0769187	0	1.31924	1		0.887073	1		1.17897	1		0.774937	1		1.57296	1		1.41582	1		1.21805	1		1.12534	1		1.3063	1
gQILASGSGTR	1	FANhyb_rscf00000833.1.g00003.1	N-Term(TMT10)	0.0004356	22.79	0.222242	2	1275.72	1.79145	0	0.882542	1		0.781885	1		0.983792	1		1.09146	1		1.13754	1		1.15684	1		0.794169	1		0.791015	1		1.03056	1
aVLSPEQFR	2	XP_004290345.1	N-Term(TMT10)	0.00408	33.65	0.0177786	2	1275.73	1.12816	0	0.967769	2	6.10788	0.931388	2	14.2553	0.898925	2	1.71873	0.990792	2	2.60449	0.789027	2	8.84474	0.904556	2	11.6508	0.750059	2	0.641427	0.825593	2	3.45006	0.819605	2	7.93563
aGNAAQSAk	2	FANhyb_rscf00000511.1.g00005.1	N-Term(TMT10); K9(TMT10)	4.496e-06	54.56	0.000155201	2	1275.74	-1.76332	0	2.68633	2	0.671047	0.772776	2	18.3707	0.698725	2	12.4357	1.46438	2	15.3067	0.549169	2	29.7232				3.50993	2	3.63358	0.815347	2	12.8087	0.560961	2	31.2356
gVAAGmAPk	4	XP_004305780.1	N-Term(TMT10); M6(Oxidation); K9(TMT10)	0.0003686	35.69	0.0164427	2	1275.75	3.90663	0	0.668213	4	2.356	0.826188	4	13.1528	0.97194	4	14.9186	0.863014	4	13.3721	1.13051	4	18.3996	1.17986	4	3.98438	0.705049	4	27.5106	0.942196	4	8.13934	0.947514	4	3.61061
lEYAGHk	2	XP_004301859.1	N-Term(TMT10); K7(TMT10)	0.001842	35.44	0.0151167	3	1275.75	1.90831	0	0.649874	2	50.6087	0.78884	2	38.7733	0.783306	2	27.75	0.981613	2	20.4579	0.507264	2	64.054	0.78732	2	25.7514	0.690478	2	42.4699	0.789838	2	38.415	0.658741	2	26.6396
sSVLESIVGR	1	XP_004307277.1	N-Term(TMT10)	8.306e-06	39.68	0.0056945	2	1275.75	0.92749	0	1.16604	1		1.13019	1		1.07696	1		0.941131	1		1.20129	1		0.999594	1		1.22738	1		1.08261	1		1.19384	1
vDVDELk	2	FANhyb_rscf00000052.1.g00020.1;XP_004291829.1	N-Term(TMT10); K7(TMT10)	0.003029	39.91	0.00578873	2	1275.76	1.48686	0
aIEEEVk	1	XP_011460636.1	N-Term(TMT10); K7(TMT10)	0.001443	35.31	0.0173574	2	1275.76	-0.139781	0	0.868178	1		1.01747	1		1.06501	1		0.972407	1		0.728019	1		0.94227	1		0.874912	1		0.993656	1		0.802621	1
lGSSASAPk	3	FANhyb_rscf00000413.1.g00011.1;XP_011458014.1	N-Term(TMT10); K9(TMT10)	0.0001043	38.29	0.0091842	3	1275.76	-1.89619	0
sAPTTGGVk	5	XP_004287213.1	N-Term(TMT10); K9(TMT10)	0.0002874	50.39	0.000536584	2	1275.77	0.339007	0	0.888739	5	48.0177	0.636613	5	34.0428	0.738399	5	23.5026	1.42505	5	4.67924	2.24916	5	19.516	2.1578	5	9.23082	1.09247	5	16.7185	0.959079	5	11.5973	1.0225	5	8.48364
gATVGDAVk	4	XP_004304559.1	N-Term(TMT10); K9(TMT10)	0.0001259	56.21	0.000142163	2	1275.77	-0.338618	0	0.877664	4	20.4204	0.919506	4	14.8469	0.841202	4	6.38432	0.924324	4	11.5427	0.568194	4	16.4195	0.766016	4	16.5912	0.64854	4	43.093	0.690227	4	20.3209	0.759702	4	16.1172
vEELVTk	3	XP_004300116.1	N-Term(TMT10); K7(TMT10)	0.005249	40.47	0.00461278	2	1275.79	0.62329	0	1.04506	3	4.30606	1.27222	3	2.08196	1.00858	3	12.6055	1.02716	3	6.41288	0.959182	3	22.4841	1.03405	3	5.80388	0.911374	3	33.3799	1.00495	3	17.7133	1.0196	3	17.268
sVEEILk	1	FANhyb_rscf00000705.1.g00003.1;XP_004290130.1	N-Term(TMT10); K7(TMT10)	0.0008866	39.78	0.00540708	2	1275.79	0.431926	0
tIVEDLk	4	XP_004305038.1	N-Term(TMT10); K7(TMT10)	0.001132	40.29	0.00480799	2	1275.79	0.62329	0	1.07343	2	19.6002	1.12471	2	6.60682	1.06616	2	19.0697	1.14311	2	19.7511	1.05644	2	19.5961	1.15327	2	17.8225	1.30776	2	17.5175	1.08714	2	18.7222	1.2452	2	0.481016
lLSVSGNk	1	XP_004299733.1	N-Term(TMT10); K8(TMT10)	0.0007718	26.74	0.106024	2	1275.8	-2.62951	0	1.65294	1		1.1718	1		1.30737	1		1.08147	1		1.60189	1		1.37959	1		1.62675	1		1.32598	1		1.37361	1
sSAALALGk	1	XP_004304787.1	N-Term(TMT10); K9(TMT10)	0.001074	22.22	0.317589	2	1275.8	-2.25462	0	1.4739	1		0.956481	1		1.02145	1		1.22551	1		1.45336	1		1.44145	1		1.42225	1		1.19871	1		1.24924	1
aTVQVTAk	1	FANhyb_rscf00006325.1.g00001.1	N-Term(TMT10); K8(TMT10)	0.0003962	27.74	0.0878356	2	1275.8	-0.811565	0	0.867862	1		1.08114	1		1.29425	1		0.750347	1		0.794119	1		0.839986	1		0.805091	1		0.962927	1		1.03919	1
tVGAGVVSk	4	XP_004290683.1	N-Term(TMT10); K9(TMT10)	6.801e-06	50.24	0.000493936	2	1275.8	-0.340997	0	1.52014	4	19.156	1.33422	4	19.8217	1.24971	4	10.1992	1.00162	4	16.2105	1.94911	4	19.5725	1.38137	4	8.95952	1.43541	4	35.1161	1.31116	4	15.5924	1.3636	4	14.7291
aLLQSASk	2	FANhyb_icon00004233_a.1.g00001.1;XP_004307722.1	N-Term(TMT10); K8(TMT10)	4.832e-05	47.91	0.000847065	2	1275.8	-0.0461153	0
vISVSGQk	1	FANhyb_rscf00001598.1.g00001.1	N-Term(TMT10); K8(TMT10)	0.00365	39.81	0.00441917	2	1275.81	3.20703	0	1.36735	1		1.06161	1		1.11499	1		1.20428	1		1.56443	1		1.26796	1		1.83901	1		1.21727	1		1.18819	1
tAAGPATTSDR	2	FANhyb_rscf00000160.1.g00001.1	N-Term(TMT10)	0.001077	34.64	0.00905275	2	1276.67	0.357315	0	1.3816	2	19.6935	0.786091	2	36.5874	0.954094	2	29.5298	1.03364	2	2.36473	1.23139	2	9.88546	0.890895	2	13.335	1.44941	2	1.32283	0.933852	2	40.085	0.933858	2	15.9263
sIQPGNFER	1	XP_004303439.1	N-Term(TMT10)	0.0007961	28.42	0.0452502	2	1276.68	-0.0182648	0	1.11683	1		0.950616	1		0.835971	1		1.05798	1		1.02706	1		1.03764	1		1.2344	1		1.1088	1		1.05655	1
lAEAGmNVAR	3	XP_011470289.1	N-Term(TMT10); M6(Oxidation)	0.000436	32.78	0.0167132	2	1276.69	-1.62573	0	1.181	3	15.7253	0.953977	3	12.3782	0.874819	3	35.1459	1.0861	3	0.470428	1.12818	3	3.32116	1.11451	3	6.37073	1.36055	3	28.246	0.985866	3	9.63127	0.947438	3	10.7134
aFQHLFER	2	XP_004306420.1	N-Term(TMT10)	0.003521	19.62	0.37491	3	1276.7	-1.07367	0	1.09544	2	40.382	0.839789	2	15.9517	1.05949	2	9.02753	0.797256	2	19.19	1.39976	2	13.6958	0.961188	2	31.8806	1.29869	2	4.42904	1.34136	2	12.3018	0.995253	2	8.89149
aVSESQASIR	1	XP_004304787.1	N-Term(TMT10)	3.389e-05	45.1	0.00114959	2	1276.7	-1.8442	0	0.73477	1		0.663725	1		0.897989	1		1.16009	1		0.98322	1		0.822781	1		0.829188	1		1.04005	1		0.692987	1
dALAEGDk	2	XP_004303813.1	N-Term(TMT10); K8(TMT10)	0.005573	32.8	0.0209136	3	1276.72	0.489151	0	1.40054	2	2.30523	1.37283	2	6.83746	1.41404	2	6.75177	1.08262	2	0.917689	0.931638	2	0.920699	1.093	2	0.154879	1.12858	2	12.2851	1.22791	2	6.58362	1.33774	2	12.1227
gQVEEEk	4	FANhyb_rscf00000180.1.g00006.1	N-Term(TMT10); K7(TMT10)	0.002559	34.05	0.015683	2	1276.72	0.627031	0	1.14343	4	5.23233	1.11833	4	13.53	0.958205	4	3.82892	0.96144	4	1.78192	0.885071	4	7.66018	0.86355	4	3.22362	0.892786	4	10.1163	0.955382	4	5.03815	0.92855	4	6.76221
aWLEDGk	2	XP_004293982.1	N-Term(TMT10); K7(TMT10)	0.000977	39.84	0.00482451	2	1276.73	0.721687	0	0.905873	2	11.7548	0.865711	2	11.2376	1.04347	2	10.055	1.01795	2	1.55244	0.877008	2	8.40706	1.0891	2	3.12364	0.906992	2	6.06854	0.877617	2	19.4256	0.94538	2	0.310741
vASHNYk	2	XP_004290812.1	N-Term(TMT10); K7(TMT10)	0.00173	36.73	0.0113275	2	1276.74	1.51043	0	1.33112	2	14.8256	1.83295	2	22.8516	1.60346	2	21.0607	1.06674	2	47.8445	1.53335	2	18.9946	1.52062	2	37.5261	1.07976	2	11.5931	1.1191	2	49.6734	1.28007	2	19.9199
eVDVIGIFR	3	FANhyb_rscf00000032.1.g00022.1;XP_004308124.1	N-Term(TMT10)	7.341e-05	44.81	0.00193597	2	1276.75	-0.612732	0
iFEGEALLR	3	XP_004304310.1;XP_004299381.1	N-Term(TMT10)	5.358e-05	53.49	0.000260793	3	1276.75	-0.121308	0
lGSSEPTk	2	XP_004307960.1	N-Term(TMT10); K8(TMT10)	0.0008658	32.53	0.0333407	2	1276.75	-1.28758	0	1.28438	2	2.59605	1.13249	2	3.39694	1.27249	2	3.93596	1.13078	2	7.80735	1.23009	2	9.5132	1.10859	2	1.4759	1.3977	2	11.9097	1.21626	2	0.271556	1.04042	2	11.9614
lLQFEELR	2	FANhyb_rscf00001333.1.g00004.1;XP_004309998.2	N-Term(TMT10)	0.002436	28.61	0.0803602	2	1276.75	3.21951	0
eVDSLQk	1	XP_004291234.1	N-Term(TMT10); K7(TMT10)	0.001427	31.49	0.041191	2	1276.75	0.146577	0	0.958734	1		1.0651	1		1.10457	1		1.02542	1		1.12709	1		1.2838	1		0.861992	1		0.957113	1		1.00961	1
aALNSQSk	2	XP_004299462.1	N-Term(TMT10); K8(TMT10)	0.0005653	30.13	0.0596378	2	1276.76	-1.66964	0	0.511798	2	135.901	0.659446	2	83.6133	0.782593	2	50.9496	0.974525	2	53.7625	0.619469	2	84.4937	0.93862	2	50.4094	0.456599	2	90.2443	0.712246	2	31.3862	0.661148	2	117.278
fAADPAVk	5	FANhyb_rscf00000381.1.g00009.1;XP_004300630.1	N-Term(TMT10); K8(TMT10)	0.005954	38.88	0.00797225	2	1276.77	0.615839	0
sDITALAk	1	XP_011462705.1	N-Term(TMT10); K8(TMT10)	0.003478	22.39	0.322124	2	1276.79	-1.01094	0	1.155	1		0.952051	1		0.998003	1		0.945365	1		1.28488	1		1.03677	1		1.23943	1		1.17523	1		1.15945	1
fTVLNPk	5	FANhyb_rscf00000004.1.g00028.1;FANhyb_rscf00002739.1.g00001.1	N-Term(TMT10); K7(TMT10)	0.003402	28.6	0.064671	3	1276.8	-2.68769	0
nILLMSk	1	XP_004294938.1	N-Term(TMT10); K7(TMT10)	0.004346	29.1	0.0597295	2	1276.8	-2.40839	0	1.94161	1		1.05942	1		1.00431	1		1.11135	1		1.66385	1		1.08595	1		1.56918	1		1.1299	1		1.2038	1
lLSASLSk	1	FANhyb_rscf00000493.1.g00004.1;XP_011463848.1	N-Term(TMT10); K8(TMT10)	0.0002969	35.12	0.0105972	2	1276.82	-1.30011	0
eNDPTLmGR	1	FANhyb_rscf00000138.1.g00002.1	N-Term(TMT10); M7(Oxidation)	0.001537	28.84	0.0155434	2	1277.64	-0.373186	0	0.928549	1		1.23969	1		0.756039	1		1.00872	1		1.06724	1		0.988017	1		1.02603	1		0.983422	1		0.945242	1
aLGGNTTGSDR	3	XP_004307059.1;XP_011469230.1	N-Term(TMT10)	4.043e-05	57.73	3.9381e-05	2	1277.67	0.826337	0
lSMESQTPR	1	XP_004290066.1	N-Term(TMT10)	0.002244	12.94	1.32376	2	1277.67	0.0105186	0	0.980513	1		0.974657	1		1.02226	1		1.10051	1		1.22325	1		1.11015	1		1.14313	1		1.1303	1		1.09383	1
vLNFAVDDR	2	XP_004297568.1	N-Term(TMT10)	0.0001277	47.25	0.000762878	2	1277.71	0.440458	0	0.825696	2	12.4132	1.0758	2	24.8043	1.06374	2	3.82376	0.980092	2	0.191422	1.17678	2	10.7622	1.1789	2	10.9832	0.968611	2	3.318	0.980819	2	1.47153	1.11863	2	10.32
aELINEGFR	1	FANhyb_rscf00000018.1.g00010.1;XP_004287494.1	N-Term(TMT10)	0.0007269	24.22	0.152323	2	1277.7	-0.419391	0
gYIPIQDSR	1	XP_004307597.1	N-Term(TMT10)	0.0008663	33.85	0.0166899	2	1277.7	-0.308199	0	0.916621	1		1.01386	1		1.04443	1		0.964903	1		0.890937	1		0.992166	1		0.867053	1		0.927211	1		1.00864	1
sSPIYTQPR	2	XP_004303908.1	N-Term(TMT10)	0.0003465	31.8	0.026725	2	1277.71	0.0817826	0	1.3742	2	7.83534	1.03609	2	0.166842	1.03339	2	8.04536	0.840376	2	23.7994	1.01803	2	8.31131	0.867566	2	12.5519	1.44423	2	16.5159	1.25818	2	1.95908	1.41276	2	17.338
nLATAANFAR	3	FANhyb_rscf00000161.1.g00004.1	N-Term(TMT10)	7.84e-05	41.19	0.00347089	2	1277.71	-1.27886	0	1.26316	3	9.35399	1.03684	3	20.7431	1.06119	3	8.02422	1.00584	3	4.29023	1.47775	3	1.44336	1.20062	3	2.97327	1.15535	3	5.08012	1.13933	3	3.43283	1.23734	3	18.0761
dWSNVAk	3	XP_004297280.1	N-Term(TMT10); K7(TMT10)	0.001895	40.46	0.00424113	2	1277.73	-0.330365	0	1.20992	3	1.63967	1.31036	3	0.182258	1.08042	3	4.09886	1.14296	3	21.2434	1.12781	3	0.724089	1.15483	3	6.31396	1.15696	3	36.6753	1.00979	3	3.50701	1.08403	3	9.91431
nEILGFLSR	1	FANhyb_rscf00000334.1.g00004.1	N-Term(TMT10)	0.0001754	39.53	0.00578319	2	1277.74	-2.52356	0	1.67832	1		0.843103	1		0.90575	1		0.769859	1		1.88538	1		1.0389	1		1.50503	1		1.01637	1		1.1581	1
aQVSESAk	3	XP_004294038.1	N-Term(TMT10); K8(TMT10)	8.522e-05	35.84	0.0141254	2	1277.75	-0.244087	0	0.781501	3	28.6831	0.740011	3	15.5639	0.854291	3	1.40379	0.971004	3	28.3264	0.958625	3	0.351568	1.00378	3	2.70534	0.92627	3	6.06465	0.919589	3	22.7683	0.833023	3	24.7047
fNTGPVGk	2	FANhyb_rscf00000433.1.g00007.1	N-Term(TMT10); K8(TMT10)	0.002286	20.98	0.433311	2	1277.76	-1.00931	0	1.74886	2	8.35416	0.751599	2	6.75891	0.930789	2	2.86875	1.13678	2	5.99014	1.90211	2	4.24196	1.39044	2	0.322399	1.9183	2	4.32921	1.34205	2	4.52109	1.28381	2	7.25831
vNAIQmk	2	XP_011460204.1	N-Term(TMT10); M6(Oxidation); K7(TMT10)	0.002948	26.47	0.124885	2	1277.76	-1.83549	0	1.94717	2	14.2494	1.16592	2	7.84168	1.37549	2	5.67787	1.19849	2	3.83419	1.96839	2	21.6459	1.35818	2	3.86397	1.72308	2	19.5282	1.25877	2	9.9884	1.61287	2	12.5701
iYSQLGVIR	1	XP_004302144.1	N-Term(TMT10)	0.0003692	31.93	0.0367092	2	1277.78	0.0613568	0	2.00969	1		1.07111	1		1.03802	1		0.889971	1		2.40179	1		1.25451	1		1.52061	1		1.18491	1		1.34769	1
iSASLNSk	5	FANhyb_rscf00006252.1.g00001.1;XP_004304050.2	N-Term(TMT10); K8(TMT10)	0.006031	22.98	0.254268	2	1277.78	0.2312	0
nSLSAVTk	1	FANhyb_rscf00000024.1.g00006.1	N-Term(TMT10); K8(TMT10)	0.0006645	30.25	0.0480999	2	1277.78	-1.29733	0	1.45542	1		1.06702	1		1.1371	1		1.04675	1		1.61965	1		1.25785	1		1.4413	1		1.27642	1		1.21391	1
dSSSSNSIPR	1	XP_004291395.1	N-Term(TMT10)	0.0001279	31.12	0.0152991	2	1278.65	1.59632	0	0.938671	1		0.911601	1		1.21277	1		0.880354	1		0.991823	1		0.882645	1		0.808674	1		0.941468	1		1.01295	1
tVVDQGmQR	3	YP_004286135.1	N-Term(TMT10); M7(Oxidation)	0.0004508	32.85	0.0137482	2	1278.67	-0.574602	0	1.17922	3	0.851443	1.22309	3	0.306662	0.908008	3	6.03858	1.14484	3	7.63623	1.2126	3	5.09856	1.12734	3	11.402	1.07627	3	32.438	1.0863	3	16.0474	1.02784	3	5.65541
qQQHPGAQR	4	XP_004296487.1	N-Term(TMT10)	0.004636	24.75	0.107021	3	1278.69	0.320628	0	2.89568	4	26.9817	1.35323	4	68.6602	0.932258	4	57.3304	1.46803	4	34.7124	2.65049	4	36.968	2.23646	4	28.1118	1.52092	4	32.5905	1.24863	4	31.4227	1.17527	4	63.0372
eLENLEFR	1	XP_004299519.1	N-Term(TMT10)	0.004586	19.07	0.447206	2	1278.69	0.534637	0	0.740016	1		0.789366	1		0.966615	1		0.811929	1		0.770685	1		0.806511	1		0.886621	1		0.816953	1		0.815009	1
gQSLSAmALR	1	XP_004294696.1	N-Term(TMT10); M7(Oxidation)	0.0007939	23.76	0.180071	2	1278.71	2.66098	0	0.981771	1		0.799444	1		0.678773	1		0.859719	1		1.07283	1		0.911412	1		0.728213	1		0.831242	1		0.773124	1
aGTWEEk	1	XP_004296626.1	N-Term(TMT10); K7(TMT10)	0.001406	28.98	0.0524233	2	1278.71	0.138441	0	0.602666	1		0.724609	1		0.827375	1		0.850404	1		0.595425	1		0.870901	1		0.530356	1		0.739551	1		0.67579	1
nDPEFAk	1	XP_011468861.1	N-Term(TMT10); K7(TMT10)	0.003844	32.73	0.0234134	3	1278.71	1.53601	0	2.0967	1		1.43069	1		1.30283	1		0.890009	1		1.67483	1		1.06491	1		1.42828	1		1.28044	1		1.44721	1
dSTPATTk	1	XP_011468850.1	N-Term(TMT10); K8(TMT10)	0.005262	18.41	0.701589	2	1278.73	0.709775	0	1.20948	1		1.10636	1		0.976167	1		1.50565	1		1.3251	1		1.26743	1		1.2564	1		1.03128	1		1.10827	1
vMIEGSGk	1	XP_004291951.1	N-Term(TMT10); K8(TMT10)	0.003301	21.16	0.423375	2	1278.75	-0.5103	0	1.19129	1		1.02023	1		1.17479	1		0.993478	1		1.24794	1		1.16549	1		0.998756	1		1.08013	1		1.10642	1
vLEHPWLR	1	XP_004293286.1	N-Term(TMT10)	0.004741	26.66	0.105945	3	1278.75	-1.48354	0	1.02232	1		0.871439	1		1.36144	1		1.02799	1		1.14767	1		1.12779	1		1.4341	1		1.26239	1		1.20876	1
lLAYVDLSR	1	FANhyb_rscf00004354.1.g00001.1	N-Term(TMT10)	0.002426	26.35	0.128731	2	1278.76	-0.0429172	0	0.946705	1		0.958436	1		0.983475	1		0.942981	1		1.12969	1		1.01309	1		1.07857	1		1.10917	1		0.865545	1
lTLFDIATR	1	XP_004300090.1;FANhyb_rscf00000435.1.g00002.1	N-Term(TMT10)	7.216e-05	42.07	0.00344893	2	1278.76	0.0447225	0
eITTASAk	3	FANhyb_rscf00005600.1.g00001.1	N-Term(TMT10); K8(TMT10)	0.002308	16.52	1.19556	2	1278.77	-0.0641228	0	1.25722	3	8.49793	1.18352	3	3.10581	1.01675	3	12.1541	1.11188	3	12.8657	1.47519	3	7.86438	1.202	3	9.77595	1.15472	3	8.66491	0.842464	3	9.54361	1.34581	3	16.0869
gIEFVQk	2	FANhyb_rscf00000850.1.g00001.1;XP_004288537.1	N-Term(TMT10); K7(TMT10)	0.0007599	35.6	0.0139915	2	1278.78	-0.255986	0
vVTNLFk	3	XP_004289685.1;FANhyb_rscf00000948.1.g00003.1	N-Term(TMT10); K7(TMT10)	0.00217	26.36	0.104043	2	1278.82	-0.449272	0
vALYVQk	1	XP_004303642.1	N-Term(TMT10); K7(TMT10)	0.004073	28.42	0.0647459	2	1278.82	0.131281	0	1.26029	1		1.0496	1		0.827943	1		0.977654	1		1.16634	1		1.02581	1		1.16834	1		0.955001	1		0.973953	1
gPIVPPIk	2	FANhyb_rscf00000011.1.g00007.1	N-Term(TMT10); K8(TMT10)	0.001208	36.43	0.00458432	3	1278.85	-2.17209	0	1.26738	2	9.97069	1.46097	2	8.71153	1.81444	2	5.04101	0.502573	2	2.82677	0.524548	2	9.35178	0.453988	2	38.7083	0.641732	2	11.9952	0.834287	2	4.37966	0.651276	2	4.56764
gLAGSTSSNTR	2	FANhyb_rscf00000174.1.g00004.1	N-Term(TMT10)	3.193e-06	58.6	4.07213e-05	2	1279.68	-2.81156	0	0.66215	2	0.131173	0.726296	2	2.469	0.863232	2	9.41623	0.848316	2	0.546984	0.940741	2	9.86512	1.0169	2	5.42117	0.563182	2	0.0293986	0.830635	2	2.2258	0.739438	2	13.3363
hAQLPEEAR	1	FANhyb_rscf00000170.1.g00005.1;XP_004297496.1	N-Term(TMT10)	0.0009076	35.23	0.0112169	3	1279.7	1.46958	0
wAFETLQR	2	FANhyb_rscf00000177.1.g00009.1;XP_004306814.1	N-Term(TMT10)	0.0007102	31.81	0.0255759	2	1279.7	-1.18433	0
eIVAYDDIL	1	FANhyb_rscf00000331.1.g00003.1	N-Term(TMT10)	6.96e-05	58	6.10976e-05	2	1279.7	1.10286	0	0.83178	1		1.2416	1		1.02675	1		0.828541	1		0.745062	1					0.778809	1		0.816238	1		0.880734	1
hDYSILFR	2	FANhyb_rscf00000761.1.g00002.1	N-Term(TMT10)	0.004441	23	0.193709	3	1279.7	0.203946	0	0.863703	2	10.7966	1.03649	2	2.10371	0.845343	2	22.2	0.920308	2	1.69394	1.03184	2	11.9796	0.95577	2	11.4165	0.985722	2	4.88002	1.01892	2	7.31347	0.837375	2	28.9578
aLGSMPGVYR	1	XP_004287272.1	N-Term(TMT10)	0.002338	23.04	0.200127	2	1279.7	0.276189	0	1.53459	1		1.32798	1		1.13696	1		1.07607	1		1.34015	1		1.2363	1		1.16205	1		1.2408	1		1.08802	1
sWTGADGk	2	XP_004293549.1	N-Term(TMT10); K8(TMT10)	0.001906	31.77	0.0262783	2	1279.7	-0.633177	0	1.27323	2	13.1589	1.03667	2	13.8842	0.984272	2	17.8445	1.11776	2	4.66156	1.36759	2	13.7687	1.12958	2	8.79242	1.44157	2	5.67778	1.31796	2	16.0497	1.25536	2	5.94877
tTVASAPTFR	2	FANhyb_rscf00001767.1.g00002.1	N-Term(TMT10)	0.003979	21.83	0.313966	2	1279.71	-4.81833	0	1.63373	2	13.9588	1.10003	2	7.61742	1.27551	2	13.5833	1.08234	2	20.8272	1.93954	2	9.85622	1.41794	2	29.4448	1.39331	2	3.58757	1.35904	2	11.3093	1.45345	2	15.3101
lFEPYVPSV	2	XP_011469116.1	N-Term(TMT10)	0.0006929	36.55	0.0105897	2	1279.71	0.728161	0	0.802381	2	13.2313	0.89951	2	19.4187	0.910205	2	6.24981	0.868621	2	17.9383	0.856731	2	5.63145	0.759176	2	2.791	1.04105	2	2.68495	0.939689	2	9.37231	0.9537	2	18.1683
lTSVAPYSGR	2	XP_011468299.1	N-Term(TMT10)	0.0005355	23.39	0.258621	2	1279.72	-0.422637	0	1.41545	2	2.21438	1.26516	2	3.56621	1.13269	2	18.8318	1.15405	2	5.28821	1.55683	2	0.177541	1.24021	2	1.91005	1.385	2	1.93646	1.31125	2	4.52184	1.2836	2	10.6101
tLYVGGVDAR	1	XP_004296718.1	N-Term(TMT10)	0.004929	23.68	0.229273	2	1279.72	2.04964	0	0.957327	1		0.802086	1		0.973911	1		1.02684	1		0.990617	1		1.11437	1		0.971722	1		1.04093	1		1.10267	1
sVSTHYk	4	FANhyb_rscf00000680.1.g00004.1	N-Term(TMT10); K7(TMT10)	0.001001	37.48	0.0093344	2	1279.74	-0.0397771	0	0.616953	4	23.0386	0.807108	4	3.26146	0.830939	4	7.54631	1.08775	4	2.13787	0.699029	4	17.6131	0.956755	4	12.2587	0.763574	4	23.1648	0.831885	4	6.34353	1.16528	4	23.5325
[truncated: 34,519 more rows]
