# Supplementary material for: Phenotypic analysis combined with tandem mass tags (TMT) labeling reveal the heterogeneity of strawberry stolon buds
Source: BMC Plant Biol. 2019 Nov 19;19:505. doi: 10.1186/s12870-019-2096-0 (PMC6862844; doi:10.1186/s12870-019-2096-0)
Supplement: Supplementary file 12 — Additional file 12: Table S3. Raw data of differentially expressed proteins among DSB-(M), ASB-(N), and RLB-(D). [file 12870_2019_2096_MOESM12_ESM.xlsx]

## Sheet: Statistical analysis
Supplementary Data S3 Identification of differentially expressed proteins among DSB, ASB, and RLB
Comparison	Total DEPs	Up-regulated	Down-regulated
ASB/ DSB	1307	691	616
RLB/ DSB	363	168	195
RLB/ ASB	626	256	370

## Sheet: Table S3-N_vs_M
Accession	Description	Coverage	Unique Peptides	Peptides	PSMs	AAs	MW [kDa]	calc. pI	N-1/REF	N-2/REF	N-3/REF	average N	M-1/REF	M-2/REF	M-3/REF	average M	N/M	t test p value
XP_004295018.1	PREDICTED: fasciclin-like arabinogalactan protein 12 [Fragaria vesca subsp. vesca]	9.62	2	2	7	260	27.3925	7.95752	1.84457	2.79071	2.47275	2.36935	0.381091	0.278668	0.316949	0.325569	7.27755	0.00186255
XP_004304418.1	PREDICTED: fasciclin-like arabinogalactan protein 12 [Fragaria vesca subsp. vesca]	20.73	1	3	6	246	25.9673	7.56201	1.7289	1.976	1.90381	1.86957	0.281607	0.256291	0.362914	0.300271	6.22628	4.00258e-05
FANhyb_rscf00000173.1.g00014.1	FANhyb_rscf00000173.1.g00014.1	22.06	2	5	17	136	15.2585	11.2974	1.2565	2.97598	2.67502	2.3025	0.432297	0.419992	0.453512	0.435267	5.28985	0.0244201
FANhyb_rscf00000386.1.g00003.1	FANhyb_rscf00000386.1.g00003.1	20.73	1	3	6	246	25.9993	7.57666	1.82624	1.79127	1.80851	1.80867	0.350016	0.397358	0.386762	0.378045	4.78428	1.3548e-07
XP_011462288.1	PREDICTED: glycine-rich cell wall structural protein [Fragaria vesca subsp. vesca]	50.36	9	9	23	421	32.2936	10.6821	1.34316	1.84322	2.62391	1.93676	0.492143	0.351781	0.409463	0.417796	4.63567	0.0154525
XP_004299681.1	PREDICTED: blue copper protein-like [Fragaria vesca subsp. vesca]	14.21	1	1	1	190	19.0012	5.32568	1.64133	1.17442	1.90222	1.57266	0.313576	0.35236	0.377173	0.347703	4.52299	0.0045862
FANhyb_rscf00004026.1.g00001.1	FANhyb_rscf00004026.1.g00001.1	7.36	2	2	5	299	33.56	6.97607	1.50009	2.25323	2.36019	2.03784	0.506953	0.554018	0.550108	0.537026	3.79467	0.00520136
FANhyb_icon00011962_a.1.g00001.1	/partial	38.28	1	4	12	128	13.6719	4.7417	1.61587	1.99687	2.05361	1.88878	0.476174	0.473332	0.621876	0.523794	3.60597	0.000727439
XP_011458504.1	PREDICTED: anthocyanidin 3-O-glucosyltransferase 7-like [Fragaria vesca subsp. vesca]	19.91	8	8	15	462	49.5196	6.29053	1.66539	2.08585	2.10585	1.95236	0.675164	0.4115	0.571633	0.552765	3.53199	0.00100593
FANhyb_rscf00000027.1.g00021.1	FANhyb_rscf00000027.1.g00021.1	2.58	1	2	3	774	84.9019	7.35693	1.21002	1.35601	1.88958	1.4852	0.405979	0.435168	0.443471	0.428206	3.46843	0.00693374
FANhyb_rscf00000295.1.g00005.1	FANhyb_rscf00000295.1.g00005.1	37.84	4	6	38	148	15.5426	10.5796	1.53647	1.6348	1.99355	1.72161	0.439893	0.462457	0.601382	0.501244	3.43466	0.00117361
XP_004294339.1	PREDICTED: probable galacturonosyltransferase 12 [Fragaria vesca subsp. vesca]	3	2	2	2	533	60.6155	9.0415	1.28471	2.01979	1.83607	1.71353	0.470614	0.547523	0.498549	0.505562	3.38935	0.00553944
FANhyb_rscf00000002.1.g00014.1	FANhyb_rscf00000002.1.g00014.1	3.26	1	1	1	215	23.727	7.78174	0.984993	1.53629	1.71503	1.4121	0.458471	0.398653	0.403675	0.420266	3.36002	0.0108439
XP_004307653.1	PREDICTED: protein ESKIMO 1-like [Fragaria vesca subsp. vesca]	3.98	2	2	2	502	58.4691	5.5542	1.12405	1.63529	1.64929	1.46955	0.409274	0.41891	0.510945	0.446376	3.29216	0.00434041
XP_004308064.1	PREDICTED: BAHD acyltransferase DCR [Fragaria vesca subsp. vesca]	32.05	13	13	45	443	48.851	5.96045	1.41718	2.13435	2.49749	2.01634	0.6638	0.546561	0.627522	0.612628	3.2913	0.0117228
XP_011465782.1	PREDICTED: isoflavone reductase homolog [Fragaria vesca subsp. vesca]	12.84	1	3	4	257	28.9927	5.87158	1.35363	1.50184	1.71776	1.52441	0.456899	0.414019	0.54526	0.472059	3.22927	0.000728817
FANhyb_icon00004976_a.1.g00001.1	/partial	28.68	1	5	6	272	30.7246	5.021	1.60477	1.64029	1.60754	1.61753	0.54358	0.54359	0.420881	0.502684	3.2178	1.2506e-05
FANhyb_rscf00000052.1.g00016.1	FANhyb_rscf00000052.1.g00016.1	2.61	1	1	2	422	46.9919	6.66846	0.929997	2.07215	1.86995	1.62403	0.591303	0.437985	0.500675	0.509988	3.18445	0.0348192
XP_011457444.1	PREDICTED: F-box protein SKIP14 [Fragaria vesca subsp. vesca]	2.38	1	1	1	546	60.3438	5.19873	3.0264	4.89154	3.6158	3.84458	0.816538	2.15585	0.6929	1.22176	3.14675	0.0221817
XP_004307184.1	PREDICTED: laccase-12-like [Fragaria vesca subsp. vesca]	10.78	4	4	4	575	63.6611	8.88037	1.38994	1.76307	2.02747	1.72683	0.562783	0.494374	0.600148	0.552435	3.12584	0.00331514
XP_004289981.1	PREDICTED: cellulose synthase A catalytic subunit 4 [UDP-forming] [Fragaria vesca subsp. vesca]	11.72	1	10	19	1058	119.948	7.1958	1.444	1.76543	1.83312	1.68085	0.608752	0.463561	0.556276	0.542863	3.09627	0.000866339
XP_011459096.1	PREDICTED: GDSL esterase/lipase EXL3-like [Fragaria vesca subsp. vesca]	5.31	1	2	3	377	40.9296	7.26904	0.969303	1.13439	1.70044	1.26804	0.34382	0.452476	0.434478	0.410258	3.09084	0.0186076
XP_004303397.2	PREDICTED: polyphenol oxidase, chloroplastic-like [Fragaria vesca subsp. vesca]	10.73	7	7	13	606	67.4321	6.80029	1.44661	1.88657	1.76945	1.70088	0.718656	0.371686	0.625768	0.572037	2.97337	0.00252689
XP_004290829.1	PREDICTED: profilin-3 [Fragaria vesca subsp. vesca]	38.93	4	5	11	131	14.0249	5.19873	1.48281	1.25511	1.65167	1.4632	0.425651	0.539856	0.53587	0.500459	2.92371	0.00134475
XP_004306064.1	PREDICTED: phenolic glucoside malonyltransferase 1-like [Fragaria vesca subsp. vesca]	27.68	9	9	19	466	51.2552	6.25244	1.36902	1.2346	1.52914	1.37759	0.468145	0.395052	0.567672	0.476956	2.88829	0.00080163
XP_004287727.1	PREDICTED: HMG1/2-like protein [Fragaria vesca subsp. vesca]	28.86	5	5	6	149	16.471	5.85889	1.52103	2.47081	2.29774	2.09653	0.8445	0.640522	0.713067	0.732696	2.86138	0.0102203
XP_004307632.1	PREDICTED: flocculation protein FLO11 isoform X3 [Fragaria vesca subsp. vesca]	2.47	1	1	1	566	59.8164	11.312	1.40775	2.73996	2.19181	2.11317	0.885981	0.728738	0.625646	0.746788	2.82968	0.0256146
FANhyb_rscf00000158.1.g00011.1	FANhyb_rscf00000158.1.g00011.1	3.49	3	4	10	1089	120.776	8.89502	1.47841	1.5536	1.5233	1.51844	0.521507	0.537781	0.567677	0.542322	2.79988	2.86411e-06
XP_004287213.1	PREDICTED: histone H3.3 [Fragaria vesca subsp. vesca]	22.06	2	5	18	136	15.3966	11.1509	1.4358	2.10718	2.13898	1.89399	0.76723	0.595006	0.737301	0.699846	2.70629	0.00711137
FANhyb_rscf00000734.1.g00003.1	FANhyb_rscf00000734.1.g00003.1	7.22	1	1	1	194	20.9391	9.62744	1.37609	2.82229	2.31479	2.17106	1.18147	0.548656	0.680834	0.803653	2.70149	0.0424682
XP_004300537.1	PREDICTED: HMG1/2-like protein [Fragaria vesca subsp. vesca]	16.2	2	3	4	142	15.6027	8.1626	1.76574	1.39884	1.66641	1.61033	0.779418	0.489775	0.520938	0.59671	2.69868	0.00208799
XP_011466204.1	PREDICTED: uncharacterized protein LOC101311974 isoform X4 [Fragaria vesca subsp. vesca]	6.67	1	2	3	225	25.0945	7.03467	1.1036	1.40555	1.39289	1.30068	0.379706	0.573601	0.510245	0.487851	2.66614	0.00204169
XP_004290595.1	PREDICTED: caffeoyl-CoA O-methyltransferase [Fragaria vesca subsp. vesca]	58.2	9	9	39	244	27.6411	5.38916	1.52107	1.62472	1.80099	1.64893	0.601253	0.561616	0.695693	0.619521	2.66161	0.000346164
FANhyb_rscf00000609.1.g00005.1	FANhyb_rscf00000609.1.g00005.1	11.28	6	6	9	594	64.8036	8.96826	1.12085	2.19057	2.25403	1.85515	0.79604	0.627051	0.733487	0.71886	2.58068	0.0375275
FANhyb_rscf00000686.1.g00005.1	FANhyb_rscf00000686.1.g00005.1	23.13	1	4	18	134	13.8826	10.0522	1.46255	1.74935	2.0826	1.76483	0.674181	0.701796	0.676243	0.684073	2.57989	0.00382366
XP_004302286.1	PREDICTED: uncharacterized protein LOC101303527 [Fragaria vesca subsp. vesca]	44.03	4	6	20	159	17.6501	5.96045	1.28874	2.22018	2.269	1.92597	0.762185	0.772886	0.705721	0.746931	2.57851	0.0210368
FANhyb_rscf00000251.1.g00007.1	FANhyb_rscf00000251.1.g00007.1	19	8	8	16	521	59.1042	8.99756	1.15682	1.46194	1.71822	1.44566	0.472518	0.566823	0.648195	0.562512	2.57001	0.0065415
FANhyb_rscf00004949.1.g00001.1	FANhyb_rscf00004949.1.g00001.1	58.33	5	8	15	192	21.1418	6.34131	1.11522	2.27739	2.00001	1.79754	0.726984	0.613431	0.767493	0.702636	2.55828	0.0362996
XP_011462524.1	PREDICTED: glycine-rich cell wall structural protein-like [Fragaria vesca subsp. vesca]	5.44	1	1	2	294	22.9881	10.2134	1.14386	1.71314	1.79963	1.55221	0.700965	0.492866	0.643086	0.612306	2.53503	0.0119223
XP_004302745.1	PREDICTED: short-chain dehydrogenase TIC 32, chloroplastic [Fragaria vesca subsp. vesca]	8.05	2	2	3	323	35.4385	9.43701	0.752564	1.32698	1.37946	1.153	0.442445	0.411456	0.516698	0.456866	2.52372	0.0266384
XP_004302841.1	PREDICTED: GDSL esterase/lipase APG [Fragaria vesca subsp. vesca]	16.53	2	6	12	357	38.2586	8.44092	1.14949	1.65637	2.0886	1.63149	0.727067	0.694873	0.534346	0.652095	2.50192	0.0243426
XP_004291396.1	PREDICTED: protein RCC2 homolog [Fragaria vesca subsp. vesca]	9.57	2	5	9	533	57.0309	7.28369	1.73006	1.21046	1.48279	1.47444	0.739422	0.39874	0.638476	0.592213	2.48971	0.00817814
XP_011460622.1	PREDICTED: cellulose synthase A catalytic subunit 8 [UDP-forming] [Fragaria vesca subsp. vesca]	5.94	3	5	9	977	109.942	6.85889	1.17047	1.2638	1.50251	1.31226	0.467584	0.546688	0.59202	0.535431	2.45085	0.00180206
XP_004302317.1	PREDICTED: uncharacterized protein LOC101311974 isoform X3 [Fragaria vesca subsp. vesca]	10.18	1	2	3	226	25.4787	6.94678	1.20604	1.9022	1.8068	1.63835	0.621487	0.748741	0.643405	0.671211	2.44088	0.0119866
XP_004290837.1	PREDICTED: flavonol synthase/flavanone 3-hydroxylase [Fragaria vesca subsp. vesca]	14.63	5	5	9	335	38.2035	5.60498	1.38452	1.46764	1.72755	1.52657	0.602459	0.630123	0.663205	0.631929	2.41573	0.00103329
FANhyb_icon00020541_a.1.g00001.1	/partial	11.43	1	2	4	175	18.6318	8.1626	1.48773	1.78368	1.55606	1.60916	0.736876	0.616398	0.646428	0.666567	2.41409	0.000615814
FANhyb_rscf00000372.1.g00009.1	FANhyb_rscf00000372.1.g00009.1	24.45	5	5	7	229	25.7294	5.42725	1.18363	1.77573	1.6578	1.53906	0.702723	0.53232	0.686672	0.640572	2.40263	0.00893233
XP_004289548.1	PREDICTED: long chain acyl-CoA synthetase 1-like [Fragaria vesca subsp. vesca]	11.5	6	7	10	661	74.111	6.69775	1.26667	1.64681	1.81473	1.57607	0.740634	0.629267	0.64347	0.671123	2.3484	0.00548343
XP_004291864.1	PREDICTED: isoflavone reductase-like protein [Fragaria vesca subsp. vesca]	52.75	12	16	55	309	34.1321	6.43018	1.5089	1.43972	1.61254	1.52038	0.6358	0.641856	0.666395	0.648017	2.34621	6.89578e-05
FANhyb_rscf00000294.1.g00011.1	FANhyb_rscf00000294.1.g00011.1	58.25	7	7	56	103	11.4024	11.4731	1.29924	1.75332	2.18587	1.74614	0.836632	0.642621	0.758818	0.746024	2.3406	0.0188481
XP_004303212.1	PREDICTED: 4-coumarate--CoA ligase 1-like [Fragaria vesca subsp. vesca]	16.39	8	9	19	543	59.0988	6.18896	1.41562	1.60852	1.62253	1.54889	0.615876	0.647445	0.722391	0.661904	2.34005	0.000275539
XP_011457729.1	PREDICTED: bromo adjacent homology domain-containing 1 protein isoform X2 [Fragaria vesca subsp. vesca]	11.11	1	2	3	162	18.3668	7.6792	1.09745	1.10559	1.405	1.20268	0.494865	0.495298	0.558971	0.516378	2.32907	0.0026744
XP_004290279.1	PREDICTED: probable fructokinase-5 [Fragaria vesca subsp. vesca]	38.39	7	10	24	323	34.5336	5.45264	1.33604	1.56973	1.58575	1.49718	0.594662	0.690503	0.667638	0.650934	2.30004	0.000590621
XP_004299483.1	PREDICTED: homeobox-leucine zipper protein HDG11 [Fragaria vesca subsp. vesca]	5.78	3	3	3	709	78.5151	6.90283	1.15733	1.37953	1.57333	1.37007	0.616011	0.567003	0.604214	0.595743	2.29976	0.00307
XP_004302643.1	PREDICTED: laccase-4-like [Fragaria vesca subsp. vesca]	2.85	2	2	2	561	61.0368	9.26123	1.30975	1.42709	1.46166	1.3995	0.654832	0.584868	0.602284	0.613995	2.27933	0.000100134
XP_004304201.1	PREDICTED: uncharacterized protein LOC101310818 [Fragaria vesca subsp. vesca]	5	1	1	1	220	24.6314	7.44482	1.26615	1.16969	1.33026	1.25537	0.443279	0.513419	0.714922	0.557207	2.25296	0.00174305
XP_011457737.1	PREDICTED: isoflavone reductase-like protein [Fragaria vesca subsp. vesca]	9.06	1	3	10	309	34.5101	7.12256	1.44676	1.5203	1.40445	1.45717	0.56074	0.715537	0.674157	0.650145	2.2413	0.000147788
XP_004304228.1	PREDICTED: serine carboxypeptidase-like 25 [Fragaria vesca subsp. vesca]	10.32	4	4	6	475	53.5889	8.89502	1.27093	1.78655	1.72557	1.59435	0.812999	0.74476	0.579519	0.712426	2.23792	0.00755551
XP_004290656.1	PREDICTED: uncharacterized protein LOC101290827 [Fragaria vesca subsp. vesca]	12.68	1	3	3	213	24.4277	9.39307	1.28654	1.65196	1.4414	1.45996	0.77775	0.614067	0.568825	0.653547	2.23391	0.00283763
XP_004287377.1	PREDICTED: probable histone H2A variant 3 [Fragaria vesca subsp. vesca]	29.1	2	4	22	134	14.2779	10.3892	1.08798	1.10914	1.5925	1.26321	0.550718	0.561416	0.588012	0.566715	2.229	0.0135017
FANhyb_icon00001776_a.1.g00001.1	FANhyb_icon00001776_a.1.g00001.1	71.62	1	11	49	148	16.4164	5.38916	1.21336	1.75173	2.06798	1.67769	0.657097	0.902779	0.708177	0.756018	2.21912	0.0240416
XP_011469166.1	PREDICTED: axial regulator YABBY 1 isoform X2 [Fragaria vesca subsp. vesca]	4.15	1	1	1	217	24.0498	8.04541	1.14893	1.63152	1.65448	1.47831	0.705601	0.593643	0.70525	0.668165	2.21249	0.00868443
FANhyb_rscf00001519.1.g00001.1	FANhyb_rscf00001519.1.g00001.1	8.56	4	4	5	397	43.784	5.16064	1.13138	1.67464	2.08762	1.63121	0.654112	0.791436	0.776783	0.740777	2.20203	0.0336393
XP_004307376.1	PREDICTED: phenylalanine ammonia-lyase 1 [Fragaria vesca subsp. vesca]	30.36	14	18	42	718	77.9189	6.43018	1.2359	1.42295	1.48624	1.3817	0.633437	0.65172	0.615424	0.633527	2.18096	0.000593528
XP_004289554.1	PREDICTED: uncharacterized protein LOC101294805 isoform X3 [Fragaria vesca subsp. vesca]	4.52	1	1	1	177	19.81	5.35107	1.34804	1.77539	1.44266	1.52203	0.815983	0.571987	0.74352	0.710497	2.14221	0.00544163
XP_004290504.1	PREDICTED: oleosin-B4-like [Fragaria vesca subsp. vesca]	26.04	1	4	9	192	21.0068	6.52197	1.56751	1.5255	1.39747	1.49682	0.493884	1.00333	0.601128	0.699447	2.14001	0.00813967
FANhyb_rscf00000620.1.g00007.1	/partial	17.11	2	6	10	415	44.5194	9.37842	1.18412	1.47173	1.71447	1.45677	0.678401	0.656403	0.713063	0.682623	2.13408	0.00737739
XP_011469062.1	PREDICTED: homeobox-leucine zipper protein ANTHOCYANINLESS 2 isoform X2 [Fragaria vesca subsp. vesca]	0.97	1	1	1	829	89.7952	6.3667	1.37236	1.9127	1.84744	1.71083	0.819993	0.728594	0.85673	0.801772	2.13382	0.0064725
XP_011466231.1	PREDICTED: S-adenosylmethionine synthase 1-like [Fragaria vesca subsp. vesca]	52.85	4	12	55	386	42.4015	6.25244	1.32589	1.47365	1.57149	1.45701	0.624533	0.696812	0.742911	0.688085	2.11749	0.000632027
XP_004302064.1	PREDICTED: histone H1.2-like [Fragaria vesca subsp. vesca]	29.82	5	7	19	218	22.7974	11.0337	1.24643	1.06591	1.54603	1.28612	0.742396	0.549188	0.532678	0.608087	2.11503	0.0120209
FANhyb_icon00003685_a.1.g00001.1	/partial	7.49	2	2	5	307	34.6142	6.99072	1.18933	1.89341	1.85012	1.64429	0.90286	0.673535	0.761363	0.779253	2.11008	0.021895
FANhyb_rscf00000060.1.g00019.1	FANhyb_rscf00000060.1.g00019.1	5.23	2	6	10	1397	157.058	6.94678	1.20707	1.3823	1.42361	1.33766	0.595416	0.644037	0.664612	0.634688	2.10759	0.000536907
FANhyb_rscf00001141.1.g00005.1	FANhyb_rscf00001141.1.g00005.1	7.69	1	1	1	130	14.5985	4.76709	1.41258	1.51447	1.64809	1.52505	0.494269	0.796314	0.88033	0.723638	2.10747	0.00410457
XP_004300077.1	PREDICTED: uncharacterized protein LOC101307015 [Fragaria vesca subsp. vesca]	47.2	6	7	17	161	18.0194	6.354	1.19345	1.90448	1.96274	1.68689	0.757335	0.826262	0.819479	0.801025	2.10591	0.0234128
FANhyb_icon00005221_a.1.g00001.1	FANhyb_icon00005221_a.1.g00001.1	7.14	1	1	2	126	12.6592	7.57666	1.39249	1.61173	1.22068	1.4083	0.624779	0.537057	0.846895	0.669577	2.10327	0.0071765
FANhyb_rscf00000395.1.g00012.1	FANhyb_rscf00000395.1.g00012.1	4.55	1	1	1	176	20.0351	8.73389	1.22954	1.66257	1.5513	1.48114	0.827941	0.594497	0.696746	0.706395	2.09675	0.0061148
FANhyb_rscf00001177.1.g00001.1	FANhyb_rscf00001177.1.g00001.1	7.46	3	3	3	402	44.5716	9.64209	1.26282	1.62488	1.59876	1.49548	0.7545	0.694762	0.706655	0.718639	2.081	0.00275617
XP_004302115.1	PREDICTED: GDSL esterase/lipase At5g33370-like [Fragaria vesca subsp. vesca]	22.19	5	5	19	365	40.0481	5.021	1.19045	1.90302	1.62066	1.57138	0.759744	0.78933	0.720392	0.756489	2.0772	0.017317
FANhyb_rscf00000195.1.g00003.1	FANhyb_rscf00000195.1.g00003.1	6.52	1	1	1	138	15.7766	12.103	1.27373	1.2946	1.35266	1.307	0.701156	0.566793	0.619874	0.629274	2.07699	0.000119879
FANhyb_rscf00000383.1.g00011.1	FANhyb_rscf00000383.1.g00011.1	3.37	3	3	4	712	77.9425	7.56201	1.03877	1.55924	1.73533	1.44445	0.635956	0.677119	0.774922	0.695999	2.07536	0.0246352
FANhyb_rscf00000098.1.g00023.1	FANhyb_rscf00000098.1.g00023.1	4.86	2	2	3	597	68.1426	9.24658	1.73361	1.18743	1.47698	1.46601	0.732325	0.610171	0.779383	0.707293	2.0727	0.0101766
XP_011458741.1	PREDICTED: polyol transporter 5-like [Fragaria vesca subsp. vesca]	1.23	1	1	1	489	52.9883	9.21729	1.06741	1.34093	1.66238	1.35691	0.585051	0.761091	0.623837	0.65666	2.06638	0.0177001
XP_011469795.1	PREDICTED: UDP-glucuronic acid decarboxylase 5-like [Fragaria vesca subsp. vesca]	60.7	9	16	61	341	38.2727	7.59131	1.23099	1.33245	1.75363	1.43903	0.6138	0.742317	0.738494	0.698203	2.06104	0.0110175
XP_004297466.2	PREDICTED: HMG-Y-related protein B-like [Fragaria vesca subsp. vesca]	25.38	5	5	16	264	27.7235	10.77	1.46366	1.85229	1.556	1.62398	0.872784	0.709303	0.786891	0.78966	2.05656	0.00272752
FANhyb_rscf00002917.1.g00001.1	/partial	2.25	1	1	1	400	43.8236	9.42236	1.45029	1.31655	1.47561	1.41415	0.810957	0.62474	0.63262	0.689439	2.05116	0.000757836
XP_004289911.1	PREDICTED: histone H1.2 [Fragaria vesca subsp. vesca]	32.14	2	8	32	308	31.8004	10.6675	1.49884	1.67266	1.90554	1.69235	1.12512	0.533621	0.82053	0.826423	2.0478	0.0139895
XP_004301686.1	PREDICTED: putative DNA-binding protein ESCAROLA [Fragaria vesca subsp. vesca]	6.53	2	3	7	383	38.91	9.53955	1.27604	2.25767	1.86521	1.79964	1.06757	0.827155	0.748044	0.880924	2.0429	0.0379483
XP_011467012.1	PREDICTED: shikimate O-hydroxycinnamoyltransferase [Fragaria vesca subsp. vesca]	10.98	2	3	6	437	48.3256	6.53662	1.4986	1.33242	1.44719	1.42607	0.667	0.6574	0.779674	0.701358	2.0333	0.000323648
XP_011461273.1	PREDICTED: histone H2B-like [Fragaria vesca subsp. vesca]	54.07	9	9	109	135	14.8453	10.1548	1.26876	1.244	1.53308	1.34861	0.71085	0.584936	0.709697	0.668494	2.01739	0.00258179
XP_004308099.1	PREDICTED: methyl-CpG-binding domain-containing protein 13 [Fragaria vesca subsp. vesca]	2.76	1	1	1	326	35.6547	6.01123	1.29272	2.05888	1.90449	1.75203	1.00073	0.632611	0.976807	0.87005	2.01371	0.0282833
XP_004293261.1	PREDICTED: cysteine-rich PDZ-binding protein [Fragaria vesca subsp. vesca]	11.11	1	1	1	99	11.0525	9.26123	1.06109	1.55717	1.70374	1.44067	0.888688	0.583688	0.674086	0.715487	2.01355	0.0277456
FANhyb_icon00035366_a.1.g00001.1	/partial	12.6	1	1	3	127	10.0956	11.1655	1.09666	1.45203	1.4697	1.33946	0.743343	0.506625	0.755522	0.668497	2.0037	0.0100733
FANhyb_rscf00000222.1.g00004.1	FANhyb_rscf00000222.1.g00004.1	31.91	2	5	19	141	15.0072	10.7261	1.15268	1.55785	1.517	1.40917	0.798421	0.599486	0.713754	0.703887	2.00199	0.00749846
XP_004294116.1	PREDICTED: transcription factor TCP4 [Fragaria vesca subsp. vesca]	2.51	1	1	2	439	47.757	7.21045	0.96353	1.15474	1.42477	1.18102	0.646063	0.580321	0.543675	0.590019	2.00165	0.0125415
FANhyb_rscf00000374.1.g00004.1	FANhyb_rscf00000374.1.g00004.1	13.99	3	3	7	286	30.7432	9.24658	1.17194	2.01647	1.92648	1.70496	0.91725	0.776697	0.867585	0.853844	1.99681	0.034793
XP_004288005.1	PREDICTED: probable beta-1,4-xylosyltransferase IRX14 [Fragaria vesca subsp. vesca]	6.45	3	3	3	512	57.3864	9.17334	1.09691	1.34337	1.40391	1.28139	0.589886	0.594669	0.750065	0.644873	1.98705	0.00409226
FANhyb_rscf00000890.1.g00004.1	FANhyb_rscf00000890.1.g00004.1	7.65	1	1	2	183	19.7493	10.1108	1.15228	1.056	1.36528	1.19118	0.595529	0.555187	0.653616	0.601444	1.98054	0.0035248
XP_004290623.1	PREDICTED: protein SREK1IP1 [Fragaria vesca subsp. vesca]	4.88	1	1	1	164	18.8686	8.86572	1.04233	1.12678	1.51022	1.22644	0.573616	0.574457	0.710368	0.61948	1.97979	0.0158599
FANhyb_rscf00004245.1.g00001.1	FANhyb_rscf00004245.1.g00001.1	27.08	1	6	8	277	30.6963	6.53662	1.63891	2.0535	1.74465	1.81236	1.34447	0.744628	0.661177	0.916759	1.97692	0.0226958
XP_004309949.1	PREDICTED: 4-coumarate--CoA ligase 2-like [Fragaria vesca subsp. vesca]	12.11	4	5	7	545	60.023	5.99854	1.33671	1.62728	1.70184	1.55528	0.731616	0.751473	0.881075	0.788055	1.97357	0.00315267
FANhyb_rscf00000863.1.g00003.1	FANhyb_rscf00000863.1.g00003.1	6.28	2	3	3	446	48.7409	6.43018	1.3429	1.86285	1.88056	1.69544	0.939203	0.871759	0.776597	0.862519	1.96568	0.0103163
XP_004294725.1	PREDICTED: trans-cinnamate 4-monooxygenase [Fragaria vesca subsp. vesca]	38.49	13	18	31	504	57.7505	8.95361	1.24442	2.0682	1.77073	1.69445	0.81101	0.932645	0.846648	0.863434	1.96246	0.02697
FANhyb_rscf00001173.1.g00004.1	FANhyb_rscf00001173.1.g00004.1	12.26	1	1	1	106	11.0045	6.90283	0.962809	1.47828	1.17096	1.20402	0.601853	0.467645	0.781163	0.616887	1.95176	0.0284915
XP_004294637.1	PREDICTED: laccase-17-like [Fragaria vesca subsp. vesca]	6.16	3	3	7	584	64.3154	9.24658	1.36246	2.24332	1.68305	1.76294	1.09363	0.753408	0.871991	0.906342	1.94512	0.0361074
FANhyb_rscf00001033.1.g00002.1	FANhyb_rscf00001033.1.g00002.1	4.16	2	2	2	409	46.7933	7.00537	1.28619	2.06913	1.71381	1.68971	0.901343	0.928004	0.810334	0.879894	1.92035	0.0241347
XP_004303244.1	PREDICTED: cinnamoyl-CoA reductase 1-like [Fragaria vesca subsp. vesca]	18.29	5	5	11	339	37.1702	6.62451	1.25196	1.42069	1.46945	1.3807	0.630825	0.742446	0.792542	0.721937	1.91249	0.00126693
FANhyb_rscf00000152.1.g00010.1	FANhyb_rscf00000152.1.g00010.1	16.63	6	6	7	511	57.293	8.27979	1.14721	1.52717	1.90453	1.5263	0.851106	0.765017	0.8107	0.808941	1.88679	0.0310727
FANhyb_rscf00002092.1.g00002.1	FANhyb_rscf00002092.1.g00002.1	8.31	3	3	4	373	40.7308	9.24658	1.17092	2.08819	1.73176	1.66362	0.912616	0.758805	0.979275	0.883565	1.88285	0.0469531
XP_004294012.1	PREDICTED: pistil-specific extensin-like protein [Fragaria vesca subsp. vesca]	18.48	5	5	20	276	29.5504	9.75928	1.44473	1.54899	1.07293	1.35555	0.685772	0.599356	0.875613	0.720247	1.88206	0.018637
FANhyb_rscf00004708.1.g00001.1	FANhyb_rscf00004708.1.g00001.1	8.33	2	2	3	180	19.928	8.88037	1.56357	1.88023	1.22376	1.55585	0.913684	0.531841	1.05115	0.832224	1.86951	0.0418561
FANhyb_rscf00001575.1.g00001.1	FANhyb_rscf00001575.1.g00001.1	1.36	1	1	1	590	68.1979	8.55811	1.11074	1.69468	1.738	1.51447	0.775874	0.785404	0.895592	0.818957	1.84927	0.0278256
XP_004293657.1	PREDICTED: protein SPT2 homolog [Fragaria vesca subsp. vesca]	11.14	1	3	5	395	41.1337	6.26514	1.17601	0.944346	1.16516	1.09517	0.525851	0.598718	0.671174	0.598581	1.82961	0.00453339
FANhyb_rscf00000294.1.g00009.1	FANhyb_rscf00000294.1.g00009.1	2.46	1	1	1	733	80.9603	9.14404	1.16792	1.28121	1.68339	1.3775	0.76853	0.707788	0.785473	0.75393	1.8271	0.0169249
XP_004310145.1	PREDICTED: probable beta-1,4-xylosyltransferase IRX10 [Fragaria vesca subsp. vesca]	12.11	3	4	5	413	47.0079	7.26904	1.0896	1.32645	1.33697	1.25101	0.620497	0.749618	0.686574	0.685563	1.82479	0.00313825
FANhyb_rscf00000393.1.g00004.1	FANhyb_rscf00000393.1.g00004.1	7.22	2	2	2	277	31.3497	9.59814	0.963167	1.41654	1.50543	1.29505	0.757308	0.623019	0.752213	0.710847	1.82184	0.0281508
XP_011470395.1	PREDICTED: homeobox-leucine zipper protein HDG1 isoform X2 [Fragaria vesca subsp. vesca]	1.99	1	1	1	752	82.9168	5.68115	1.18694	1.83573	1.84963	1.6241	1.0653	0.747656	0.863941	0.892298	1.82013	0.0368813
XP_004306775.1	PREDICTED: probable glycerol-3-phosphate acyltransferase 8 [Fragaria vesca subsp. vesca]	17.26	8	8	18	504	55.8025	9.12939	1.24749	1.25904	1.66216	1.38956	0.759717	0.74562	0.798141	0.767826	1.80973	0.0105746
FANhyb_rscf00006857.1.g00001.1	FANhyb_rscf00006857.1.g00001.1	29.49	2	4	24	156	16.2543	10.6675	1.20964	1.43073	1.40255	1.34764	1.01217	0.563218	0.662353	0.745913	1.8067	0.0170138
XP_004299779.1	PREDICTED: uncharacterized protein LOC101310027 [Fragaria vesca subsp. vesca]	1.9	1	1	2	579	66.0163	8.63135	1.13333	1.43513	1.32515	1.29787	0.762942	0.662759	0.72973	0.718477	1.80642	0.0033776
XP_004295861.1	PREDICTED: kinesin-like protein KIN12B isoform X2 [Fragaria vesca subsp. vesca]	0.86	1	1	1	1167	130.906	5.59229	1.29155	1.68805	1.66478	1.54813	0.885523	0.608217	1.0792	0.857647	1.80509	0.0211824
FANhyb_rscf00002783.1.g00001.1	/partial	7.52	2	2	2	319	35.4481	6.52197	1.12048	1.3761	1.24437	1.24698	0.760051	0.690759	0.622898	0.691236	1.80399	0.00267658
FANhyb_rscf00000089.1.g00005.1	FANhyb_rscf00000089.1.g00005.1	12.37	4	4	5	380	40.2065	9.02686	1.14855	1.65177	1.60007	1.4668	0.788082	0.681961	0.969496	0.81318	1.80378	0.0223454
FANhyb_icon20341135_s.1.g00001.1	/partial	32.99	1	2	4	97	10.6107	10.2866	1.55091	2.3724	1.87895	1.93408	1.19354	1.02707	0.996372	1.07233	1.80363	0.0249785
XP_004307039.1	PREDICTED: cytochrome P450 77A3-like [Fragaria vesca subsp. vesca]	6.93	3	3	5	534	60.4794	8.88037	1.13716	1.2559	1.60701	1.33336	0.699574	0.697474	0.82728	0.741443	1.79833	0.0159358
FANhyb_rscf00004120.1.g00003.1	FANhyb_rscf00004120.1.g00003.1	5.98	1	1	2	117	13.6878	7.26904	1.00771	0.921995	1.28549	1.07173	0.560943	0.587914	0.639993	0.596283	1.79736	0.0132632
XP_011469757.1	PREDICTED: serine/arginine-rich SC35-like splicing factor SCL30 [Fragaria vesca subsp. vesca]	3.26	1	1	1	276	31.6938	10.814	1.06235	0.988107	1.11956	1.05667	0.605013	0.488324	0.680875	0.591404	1.78672	0.00234892
FANhyb_rscf00000123.1.g00006.1	FANhyb_rscf00000123.1.g00006.1	5.8	1	1	1	224	24.8107	9.1001	1.1149	1.66997	1.79459	1.52649	0.905553	0.840031	0.817589	0.854391	1.78664	0.0331622
FANhyb_rscf00000818.1.g00001.1	FANhyb_rscf00000818.1.g00001.1	2.62	1	1	1	344	37.6638	8.06006	1.35203	1.34306	1.38198	1.35902	0.784883	0.684642	0.816736	0.762087	1.78329	0.000135786
XP_004294372.1	PREDICTED: polyadenylate-binding protein RBP45C [Fragaria vesca subsp. vesca]	26.02	1	8	21	415	45.6087	5.96045	1.33781	1.25766	1.32144	1.30564	0.721273	0.765546	0.714232	0.733684	1.77957	4.03413e-05
FANhyb_rscf00000508.1.g00002.1	/pseudo	4.64	4	7	8	1444	163.964	8.04541	1.22212	1.75266	1.70166	1.55882	0.912241	0.83664	0.881635	0.876839	1.77777	0.0161032
XP_011469092.1	PREDICTED: B3 domain-containing protein At1g05920-like [Fragaria vesca subsp. vesca]	2.22	1	1	1	316	36.0672	9.65674	1.31544	1.29466	1.36136	1.32382	0.840251	0.617376	0.778276	0.745301	1.77622	0.00112428
XP_004298885.1	PREDICTED: high mobility group B protein 6-like [Fragaria vesca subsp. vesca]	16.3	8	8	12	497	57.8642	9.05615	1.06177	1.40758	1.55821	1.34252	0.753421	0.670814	0.851129	0.758455	1.77007	0.0200183
XP_004291884.1	PREDICTED: deoxyuridine 5'-triphosphate nucleotidohydrolase [Fragaria vesca subsp. vesca]	36.64	6	6	18	232	24.8832	9.43701	1.18946	1.28276	1.7352	1.40247	0.780083	0.776935	0.822906	0.793308	1.76788	0.0227447
XP_004309669.1	PREDICTED: mediator-associated protein 1 [Fragaria vesca subsp. vesca]	29.22	10	10	20	397	42.8778	7.94287	1.21831	1.14961	1.36636	1.24476	0.752097	0.654327	0.714244	0.70689	1.7609	0.00154274
XP_004301784.1	PREDICTED: ABC transporter B family member 2-like [Fragaria vesca subsp. vesca]	7.85	7	9	16	1261	138.092	8.77783	1.23478	1.4705	1.7679	1.49106	1.00685	0.740936	0.804658	0.850816	1.7525	0.0211439
XP_004307899.1	PREDICTED: caffeic acid 3-O-methyltransferase [Fragaria vesca subsp. vesca]	62.47	14	14	73	365	39.7771	5.5542	1.24032	0.989937	1.28193	1.17073	0.643418	0.647849	0.715173	0.668813	1.75045	0.00594957
FANhyb_rscf00000272.1.g00005.1	FANhyb_rscf00000272.1.g00005.1	7.97	1	5	7	615	69.1518	9.27588	1.60437	2.43309	1.89629	1.97792	1.43646	0.922508	1.03227	1.13041	1.74973	0.0425531
FANhyb_icon00033217_a.1.g00001.1	/TE/partial	20.97	1	1	1	62	5.5973	7.81104	1.01375	0.95869	1.2799	1.08411	0.615811	0.480647	0.765667	0.620709	1.74658	0.0228504
FANhyb_rscf00000257.1.g00010.1	/TE/pseudo	1.01	1	1	1	593	66.4651	6.80029	0.891095	0.92818	1.20767	1.00898	0.478012	0.533882	0.736931	0.582942	1.73084	0.0285647
XP_011458766.1	PREDICTED: kinesin-13A-like [Fragaria vesca subsp. vesca]	6.02	2	4	4	714	79.9001	6.01123	1.0472	1.3878	1.30773	1.24758	0.664045	0.736153	0.766079	0.722092	1.72772	0.00802964
XP_004294576.1	PREDICTED: UDP-glucuronic acid decarboxylase 6 isoform X1 [Fragaria vesca subsp. vesca]	62.72	10	17	59	346	39.1752	7.57666	1.22838	1.18154	1.49828	1.30273	0.68946	0.825721	0.750786	0.755322	1.72474	0.00674081
XP_004304064.1	PREDICTED: 3-oxoacyl-[acyl-carrier-protein] synthase, mitochondrial [Fragaria vesca subsp. vesca]	4.05	2	2	2	469	49.7061	7.10791	1.55579	2.1579	1.97631	1.89667	1.17815	0.965842	1.15968	1.10122	1.72233	0.0140445
XP_004288978.1	PREDICTED: auxin-binding protein ABP19a-like [Fragaria vesca subsp. vesca]	7.98	1	2	3	213	22.8636	6.3667	1.15376	1.10705	1.31804	1.19295	0.668974	0.672175	0.737818	0.692989	1.72146	0.00180241
XP_004309540.1	PREDICTED: uncharacterized protein LOC101304828 [Fragaria vesca subsp. vesca]	42.48	5	5	8	153	17.4228	6.03662	1.02763	1.13788	1.31458	1.16003	0.625894	0.671677	0.738555	0.678709	1.70918	0.00583397
XP_011467606.1	PREDICTED: uncharacterized protein LOC101295444 [Fragaria vesca subsp. vesca]	1.78	1	1	1	505	55.9222	6.41748	0.98791	0.986264	1.16469	1.04629	0.52575	0.652768	0.668868	0.615795	1.69909	0.00445987
XP_004287841.1	PREDICTED: cytochrome P450 84A1 [Fragaria vesca subsp. vesca]	19.38	3	7	11	516	57.7117	5.93506	1.21145	1.3406	1.33536	1.2958	0.666919	0.834412	0.79452	0.765284	1.69323	0.00128699
FANhyb_rscf00000282.1.g00006.1	FANhyb_rscf00000282.1.g00006.1	37.98	1	6	9	208	23.4654	6.72705	1.18445	1.01497	1.36532	1.18825	0.613839	0.755911	0.735562	0.701771	1.69321	0.0116513
FANhyb_icon00000223_a.1.g00001.1	/partial	19.15	1	2	2	94	10.3002	6.06201	1.21872	1.17794	1.46363	1.28676	0.843495	0.659158	0.781052	0.761235	1.69036	0.00730182
FANhyb_icon00013030_a.1.g00001.1	/partial	86.81	4	4	12	91	9.4027	5.05908	1.03995	1.05152	1.24095	1.11081	0.58047	0.694142	0.696955	0.657189	1.69024	0.00388491
FANhyb_icon00002169_a.1.g00001.1	/partial	34.18	1	3	4	79	8.16108	9.46631	0.803591	0.617896	0.813172	0.744886	0.436056	0.365054	0.522574	0.441228	1.68821	0.017787
FANhyb_rscf00000014.1.g00011.1	FANhyb_rscf00000014.1.g00011.1	2.76	1	1	1	326	35.9013	9.27588	1.18333	1.82011	1.57084	1.52476	0.968902	0.864549	0.881435	0.904962	1.68489	0.0300535
XP_004307870.1	PREDICTED: uncharacterized protein LOC101298261 [Fragaria vesca subsp. vesca]	7.09	1	1	2	127	14.4128	10.3159	1.36968	1.88204	1.72312	1.65828	1.16519	0.90413	0.886369	0.98523	1.68314	0.0187852
XP_004287299.1	PREDICTED: methyl-CpG-binding domain-containing protein 11-like [Fragaria vesca subsp. vesca]	49.29	4	15	31	280	30.685	4.83057	1.2861	1.47852	1.64723	1.47062	0.864966	0.885605	0.871139	0.873904	1.68281	0.00465208
FANhyb_rscf00000602.1.g00002.1	FANhyb_rscf00000602.1.g00002.1	7.63	3	3	3	498	55.9702	8.71924	1.03745	1.51404	1.65247	1.40132	0.916382	0.802406	0.781667	0.833485	1.68128	0.0409737
XP_004290706.1	PREDICTED: histone H2AX-like [Fragaria vesca subsp. vesca]	24.82	2	5	19	141	14.9922	10.5796	1.10207	0.836609	0.979669	0.972783	0.454006	0.573775	0.709235	0.579006	1.68009	0.0208148
FANhyb_rscf00000912.1.g00001.1	FANhyb_rscf00000912.1.g00001.1	1.8	1	2	3	888	97.1436	5.93506	1.03429	1.42788	1.38335	1.28184	0.816923	0.67539	0.804791	0.765702	1.67407	0.0175787
FANhyb_rscf00000063.1.g00025.1	/pseudo	2.4	1	1	1	334	36.7717	6.27783	1.27042	1.83213	1.76082	1.62112	1.14354	0.864593	0.907405	0.971845	1.66809	0.0299145
FANhyb_rscf00000023.1.g00024.1	FANhyb_rscf00000023.1.g00024.1	9.3	1	2	3	258	28.6014	7.66455	1.11676	1.42972	1.74128	1.42925	0.795044	0.855291	0.920891	0.857075	1.66759	0.0358322
FANhyb_icon00000409_a.1.g00001.1	FANhyb_icon00000409_a.1.g00001.1	7.89	1	2	5	228	25.004	9.90576	1.38167	1.30358	1.41314	1.36613	0.899736	0.633078	0.932653	0.821822	1.66231	0.00558877
FANhyb_rscf00000221.1.g00007.1	FANhyb_rscf00000221.1.g00007.1	0.85	1	1	1	826	91.9862	7.04932	0.835454	1.15056	1.27629	1.08744	0.731803	0.612873	0.620558	0.655078	1.66001	0.0340386
FANhyb_rscf00007076.1.g00001.1	FANhyb_rscf00007076.1.g00001.1	40.25	2	13	58	323	34.396	5.56689	1.46381	2.00754	1.36816	1.61317	1.08634	0.934796	0.89625	0.972461	1.65885	0.0365945
FANhyb_icon00036728_a.1.g00001.1	/partial	10	1	1	3	150	16.462	8.79248	1.08485	1.06312	1.32668	1.15822	0.685072	0.618418	0.793931	0.69914	1.65663	0.0096682
FANhyb_rscf00001406.1.g00005.1	FANhyb_rscf00001406.1.g00005.1	30.71	1	10	31	381	42.3706	6.0874	1.15974	1.12096	1.15029	1.14366	0.740946	0.566133	0.76688	0.69132	1.65432	0.00212806
FANhyb_rscf00000177.1.g00015.1	FANhyb_rscf00000177.1.g00015.1	12.03	1	1	3	158	17.3301	3.99268	1.18974	1.07502	1.29796	1.18758	0.683929	0.715051	0.767396	0.722125	1.64456	0.00249283
FANhyb_icon00011052_a.1.g00001.1	/partial	14.75	1	1	1	122	12.6883	4.77979	1.20039	1.44191	1.39028	1.3442	0.956282	0.676474	0.820618	0.817791	1.64369	0.00851179
FANhyb_rscf00000999.1.g00003.1	/pseudo	3.02	1	2	3	695	76.6727	5.35107	1.20373	1.12619	1.20546	1.17846	0.755215	0.676655	0.719856	0.717242	1.64304	0.000183729
XP_004299187.1	PREDICTED: callose synthase 10 [Fragaria vesca subsp. vesca]	12.67	2	19	23	1902	217.721	8.66064	1.30049	1.29579	0.98617	1.19415	0.80631	0.638269	0.737483	0.727354	1.64177	0.0153011
FANhyb_icon00013524_a.1.g00001.1	/partial	5.18	1	1	2	251	27.0228	9.94971	1.04374	1.01866	1.41238	1.15826	0.656893	0.693549	0.767396	0.705946	1.64072	0.0262076
XP_004300158.1	PREDICTED: isoflavone reductase homolog [Fragaria vesca subsp. vesca]	15.41	1	4	6	318	35.3805	8.26514	1.35807	1.65495	1.59971	1.53758	1.03906	0.952982	0.820092	0.937377	1.6403	0.0057026
FANhyb_icon00000211_a.1.g00001.1	FANhyb_icon00000211_a.1.g00001.1	2.25	1	1	2	355	40.9993	9.40771	1.05503	1.45769	1.58435	1.36569	0.848942	0.851838	0.797143	0.832641	1.64019	0.0293817
XP_004293268.1	PREDICTED: homeobox-leucine zipper protein PROTODERMAL FACTOR 2-like [Fragaria vesca subsp. vesca]	1.36	1	1	1	738	80.8601	6.27783	1.20937	1.1155	1.44297	1.25594	0.742525	0.721146	0.837073	0.766914	1.63766	0.00919053
FANhyb_icon00002780_a.1.g00001.1	FANhyb_icon00002780_a.1.g00001.1	11.81	3	3	6	254	27.8961	10.3745	1.46498	1.87532	1.51871	1.61967	1.12677	1.03618	0.810782	0.991243	1.63398	0.016921
FANhyb_rscf00001217.1.g00004.1	FANhyb_rscf00001217.1.g00004.1	31.84	6	6	11	179	20.0975	9.21729	1.17404	1.16529	1.32199	1.22044	0.869626	0.628871	0.748313	0.748937	1.62957	0.00541398
XP_004297520.1	PREDICTED: glutamic acid-rich protein-like [Fragaria vesca subsp. vesca]	28.49	3	12	37	537	59.8183	5.14795	1.13815	1.2559	1.41313	1.26906	0.76992	0.726469	0.842111	0.7795	1.62804	0.00480348
FANhyb_rscf00001740.1.g00002.1	FANhyb_rscf00001740.1.g00002.1	19.65	2	8	14	463	52.3199	7.35693	1.19368	1.88281	1.63539	1.57062	1.06273	0.899256	0.933311	0.965099	1.62742	0.0433895
XP_011464492.1	PREDICTED: extensin [Fragaria vesca subsp. vesca]	16.34	4	5	9	514	55.0236	10.6968	1.33571	1.27075	1.35868	1.32171	0.962308	0.696838	0.777597	0.812247	1.62723	0.00354971
XP_004287984.1	PREDICTED: F-box-like/WD repeat-containing protein TBL1XR1 [Fragaria vesca subsp. vesca]	4.73	1	1	2	571	64.307	5.85889	1.30177	1.77685	1.82358	1.63407	1.17725	0.937105	0.899236	1.00453	1.6267	0.0286309
XP_011458730.1	PREDICTED: serine/arginine-rich-splicing factor SR34-like isoform X3 [Fragaria vesca subsp. vesca]	25.99	8	11	29	404	45.45	10.9312	1.41607	1.34932	1.47949	1.41496	0.974705	0.775763	0.859379	0.869949	1.62649	0.00137704
XP_004289664.2	PREDICTED: isoflavone reductase homolog [Fragaria vesca subsp. vesca]	52.07	11	14	54	338	36.9786	6.97607	1.17592	1.18421	1.27148	1.21054	0.624736	0.803911	0.80666	0.745102	1.62466	0.00232005
FANhyb_rscf00000191.1.g00002.1	FANhyb_rscf00000191.1.g00002.1	5.88	1	1	1	136	15.4877	7.40088	1.02525	0.829808	1.29282	1.04929	0.559249	0.699384	0.6794	0.646011	1.62427	0.0460684
XP_004299417.1	PREDICTED: E3 ubiquitin-protein ligase RBBP6-like isoform X2 [Fragaria vesca subsp. vesca]	1.45	1	1	1	894	98.8314	8.04541	1.24092	1.40093	1.39058	1.34414	0.987226	0.750578	0.748764	0.828856	1.62169	0.00551079
XP_004306930.1	PREDICTED: 40S ribosomal protein S13 [Fragaria vesca subsp. vesca]	57.62	1	9	41	151	17.1605	10.4478	1.31008	0.96978	1.20795	1.1626	0.76214	0.635943	0.760905	0.719663	1.61549	0.0153796
FANhyb_rscf00000582.1.g00003.1	FANhyb_rscf00000582.1.g00003.1	11.89	1	2	3	185	21.0596	9.64209	1.2037	1.31365	1.10589	1.20775	0.896757	0.62585	0.720865	0.747824	1.61502	0.00986066
XP_004294198.1	PREDICTED: serine/arginine-rich splicing factor SR45 [Fragaria vesca subsp. vesca]	14.86	5	5	17	397	43.4905	12.4399	1.18008	0.858592	1.18479	1.07449	0.701218	0.58986	0.711194	0.667424	1.6099	0.0238523
XP_011465504.1	PREDICTED: serine/arginine-rich splicing factor SC35-like isoform X2 [Fragaria vesca subsp. vesca]	16.73	5	5	9	251	29.6371	10.9751	1.30325	1.3826	1.38963	1.3585	1.02687	0.757667	0.749411	0.844648	1.60836	0.00571332
FANhyb_rscf00000302.1.g00007.1	FANhyb_rscf00000302.1.g00007.1	10.24	2	2	3	205	23.1824	4.95752	1.12428	1.21179	1.3487	1.22825	0.875157	0.684728	0.733816	0.764567	1.60647	0.00590185
XP_004289495.1	PREDICTED: uncharacterized protein LOC101298660 [Fragaria vesca subsp. vesca]	7.41	1	2	2	297	32.596	8.47021	1.16689	1.15051	1.31956	1.21232	0.71455	0.863146	0.686534	0.754743	1.60627	0.00398674
FANhyb_rscf00000304.1.g00004.1	FANhyb_rscf00000304.1.g00004.1	4.09	6	6	11	1443	162.837	7.37158	0.993509	1.40114	1.38717	1.26061	0.723705	0.75292	0.882103	0.786242	1.60333	0.0289443
XP_004290136.1	PREDICTED: uncharacterized protein At5g48480 [Fragaria vesca subsp. vesca]	60.22	7	7	28	181	19.2658	4.66553	1.12004	1.21821	1.39651	1.24492	0.708062	0.817822	0.805113	0.776999	1.60221	0.00602409
XP_004299648.1	PREDICTED: 7-deoxyloganetin glucosyltransferase-like [Fragaria vesca subsp. vesca]	2.05	1	1	2	488	54.4794	5.61768	1.31507	1.26528	1.63346	1.40461	0.920632	0.772352	0.94185	0.878278	1.59927	0.0143468
FANhyb_icon00013737_a.1.g00001.1	FANhyb_icon00013737_a.1.g00001.1	12.26	1	1	1	106	11.8319	11.2681	1.25615	1.74061	1.58935	1.5287	1.02067	0.927984	0.932998	0.96055	1.59149	0.0177615
FANhyb_rscf00001371.1.g00002.1	FANhyb_rscf00001371.1.g00002.1	24.37	9	9	20	357	39.0757	5.69385	1.35273	1.52286	1.49831	1.45796	1.05351	0.782716	0.917261	0.91783	1.58849	0.00463479
FANhyb_rscf00000166.1.g00009.1	FANhyb_rscf00000166.1.g00009.1	2.99	1	1	1	301	32.9499	6.96143	1.09056	1.32287	1.16499	1.19281	0.81101	0.652022	0.7901	0.751044	1.5882	0.00645355
FANhyb_rscf00000144.1.g00016.1	FANhyb_rscf00000144.1.g00016.1	0.81	1	1	2	1109	123.847	6.50732	1.24652	1.11976	1.07555	1.14727	0.911266	0.5869	0.670911	0.723026	1.58677	0.0181275
XP_011458986.1	PREDICTED: cytochrome b-c1 complex subunit 6 [Fragaria vesca subsp. vesca]	26.09	2	2	2	69	8.08186	7.6792	1.47345	1.10401	1.32511	1.30085	0.751977	0.746719	0.964583	0.821093	1.5843	0.0205501
XP_004291501.1	PREDICTED: DEAD-box ATP-dependent RNA helicase 42 [Fragaria vesca subsp. vesca]	1.14	1	1	1	612	67.9802	9.65674	1.42569	1.6707	1.43954	1.51197	1.28909	0.867677	0.711832	0.956199	1.58123	0.0429211
FANhyb_rscf00002799.1.g00001.1	FANhyb_rscf00002799.1.g00001.1	2.66	2	2	3	714	78.8948	6.63916	1.06127	1.35075	1.3481	1.25337	0.779948	0.713585	0.887302	0.793612	1.57933	0.0133205
FANhyb_rscf00000135.1.g00004.1	FANhyb_rscf00000135.1.g00004.1	25.31	6	11	36	482	52.9311	5.87158	1.3499	1.61023	1.61533	1.52515	1.01767	0.990226	0.892143	0.966679	1.57772	0.00427508
XP_004288323.1	PREDICTED: probable cinnamyl alcohol dehydrogenase 9 [Fragaria vesca subsp. vesca]	36.49	12	12	38	359	38.8818	6.7417	1.20804	1.59742	1.59656	1.46734	0.985332	0.874613	0.931259	0.930401	1.5771	0.0158508
XP_004288717.1	PREDICTED: DNA (cytosine-5)-methyltransferase CMT3-like isoform X1 [Fragaria vesca subsp. vesca]	8.08	6	6	6	965	108.43	5.41455	1.01965	1.08964	1.37977	1.16302	0.693285	0.721536	0.801751	0.738857	1.57408	0.0210066
XP_004302635.1	PREDICTED: high mobility group B protein 1-like [Fragaria vesca subsp. vesca]	17.68	4	4	9	181	19.8897	5.03369	1.1774	1.08651	1.13343	1.13245	0.79052	0.640851	0.729949	0.72044	1.57188	0.0012541
FANhyb_rscf00000571.1.g00001.1	/partial	13.29	1	5	7	587	64.5839	9.18799	1.39792	1.6583	1.76084	1.60569	1.21731	1.04603	0.802393	1.02191	1.57126	0.0225695
XP_011458676.1	PREDICTED: pre-mRNA-splicing factor syf2 [Fragaria vesca subsp. vesca]	11.61	1	3	3	310	36.386	6.7417	1.30461	1.46403	1.56458	1.44441	0.963023	0.936821	0.858801	0.919548	1.57078	0.00304619
XP_004296687.1	PREDICTED: DNA-directed RNA polymerase V subunit 7-like [Fragaria vesca subsp. vesca]	7.39	1	1	1	176	19.6725	8.23584	1.10993	1.03882	1.27182	1.14019	0.585693	0.774138	0.820972	0.726934	1.56849	0.0142774
FANhyb_rscf00003001.1.g00001.1	/TE	3.08	1	1	1	357	39.306	6.3667	1.24226	1.30622	1.51586	1.35478	0.899335	0.797079	0.895088	0.863834	1.56833	0.00529799
XP_004288549.1	PREDICTED: uncharacterized protein LOC101309389 isoform X2 [Fragaria vesca subsp. vesca]	8.83	3	5	7	770	85.6637	6.53662	1.24375	1.56191	1.53535	1.447	1.07805	0.759518	0.930453	0.922675	1.56827	0.018807
FANhyb_rscf00000113.1.g00015.1	FANhyb_rscf00000113.1.g00015.1	3.87	3	3	3	775	87.289	6.52197	1.23285	1.51162	1.54321	1.42923	0.830736	0.938593	0.965685	0.911672	1.5677	0.00838487
FANhyb_rscf00005241.1.g00001.1	FANhyb_rscf00005241.1.g00001.1	16.35	4	5	10	312	34.277	8.70459	1.19734	1.63672	1.27077	1.36828	1.05537	0.736104	0.829305	0.873593	1.56626	0.040507
XP_011458824.1	PREDICTED: ubinuclein-1-like isoform X3 [Fragaria vesca subsp. vesca]	6.14	3	3	4	700	77.5566	8.93896	1.25971	1.35565	1.29686	1.30407	0.9655	0.655077	0.878396	0.832991	1.56553	0.00817132
FANhyb_rscf00000165.1.g00011.1	/pseudo	6.89	2	3	4	421	46.8627	6.88818	1.18063	1.27207	1.3997	1.28413	0.880975	0.712547	0.870771	0.821431	1.56329	0.00523441
XP_004291214.1	PREDICTED: 60S ribosomal protein L37-3-like [Fragaria vesca subsp. vesca]	19.15	2	2	4	94	10.7127	11.7954	1.48341	1.82938	1.56801	1.62693	1.29591	1.06781	0.768633	1.04412	1.55819	0.0343901
FANhyb_icon00003886_a.1.g00001.1	/partial	9.57	1	1	4	94	10.9309	8.35303	1.33446	1.74601	1.83781	1.63943	1.183	0.954403	1.02184	1.05308	1.55679	0.0255814
FANhyb_rscf00002342.1.g00003.1	FANhyb_rscf00002342.1.g00003.1	10.78	3	3	3	306	33.3528	6.63916	1.13745	1.21809	1.16264	1.17273	0.930646	0.674592	0.664309	0.756515	1.55017	0.00996656
FANhyb_icon00042639_a.1.g00001.1	/partial/short	36.96	1	1	1	46	5.28589	10.0962	1.49725	1.62668	1.3956	1.50651	1.07281	0.939729	0.904415	0.972319	1.5494	0.00317014
XP_011466270.1	PREDICTED: serine/arginine-rich splicing factor SR30-like isoform X2 [Fragaria vesca subsp. vesca]	13.48	2	3	5	267	30.636	9.94971	1.07479	1.12623	1.31727	1.17276	0.741107	0.762952	0.769819	0.757959	1.54726	0.00504061
FANhyb_rscf00000030.1.g00020.1	FANhyb_rscf00000030.1.g00020.1	24.15	1	7	13	352	39.8916	9.17334	0.807381	0.795016	1.03118	0.87786	0.501847	0.607174	0.593375	0.567465	1.54698	0.0205696
FANhyb_rscf00000008.1.g00024.1	FANhyb_rscf00000008.1.g00024.1	5.9	2	2	2	305	33.8533	8.88037	1.00091	1.39571	1.30118	1.2326	0.7334	0.7571	0.901328	0.797276	1.54601	0.028652
XP_004287995.1	PREDICTED: microtubule-associated protein RP/EB family member 1C [Fragaria vesca subsp. vesca]	19.23	3	7	12	338	36.8742	6.84424	1.15395	1.44589	1.51684	1.37223	0.803119	0.837514	1.03062	0.890417	1.54111	0.0216073
XP_011468058.1	PREDICTED: protein EMSY-LIKE 1 isoform X7 [Fragaria vesca subsp. vesca]	22.67	5	7	16	344	38.5175	6.75635	1.15277	1.47795	1.40499	1.34524	0.988484	0.761828	0.874115	0.874809	1.53775	0.0164294
XP_004303828.1	PREDICTED: 60S ribosomal protein L7-2 [Fragaria vesca subsp. vesca]	61.32	2	19	80	243	27.9844	9.93506	1.32903	1.65845	1.78593	1.59114	1.20053	0.917239	1.00463	1.0408	1.52876	0.0262131
XP_004290180.1	PREDICTED: wound-induced basic protein [Fragaria vesca subsp. vesca]	61.7	3	3	3	47	5.4858	9.5249	1.09241	1.51446	1.3128	1.30656	0.969998	0.753869	0.841011	0.854959	1.52821	0.0301012
XP_004289613.1	PREDICTED: glycine-rich protein DOT1-like [Fragaria vesca subsp. vesca]	16.67	1	1	4	120	10.0074	8.35303	1.03859	0.995703	1.02361	1.0193	0.523999	0.594245	0.883695	0.667313	1.52747	0.0336293
XP_004291620.1	PREDICTED: fatty acyl-CoA reductase 3-like [Fragaria vesca subsp. vesca]	8.57	3	3	5	490	55.6161	8.20654	1.05263	0.930236	1.1512	1.04469	0.674805	0.642169	0.736854	0.684609	1.52597	0.00666364
XP_004302647.1	PREDICTED: UPF0503 protein At3g09070, chloroplastic [Fragaria vesca subsp. vesca]	1.86	1	1	1	698	77.6219	7.26904	0.890038	1.15485	1.21627	1.08705	0.66692	0.795029	0.678651	0.713533	1.52348	0.0259433
FANhyb_rscf00000250.1.g00008.1	FANhyb_rscf00000250.1.g00008.1	10.05	3	3	10	388	43.0573	3.85303	1.07941	1.30341	1.17913	1.18731	0.715788	0.776356	0.850383	0.780842	1.52056	0.0057773
XP_004291180.1	PREDICTED: uncharacterized protein LOC101302034 [Fragaria vesca subsp. vesca]	6.88	1	5	8	989	109.7	8.19189	1.42499	1.6141	1.46593	1.50167	1.11271	0.989506	0.866007	0.989409	1.51775	0.00499636
XP_004298777.1	PREDICTED: 60S ribosomal protein L24-2 [Fragaria vesca subsp. vesca]	29.27	3	6	19	164	18.6864	10.8579	1.31762	1.40719	1.44454	1.38978	0.942901	0.821552	0.987051	0.917168	1.5153	0.00160746
XP_004302285.1	PREDICTED: uncharacterized protein LOC101303238 [Fragaria vesca subsp. vesca]	23.6	2	3	3	161	17.8622	5.94775	1.02244	1.27122	1.37058	1.22142	0.722522	0.919715	0.776189	0.806142	1.51514	0.0251976
FANhyb_rscf00003919.1.g00001.1	FANhyb_rscf00003919.1.g00001.1	12.18	2	2	3	197	23.6021	11.3706	1.37581	1.19721	1.24697	1.27333	0.950856	0.767014	0.803902	0.84059	1.5148	0.00501259
FANhyb_icon00001471_a.1.g00001.1	/partial	8.98	1	1	1	167	17.9957	3.59912	0.980765	0.905219	1.08154	0.989173	0.586535	0.658957	0.713801	0.653098	1.51459	0.00594069
FANhyb_rscf00000609.1.g00002.1	FANhyb_rscf00000609.1.g00002.1	18.85	6	7	11	541	59.4573	6.0874	1.00582	1.30444	1.2501	1.18679	0.784725	0.740014	0.833554	0.786098	1.50972	0.0138518
FANhyb_icon00033651_a.1.g00001.1	/partial/short	60	2	2	3	35	3.85099	9.14404	1.00793	1.00543	1.27629	1.09655	0.849327	0.606252	0.724635	0.726738	1.50886	0.0315779
FANhyb_rscf00000025.1.g00018.1	FANhyb_rscf00000025.1.g00018.1	22.22	1	1	2	72	7.37582	12.103	1.36806	1.54328	1.53196	1.4811	1.00817	1.1213	0.815625	0.981697	1.50871	0.00913133
XP_004303453.1	PREDICTED: monoacylglycerol lipase abhd6-B-like [Fragaria vesca subsp. vesca]	3.59	1	1	2	306	34.8721	9.05615	1.36622	1.57947	1.65162	1.53243	0.994238	1.30012	0.7548	1.01639	1.50773	0.0452931
XP_004297528.1	PREDICTED: SUMO-activating enzyme subunit 1A-like [Fragaria vesca subsp. vesca]	12.69	1	3	5	323	36.1302	5.26221	1.11223	0.862025	0.909547	0.961269	0.612915	0.517927	0.784209	0.638351	1.50586	0.0418363
XP_004308161.1	PREDICTED: putative DNA-binding protein ESCAROLA [Fragaria vesca subsp. vesca]	11.53	3	3	3	347	36.3992	8.89502	1.04577	1.05634	1.2173	1.10647	0.638149	0.71621	0.852555	0.735638	1.5041	0.0114164
FANhyb_rscf00000102.1.g00018.1	FANhyb_rscf00000102.1.g00018.1	3.92	2	3	3	868	95.0749	6.40479	1.18768	1.18683	1.3013	1.22527	0.842649	0.790379	0.8112	0.814743	1.50387	0.000556045
FANhyb_rscf00000329.1.g00010.1	FANhyb_rscf00000329.1.g00010.1	12.28	1	1	2	114	12.5732	5.0083	1.37361	1.68143	1.43484	1.49663	1.10854	0.867003	1.01105	0.995531	1.50335	0.0129518
XP_004307832.1	PREDICTED: uncharacterized protein LOC101311912 [Fragaria vesca subsp. vesca]	12.67	1	4	4	371	42.5205	5.31299	1.68049	2.15543	1.57281	1.80291	1.42674	1.09751	1.07359	1.19928	1.50333	0.04663
FANhyb_rscf00000262.1.g00007.1	FANhyb_rscf00000262.1.g00007.1	31.12	1	8	25	347	37.6932	7.15186	1.23567	1.04695	1.12491	1.13584	0.804616	0.681952	0.781966	0.756178	1.50208	0.00464595
FANhyb_icon16706223_s.1.g00001.1	/partial	19.05	1	1	1	63	7.28086	9.70068	1.02306	1.25325	1.32918	1.20183	0.743237	0.811487	0.846217	0.800314	1.5017	0.0143219
XP_004287423.1	PREDICTED: GATA transcription factor 25 [Fragaria vesca subsp. vesca]	6.78	2	2	5	295	31.692	5.79541	1.0928	0.94461	1.07934	1.03892	0.637151	0.683042	0.755503	0.691899	1.50154	0.00405506
FANhyb_rscf00000738.1.g00007.1	FANhyb_rscf00000738.1.g00007.1	26.89	7	7	12	264	31.1037	10.228	1.06927	1.21369	1.24082	1.17459	0.929759	0.67855	0.739218	0.782509	1.50106	0.0132912
XP_004303304.1	PREDICTED: methyl-CpG-binding domain-containing protein 11-like isoform X1 [Fragaria vesca subsp. vesca]	42.36	3	10	32	288	31.1932	4.64014	1.22728	1.26354	1.40058	1.29713	0.892045	0.843441	0.857628	0.864371	1.50067	0.001382
XP_004305372.2	PREDICTED: 60S ribosomal protein L24 [Fragaria vesca subsp. vesca]	29.01	2	5	24	162	18.5534	10.9312	1.21527	1.18508	1.3109	1.23708	0.837757	0.816748	0.818836	0.824447	1.5005	0.000429662
XP_004294833.1	PREDICTED: probable carboxylesterase 12 [Fragaria vesca subsp. vesca]	14.6	3	3	3	315	34.7604	6.26514	1.15275	1.0169	1.28918	1.15294	0.835773	0.698739	0.77309	0.769201	1.49889	0.0120619
XP_004306844.1	PREDICTED: serine/arginine-rich splicing factor RS41-like isoform X1 [Fragaria vesca subsp. vesca]	26.54	5	6	17	260	30.7374	9.979	1.19329	1.5484	1.28596	1.34255	0.992459	0.797292	0.904056	0.897936	1.49515	0.0209588
FANhyb_icon00021536_a.1.g00001.1	/partial	26.32	1	2	5	95	10.6623	8.52881	0.890591	0.963449	1.06075	0.971596	0.607843	0.563231	0.779586	0.65022	1.49426	0.0174934
XP_004307740.1	PREDICTED: transcription elongation factor S-II [Fragaria vesca subsp. vesca]	10.88	4	4	8	386	43.6532	8.55811	1.02831	0.982157	1.31383	1.1081	0.666353	0.725776	0.835836	0.742655	1.49208	0.0336024
XP_011461331.1	PREDICTED: serine/arginine repetitive matrix protein 1 isoform X2 [Fragaria vesca subsp. vesca]	4.57	4	4	6	854	97.2405	11.1509	1.15025	1.12697	1.20799	1.16174	0.897014	0.696787	0.743213	0.779005	1.49131	0.00418844
XP_011465242.1	PREDICTED: plasminogen activator inhibitor 1 RNA-binding protein-like isoform X2 [Fragaria vesca subsp. vesca]	38.54	4	15	59	384	40.585	7.47412	1.22044	1.29117	1.38155	1.29772	0.914769	0.850131	0.849422	0.871441	1.48916	0.00115507
FANhyb_rscf00000268.1.g00005.1	FANhyb_rscf00000268.1.g00005.1	32.36	1	16	39	513	58.5172	6.44287	1.13603	1.40282	1.35169	1.29684	0.967559	0.799714	0.849987	0.87242	1.48649	0.0113751
XP_004299471.1	PREDICTED: sufE-like protein, chloroplastic [Fragaria vesca subsp. vesca]	17.76	2	2	3	107	11.677	9.70068	1.19573	1.7202	1.51824	1.47806	1.04194	1.05878	0.882828	0.994516	1.48621	0.0410574
XP_004300102.1	PREDICTED: putative DNA-binding protein ESCAROLA [Fragaria vesca subsp. vesca]	15.66	4	4	6	364	36.4309	9.83252	1.12442	1.45298	1.27488	1.28409	1.0328	0.763333	0.799949	0.865361	1.48388	0.0300389
XP_004290183.1	PREDICTED: uncharacterized protein LOC101311814 [Fragaria vesca subsp. vesca]	21.53	5	5	5	339	36.6854	7.31299	1.09476	1.32104	1.40633	1.27404	0.817371	0.95877	0.808138	0.861426	1.47899	0.0170892
XP_004302161.1	PREDICTED: uncharacterized protein LOC101313424 [Fragaria vesca subsp. vesca]	28.04	2	2	3	107	11.3519	9.90576	1.22778	0.976832	1.11343	1.10602	0.764805	0.580396	0.903322	0.749508	1.47566	0.0394753
FANhyb_rscf00000301.1.g00011.1	/TE	63.2	7	16	89	394	42.9407	5.8208	1.19986	1.36594	1.42007	1.32863	0.715225	1.02433	0.968876	0.902808	1.47166	0.0213398
XP_004294999.1	PREDICTED: serine/arginine-rich SC35-like splicing factor SCL30A [Fragaria vesca subsp. vesca]	18.01	4	4	7	261	30.0051	11.4878	1.13179	1.00985	1.16042	1.10069	0.825265	0.634772	0.787866	0.749301	1.46895	0.00912713
FANhyb_rscf00000565.1.g00004.1	FANhyb_rscf00000565.1.g00004.1	34.78	4	4	18	92	10.2344	10.228	1.20868	0.986086	1.15295	1.1159	0.72859	0.761604	0.790037	0.760077	1.46815	0.00677839
FANhyb_rscf00003202.1.g00001.1	/partial	27.95	1	9	19	297	33.7558	9.81787	1.17708	0.96186	1.27932	1.13942	0.69292	0.858752	0.777325	0.776332	1.4677	0.0259394
FANhyb_rscf00000697.1.g00007.1	FANhyb_rscf00000697.1.g00007.1	29.63	1	3	11	135	15.5347	10.7993	1.17444	1.52943	1.63478	1.44621	1.05113	0.977991	0.92767	0.985597	1.46735	0.0327929
XP_004294109.1	PREDICTED: interactor of constitutive active ROPs 1-like [Fragaria vesca subsp. vesca]	16.09	6	6	9	379	41.651	5.30029	0.950945	1.08998	1.30572	1.11555	0.677619	0.713603	0.894298	0.76184	1.46428	0.0452846
XP_004299741.1	PREDICTED: protein ECERIFERUM 1-like [Fragaria vesca subsp. vesca]	9.73	3	3	3	442	49.3831	6.26514	1.0676	1.23755	1.43359	1.24625	0.817378	0.838169	0.898134	0.851227	1.46406	0.0219364
XP_004302915.1	PREDICTED: trihelix transcription factor ASIL2-like [Fragaria vesca subsp. vesca]	13.16	1	5	10	395	45.2434	4.83057	0.923852	1.08874	1.1415	1.05136	0.839758	0.659847	0.660077	0.719894	1.46044	0.0202614
XP_004287917.1	PREDICTED: palmitoyl-monogalactosyldiacylglycerol delta-7 desaturase, chloroplastic-like [Fragaria vesca subsp. vesca]	2.93	1	1	1	307	35.8613	9.21729	0.949418	1.11808	1.28216	1.11655	0.696613	0.787514	0.809839	0.764655	1.4602	0.0261418
XP_004305679.1	PREDICTED: nuclear transcription factor Y subunit B-3-like [Fragaria vesca subsp. vesca]	12.15	3	3	5	214	21.5963	7.10791	1.03798	0.973725	0.980974	0.997558	0.693509	0.634335	0.721869	0.683238	1.46005	0.000664806
FANhyb_icon00004838_a.1.g00001.1	/short	23.4	1	1	1	47	5.6449	8.17725	1.28154	1.44211	1.31974	1.34779	0.936243	0.828694	1.00888	0.924607	1.45769	0.00404154
XP_004302371.1	PREDICTED: probable prolyl 4-hydroxylase 7 [Fragaria vesca subsp. vesca]	2.82	1	1	1	319	35.4327	7.43018	1.03913	0.787591	1.00406	0.943593	0.633697	0.545913	0.763176	0.647595	1.45707	0.0425859
XP_004308073.1	PREDICTED: 60S ribosomal protein L36-2-like [Fragaria vesca subsp. vesca]	42.34	1	6	22	111	12.5082	11.312	1.42632	1.81267	1.62182	1.62027	1.39108	0.988196	0.958304	1.11253	1.45639	0.0467615
XP_004296006.1	PREDICTED: putative B3 domain-containing protein At5g58280 [Fragaria vesca subsp. vesca]	2.38	1	1	2	294	33.5233	9.43701	0.767428	0.714595	0.889984	0.790669	0.553075	0.482277	0.596579	0.543977	1.4535	0.0161609
XP_004294171.1	PREDICTED: protein FLX-like 1 [Fragaria vesca subsp. vesca]	15.08	5	5	9	305	33.8899	6.46826	1.07621	1.02225	1.26943	1.12263	0.798133	0.731322	0.789433	0.772963	1.45237	0.0109215
FANhyb_rscf00000289.1.g00006.1	FANhyb_rscf00000289.1.g00006.1	7.37	10	10	12	2280	241.301	4.77979	1.06198	1.16254	1.29764	1.17405	0.958437	0.660552	0.806416	0.808468	1.45219	0.0291202
XP_011460073.1	PREDICTED: DNA-directed RNA polymerases IV and V subunit 4 isoform X2 [Fragaria vesca subsp. vesca]	19.9	2	3	5	201	21.5142	8.98291	1.15511	1.229	1.26185	1.21532	0.869267	0.780721	0.862159	0.837382	1.45133	0.00088073
XP_011458604.1	PREDICTED: LOW QUALITY PROTEIN: peptidyl-prolyl cis-trans isomerase CYP63 [Fragaria vesca subsp. vesca]	7.98	3	6	7	652	73.1506	10.77	1.13626	1.14199	1.14369	1.14065	0.907398	0.654051	0.797825	0.786424	1.45042	0.00848286
XP_004307391.1	PREDICTED: caffeoylshikimate esterase [Fragaria vesca subsp. vesca]	9.76	3	3	5	328	36.2148	6.80029	1.07783	1.05473	1.07082	1.06779	0.704602	0.742588	0.761547	0.736246	1.45032	5.20696e-05
FANhyb_rscf00000002.1.g00055.1	FANhyb_rscf00000002.1.g00055.1	9.09	1	1	1	187	21.581	8.89502	1.26865	1.24156	1.41048	1.3069	1.038	0.914419	0.751011	0.901143	1.45026	0.0144918
XP_004307456.1	PREDICTED: 60S ribosomal protein L35 [Fragaria vesca subsp. vesca]	41.46	6	6	15	123	14.1805	11.1509	1.21769	1.31092	1.50067	1.3431	0.895279	0.902854	0.980548	0.926227	1.45007	0.00891427
FANhyb_icon00022454_a.1.g00001.1	/TE/partial	25.37	1	1	4	67	6.81439	9.87646	1.36393	1.03487	1.40721	1.26867	0.864601	0.958405	0.805791	0.876266	1.44781	0.0354522
XP_004300063.1	PREDICTED: UDP-galactose transporter 2-like [Fragaria vesca subsp. vesca]	2.87	1	1	1	348	37.5705	8.35303	1.51961	1.61513	1.839	1.65791	1.01199	1.19704	1.22654	1.14519	1.44772	0.0115258
XP_011463550.1	PREDICTED: calcium permeable stress-gated cation channel 1-like isoform X2 [Fragaria vesca subsp. vesca]	1.53	1	1	1	718	81.892	9.01221	0.95444	1.06089	1.02177	1.01237	0.578156	0.710639	0.809906	0.699567	1.44713	0.0133886
FANhyb_rscf00005319.1.g00001.1	/partial	18.27	3	3	10	104	11.8625	10.272	1.24008	1.14692	1.19383	1.19361	0.915058	0.724518	0.835065	0.82488	1.44701	0.00387859
XP_011466285.1	PREDICTED: lysine-specific demethylase JMJ25 isoform X2 [Fragaria vesca subsp. vesca]	1.15	1	1	2	956	108.62	6.12549	1.17036	1.52373	1.44893	1.38101	1.10613	0.855741	0.90437	0.955415	1.44545	0.0321854
FANhyb_rscf00000907.1.g00005.1	FANhyb_rscf00000907.1.g00005.1	11.92	2	3	6	260	28.819	6.26514	1.22502	1.10576	1.26703	1.19927	0.760615	0.85245	0.878365	0.830477	1.44407	0.00356973
XP_004310008.1	PREDICTED: very-long-chain 3-oxoacyl-CoA reductase 1-like [Fragaria vesca subsp. vesca]	33.86	8	8	18	319	35.584	9.5835	1.26188	1.45555	1.43102	1.38282	0.960655	0.944825	0.970059	0.958513	1.44267	0.00228961
FANhyb_rscf00000983.1.g00001.1	/partial	0.92	1	1	1	982	105.432	8.04541	0.846926	1.06563	1.03835	0.983636	0.71233	0.628903	0.706531	0.682588	1.44104	0.0151605
FANhyb_rscf00000226.1.g00001.1	/partial	2.92	1	1	1	343	37.5941	8.04541	1.18285	1.55421	1.37311	1.37006	0.917797	0.861939	1.0733	0.951013	1.44063	0.0281336
FANhyb_icon00007991_a.1.g00001.1	/partial	3.56	1	1	2	253	28.2413	7.60596	1.08136	1.28657	1.32389	1.23061	0.951178	0.780413	0.832343	0.854645	1.43991	0.0143537
FANhyb_icon00026897_a.1.g00001.1	/partial	15.63	1	1	1	64	7.54289	5.8335	1.12964	1.11312	1.13345	1.1254	0.85334	0.765061	0.726563	0.781655	1.43977	0.000830907
FANhyb_icon00000970_a.1.g00001.1	/partial	3.32	1	1	1	211	23.3603	9.17334	1.06829	1.45428	1.39535	1.30597	0.844596	0.976468	0.902505	0.907856	1.43852	0.0341737
XP_004304467.1	PREDICTED: S-adenosylmethionine synthase 3 [Fragaria vesca subsp. vesca]	23.85	1	7	30	390	42.6916	6.48096	1.06593	1.28872	1.27097	1.20854	0.737873	0.880694	0.902925	0.840497	1.43789	0.014017
FANhyb_rscf00000011.1.g00011.1	/TE	42.2	1	3	9	109	12.5271	4.88135	1.10837	1.06371	1.1725	1.11486	0.774727	0.777912	0.77545	0.77603	1.43662	0.000428134
FANhyb_rscf00002955.1.g00001.1	FANhyb_rscf00002955.1.g00001.1	60.81	6	15	93	393	43.0788	6.02393	1.14326	1.18584	1.35188	1.22699	0.719424	0.910627	0.934057	0.854702	1.43558	0.0161564
FANhyb_rscf00000014.1.g00007.1	FANhyb_rscf00000014.1.g00007.1	5.26	3	5	11	988	112.157	8.52881	1.2446	1.50626	1.42085	1.39057	0.984709	1.00128	0.920119	0.968703	1.4355	0.00645606
XP_004289559.1	PREDICTED: DNA polymerase alpha catalytic subunit [Fragaria vesca subsp. vesca]	2.35	3	3	3	1532	171.013	7.69385	1.12329	1.37908	1.30141	1.26792	0.986068	0.792498	0.876463	0.88501	1.43267	0.0152864
FANhyb_rscf00000653.1.g00007.1	FANhyb_rscf00000653.1.g00007.1	1.2	1	1	1	747	83.4396	8.60205	1.28146	1.3119	1.35642	1.3166	0.99259	0.827422	0.9384	0.91947	1.43191	0.00172861
XP_004302471.1	PREDICTED: probable histone H2AXb [Fragaria vesca subsp. vesca]	41.13	3	6	22	141	14.8151	10.2866	1.02715	0.920478	1.05855	1.00206	0.755601	0.632528	0.712295	0.700141	1.43122	0.00543016
XP_004299453.1	PREDICTED: coiled-coil domain-containing protein 12 [Fragaria vesca subsp. vesca]	29.01	4	4	6	162	18.5742	4.90674	0.987747	1.33675	1.33543	1.21997	0.823294	0.813488	0.925429	0.85407	1.42842	0.0394951
FANhyb_rscf00000257.1.g00003.1	FANhyb_rscf00000257.1.g00003.1	58.41	4	44	275	779	86.2055	6.99072	1.31915	1.52448	1.57207	1.4719	1.02994	1.05389	1.00911	1.03098	1.42768	0.00497727
XP_004310044.1	PREDICTED: DNA polymerase alpha subunit B [Fragaria vesca subsp. vesca]	1.29	1	1	1	620	69.0608	5.12256	1.02451	1.35334	1.38433	1.25406	0.929875	0.84205	0.867849	0.879925	1.42519	0.0338688
FANhyb_rscf00000169.1.g00009.1	FANhyb_rscf00000169.1.g00009.1	15.73	1	7	9	483	52.4379	8.5874	1.05549	1.39298	1.29175	1.24674	0.841971	0.857485	0.92637	0.875275	1.4244	0.02284
XP_011457987.1	PREDICTED: poly [ADP-ribose] polymerase 1 [Fragaria vesca subsp. vesca]	1.02	1	1	1	984	110.611	8.6167	1.01421	1.05513	1.05433	1.04122	0.813214	0.67206	0.712193	0.732489	1.42149	0.00219351
FANhyb_rscf00001189.1.g00003.1	FANhyb_rscf00001189.1.g00003.1	1.72	1	1	1	583	62.3707	10.9751	1.20186	1.39442	1.31009	1.30212	0.813215	1.00407	0.933552	0.916945	1.42007	0.00811533
XP_011465109.1	PREDICTED: transcription factor HBP-1a-like [Fragaria vesca subsp. vesca]	13.14	5	5	7	411	43.516	6.85889	0.87445	0.949597	1.0146	0.946217	0.71317	0.616394	0.671342	0.666969	1.41868	0.0047703
XP_004299600.1	PREDICTED: acetyl-CoA carboxylase 1-like isoform X2 [Fragaria vesca subsp. vesca]	16.31	29	29	47	2268	252.731	6.45557	1.09866	1.35616	1.48021	1.31168	0.944715	0.908904	0.92219	0.925269	1.41762	0.0266815
FANhyb_icon00011691_a.1.g00001.1	/partial	50	1	3	6	64	6.99465	9.33447	1.09763	1.23685	1.08047	1.13831	0.818352	0.790935	0.799934	0.803074	1.41745	0.0026077
XP_011469613.1	PREDICTED: transcription elongation factor spt5 isoform X4 [Fragaria vesca subsp. vesca]	3.79	5	5	6	1423	146.397	6.354	1.09404	1.27344	1.33969	1.23572	0.86183	0.920243	0.836015	0.872696	1.41598	0.00941467
XP_004294572.1	PREDICTED: osmotin-like protein [Fragaria vesca subsp. vesca]	25.81	6	6	18	248	26.6079	8.17725	1.15572	1.37876	1.03752	1.19066	0.885586	0.792465	0.845009	0.84102	1.41574	0.0279261
XP_004297521.1	PREDICTED: SWI/SNF complex subunit SWI3A [Fragaria vesca subsp. vesca]	7.1	3	3	4	549	60.7065	5.40186	1.17953	1.51844	1.29425	1.33074	1.05347	0.904111	0.862729	0.940105	1.41552	0.0274711
FANhyb_rscf00000060.1.g00006.1	FANhyb_rscf00000060.1.g00006.1	8.8	1	1	1	125	13.2182	10.4478	1.53191	1.41747	1.6571	1.53549	1.13612	0.982755	1.14083	1.08657	1.41316	0.00656522
XP_004289874.1	PREDICTED: WD-40 repeat-containing protein MSI3-like [Fragaria vesca subsp. vesca]	17.28	4	5	7	405	45.5799	4.729	1.0944	1.12073	1.3437	1.18627	0.788961	0.82895	0.90217	0.840027	1.41219	0.0156272
XP_004289695.1	PREDICTED: DNA-directed RNA polymerases II, IV and V subunit 11 [Fragaria vesca subsp. vesca]	47.46	6	6	10	118	13.7529	6.80029	1.13894	1.4188	1.40114	1.31963	0.9747	0.957938	0.873588	0.935409	1.41075	0.0159562
XP_004303601.1	PREDICTED: DNA-directed RNA polymerase V subunit 5A-like [Fragaria vesca subsp. vesca]	7.56	1	1	1	225	25.2181	7.48877	1.15259	0.923018	1.27881	1.11814	0.799813	0.803043	0.781784	0.79488	1.40668	0.0362995
XP_004294333.1	PREDICTED: kinesin-3 [Fragaria vesca subsp. vesca]	0.93	1	1	1	755	86.1085	6.13818	1.097	1.51217	1.33914	1.3161	0.943071	1.00158	0.862249	0.935634	1.40664	0.0401049
XP_004304088.1	PREDICTED: small ubiquitin-related modifier 1-like [Fragaria vesca subsp. vesca]	48.51	3	4	9	101	11.3436	5.09717	1.06497	1.21768	1.31807	1.20024	0.733199	0.877108	0.950471	0.853593	1.40611	0.0236053
XP_011459996.1	PREDICTED: uncharacterized protein LOC105350195 [Fragaria vesca subsp. vesca]	39.29	2	2	3	84	8.88949	9.42236	1.10603	1.18288	1.37568	1.22153	0.846399	0.805089	0.95494	0.868809	1.40598	0.0184317
FANhyb_rscf00002957.1.g00001.1	/partial	4.7	2	3	4	1001	111.899	5.63037	1.00307	0.979235	1.12029	1.0342	0.787522	0.647737	0.771952	0.735737	1.40566	0.0086091
FANhyb_rscf00004763.1.g00001.1	/partial	5.76	3	3	4	434	45.6109	9.02686	1.11309	1.14321	1.22974	1.16201	0.85657	0.766804	0.857384	0.826919	1.40523	0.00190396
XP_004305769.1	PREDICTED: trihelix transcription factor ASIL2 [Fragaria vesca subsp. vesca]	18.52	7	7	9	378	40.8194	9.77393	1.10906	1.22494	1.41796	1.25065	0.977947	0.867865	0.824645	0.890152	1.40499	0.0233844
FANhyb_rscf00001426.1.g00001.1	FANhyb_rscf00001426.1.g00001.1	16.86	2	2	2	172	19.3278	8.77783	1.021	0.870708	0.929687	0.940466	0.70882	0.60596	0.695116	0.669965	1.40375	0.00760129
FANhyb_icon00010969_a.1.g00001.1	FANhyb_icon00010969_a.1.g00001.1	5.29	1	1	1	170	18.5888	3.89111	1.09487	0.932632	1.06391	1.03047	0.583965	0.820104	0.799204	0.734424	1.4031	0.0306303
XP_004288144.1	PREDICTED: RNA polymerase II transcriptional coactivator KIWI-like [Fragaria vesca subsp. vesca]	24.77	3	3	6	109	12.4182	6.80029	1.04051	1.1464	1.25109	1.146	0.784657	0.811982	0.853653	0.816764	1.4031	0.00677614
XP_004295087.1	PREDICTED: universal stress protein A-like protein [Fragaria vesca subsp. vesca]	40.99	1	6	13	161	17.7634	7.38623	1.08864	1.07399	0.971363	1.04466	0.801947	0.777777	0.654251	0.744658	1.40288	0.00695711
XP_004291551.2	PREDICTED: uncharacterized protein LOC101291203 [Fragaria vesca subsp. vesca]	4.75	1	1	1	295	34.0556	7.63525	1.05384	1.09091	1.16361	1.10279	0.817651	0.673134	0.869325	0.786703	1.40178	0.00917772
XP_004300038.1	PREDICTED: dnaJ homolog subfamily C member 8 [Fragaria vesca subsp. vesca]	4.56	1	1	1	241	28.873	9.30518	1.20742	1.2016	1.41969	1.27624	0.922841	0.89541	0.915906	0.911386	1.40033	0.0072192
XP_004296940.1	PREDICTED: probable DNA primase large subunit [Fragaria vesca subsp. vesca]	4.57	1	1	1	460	52.6509	8.92432	0.982463	1.01637	1.15251	1.05045	0.733486	0.734696	0.784365	0.750849	1.39901	0.00537225
FANhyb_rscf00000225.1.g00002.1	FANhyb_rscf00000225.1.g00002.1	59.73	7	7	10	149	16.1383	5.33838	1.0202	1.08975	1.23136	1.11377	0.799307	0.760434	0.830113	0.796618	1.39812	0.00830661
XP_011460802.1	PREDICTED: uncharacterized protein LOC105350465 [Fragaria vesca subsp. vesca]	6.15	4	4	5	585	63.5932	7.66455	1.14616	1.38044	1.24509	1.25723	0.844708	1.01991	0.836302	0.900308	1.39644	0.0169134
FANhyb_rscf00000421.1.g00006.1	FANhyb_rscf00000421.1.g00006.1	4.49	2	2	6	401	45.7092	8.95361	1.08189	1.31925	1.29367	1.2316	0.990804	0.808018	0.851864	0.883562	1.3939	0.0202485
XP_004306069.1	PREDICTED: putative G3BP-like protein [Fragaria vesca subsp. vesca]	23.33	9	11	17	510	55.3242	6.63916	1.0345	0.977783	1.10714	1.03981	0.673441	0.706221	0.860991	0.746884	1.39219	0.0131377
XP_011469921.1	PREDICTED: PHD finger protein ALFIN-LIKE 1-like [Fragaria vesca subsp. vesca]	4.2	1	1	2	238	26.998	5.70654	1.18941	1.29955	1.44564	1.31153	0.987123	0.842381	1.00112	0.943543	1.39001	0.0149335
FANhyb_rscf00001557.1.g00002.1	FANhyb_rscf00001557.1.g00002.1	52.36	2	11	59	254	26.6754	10.0522	1.02307	1.31819	1.27608	1.20578	0.887818	0.889245	0.826156	0.86774	1.38956	0.0232097
XP_004292586.2	PREDICTED: uncharacterized protein LOC101309999 [Fragaria vesca subsp. vesca]	3.69	1	1	1	352	40.2972	8.35303	1.03992	1.03111	1.05165	1.04089	0.709234	0.7843	0.753885	0.74914	1.38945	0.000207543
XP_004295361.1	PREDICTED: uncharacterized protein LOC101303021 [Fragaria vesca subsp. vesca]	0.81	1	1	1	989	109.831	8.85107	1.30249	1.46844	1.38735	1.38609	1.13137	1.00158	0.860138	0.997696	1.38929	0.0133675
FANhyb_icon00029736_a.1.g00001.1	/partial/short	53.85	1	1	1	26	2.82749	9.53955	1.14684	1.37489	1.30077	1.27417	0.954938	0.797902	1.00059	0.917811	1.38827	0.0172994
FANhyb_rscf00000347.1.g00008.1	FANhyb_rscf00000347.1.g00008.1	6.65	8	8	10	1263	142.378	7.34229	1.03449	1.13717	1.25405	1.1419	0.735288	0.850832	0.882911	0.82301	1.38747	0.0147828
XP_004291754.1	PREDICTED: nuclear cap-binding protein subunit 1 [Fragaria vesca subsp. vesca]	16.44	3	13	19	864	97.9358	5.35107	1.04567	1.11892	0.981127	1.04858	0.850587	0.635219	0.781644	0.755817	1.38734	0.0174469
XP_011469265.1	PREDICTED: protein FAR1-RELATED SEQUENCE 3 [Fragaria vesca subsp. vesca]	3.75	3	3	3	880	99.4724	6.85889	1.14139	1.04506	1.3842	1.19021	0.869222	0.896778	0.809155	0.858385	1.38657	0.0333533
XP_004295773.1	PREDICTED: clathrin heavy chain 1-like [Fragaria vesca subsp. vesca]	25.63	13	40	92	1705	192.992	5.42725	1.12189	1.03993	1.27017	1.144	0.775312	0.825055	0.87517	0.825179	1.38636	0.0121543
FANhyb_rscf00000680.1.g00001.1	FANhyb_rscf00000680.1.g00001.1	3.2	1	1	2	344	38.5834	9.31982	1.14464	1.37577	1.42321	1.31454	0.862766	0.943139	1.04078	0.948894	1.38534	0.0218325
XP_004289948.1	PREDICTED: structural maintenance of chromosomes protein 1 [Fragaria vesca subsp. vesca]	15.76	11	18	25	1218	140.445	7.6499	1.09005	1.03309	1.20286	1.10867	0.83795	0.754804	0.810083	0.800946	1.3842	0.0051916
XP_004293361.1	PREDICTED: uncharacterized protein LOC101314347 [Fragaria vesca subsp. vesca]	8.72	3	3	5	367	40.8891	7.6499	1.06372	1.2448	1.0131	1.1072	0.933894	0.69454	0.771323	0.799919	1.38415	0.0367742
XP_004307292.1	PREDICTED: chromo domain protein LHP1 [Fragaria vesca subsp. vesca]	11.14	4	4	9	458	50.7517	5.12256	0.940804	0.92444	1.16591	1.01038	0.647901	0.759836	0.782357	0.730031	1.38403	0.0337026
XP_011461270.1	PREDICTED: AT-rich interactive domain-containing protein 5-like isoform X2 [Fragaria vesca subsp. vesca]	2.88	1	2	3	555	60.786	5.22412	0.947396	1.02086	1.04769	1.00531	0.768863	0.707631	0.704103	0.726866	1.38308	0.00160431
FANhyb_icon00003782_a.1.g00001.1	/partial	14.84	5	5	7	310	34.0207	10.1255	1.14514	1.37479	1.29161	1.27051	1.02423	0.775168	0.956556	0.91865	1.38302	0.0246147
XP_004306175.2	PREDICTED: uncharacterized protein LOC101309477 [Fragaria vesca subsp. vesca]	2.18	2	2	2	1056	115.755	8.79248	1.05708	0.94177	1.11453	1.03779	0.793503	0.696514	0.764829	0.751615	1.38075	0.00803065
XP_011471014.1	PREDICTED: zinc finger BED domain-containing protein RICESLEEPER 1-like [Fragaria vesca subsp. vesca]	1.37	1	1	1	656	75.0505	6.49365	1.13692	1.23991	1.22661	1.20115	1.02911	0.752688	0.830416	0.870737	1.37946	0.0201843
FANhyb_rscf00000557.1.g00003.1	FANhyb_rscf00000557.1.g00003.1	3.81	1	3	4	709	77.9096	7.28369	1.13912	0.977555	1.00277	1.03981	0.696847	0.754483	0.811333	0.754221	1.37866	0.00895198
XP_004307343.1	PREDICTED: glycine-rich RNA-binding protein RZ1C isoform X1 [Fragaria vesca subsp. vesca]	29.93	7	7	16	284	31.1515	9.0708	0.98568	0.900302	1.00755	0.964511	0.70669	0.654128	0.738932	0.699917	1.37804	0.00296902
FANhyb_rscf00000514.1.g00003.1	/pseudo	11.47	6	6	7	619	67.4343	6.56592	1.1043	1.18048	1.37727	1.22068	0.960994	0.791155	0.905368	0.885839	1.378	0.0247228
FANhyb_icon00023980_a.1.g00001.1	/partial	13.13	2	2	5	99	11.2535	5.51611	1.13323	1.35562	1.32239	1.27041	0.997878	0.740931	1.03049	0.9231	1.37625	0.0389704
XP_004297255.1	PREDICTED: UDP-glucose 6-dehydrogenase 2 [Fragaria vesca subsp. vesca]	37.92	9	17	62	480	52.8843	6.56592	1.21549	1.53732	1.47904	1.41062	1.04446	1.07273	0.958474	1.02522	1.37591	0.0212475
XP_004297005.1	PREDICTED: chromatin structure-remodeling complex protein BSH [Fragaria vesca subsp. vesca]	8.82	2	2	2	238	27.029	7.13721	1.00523	1.15899	1.22098	1.1284	0.828171	0.782359	0.851189	0.820573	1.37513	0.0102029
FANhyb_icon00001817_a.1.g00001.1	/partial	21.58	1	5	12	292	32.8294	8.74854	1.12771	0.988239	1.14974	1.08856	0.772314	0.702168	0.901258	0.791913	1.3746	0.0183977
FANhyb_rscf00000091.1.g00001.1	FANhyb_rscf00000091.1.g00001.1	2.11	1	1	2	616	67.553	6.81494	1.10388	0.9608	1.06346	1.04271	0.854982	0.59308	0.827824	0.758629	1.37447	0.038363
XP_011457871.1	PREDICTED: zinc finger CCCH domain-containing protein 13 isoform X2 [Fragaria vesca subsp. vesca]	7.69	3	3	3	325	37.6867	9.75928	1.2193	1.05643	1.33138	1.20237	0.802191	0.92468	0.897924	0.874932	1.37425	0.0205005
XP_004301036.1	PREDICTED: lysine-specific demethylase REF6 [Fragaria vesca subsp. vesca]	5.09	7	7	9	1492	165.529	9.05615	1.09303	0.987332	1.0321	1.03749	0.727882	0.757174	0.782417	0.755824	1.37266	0.00121831
XP_011466095.1	PREDICTED: sister chromatid cohesion 1 protein 4 isoform X3 [Fragaria vesca subsp. vesca]	5.18	4	4	6	1140	124.894	4.55127	1.169	1.26862	1.32593	1.25451	0.979919	0.829222	0.933637	0.91426	1.37217	0.00599914
FANhyb_rscf00000095.1.g00022.1	FANhyb_rscf00000095.1.g00022.1	7.29	4	4	6	535	60.0571	8.79248	1.13004	1.27996	1.34573	1.25191	0.972215	0.851272	0.914546	0.912678	1.37169	0.00957143
XP_004307519.1	PREDICTED: very-long-chain enoyl-CoA reductase [Fragaria vesca subsp. vesca]	30.65	9	9	16	310	36.0117	9.61279	1.10959	1.15613	1.34101	1.20225	0.83312	0.902512	0.894472	0.876702	1.37133	0.0116938
XP_004299199.1	PREDICTED: DNA replication licensing factor MCM2 [Fragaria vesca subsp. vesca]	22.49	18	19	38	938	105.658	5.18604	1.09478	1.13631	1.28384	1.17164	0.841983	0.874032	0.848823	0.854946	1.37043	0.00553313
FANhyb_icon00028103_a.1.g00001.1	/partial/short	82.98	2	2	6	47	4.87636	4.17041	1.0294	1.05749	1.1207	1.0692	0.716852	0.814604	0.809848	0.780434	1.37	0.00228901
FANhyb_rscf00000089.1.g00016.1	FANhyb_rscf00000089.1.g00016.1	5.95	2	2	2	252	28.6956	8.14795	1.1905	1.58797	1.51651	1.43166	1.16192	0.99805	0.976318	1.04543	1.36944	0.0465119
XP_004307087.1	PREDICTED: transcription factor TGA2 [Fragaria vesca subsp. vesca]	7.49	1	3	3	334	37.1658	8.11865	1.07112	0.991476	0.914493	0.992363	0.698977	0.782828	0.69283	0.724878	1.36901	0.00760765
XP_011461810.1	PREDICTED: protein STRICTOSIDINE SYNTHASE-LIKE 3-like, partial [Fragaria vesca subsp. vesca]	30.88	5	5	14	204	23.0422	9.45166	1.11339	1.25063	1.34601	1.23667	0.841372	0.958328	0.910982	0.903561	1.36867	0.0116218
XP_011458038.1	PREDICTED: histone-lysine N-methyltransferase SUVR2 isoform X3 [Fragaria vesca subsp. vesca]	5.95	4	4	4	756	83.9426	5.19873	1.02789	0.817207	1.0602	0.968434	0.636037	0.738655	0.751442	0.708711	1.36647	0.0371463
XP_011469364.1	PREDICTED: LOW QUALITY PROTEIN: DNA-directed RNA polymerase V subunit 1 [Fragaria vesca subsp. vesca]	8.45	10	12	15	2012	221.532	6.45557	1.14623	1.43795	1.24938	1.27786	1.01753	0.882059	0.90708	0.935557	1.36588	0.0227025
XP_004287342.1	PREDICTED: ribosome biogenesis regulatory protein homolog [Fragaria vesca subsp. vesca]	22.67	6	6	11	344	38.3405	9.96436	1.133	1.30054	1.23365	1.2224	0.96486	0.8622	0.858454	0.895172	1.36554	0.00545465
XP_004287907.1	PREDICTED: U1 small nuclear ribonucleoprotein 70 kDa [Fragaria vesca subsp. vesca]	18.86	10	10	15	509	60.89	8.35303	1.08424	1.02775	1.12109	1.07769	0.789218	0.745471	0.834107	0.789599	1.36486	0.00151314
FANhyb_rscf00004976.1.g00001.1	FANhyb_rscf00004976.1.g00001.1	21.3	6	7	11	385	43.5426	8.73389	1.06844	1.24738	1.25892	1.19158	0.925895	0.841589	0.853226	0.87357	1.36403	0.00902543
XP_004299389.1	PREDICTED: uncharacterized protein LOC101313802 [Fragaria vesca subsp. vesca]	8.47	1	3	6	354	38.1281	9.70068	1.11137	1.16455	1.15743	1.14445	0.727964	0.886042	0.904306	0.839438	1.36335	0.00642062
FANhyb_rscf00000023.1.g00019.1	FANhyb_rscf00000023.1.g00019.1	28.88	10	13	48	599	63.3856	9.02686	1.09089	1.02882	1.12298	1.0809	0.776939	0.809875	0.792903	0.793239	1.36264	0.000597705
FANhyb_rscf00000239.1.g00005.1	FANhyb_rscf00000239.1.g00005.1	20.53	7	7	17	487	53.0247	7.81104	1.11915	1.16433	1.15747	1.14698	0.826477	0.81732	0.882125	0.841974	1.36226	0.00024519
FANhyb_rscf00007124.1.g00001.1	/partial	19.6	7	7	15	347	39.075	7.43018	1.26127	1.34069	1.31017	1.30405	0.962598	0.958778	0.951543	0.95764	1.36173	0.000120342
FANhyb_rscf00001354.1.g00002.1	FANhyb_rscf00001354.1.g00002.1	5.9	1	1	1	322	35.453	7.86963	1.11711	0.992221	1.09537	1.06823	0.718991	0.893932	0.741617	0.784847	1.36107	0.0134368
FANhyb_rscf00005369.1.g00002.1	/partial	5.08	3	3	3	512	57.6493	8.93896	1.28012	1.24272	1.28214	1.26833	0.995027	0.916029	0.884526	0.931861	1.36107	0.000674759
XP_004298758.1	PREDICTED: probable phospholipid hydroperoxide glutathione peroxidase [Fragaria vesca subsp. vesca]	21.49	6	6	15	228	25.283	9.21729	1.34222	1.22219	1.05473	1.20638	0.925738	0.939141	0.794564	0.886481	1.36087	0.0283659
XP_004306983.1	PREDICTED: circumsporozoite protein-like [Fragaria vesca subsp. vesca]	56.33	14	17	64	387	41.7256	7.38623	1.0812	1.01772	1.15134	1.08342	0.804646	0.767327	0.818612	0.796862	1.35961	0.00231012
XP_004287121.1	PREDICTED: transcription factor bHLH66-like [Fragaria vesca subsp. vesca]	9.59	2	3	3	459	47.9888	6.87354	0.756353	0.676999	0.814118	0.749157	0.485375	0.52071	0.648117	0.551401	1.35864	0.0355912
FANhyb_rscf00000068.1.g00002.1	FANhyb_rscf00000068.1.g00002.1	32.85	4	4	8	207	23.2885	4.28467	1.03567	1.21	1.29814	1.18127	0.918791	0.831495	0.858357	0.869548	1.35848	0.0185689
XP_004292804.1	PREDICTED: probable carbohydrate esterase At4g34215 [Fragaria vesca subsp. vesca]	3.75	1	1	1	267	28.2525	6.53662	0.991627	1.22561	1.21761	1.14495	0.912852	0.744387	0.871302	0.842847	1.35843	0.0303154
FANhyb_rscf00000165.1.g00006.1	FANhyb_rscf00000165.1.g00006.1	30.53	1	12	32	452	49.9675	8.98291	1.21487	1.32543	1.25096	1.26375	1.07014	0.800923	0.919859	0.930308	1.35842	0.0168204
FANhyb_rscf00000082.1.g00003.1	FANhyb_rscf00000082.1.g00003.1	5.29	1	1	1	208	22.6006	6.78564	1.21094	1.16987	1.2177	1.1995	0.954622	0.910822	0.783608	0.883018	1.35841	0.00406711
XP_011464686.1	PREDICTED: uncharacterized protein LOC101299478 isoform X2 [Fragaria vesca subsp. vesca]	5.91	3	3	4	541	57.6554	7.1958	0.884557	0.987343	1.12615	0.999352	0.737441	0.663129	0.808095	0.736222	1.35741	0.0320887
FANhyb_rscf00000152.1.g00014.1	FANhyb_rscf00000152.1.g00014.1	4.01	3	3	3	1023	111.721	6.69775	1.16006	1.19753	1.34062	1.23274	0.958889	0.930226	0.836204	0.90844	1.35698	0.00810746
XP_004307915.1	PREDICTED: serine/arginine-rich splicing factor SR34A [Fragaria vesca subsp. vesca]	22.18	4	6	15	266	29.7349	10.4478	1.16022	1.00467	1.14023	1.10171	0.824006	0.75795	0.854552	0.81217	1.3565	0.00689414
FANhyb_rscf00000174.1.g00001.1	/partial	22.81	1	4	5	228	25.1162	4.52588	0.914545	1.06873	1.13916	1.04081	0.723905	0.814777	0.764621	0.767768	1.35563	0.0186628
XP_004291566.1	PREDICTED: glutamic acid-rich protein [Fragaria vesca subsp. vesca]	24.6	18	19	40	748	84.766	4.94482	1.12235	1.13395	1.37593	1.21074	0.929981	0.835598	0.914092	0.893224	1.35548	0.0223146
XP_004304537.1	PREDICTED: regulation of nuclear pre-mRNA domain-containing protein 1B [Fragaria vesca subsp. vesca]	8.58	5	5	6	513	56.18	6.55127	0.994707	1.04332	1.1966	1.07821	0.739913	0.712178	0.934758	0.795616	1.35519	0.0381641
FANhyb_rscf00000253.1.g00008.1	FANhyb_rscf00000253.1.g00008.1	12.72	1	4	8	346	37.3138	7.6792	1.05429	0.927757	1.17167	1.05124	0.73757	0.828089	0.762634	0.776098	1.35452	0.0218081
FANhyb_icon00005685_a.1.g00001.1	/partial	8.4	1	1	1	131	14.5605	7.57666	1.12936	1.50836	1.27631	1.30468	1.03498	0.899189	0.955599	0.963256	1.35445	0.0434784
XP_004300025.1	PREDICTED: something about silencing protein 10 [Fragaria vesca subsp. vesca]	8.66	5	5	6	658	74.4893	5.08447	1.0911	1.15914	1.13116	1.12713	0.804874	0.865136	0.835254	0.835088	1.34972	0.000374979
XP_011460245.1	PREDICTED: splicing factor U2af large subunit B-like isoform X2 [Fragaria vesca subsp. vesca]	8.73	1	4	8	527	58.2713	6.60986	1.10777	1.1933	1.11131	1.13746	0.929301	0.824219	0.775663	0.843061	1.3492	0.00523203
FANhyb_rscf00000660.1.g00005.1	FANhyb_rscf00000660.1.g00005.1	3.37	1	1	1	208	23.5374	8.99756	1.2565	1.19458	1.01785	1.15631	0.920516	0.79246	0.859841	0.857606	1.3483	0.0206422
FANhyb_rscf00001597.1.g00003.1	FANhyb_rscf00001597.1.g00003.1	4.49	2	2	3	490	54.7349	9.49561	1.16672	1.25627	1.22294	1.21531	0.986547	0.819731	0.898543	0.901607	1.34794	0.00461226
FANhyb_rscf00000966.1.g00001.1	FANhyb_rscf00000966.1.g00001.1	12.87	3	3	4	443	47.161	9.71533	0.988669	1.0137	1.26854	1.09031	0.838084	0.837922	0.751127	0.809044	1.34765	0.0402333
FANhyb_rscf00000325.1.g00009.1	FANhyb_rscf00000325.1.g00009.1	2.26	1	1	3	487	52.5169	6.27783	1.03415	1.21968	1.24675	1.16686	0.931758	0.780513	0.88588	0.866051	1.34734	0.0201178
FANhyb_rscf00000898.1.g00005.1	FANhyb_rscf00000898.1.g00005.1	50	4	8	39	164	18.6421	10.6235	1.17	1.11371	1.21287	1.16553	0.755631	0.911268	0.929275	0.865392	1.34682	0.00846888
XP_004298206.1	PREDICTED: 54S ribosomal protein L37, mitochondrial-like [Fragaria vesca subsp. vesca]	6.02	1	1	1	133	14.6579	9.70068	0.980834	1.06827	1.19636	1.08182	0.714375	0.873943	0.822095	0.803471	1.34644	0.02366
XP_004296439.1	PREDICTED: protein argonaute 16-like isoform X2 [Fragaria vesca subsp. vesca]	8.44	4	7	9	889	99.9807	8.88037	1.08436	1.22336	1.34149	1.21641	0.912119	0.865414	0.932806	0.903446	1.34641	0.0152492
XP_004309551.1	PREDICTED: structural maintenance of chromosomes protein 3 [Fragaria vesca subsp. vesca]	20.47	3	22	33	1202	138.636	6.80029	1.0392	0.949008	1.27693	1.08838	0.827385	0.785012	0.813341	0.808579	1.34604	0.0469704
FANhyb_rscf00005501.1.g00001.1	FANhyb_rscf00005501.1.g00001.1	13.5	2	3	7	200	22.3035	9.31982	0.999839	1.29316	1.26695	1.18665	0.878486	0.888627	0.884543	0.883885	1.34254	0.0319989
XP_004301252.1	PREDICTED: thaumatin-like protein [Fragaria vesca subsp. vesca]	18.4	4	4	22	250	26.7749	8.38232	1.02237	1.26861	1.1257	1.13889	0.877325	0.816285	0.856087	0.849899	1.34004	0.0171497
FANhyb_rscf00000003.1.g00039.1	FANhyb_rscf00000003.1.g00039.1	5.75	1	1	1	226	24.4004	8.63135	1.19967	0.956481	0.929152	1.02843	0.784009	0.74109	0.777503	0.767534	1.33992	0.0400015
XP_011459049.1	PREDICTED: elongation factor 1-alpha-like isoform X3 [Fragaria vesca subsp. vesca]	1.99	1	1	2	653	70.5673	8.71924	1.01387	1.14472	1.1399	1.0995	0.853494	0.829337	0.779372	0.820734	1.33965	0.00439905
FANhyb_rscf00000422.1.g00002.1	FANhyb_rscf00000422.1.g00002.1	7.53	6	6	7	810	91.7043	9.31982	1.2162	1.31121	1.42877	1.31873	1.17678	0.878815	0.897936	0.98451	1.33947	0.0430104
XP_004300454.1	PREDICTED: DNA replication licensing factor MCM7 [Fragaria vesca subsp. vesca]	31.62	18	18	36	718	80.7694	5.75732	1.04392	1.08825	1.18001	1.10406	0.823234	0.829842	0.819739	0.824271	1.33944	0.00223631
FANhyb_rscf00000319.1.g00007.1	FANhyb_rscf00000319.1.g00007.1	10.41	4	4	5	365	39.5047	9.49561	1.12195	1.13085	1.0925	1.1151	0.844299	0.841975	0.811815	0.832697	1.33914	5.49208e-05
FANhyb_rscf00000016.1.g00016.1	FANhyb_rscf00000016.1.g00016.1	5.76	1	1	1	139	16.0064	5.89697	1.13691	1.42058	1.15148	1.23632	0.85514	1.02453	0.890048	0.92324	1.33911	0.0414705
XP_004289784.1	PREDICTED: probable prolyl 4-hydroxylase 9 [Fragaria vesca subsp. vesca]	3.11	1	1	1	289	32.1353	6.91748	1.18908	1.36647	1.46975	1.34177	0.970087	1.08051	0.955893	1.00216	1.33887	0.0202121
XP_004294612.1	PREDICTED: 60S ribosomal protein L23a-2-like [Fragaria vesca subsp. vesca]	44.16	1	10	53	154	17.2847	10.1694	1.24957	1.03398	1.28319	1.18891	0.806435	1.0251	0.832479	0.888005	1.33886	0.0446212
FANhyb_rscf00002242.1.g00001.1	FANhyb_rscf00002242.1.g00001.1	17.8	5	5	8	382	43.5033	9.01221	1.08709	1.32914	1.25034	1.22219	0.889448	0.938542	0.910815	0.912935	1.33875	0.0131046
XP_004302066.1	PREDICTED: poly(rC)-binding protein 1 [Fragaria vesca subsp. vesca]	32.66	1	15	44	545	57.569	4.88135	1.27369	1.1279	1.38908	1.26356	0.898208	0.991577	0.942149	0.943978	1.33855	0.0163587
XP_004294084.1	PREDICTED: transcription factor GTE3, chloroplastic isoform X2 [Fragaria vesca subsp. vesca]	4.68	2	3	3	598	66.1173	8.88037	1.13745	1.13972	1.3633	1.21349	0.907676	0.842162	0.970248	0.906695	1.33837	0.0213452
XP_004302701.1	PREDICTED: PRA1 family protein A1-like [Fragaria vesca subsp. vesca]	15.79	2	2	5	209	24.0268	10.6821	1.12311	1.00947	0.999069	1.04388	0.724679	0.798247	0.81713	0.780018	1.33828	0.00563227
XP_004288618.1	PREDICTED: putative H/ACA ribonucleoprotein complex subunit 1-like protein 1 [Fragaria vesca subsp. vesca]	27.42	4	4	19	186	19.7091	11.1509	1.20287	1.27863	1.31383	1.26511	1.02563	0.905429	0.909477	0.946845	1.33613	0.0034171
XP_004301948.1	PREDICTED: protein STRICTOSIDINE SYNTHASE-LIKE 3-like [Fragaria vesca subsp. vesca]	26.73	4	4	11	202	22.4782	5.16064	1.20625	1.41424	1.46179	1.36076	1.03671	1.02795	0.990895	1.01852	1.33602	0.0127105
XP_011459234.1	PREDICTED: transcriptional corepressor LEUNIG isoform X2 [Fragaria vesca subsp. vesca]	8.18	1	6	7	892	97.9526	7.03467	0.957427	1.1512	1.13991	1.08284	0.790642	0.764307	0.877249	0.810733	1.33564	0.0189769
FANhyb_rscf00000463.1.g00008.1	FANhyb_rscf00000463.1.g00008.1	1.17	1	1	1	685	74.292	5.88428	1.1332	1.31749	1.20693	1.21921	0.903264	0.896618	0.938671	0.912851	1.3356	0.00512988
XP_004293872.1	PREDICTED: uncharacterized protein LOC101296935 [Fragaria vesca subsp. vesca]	10.17	1	1	2	118	13.1661	10.4917	1.1402	1.45596	1.41591	1.33736	1.04026	0.919631	1.04418	1.00136	1.33554	0.0351787
XP_004289208.1	PREDICTED: uncharacterized acetyltransferase At3g50280-like [Fragaria vesca subsp. vesca]	16.28	3	7	14	479	52.7861	6.59521	1.14945	1.29609	1.05387	1.16647	1.02639	0.806716	0.788308	0.873806	1.33493	0.048083
XP_004287561.1	PREDICTED: WD-40 repeat-containing protein MSI4 [Fragaria vesca subsp. vesca]	35.2	11	12	34	500	55.3535	6.40479	1.09941	1.13853	1.23269	1.15687	0.900967	0.820427	0.880966	0.867453	1.33364	0.00335944
FANhyb_icon00001339_a.1.g00001.1	/partial	25	1	4	17	188	20.0322	5.84619	0.860332	0.915003	1.04479	0.940043	0.655908	0.641597	0.817652	0.705052	1.33329	0.0403603
XP_004300201.1	PREDICTED: glycerol-3-phosphate acyltransferase, chloroplastic isoform X2 [Fragaria vesca subsp. vesca]	6.48	2	2	3	463	51.513	7.29834	1.11243	1.40509	1.28769	1.2684	0.99047	0.920653	0.943912	0.951678	1.33281	0.0223413
XP_004289653.1	PREDICTED: RNA-binding protein 28 [Fragaria vesca subsp. vesca]	5.28	4	4	4	1023	112.96	9.48096	1.06559	1.10457	1.32149	1.16388	0.935547	0.828311	0.856308	0.873388	1.33261	0.0276771
XP_004300998.1	PREDICTED: uncharacterized protein LOC101304974 [Fragaria vesca subsp. vesca]	0.65	1	1	1	1527	165.299	6.17627	1.44501	1.68677	1.52015	1.55064	1.35506	1.05287	1.08377	1.1639	1.33228	0.0319123
XP_011457824.1	PREDICTED: pre-mRNA-processing protein 40A-like [Fragaria vesca subsp. vesca]	1.94	2	2	3	1031	117.788	7.02002	1.14146	0.974049	1.17083	1.09544	0.822771	0.894369	0.74962	0.822253	1.33225	0.0211486
FANhyb_icon00022214_a.1.g00001.1	/partial	13.26	3	3	3	181	19.8854	9.1001	0.90424	1.13463	1.21333	1.08406	0.811785	0.805045	0.825152	0.813994	1.33178	0.0438402
XP_004296479.1	PREDICTED: probable splicing factor 3A subunit 1 [Fragaria vesca subsp. vesca]	20.95	2	13	25	797	88.4256	5.21143	1.34524	1.41524	1.53578	1.43209	1.17274	1.07865	0.977015	1.07614	1.33077	0.0109232
XP_004306946.1	PREDICTED: vesicle-associated protein 1-3 isoform X1 [Fragaria vesca subsp. vesca]	21.52	5	6	14	237	25.9904	8.104	1.10575	1.41808	1.39195	1.30526	1.02755	0.95668	0.958548	0.980926	1.33064	0.0342676
FANhyb_rscf00007555.1.g00001.1	/partial	5.86	2	2	2	324	37.2884	4.75439	1.06189	1.35122	1.29652	1.23654	0.93948	0.949758	0.900188	0.929809	1.32989	0.0270922
FANhyb_rscf00000198.1.g00009.1	FANhyb_rscf00000198.1.g00009.1	17.94	2	23	31	1622	177.496	6.96143	0.948137	0.938499	1.00212	0.962919	0.69994	0.720528	0.754036	0.724835	1.32847	0.000711531
FANhyb_rscf00000606.1.g00003.1	FANhyb_rscf00000606.1.g00003.1	10.95	1	6	11	703	78.5185	5.80811	0.819093	0.790835	0.924654	0.844861	0.577495	0.611676	0.718954	0.636042	1.32831	0.0239546
XP_004299603.1	PREDICTED: uncharacterized protein LOC101305265 [Fragaria vesca subsp. vesca]	3.79	2	2	2	738	83.9415	5.14795	1.1362	1.34686	1.33154	1.27153	0.888672	0.969154	1.01499	0.957604	1.32783	0.0152734
XP_004288060.1	PREDICTED: peptidyl-prolyl cis-trans isomerase CYP40-like isoform X1 [Fragaria vesca subsp. vesca]	20.6	4	7	8	364	40.7363	5.47803	1.14854	1.03098	1.21684	1.13212	0.787613	0.921457	0.849945	0.853005	1.32721	0.0138259
XP_004299960.1	PREDICTED: AT-rich interactive domain-containing protein 5-like [Fragaria vesca subsp. vesca]	19.81	8	8	9	414	45.8675	7.06396	0.9789	0.965709	1.11392	1.01951	0.660152	0.791915	0.855904	0.769324	1.3252	0.0284592
FANhyb_rscf00000027.1.g00034.1	FANhyb_rscf00000027.1.g00034.1	2.67	2	2	2	712	76.2968	4.41162	1.17982	1.0978	1.15162	1.14308	1.00874	0.746621	0.832898	0.862753	1.32492	0.025589
FANhyb_rscf00005274.1.g00001.1	FANhyb_rscf00005274.1.g00001.1	50	2	5	31	108	11.9736	10.6968	1.22767	1.5415	1.34186	1.37034	1.18776	0.950439	0.965237	1.03448	1.32467	0.0483972
XP_004293352.1	PREDICTED: transcription initiation factor IIF subunit alpha [Fragaria vesca subsp. vesca]	11.82	6	6	8	550	60.3191	5.0083	1.03175	1.12778	1.174	1.11118	0.817776	0.807973	0.890823	0.838857	1.32464	0.00527628
XP_011460943.1	PREDICTED: villin-1 isoform X2 [Fragaria vesca subsp. vesca]	1.51	1	1	1	728	82.6442	5.78271	1.23075	1.13736	1.05323	1.14045	0.899407	0.810469	0.873327	0.861068	1.32445	0.00837071
XP_004292865.1	PREDICTED: uncharacterized protein LOC101308445 [Fragaria vesca subsp. vesca]	12.47	8	9	14	722	81.6685	6.06201	0.977436	1.26105	1.21354	1.15068	0.838533	0.824565	0.943614	0.868904	1.32428	0.041831
FANhyb_icon00000617_a.1.g00001.1	/partial	3.91	1	1	2	179	19.6455	9.45166	1.15028	1.18635	1.22294	1.18652	1.03386	0.798796	0.856888	0.896514	1.32348	0.0170598
FANhyb_rscf00000092.1.g00015.1	FANhyb_rscf00000092.1.g00015.1	1.66	1	1	1	601	67.4152	5.021	0.93291	1.14243	1.03043	1.03526	0.77354	0.819683	0.753591	0.782271	1.3234	0.0164455
XP_004297519.1	PREDICTED: omega-hydroxypalmitate O-feruloyl transferase-like [Fragaria vesca subsp. vesca]	8.55	3	3	3	433	48.4807	5.40186	0.924275	0.926188	1.09435	0.981606	0.649103	0.740806	0.836023	0.741977	1.32296	0.0372721
XP_004287511.1	PREDICTED: 60S ribosomal protein L31 [Fragaria vesca subsp. vesca]	50.83	7	7	15	120	13.8326	9.93506	1.21824	1.21054	1.38967	1.27282	1.09058	0.84957	0.948878	0.963009	1.32171	0.0273089
FANhyb_rscf00000469.1.g00008.1	FANhyb_rscf00000469.1.g00008.1	21.08	4	4	4	204	22.7271	5.03369	1.03243	0.991022	1.10712	1.04352	0.742822	0.816073	0.81044	0.789778	1.32129	0.00356693
XP_004293918.1	PREDICTED: apoptosis inhibitor 5 [Fragaria vesca subsp. vesca]	39.86	24	24	49	552	61.369	8.85107	1.06823	1.11049	1.1561	1.11161	0.891508	0.792884	0.841629	0.842007	1.32019	0.00211257
XP_011460545.1	PREDICTED: DNA replication licensing factor MCM6 [Fragaria vesca subsp. vesca]	34.45	26	27	47	839	93.4256	6.06201	1.02001	1.19463	1.22506	1.14657	0.945249	0.793934	0.866331	0.868504	1.32016	0.0229095
XP_004302315.1	PREDICTED: rhicadhesin receptor-like [Fragaria vesca subsp. vesca]	20.28	4	4	9	217	22.6559	9.01221	1.25421	1.3524	1.32437	1.31033	1.09943	0.981666	0.899088	0.993395	1.31904	0.00820778
XP_011464659.1	PREDICTED: probable ubiquitin-like-specific protease 2B isoform X2 [Fragaria vesca subsp. vesca]	3.61	3	3	3	1052	116.923	4.55127	1.01491	1.07321	1.25832	1.11548	0.840376	0.783047	0.915798	0.846407	1.3179	0.0314271
XP_011461250.1	PREDICTED: THO complex subunit 4A [Fragaria vesca subsp. vesca]	53.6	2	11	48	250	26.3483	10.0962	1.11052	0.875348	1.09329	1.02639	0.76116	0.739249	0.836104	0.778837	1.31784	0.0380304
FANhyb_rscf00000285.1.g00005.1	FANhyb_rscf00000285.1.g00005.1	10.33	1	2	7	184	20.8679	4.57666	1.18624	1.47953	1.36432	1.34336	1.05	1.01916	0.990311	1.01983	1.31725	0.0205227
XP_011465030.1	PREDICTED: transcription initiation factor TFIID subunit 4b [Fragaria vesca subsp. vesca]	6.26	6	6	7	958	104.969	8.14795	1.047	1.03206	1.18806	1.08904	0.924221	0.796496	0.76047	0.827062	1.31675	0.0203312
XP_004304651.1	PREDICTED: zinc finger CCCH domain-containing protein 41 [Fragaria vesca subsp. vesca]	2.69	2	2	2	929	101.299	8.07471	1.2721	1.35635	1.49617	1.37487	1.1669	1.09909	0.868142	1.04471	1.31603	0.0415811
XP_004299965.1	PREDICTED: pinin [Fragaria vesca subsp. vesca]	26.48	4	12	20	423	48.4426	6.29053	1.13715	1.14815	1.16113	1.14881	0.867034	0.948204	0.80365	0.872962	1.31599	0.00288151
XP_011458263.1	PREDICTED: LOW QUALITY PROTEIN: ATP-dependent Clp protease ATP-binding subunit clpX-like, mitochondrial [Fragaria vesca subsp. vesca]	3.35	1	2	4	656	71.3998	8.6167	1.3306	1.58706	1.52531	1.48099	1.10274	1.14984	1.12641	1.12633	1.31488	0.0106589
FANhyb_icon00028664_a.1.g00001.1	/partial/short	81.82	2	2	4	44	4.6105	9.31982	1.06536	1.13225	1.14027	1.11263	0.802604	0.894536	0.843078	0.84674	1.31402	0.00172834
FANhyb_rscf00000043.1.g00005.1	FANhyb_rscf00000043.1.g00005.1	16.38	2	2	3	177	19.6639	9.15869	1.15792	1.09888	1.19036	1.14905	0.863936	0.845283	0.916363	0.875194	1.31291	0.00131964
FANhyb_rscf00000522.1.g00007.1	FANhyb_rscf00000522.1.g00007.1	12.55	3	3	8	263	27.8409	10.8726	1.12181	1.02445	1.11024	1.0855	0.824359	0.804489	0.85177	0.826873	1.31278	0.00153755
FANhyb_rscf00000438.1.g00006.1	FANhyb_rscf00000438.1.g00006.1	19.93	4	4	4	291	32.5272	9.45166	1.05302	1.14625	1.15027	1.11652	0.807351	0.872784	0.8721	0.850745	1.3124	0.00230344
XP_004303018.1	PREDICTED: structural maintenance of chromosomes protein 1A-like isoform X2 [Fragaria vesca subsp. vesca]	20.43	5	5	9	186	21.329	8.04541	1.04057	1.17869	1.15285	1.12404	0.788275	0.908034	0.874248	0.856852	1.31182	0.0084999
FANhyb_icon00002663_a.1.g00001.1	/partial	11.33	3	3	3	300	29.8816	6.58057	0.88054	0.836107	0.988371	0.901673	0.637407	0.682381	0.742525	0.687438	1.31164	0.0170957
XP_011466737.1	PREDICTED: RNA-binding protein 39 [Fragaria vesca subsp. vesca]	21.12	8	11	18	606	69.6798	7.62061	1.16739	1.0278	1.11454	1.10324	0.890208	0.802348	0.832189	0.841581	1.31092	0.00557536
XP_004305038.1	PREDICTED: calponin homology domain-containing protein DDB_G0272472-like [Fragaria vesca subsp. vesca]	8.08	6	6	10	619	70.2475	5.50342	1.09629	1.20759	1.27741	1.19376	0.899915	0.941673	0.890808	0.910799	1.31068	0.0067763
XP_011459281.1	PREDICTED: DNA polymerase epsilon catalytic subunit A-like isoform X2 [Fragaria vesca subsp. vesca]	0.68	1	1	1	1905	218.475	7.21045	1.15357	1.09182	1.19109	1.14549	0.817795	0.809024	0.995241	0.87402	1.3106	0.0156167
XP_011463491.1	PREDICTED: UBX domain-containing protein 2 isoform X2 [Fragaria vesca subsp. vesca]	13.99	3	6	7	486	54.4158	5.0083	0.99805	1.18847	1.17652	1.12101	0.815226	0.841485	0.909564	0.855425	1.31048	0.0171966
XP_004307288.1	PREDICTED: WD-40 repeat-containing protein MSI1 [Fragaria vesca subsp. vesca]	10.17	4	4	6	423	48.1584	4.81787	1.05555	1.14224	1.22346	1.14042	0.935691	0.82265	0.853108	0.870483	1.3101	0.0102696
XP_004304397.1	PREDICTED: nuclear transcription factor Y subunit B-10-like [Fragaria vesca subsp. vesca]	5.23	1	1	1	172	18.649	6.55127	1.135	1.06863	1.0511	1.08491	0.870499	0.810097	0.803838	0.828145	1.31005	0.00151142
FANhyb_icon00026422_a.1.g00001.1	/partial	13.59	1	1	1	103	11.372	9.5249	1.13793	1.1344	1.39545	1.22259	0.918788	0.981213	0.899926	0.933309	1.30995	0.0322984
FANhyb_rscf00001053.1.g00002.1	FANhyb_rscf00001053.1.g00002.1	5	2	2	3	440	48.8142	9.51025	1.15117	1.20906	1.38426	1.24816	0.977481	0.899875	0.982062	0.953139	1.30953	0.0170314
FANhyb_rscf00001707.1.g00002.1	FANhyb_rscf00001707.1.g00002.1	4.67	3	3	3	706	80.7521	6.78564	1.06179	1.16338	1.27012	1.1651	0.839028	0.830891	0.999269	0.889729	1.3095	0.0276908
FANhyb_icon00020792_a.1.g00001.1	/partial	45.52	1	5	6	134	15.359	9.27588	1.15062	1.11992	1.25306	1.17454	0.854607	1.05404	0.784582	0.897744	1.30832	0.037343
XP_004296113.1	PREDICTED: uncharacterized protein At4g26450 isoform X2 [Fragaria vesca subsp. vesca]	1.53	1	1	2	720	79.34	5.10986	1.22756	1.20153	1.23538	1.22149	1.06412	0.806471	0.931411	0.934	1.3078	0.0186389
FANhyb_rscf00000549.1.g00014.1	FANhyb_rscf00000549.1.g00014.1	2.52	1	1	1	317	35.4889	7.81104	1.13874	1.39883	1.31286	1.28348	1.10954	0.919574	0.915687	0.981601	1.30753	0.0389012
XP_004302545.1	PREDICTED: calcium-dependent protein kinase 13 [Fragaria vesca subsp. vesca]	6.83	2	3	4	527	59.1971	6.50732	1.05296	1.16869	1.17132	1.13099	0.91205	0.780426	0.905383	0.865953	1.30606	0.0102178
XP_011467415.1	PREDICTED: uncharacterized protein LOC101293990 isoform X2 [Fragaria vesca subsp. vesca]	18.07	14	14	19	913	98.9873	8.90967	1.08071	1.22323	1.34143	1.21512	0.951431	0.93502	0.908128	0.931526	1.30444	0.0206368
FANhyb_icon00012405_a.1.g00001.1	/partial	20.93	2	2	4	129	15.0152	7.04932	1.03193	1.30195	1.18908	1.17432	0.949288	0.817115	0.934497	0.9003	1.30437	0.0366765
XP_004305371.1	PREDICTED: uncharacterized protein LOC101297570 [Fragaria vesca subsp. vesca]	4.12	2	2	2	510	55.4215	7.69385	1.04659	1.03219	1.19529	1.09136	0.979803	0.748005	0.782302	0.836703	1.30435	0.04599
XP_011468886.1	PREDICTED: LOW QUALITY PROTEIN: caffeic acid 3-O-methyltransferase-like [Fragaria vesca subsp. vesca]	5.82	2	2	3	361	39.508	5.63037	0.986518	1.21746	1.10839	1.10412	0.892439	0.822027	0.82505	0.846505	1.30433	0.0217407
XP_011457401.1	PREDICTED: uncharacterized protein LOC101314910 [Fragaria vesca subsp. vesca]	20.66	6	12	17	639	71.5951	6.41748	0.966361	1.12534	1.16585	1.08585	0.799089	0.811055	0.890918	0.833688	1.30246	0.0200565
XP_004290195.1	PREDICTED: ankyrin repeat and SAM domain-containing protein 6 isoform X1 [Fragaria vesca subsp. vesca]	32	4	6	7	200	22.6458	9.77393	1.04572	1.29715	1.2569	1.19992	0.83655	0.979849	0.947643	0.921347	1.30236	0.0354708
FANhyb_rscf00000004.1.g00030.1	FANhyb_rscf00000004.1.g00030.1	2.22	1	1	1	406	44.2635	5.64307	1.16707	1.17656	1.27778	1.20714	0.827914	0.979158	0.975478	0.927517	1.30147	0.010226
FANhyb_rscf00000278.1.g00004.1	FANhyb_rscf00000278.1.g00004.1	1.22	2	2	2	1473	165.063	6.81494	1.16574	1.21021	1.29412	1.22336	1.06389	0.912169	0.845208	0.940422	1.30086	0.0194284
XP_004287991.1	PREDICTED: mortality factor 4-like protein 1 [Fragaria vesca subsp. vesca]	6.21	2	2	4	322	36.5981	8.95361	0.934668	0.977775	1.04361	0.985349	0.689008	0.793283	0.793409	0.758566	1.29896	0.00851739
FANhyb_rscf00000375.1.g00003.1	FANhyb_rscf00000375.1.g00003.1	6.53	12	12	13	2266	254.083	8.36768	1.01405	1.13564	1.13581	1.09517	0.849972	0.838494	0.842206	0.843557	1.29827	0.00347791
FANhyb_rscf00000232.1.g00002.1	FANhyb_rscf00000232.1.g00002.1	4.71	3	3	5	764	84.9403	5.85889	1.11252	1.03824	1.06534	1.07203	0.945394	0.752191	0.780134	0.825906	1.29801	0.0184389
XP_004302203.1	PREDICTED: reticulocyte binding protein 2 homolog b [Fragaria vesca subsp. vesca]	47.23	26	26	69	739	82.5685	4.83057	1.08552	1.12763	1.13927	1.11747	0.837992	0.878672	0.86675	0.861138	1.29767	0.00022676
XP_004293378.1	PREDICTED: inositol transporter 4-like [Fragaria vesca subsp. vesca]	1.7	1	1	1	588	63.817	8.44092	0.954478	0.756791	0.903592	0.87162	0.656829	0.666198	0.694207	0.672411	1.29626	0.0298601
FANhyb_icon00004771_a.1.g00001.1	/partial	9.23	1	1	1	65	7.35416	4.05615	1.0736	1.05025	1.01213	1.04533	0.882013	0.774014	0.765244	0.807091	1.29518	0.00460318
FANhyb_rscf00000491.1.g00003.1	FANhyb_rscf00000491.1.g00003.1	16.59	7	8	24	615	68.2383	8.76318	1.03889	1.27221	1.31312	1.20807	0.843299	1.01498	0.94215	0.933475	1.29417	0.0499148
XP_004304484.1	PREDICTED: splicing factor 3A subunit 2 isoform X1 [Fragaria vesca subsp. vesca]	17	5	5	7	347	38.2635	9.96436	1.18351	0.966593	1.18506	1.11172	0.849315	0.887475	0.840828	0.859206	1.29389	0.0269339
FANhyb_rscf00000082.1.g00007.1	FANhyb_rscf00000082.1.g00007.1	8.33	1	1	1	84	9.715	8.646	0.903747	0.92735	1.00521	0.945434	0.855883	0.698522	0.639487	0.731298	1.29282	0.0401212
FANhyb_iscf00028223_s.1.g00001.1	/partial/short	21.74	1	1	3	46	5.11125	3.80225	0.961236	1.10281	1.14849	1.07084	0.893846	0.7947	0.797584	0.82871	1.29218	0.0204904
XP_004288915.1	PREDICTED: DNA-directed RNA polymerases IV and V subunit 2-like [Fragaria vesca subsp. vesca]	4.58	2	6	6	1201	135.044	8.26514	1.00059	1.05819	1.13392	1.06423	0.82444	0.741393	0.905199	0.823677	1.29205	0.0169517
XP_004288490.1	PREDICTED: protein XAP5 CIRCADIAN TIMEKEEPER [Fragaria vesca subsp. vesca]	30.36	7	7	8	336	39.4273	6.82959	1.16093	1.18843	1.28066	1.21	0.86868	0.992335	0.948835	0.936617	1.29189	0.00593125
XP_004301934.1	PREDICTED: protein YLS9-like [Fragaria vesca subsp. vesca]	3.29	1	1	1	243	26.6269	10.5503	1.26919	1.15784	1.29987	1.2423	0.847504	0.909833	1.12809	0.961808	1.29163	0.0423604
XP_011460396.1	PREDICTED: LOW QUALITY PROTEIN: uncharacterized protein LOC101310004 [Fragaria vesca subsp. vesca]	21.88	9	12	29	841	89.5241	5.51611	1.04164	1.07426	1.17725	1.09772	0.795432	0.863487	0.892125	0.850348	1.2909	0.00773325
FANhyb_rscf00005989.1.g00001.1	/partial	19.15	2	2	2	94	10.9871	10.7407	1.0526	1.20284	1.09393	1.11646	0.838841	0.9422	0.816279	0.865774	1.28955	0.0133596
FANhyb_rscf00001692.1.g00001.1	FANhyb_rscf00001692.1.g00001.1	61.32	2	19	79	243	28.0004	9.93506	1.22407	1.36807	1.39763	1.32993	1.13138	0.993106	0.970319	1.0316	1.28919	0.0153819
XP_004292921.1	PREDICTED: lysine-specific histone demethylase 1 homolog 1 [Fragaria vesca subsp. vesca]	1.01	1	1	2	791	86.6631	5.52881	1.15334	1.23099	1.39128	1.25854	1.01146	0.914954	1.00388	0.976765	1.28848	0.0212316
XP_004296982.1	PREDICTED: serine hydroxymethyltransferase 4 [Fragaria vesca subsp. vesca]	57.32	22	22	88	471	52.0053	7.69385	1.21949	1.33554	1.32129	1.29211	1.06285	0.974599	0.972465	1.00331	1.28785	0.0035959
XP_004293383.1	PREDICTED: cytosolic Fe-S cluster assembly factor narfl [Fragaria vesca subsp. vesca]	1.69	1	1	1	472	51.8644	7.13721	0.928652	0.909806	0.989998	0.942818	0.766286	0.688373	0.741752	0.732137	1.28776	0.00322692
XP_004298722.1	PREDICTED: histone deacetylase complex subunit SAP18-like [Fragaria vesca subsp. vesca]	43.79	7	7	16	169	18.9708	9.81787	1.11571	1.10975	1.1851	1.13685	0.92926	0.813489	0.909179	0.883976	1.28607	0.00422577
XP_011470401.1	PREDICTED: serine/arginine-rich splicing factor RS41 isoform X1 [Fragaria vesca subsp. vesca]	16.09	5	6	19	379	43.8366	10.1401	1.13732	1.04285	1.13771	1.10596	0.949481	0.77315	0.857241	0.859957	1.28606	0.0147747
FANhyb_rscf00000336.1.g00006.1	FANhyb_rscf00000336.1.g00006.1	16.2	3	3	4	179	19.4455	4.79248	1.02093	1.21009	1.17643	1.13581	0.970295	0.779652	0.899789	0.883245	1.28596	0.0350215
FANhyb_rscf00000125.1.g00013.1	FANhyb_rscf00000125.1.g00013.1	17.36	10	10	20	645	72.1262	5.64307	1.08941	1.24498	1.17967	1.17135	0.958767	0.819844	0.954913	0.911174	1.28554	0.0154356
XP_004309829.1	PREDICTED: ribosome biogenesis protein BMS1 homolog [Fragaria vesca subsp. vesca]	1.98	3	3	3	1211	138.647	8.67529	0.994018	1.02305	1.16056	1.05921	0.786611	0.846277	0.839057	0.823982	1.28548	0.0126396
FANhyb_rscf00001708.1.g00002.1	FANhyb_rscf00001708.1.g00002.1	39.71	8	8	24	136	15.1353	10.3452	1.1893	1.1553	1.18732	1.17731	0.954226	0.885361	0.908692	0.916093	1.28514	0.000344401
FANhyb_rscf00000353.1.g00010.1	FANhyb_rscf00000353.1.g00010.1	5.48	1	4	6	1004	112.048	6.72705	1.06215	1.01911	1.16216	1.08114	0.807156	0.826525	0.890436	0.841372	1.28497	0.00824562
FANhyb_rscf00000011.1.g00008.1	FANhyb_rscf00000011.1.g00008.1	9.99	1	8	10	831	90.8981	6.63916	1.14591	1.22537	1.29211	1.22113	1.05563	0.944274	0.852529	0.950811	1.2843	0.0201831
FANhyb_rscf00000796.1.g00005.1	FANhyb_rscf00000796.1.g00005.1	5.94	2	2	2	320	36.4952	6.29053	1.16143	1.29012	1.33254	1.26136	1.02929	0.974601	0.942862	0.982251	1.28416	0.00821536
XP_004308170.1	PREDICTED: 40S ribosomal protein S20-2 [Fragaria vesca subsp. vesca]	59.84	6	6	20	122	13.6363	9.46631	1.06923	0.912347	1.01133	0.997638	0.733146	0.752203	0.846521	0.77729	1.28348	0.0187706
XP_004290666.1	PREDICTED: small nuclear ribonucleoprotein Sm D1-like [Fragaria vesca subsp. vesca]	38.26	4	4	14	115	12.6941	11.5024	1.02299	1.17801	1.15292	1.11797	0.888247	0.911293	0.814822	0.871454	1.28288	0.011788
XP_004287513.1	PREDICTED: histone acetyltransferase type B catalytic subunit [Fragaria vesca subsp. vesca]	18.7	3	8	19	460	51.5156	5.52881	1.12169	1.06261	1.22132	1.13521	0.869095	0.902452	0.884069	0.885206	1.28242	0.00614895
XP_004303190.1	PREDICTED: multiprotein-bridging factor 1a [Fragaria vesca subsp. vesca]	52.82	3	8	18	142	15.4434	9.90576	1.03347	1.29609	1.21889	1.18281	0.9129	1.01282	0.841407	0.922377	1.28235	0.0479476
XP_004302202.1	PREDICTED: nuclear speckle splicing regulatory protein 1-like [Fragaria vesca subsp. vesca]	2.21	1	1	1	317	36.9769	6.50732	1.30063	1.39115	1.42988	1.37389	1.20299	1.08566	0.926088	1.07158	1.28211	0.0272789
XP_004290995.1	PREDICTED: RNA-binding protein 1-like [Fragaria vesca subsp. vesca]	17.88	4	4	5	330	35.7997	8.6167	0.942844	0.96306	1.04923	0.985045	0.706033	0.807162	0.792599	0.768598	1.28161	0.00884937
FANhyb_icon00006925_a.1.g00001.1	FANhyb_icon00006925_a.1.g00001.1	8.28	1	1	1	145	16.2128	12.0005	1.35565	1.35595	1.54001	1.4172	1.13053	1.05888	1.12819	1.10587	1.28153	0.00906834
XP_004303580.1	PREDICTED: RNA-binding protein Musashi homolog 2-like [Fragaria vesca subsp. vesca]	46.78	9	11	27	357	38.2425	8.1333	1.09766	0.986797	1.09777	1.06074	0.756498	0.892106	0.834692	0.827765	1.28145	0.0124691
FANhyb_rscf00001511.1.g00003.1	FANhyb_rscf00001511.1.g00003.1	3.13	1	1	1	543	60.896	5.04639	1.17443	1.19765	1.11266	1.16158	0.882884	0.994148	0.843786	0.906939	1.28076	0.00789446
FANhyb_icon14422311_s.1.g00001.1	/partial	54	2	3	24	50	5.31806	9.64209	0.953894	0.928306	0.989648	0.957283	0.766006	0.679831	0.796492	0.747443	1.28074	0.00587436
FANhyb_rscf00000713.1.g00001.1	/partial	10.71	3	3	4	336	37.0337	8.98291	0.984254	0.953769	1.01769	0.985236	0.796694	0.636628	0.874671	0.769331	1.28064	0.0407471
XP_004297790.1	PREDICTED: protein indeterminate-domain 4, chloroplastic-like [Fragaria vesca subsp. vesca]	6.28	1	3	4	605	64.674	9.14404	0.928523	0.877998	1.01389	0.940138	0.725071	0.680191	0.798917	0.734726	1.27958	0.0175054
FANhyb_rscf00000381.1.g00009.1	FANhyb_rscf00000381.1.g00009.1	44.64	1	11	33	233	25.4526	7.41553	1.13547	1.34838	1.37267	1.28551	0.981821	1.01855	1.01382	1.00473	1.27945	0.0211401
FANhyb_rscf00000102.1.g00003.1	FANhyb_rscf00000102.1.g00003.1	1.65	2	2	3	1150	126.077	6.3667	1.00551	1.07616	1.1535	1.07839	0.891088	0.812867	0.826536	0.843497	1.27848	0.00873305
XP_011459257.1	PREDICTED: uncharacterized protein LOC101307956 [Fragaria vesca subsp. vesca]	2.35	1	1	1	298	33.7867	6.41748	1.05604	1.1204	1.06411	1.08018	0.737703	0.807752	0.989634	0.84503	1.27828	0.0390027
XP_004290803.1	PREDICTED: U1 small nuclear ribonucleoprotein A [Fragaria vesca subsp. vesca]	30.74	5	5	15	244	27.4039	9.37842	1.25914	1.20542	1.33883	1.2678	1.1688	0.924306	0.882585	0.991898	1.27815	0.0471054
FANhyb_rscf00001328.1.g00002.1	FANhyb_rscf00001328.1.g00002.1	14.08	3	4	5	284	30.8931	10.1841	1.20031	1.00041	1.0846	1.09511	0.887823	0.832899	0.850511	0.857078	1.27772	0.0167284
XP_004297135.1	PREDICTED: mediator of RNA polymerase II transcription subunit 25 isoform X2 [Fragaria vesca subsp. vesca]	4.8	4	4	5	855	92.5306	8.57275	1.04629	0.927959	1.16492	1.04639	0.805804	0.780436	0.871061	0.819101	1.27749	0.0365482
FANhyb_icon19788725_s.1.g00001.1	/partial	23.26	1	2	4	86	9.58998	5.90967	1.005	1.1399	1.22754	1.12415	0.893743	0.876491	0.870037	0.88009	1.27731	0.0199751
FANhyb_rscf00004492.1.g00001.1	FANhyb_rscf00004492.1.g00001.1	12.2	3	3	4	246	27.3275	10.4917	1.01684	1.09466	1.17042	1.09397	0.979377	0.794008	0.79909	0.857492	1.27578	0.034939
XP_004308063.1	PREDICTED: mediator of RNA polymerase II transcription subunit 36a [Fragaria vesca subsp. vesca]	25.66	7	7	24	304	32.5368	10.0229	1.15007	1.22431	1.24813	1.2075	1.04826	0.883055	0.908791	0.946703	1.27548	0.0116485
FANhyb_rscf00001674.1.g00001.1	/partial	0.98	1	1	1	1025	114.048	5.87158	1.09814	1.19115	1.09618	1.12849	0.97869	0.843428	0.833526	0.885215	1.27482	0.0124695
XP_004309480.1	PREDICTED: beta-glucosidase 42 [Fragaria vesca subsp. vesca]	8.18	4	4	5	489	55.9427	5.59229	1.36534	1.54934	1.48951	1.46806	1.27183	1.06772	1.11616	1.1519	1.27446	0.0182316
XP_004294313.1	PREDICTED: probable NAD(P)H dehydrogenase (quinone) FQR1-like 1 [Fragaria vesca subsp. vesca]	50	6	9	38	204	21.7449	6.53662	1.06005	1.16134	1.16881	1.13007	0.840688	0.936184	0.883661	0.886844	1.27426	0.00551111
XP_011469001.1	PREDICTED: dicer-like protein 4 [Fragaria vesca subsp. vesca]	1.89	2	3	5	1638	182.986	6.43018	1.05238	1.08396	0.933163	1.02317	0.824067	0.713355	0.87155	0.802991	1.27419	0.0284163
FANhyb_icon00009886_a.1.g00001.1	FANhyb_icon00009886_a.1.g00001.1	9.57	1	1	2	94	10.7137	9.80322	1.10925	1.10405	1.23247	1.14859	0.895565	0.946495	0.862993	0.901685	1.27383	0.00702374
XP_004298966.1	PREDICTED: protein MODIFIER OF SNC1 1 [Fragaria vesca subsp. vesca]	8.56	2	10	12	1554	168.169	9.27588	1.16316	1.17339	1.13403	1.15686	0.958165	0.92615	0.841665	0.90866	1.27315	0.00249219
XP_004303839.1	PREDICTED: ATP synthase subunit epsilon, mitochondrial [Fragaria vesca subsp. vesca]	42.03	3	3	5	69	7.79989	8.90967	0.992541	1.05494	0.956365	1.00128	0.854595	0.681139	0.825115	0.78695	1.27236	0.0243731
XP_004289285.1	PREDICTED: DNA polymerase delta catalytic subunit [Fragaria vesca subsp. vesca]	5.87	6	6	7	1090	123.44	8.104	1.03009	1.23584	1.26644	1.17746	0.945673	0.929424	0.901861	0.925653	1.27203	0.0287352
FANhyb_rscf00001514.1.g00001.1	/TE/partial	3.57	1	3	4	728	79.9044	9.20264	1.43368	1.54188	1.65021	1.54192	1.38012	1.06905	1.18899	1.21272	1.27146	0.0402854
FANhyb_rscf00000291.1.g00002.1	FANhyb_rscf00000291.1.g00002.1	34.19	2	20	38	778	86.2087	6.55127	0.993718	0.930262	1.05779	0.993922	0.723416	0.727684	0.894324	0.781808	1.27131	0.0343683
XP_004294179.1	PREDICTED: actin-related protein 4-like [Fragaria vesca subsp. vesca]	38.16	11	11	25	435	47.7738	5.33838	1.09513	1.04265	1.11662	1.0848	0.829911	0.818615	0.912649	0.853725	1.27067	0.00331587
XP_004302755.1	PREDICTED: soluble inorganic pyrophosphatase 1 [Fragaria vesca subsp. vesca]	25.93	3	5	15	243	27.492	6.03662	1.17919	1.04427	1.13527	1.11957	0.854547	0.815483	0.973944	0.881325	1.27033	0.0184663
FANhyb_rscf00001571.1.g00001.1	FANhyb_rscf00001571.1.g00001.1	1.42	1	2	3	1054	114.322	6.17627	0.927389	0.8095	0.972516	0.903135	0.639104	0.71244	0.781654	0.711066	1.27011	0.0393155
XP_004307261.1	PREDICTED: eukaryotic translation initiation factor 4G [Fragaria vesca subsp. vesca]	22.68	14	31	62	1821	196.281	7.54736	1.05291	1.1376	1.14941	1.11331	0.898762	0.859391	0.871501	0.876551	1.2701	0.00189671
XP_004288550.1	PREDICTED: SWR1-complex protein 4 [Fragaria vesca subsp. vesca]	13.02	4	4	6	430	48.6754	9.39307	1.02872	1.14672	1.0677	1.08104	0.870386	0.811088	0.876356	0.85261	1.26792	0.00485685
FANhyb_rscf00005750.1.g00001.1	FANhyb_rscf00005750.1.g00001.1	18.37	2	2	5	98	11.1489	10.1401	1.09751	1.29748	1.37748	1.25749	1.04211	0.996223	0.941033	0.993121	1.2662	0.0400935
FANhyb_rscf00001010.1.g00003.1	FANhyb_rscf00001010.1.g00003.1	29.63	1	3	12	135	15.5647	10.7993	1.22664	1.34186	1.46182	1.34344	1.11622	1.04903	1.01797	1.06107	1.26612	0.0187036
FANhyb_rscf00004094.1.g00001.1	FANhyb_rscf00004094.1.g00001.1	10.13	7	7	12	701	77.5184	8.104	1.09097	1.03935	1.17578	1.10203	0.918344	0.792218	0.902281	0.870948	1.26533	0.0146668
XP_011466800.1	PREDICTED: histone deacetylase HDT1 [Fragaria vesca subsp. vesca]	17.47	5	5	14	269	29.1322	5.46533	1.15129	1.20389	1.3331	1.22943	1.06613	0.906353	0.942676	0.971718	1.26521	0.0236967
XP_004287781.2	PREDICTED: la-related protein 1C-like [Fragaria vesca subsp. vesca]	15.33	6	6	9	535	56.9179	9.77393	1.24671	1.30116	1.1675	1.23846	0.978558	0.968453	0.989557	0.978856	1.26521	0.00271652
XP_004299366.1	PREDICTED: 60S ribosomal protein L34 [Fragaria vesca subsp. vesca]	38.33	1	5	22	120	13.6587	11.6636	1.08613	1.33577	1.20526	1.20905	0.981464	0.952046	0.934807	0.956106	1.26456	0.0261089
XP_004303527.1	PREDICTED: peptidyl-prolyl cis-trans isomerase CYP18-2 [Fragaria vesca subsp. vesca]	24.39	3	3	6	164	18.1081	7.45947	1.12931	1.28683	1.23196	1.21603	0.964073	0.978841	0.942691	0.961868	1.26424	0.00581184
FANhyb_icon19934041_s.1.g00001.1	/partial	12.3	1	2	4	122	12.7075	8.48486	0.963461	0.911586	1.00806	0.961037	0.75951	0.66174	0.85935	0.7602	1.26419	0.034082
FANhyb_rscf00000033.1.g00024.1	FANhyb_rscf00000033.1.g00024.1	6.11	3	3	5	458	51.5561	6.0874	1.14718	1.28176	1.3496	1.25951	0.982549	1.0851	0.92313	0.996927	1.26339	0.0259361
FANhyb_rscf00001004.1.g00003.1	/TE	26.08	1	7	14	418	45.678	5.42725	1.04719	0.886662	1.10865	1.01417	0.765773	0.796089	0.846427	0.802763	1.26335	0.0395456
XP_011470068.1	PREDICTED: luc7-like protein 3 [Fragaria vesca subsp. vesca]	14.66	5	5	7	348	40.3664	8.93896	1.06717	1.22286	1.12596	1.13867	0.963057	0.860693	0.880341	0.901364	1.26327	0.0126347
XP_004289795.1	PREDICTED: 40S ribosomal protein S29 [Fragaria vesca subsp. vesca]	30.36	2	2	4	56	6.39909	9.90576	1.16053	0.998401	1.1621	1.10701	0.890874	0.829737	0.90918	0.876597	1.26285	0.0178375
FANhyb_rscf00000262.1.g00008.1	FANhyb_rscf00000262.1.g00008.1	0.41	1	1	1	2455	275.706	6.65381	0.928835	1.06207	1.08198	1.02429	0.878685	0.774149	0.78055	0.811128	1.2628	0.0222333
XP_004293969.1	PREDICTED: SAP-like protein BP-73 [Fragaria vesca subsp. vesca]	11.67	3	3	4	257	28.7143	10.0229	1.15497	1.44832	1.29324	1.29884	1.07749	1.00738	1.00203	1.02897	1.26228	0.0375989
XP_004303773.1	PREDICTED: protein STRUBBELIG-RECEPTOR FAMILY 7 [Fragaria vesca subsp. vesca]	11.44	1	7	11	717	77.4913	6.354	0.834657	0.877435	0.919857	0.877317	0.661657	0.706186	0.721005	0.696282	1.26	0.00398146
XP_004302576.1	PREDICTED: PHD finger protein ALFIN-LIKE 1-like [Fragaria vesca subsp. vesca]	7.11	2	2	5	239	27.0021	5.43994	1.18122	1.05778	1.18664	1.14188	0.893346	0.916759	0.909285	0.906463	1.25971	0.00525716
XP_004288169.1	PREDICTED: 40S ribosomal protein S6-like [Fragaria vesca subsp. vesca]	31.05	6	10	36	248	28.2915	10.7407	1.21512	1.16955	1.2341	1.20626	1.04531	0.872444	0.955694	0.957816	1.25938	0.00968277
XP_004288602.1	PREDICTED: polyadenylate-binding protein RBP47B' [Fragaria vesca subsp. vesca]	21.6	2	7	9	412	45.5593	5.45264	1.09579	0.927901	1.04776	1.02382	0.853135	0.803012	0.782731	0.812959	1.25937	0.0176094
XP_004300041.1	PREDICTED: uncharacterized RNA-binding protein C1827.05c [Fragaria vesca subsp. vesca]	26.43	3	3	4	227	25.8992	10.0815	1.0751	1.20847	1.2624	1.18199	0.883022	0.967375	0.966163	0.938853	1.25897	0.0174777
XP_004299114.1	PREDICTED: SART-1 family protein DOT2 [Fragaria vesca subsp. vesca]	14.73	12	12	15	930	106.737	5.97314	1.08878	1.01629	1.00562	1.0369	0.859615	0.768901	0.843976	0.824164	1.25812	0.00513933
XP_004291952.1	PREDICTED: probable replication factor C subunit 1 [Fragaria vesca subsp. vesca]	26.01	12	26	57	961	103.935	5.38916	1.03139	1.01877	1.14976	1.06664	0.907767	0.756433	0.879733	0.847978	1.25786	0.0248766
XP_004304642.1	PREDICTED: polyribonucleotide nucleotidyltransferase 2, mitochondrial [Fragaria vesca subsp. vesca]	1.75	1	1	2	969	106.138	6.37939	1.13878	1.00946	1.06936	1.07253	0.788495	0.942664	0.827015	0.852725	1.25777	0.0209559
XP_004291866.1	PREDICTED: protein RER1B-like [Fragaria vesca subsp. vesca]	4.12	1	1	1	194	21.9845	9.24658	1.24715	1.17829	1.21696	1.21413	0.982847	1.03039	0.884385	0.965874	1.25703	0.00634476
XP_004308094.1	PREDICTED: pre-mRNA cleavage factor Im 25 kDa subunit 2 [Fragaria vesca subsp. vesca]	33.5	5	5	10	200	22.9159	9.12939	1.05706	1.28556	1.2165	1.18637	1.01635	0.903374	0.912216	0.943981	1.25678	0.0342722
XP_011460107.1	PREDICTED: WRKY transcription factor 1 isoform X3 [Fragaria vesca subsp. vesca]	4.23	2	2	2	473	51.8271	7.41553	1.16364	1.11158	1.26705	1.18075	1.06875	0.910056	0.840497	0.939769	1.25643	0.0417548
FANhyb_rscf00004472.1.g00001.1	/partial	6.43	2	2	2	451	48.7395	5.49072	1.20956	1.08724	1.18523	1.16067	0.801562	0.971626	0.998959	0.924049	1.25607	0.030557
FANhyb_icon00009704_a.1.g00001.1	/partial	15.73	1	1	1	89	10.0011	9.51025	1.0797	1.26244	1.18539	1.17584	1.00517	0.921337	0.882712	0.936406	1.2557	0.0202273
XP_004293415.1	PREDICTED: nuclear inhibitor of protein phosphatase 1 [Fragaria vesca subsp. vesca]	14.59	4	4	5	370	40.3696	5.96045	1.13417	1.31434	1.34359	1.26403	0.980262	0.949333	1.09131	1.00697	1.25529	0.0305236
FANhyb_rscf00000061.1.g00018.1	FANhyb_rscf00000061.1.g00018.1	15.53	2	2	6	103	11.4618	7.81104	1.15209	1.27275	1.26824	1.23103	0.847613	1.00768	1.08768	0.980992	1.25488	0.0365131
XP_004294926.1	PREDICTED: heterogeneous nuclear ribonucleoprotein 1 [Fragaria vesca subsp. vesca]	30.31	9	9	44	353	36.7096	8.68994	1.14228	1.21095	1.21959	1.19094	0.930079	0.993692	0.923421	0.949064	1.25486	0.00187885
FANhyb_rscf00000544.1.g00005.1	FANhyb_rscf00000544.1.g00005.1	28.44	4	4	4	211	24.2299	7.25439	1.39467	1.47136	1.5297	1.46524	1.2414	1.18328	1.08268	1.16912	1.25329	0.00814581
XP_011459559.1	PREDICTED: structural maintenance of chromosomes protein 4-like [Fragaria vesca subsp. vesca]	9.24	2	12	16	1245	141.644	6.32861	0.942201	1.04994	1.14744	1.04653	0.813887	0.787349	0.904718	0.835318	1.25285	0.0377983
FANhyb_rscf00000787.1.g00008.1	FANhyb_rscf00000787.1.g00008.1	1.72	1	1	1	580	65.6756	8.32373	1.16709	1.29854	1.20345	1.22303	1.0813	0.922678	0.92591	0.976628	1.2523	0.0196319
XP_011461693.1	PREDICTED: mediator of RNA polymerase II transcription subunit 13 isoform X5 [Fragaria vesca subsp. vesca]	1.48	3	3	3	1954	210.972	5.65576	1.08893	1.06484	1.15383	1.10253	1.01011	0.751373	0.879827	0.880437	1.25225	0.0487399
FANhyb_rscf00000206.1.g00004.1	FANhyb_rscf00000206.1.g00004.1	17.33	4	4	9	300	34.2051	8.03076	1.14797	1.31468	1.30752	1.25673	1.00143	1.01035	1.00099	1.00426	1.2514	0.00978989
XP_004295127.1	PREDICTED: serrate RNA effector molecule [Fragaria vesca subsp. vesca]	28.25	16	18	37	754	85.0141	7.50342	1.02467	0.961144	1.05749	1.01444	0.800857	0.832186	0.801239	0.811427	1.25019	0.00252699
XP_004290689.1	PREDICTED: auxin-binding protein T85 [Fragaria vesca subsp. vesca]	7.77	1	1	1	193	21.7181	5.50342	1.19183	1.22135	1.23479	1.21599	0.963769	0.966683	0.989089	0.97318	1.2495	8.51754e-05
XP_004294168.1	PREDICTED: alpha,alpha-trehalose-phosphate synthase [UDP-forming] 1 [Fragaria vesca subsp. vesca]	2.6	3	3	3	922	104.262	6.75635	1.02189	1.25713	1.21341	1.16414	0.941267	0.978185	0.875981	0.931811	1.24933	0.0410629
XP_004290221.1	PREDICTED: uncharacterized protein At4g13200, chloroplastic [Fragaria vesca subsp. vesca]	15.21	3	3	7	217	22.7685	5.70654	1.09121	1.0403	1.10829	1.07994	0.904481	0.881919	0.809649	0.865349	1.24798	0.00364072
XP_004293498.1	PREDICTED: splicing factor 3B subunit 2 isoform X1 [Fragaria vesca subsp. vesca]	24.31	10	10	19	580	66.4646	5.33838	1.15069	1.11032	1.23145	1.16415	0.956679	0.875285	0.967275	0.93308	1.24764	0.00734549
FANhyb_rscf00000038.1.g00008.1	FANhyb_rscf00000038.1.g00008.1	13.93	5	5	8	359	39.883	8.55811	1.12975	1.17576	1.07235	1.12596	0.807308	0.949949	0.952462	0.90324	1.24657	0.0169659
XP_004299660.1	PREDICTED: 40S ribosomal protein S6 [Fragaria vesca subsp. vesca]	34.14	8	12	40	249	28.2895	10.7554	1.16925	1.34262	1.33887	1.28358	1.11804	1.00779	0.96405	1.02996	1.24624	0.0257768
XP_004299788.1	PREDICTED: pre-mRNA-splicing factor 38B [Fragaria vesca subsp. vesca]	4.31	2	2	2	418	48.8496	9.92041	1.12814	1.23887	1.21365	1.19355	0.966311	0.925712	0.981954	0.957992	1.24589	0.00326877
FANhyb_rscf00000119.1.g00002.1	/pseudo	9.61	6	7	29	801	89.7599	8.07471	1.07256	1.33091	1.29091	1.23146	0.99805	0.95581	1.01146	0.98844	1.24586	0.0414301
XP_004293403.1	PREDICTED: sister chromatid cohesion protein PDS5 homolog A [Fragaria vesca subsp. vesca]	24.22	32	32	59	1672	187.314	6.62451	1.06758	1.06298	1.15832	1.09629	0.96083	0.780629	0.898817	0.880092	1.24566	0.0242931
XP_004291257.1	PREDICTED: replication protein A 32 kDa subunit A-like [Fragaria vesca subsp. vesca]	32.73	3	6	10	278	30.5339	5.24951	1.0074	1.01688	1.19828	1.07419	0.818461	0.93549	0.833181	0.862377	1.24561	0.0426417
XP_004288645.1	PREDICTED: uncharacterized protein LOC101291867 [Fragaria vesca subsp. vesca]	8.86	7	7	10	801	91.6284	7.06396	1.04053	1.03083	1.12481	1.06539	0.876675	0.798402	0.892188	0.855755	1.24497	0.0073023
XP_004287452.1	PREDICTED: ninja-family protein mc410 [Fragaria vesca subsp. vesca]	7.41	4	4	5	499	53.6966	5.64307	1.08783	1.1225	1.00091	1.07042	0.910188	0.819711	0.850078	0.859992	1.24468	0.00939147
XP_004290327.1	PREDICTED: uncharacterized protein LOC101306482 [Fragaria vesca subsp. vesca]	3.14	1	1	1	255	28.6723	9.36377	1.13054	1.17456	1.13234	1.14581	0.89493	0.945931	0.921997	0.920953	1.24416	0.000399145
XP_011467028.1	PREDICTED: factor of DNA methylation 1 [Fragaria vesca subsp. vesca]	19.69	10	12	18	640	74.2027	6.02393	1.01381	1.09785	1.21653	1.1094	0.884748	0.895407	0.895441	0.891865	1.24391	0.0209719
XP_011459107.1	PREDICTED: DEAD-box ATP-dependent RNA helicase 28 [Fragaria vesca subsp. vesca]	5.65	5	5	7	743	83.2036	8.86572	1.01322	1.13852	1.13414	1.09529	0.981786	0.81677	0.843419	0.880658	1.24372	0.0307139
FANhyb_icon00006234_a.1.g00001.1	FANhyb_icon00006234_a.1.g00001.1	40.98	2	7	16	183	21.1986	5.46533	1.22037	1.38815	1.3895	1.33267	1.07974	1.10204	1.03381	1.07186	1.24333	0.0119387
FANhyb_rscf00000252.1.g00011.1	/TE	1.21	2	2	2	1482	165.2	8.25049	1.15847	1.37189	1.25727	1.26255	1.12098	0.943611	0.983085	1.01589	1.24279	0.0393638
XP_011468400.1	PREDICTED: elongator complex protein 4-like [Fragaria vesca subsp. vesca]	3.59	1	1	1	362	39.6059	8.11865	1.26131	1.48156	1.30125	1.34804	1.1502	1.02828	1.07558	1.08469	1.24279	0.0262148
FANhyb_rscf00001231.1.g00002.1	FANhyb_rscf00001231.1.g00002.1	6.36	1	1	1	173	18.9188	5.85889	1.29128	1.35893	1.29149	1.3139	1.14927	0.992094	1.03157	1.05764	1.24229	0.00804715
XP_004295261.2	PREDICTED: polyadenylate-binding protein RBP45B [Fragaria vesca subsp. vesca]	28.54	7	9	22	410	45.2197	6.37939	1.05954	1.29402	1.29024	1.2146	0.984025	0.972366	0.977814	0.978068	1.24184	0.0381157
FANhyb_rscf00000222.1.g00017.1	FANhyb_rscf00000222.1.g00017.1	9.09	3	3	4	308	34.252	8.5874	1.156	1.1204	1.07399	1.1168	0.985294	0.797302	0.915734	0.899443	1.24165	0.02206
FANhyb_icon00000226_a.1.g00001.1	/TE	9.09	2	2	2	187	21.006	4.44971	0.899995	0.942659	0.973914	0.938856	0.653918	0.746105	0.868426	0.75615	1.24163	0.0498073
XP_004293991.1	PREDICTED: DNA-damage-repair/toleration protein DRT111, chloroplastic [Fragaria vesca subsp. vesca]	13.47	5	5	6	386	42.7007	5.70654	1.06689	1.16343	1.14751	1.12594	0.850663	0.96087	0.911313	0.907615	1.24055	0.00750236
XP_004296676.1	PREDICTED: 60S ribosomal protein L27a-3 [Fragaria vesca subsp. vesca]	58.9	2	10	55	146	16.325	10.5356	1.05789	1.0656	1.02687	1.05012	0.900527	0.730429	0.908559	0.846505	1.24053	0.0264167
XP_004298739.1	PREDICTED: uncharacterized protein LOC101313699 isoform X1 [Fragaria vesca subsp. vesca]	10.03	5	8	10	1007	114.554	9.01221	0.970626	0.999596	0.978421	0.982881	0.70561	0.811303	0.860374	0.792429	1.24034	0.0148782
XP_004297601.1	PREDICTED: DEAD-box ATP-dependent RNA helicase 20 [Fragaria vesca subsp. vesca]	32.28	10	14	30	505	55.8067	8.89502	1.08411	1.06935	1.07228	1.07525	0.922595	0.844347	0.83424	0.867061	1.24011	0.00181452
XP_004303444.1	PREDICTED: ubiquitin carboxyl-terminal hydrolase 26 [Fragaria vesca subsp. vesca]	4.88	4	4	6	1085	122.432	5.64307	0.946626	0.933743	0.957332	0.9459	0.768358	0.711843	0.808705	0.762969	1.23976	0.00319121
FANhyb_icon00016877_a.1.g00001.1	/partial	39.8	2	2	2	98	11.0687	6.53662	1.11559	1.16236	1.098	1.12532	0.943273	0.814861	0.968614	0.908916	1.23809	0.0135144
FANhyb_rscf00007557.1.g00001.1	/partial	15.81	7	7	18	430	45.2322	5.47803	1.04187	1.03813	1.07111	1.05037	0.883808	0.836014	0.825386	0.848402	1.23806	0.000626423
FANhyb_rscf00001419.1.g00002.1	FANhyb_rscf00001419.1.g00002.1	4.08	1	1	3	343	38.9447	6.91748	1.04362	0.98465	1.06557	1.03128	0.786292	0.919685	0.79451	0.833496	1.23729	0.016148
XP_004302263.1	PREDICTED: pre-mRNA-splicing factor 38 [Fragaria vesca subsp. vesca]	8.29	3	3	7	386	46.6123	8.83643	1.06689	1.02859	1.05943	1.05164	0.883737	0.760563	0.905906	0.850069	1.23712	0.0124875
FANhyb_icon00000549_a.1.g00001.1	/partial	42.45	1	5	9	106	11.306	10.2573	0.927246	0.928281	1.09129	0.982273	0.780782	0.807248	0.794353	0.794128	1.23692	0.026826
FANhyb_rscf00000157.1.g00010.1	FANhyb_rscf00000157.1.g00010.1	46.72	6	16	53	259	29.4205	10.1694	1.11046	1.01507	1.12192	1.08248	0.92425	0.808907	0.892371	0.875176	1.23688	0.0126949
FANhyb_icon00002064_a.1.g00001.1	/partial	4.29	1	1	1	163	18.3513	5.78271	1.27494	1.37569	1.43084	1.36049	1.1233	1.07047	1.10656	1.10011	1.23669	0.00569722
XP_004309940.1	PREDICTED: 50S ribosomal protein L35, chloroplastic [Fragaria vesca subsp. vesca]	9.33	1	1	1	150	16.9403	11.9272	1.14895	1.2027	1.13989	1.16384	1.03104	0.85163	0.94093	0.941201	1.23655	0.0158581
XP_004306793.1	PREDICTED: uncharacterized protein LOC101303265 [Fragaria vesca subsp. vesca]	32.05	3	3	4	78	8.55041	8.45557	1.17955	1.02589	1.18905	1.13149	0.935949	0.862532	0.946666	0.915049	1.23654	0.0215564
XP_004302336.1	PREDICTED: probable receptor-like protein kinase At5g18500 [Fragaria vesca subsp. vesca]	13.33	5	6	11	510	56.7293	7.94287	0.951885	1.01943	1.04375	1.00502	0.695461	0.841494	0.901828	0.812928	1.2363	0.0458834
FANhyb_rscf00000049.1.g00003.1	FANhyb_rscf00000049.1.g00003.1	3.04	2	2	3	593	64.1515	6.78564	0.950438	0.845113	0.905077	0.900209	0.640853	0.741469	0.803223	0.728515	1.23568	0.0380351
XP_004291660.1	PREDICTED: ribosome biogenesis protein BRX1 [Fragaria vesca subsp. vesca]	6.67	2	2	3	315	36.466	9.65674	1.14157	1.0923	1.12965	1.12117	1.03512	0.817264	0.870197	0.907528	1.23541	0.0336508
XP_011465959.1	PREDICTED: mediator of RNA polymerase II transcription subunit 14 isoform X2 [Fragaria vesca subsp. vesca]	1.53	2	2	3	1826	198.258	7.56201	0.945494	0.962866	1.07427	0.99421	0.848989	0.709927	0.855751	0.804889	1.23521	0.0385121
XP_011464198.1	PREDICTED: programmed cell death protein 4 [Fragaria vesca subsp. vesca]	39.07	1	18	49	540	59.8087	4.90674	0.817634	0.749299	0.861104	0.809345	0.593452	0.667872	0.705067	0.655463	1.23477	0.0291075
XP_004300017.1	PREDICTED: survival of motor neuron-related-splicing factor 30 isoform X1 [Fragaria vesca subsp. vesca]	30.82	6	6	9	305	33.8019	5.32568	1.10518	1.10216	1.28411	1.16382	0.92276	0.918016	0.988713	0.943163	1.23395	0.0265413
XP_004310064.1	PREDICTED: nuclear pore complex protein NUP54 [Fragaria vesca subsp. vesca]	24.18	7	7	13	397	43.3577	6.96143	1.17641	1.3909	1.37698	1.31476	1.17149	1.01889	1.00629	1.06556	1.23387	0.0461747
XP_004303844.1	PREDICTED: U1 small nuclear ribonucleoprotein A [Fragaria vesca subsp. vesca]	23.77	7	7	19	324	35.1956	7.6499	1.08951	1.08158	1.11533	1.09548	0.900864	0.818653	0.944932	0.88815	1.23344	0.0056851
FANhyb_icon00007350_a.1.g00001.1	FANhyb_icon00007350_a.1.g00001.1	52.38	6	12	20	252	27.312	4.4624	1.06172	1.13296	1.12798	1.10755	0.847694	0.977453	0.868713	0.897953	1.23342	0.0106051
XP_004290921.1	PREDICTED: UDP-sugar pyrophosphorylase [Fragaria vesca subsp. vesca]	23.24	2	11	15	611	67.6125	5.79541	1.02998	0.985441	1.12824	1.04789	0.948976	0.790525	0.809403	0.849635	1.23334	0.0387182
XP_004307683.1	PREDICTED: multiple inositol polyphosphate phosphatase 1 isoform X1 [Fragaria vesca subsp. vesca]	12.73	2	6	6	495	55.9411	6.94678	0.999022	1.02652	1.02374	1.01643	0.839745	0.836255	0.797137	0.824379	1.23296	0.000290937
XP_004306621.1	PREDICTED: heterogeneous nuclear ribonucleoprotein R isoform X2 [Fragaria vesca subsp. vesca]	18.3	8	8	17	481	52.7215	4.99561	1.08452	0.986277	1.06275	1.04452	0.763871	0.916256	0.861689	0.847272	1.2328	0.0212241
XP_004297284.1	PREDICTED: peptidyl-prolyl cis-trans isomerase NIMA-interacting 4 [Fragaria vesca subsp. vesca]	24.49	2	2	2	147	14.9405	9.43701	1.08735	1.07592	1.13147	1.09824	0.998589	0.817671	0.857619	0.891293	1.23219	0.0226827
FANhyb_rscf00000134.1.g00015.1	FANhyb_rscf00000134.1.g00015.1	11.34	5	5	5	494	55.644	5.33838	0.986491	1.10052	1.02865	1.03855	0.794707	0.870423	0.863803	0.842978	1.23201	0.00896195
XP_004304184.2	PREDICTED: kanadaptin [Fragaria vesca subsp. vesca]	10.24	1	6	8	742	82.3399	5.021	0.893773	0.889295	0.951017	0.911362	0.747347	0.677158	0.796126	0.74021	1.23122	0.0126829
XP_011462845.1	PREDICTED: pre-mRNA-splicing factor ISY1 homolog [Fragaria vesca subsp. vesca]	36.09	9	9	16	302	35.5376	7.98682	1.03183	0.948979	1.05287	1.01123	0.768928	0.85188	0.844148	0.821652	1.23072	0.010104
FANhyb_icon00004175_a.1.g00001.1	/partial	10.47	2	2	5	258	29.0908	9.14404	0.996834	0.861266	1.0416	0.966568	0.790246	0.762255	0.803827	0.785443	1.2306	0.0311123
XP_004302154.1	PREDICTED: aquaporin SIP1-2 [Fragaria vesca subsp. vesca]	10.13	1	2	5	237	25.0472	9.08545	0.973206	1.18092	1.10414	1.08609	0.933819	0.878377	0.836823	0.883007	1.22999	0.0384477
XP_004304146.1	PREDICTED: protein decapping 5-like [Fragaria vesca subsp. vesca]	5.7	2	2	2	667	70.9445	8.30908	1.2182	1.07955	1.09014	1.12929	0.92913	1.014	0.812437	0.918523	1.22947	0.0455391
FANhyb_rscf00001049.1.g00002.1	FANhyb_rscf00001049.1.g00002.1	2.61	1	1	1	307	32.9739	8.30908	1.21373	1.21751	1.20359	1.21161	1.04791	0.847241	1.06129	0.98548	1.22946	0.0310634
XP_011457833.1	PREDICTED: zinc finger BED domain-containing protein DAYSLEEPER-like isoform X2 [Fragaria vesca subsp. vesca]	21.37	16	18	37	917	103.416	4.95752	1.05369	1.0615	1.12663	1.08061	0.921062	0.81748	0.899444	0.879329	1.2289	0.00676291
XP_011458648.1	PREDICTED: uncharacterized protein LOC101306583 isoform X2 [Fragaria vesca subsp. vesca]	5.67	3	3	3	988	109.231	6.15088	1.07199	1.00791	1.13746	1.07245	0.953987	0.865463	0.799309	0.87292	1.22858	0.026812
FANhyb_rscf00000005.1.g00034.1	FANhyb_rscf00000005.1.g00034.1	20.47	3	3	5	171	19.2101	4.83057	1.08346	1.10016	1.15386	1.11249	1.01217	0.891603	0.815668	0.906482	1.22726	0.0278964
FANhyb_rscf00000308.1.g00011.1	FANhyb_rscf00000308.1.g00011.1	10.06	1	1	1	159	17.3776	10.2573	1.27424	1.40667	1.22254	1.30115	1.13384	1.02318	1.02442	1.06048	1.22694	0.0218047
FANhyb_rscf00000634.1.g00006.1	FANhyb_rscf00000634.1.g00006.1	6.75	2	4	5	622	69.9046	6.49365	0.929246	1.01545	1.02221	0.988969	0.797569	0.768872	0.852452	0.806298	1.22656	0.00915961
XP_004309444.1	PREDICTED: 60S ribosomal protein L6-1-like [Fragaria vesca subsp. vesca]	49.57	8	14	47	232	25.9153	10.1548	1.19348	1.28263	1.3038	1.25997	1.08798	0.985522	1.00834	1.02728	1.22651	0.00713342
FANhyb_icon00001195_a.1.g00001.1	/partial	3.8	1	1	2	184	19.6257	7.91357	1.11444	1.0039	1.0946	1.07098	0.822871	0.907786	0.89	0.873552	1.22601	0.00988253
FANhyb_rscf00001191.1.g00002.1	FANhyb_rscf00001191.1.g00002.1	12.35	5	5	10	405	45.8905	8.07471	1.05299	1.1554	1.13047	1.11296	0.981167	0.9249	0.818046	0.908038	1.22567	0.0227474
FANhyb_rscf00000023.1.g00009.1	FANhyb_rscf00000023.1.g00009.1	17.39	3	3	5	161	18.5009	10.4624	1.04262	1.25399	1.17588	1.15749	0.918393	0.945277	0.969471	0.94438	1.22567	0.0283266
XP_004290736.1	PREDICTED: RNA-binding protein 39 [Fragaria vesca subsp. vesca]	12.07	4	6	15	588	66.5102	6.68311	1.11966	1.20256	1.14882	1.15701	1.01825	0.852154	0.962438	0.94428	1.22529	0.017496
XP_004302283.1	PREDICTED: UMP-CMP kinase 3-like [Fragaria vesca subsp. vesca]	33.97	5	8	28	209	23.1239	6.81494	1.15725	1.15668	1.24401	1.18598	0.86105	1.07778	0.966013	0.96828	1.22483	0.0343082
XP_004294038.1	PREDICTED: histone deacetylase HDT1-like [Fragaria vesca subsp. vesca]	34.34	11	11	34	297	31.9132	4.86865	1.10227	0.959762	1.02008	1.02737	0.899686	0.788068	0.830002	0.839252	1.22415	0.0232211
XP_004300573.1	PREDICTED: nuclear autoantigenic sperm protein [Fragaria vesca subsp. vesca]	29.46	2	10	29	482	51.0846	4.4751	1.12586	1.22853	1.18619	1.18019	0.876558	1.03714	0.978644	0.964113	1.22412	0.017725
XP_004289737.1	PREDICTED: protein TRI1 [Fragaria vesca subsp. vesca]	31.25	6	6	13	144	15.5564	10.272	1.0086	1.11545	1.19728	1.10711	0.825776	0.914102	0.973759	0.904546	1.22394	0.0435001
FANhyb_rscf00006738.1.g00001.1	/partial	3.86	1	1	1	363	40.9107	6.29053	0.98571	0.924477	1.05583	0.988671	0.789932	0.794166	0.839885	0.807994	1.22361	0.0118038
XP_004307736.1	PREDICTED: aminoacyl tRNA synthase complex-interacting multifunctional protein 1 [Fragaria vesca subsp. vesca]	21.41	2	7	11	397	43.0865	7.38623	1.22101	1.46254	1.32346	1.33567	1.15388	1.11201	1.00889	1.09159	1.2236	0.0411541
FANhyb_rscf00000615.1.g00002.1	FANhyb_rscf00000615.1.g00002.1	6.05	2	2	2	430	46.7943	8.83643	1.06937	1.14968	1.07063	1.09656	0.838124	0.948041	0.902793	0.896319	1.2234	0.00849543
XP_011463030.1	PREDICTED: mediator-associated protein 1-like [Fragaria vesca subsp. vesca]	16.07	3	7	15	392	43.2733	5.03369	1.00541	0.910032	0.966334	0.960592	0.737254	0.815644	0.802832	0.785243	1.2233	0.0088902
XP_004292379.1	PREDICTED: protein argonaute 18 [Fragaria vesca subsp. vesca]	28.46	9	9	23	369	38.9637	9.84717	1.20584	1.19501	1.26986	1.22357	1.03545	0.933761	1.03266	1.00063	1.2228	0.0054499
FANhyb_rscf00001038.1.g00007.1	FANhyb_rscf00001038.1.g00007.1	17.13	8	8	11	572	63.6361	5.90967	0.979778	1.02266	1.16698	1.05647	0.884081	0.79989	0.90836	0.86411	1.22261	0.0424658
FANhyb_rscf00006182.1.g00001.1	/partial	21.55	2	8	15	464	52.245	9.56885	1.10775	1.3753	1.2531	1.24538	0.969984	1.04718	1.04032	1.01916	1.22197	0.0494616
FANhyb_rscf00000676.1.g00002.1	FANhyb_rscf00000676.1.g00002.1	4.78	3	3	3	669	74.8583	5.69385	0.969851	1.08518	1.09862	1.05122	0.81483	0.843009	0.925063	0.860967	1.22097	0.0223752
FANhyb_rscf00000577.1.g00005.1	FANhyb_rscf00000577.1.g00005.1	11.92	9	9	11	713	79.195	7.6792	0.973125	0.885683	0.972139	0.943649	0.739008	0.760006	0.819858	0.772958	1.22083	0.0106669
XP_011470769.1	PREDICTED: RNA polymerase-associated protein CTR9 homolog [Fragaria vesca subsp. vesca]	13.77	11	11	14	908	104.143	5.77002	0.949931	0.997434	1.03545	0.994272	0.830272	0.729125	0.884504	0.814633	1.22051	0.0256583
XP_011458268.1	PREDICTED: DNA replication licensing factor MCM4 [Fragaria vesca subsp. vesca]	26.84	18	18	33	827	92.1311	6.52197	1.04928	1.13295	1.21309	1.13177	0.963191	0.944317	0.877715	0.928408	1.21905	0.0195911
FANhyb_rscf00001038.1.g00002.1	FANhyb_rscf00001038.1.g00002.1	3.9	2	2	2	564	62.1375	8.42627	1.0788	0.921767	1.05894	1.01984	0.812031	0.898732	0.799753	0.836839	1.21868	0.035019
XP_004287528.2	PREDICTED: uncharacterized protein LOC101312667 [Fragaria vesca subsp. vesca]	1.87	1	1	3	481	54.0155	5.38916	0.987653	1.14065	1.07835	1.06888	0.966478	0.821173	0.844819	0.87749	1.21811	0.0389155
XP_004302969.1	PREDICTED: eukaryotic translation initiation factor 1A-like [Fragaria vesca subsp. vesca]	26.57	4	4	9	143	16.4332	5.24951	1.04337	0.906506	1.05752	1.00247	0.836245	0.812285	0.821025	0.823185	1.21779	0.0211231
XP_004291624.1	PREDICTED: rRNA-processing protein EFG1-like [Fragaria vesca subsp. vesca]	5.37	2	2	2	335	37.2884	10.4331	1.03166	1.04948	1.11865	1.0666	0.873631	0.979316	0.775422	0.876123	1.21741	0.0419841
FANhyb_rscf00000112.1.g00002.1	FANhyb_rscf00000112.1.g00002.1	20.97	1	4	5	248	27.9643	4.729	1.05203	1.0458	1.17282	1.09022	0.857714	0.919498	0.911738	0.896317	1.21633	0.0132128
XP_004299004.1	PREDICTED: 65-kDa microtubule-associated protein 6 [Fragaria vesca subsp. vesca]	12.81	7	7	7	601	67.9711	6.96143	1.09077	1.02518	1.16599	1.09398	0.944171	0.894473	0.861146	0.89993	1.21563	0.0148141
FANhyb_rscf00000651.1.g00004.1	FANhyb_rscf00000651.1.g00004.1	5.78	3	4	7	813	88.8507	6.90283	1.05965	1.09277	1.08907	1.0805	0.903584	0.837063	0.928669	0.889772	1.21435	0.00286369
XP_011459934.1	PREDICTED: DNA ligase 1-like isoform X2 [Fragaria vesca subsp. vesca]	8.33	5	5	6	732	81.0159	7.38623	1.01485	1.10602	0.98252	1.03446	0.922873	0.823555	0.809545	0.851991	1.21417	0.0237634
XP_004292548.1	PREDICTED: putative transcription elongation factor SPT5 homolog 1 [Fragaria vesca subsp. vesca]	6.72	7	7	10	1041	115.884	5.40186	0.912704	0.882724	1.01913	0.938187	0.763354	0.783321	0.773255	0.77331	1.21321	0.0168805
XP_011461125.1	PREDICTED: serine/threonine-protein kinase D6PKL2 [Fragaria vesca subsp. vesca]	1.55	1	1	1	453	49.8374	7.06396	1.16632	1.29961	1.22379	1.22991	1.0227	0.974541	1.04492	1.01405	1.21286	0.00790463
FANhyb_rscf00003465.1.g00001.1	/partial	8.72	1	1	1	172	19.6007	4.83057	0.891723	0.936816	0.911686	0.913408	0.706895	0.724751	0.829	0.753549	1.21214	0.0165145
XP_004295154.1	PREDICTED: zinc finger CCCH domain-containing protein 14 [Fragaria vesca subsp. vesca]	34	6	7	17	300	31.6593	9.12939	0.988839	1.07421	0.976367	1.01314	0.874871	0.797842	0.835962	0.836225	1.21156	0.0095724
XP_004296683.1	PREDICTED: LOW QUALITY PROTEIN: ATP-dependent DNA helicase 2 subunit KU70 [Fragaria vesca subsp. vesca]	2.39	1	1	1	627	70.4156	5.43994	0.922523	0.952407	1.05782	0.977584	0.738808	0.856188	0.82576	0.806919	1.2115	0.0342554
XP_004306981.1	PREDICTED: protein mago nashi homolog [Fragaria vesca subsp. vesca]	58.28	9	9	23	151	17.767	5.88428	1.18463	1.22694	1.29436	1.23531	1.03809	1.0207	1.00207	1.02028	1.21075	0.00306186
FANhyb_rscf00000085.1.g00011.1	FANhyb_rscf00000085.1.g00011.1	19.35	3	17	29	1106	123.06	4.70361	0.937852	1.09658	1.03514	1.02319	0.815654	0.872332	0.848718	0.845568	1.21006	0.0223255
FANhyb_rscf00000880.1.g00003.1	FANhyb_rscf00000880.1.g00003.1	3.58	2	2	2	755	81.7275	8.14795	0.870928	0.889769	1.05354	0.938079	0.781863	0.778571	0.765464	0.775299	1.20996	0.0489702
FANhyb_rscf00000998.1.g00003.1	FANhyb_rscf00000998.1.g00003.1	28.75	14	17	35	654	70.594	7.31299	1.01937	1.10244	1.04654	1.05612	0.815011	0.879916	0.924356	0.873094	1.20963	0.0102832
FANhyb_rscf00000478.1.g00013.1	FANhyb_rscf00000478.1.g00013.1	7.67	2	2	3	300	34.4709	8.47021	1.02102	1.0259	1.00211	1.01635	0.882216	0.77739	0.868253	0.842619	1.20617	0.00668834
FANhyb_icon00004691_a.1.g00001.1	/partial	3.61	1	1	1	194	21.1255	4.65283	1.1462	1.33293	1.17562	1.21825	1.06031	1.04965	0.921107	1.01036	1.20576	0.0468939
FANhyb_rscf00000018.1.g00001.1	/TE	20	1	27	53	1680	186.427	5.5415	1.1171	1.10859	1.18639	1.13736	0.913795	0.946155	0.970007	0.943319	1.2057	0.00277757
FANhyb_rscf00001170.1.g00001.1	FANhyb_rscf00001170.1.g00001.1	3.92	1	1	1	306	34.2762	5.22412	1.18752	1.23591	1.40901	1.27748	1.06494	1.05073	1.06306	1.05957	1.20565	0.0318532
XP_004287571.1	PREDICTED: DNA repair protein recA homolog 3, mitochondrial [Fragaria vesca subsp. vesca]	15.24	2	4	7	420	45.3385	6.81494	0.984567	1.18485	1.1163	1.09524	0.906614	0.902799	0.916125	0.908512	1.20553	0.0338521
XP_004287234.1	PREDICTED: large proline-rich protein bag6-A [Fragaria vesca subsp. vesca]	7.45	1	4	5	711	75.1447	5.64307	1.16538	1.24377	1.36094	1.2567	1.07475	0.98925	1.06746	1.04382	1.20394	0.0279071
XP_004302847.2	PREDICTED: stem 28 kDa glycoprotein-like [Fragaria vesca subsp. vesca]	10.51	2	2	2	295	33.3391	9.05615	1.09397	1.0527	1.08042	1.0757	0.935842	0.889846	0.85494	0.893542	1.20385	0.00231035
XP_004290200.1	PREDICTED: small ubiquitin-related modifier 2 [Fragaria vesca subsp. vesca]	25	1	2	5	100	11.1284	5.2749	1.08285	1.1135	1.17156	1.12264	0.898351	0.935188	0.968016	0.933852	1.20216	0.00456283
FANhyb_rscf00000179.1.g00009.1	FANhyb_rscf00000179.1.g00009.1	14.07	4	4	7	455	50.6076	6.21436	1.11376	1.15515	1.1853	1.1514	0.885546	1.03275	0.955251	0.957849	1.20207	0.0149525
XP_011470979.1	PREDICTED: uncharacterized protein LOC101298564 isoform X2 [Fragaria vesca subsp. vesca]	8.26	5	5	7	654	72.1937	9.65674	1.19969	1.13047	1.14899	1.15972	0.97182	0.949354	0.974185	0.96512	1.20163	0.000925941
FANhyb_rscf00000078.1.g00012.1	FANhyb_rscf00000078.1.g00012.1	1.04	1	1	4	766	84.8495	7.02002	1.26234	1.34377	1.35474	1.32028	1.14105	1.04928	1.10879	1.09971	1.20058	0.00511258
XP_004299763.1	PREDICTED: 3-oxo-Delta(4,5)-steroid 5-beta-reductase-like [Fragaria vesca subsp. vesca]	10.77	4	5	9	390	43.7387	5.24951	0.986527	1.17484	1.10818	1.08985	1.41937	1.24741	1.25681	1.30787	0.833304	0.0498737
XP_004293553.1	PREDICTED: quinone oxidoreductase PIG3-like [Fragaria vesca subsp. vesca]	15.38	4	5	11	325	34.8944	6.56592	0.991923	0.834242	0.920179	0.915448	1.12494	1.12953	1.04169	1.09872	0.833195	0.0270855
FANhyb_rscf00000001.1.g00005.1	FANhyb_rscf00000001.1.g00005.1	12.4	16	16	47	1436	160.127	7.1665	0.964421	0.995864	0.982031	0.980772	1.19296	1.13852	1.20109	1.17753	0.832909	0.000812649
FANhyb_rscf00000325.1.g00003.1	FANhyb_rscf00000325.1.g00003.1	34.13	3	3	4	126	14.4324	9.05615	0.985845	0.859984	0.926893	0.924241	1.15013	1.04028	1.13923	1.10988	0.83274	0.0211766
XP_004293809.1	PREDICTED: mitochondrial amidoxime reducing component 2-like [Fragaria vesca subsp. vesca]	2.91	1	1	1	309	34.3386	7.15186	0.936498	1.05873	1.0035	0.999575	1.3251	1.13746	1.1391	1.20055	0.832596	0.0484718
FANhyb_icon00000317_a.1.g00001.1	/partial	11.9	2	2	2	168	19.5153	8.52881	0.825798	0.833012	0.846893	0.835234	0.952736	1.02714	1.02999	1.00329	0.832495	0.00296634
XP_004287964.1	PREDICTED: linolenate hydroperoxide lyase, chloroplastic [Fragaria vesca subsp. vesca]	17.61	7	7	17	494	54.959	7.15186	0.925484	0.813652	0.865747	0.868294	0.97618	1.00318	1.14998	1.04311	0.832407	0.0499134
FANhyb_rscf00000872.1.g00006.1	FANhyb_rscf00000872.1.g00006.1	57.17	18	23	87	488	53.7946	6.12549	1.06171	1.0363	0.967511	1.02184	1.28301	1.22368	1.17757	1.22809	0.832058	0.00765803
FANhyb_rscf00000953.1.g00001.1	/TE/partial/pseudo	8.7	10	11	19	1575	172.637	7.21045	0.926434	1.01628	0.878735	0.940485	1.21125	1.11038	1.07151	1.13104	0.831519	0.0302885
FANhyb_rscf00000300.1.g00006.1	/pseudo	2.39	2	2	4	837	93.115	6.43018	0.948003	0.782753	0.818054	0.849603	0.981394	1.05516	1.03052	1.02236	0.831021	0.0342847
XP_011458966.1	PREDICTED: ATP-dependent 6-phosphofructokinase 6 [Fragaria vesca subsp. vesca]	39.21	14	15	37	482	53.038	6.53662	0.901223	0.873743	0.841077	0.872014	1.01479	1.04599	1.08777	1.04952	0.830872	0.00291433
FANhyb_rscf00000076.1.g00002.1	FANhyb_rscf00000076.1.g00002.1	15.42	3	9	29	642	71.1551	9.21729	0.94808	0.888193	0.882298	0.90619	1.01267	1.1298	1.13195	1.09147	0.830245	0.0142754
XP_004292452.1	PREDICTED: armadillo repeat-containing protein 6 [Fragaria vesca subsp. vesca]	12.83	4	4	6	460	48.6111	4.85596	0.919184	0.892255	0.975876	0.929105	1.0947	1.09487	1.16816	1.11924	0.830119	0.00541232
FANhyb_rscf00001461.1.g00002.1	FANhyb_rscf00001461.1.g00002.1	5.65	6	6	6	1185	131.675	6.22705	0.895917	0.957748	0.946805	0.93349	1.14193	1.12419	1.10994	1.12535	0.829508	0.000822789
FANhyb_rscf00000671.1.g00003.1	FANhyb_rscf00000671.1.g00003.1	46.05	4	18	44	506	55.1891	5.52881	1.00259	0.883166	0.914321	0.933357	1.06995	1.12858	1.17792	1.12548	0.829294	0.0155031
FANhyb_rscf00000049.1.g00028.1	/TE	48.87	21	21	57	843	90.4918	5.84619	0.950312	0.923655	0.899772	0.92458	1.07888	1.22036	1.04564	1.11496	0.829249	0.0265599
FANhyb_icon19747013_s.1.g00001.1	/partial	21.88	1	1	3	64	7.18698	9.87646	0.97274	0.837627	0.901546	0.903971	1.11402	1.07902	1.07825	1.09043	0.829004	0.0102318
FANhyb_rscf00000435.1.g00002.1	FANhyb_rscf00000435.1.g00002.1	35.03	1	12	44	431	46.9813	6.25244	0.968346	0.905581	1.00185	0.958594	1.15429	1.09573	1.22073	1.15691	0.828578	0.0123708
XP_004304671.2	PREDICTED: GDSL esterase/lipase At5g14450-like [Fragaria vesca subsp. vesca]	27.72	6	9	26	386	42.6124	8.20654	0.946313	0.827338	0.845446	0.873032	0.978705	1.04777	1.13535	1.05394	0.828351	0.0365164
XP_004302439.1	PREDICTED: mevalonate kinase [Fragaria vesca subsp. vesca]	11.89	4	4	6	387	40.7111	5.8335	1.01753	0.930395	0.941678	0.963202	1.24011	1.08921	1.16292	1.16408	0.827433	0.0174694
XP_004297715.1	PREDICTED: transcription factor DIVARICATA [Fragaria vesca subsp. vesca]	9.62	1	2	6	291	31.0992	6.53662	0.831996	0.993642	0.820766	0.882135	1.0765	1.05212	1.06972	1.06611	0.827432	0.0308842
XP_004300798.1	PREDICTED: uncharacterized protein LOC101311382 [Fragaria vesca subsp. vesca]	5.39	4	4	4	760	83.6978	4.88135	0.757526	0.740458	0.682201	0.726728	0.854937	0.836301	0.944073	0.878437	0.827297	0.0197341
XP_011457834.1	PREDICTED: serine carboxypeptidase-like 18 [Fragaria vesca subsp. vesca]	3.01	2	2	4	465	52.3988	4.81787	1.0511	0.927625	0.888158	0.955627	1.18943	1.13629	1.1413	1.15567	0.8269	0.0182521
XP_004306695.1	PREDICTED: mitochondrial adenine nucleotide transporter ADNT1-like [Fragaria vesca subsp. vesca]	35.49	7	10	20	355	38.4872	9.53955	0.836026	0.738398	0.746659	0.773694	0.844851	0.983148	0.979236	0.935745	0.826822	0.0425026
FANhyb_rscf00000643.1.g00005.1	/partial	7.85	2	4	8	446	49.6769	8.11865	0.96883	1.05573	1.00308	1.00921	1.13671	1.28789	1.2377	1.22077	0.826706	0.0144111
FANhyb_rscf00000001.1.g00051.1	FANhyb_rscf00000001.1.g00051.1	17.06	7	7	21	504	56.9957	8.51416	0.959519	0.859363	0.89298	0.903954	1.15381	1.06335	1.0635	1.09356	0.826619	0.0108063
XP_004310055.1	PREDICTED: NADH dehydrogenase [ubiquinone] flavoprotein 1, mitochondrial [Fragaria vesca subsp. vesca]	20.58	9	9	26	486	53.3001	8.1626	0.934369	0.826257	0.917788	0.892805	1.10918	0.996308	1.13524	1.08024	0.826486	0.0260011
XP_004303813.1	PREDICTED: V-type proton ATPase catalytic subunit A [Fragaria vesca subsp. vesca]	56.5	34	34	151	623	68.6838	5.46533	0.976136	0.955108	0.948461	0.959902	1.19387	1.17558	1.11684	1.1621	0.826008	0.00121066
XP_004307020.1	PREDICTED: pyruvate kinase, cytosolic isozyme-like [Fragaria vesca subsp. vesca]	54.65	16	24	99	527	57.8116	7.48877	0.953587	0.975169	0.915935	0.948231	1.18472	1.10719	1.15255	1.14815	0.825874	0.00214041
FANhyb_rscf00000251.1.g00001.1	/partial	16.97	2	2	2	218	24.1164	4.98291	1.03972	0.893347	0.869719	0.934261	1.09292	1.0857	1.21677	1.13179	0.825469	0.0440705
XP_011460422.1	PREDICTED: patellin-4 isoform X2 [Fragaria vesca subsp. vesca]	10.91	5	5	8	495	55.6978	5.07178	0.962223	0.936244	0.955913	0.95146	1.17024	1.08107	1.20666	1.15266	0.825448	0.00617751
XP_004294692.1	PREDICTED: mitogen-activated protein kinase homolog NTF6 [Fragaria vesca subsp. vesca]	7.95	1	2	3	365	41.8202	5.18604	0.980488	0.948328	0.984223	0.971013	1.23694	1.15601	1.1369	1.17662	0.825258	0.00327137
XP_004288419.1	PREDICTED: ADP-glucose phosphorylase [Fragaria vesca subsp. vesca]	6.41	2	2	2	343	38.2244	7.09326	0.851915	0.752436	0.773971	0.792774	0.936647	0.979262	0.966279	0.960729	0.825179	0.00684083
XP_004296960.1	PREDICTED: regulator of nonsense transcripts UPF2 [Fragaria vesca subsp. vesca]	10.53	1	10	11	1197	135.193	5.36377	0.800005	0.977229	0.846018	0.874417	1.11007	1.07173	0.998289	1.06003	0.824897	0.0409693
XP_011466525.1	PREDICTED: aldo-keto reductase family 4 member C9-like isoform X2 [Fragaria vesca subsp. vesca]	29.52	2	9	23	315	35.0911	7.28369	0.950332	0.93226	0.792486	0.891693	1.02877	1.08138	1.13397	1.08138	0.824591	0.0314278
FANhyb_rscf00005560.1.g00001.1	/partial	11.51	3	3	5	391	43.0921	5.88428	0.843642	0.746782	0.784464	0.791629	0.892398	0.937618	1.05249	0.960834	0.823898	0.037796
XP_004287120.1	PREDICTED: NADP-dependent glyceraldehyde-3-phosphate dehydrogenase [Fragaria vesca subsp. vesca]	31.65	12	12	35	496	53.4166	7.1958	0.880971	0.962429	0.878579	0.907326	1.12939	1.10188	1.07268	1.10132	0.823856	0.00376297
FANhyb_rscf00000009.1.g00006.1	FANhyb_rscf00000009.1.g00006.1	45.49	19	19	70	510	53.9941	7.1958	0.997338	0.865019	0.893629	0.918662	1.12926	1.11541	1.10282	1.11583	0.823299	0.0085287
XP_004306712.1	PREDICTED: rRNA-processing protein FCF1 homolog [Fragaria vesca subsp. vesca]	5.56	1	1	1	198	22.7311	9.56885	0.814315	0.803307	0.814988	0.81087	0.988723	0.948326	1.01846	0.98517	0.823076	0.00108387
FANhyb_rscf00000160.1.g00005.1	FANhyb_rscf00000160.1.g00005.1	11.99	4	4	6	442	50.1923	6.45557	0.791026	0.901996	0.796173	0.829731	0.960573	1.01033	1.05489	1.0086	0.822659	0.0168076
XP_004299713.1	PREDICTED: glucose-6-phosphate isomerase 1, chloroplastic [Fragaria vesca subsp. vesca]	33.55	6	20	43	623	68.1181	5.57959	0.968367	0.937952	0.80642	0.904246	1.12584	1.11254	1.06023	1.09954	0.822389	0.0218674
XP_004287469.1	PREDICTED: probable 2-oxoglutarate-dependent dioxygenase At3g49630 isoform X2 [Fragaria vesca subsp. vesca]	2.08	1	1	2	336	38.0109	5.64307	0.872005	0.799017	0.935596	0.868873	1.09972	0.970802	1.09918	1.05657	0.822354	0.0322534
XP_004299522.1	PREDICTED: aldose 1-epimerase [Fragaria vesca subsp. vesca]	4.72	1	1	1	339	37.0453	6.52197	0.952069	0.914496	0.948387	0.938318	1.05929	1.20743	1.15726	1.14133	0.822128	0.0108226
XP_011470458.1	PREDICTED: cysteine desulfurase 2, chloroplastic-like [Fragaria vesca subsp. vesca]	7.23	1	2	5	401	44.4268	6.7124	0.870068	0.842201	0.834548	0.848939	1.02965	1.07159	0.997646	1.03296	0.82185	0.00154931
FANhyb_rscf00001341.1.g00002.1	FANhyb_rscf00001341.1.g00002.1	16.1	3	4	9	292	30.8976	5.10986	0.900003	0.900787	0.834151	0.878314	1.13808	0.960025	1.10892	1.06901	0.821614	0.0325709
XP_004295062.1	PREDICTED: galactokinase [Fragaria vesca subsp. vesca]	30.06	10	10	21	499	54.7586	6.27783	0.951476	0.818229	0.814831	0.861512	1.00354	1.0179	1.12426	1.04857	0.82161	0.0337389
XP_004297699.1	PREDICTED: pyruvate kinase, cytosolic isozyme [Fragaria vesca subsp. vesca]	39.22	14	18	71	510	55.3059	7.54736	0.874703	0.7427	0.799454	0.805619	0.908598	0.974341	1.05869	0.980543	0.821605	0.0390514
FANhyb_rscf00001166.1.g00002.1	FANhyb_rscf00001166.1.g00002.1	36.19	7	19	40	699	78.057	5.12256	0.962636	0.834704	0.886812	0.894717	1.18576	1.04435	1.03884	1.08965	0.821103	0.0326368
FANhyb_rscf00000272.1.g00008.1	FANhyb_rscf00000272.1.g00008.1	8.58	2	2	4	303	34.3296	7.97217	0.958885	0.949295	0.918329	0.94217	1.20757	1.21205	1.02497	1.14819	0.820566	0.0305264
XP_004288411.1	PREDICTED: superoxide dismutase [Cu-Zn] 4AP [Fragaria vesca subsp. vesca]	32.3	3	4	7	161	16.2992	7.15186	0.859206	1.06521	0.928939	0.951119	1.20329	1.1378	1.13707	1.15939	0.820364	0.0317847
XP_004294089.1	PREDICTED: gamma-glutamyl hydrolase 2 isoform X2 [Fragaria vesca subsp. vesca]	4.12	1	1	3	388	42.9596	6.07471	0.930548	0.980548	0.93042	0.947172	1.21454	1.11504	1.13511	1.1549	0.820135	0.0038988
XP_004295148.1	PREDICTED: 3-deoxy-manno-octulosonate cytidylyltransferase, mitochondrial [Fragaria vesca subsp. vesca]	23.26	4	4	7	301	33.2812	7.75244	0.84922	0.756129	0.761904	0.789084	0.951096	0.983579	0.952769	0.962481	0.819844	0.0055665
FANhyb_rscf00000171.1.g00013.1	FANhyb_rscf00000171.1.g00013.1	2.08	2	2	2	1012	113.849	6.31592	1.02629	1.02749	0.889718	0.981166	1.22435	1.2781	1.09291	1.19845	0.818694	0.0384861
FANhyb_rscf00000286.1.g00003.1	FANhyb_rscf00000286.1.g00003.1	30.54	1	15	41	704	79.2332	7.78174	0.921443	0.776595	0.763643	0.82056	1.00084	1.01444	0.99199	1.00243	0.818574	0.0234588
XP_004294614.1	PREDICTED: 11S globulin seed storage protein 2-like [Fragaria vesca subsp. vesca]	27.89	6	8	8	355	38.2589	5.97314	0.923059	1.00921	0.91451	0.948926	1.20423	1.22661	1.04861	1.15982	0.81817	0.0295289
FANhyb_rscf00001581.1.g00003.1	FANhyb_rscf00001581.1.g00003.1	66.96	1	17	70	339	35.6178	8.33838	1.05627	0.933757	0.966908	0.985644	1.10309	1.22123	1.28977	1.2047	0.818167	0.0289361
XP_004287973.1	PREDICTED: probable esterase KAI2 [Fragaria vesca subsp. vesca]	7.41	2	2	2	270	29.9119	4.89404	0.972228	1.04739	0.847611	0.955743	1.17994	1.18417	1.14467	1.16959	0.817159	0.0229862
FANhyb_icon00007176_a.1.g00001.1	FANhyb_icon00007176_a.1.g00001.1	18.92	4	4	5	259	27.0429	6.53662	0.946218	0.833917	0.887799	0.889311	1.00718	1.07965	1.1781	1.08831	0.817148	0.0282653
XP_011463314.1	PREDICTED: beta-galactosidase 17 [Fragaria vesca subsp. vesca]	0.97	1	1	2	721	80.7063	7.44482	0.942368	0.873308	0.940384	0.918687	1.13837	1.22406	1.01122	1.12455	0.816937	0.035335
XP_004303283.1	PREDICTED: pyrophosphate-energized vacuolar membrane proton pump-like [Fragaria vesca subsp. vesca]	17.08	3	15	49	767	80.502	5.24951	1.02161	1.03271	1.00252	1.01894	1.18682	1.22213	1.33467	1.24787	0.816546	0.0072933
XP_004309467.1	PREDICTED: 4-alpha-glucanotransferase DPE2 [Fragaria vesca subsp. vesca]	14.24	14	14	22	969	111.623	6.45557	0.969651	0.888559	0.841015	0.899742	1.09959	1.04808	1.15852	1.10207	0.816414	0.0147801
XP_004307167.1	PREDICTED: stromal 70 kDa heat shock-related protein, chloroplastic-like [Fragaria vesca subsp. vesca]	50.5	10	33	112	701	74.8989	5.18604	0.978765	1.02327	0.972432	0.99149	1.18164	1.3363	1.12616	1.2147	0.816241	0.0262813
XP_004295070.1	PREDICTED: probable enoyl-CoA hydratase, mitochondrial [Fragaria vesca subsp. vesca]	17.98	2	4	5	267	29.3295	8.89502	0.905964	0.913178	0.834205	0.884449	1.07493	1.06493	1.11142	1.08376	0.816093	0.00231677
FANhyb_rscf00000231.1.g00002.1	FANhyb_rscf00000231.1.g00002.1	53.82	2	11	44	288	30.8671	6.81494	0.997444	0.956798	0.943104	0.965782	1.20034	1.14154	1.20886	1.18358	0.815984	0.00123344
XP_011462784.1	PREDICTED: glutamine synthetase leaf isozyme, chloroplastic [Fragaria vesca subsp. vesca]	36.19	12	12	30	431	47.7501	6.7417	0.953329	0.912751	0.919907	0.928662	1.11248	1.16803	1.13429	1.13827	0.815855	0.000509007
XP_011457674.1	PREDICTED: homeobox protein knotted-1-like 2-like isoform X1 [Fragaria vesca subsp. vesca]	12.69	4	4	5	386	43.7202	6.53662	0.905262	0.894742	0.856027	0.885344	1.11679	1.01248	1.12625	1.08517	0.815854	0.00712279
FANhyb_rscf00000192.1.g00014.1	/TE	8.41	1	1	1	214	24.1271	7.04932	0.883965	0.751153	0.800216	0.811778	0.96211	1.0557	0.967592	0.995133	0.815749	0.0203851
FANhyb_rscf00000676.1.g00001.1	FANhyb_rscf00000676.1.g00001.1	32.64	1	12	30	481	53.1531	6.58057	0.803225	0.691311	0.798398	0.764311	0.929164	0.954415	0.92771	0.937096	0.815616	0.0100121
XP_004302704.1	PREDICTED: aldo-keto reductase family 4 member C9-like isoform X1 [Fragaria vesca subsp. vesca]	44.44	6	14	32	315	35.3202	6.65381	0.980403	1.06111	0.922227	0.987915	1.24764	1.17291	1.21384	1.21146	0.815473	0.00809142
XP_004294956.2	PREDICTED: formate--tetrahydrofolate ligase [Fragaria vesca subsp. vesca]	34.33	21	21	50	699	74.7033	7.92822	0.958409	0.932574	0.922913	0.937966	1.16896	1.12138	1.16381	1.15138	0.814644	0.000317495
YP_004286109.1	ATP synthase CF1 beta subunit (chloroplast) [Fragaria vesca subsp. vesca]	74.39	23	24	152	492	52.7795	5.31299	0.9513	0.926141	0.884578	0.920673	1.11229	1.17746	1.10207	1.1306	0.814319	0.00236199
XP_004299147.1	PREDICTED: elongation factor Tu, chloroplastic [Fragaria vesca subsp. vesca]	34.72	11	13	53	481	52.2769	6.55127	0.950789	1.08738	0.942405	0.993523	1.26605	1.23296	1.16251	1.22051	0.814026	0.0154683
FANhyb_rscf00000004.1.g00014.1	FANhyb_rscf00000004.1.g00014.1	6.11	3	8	15	1687	186.417	7.66455	0.906153	0.850464	0.845133	0.86725	1.07351	1.10789	1.01482	1.06541	0.814008	0.00406885
XP_004307561.1	PREDICTED: beta-hexosaminidase 1 [Fragaria vesca subsp. vesca]	24.62	11	12	26	532	59.6071	7.45947	0.962628	0.863	0.920375	0.915335	1.13833	1.12466	1.11079	1.12459	0.813925	0.00220615
XP_004291082.1	PREDICTED: long chain base biosynthesis protein 1 [Fragaria vesca subsp. vesca]	2.48	1	1	2	484	52.7348	6.84424	0.97188	0.836139	0.897442	0.90182	1.07686	1.14597	1.10139	1.10807	0.813863	0.0095078
XP_011468207.1	PREDICTED: V-type proton ATPase subunit C [Fragaria vesca subsp. vesca]	49.33	18	18	45	375	42.4577	5.90967	0.977023	0.924035	0.887773	0.929611	1.12258	1.18111	1.12665	1.14344	0.812992	0.00262455
FANhyb_rscf00000503.1.g00002.1	FANhyb_rscf00000503.1.g00002.1	1.64	1	1	2	427	49.384	5.021	0.927657	0.739473	0.822658	0.829929	1.00979	1.03345	1.01949	1.02091	0.81293	0.0253475
FANhyb_rscf00000130.1.g00005.1	FANhyb_rscf00000130.1.g00005.1	16.79	7	7	10	548	58.7368	8.86572	0.926179	0.839651	0.860507	0.875446	1.02859	1.09343	1.10927	1.0771	0.812781	0.00493747
FANhyb_icon00001781_a.1.g00001.1	/partial	11.02	1	2	2	245	27.1896	4.50049	0.956143	0.866164	0.844831	0.889046	1.1542	1.12825	1.00072	1.09439	0.812367	0.0245647
FANhyb_rscf00000261.1.g00009.1	FANhyb_rscf00000261.1.g00009.1	25.33	1	14	28	687	78.2135	6.81494	0.900993	0.871625	0.848456	0.873691	1.0741	1.04047	1.11283	1.0758	0.812131	0.00144398
XP_004303291.1	PREDICTED: dnaJ homolog 1, mitochondrial [Fragaria vesca subsp. vesca]	9.71	4	4	4	484	52.2609	8.98291	0.844867	0.682687	0.811778	0.779777	0.942629	0.994082	0.943813	0.960175	0.81212	0.0260735
XP_004290903.2	PREDICTED: uncharacterized protein LOC101292474 [Fragaria vesca subsp. vesca]	7.96	5	5	7	716	79.2337	7.09326	0.894448	1.06081	0.936051	0.96377	1.27964	1.12131	1.16106	1.18734	0.811705	0.0316605
FANhyb_rscf00001597.1.g00001.1	FANhyb_rscf00001597.1.g00001.1	34.27	1	12	27	499	54.1116	5.56689	0.987343	0.960931	0.856304	0.934859	1.15919	1.20029	1.09651	1.152	0.811513	0.0123205
XP_004307834.1	PREDICTED: maltose excess protein 1, chloroplastic-like [Fragaria vesca subsp. vesca]	4.99	2	2	2	401	44.3111	9.5249	0.924173	0.909827	0.901127	0.911709	1.11821	1.20378	1.04964	1.12388	0.811218	0.00927135
FANhyb_rscf00000032.1.g00011.1	FANhyb_rscf00000032.1.g00011.1	21.47	2	9	14	587	64.3368	7.15186	0.933721	0.954287	0.795869	0.894626	1.12052	0.998659	1.19087	1.10335	0.810829	0.0496783
XP_011469346.1	PREDICTED: uncharacterized protein LOC101297291 [Fragaria vesca subsp. vesca]	9.36	7	7	8	1111	125.285	6.03662	0.950933	0.786814	0.906836	0.881528	1.07502	1.09512	1.09149	1.08721	0.810817	0.0141296
XP_004299212.1	PREDICTED: chaperonin CPN60-2, mitochondrial [Fragaria vesca subsp. vesca]	51.47	15	26	94	577	61.0882	5.87158	1.0118	0.829116	0.894037	0.911652	1.19061	1.02886	1.1537	1.12439	0.8108	0.0426038
FANhyb_rscf00000806.1.g00003.1	FANhyb_rscf00000806.1.g00003.1	14.29	4	4	6	329	36.5934	5.45264	0.939563	0.990706	0.865086	0.931785	1.2288	1.19717	1.0227	1.14956	0.810561	0.0418266
FANhyb_rscf00001346.1.g00002.1	/TE	15.25	1	8	9	590	66.7756	5.33838	0.95068	0.952227	0.853772	0.918893	1.11214	1.10114	1.18864	1.13398	0.810329	0.00725712
FANhyb_rscf00000015.1.g00007.1	FANhyb_rscf00000015.1.g00007.1	15.17	6	8	15	613	67.7983	6.43018	0.910569	0.893961	0.87845	0.894327	1.00005	1.20149	1.10956	1.1037	0.810299	0.0237719
XP_004290499.1	PREDICTED: probable ran guanine nucleotide release factor [Fragaria vesca subsp. vesca]	5.42	1	1	2	203	21.888	4.65283	0.785313	0.836521	0.721912	0.781248	0.918943	0.966174	1.00767	0.964261	0.810204	0.0119887
XP_004304161.1	PREDICTED: uncharacterized protein LOC101299214 [Fragaria vesca subsp. vesca]	10.34	5	5	6	493	52.8401	6.1001	0.926233	1.03431	0.939947	0.96683	1.31772	1.10745	1.15635	1.19384	0.80985	0.0344776
XP_004297733.1	PREDICTED: porphobilinogen deaminase, chloroplastic-like [Fragaria vesca subsp. vesca]	21.43	7	7	14	364	39.3306	7.62061	1.04649	0.937196	0.972623	0.985436	1.25855	1.29373	1.09818	1.21682	0.809845	0.027528
XP_004299485.1	PREDICTED: bifunctional D-cysteine desulfhydrase/1-aminocyclopropane-1-carboxylate deaminase, mitochondrial [Fragaria vesca subsp. vesca]	28.1	4	10	24	427	46.6164	8.14795	0.846732	0.817924	0.806952	0.823869	0.925705	1.02362	1.10345	1.01759	0.809626	0.0213457
XP_004291039.1	PREDICTED: glycine dehydrogenase (decarboxylating), mitochondrial [Fragaria vesca subsp. vesca]	20.99	2	17	37	1048	113.436	7.04932	0.918242	0.973935	0.898543	0.93024	1.23623	1.13426	1.07777	1.14942	0.809314	0.0131567
FANhyb_rscf00007470.1.g00001.1	FANhyb_rscf00007470.1.g00001.1	59.9	6	21	80	389	42.063	6.26514	0.93155	0.866648	0.814426	0.870875	0.990237	1.18014	1.06042	1.07693	0.808664	0.0338057
XP_004294459.1	PREDICTED: heterogeneous nuclear ribonucleoprotein 1-like [Fragaria vesca subsp. vesca]	12.5	5	5	7	472	50.4303	8.77783	0.852008	0.740775	0.909418	0.834067	0.994201	1.04933	1.05082	1.03145	0.808635	0.0202651
FANhyb_rscf00000927.1.g00007.1	FANhyb_rscf00000927.1.g00007.1	15.74	3	3	5	216	23.6209	5.31299	0.926897	0.780352	0.821597	0.842949	0.981429	1.12361	1.0244	1.04315	0.808084	0.0298786
FANhyb_rscf00000254.1.g00008.1	FANhyb_rscf00000254.1.g00008.1	1.97	4	4	5	2694	299.305	4.71631	0.875093	0.789251	0.828392	0.830912	1.0031	1.0275	1.05451	1.02837	0.80799	0.00240492
XP_004299846.1	PREDICTED: amino acid permease 6-like [Fragaria vesca subsp. vesca]	1.66	1	1	1	482	53.1881	8.73389	1.16364	1.15638	1.01194	1.11065	1.51807	1.36887	1.23748	1.37481	0.807859	0.0496745
FANhyb_rscf00004288.1.g00001.1	FANhyb_rscf00004288.1.g00001.1	27.14	2	8	15	350	37.4548	7.07861	0.951766	1.04427	0.848251	0.948095	1.1373	1.24284	1.14091	1.17368	0.807794	0.0272739
FANhyb_rscf00006457.1.g00001.1	FANhyb_rscf00006457.1.g00001.1	45.6	12	12	24	318	34.9185	5.41455	0.902903	0.898124	0.831018	0.877348	1.00998	1.16321	1.08533	1.08617	0.807744	0.0139131
FANhyb_rscf00001375.1.g00001.1	FANhyb_rscf00001375.1.g00001.1	34.22	6	6	18	225	24.4151	9.53955	1.00959	0.9322	0.933353	0.958383	1.06934	1.26335	1.22747	1.18672	0.807588	0.0244456
FANhyb_rscf00000033.1.g00008.1	FANhyb_rscf00000033.1.g00008.1	15.77	1	4	9	241	26.2834	6.12549	1.0714	1.03687	0.911771	1.00668	1.28989	1.28866	1.16165	1.24674	0.807451	0.0204493
XP_004288027.1	PREDICTED: probable serine/threonine-protein kinase At1g01540 [Fragaria vesca subsp. vesca]	4.01	1	2	4	499	55.6157	7.32764	0.947485	0.983201	0.850898	0.927195	1.12836	1.19843	1.12011	1.14897	0.806981	0.00896408
XP_004287282.1	PREDICTED: probable galactinol--sucrose galactosyltransferase 6 [Fragaria vesca subsp. vesca]	2.05	2	2	2	730	79.919	5.85889	0.762582	0.772024	0.711944	0.74885	0.859607	0.925369	1.00057	0.928516	0.806502	0.0159821
XP_004302992.1	PREDICTED: probable cytosolic iron-sulfur protein assembly protein CIAO1 homolog [Fragaria vesca subsp. vesca]	4.05	1	1	1	346	38.2723	5.0083	0.921762	1.01746	0.855158	0.931461	1.17518	1.189	1.10162	1.15527	0.806275	0.0146404
FANhyb_rscf00000787.1.g00007.1	FANhyb_rscf00000787.1.g00007.1	5.93	2	3	3	472	54.0059	6.78564	0.87721	0.993012	0.800062	0.890095	1.16455	1.06503	1.08542	1.105	0.805513	0.0280269
FANhyb_rscf00002811.1.g00002.1	FANhyb_rscf00002811.1.g00002.1	5.51	1	1	1	272	29.4644	4.77979	1.11682	1.13948	0.970813	1.07571	1.42794	1.3178	1.26119	1.33565	0.805383	0.0225938
FANhyb_icon16970510_o.1.g00001.1	/partial/short	41.67	1	1	1	48	5.32568	4.43701	0.820817	0.62234	0.733562	0.725573	0.863682	0.901605	0.937862	0.90105	0.805253	0.0458034
XP_004304520.1	PREDICTED: coproporphyrinogen-III oxidase 1, chloroplastic [Fragaria vesca subsp. vesca]	28.24	9	9	16	386	43.4925	6.60986	0.903358	0.742928	0.877702	0.84133	0.98172	1.02002	1.13297	1.0449	0.805176	0.0390708
XP_004301060.1	PREDICTED: lysosomal beta glucosidase-like [Fragaria vesca subsp. vesca]	18.35	1	6	12	496	54.1905	7.2251	1.01892	1.03394	1.13982	1.06423	1.35676	1.41141	1.19867	1.32228	0.804844	0.0254797
XP_004300681.1	PREDICTED: catalase isozyme 1 [Fragaria vesca subsp. vesca]	45.73	16	16	47	492	56.9034	7.07861	0.944905	0.810752	0.839174	0.864944	1.07898	1.03984	1.10534	1.07472	0.80481	0.00960077
XP_004294898.1	PREDICTED: DNA damage-inducible protein 1 isoform X1 [Fragaria vesca subsp. vesca]	26.89	1	7	14	409	44.8357	5.0083	0.973157	0.82982	0.858586	0.887187	1.11288	1.19089	1.00573	1.10317	0.804219	0.0355876
XP_004305191.1	PREDICTED: protein SRG1-like [Fragaria vesca subsp. vesca]	18.73	2	7	10	363	40.5497	5.74463	0.911565	0.765086	0.778559	0.818403	1.12064	0.943171	0.990039	1.01795	0.803972	0.0477886
FANhyb_icon00009831_a.1.g00001.1	/partial	8.97	1	1	1	78	8.13528	8.49951	0.815231	0.808518	0.722532	0.782094	0.902094	1.01558	1.00242	0.973363	0.803496	0.014837
XP_011459071.1	PREDICTED: WAT1-related protein At4g19185 [Fragaria vesca subsp. vesca]	5.12	1	2	3	391	42.0363	8.92432	0.869414	0.846856	0.881355	0.865875	0.974589	1.08368	1.1769	1.07839	0.802935	0.0231282
XP_004307846.1	PREDICTED: V-type proton ATPase subunit H [Fragaria vesca subsp. vesca]	23.28	8	9	22	451	51.1661	7.41553	0.925285	0.771875	0.845608	0.847589	1.02908	1.08275	1.05574	1.05586	0.802751	0.0113521
XP_004288389.1	PREDICTED: glutathione S-transferase DHAR3, chloroplastic isoform X2 [Fragaria vesca subsp. vesca]	21.8	4	5	17	266	29.6936	9.02686	0.977691	1.05823	0.982077	1.006	1.22628	1.26614	1.26849	1.25363	0.802466	0.00110413
XP_004304330.1	PREDICTED: caffeic acid 3-O-methyltransferase [Fragaria vesca subsp. vesca]	24.3	7	7	13	358	39.752	5.85889	0.872308	0.963684	0.775794	0.870595	1.01415	1.10216	1.13839	1.0849	0.802465	0.0308806
XP_004301317.1	PREDICTED: probable beta-D-xylosidase 7 [Fragaria vesca subsp. vesca]	30.15	21	21	53	776	84.9362	7.73779	0.950998	0.910323	0.886508	0.915943	1.06057	1.22038	1.14361	1.14152	0.802388	0.0106087
XP_004300075.1	PREDICTED: protein CURVATURE THYLAKOID 1C, chloroplastic isoform X1 [Fragaria vesca subsp. vesca]	17.81	3	3	4	146	15.9005	7.29834	1.0105	0.857086	1.0114	0.959663	1.19013	1.26925	1.12948	1.19628	0.802203	0.0223192
XP_004290678.1	PREDICTED: aspartic proteinase-like protein 2 [Fragaria vesca subsp. vesca]	3.24	1	1	1	494	53.7387	5.49072	0.844809	1.03279	1.04674	0.974779	1.25598	1.27694	1.11277	1.21523	0.802135	0.0443577
XP_004288649.1	PREDICTED: cathepsin B-like [Fragaria vesca subsp. vesca]	13.03	4	4	11	353	38.7909	6.94678	0.935798	0.927662	0.884243	0.915901	1.17803	1.17861	1.07027	1.1423	0.801802	0.00455074
XP_004302148.1	PREDICTED: monothiol glutaredoxin-S7, chloroplastic [Fragaria vesca subsp. vesca]	5.65	1	1	1	177	19.6861	8.07471	1.0463	0.91011	0.857198	0.937869	1.17412	1.24809	1.0884	1.17021	0.801455	0.0331853
XP_011469508.1	PREDICTED: nicastrin [Fragaria vesca subsp. vesca]	5.24	3	3	3	668	72.0625	4.97021	0.949808	0.890464	0.95155	0.930607	1.05652	1.24736	1.18173	1.16187	0.800958	0.0177119
XP_004290801.1	PREDICTED: blue-light photoreceptor PHR2 [Fragaria vesca subsp. vesca]	15.87	6	6	6	460	50.133	6.63916	0.882941	0.968614	0.865963	0.905839	1.0031	1.24756	1.14303	1.13123	0.800754	0.0439406
XP_011462425.1	PREDICTED: glutamyl-tRNA(Gln) amidotransferase subunit B, chloroplastic/mitochondrial [Fragaria vesca subsp. vesca]	10.18	1	5	7	550	61.2845	6.94678	0.85804	0.872896	0.866912	0.865949	0.938454	1.11704	1.19065	1.08205	0.800286	0.0449542
XP_004299815.1	PREDICTED: patellin-3 [Fragaria vesca subsp. vesca]	37.45	16	18	39	542	61.5778	5.31299	0.970156	1.0063	0.928089	0.968183	1.28349	1.15362	1.1946	1.21057	0.799774	0.00551682
XP_011460272.1	PREDICTED: beta-galactosidase 8-like [Fragaria vesca subsp. vesca]	4.52	3	4	5	841	93.0385	5.021	1.0648	1.19745	1.01689	1.09305	1.48119	1.31562	1.3067	1.36784	0.799104	0.0247115
XP_004290441.1	PREDICTED: alpha-galactosidase 1-like isoform X2 [Fragaria vesca subsp. vesca]	25.56	8	9	20	399	44.2223	7.41553	0.89207	0.825431	0.837045	0.851515	0.997203	1.14438	1.05786	1.06648	0.798436	0.0105302
FANhyb_rscf00000278.1.g00009.1	FANhyb_rscf00000278.1.g00009.1	59.21	19	19	68	331	35.1439	6.32861	0.953505	0.975314	0.892147	0.940322	1.15962	1.19072	1.18294	1.17776	0.798398	0.000869982
XP_004289831.1	PREDICTED: 5'-methylthioadenosine/S-adenosylhomocysteine nucleosidase 1-like [Fragaria vesca subsp. vesca]	39.25	6	6	25	265	28.2105	4.85596	0.978749	0.837045	0.922565	0.912786	1.16365	1.15186	1.11462	1.14337	0.798326	0.00621809
XP_004307223.1	PREDICTED: cycloartenol-C-24-methyltransferase [Fragaria vesca subsp. vesca]	32.19	11	11	36	351	39.3928	6.55127	0.892969	0.96016	0.938257	0.930462	1.00484	1.2548	1.23734	1.16566	0.798228	0.0471063
XP_004289043.1	PREDICTED: rab proteins geranylgeranyltransferase component A 2 [Fragaria vesca subsp. vesca]	6.36	1	2	2	550	60.5534	5.05908	0.822609	0.676967	0.677144	0.725573	0.924895	0.975859	0.8292	0.909985	0.797347	0.0466374
XP_004299652.1	PREDICTED: protein EXORDIUM-like [Fragaria vesca subsp. vesca]	13.46	1	4	13	327	34.7056	8.98291	0.927547	0.95302	0.843417	0.907995	1.1909	1.04258	1.18348	1.13899	0.797196	0.0168603
XP_011467955.1	PREDICTED: granule-bound starch synthase 2, chloroplastic/amyloplastic [Fragaria vesca subsp. vesca]	18.01	10	10	11	783	86.8933	5.57959	0.879699	0.791166	0.779227	0.816697	0.94039	1.04068	1.09533	1.02547	0.796416	0.0195627
XP_004300692.1	PREDICTED: beta-xylosidase/alpha-L-arabinofuranosidase 2-like isoform X1 [Fragaria vesca subsp. vesca]	30.66	3	23	54	799	86.0397	6.97607	1.01941	0.865726	0.874412	0.919849	1.13482	1.26582	1.06551	1.15538	0.796141	0.0377414
FANhyb_rscf00000052.1.g00003.1	FANhyb_rscf00000052.1.g00003.1	3.52	2	2	2	454	51.1406	5.59229	0.815883	0.732543	0.727652	0.758693	0.909359	0.922552	1.02825	0.953386	0.795787	0.0146362
FANhyb_icon00008366_a.1.g00001.1	/partial	11.19	2	3	4	286	31.9847	5.37646	0.926197	0.984387	0.860583	0.923722	1.25097	1.10353	1.12873	1.16108	0.795575	0.0148587
XP_004307637.1	PREDICTED: chlorophyll a-b binding protein CP29.3, chloroplastic isoform X1 [Fragaria vesca subsp. vesca]	21.17	3	5	10	274	29.9636	5.33838	0.948644	0.954945	0.799574	0.901054	1.13057	1.10112	1.16828	1.13333	0.795053	0.0129255
XP_011463993.1	PREDICTED: nucleoside diphosphate kinase 3-like [Fragaria vesca subsp. vesca]	25.11	7	7	23	235	25.7053	9.30518	0.930859	0.882414	0.896786	0.903353	1.14742	1.18005	1.08181	1.13643	0.794906	0.00194734
XP_004307364.1	PREDICTED: vacuolar amino acid transporter 1 [Fragaria vesca subsp. vesca]	5.63	2	2	2	551	60.2627	6.04932	0.829021	0.780044	0.750873	0.786646	0.980068	1.10319	0.88795	0.990404	0.794267	0.0373218
FANhyb_icon00000422_a.1.g00001.1	/partial	10.62	1	1	1	113	12.5709	4.56396	0.892384	0.712546	0.777242	0.794057	0.984762	0.991868	1.02385	1.00016	0.793929	0.0187713
XP_004293221.1	PREDICTED: anthocyanidin 3-O-glucosyltransferase 5-like [Fragaria vesca subsp. vesca]	12.73	6	6	8	479	52.9913	6.25244	0.76981	0.874092	0.738338	0.79408	0.942867	1.03225	1.0256	1.00024	0.79389	0.0146686
FANhyb_rscf00003770.1.g00001.1	FANhyb_rscf00003770.1.g00001.1	18.38	3	3	3	185	19.9489	8.67529	0.952724	0.867816	0.79725	0.872596	1.07552	1.12347	1.09866	1.09922	0.793836	0.00853106
XP_004302599.1	PREDICTED: monothiol glutaredoxin-S16, chloroplastic [Fragaria vesca subsp. vesca]	5.46	2	2	2	293	32.211	7.92822	1.01539	1.12667	0.937073	1.02638	1.35378	1.22173	1.3046	1.29337	0.793568	0.0164636
XP_004287167.1	PREDICTED: dual specificity protein kinase shkC-like [Fragaria vesca subsp. vesca]	3.16	1	1	1	475	53.7529	8.95361	0.80074	0.60668	0.746181	0.717867	0.858046	0.930582	0.926803	0.905143	0.793098	0.0399043
FANhyb_rscf00000728.1.g00004.1	FANhyb_rscf00000728.1.g00004.1	14.5	2	9	12	986	107.078	8.6167	0.713424	0.651914	0.686866	0.684068	0.78922	0.827636	0.970924	0.862594	0.793036	0.0371692
FANhyb_rscf00000366.1.g00004.1	FANhyb_rscf00000366.1.g00004.1	7.34	7	7	9	1103	123.033	7.6499	0.907472	0.766495	0.853377	0.842448	1.13046	1.04469	1.01193	1.06236	0.792998	0.0153587
XP_004290968.1	PREDICTED: mitochondrial outer membrane protein porin 2-like [Fragaria vesca subsp. vesca]	12.64	3	3	3	277	29.2511	8.86572	0.921196	0.818427	0.84743	0.862351	1.14816	1.03998	1.07923	1.08913	0.791783	0.00672292
FANhyb_rscf00000104.1.g00001.1	FANhyb_rscf00000104.1.g00001.1	26.44	1	10	22	450	49.6537	8.32373	0.821148	0.771846	0.792591	0.795195	0.995606	1.01651	1.00263	1.00492	0.791306	0.000175152
FANhyb_rscf00001142.1.g00001.1	FANhyb_rscf00001142.1.g00001.1	2.07	1	1	2	386	44.5946	9.02686	0.953146	1.04062	0.951693	0.98182	1.13062	1.27374	1.31824	1.24087	0.791238	0.0153294
XP_004299180.1	PREDICTED: nitronate monooxygenase-like [Fragaria vesca subsp. vesca]	18.13	5	5	6	331	35.841	5.8335	0.929376	0.949361	0.876933	0.918556	1.05923	1.31779	1.10607	1.16103	0.791157	0.0423075
XP_011460709.1	PREDICTED: cytochrome P450 CYP749A22-like [Fragaria vesca subsp. vesca]	2.08	1	1	1	336	38.6376	8.5874	1.03851	1.12129	0.944097	1.03463	1.43947	1.26206	1.22199	1.30784	0.791102	0.0315082
FANhyb_icon00005044_a.1.g00001.1	FANhyb_icon00005044_a.1.g00001.1	5.36	1	1	2	168	18.1865	9.65674	0.85197	0.739828	0.786594	0.792797	0.95061	0.99491	1.06115	1.00222	0.791038	0.0101697
FANhyb_rscf00000392.1.g00009.1	FANhyb_rscf00000392.1.g00009.1	4.1	1	1	1	293	32.0064	9.90576	0.683309	0.862531	0.724261	0.7567	0.929446	1.04954	0.892836	0.957274	0.790474	0.0494689
FANhyb_icon00002898_a.1.g00001.1	/partial	48.78	1	6	19	164	17.524	4.85596	0.898649	0.712862	0.747012	0.786174	0.988754	1.02296	0.972001	0.994572	0.790465	0.0242242
FANhyb_rscf00001219.1.g00008.1	FANhyb_rscf00001219.1.g00008.1	18.41	4	4	10	239	26.7126	5.45264	0.864011	0.880035	0.860012	0.868019	1.04355	1.11905	1.1324	1.09833	0.790307	0.0012455
XP_004293684.1	PREDICTED: beta-amyrin 28-oxidase-like [Fragaria vesca subsp. vesca]	21.1	3	9	14	474	53.7484	8.89502	0.981112	0.830788	0.768885	0.860262	1.05299	1.17064	1.04385	1.08916	0.78984	0.0380785
FANhyb_rscf00001989.1.g00001.1	FANhyb_rscf00001989.1.g00001.1	23.17	7	7	10	328	36.5487	7.72314	0.926213	0.826788	0.869495	0.874165	1.11732	1.13219	1.07082	1.10678	0.789828	0.00244597
XP_004299223.2	PREDICTED: cytochrome P450 CYP736A12-like [Fragaria vesca subsp. vesca]	17.94	6	8	11	535	60.4856	7.21045	0.89712	0.959572	0.950518	0.935737	1.1306	1.26593	1.1611	1.18588	0.789067	0.00528674
FANhyb_rscf00000460.1.g00007.1	FANhyb_rscf00000460.1.g00007.1	6.51	3	3	3	568	63.2118	7.34229	0.925009	0.812111	0.812178	0.849766	0.99174	1.20011	1.03943	1.0771	0.788941	0.0363288
FANhyb_rscf00000388.1.g00004.1	FANhyb_rscf00000388.1.g00004.1	44.18	2	11	35	292	31.575	5.14795	0.948773	1.12705	0.990224	1.02202	1.2251	1.40246	1.26043	1.296	0.788595	0.0230539
XP_004287666.1	PREDICTED: peroxiredoxin Q, chloroplastic [Fragaria vesca subsp. vesca]	31.13	6	6	17	212	23.4051	9.43701	0.879712	0.882287	0.901777	0.887926	1.14612	1.1088	1.12347	1.12613	0.788475	5.05665e-05
FANhyb_rscf00001479.1.g00001.1	FANhyb_rscf00001479.1.g00001.1	6.83	2	3	5	483	55.4446	8.646	0.808172	0.971332	0.797707	0.85907	1.03572	1.09853	1.13509	1.08978	0.788297	0.0218295
FANhyb_icon00009074_a.1.g00001.1	FANhyb_icon00009074_a.1.g00001.1	13.12	1	2	2	221	23.6641	6.31592	0.774159	0.951269	0.793664	0.839697	1.08315	1.08566	1.02686	1.06522	0.788285	0.0190152
FANhyb_rscf00000805.1.g00002.1	FANhyb_rscf00000805.1.g00002.1	50.49	26	26	150	713	77.0361	6.72705	1.01061	0.985589	0.934952	0.977049	1.35856	1.16279	1.198	1.23978	0.78808	0.0149695
FANhyb_rscf00002838.1.g00002.1	FANhyb_rscf00002838.1.g00002.1	14.74	2	7	7	502	57.7651	7.95752	0.897052	0.830255	0.658072	0.795126	1.05227	0.980795	0.994702	1.00926	0.787834	0.045231
XP_004307439.1	PREDICTED: glutathione S-transferase L3 [Fragaria vesca subsp. vesca]	27.09	5	6	11	299	33.6993	8.17725	0.878445	0.729121	0.802131	0.803232	0.917879	1.08735	1.05342	1.01955	0.787828	0.0325603
FANhyb_rscf00001591.1.g00002.1	/partial	0.93	1	1	3	749	85.1208	5.93506	1.04872	1.02846	1.01932	1.03217	1.37081	1.37757	1.18686	1.31175	0.786865	0.0113993
FANhyb_icon00035466_a.1.g00001.1	/partial	71.67	1	3	6	60	6.52153	9.46631	0.827001	0.69837	0.67123	0.7322	0.856704	0.979802	0.956219	0.930908	0.786544	0.0312844
XP_011464004.1	PREDICTED: uncharacterized protein LOC105351453 [Fragaria vesca subsp. vesca]	14.39	2	2	2	139	15.6455	8.29443	0.903345	0.99976	0.966244	0.95645	1.28507	1.22163	1.14213	1.21628	0.786375	0.00657184
XP_004294027.1	PREDICTED: monothiol glutaredoxin-S17 [Fragaria vesca subsp. vesca]	29.45	1	10	28	489	53.034	5.37646	1.09542	1.06122	1.01466	1.0571	1.50928	1.29259	1.23267	1.34485	0.786035	0.0299522
XP_004290455.1	PREDICTED: uncharacterized oxidoreductase At4g09670 [Fragaria vesca subsp. vesca]	13.06	2	5	9	360	39.2271	6.37939	0.88826	0.830476	0.875031	0.864589	0.987952	1.13846	1.1736	1.1	0.785988	0.0167812
FANhyb_rscf00000323.1.g00014.1	FANhyb_rscf00000323.1.g00014.1	11.59	1	1	1	69	7.43113	8.646	0.888288	1.05506	0.86634	0.936562	1.13211	1.19018	1.25488	1.19239	0.785449	0.0210262
XP_004291571.1	PREDICTED: ruBisCO large subunit-binding protein subunit alpha [Fragaria vesca subsp. vesca]	49.4	5	24	112	585	61.8598	5.13525	0.911748	0.830213	0.763955	0.835305	1.03381	1.13656	1.02061	1.06366	0.78531	0.0153988
FANhyb_rscf00000954.1.g00004.1	FANhyb_rscf00000954.1.g00004.1	44.14	2	37	88	938	106.965	7.60596	1.02716	1.00017	0.972989	1.00011	1.39861	1.11965	1.30289	1.27372	0.785185	0.0303887
XP_011459628.1	PREDICTED: phytochrome E-like isoform X3 [Fragaria vesca subsp. vesca]	2.38	1	2	2	1010	111.594	5.36377	0.886938	1.11517	0.845993	0.949369	1.17287	1.26851	1.18625	1.20921	0.785115	0.0431478
XP_004293566.2	PREDICTED: uncharacterized protein At2g34460, chloroplastic [Fragaria vesca subsp. vesca]	19.7	6	6	12	330	35.2576	8.85107	0.919701	1.04316	0.880432	0.947765	1.21794	1.23581	1.16984	1.20786	0.784661	0.00791394
XP_011469843.1	PREDICTED: psbP-like protein 1, chloroplastic isoform X2 [Fragaria vesca subsp. vesca]	22.45	5	5	9	196	22.1954	8.646	0.971528	0.896582	0.892385	0.920165	1.13443	1.25335	1.13639	1.17472	0.783306	0.00562201
FANhyb_icon00064213_a.1.g00001.1	/partial	33.33	1	1	2	57	5.95495	4.03076	0.783232	0.755909	0.926802	0.821981	1.00413	1.15186	0.993258	1.04975	0.783027	0.0364952
XP_004302910.1	PREDICTED: bifunctional aspartate aminotransferase and glutamate/aspartate-prephenate aminotransferase [Fragaria vesca subsp. vesca]	21.63	6	6	10	393	43.143	6.25244	0.901069	0.781989	0.813575	0.832211	1.04949	1.08333	1.05667	1.06316	0.782769	0.00338196
FANhyb_rscf00000320.1.g00010.1	FANhyb_rscf00000320.1.g00010.1	12.2	10	11	15	1082	117.432	8.93896	0.894406	0.882468	0.904573	0.893816	1.01574	1.27451	1.13564	1.14196	0.782702	0.0297398
FANhyb_rscf00000428.1.g00008.1	FANhyb_rscf00000428.1.g00008.1	15.05	1	1	1	93	10.3332	5.0083	0.923717	1.08666	1.04854	1.01964	1.3725	1.22805	1.31106	1.30387	0.782009	0.0116924
FANhyb_rscf00000045.1.g00003.1	FANhyb_rscf00000045.1.g00003.1	30.03	10	10	24	373	40.8854	6.354	0.982669	0.929778	0.875186	0.929211	1.18166	1.20393	1.18155	1.18905	0.781474	0.0012375
FANhyb_rscf00001018.1.g00005.1	FANhyb_rscf00001018.1.g00005.1	3.26	1	1	4	307	34.0059	4.94482	1.02748	0.839374	0.903333	0.923394	1.15278	1.19847	1.19361	1.18162	0.781464	0.0106313
XP_011465980.1	PREDICTED: LOW QUALITY PROTEIN: rubisco accumulation factor 1, chloroplastic [Fragaria vesca subsp. vesca]	14.93	3	6	10	442	49.1495	5.21143	0.843687	0.751795	0.73255	0.776011	0.895463	1.03133	1.053	0.993265	0.781272	0.0224022
XP_004296391.1	PREDICTED: GDSL esterase/lipase At5g45910 [Fragaria vesca subsp. vesca]	7.38	1	3	4	366	39.8312	8.49951	1.07426	0.970815	1.03804	1.0277	1.26387	1.20133	1.48141	1.31554	0.781204	0.0331003
XP_004288330.1	PREDICTED: boron transporter 1 [Fragaria vesca subsp. vesca]	2.51	2	2	2	718	79.3625	8.93896	0.615702	0.578852	0.541068	0.578541	0.642949	0.786268	0.793501	0.740906	0.780856	0.038701
XP_011461763.1	PREDICTED: uncharacterized protein LOC101293279 isoform X2 [Fragaria vesca subsp. vesca]	3	1	1	1	400	45.0086	8.1626	1.0726	1.12861	1.01871	1.07331	1.48917	1.17734	1.45743	1.37465	0.780789	0.0442736
FANhyb_rscf00000855.1.g00004.1	FANhyb_rscf00000855.1.g00004.1	24.51	12	12	24	612	68.799	6.75635	0.934144	0.954583	0.932367	0.940364	1.19846	1.21516	1.19967	1.20443	0.780755	7.778e-06
FANhyb_rscf00000055.1.g00013.1	FANhyb_rscf00000055.1.g00013.1	3.5	1	1	1	286	33.6605	9.23193	0.883544	0.693262	0.768615	0.781807	0.972061	1.00986	1.02331	1.00174	0.780445	0.0186041
XP_004296086.1	PREDICTED: probable carboxylesterase 5 [Fragaria vesca subsp. vesca]	3.59	1	1	1	306	33.4426	5.85889	0.840445	0.736949	0.78899	0.788795	0.912664	1.00117	1.11919	1.01101	0.780205	0.029291
XP_004291468.1	PREDICTED: cellulose synthase A catalytic subunit 1 [UDP-forming] isoform X2 [Fragaria vesca subsp. vesca]	6.64	5	6	9	1069	120.396	6.75635	0.964573	0.934732	0.971817	0.957041	1.15301	1.3324	1.19456	1.22666	0.780201	0.00823409
FANhyb_rscf00000416.1.g00002.1	FANhyb_rscf00000416.1.g00002.1	37.7	19	20	56	687	73.4671	5.98584	0.972259	0.879585	0.853934	0.901926	1.09063	1.28497	1.0967	1.15743	0.779246	0.0251303
YP_004286153.1	photosystem I subunit VII (chloroplast) [Fragaria vesca subsp. vesca]	18.52	2	2	6	81	9.03219	7.07861	0.830956	0.757051	0.854386	0.814131	0.94464	1.05114	1.13863	1.0448	0.77922	0.0218806
XP_004300629.1	PREDICTED: stromal 70 kDa heat shock-related protein, chloroplastic [Fragaria vesca subsp. vesca]	46.92	7	30	94	697	74.1206	5.26221	1.00949	0.907608	0.9445	0.953866	1.19146	1.25934	1.22398	1.22493	0.778712	0.00160612
FANhyb_rscf00000420.1.g00006.1	FANhyb_rscf00000420.1.g00006.1	5.65	1	1	3	230	24.5999	9.15869	0.892289	0.958075	0.946865	0.932409	1.12445	1.32122	1.14687	1.19752	0.778619	0.0154506
XP_004305457.1	PREDICTED: ribulose bisphosphate carboxylase/oxygenase activase, chloroplastic [Fragaria vesca subsp. vesca]	5.61	2	2	2	428	48.1551	5.59229	0.791617	0.746794	0.800059	0.77949	0.92361	1.14316	0.937549	1.00144	0.778368	0.0381902
XP_004299015.1	PREDICTED: fruit protein pKIWI502 [Fragaria vesca subsp. vesca]	29.45	5	5	8	292	31.7966	8.70459	0.992673	0.956084	0.901543	0.9501	1.21508	1.36209	1.08528	1.22082	0.77825	0.0324666
XP_004296747.1	PREDICTED: uncharacterized protein LOC101302346 [Fragaria vesca subsp. vesca]	2.33	1	1	1	430	48.1417	8.51416	0.907457	0.738207	0.790489	0.812051	0.961069	1.15013	1.01953	1.04357	0.778144	0.0366965
XP_011466043.1	PREDICTED: putative disease resistance protein RGA4 [Fragaria vesca subsp. vesca]	4.33	5	5	8	947	108.257	6.48096	0.944159	0.808412	0.677494	0.810022	1.06953	1.02456	1.03079	1.04162	0.777652	0.0415762
XP_004299781.1	PREDICTED: serine carboxypeptidase-like 13 [Fragaria vesca subsp. vesca]	26.16	10	10	34	474	52.8191	5.92236	0.985996	1.01068	0.868043	0.954905	1.39493	1.14402	1.14495	1.22797	0.777631	0.0444096
XP_004302322.1	PREDICTED: pectin acetylesterase 12-like [Fragaria vesca subsp. vesca]	12.95	4	4	5	417	46.203	8.44092	0.975888	0.965169	0.813306	0.918121	1.13317	1.1916	1.21796	1.18091	0.777469	0.0106775
XP_004294874.1	PREDICTED: photosystem I reaction center subunit V, chloroplastic [Fragaria vesca subsp. vesca]	15.72	2	2	4	159	17.165	9.62744	1.05297	0.846219	0.857585	0.918924	1.07066	1.24932	1.22749	1.18249	0.77711	0.0395627
FANhyb_rscf00000467.1.g00004.1	FANhyb_rscf00000467.1.g00004.1	12.99	3	4	6	331	37.5611	7.6792	0.957151	0.994931	0.962251	0.971444	1.34874	1.15807	1.24448	1.25043	0.77689	0.00777008
FANhyb_rscf00001122.1.g00001.1	FANhyb_rscf00001122.1.g00001.1	40.77	4	4	11	130	14.3641	6.93213	0.988209	0.988588	0.856487	0.944428	1.23847	1.27743	1.13385	1.21658	0.776296	0.0114067
FANhyb_rscf00000008.1.g00020.1	/pseudo	24.53	1	6	18	375	41.9862	6.60986	0.849317	0.902471	0.758709	0.836832	1.11353	1.12982	0.990977	1.07811	0.776204	0.016448
FANhyb_rscf00001327.1.g00003.1	FANhyb_rscf00001327.1.g00003.1	5.47	3	3	3	677	75.9735	7.50342	0.889637	0.884545	0.922436	0.898873	0.995451	1.22407	1.25613	1.15855	0.77586	0.0351387
FANhyb_rscf00000242.1.g00008.1	FANhyb_rscf00000242.1.g00008.1	29.67	5	5	12	182	19.8781	8.45557	0.969316	1.12837	0.987049	1.02824	1.40242	1.43827	1.14528	1.32866	0.773898	0.0460098
XP_011457835.1	PREDICTED: serine carboxypeptidase-like 7 [Fragaria vesca subsp. vesca]	26.98	12	12	42	467	52.8065	5.17334	0.950379	0.897689	0.832717	0.893595	1.12405	1.17263	1.16881	1.15516	0.773565	0.00220621
FANhyb_rscf00007306.1.g00001.1	FANhyb_rscf00007306.1.g00001.1	25.41	6	7	14	303	33.4097	6.63916	0.879813	0.828487	0.802782	0.837028	1.01274	1.04602	1.18751	1.08209	0.773531	0.0135522
XP_011459344.1	PREDICTED: uncharacterized protein LOC101311440 [Fragaria vesca subsp. vesca]	15.29	4	4	6	340	39.2332	6.90283	0.951672	0.850666	0.95413	0.918822	1.27596	1.11305	1.17539	1.18813	0.773333	0.00996211
XP_004287468.2	PREDICTED: NADP-dependent malic enzyme [Fragaria vesca subsp. vesca]	7.34	2	5	8	640	70.8213	8.70459	0.905945	0.966038	0.927492	0.933158	1.39457	1.11403	1.11217	1.20692	0.773171	0.0455604
FANhyb_rscf00000032.1.g00012.1	FANhyb_rscf00000032.1.g00012.1	26.1	2	9	16	341	36.7158	5.2876	0.830907	0.66368	0.6944	0.729662	0.881287	0.908937	1.04369	0.944639	0.772424	0.0402056
XP_011469356.1	PREDICTED: uricase-2 isoform X2 [Fragaria vesca subsp. vesca]	30.14	3	8	14	292	33.0102	8.646	0.990278	0.867785	0.882523	0.913529	1.19323	1.22308	1.13238	1.18289	0.772282	0.00456682
XP_004302579.1	PREDICTED: probable pyridoxal 5'-phosphate synthase subunit PDX1 [Fragaria vesca subsp. vesca]	34.73	10	11	49	311	33.108	6.31592	0.917735	0.962123	0.881719	0.920526	1.18991	1.29729	1.08872	1.19197	0.772269	0.0136399
YP_004286097.1	photosystem II protein D2 (chloroplast) [Fragaria vesca subsp. vesca]	25.21	7	7	56	353	39.5238	5.5542	0.918198	0.711768	0.829115	0.819694	0.955537	1.08935	1.1419	1.06226	0.771648	0.0409675
XP_004288882.1	PREDICTED: protein phosphatase 2C and cyclic nucleotide-binding/kinase domain-containing protein [Fragaria vesca subsp. vesca]	1.39	2	2	2	1080	119.733	5.021	0.91008	0.773515	0.828487	0.837361	1.06149	1.0624	1.13163	1.08517	0.771637	0.00572837
FANhyb_rscf00000482.1.g00003.1	FANhyb_rscf00000482.1.g00003.1	16.91	7	7	11	349	38.8887	6.46826	0.83574	1.11611	1.02243	0.991429	1.26238	1.33741	1.25488	1.28489	0.771606	0.0274805
FANhyb_rscf00000069.1.g00019.1	FANhyb_rscf00000069.1.g00019.1	10	3	3	4	350	38.9987	7.66455	0.900908	0.773298	0.853373	0.842526	1.07542	1.05527	1.14518	1.09196	0.771576	0.00566732
FANhyb_rscf00000148.1.g00010.1	FANhyb_rscf00000148.1.g00010.1	17.97	6	7	9	423	48.5311	7.26904	0.927201	0.847686	0.749922	0.841603	1.04796	1.14195	1.08284	1.09092	0.771464	0.0127684
XP_004287077.1	PREDICTED: fe-S cluster assembly factor HCF101, chloroplastic [Fragaria vesca subsp. vesca]	3.7	2	2	2	541	58.593	5.16064	0.869718	0.810844	0.756251	0.812271	0.90551	1.13943	1.11774	1.05423	0.770489	0.0411895
FANhyb_rscf00000485.1.g00003.1	/pseudo	6.83	2	2	2	439	49.4919	8.00146	0.981793	0.714483	0.81289	0.836388	1.09563	1.10049	1.06173	1.08595	0.77019	0.0342178
FANhyb_rscf00000413.1.g00012.1	FANhyb_rscf00000413.1.g00012.1	16.91	5	10	22	609	68.9988	7.10791	0.995836	1.13567	0.994622	1.04204	1.37005	1.456	1.23322	1.35309	0.770119	0.0177155
XP_011466321.1	PREDICTED: branched-chain-amino-acid aminotransferase-like protein 2 [Fragaria vesca subsp. vesca]	11.05	8	8	12	959	107.423	6.34131	0.911452	0.892095	0.891147	0.898231	1.19362	1.168	1.13786	1.16649	0.770027	0.000103783
XP_004293389.1	PREDICTED: pentatricopeptide repeat-containing protein At4g16390, chloroplastic [Fragaria vesca subsp. vesca]	6.44	4	4	5	683	76.5547	6.66846	0.884552	0.97905	0.858759	0.907454	1.09959	1.34286	1.09388	1.17878	0.769827	0.039154
XP_004294283.1	PREDICTED: uncharacterized protein LOC101302629 isoform X2 [Fragaria vesca subsp. vesca]	20.73	3	3	6	164	18.5848	5.10986	0.846759	0.8761	0.842501	0.85512	1.09852	1.10113	1.13508	1.11158	0.769286	8.46661e-05
XP_004294947.1	PREDICTED: ruBisCO large subunit-binding protein subunit beta, chloroplastic [Fragaria vesca subsp. vesca]	65.56	10	34	140	601	63.7087	6.0874	1.05371	1.07577	0.894622	1.00803	1.46098	1.2523	1.21894	1.31074	0.769057	0.0331452
FANhyb_rscf00000171.1.g00012.1	FANhyb_rscf00000171.1.g00012.1	20.05	1	6	12	404	46.2236	5.33838	1.00638	0.823753	0.781326	0.870486	1.17941	1.2014	1.01528	1.13203	0.768958	0.0447532
XP_004305103.1	PREDICTED: probably inactive leucine-rich repeat receptor-like protein kinase IMK2 isoform X2 [Fragaria vesca subsp. vesca]	13.51	9	10	20	814	87.454	8.17725	0.920411	0.789121	0.796497	0.835343	1.03001	1.04179	1.18846	1.08676	0.768658	0.019347
XP_004307147.1	PREDICTED: phosphoglucan phosphatase DSP4, amyloplastic [Fragaria vesca subsp. vesca]	18.45	6	6	7	374	41.7641	5.8208	0.921891	0.735776	0.781094	0.81292	1.0058	1.01139	1.1607	1.0593	0.767414	0.0310915
XP_004287808.1	PREDICTED: uncharacterized protein LOC101298540 [Fragaria vesca subsp. vesca]	4.34	2	3	4	668	72.6947	7.13721	0.802932	0.797339	0.854014	0.818095	1.07775	0.996168	1.12457	1.06616	0.767328	0.00397961
FANhyb_rscf00000555.1.g00007.1	FANhyb_rscf00000555.1.g00007.1	54.78	2	23	75	429	45.5343	5.66846	1.04556	0.808385	0.923	0.925649	1.23514	1.12868	1.25548	1.20643	0.767262	0.0236744
XP_004300275.1	PREDICTED: probable methyltransferase PMT14 [Fragaria vesca subsp. vesca]	22.04	9	10	17	608	69.0907	8.22119	0.938654	0.921084	0.861083	0.90694	1.02893	1.3058	1.2149	1.18321	0.76651	0.0311415
FANhyb_rscf00000006.1.g00027.1	FANhyb_rscf00000006.1.g00027.1	23.02	20	20	39	1021	110.9	4.95752	0.893844	0.825359	0.825931	0.848378	1.01852	1.20956	1.09511	1.10773	0.76587	0.0124104
FANhyb_rscf00001173.1.g00001.1	FANhyb_rscf00001173.1.g00001.1	17.97	1	3	5	256	27.9113	7.29834	0.867753	0.877805	0.860875	0.868811	1.10478	1.21197	1.08699	1.13458	0.765754	0.00250398
XP_011467675.1	PREDICTED: myosin-10 [Fragaria vesca subsp. vesca]	53.95	7	74	170	1366	152.869	4.67822	0.967262	0.740293	0.842853	0.850136	1.04509	1.14845	1.13719	1.11025	0.765719	0.0238652
XP_004295207.1	PREDICTED: uncharacterized protein LOC101301854 [Fragaria vesca subsp. vesca]	3.31	3	3	3	875	97.5964	5.71924	0.911463	1.04207	0.9912	0.981579	1.32033	1.28575	1.24081	1.2823	0.765483	0.00248749
FANhyb_rscf00001286.1.g00002.1	FANhyb_rscf00001286.1.g00002.1	27.37	1	18	27	738	82.003	5.09717	0.916562	0.919002	0.925941	0.920502	1.22062	1.16459	1.22362	1.20294	0.76521	0.000129464
XP_004304608.1	PREDICTED: peptidyl-prolyl cis-trans isomerase, chloroplastic isoform X2 [Fragaria vesca subsp. vesca]	29.53	9	9	16	430	46.8332	5.08447	0.913001	0.898329	0.775749	0.862359	1.08819	1.27556	1.01744	1.12706	0.765138	0.0402266
XP_004300392.1	PREDICTED: pectin acetylesterase 8-like [Fragaria vesca subsp. vesca]	31.73	11	11	37	394	42.5092	8.47021	0.939206	1.02361	0.842624	0.935147	1.23978	1.20553	1.22168	1.22233	0.765054	0.00570441
XP_004290676.1	PREDICTED: endo-1,3;1,4-beta-D-glucanase-like [Fragaria vesca subsp. vesca]	31.93	7	7	16	238	25.7582	5.65576	0.90159	0.902787	0.84311	0.882496	1.11891	1.14084	1.20356	1.15444	0.764438	0.00106601
XP_004289497.1	PREDICTED: uncharacterized protein LOC101299245 [Fragaria vesca subsp. vesca]	27.82	5	5	7	284	30.712	6.22705	0.841018	0.696398	0.771814	0.769743	0.884634	1.13815	1.00354	1.00878	0.763047	0.047084
XP_004307805.1	PREDICTED: beta-fructofuranosidase, soluble isoenzyme I-like [Fragaria vesca subsp. vesca]	21.89	10	10	32	644	71.4404	4.80518	0.960468	0.909394	0.814902	0.894921	1.23137	1.14632	1.14225	1.17331	0.762729	0.00570932
FANhyb_rscf00002409.1.g00002.1	FANhyb_rscf00002409.1.g00002.1	7.08	3	3	14	593	66.556	4.83057	0.872192	0.782673	0.739044	0.79797	0.976013	1.15181	1.01079	1.0462	0.762728	0.0202646
XP_004299546.1	PREDICTED: beta-glucosidase 44-like [Fragaria vesca subsp. vesca]	8.58	1	5	16	513	58.6195	8.51416	0.92025	0.759139	0.71835	0.799246	1.06988	0.993004	1.08076	1.04788	0.762727	0.0211813
FANhyb_rscf00000212.1.g00010.1	FANhyb_rscf00000212.1.g00010.1	10.66	1	1	1	122	13.4032	5.19873	1.02753	0.949255	0.875943	0.950909	1.35439	1.19736	1.1895	1.24708	0.762507	0.0128964
XP_004304054.1	PREDICTED: methylthioribose kinase [Fragaria vesca subsp. vesca]	28.3	7	9	19	417	47.4462	6.34131	0.942755	0.90336	0.887238	0.911118	1.17084	1.24726	1.16864	1.19558	0.762072	0.000750579
XP_004307826.2	PREDICTED: putative disease resistance protein At3g14460 isoform X2 [Fragaria vesca subsp. vesca]	3.46	4	4	6	1386	157.024	6.771	0.78582	0.792604	0.691499	0.756641	0.990464	0.909079	1.08122	0.993589	0.761523	0.0163416
FANhyb_rscf00003760.1.g00001.1	FANhyb_rscf00003760.1.g00001.1	6.44	1	1	2	295	32.5016	5.33838	0.779467	0.774662	0.70059	0.751573	0.929656	0.937259	1.0944	0.987106	0.76139	0.0166547
XP_004309580.1	PREDICTED: galactose oxidase-like [Fragaria vesca subsp. vesca]	4.94	3	3	5	547	60.0478	8.83643	0.925509	0.966333	0.911531	0.934457	1.25348	1.17576	1.25548	1.22824	0.760809	0.000689148
XP_004302123.1	PREDICTED: uncharacterized protein LOC101302665 [Fragaria vesca subsp. vesca]	19.2	6	7	11	401	45.5886	8.14795	0.82178	0.788078	0.813391	0.80775	1.02857	1.11353	1.04314	1.06175	0.760772	0.00083198
FANhyb_rscf00000044.1.g00005.1	FANhyb_rscf00000044.1.g00005.1	29.17	3	5	23	216	24.1271	5.49072	0.885635	0.705871	0.801591	0.797699	0.949774	1.09055	1.10536	1.04856	0.760757	0.0250299
FANhyb_rscf00001025.1.g00006.1	FANhyb_rscf00001025.1.g00006.1	21.33	2	2	2	150	16.7034	6.01123	0.813974	0.709396	0.804427	0.775932	0.917207	1.13681	1.00586	1.01996	0.760746	0.0275391
XP_004288103.1	PREDICTED: S-adenosylmethionine carrier 1, chloroplastic/mitochondrial [Fragaria vesca subsp. vesca]	6.12	2	2	2	327	34.6806	9.51025	1.03547	0.844397	0.927735	0.935867	1.23064	1.23813	1.22456	1.23111	0.76018	0.0059859
XP_004302135.1	PREDICTED: protein LUTEIN DEFICIENT 5, chloroplastic [Fragaria vesca subsp. vesca]	5.44	3	3	3	607	68.2716	6.50732	0.929591	0.758314	0.843062	0.843656	1.16995	1.20789	0.954023	1.11062	0.759626	0.0457948
XP_004302480.1	PREDICTED: bifunctional 3-dehydroquinate dehydratase/shikimate dehydrogenase, chloroplastic-like [Fragaria vesca subsp. vesca]	50.94	8	19	70	530	57.6406	6.41748	0.923529	0.964168	0.90977	0.932489	1.14462	1.24613	1.2927	1.22782	0.759469	0.00319077
FANhyb_rscf00000105.1.g00001.1	FANhyb_rscf00000105.1.g00001.1	3.41	1	1	1	323	35.8113	5.43994	1.00393	0.888549	0.920837	0.937773	1.36489	1.22542	1.11587	1.23539	0.759088	0.020332
FANhyb_rscf00000929.1.g00002.1	FANhyb_rscf00000929.1.g00002.1	26.22	10	10	21	431	46.9876	6.45557	0.931897	0.809484	0.850131	0.863838	1.26666	0.987654	1.15974	1.13802	0.759073	0.0367654
FANhyb_icon17941757_o.1.g00001.1	/partial	10.67	1	1	1	75	8.4686	10.0962	0.92318	0.776484	0.774037	0.824567	0.975667	1.19024	1.09582	1.08724	0.758403	0.0295756
XP_004296916.2	PREDICTED: protein phosphatase 2C 70 [Fragaria vesca subsp. vesca]	2.85	1	1	1	597	66.2446	6.80029	0.835937	0.747435		0.791686	1.0678	1.02004	1.04449	1.04411	0.758241	0.00668368
FANhyb_rscf00000364.1.g00006.1	FANhyb_rscf00000364.1.g00006.1	8.13	1	2	3	283	31.4595	5.38916	0.758473	0.587282	0.629232	0.658329	0.928883	0.786807	0.890039	0.868576	0.75794	0.0344701
XP_011463918.1	PREDICTED: probable polygalacturonase isoform X2 [Fragaria vesca subsp. vesca]	8.14	2	2	2	467	50.7292	5.56689	0.845901	0.745615	0.80937	0.800295	0.958434	1.21683	0.995427	1.0569	0.757213	0.0403558
XP_004302612.1	PREDICTED: protein LURP-one-related 15-like [Fragaria vesca subsp. vesca]	6.97	1	1	2	201	22.5235	7.1958	0.991725	1.1789	1.01643	1.06235	1.3921	1.48353	1.33906	1.4049	0.75618	0.009051
XP_004293648.1	PREDICTED: shikimate O-hydroxycinnamoyltransferase-like [Fragaria vesca subsp. vesca]	17.34	8	8	17	444	49.3449	6.84424	0.975527	0.955284	0.944682	0.958498	1.26316	1.20727	1.33455	1.26833	0.755716	0.00122268
FANhyb_rscf00000065.1.g00005.1	FANhyb_rscf00000065.1.g00005.1	6.64	1	6	8	843	93.6536	6.18896	1.00189	0.911393	0.808629	0.907304	1.13184	1.22436	1.24685	1.20101	0.755448	0.0112419
XP_004304337.1	PREDICTED: LOW QUALITY PROTEIN: NADPH-dependent thioredoxin reductase 3 [Fragaria vesca subsp. vesca]	1.52	1	1	1	527	57.9643	6.87354	0.851575	0.802798	0.792294	0.815555	1.10975	1.04016	1.08949	1.0798	0.755283	0.000663103
XP_004296276.1	PREDICTED: fasciclin-like arabinogalactan protein 16 [Fragaria vesca subsp. vesca]	18.74	1	4	15	459	50.326	6.53662	0.961597	0.841001	0.856854	0.886484	1.18184	1.23523	1.10528	1.17412	0.755022	0.00575076
XP_004302636.1	PREDICTED: chlorophyll a-b binding protein CP29.2, chloroplastic [Fragaria vesca subsp. vesca]	37.76	5	9	28	286	31.189	5.50342	1.05978	1.29346	1.17929	1.17751	1.69103	1.5822	1.40996	1.56107	0.754299	0.0224209
XP_004299218.1	PREDICTED: non-functional NADPH-dependent codeinone reductase 2-like [Fragaria vesca subsp. vesca]	21.67	3	7	10	323	36.1188	6.32861	0.967405	0.877745	0.790687	0.878612	1.02642	1.31081	1.16057	1.16593	0.75357	0.0410851
XP_004289881.1	PREDICTED: probable methyltransferase PMT24 [Fragaria vesca subsp. vesca]	12.17	6	9	13	797	89.8456	4.95752	0.944385	1.0969	0.974721	1.00533	1.25188	1.46533	1.28607	1.33443	0.753383	0.015284
FANhyb_icon00039804_a.1.g00001.1	/partial	8.63	1	1	1	139	13.9137	9.59814	0.840086	0.875312	0.666237	0.793878	0.980988	1.16368	1.01764	1.0541	0.753132	0.0381125
FANhyb_icon00013603_a.1.g00001.1	/partial	61.04	2	4	16	77	8.29843	8.55811	1.16056	1.11341	1.22358	1.16585	1.4849	1.64291	1.51667	1.54816	0.753057	0.00271772
FANhyb_rscf00002175.1.g00001.1	FANhyb_rscf00002175.1.g00001.1	3.88	2	2	3	490	54.2399	7.79639	0.969597	0.79437	0.757743	0.84057	1.19102	1.1296	1.02927	1.11663	0.752774	0.0266539
FANhyb_icon00016791_a.1.g00001.1	/partial	15.57	1	1	1	167	17.2821	5.65576	0.741011	0.623332	0.744317	0.702886	0.948173	0.923034	0.931068	0.934092	0.752481	0.00464457
FANhyb_rscf00001975.1.g00001.1	FANhyb_rscf00001975.1.g00001.1	5.88	1	1	1	204	21.603	6.87354	0.69575	0.710659	0.647555	0.684655	0.891935	0.854451	0.985063	0.910483	0.751969	0.00641914
XP_011468213.1	PREDICTED: aldehyde dehydrogenase family 3 member H1-like [Fragaria vesca subsp. vesca]	18.53	10	10	26	545	59.6966	7.09326	0.955502	0.981151	0.841025	0.925892	1.22129	1.24649	1.22809	1.23196	0.751563	0.00219297
XP_004303634.1	PREDICTED: alpha carbonic anhydrase 4-like [Fragaria vesca subsp. vesca]	3.15	1	1	2	286	32.0495	9.02686	0.9713	1.13033	0.958029	1.01989	1.2688	1.51175	1.291	1.35719	0.751472	0.0240106
XP_004289769.1	PREDICTED: serine carboxypeptidase-like 18 [Fragaria vesca subsp. vesca]	12.15	6	7	24	469	52.2974	4.97021	0.827093	0.789633	0.744805	0.787177	1.04103	1.00274	1.10025	1.04801	0.751117	0.00213881
XP_004290128.1	PREDICTED: serine carboxypeptidase-like 20 [Fragaria vesca subsp. vesca]	18.15	7	7	10	496	54.9153	5.93506	0.994558	0.796015	0.786641	0.859072	1.07103	1.24019	1.12032	1.14385	0.751038	0.0279128
XP_004296896.1	PREDICTED: photosystem I reaction center subunit II, chloroplastic-like [Fragaria vesca subsp. vesca]	51.22	1	9	48	205	22.5897	9.45166	0.849742	0.703894	0.856992	0.803543	0.981668	1.12992	1.09847	1.07002	0.75096	0.0166324
XP_004304240.1	PREDICTED: alpha-1,4 glucan phosphorylase L isozyme, chloroplastic/amyloplastic-like [Fragaria vesca subsp. vesca]	27.71	16	23	43	1025	116.295	5.84619	0.954592	0.881987	0.877113	0.904564	1.26267	1.13787	1.21363	1.20472	0.750849	0.00243624
XP_004307914.1	PREDICTED: 1-aminocyclopropane-1-carboxylate oxidase 5 [Fragaria vesca subsp. vesca]	8.28	3	3	4	338	38.5954	6.23975	1.00209	0.92244	0.86133	0.92862	1.17682	1.42764	1.10699	1.23715	0.750612	0.0430982
XP_011458661.1	PREDICTED: secoisolariciresinol dehydrogenase isoform X3 [Fragaria vesca subsp. vesca]	8	2	2	2	275	28.9208	6.7124	0.865815	0.807039	0.896654	0.856503	1.19704	1.06001	1.16666	1.14124	0.750504	0.00441837
XP_004297634.1	PREDICTED: 2-methylene-furan-3-one reductase [Fragaria vesca subsp. vesca]	34.01	13	13	21	394	42.0104	8.66064	0.928711	0.958038	0.924492	0.93708	1.25845	1.28179	1.20983	1.25002	0.749651	0.000189335
XP_011460910.1	PREDICTED: cytosolic enolase 3 [Fragaria vesca subsp. vesca]	20.04	1	8	11	479	52.1985	5.51611	0.735094	0.706543	0.732146	0.724594	0.965057	0.99686	0.93835	0.966756	0.749511	0.000226944
FANhyb_rscf00000266.1.g00011.1	FANhyb_rscf00000266.1.g00011.1	15.76	4	4	5	311	33.8553	5.41455	0.942909	0.895643	0.882138	0.906897	1.20359	1.16606	1.26033	1.21	0.749504	0.000782025
XP_004297188.1	PREDICTED: heat shock protein 83 [Fragaria vesca subsp. vesca]	47.29	3	28	81	793	89.9244	5.0083	0.861117	0.650486	0.766927	0.75951	0.938505	1.05747	1.0443	1.01342	0.749451	0.0238929
XP_004308143.1	PREDICTED: alpha-L-fucosidase 1-like [Fragaria vesca subsp. vesca]	26.02	8	8	13	488	54.8376	6.87354	0.927253	0.898191	0.857343	0.894262	1.12081	1.21381	1.24581	1.19348	0.749291	0.00216848
XP_004307972.1	PREDICTED: spermine synthase [Fragaria vesca subsp. vesca]	16.8	6	6	13	369	40.3801	6.03662	0.914194	0.877009	0.782422	0.857875	1.30649	1.02063	1.10765	1.14492	0.749286	0.0369912
FANhyb_rscf00000488.1.g00009.1	FANhyb_rscf00000488.1.g00009.1	12.92	2	2	4	240	26.5772	5.43994	0.95827	1.01661	1.00261	0.992494	1.30669	1.52078	1.14758	1.32502	0.749042	0.0385695
FANhyb_rscf00002045.1.g00001.1	/TE	58.94	12	79	180	1515	169.712	4.69092	0.892617	0.822546	0.800486	0.83855	1.11655	1.13952	1.10289	1.11965	0.748937	0.000700483
XP_004306714.2	PREDICTED: putative UDP-rhamnose:rhamnosyltransferase 1 isoform X2 [Fragaria vesca subsp. vesca]	19.54	8	9	15	476	53.0264	5.70654	1.0017	0.903651	0.866367	0.923907	1.39521	1.17324	1.13305	1.23383	0.74881	0.0270968
XP_004302043.1	PREDICTED: probable aldo-keto reductase 1 [Fragaria vesca subsp. vesca]	38.04	6	10	17	347	38.0628	6.46826	0.799579	0.770043	0.813771	0.794464	0.954377	1.06166	1.16817	1.0614	0.748504	0.0133276
XP_004302749.1	PREDICTED: expansin-A6 [Fragaria vesca subsp. vesca]	20.38	4	4	15	260	27.9177	9.30518	0.864224	1.12975	0.891376	0.961782	1.34767	1.26627	1.24223	1.28539	0.748241	0.0229927
XP_004308050.1	PREDICTED: heat shock protein 83-like [Fragaria vesca subsp. vesca]	46.86	5	33	149	700	80.3829	5.03369	1.07155	0.764206	0.854778	0.896844	1.25513	1.15548	1.18647	1.19903	0.747976	0.0343887
XP_004293472.1	PREDICTED: cytochrome b6-f complex iron-sulfur subunit, chloroplastic [Fragaria vesca subsp. vesca]	27.43	1	5	13	226	23.8649	8.25049	1.08497	1.03739	1.01736	1.04657	1.32953	1.53586	1.33312	1.39951	0.747817	0.00767484
FANhyb_rscf00000001.1.g00001.1	FANhyb_rscf00000001.1.g00001.1	37.6	16	16	83	508	55.9014	6.81494	0.939009	0.890683	0.870856	0.900182	1.16252	1.1996	1.24913	1.20375	0.747815	0.000708701
XP_004289188.1	PREDICTED: UDP-glycosyltransferase 84B2-like [Fragaria vesca subsp. vesca]	9.85	5	5	7	477	53.0908	5.35107	1.07199	0.927786	0.913679	0.971151	1.43016	1.2439	1.22486	1.29964	0.747246	0.0165435
FANhyb_rscf00005745.1.g00002.1	FANhyb_rscf00005745.1.g00002.1	2.34	1	1	3	556	60.472	7.02002	0.818502	0.799231	0.82813	0.815288	0.976227	1.16753	1.12956	1.09111	0.747211	0.00953458
XP_004297139.1	PREDICTED: allene oxide cyclase 3, chloroplastic [Fragaria vesca subsp. vesca]	32	4	7	15	250	27.3292	9.26123	0.88163	0.852053	0.759655	0.831113	1.05442	1.217	1.07022	1.11388	0.746143	0.0112046
XP_004297474.1	PREDICTED: 1,4-dihydroxy-2-naphthoyl-CoA synthase, peroxisomal isoform X2 [Fragaria vesca subsp. vesca]	2.72	1	1	1	331	36.4216	8.25049	1.03277	1.148	0.957319	1.04603	1.58315	1.38924	1.23415	1.40218	0.746003	0.0364952
FANhyb_icon00004970_a.1.g00001.1	/TE/partial	40.26	1	3	3	154	16.9275	6.80029	0.765103	0.903287	0.774521	0.814304	1.01422	1.02052	1.24197	1.09224	0.745539	0.0332436
XP_004291312.1	PREDICTED: L-ascorbate oxidase homolog [Fragaria vesca subsp. vesca]	27.34	9	11	35	545	60.548	9.15869	0.898541	0.924788	0.924928	0.916085	1.13389	1.28867	1.26533	1.2293	0.74521	0.00306817
FANhyb_icon00002690_a.1.g00001.1	FANhyb_icon00002690_a.1.g00001.1	6.67	1	1	3	135	14.3716	9.59814	0.910553	0.835658	0.809839	0.852017	1.01848	1.32947	1.08269	1.14355	0.745063	0.0427968
XP_004299005.1	PREDICTED: IAA-alanine resistance protein 1 [Fragaria vesca subsp. vesca]	4.71	2	2	3	467	50.2119	6.34131	0.807855	0.684631	0.751404	0.747964	0.979892	1.06045	0.972769	1.00437	0.744708	0.00483096
FANhyb_icon00001805_a.1.g00001.1	/partial	10.42	1	1	1	144	15.829	7.00537	1.05832	0.788011	0.860192	0.902175	1.1407	1.3124	1.18274	1.21195	0.744402	0.0319853
XP_004293921.1	PREDICTED: nudix hydrolase 15, mitochondrial-like isoform X2 [Fragaria vesca subsp. vesca]	9.73	2	2	4	257	28.8928	5.68115	0.994426	0.934787	0.889894	0.939702	1.26054	1.38786	1.13911	1.2625	0.744317	0.0143548
XP_004293211.1	PREDICTED: glucan endo-1,3-beta-D-glucosidase [Fragaria vesca subsp. vesca]	2.06	1	1	1	486	51.3812	5.8335	0.956421	0.924272	0.931552	0.937415	1.4018	1.22761	1.15044	1.25995	0.744007	0.0126262
FANhyb_rscf00004543.1.g00001.1	/partial	8.12	2	2	3	234	26.0002	8.95361	0.81688	0.771198	0.716755	0.768278	0.952105	1.20327	0.94701	1.03413	0.742923	0.0409894
XP_004307059.1	PREDICTED: protein DJ-1 homolog D-like [Fragaria vesca subsp. vesca]	9.3	1	3	11	387	41.4267	5.88428	0.880315	0.599299	0.730249	0.736621	1.01563	0.915038	1.04891	0.993192	0.74167	0.0472693
XP_004296863.1	PREDICTED: bifunctional epoxide hydrolase 2-like isoform X1 [Fragaria vesca subsp. vesca]	14.42	3	3	6	319	36.3014	6.66846	0.899652	0.889335	0.885982	0.891656	1.16764	1.29281	1.14804	1.20283	0.741299	0.00239725
XP_004290230.1	PREDICTED: 3-ketoacyl-CoA thiolase 2, peroxisomal-like [Fragaria vesca subsp. vesca]	28.29	9	10	32	456	47.6113	7.06396	0.948461	0.906267	0.836996	0.897241	1.24608	1.20505	1.18005	1.21039	0.741283	0.00115484
XP_004299678.1	PREDICTED: (-)-isopiperitenol/(-)-carveol dehydrogenase, mitochondrial-like [Fragaria vesca subsp. vesca]	19.19	5	5	9	271	28.3624	6.7124	0.899871	1.09752	0.900047	0.965812	1.28729	1.47325	1.15024	1.30359	0.740886	0.0419083
XP_004302407.1	PREDICTED: WW domain-containing protein WWM1-like [Fragaria vesca subsp. vesca]	9.45	3	3	4	275	29.1789	9.31982	0.965159	0.874004	0.698674	0.845945	1.14433	1.14779	1.13465	1.14226	0.740592	0.0193599
FANhyb_rscf00000009.1.g00026.1	FANhyb_rscf00000009.1.g00026.1	1.66	1	1	1	543	63.367	8.66064	0.990134	1.08047	1.15946	1.07669	1.5001	1.35454	1.5079	1.45418	0.74041	0.00567861
XP_004290839.1	PREDICTED: protein TRANSPARENT TESTA 12-like [Fragaria vesca subsp. vesca]	10.67	4	4	7	506	54.9759	5.78271	0.812339	0.74809	0.839219	0.799883	0.999949	1.05424	1.18718	1.08046	0.74032	0.0105198
XP_004297337.1	PREDICTED: uncharacterized protein LOC101315139 [Fragaria vesca subsp. vesca]	19.69	1	6	9	381	42.3686	8.6167	0.850869	0.866916	0.794695	0.837493	1.13237	1.11787	1.14778	1.13267	0.739394	0.000232566
XP_004299245.1	PREDICTED: peptidyl-prolyl cis-trans isomerase CYP26-2, chloroplastic [Fragaria vesca subsp. vesca]	2.65	1	1	1	378	40.4788	5.5415	0.904928	0.704267	0.834663	0.81462	1.03131	1.21459	1.06366	1.10319	0.738423	0.024019
FANhyb_rscf00000059.1.g00014.1	FANhyb_rscf00000059.1.g00014.1	37.78	2	33	96	945	103.888	5.57959	0.914874	0.750988	0.672753	0.779538	1.04112	0.99687	1.13095	1.05631	0.737979	0.027394
FANhyb_rscf00001451.1.g00001.1	/partial	22.41	3	10	24	424	46.1087	6.12549	0.972077	1.0523	0.928202	0.984194	1.28905	1.35001	1.36228	1.33378	0.737898	0.00122446
XP_004291186.1	PREDICTED: aquaporin TIP4-1 [Fragaria vesca subsp. vesca]	10.89	2	2	3	248	26.1196	6.25244	0.940683	0.868508	0.782761	0.863984	1.34879	1.09175	1.07326	1.17127	0.737648	0.0371372
FANhyb_rscf00000775.1.g00006.1	FANhyb_rscf00000775.1.g00006.1	4.82	1	1	1	166	17.8203	8.6167	0.963073	1.12413	1.03107	1.03942	1.35808	1.34476	1.52624	1.40969	0.73734	0.00774735
XP_004290697.1	PREDICTED: sugar transporter ERD6-like 7 [Fragaria vesca subsp. vesca]	2.29	1	1	1	480	51.7271	5.73193	1.05386	1.02166	0.883578	0.986366	1.44667	1.29786	1.26873	1.33775	0.73733	0.00982009
FANhyb_rscf00005257.1.g00001.1	/partial	18.86	2	3	10	175	19.5319	8.6167	0.849195	0.802333	0.739731	0.797086	0.995176	1.13236	1.11706	1.08153	0.736997	0.00612108
XP_004288509.1	PREDICTED: mitochondrial uncoupling protein 5 [Fragaria vesca subsp. vesca]	36.45	8	9	19	321	34.217	9.78857	0.984396	0.873105	0.918636	0.925379	1.44289	1.22266	1.10631	1.25729	0.736013	0.0330198
FANhyb_rscf00007235.1.g00001.1	/partial	2.59	1	1	1	348	39.2151	8.1626	0.850841	0.939896	0.81553	0.868756	1.25665	1.19547	1.0906	1.18091	0.735668	0.00689596
XP_004309495.1	PREDICTED: transmembrane protein 120 homolog [Fragaria vesca subsp. vesca]	3.03	1	1	1	363	41.3034	9.29053	0.758119	0.780936	0.839828	0.792961	0.95748	1.155	1.1212	1.07789	0.735658	0.0122641
FANhyb_rscf00004831.1.g00001.1	/partial	14.4	1	4	9	250	27.4336	5.2876	0.747267	0.688396	0.794122	0.743262	1.02734	1.06402	0.940833	1.01073	0.735371	0.00494415
XP_011467824.1	PREDICTED: uncharacterized protein LOC101308310 [Fragaria vesca subsp. vesca]	9.78	2	3	3	276	30.3708	8.41162	0.717709	0.861435	0.68137	0.753505	1.09597	1.04235	0.941561	1.02663	0.73396	0.0185318
XP_011470583.1	PREDICTED: LOW QUALITY PROTEIN: (S)-tetrahydroprotoberberine N-methyltransferase-like [Fragaria vesca subsp. vesca]	4.49	1	2	2	445	50.8264	6.62451	0.80931	0.951616	0.818591	0.859839	1.26323	1.21828	1.03663	1.17271	0.733205	0.0197143
YP_004286088.1	ATP synthase CF0 subunit I (chloroplast) [Fragaria vesca subsp. vesca]	47.83	9	9	21	184	20.941	8.68994	0.924663	0.892725	0.81667	0.878019	1.11788	1.28137	1.19458	1.19794	0.73294	0.00497161
FANhyb_icon18021353_s.1.g00001.1	/partial	29.58	1	3	4	71	7.52107	8.99756	0.761004	0.752551	0.818463	0.777339	0.922016	1.11217	1.14897	1.06105	0.732613	0.0179924
XP_011459596.1	PREDICTED: aspartate aminotransferase, chloroplastic [Fragaria vesca subsp. vesca]	55.85	1	20	66	453	49.5754	8.57275	0.98933	1.17575	0.952834	1.03931	1.59823	1.42281	1.24419	1.42174	0.731008	0.0361907
XP_011463574.1	PREDICTED: uncharacterized protein LOC101291426 [Fragaria vesca subsp. vesca]	2.2	1	2	2	1227	141.464	8.45557	0.948821	1.06752	0.885281	0.967206	1.3735	1.37847	1.22037	1.32411	0.730455	0.00869195
XP_004304508.1	PREDICTED: pyridoxal 5'-phosphate synthase-like subunit PDX1.2 [Fragaria vesca subsp. vesca]	26.54	7	8	16	309	32.6896	5.57959	0.893244	0.761748	0.806983	0.820658	0.942873	1.15827	1.27441	1.12518	0.729355	0.0435025
XP_004309482.1	PREDICTED: allene oxide cyclase 3, chloroplastic-like [Fragaria vesca subsp. vesca]	25.3	3	4	10	249	27.3651	8.85107	1.1185	0.964745	0.999605	1.02762	1.56494	1.32476	1.34007	1.40992	0.728844	0.0134378
XP_004302419.1	PREDICTED: probable linoleate 9S-lipoxygenase 5 [Fragaria vesca subsp. vesca]	26.22	1	22	47	919	103.273	8.08936	0.840882	0.787648	0.743627	0.790719	1.01508	1.19378	1.04734	1.0854	0.728507	0.00882964
FANhyb_rscf00003860.1.g00002.1	/TE	7.24	2	2	4	304	34.1625	5.40186	0.925756	0.933457	0.851586	0.9036	1.28392	1.2451	1.19259	1.24054	0.728393	0.000820834
XP_004295157.1	PREDICTED: non-functional NADPH-dependent codeinone reductase 2-like isoform X2 [Fragaria vesca subsp. vesca]	11.66	1	3	3	326	36.3689	6.18896	0.955789	0.871011	0.769626	0.865475	1.14037	1.28742	1.13914	1.18898	0.727913	0.0113698
FANhyb_rscf00000269.1.g00006.1	FANhyb_rscf00000269.1.g00006.1	10.31	1	1	1	97	11.2166	5.05908	0.871384	0.99149	0.861781	0.908218	1.32147	1.32322	1.10015	1.24828	0.727575	0.0161282
XP_011466104.1	PREDICTED: NADPH-dependent 1-acyldihydroxyacetone phosphate reductase [Fragaria vesca subsp. vesca]	16.61	2	4	5	277	30.0467	9.0708	0.86873	0.845076	0.913309	0.875705	1.1971	1.32342	1.09125	1.20393	0.727375	0.00939802
XP_004306039.2	PREDICTED: serine carboxypeptidase-like 16 isoform X2 [Fragaria vesca subsp. vesca]	13.5	2	2	4	274	30.6816	7.09326	1.0949	1.3648	0.96429	1.14133	1.75125	1.52293	1.438	1.57073	0.726625	0.0462631
FANhyb_rscf00004204.1.g00001.1	FANhyb_rscf00004204.1.g00001.1	2.4	1	1	1	292	32.3044	8.26514	1.18441	1.08233	1.01928	1.09534	1.66577	1.44809	1.41089	1.50825	0.726232	0.0112991
XP_004299488.1	PREDICTED: glutamate decarboxylase 4-like [Fragaria vesca subsp. vesca]	29.96	6	14	39	504	56.6918	6.06201	0.927102	0.920904	0.880281	0.909429	1.38711	1.23987	1.13016	1.25238	0.72616	0.0106575
FANhyb_icon00015983_a.1.g00001.1	/partial	10.85	1	1	1	129	13.5808	8.08936	0.827099	0.718739	0.659296	0.735045	0.895836	0.970146	1.17083	1.01227	0.726135	0.0442573
FANhyb_rscf00001125.1.g00002.1	/pseudo	17.88	4	19	41	1415	153.607	7.59131	0.91377	0.917604	0.91814	0.916505	1.34773	1.24846	1.1905	1.26223	0.7261	0.00166759
FANhyb_rscf00000360.1.g00001.1	FANhyb_rscf00000360.1.g00001.1	4.1	2	2	2	756	83.2642	7.1665	0.891896	0.708152	0.764989	0.788346	1.23577	1.00811	1.01453	1.08614	0.725826	0.03227
FANhyb_rscf00000983.1.g00003.1	FANhyb_rscf00000983.1.g00003.1	4.12	1	1	1	413	45.4904	8.1333	1.32651	1.657	1.23997	1.40782	1.86428	2.14108	1.81386	1.93974	0.72578	0.0308468
FANhyb_rscf00000069.1.g00003.1	/TE	3.07	1	1	1	489	55.4187	5.77002	0.921101	0.835971	0.760957	0.839343	1.06112	1.28363	1.12487	1.15654	0.725737	0.0171119
XP_004303923.1	PREDICTED: putative laccase-9 [Fragaria vesca subsp. vesca]	2.17	1	1	4	600	67.1621	4.90674	0.883757	0.739629	0.767815	0.797067	1.06661	1.15468	1.07672	1.09934	0.725044	0.00440389
XP_004294359.1	PREDICTED: uncharacterized protein LOC101302142 [Fragaria vesca subsp. vesca]	19.05	3	5	8	336	37.7077	6.41748	0.89913	0.90634	0.945547	0.917006	1.15771	1.31815	1.32061	1.26549	0.724624	0.00334863
XP_004297483.1	PREDICTED: probable nucleoredoxin 1 [Fragaria vesca subsp. vesca]	42.37	2	22	49	583	65.4067	4.91943	0.949565	0.693408	0.776027	0.806333	1.10275	1.14935	1.08923	1.11378	0.723963	0.0166853
XP_004290871.1	PREDICTED: photosystem II 22 kDa protein, chloroplastic [Fragaria vesca subsp. vesca]	36.63	8	9	29	273	28.7616	8.27979	0.933315	0.92511	0.876392	0.911606	1.17419	1.41838	1.19089	1.26115	0.722835	0.0123573
XP_004298934.1	PREDICTED: serine/threonine-protein kinase HT1-like [Fragaria vesca subsp. vesca]	7.67	1	3	5	404	44.5473	7.57666	0.839816	0.654536	0.706304	0.733552	0.968746	1.03376	1.0433	1.01527	0.722521	0.00931843
XP_004296555.1	PREDICTED: mannose-1-phosphate guanyltransferase alpha [Fragaria vesca subsp. vesca]	19.04	4	6	10	415	45.7376	6.29053	0.892696	0.886703	0.847899	0.875766	1.30773	1.13383	1.1956	1.21239	0.722349	0.00310452
FANhyb_rscf00003780.1.g00001.1	FANhyb_rscf00003780.1.g00001.1	12.74	4	4	8	361	38.7229	6.53662	0.976327	1.06138	1.02353	1.02041	1.48474	1.39207	1.36488	1.4139	0.721701	0.000852444
XP_004287255.2	PREDICTED: uncharacterized protein LOC101302485 [Fragaria vesca subsp. vesca]	2.62	1	1	1	687	78.0751	5.26221	0.810075	0.621035	0.664474	0.698528	0.865511	1.0791	0.959838	0.968151	0.721507	0.0328143
FANhyb_rscf00000103.1.g00013.1	FANhyb_rscf00000103.1.g00013.1	11.36	2	2	3	132	13.7653	5.14795	0.887052	0.73778	0.77132	0.798717	0.981481	1.20748	1.13554	1.10817	0.720755	0.0184316
XP_011470332.1	PREDICTED: uncharacterized protein LOC105353184 [Fragaria vesca subsp. vesca]	6.34	1	1	1	284	29.8648	7.60596	0.874348	0.722426	0.765128	0.787301	1.11909	1.02169	1.13633	1.09237	0.720727	0.00611002
XP_004294029.1	PREDICTED: allantoinase [Fragaria vesca subsp. vesca]	10.83	4	4	6	508	55.8558	6.04932	0.819556	0.751037	0.828491	0.799695	1.02065	1.17605	1.13202	1.10957	0.720723	0.0040699
FANhyb_icon00025935_a.1.g00001.1	/partial	51.69	4	4	15	89	9.81282	4.77979	0.929861	0.950364	0.798621	0.892949	1.28695	1.21636	1.21629	1.23986	0.720199	0.00282473
XP_004287395.1	PREDICTED: peroxisomal fatty acid beta-oxidation multifunctional protein AIM1 [Fragaria vesca subsp. vesca]	30.84	10	18	46	723	77.9178	9.20264	0.964384	0.967256	0.813215	0.914952	1.40494	1.26584	1.15272	1.2745	0.717891	0.0155647
FANhyb_rscf00002066.1.g00001.1	/TE/partial	0.76	1	1	1	1845	205.921	8.96826	0.882	1.26524	0.897802	1.01501	1.49053	1.32031	1.43701	1.41595	0.716842	0.0410626
XP_004302420.1	PREDICTED: probable linoleate 9S-lipoxygenase 5 [Fragaria vesca subsp. vesca]	32.68	2	23	45	863	97.4365	5.51611	0.91056	0.809802	0.791506	0.837289	1.20598	1.13187	1.16726	1.16837	0.71663	0.00149835
FANhyb_rscf00000083.1.g00011.1	FANhyb_rscf00000083.1.g00011.1	4.18	1	1	1	550	60.3595	5.63037	0.896888	0.891957	0.730113	0.839652	1.16103	1.18791	1.1666	1.17185	0.716519	0.00389052
XP_004306883.2	PREDICTED: glyoxylate/hydroxypyruvate reductase HPR3-like [Fragaria vesca subsp. vesca]	6.32	2	2	4	348	38.0496	5.5542	0.964853	0.964293	0.727543	0.885563	1.38445	1.19872	1.12821	1.23713	0.715823	0.0329541
FANhyb_rscf00001263.1.g00002.1	FANhyb_rscf00001263.1.g00002.1	12.29	5	5	13	293	33.6957	9.36377	0.878907	0.811504	0.790034	0.826815	1.07185	1.25145	1.14892	1.15741	0.71437	0.00483226
FANhyb_rscf00003449.1.g00001.1	FANhyb_rscf00003449.1.g00001.1	11.43	4	4	5	455	50.7399	6.30322	0.845786	0.755325	0.753163	0.784758	1.00674	1.11248	1.18069	1.09997	0.713436	0.00594944
FANhyb_rscf00005365.1.g00001.1	FANhyb_rscf00005365.1.g00001.1	51.03	1	20	96	435	46.5137	4.90674	0.931117	0.734153	0.730233	0.798501	1.06019	1.2174	1.08363	1.12041	0.712689	0.017469
XP_004306814.1	PREDICTED: NAD-dependent malic enzyme 59 kDa isoform, mitochondrial [Fragaria vesca subsp. vesca]	37.42	1	19	46	604	66.5132	6.87354	0.988291	0.613561	0.892486	0.831446	1.19307	1.19378	1.1138	1.16688	0.712536	0.0439206
FANhyb_rscf00000177.1.g00009.1	FANhyb_rscf00000177.1.g00009.1	32.88	7	26	59	955	104.457	6.63916	0.886379	0.757664	0.834303	0.826116	1.09625	1.18676	1.19612	1.15971	0.712347	0.00245244
NP_001269275.1	MLP-like protein 28-like [Fragaria vesca]	4.61	1	1	2	152	17.1377	4.83057	0.988839	0.836204	0.895273	0.906772	1.24612	1.2098	1.3662	1.27404	0.711731	0.00479773
XP_004290074.1	PREDICTED: monosaccharide-sensing protein 2 [Fragaria vesca subsp. vesca]	12.16	7	7	10	740	78.686	5.5415	0.914101	0.918056	0.749944	0.8607	1.13392	1.27826	1.21762	1.20993	0.711361	0.00732897
FANhyb_rscf00000263.1.g00004.1	FANhyb_rscf00000263.1.g00004.1	12.67	7	7	8	726	83.5523	6.45557	0.925499	0.689641	0.687664	0.767601	1.17701	0.998948	1.062	1.07932	0.71119	0.0300772
XP_004303182.1	PREDICTED: phosphoenolpyruvate carboxylase 2 [Fragaria vesca subsp. vesca]	48.6	3	42	102	961	109.347	6.20166	0.968803	0.789248	0.877849	0.878634	1.27461	1.16786	1.26564	1.23603	0.710848	0.00451853
XP_011460952.1	PREDICTED: 18.1 kDa class I heat shock protein-like [Fragaria vesca subsp. vesca]	20.25	2	3	8	158	18.0853	6.0874	0.905104	0.840738	0.884941	0.876928	1.29358	1.14143	1.26735	1.23412	0.710569	0.00213362
FANhyb_rscf00000962.1.g00002.1	FANhyb_rscf00000962.1.g00002.1	27.43	1	5	17	226	23.8769	8.25049	1.03286	0.938318	0.980259	0.983814	1.34824	1.34432	1.46362	1.38539	0.710134	0.00109341
XP_011468246.1	PREDICTED: aspartic proteinase Asp1 isoform X2 [Fragaria vesca subsp. vesca]	3	1	1	1	400	43.9691	7.43018	0.768537	1.02694	0.719041	0.838174	1.29897	1.14358	1.10507	1.18254	0.708792	0.0374837
XP_004289659.1	PREDICTED: LOW QUALITY PROTEIN: glucose-1-phosphate adenylyltransferase large subunit 1-like [Fragaria vesca subsp. vesca]	4.93	3	3	4	507	56.6028	7.63525	0.869827	0.988834	0.900124	0.919595	1.43403	1.2088	1.25025	1.2977	0.708637	0.00830941
FANhyb_rscf00000706.1.g00001.1	/partial	21.59	1	2	2	88	10.0612	8.70459	0.979361	0.976891	1.0019	0.986051	1.50186	1.46861	1.2044	1.39162	0.708562	0.0126989
FANhyb_rscf00000031.1.g00016.1	FANhyb_rscf00000031.1.g00016.1	51.32	1	20	62	493	54.1628	8.6167	0.866517	0.765137	0.718242	0.783299	1.04212	1.14267	1.13666	1.10715	0.707493	0.00403406
FANhyb_rscf00007396.1.g00002.1	FANhyb_rscf00007396.1.g00002.1	11.97	1	1	1	117	12.7546	9.89111	0.854153	0.689129	0.773938	0.772407	0.957004	1.09637	1.22418	1.09252	0.706996	0.0242255
FANhyb_rscf00000166.1.g00017.1	FANhyb_rscf00000166.1.g00017.1	4.75	1	2	2	526	57.8418	8.51416	0.779667	0.635023	0.683126	0.699272	0.880309	1.04012	1.04792	0.989451	0.706728	0.0137845
XP_004287583.1	PREDICTED: UDP-glycosyltransferase 91C1-like [Fragaria vesca subsp. vesca]	9.96	4	4	6	532	59.9374	6.22705	0.854893	0.794074	0.735985	0.794984	0.977512	1.2761	1.12482	1.12615	0.705933	0.0233918
XP_011466787.1	PREDICTED: 1,4-alpha-glucan-branching enzyme 1, chloroplastic/amyloplastic [Fragaria vesca subsp. vesca]	8.99	7	8	14	845	95.7308	5.51611	0.854479	0.899601	0.860208	0.871429	1.32964	1.17834	1.1955	1.23449	0.7059	0.00189441
FANhyb_rscf00000087.1.g00004.1	FANhyb_rscf00000087.1.g00004.1	6.19	5	5	8	937	104.953	9.15869	0.927301	0.848719	0.846334	0.874118	1.17788	1.29724	1.24033	1.23848	0.705797	0.00111486
FANhyb_rscf00000947.1.g00007.1	FANhyb_rscf00000947.1.g00007.1	3.51	2	2	2	542	61.3669	5.74463	1.03684	0.902968	0.870612	0.936807	1.50273	1.20658	1.27437	1.32789	0.705485	0.0191689
FANhyb_rscf00004968.1.g00001.1	/partial	17.52	1	1	3	137	14.6256	9.90576	0.917268	0.717648	0.713339	0.782752	0.954968	1.12795	1.24616	1.10969	0.705379	0.0389383
FANhyb_rscf00000076.1.g00003.1	FANhyb_rscf00000076.1.g00003.1	17.97	2	6	20	473	51.4538	8.44092	0.940314	1.06008	0.799857	0.933416	1.40225	1.35956	1.20912	1.32364	0.705187	0.0149265
XP_004287298.1	PREDICTED: thylakoid lumenal 16.5 kDa protein, chloroplastic [Fragaria vesca subsp. vesca]	34.72	4	4	6	216	22.8699	8.55811	1.00756	1.06917	0.926006	1.00091	1.4792	1.51626	1.2654	1.42029	0.704725	0.00904288
XP_004300672.1	PREDICTED: chlorophyll a-b binding protein CP26, chloroplastic [Fragaria vesca subsp. vesca]	53.82	2	11	42	288	30.8551	6.81494	1.05195	0.761283	0.90441	0.90588	1.30914	1.24854	1.2994	1.28569	0.704586	0.0115376
XP_004289525.1	PREDICTED: uncharacterized protein LOC101309683 [Fragaria vesca subsp. vesca]	1.88	1	1	1	533	59.7268	7.78174	0.957488	0.954284	0.864751	0.925508	1.21728	1.49297	1.23224	1.31417	0.704255	0.0147133
FANhyb_rscf00000027.1.g00001.1	FANhyb_rscf00000027.1.g00001.1	3.65	1	1	1	192	22.1411	5.36377	0.888418	0.945914	0.880794	0.905042	1.15396	1.444	1.25823	1.2854	0.704095	0.0120797
FANhyb_rscf00001533.1.g00002.1	FANhyb_rscf00001533.1.g00002.1	17.65	1	1	2	102	10.9206	8.85107	0.822169	0.864152	0.790186	0.825502	1.2122	0.97348	1.33162	1.17244	0.704091	0.0320016
FANhyb_rscf00000682.1.g00004.1	FANhyb_rscf00000682.1.g00004.1	46.24	3	7	14	173	19.548	6.78564	0.832626	0.85321	0.725821	0.803885	1.01749	1.28277	1.1287	1.14299	0.703319	0.0172146
XP_011460680.1	PREDICTED: LOW QUALITY PROTEIN: tyrosine decarboxylase 1-like [Fragaria vesca subsp. vesca]	7.42	3	3	4	512	56.9925	6.52197	0.757145	0.717294	0.701193	0.725211	0.820202	1.09392	1.18373	1.03262	0.702304	0.0498254
XP_011467496.1	PREDICTED: ATPase 10, plasma membrane-type [Fragaria vesca subsp. vesca]	37.46	1	33	101	953	104.943	5.5415	0.781744	0.557488	0.682729	0.673987	0.994894	0.862439	1.02454	0.960626	0.701613	0.0248156
XP_004307390.1	PREDICTED: aquaporin PIP2-1 [Fragaria vesca subsp. vesca]	13.33	4	4	19	285	30.339	8.85107	1.02985	0.739348	0.719856	0.829686	1.31547	1.08086	1.1569	1.18441	0.700506	0.0435302
XP_004296446.1	PREDICTED: serine carboxypeptidase-like 18 [Fragaria vesca subsp. vesca]	21.05	7	8	25	475	53.4443	4.86865	0.861712	0.694279	0.631164	0.729052	0.918748	1.0329	1.17178	1.04114	0.700243	0.0359465
FANhyb_rscf00001415.1.g00003.1	/pseudo	11.32	1	3	4	468	52.2705	4.729	0.956102	0.879345	0.855979	0.897142	1.15559	1.50972	1.18084	1.28205	0.699772	0.0310319
XP_004299818.1	PREDICTED: anthocyanidin 5,3-O-glucosyltransferase-like [Fragaria vesca subsp. vesca]	7.32	1	3	5	478	53.2441	6.17627	0.788655	0.743158	0.775116	0.768976	1.15122	1.13881	1.00667	1.0989	0.69977	0.00238047
XP_004297445.1	PREDICTED: probable peroxygenase 4 [Fragaria vesca subsp. vesca]	13.66	2	3	3	205	23.2569	8.70459	0.779514	0.720585	0.690171	0.73009	0.936796	1.14525	1.05035	1.04413	0.699232	0.0087834
XP_004287791.1	PREDICTED: 3-dehydroquinate synthase, chloroplastic [Fragaria vesca subsp. vesca]	47.18	16	16	37	443	47.9088	7.45947	0.908359	0.871703	0.825253	0.868438	1.13738	1.28757	1.30339	1.24278	0.698787	0.00298714
XP_004303925.1	PREDICTED: putative laccase-9 [Fragaria vesca subsp. vesca]	5.57	2	2	3	592	66.3114	4.75439	0.926079	0.758024	0.847101	0.843735	1.19047	1.28723	1.14554	1.20774	0.698603	0.00473542
XP_011462480.1	PREDICTED: acylamino-acid-releasing enzyme-like [Fragaria vesca subsp. vesca]	9.83	1	3	9	417	45.9247	5.2876	0.965589	0.898739	0.802416	0.888915	1.38557	1.18899	1.244	1.27286	0.698362	0.00699117
XP_004299673.1	PREDICTED: thylakoid lumenal 29 kDa protein, chloroplastic [Fragaria vesca subsp. vesca]	8.36	3	3	3	347	38.0105	5.99854	0.846715	0.888477	0.823885	0.853026	1.07087	1.47115	1.13437	1.22546	0.696084	0.04137
FANhyb_rscf00000310.1.g00008.1	FANhyb_rscf00000310.1.g00008.1	19.34	1	6	9	305	34.3094	5.56689	0.737482	0.576994	0.795913	0.703463	0.896643	0.968479	1.16706	1.01073	0.695997	0.0418237
XP_004306579.1	PREDICTED: phosphoglycerate kinase, cytosolic-like [Fragaria vesca subsp. vesca]	66.46	11	25	116	480	50.184	8.47021	0.990534	0.912517	0.8957	0.932917	1.3094	1.46537	1.24671	1.34049	0.695951	0.00462619
XP_004296929.1	PREDICTED: stem-specific protein TSJT1 isoform X2 [Fragaria vesca subsp. vesca]	36.44	6	6	20	236	25.1387	5.37646	1.03818	0.933181	0.947743	0.973036	1.69097	1.25644	1.24746	1.39829	0.695876	0.0471074
FANhyb_rscf00001465.1.g00003.1	FANhyb_rscf00001465.1.g00003.1	23.75	4	6	18	320	36.2352	5.12256	0.910458	0.802234	0.826608	0.846433	1.4202	1.16015	1.08589	1.22208	0.692617	0.0243061
XP_004303698.1	PREDICTED: cytochrome P450 71A1-like [Fragaria vesca subsp. vesca]	22	10	10	21	509	57.7883	7.63525	0.800344	0.788357	0.712486	0.767062	1.1021	1.12125	1.1057	1.10968	0.691244	0.000260682
XP_004299923.1	PREDICTED: L-ascorbate oxidase-like [Fragaria vesca subsp. vesca]	7.09	4	4	11	578	63.9059	7.7085	0.904213	0.940123	0.889129	0.911155	1.28783	1.41119	1.25861	1.31921	0.690683	0.00114866
YP_004286090.1	ATP synthase CF0 subunit IV (chloroplast) [Fragaria vesca subsp. vesca]	2.83	1	1	1	247	27.1736	5.73193	0.830377	0.829114	0.738609	0.799367	1.01491	1.34831	1.10945	1.15756	0.690563	0.0259985
FANhyb_icon18346655_o.1.g00001.1	/partial	55.84	2	3	4	77	8.50169	7.40088	0.892081	0.851417	0.759583	0.83436	1.19871	1.25471	1.17357	1.209	0.690125	0.00123103
XP_011469273.1	PREDICTED: malate dehydrogenase [NADP], chloroplastic [Fragaria vesca subsp. vesca]	17.89	8	8	21	436	47.6825	6.55127	0.966648	0.942098	0.772173	0.89364	1.40162	1.243	1.24074	1.29512	0.690007	0.00775364
FANhyb_rscf00000003.1.g00025.1	FANhyb_rscf00000003.1.g00025.1	46.12	13	16	52	477	52.0608	5.41455	0.943412	0.880555	0.911221	0.911729	1.39252	1.27049	1.30415	1.32239	0.689457	0.000540931
FANhyb_rscf00000624.1.g00008.1	FANhyb_rscf00000624.1.g00008.1	1.74	1	1	1	920	103.859	9.20264	0.873981	0.935639	0.839833	0.883151	1.26126	1.20498	1.37989	1.28204	0.688863	0.00244636
XP_011457644.1	PREDICTED: protein SRG1-like [Fragaria vesca subsp. vesca]	4.52	1	2	2	354	40.6548	5.03369	1.189	0.936472	0.926832	1.01744	1.4713	1.50228	1.4667	1.4801	0.687411	0.00590383
FANhyb_rscf00001079.1.g00004.1	FANhyb_rscf00001079.1.g00004.1	15.78	8	10	23	811	88.8442	7.47412	0.818615	0.725133	0.661919	0.735222	1.01051	0.978853	1.224	1.07112	0.686406	0.0198448
FANhyb_rscf00002833.1.g00001.1	FANhyb_rscf00002833.1.g00001.1	23.69	3	5	19	439	48.4002	6.62451	0.814023	0.774274	0.849916	0.812738	1.05816	1.24226	1.25296	1.18446	0.686168	0.00513342
XP_004293412.1	PREDICTED: farnesyl pyrophosphate synthase 1 [Fragaria vesca subsp. vesca]	23.68	1	6	13	342	39.4181	5.61768	0.867107	0.748869	0.708748	0.774908	1.10057	1.16394	1.12459	1.1297	0.685942	0.0022429
FANhyb_rscf00000042.1.g00004.1	/TE	6.86	2	3	5	510	55.1085	5.12256	0.840948	1.0162	0.854148	0.903764	1.47083	1.33868	1.14513	1.31821	0.685599	0.0196949
XP_004287472.1	PREDICTED: spartin-like [Fragaria vesca subsp. vesca]	2.36	1	1	1	382	41.5051	8.646	0.867168	0.995575	0.666727	0.843157	1.33103	1.17529	1.18786	1.2314	0.684716	0.0228225
XP_004295742.1	PREDICTED: uncharacterized protein LOC101297818 [Fragaria vesca subsp. vesca]	21.88	1	3	5	96	10.2244	9.48096	0.828974	0.763739	0.678326	0.757013	1.13469	1.06533	1.11786	1.10596	0.684485	0.00195636
XP_004302168.1	PREDICTED: thioredoxin F-type, chloroplastic-like isoform X3 [Fragaria vesca subsp. vesca]	14.06	3	3	9	192	20.9738	8.88037	0.95612	1.11782	0.87287	0.982269	1.52625	1.5899	1.19489	1.43701	0.683549	0.0328249
XP_004289771.1	PREDICTED: serine carboxypeptidase-like 17 [Fragaria vesca subsp. vesca]	23.94	8	10	26	472	53.4561	5.24951	0.973033	0.956572	0.845119	0.924908	1.45537	1.39495	1.21083	1.35372	0.683237	0.00689999
XP_004293305.1	PREDICTED: aminomethyltransferase, mitochondrial [Fragaria vesca subsp. vesca]	39.22	1	13	32	408	44.1737	8.49951	0.880462	0.683701	0.735834	0.766665	1.06317	1.08399	1.22266	1.12327	0.682528	0.00991457
XP_004310079.1	PREDICTED: chlorophyll a-b binding protein, chloroplastic [Fragaria vesca subsp. vesca]	9.67	1	1	3	269	28.7665	6.93213	1.19057	1.11792	1.19499	1.16783	1.61669	1.79634	1.72983	1.71429	0.681232	0.0007116
FANhyb_rscf00000176.1.g00010.1	FANhyb_rscf00000176.1.g00010.1	31.23	9	9	20	618	66.8701	6.20166	0.897584	1.04454	0.875616	0.939246	1.39798	1.48953	1.25724	1.38158	0.679834	0.00674216
XP_011468620.1	PREDICTED: raucaffricine-O-beta-D-glucosidase-like [Fragaria vesca subsp. vesca]	16.22	1	5	11	407	44.652	5.73193	0.857151	0.60563	0.704162	0.722314	0.877537	1.18652	1.12349	1.06252	0.679815	0.0463526
FANhyb_rscf00001750.1.g00001.1	FANhyb_rscf00001750.1.g00001.1	6.21	2	5	8	854	97.0199	7.88428	0.925819	0.918102	0.907536	0.917152	1.4999	1.25186	1.29673	1.3495	0.679626	0.00482747
XP_004299087.1	PREDICTED: alpha-xylosidase 1 [Fragaria vesca subsp. vesca]	25.67	4	20	67	927	102.949	5.8335	1.01087	1.02342	0.918431	0.984242	1.55007	1.51948	1.27922	1.44959	0.67898	0.0071392
FANhyb_rscf00000210.1.g00002.1	FANhyb_rscf00000210.1.g00002.1	31.5	1	9	31	327	36.1806	8.90967	0.986882	0.942281	0.698101	0.875755	1.36253	1.2099	1.30318	1.29187	0.677896	0.0142015
XP_004288528.1	PREDICTED: UDP-glycosyltransferase 91A1-like [Fragaria vesca subsp. vesca]	6.74	2	4	5	475	53.6508	5.75732	0.959682	0.81892	0.727157	0.835253	1.19623	1.18982	1.31078	1.23228	0.677812	0.00709814
XP_004300323.1	PREDICTED: flavonol synthase 3-like [Fragaria vesca subsp. vesca]	17.37	5	5	7	357	39.9829	5.78271	0.841852	0.761127	0.850426	0.817802	0.987403	1.34772	1.29398	1.2097	0.676038	0.0276569
FANhyb_rscf00002270.1.g00001.1	FANhyb_rscf00002270.1.g00001.1	7.32	3	4	4	765	82.1809	6.25244	0.692377	0.939812	0.688722	0.773637	1.19065	1.10632	1.13653	1.1445	0.67596	0.0128619
XP_011463692.1	PREDICTED: uncharacterized protein LOC101314850 [Fragaria vesca subsp. vesca]	3.65	1	7	8	2304	259.709	8.22119	0.824893	1.00005	0.830427	0.885123	1.1226	1.36141	1.44448	1.3095	0.675926	0.0194556
XP_004289610.1	PREDICTED: transmembrane protein adipocyte-associated 1 homolog [Fragaria vesca subsp. vesca]	3.3	1	1	1	303	34.5864	6.58057	1.00035	0.757919	0.799899	0.852723	1.29431	1.33125	1.16642	1.26399	0.674626	0.0102399
FANhyb_rscf00007251.1.g00001.1	FANhyb_rscf00007251.1.g00001.1	27.11	3	3	16	166	17.7007	4.91943	0.946708	0.961069	0.825095	0.910958	1.37994	1.36703	1.30457	1.35051	0.674526	0.000855122
XP_004297382.1	PREDICTED: MLP-like protein 43 [Fragaria vesca subsp. vesca]	75.78	8	13	29	161	17.8933	5.97314	0.956004	0.993133	0.904424	0.951187	1.34117	1.47658	1.41771	1.41182	0.673731	0.000601714
FANhyb_rscf00000654.1.g00001.1	/partial	16.16	1	1	1	99	11.2367	5.50342		0.572803	0.756799	0.664801	1.01126	1.06279	0.888675	0.987576	0.673165	0.0432505
FANhyb_rscf00000821.1.g00001.1	FANhyb_rscf00000821.1.g00001.1	7.13	2	4	6	715	78.376	5.50342	0.848019	0.884955	0.979853	0.904276	1.30182	1.12995	1.60832	1.3467	0.671477	0.0382257
XP_011462254.1	PREDICTED: thiosulfate sulfurtransferase 18 isoform X2 [Fragaria vesca subsp. vesca]	32.47	4	4	6	154	17.2646	5.26221	0.876713	0.789447	0.688126	0.784762	1.0942	1.14792	1.26911	1.17041	0.6705	0.00682492
XP_004298866.1	PREDICTED: 2-alkenal reductase (NADP(+)-dependent)-like [Fragaria vesca subsp. vesca]	2.02	1	1	1	347	37.7371	5.60498	0.868071	0.683824	0.707443	0.753113	1.05179	1.19183	1.12925	1.12429	0.669855	0.00627909
FANhyb_rscf00000266.1.g00006.1	/pseudo	2.25	1	1	1	932	104.878	6.60986	0.997576	0.946674	0.926117	0.956789	1.65387	1.51146	1.12822	1.43118	0.66853	0.0401358
FANhyb_rscf00000809.1.g00004.1	FANhyb_rscf00000809.1.g00004.1	4.31	2	2	3	371	40.5742	9.12939	0.950379	1.03481	0.885949	0.957045	1.68287	1.31147	1.30091	1.43175	0.668445	0.0232732
FANhyb_rscf00000669.1.g00003.1	FANhyb_rscf00000669.1.g00003.1	36.7	5	29	50	880	96.8995	4.31006	0.935282	0.826391	0.841771	0.867815	1.29635	1.30272	1.29765	1.29891	0.668111	0.000224895
XP_004291746.1	PREDICTED: serine--glyoxylate aminotransferase [Fragaria vesca subsp. vesca]	25.94	7	7	18	401	44.1112	8.26514	0.876216	0.799984	0.788765	0.821655	1.33964	1.14897	1.20253	1.23038	0.667805	0.00292316
XP_004288772.2	PREDICTED: protein SRG1-like [Fragaria vesca subsp. vesca]	5.35	1	2	2	355	40.8906	4.95752	0.797223	1.29772	0.933804	1.00958	1.53398	1.62663	1.37824	1.51295	0.667292	0.0387038
YP_004286087.1	ATP synthase CF1 alpha subunit (chloroplast) [Fragaria vesca subsp. vesca]	36.29	9	16	60	507	55.3461	5.09717	0.977487	0.899298	0.875909	0.917565	1.36157	1.48358	1.2872	1.37745	0.666134	0.00210135
FANhyb_rscf00000572.1.g00006.1	FANhyb_rscf00000572.1.g00006.1	7.31	3	6	8	1094	123.083	7.31299	0.773177	0.627276	0.740104	0.713519	0.8844	1.21045	1.11956	1.07147	0.665924	0.0284549
FANhyb_icon00049590_a.1.g00001.1	/partial	82.76	1	4	12	58	6.03032	6.62451	0.73357	0.69574	0.643142	0.690817	0.922572	1.11158	1.08362	1.03926	0.664722	0.00567476
XP_011460395.1	PREDICTED: cold-regulated 413 inner membrane protein 2, chloroplastic-like isoform X2 [Fragaria vesca subsp. vesca]	2.58	1	1	2	233	25.6759	10.1841	0.835408	0.780156	0.638474	0.751346	0.967934	1.1491	1.27655	1.13119	0.664206	0.023824
FANhyb_rscf00001743.1.g00003.1	FANhyb_rscf00001743.1.g00003.1	10.33	3	3	3	368	40.7794	8.95361	1.00335	0.723483	0.751659	0.826165	1.17562	1.33613	1.22173	1.24449	0.663857	0.014333
XP_004300030.1	PREDICTED: bifunctional epoxide hydrolase 2-like [Fragaria vesca subsp. vesca]	18.73	5	5	11	315	35.0789	5.19873	0.874481	0.935255	0.784283	0.864673	1.21995	1.37188	1.31777	1.3032	0.663499	0.00216651
XP_004304428.1	PREDICTED: aquaporin PIP2-1-like [Fragaria vesca subsp. vesca]	7.75	2	2	8	284	30.1196	8.14795	1.03527	0.804387	0.826506	0.88872	1.43079	1.21432	1.3868	1.34397	0.661264	0.00999281
FANhyb_icon00011242_a.1.g00001.1	/partial	8.02	1	1	2	162	17.1149	7.34229	0.825796	0.66793	0.698315	0.73068	1.15908	1.07948	1.08073	1.10643	0.660394	0.00241124
FANhyb_rscf00000161.1.g00005.1	FANhyb_rscf00000161.1.g00005.1	10.58	2	4	4	397	44.7492	7.95752	0.964629	1.26193	0.89483	1.04046	1.8191	1.50186	1.4083	1.57642	0.660017	0.0330243
XP_004306503.1	PREDICTED: linoleate 13S-lipoxygenase 2-1, chloroplastic-like [Fragaria vesca subsp. vesca]	29.53	23	24	52	921	103.927	6.37939	0.860178	0.667014	0.729417	0.752203	1.05472	1.13244	1.23258	1.13991	0.659877	0.00722048
FANhyb_rscf00000001.1.g00002.1	FANhyb_rscf00000001.1.g00002.1	41.56	10	10	28	320	34.9548	8.74854	0.895821	0.808642	0.785315	0.829926	1.08256	1.40525	1.28881	1.25887	0.659261	0.0128207
XP_004302676.1	PREDICTED: fructose-1,6-bisphosphatase, chloroplastic [Fragaria vesca subsp. vesca]	19.27	7	7	11	410	44.1853	5.40186	0.892177	0.801666	0.76432	0.819388	1.21704	1.28243	1.22977	1.24308	0.65916	0.000590387
XP_004296397.1	PREDICTED: uncharacterized protein LOC101309817 [Fragaria vesca subsp. vesca]	1.73	1	2	2	865	98.4872	7.02002	0.785773	0.958403	0.816438	0.853538	1.45358	1.37748	1.0546	1.29522	0.65899	0.0295994
FANhyb_rscf00000034.1.g00008.1	FANhyb_rscf00000034.1.g00008.1	4.83	1	4	5	787	89.5238	6.66846	0.708857	0.458593	0.689261	0.618904	0.879595	0.978528	0.96045	0.939525	0.658741	0.0202672
XP_004291559.1	PREDICTED: uncharacterized protein LOC101293551 [Fragaria vesca subsp. vesca]	7.85	3	3	3	331	36.2607	8.79248	0.996764	1.01138	0.813426	0.940522	1.5261	1.57931	1.1828	1.4294	0.657982	0.0248643
XP_011457832.1	PREDICTED: serine carboxypeptidase-like 17 [Fragaria vesca subsp. vesca]	9.98	4	5	8	471	53.2712	5.42725	0.98648	1.1103	0.758632	0.951803	1.61402	1.44613	1.29414	1.45143	0.655768	0.0225284
FANhyb_rscf00000592.1.g00006.1	FANhyb_rscf00000592.1.g00006.1	43.93	17	17	67	535	57.851	6.58057	0.908616	0.906593	0.815343	0.876851	1.30519	1.40186	1.30485	1.3373	0.655688	0.000496214
FANhyb_icon00013098_a.1.g00001.1	/partial	32.81	1	1	2	64	6.97946	4.36084	0.84234	0.659239	0.71939	0.740323	1.04049	1.23056	1.11819	1.12975	0.655298	0.00723267
FANhyb_rscf00000383.1.g00002.1	FANhyb_rscf00000383.1.g00002.1	12.81	6	7	8	601	68.7525	8.23584	0.857818	0.841797	0.802165	0.833927	1.1429	1.33721	1.33799	1.2727	0.655243	0.00280715
XP_004300170.1	PREDICTED: phosphoribulokinase, chloroplastic [Fragaria vesca subsp. vesca]	35.05	10	10	24	408	45.209	6.72705	0.807019	0.762064	0.722815	0.763966	1.1541	1.20302	1.14258	1.16657	0.654882	0.000192216
FANhyb_rscf00000087.1.g00009.1	FANhyb_rscf00000087.1.g00009.1	18.64	8	9	19	719	82.4403	8.5874	0.871469	0.770973	0.774708	0.805716	1.39873	1.23346	1.06157	1.23125	0.654387	0.014356
XP_004288206.1	PREDICTED: annexin D1-like [Fragaria vesca subsp. vesca]	64.24	3	18	83	316	36.2249	6.91748	1.01024	0.80811	0.787644	0.868663	1.2243	1.46732	1.29598	1.3292	0.653522	0.0104141
FANhyb_rscf00004608.1.g00001.1	/partial	23.76	3	4	15	181	19.9954	9.84717	1.00077	1.05496	0.882793	0.979508	1.5716	1.5977	1.33208	1.50046	0.652806	0.00616239
XP_004302180.1	PREDICTED: phosphoglycolate phosphatase 1B, chloroplastic-like [Fragaria vesca subsp. vesca]	14.4	3	4	9	361	39.5611	6.56592	0.928822	0.677279	0.735173	0.780425	1.13818	1.26423	1.19287	1.19843	0.651207	0.00773331
YP_004286108.1	ATP synthase CF1 epsilon subunit (chloroplast) [Fragaria vesca subsp. vesca]	46.62	5	5	12	133	14.6768	7.1958	0.854866	0.685074	0.681303	0.740415	1.00993	1.29502	1.11538	1.14011	0.649424	0.0167172
XP_011465624.1	PREDICTED: uncharacterized protein LOC105351804 [Fragaria vesca subsp. vesca]	26.03	4	10	25	511	57.0891	5.45264	0.899076	0.789954	0.774038	0.821022	1.36583	1.41139	1.02198	1.2664	0.648313	0.0260229
FANhyb_rscf00000556.1.g00009.1	FANhyb_rscf00000556.1.g00009.1	21.97	4	4	8	223	25.6816	5.73193	0.830602	0.70483	0.708548	0.747994	1.02257	1.41838	1.0246	1.15518	0.647512	0.0418837
FANhyb_rscf00001370.1.g00001.1	FANhyb_rscf00001370.1.g00001.1	22.06	4	4	11	281	29.9766	7.53271	0.949854	0.781802	0.873326	0.868327	1.63986	1.2346	1.15227	1.34224	0.646923	0.0402108
XP_004302689.1	PREDICTED: uncharacterized protein C167.05 [Fragaria vesca subsp. vesca]	40.99	2	6	10	161	18.1256	8.33838	1.12632	0.952811	0.876574	0.985235	1.49036	1.82229	1.25803	1.52356	0.646666	0.0400684
FANhyb_rscf00000025.1.g00024.1	FANhyb_rscf00000025.1.g00024.1	3.99	2	2	2	476	52.9561	5.66846	0.803057	0.996672	0.800025	0.866585	1.41659	1.46925	1.14205	1.34263	0.645439	0.01681
XP_004289250.1	PREDICTED: bifunctional 3-dehydroquinate dehydratase/shikimate dehydrogenase, chloroplastic-like [Fragaria vesca subsp. vesca]	20.43	8	10	26	514	56.0929	6.88818	0.874477	0.998351	0.849309	0.907379	1.38545	1.41595	1.42329	1.40823	0.644339	0.000457478
FANhyb_rscf00000335.1.g00003.1	FANhyb_rscf00000335.1.g00003.1	40.65	9	9	20	310	34.6988	6.07471	0.903981	0.769719	0.767403	0.813701	1.20473	1.32829	1.25752	1.26351	0.644	0.00145229
XP_004306500.1	PREDICTED: vicianin hydrolase-like [Fragaria vesca subsp. vesca]	9.78	2	6	12	511	57.9062	8.70459	0.796614	0.721156	0.633198	0.71699	1.22146	1.13766	0.986634	1.11525	0.642894	0.00879474
FANhyb_icon00001469_a.1.g00001.1	/partial	51.69	1	5	21	89	9.49783	5.8335	1.07031	0.759431	0.62545	0.818397	1.15234	1.46349	1.20442	1.27342	0.642677	0.0493672
FANhyb_rscf00000110.1.g00009.1	FANhyb_rscf00000110.1.g00009.1	2.56	1	1	1	508	57.1669	5.78271	0.660998	0.643913	0.683597	0.662836	0.98692	1.01147	1.099	1.03246	0.641995	0.000502068
FANhyb_rscf00002434.1.g00001.1	FANhyb_rscf00002434.1.g00001.1	8.63	2	2	5	371	41.5362	6.20166	0.861006	0.876184	0.775264	0.837485	1.19603	1.47221	1.25384	1.30736	0.640594	0.00636663
FANhyb_rscf00005682.1.g00002.1	/TE	65.83	7	7	64	120	13.399	4.97021	0.890207	0.806981	0.700498	0.799229	1.06973	1.37988	1.29361	1.24774	0.640542	0.014006
XP_004296643.1	PREDICTED: beta-amyrin 28-oxidase-like [Fragaria vesca subsp. vesca]	29.48	6	14	23	485	55.1143	8.44092	0.995187	0.785107	0.605872	0.795389	1.31014	1.18616	1.23195	1.24275	0.640024	0.0193464
FANhyb_rscf00001243.1.g00002.1	FANhyb_rscf00001243.1.g00002.1	2.17	1	1	1	506	55.9061	5.33838	0.822576	0.621787	0.645463	0.696609	0.966959	1.10837	1.19109	1.08881	0.639791	0.0125849
XP_004309987.1	PREDICTED: glutamate--glyoxylate aminotransferase 2 [Fragaria vesca subsp. vesca]	32.64	1	12	29	481	53.2111	6.31592	0.749612	0.529497	0.755107	0.678072	0.939311	1.14537	1.10591	1.06353	0.637567	0.0167766
XP_004294696.1	PREDICTED: subtilisin-like protease SBT5.3 [Fragaria vesca subsp. vesca]	3.76	3	3	4	771	83.032	7.47412	0.904274	1.03865	0.957231	0.96672	1.6143	1.6472	1.30055	1.52069	0.635713	0.00912206
XP_004288446.1	PREDICTED: ureidoglycolate hydrolase [Fragaria vesca subsp. vesca]	38.17	2	13	27	469	50.581	5.84619	1.0567	0.965436	0.789237	0.937124	1.6453	1.51859	1.27635	1.48008	0.633159	0.0153369
XP_004299336.1	PREDICTED: ribulose-phosphate 3-epimerase, chloroplastic [Fragaria vesca subsp. vesca]	23.84	5	5	8	281	29.7699	8.70459	0.89867	0.905858	0.790323	0.86495	1.40023	1.49264	1.22339	1.37209	0.63039	0.0043848
FANhyb_rscf00000080.1.g00002.1	FANhyb_rscf00000080.1.g00002.1	33.21	2	9	26	271	29.1039	5.24951	0.830466	1.19351	1.01002	1.01133	1.82613	1.50992	1.49085	1.60896	0.62856	0.0167113
XP_011469037.1	PREDICTED: acetyl-coenzyme A carboxylase carboxyl transferase subunit alpha, chloroplastic-like [Fragaria vesca subsp. vesca]	1.1	1	1	1	724	80.9356	8.45557	0.824242	0.700777	0.72835	0.751123	1.43606	1.19392	0.958939	1.1963	0.62787	0.0355581
XP_011469672.1	PREDICTED: serine carboxypeptidase-like 27 isoform X2 [Fragaria vesca subsp. vesca]	12.09	1	5	6	455	50.7063	6.84424	0.941561	1.36057	0.875112	1.05908	1.81749	1.83355	1.42291	1.69132	0.626188	0.0356069
XP_004291451.2	PREDICTED: uncharacterized protein LOC101309317 [Fragaria vesca subsp. vesca]	13.59	6	6	11	471	52.5433	6.81494	0.839662	0.697777	0.686999	0.741479	1.08527	1.30375	1.16689	1.1853	0.625562	0.00528439
FANhyb_rscf00002018.1.g00001.1	FANhyb_rscf00002018.1.g00001.1	6.42	2	2	4	358	39.6672	8.5874	0.881995	0.930678	0.825981	0.879552	1.22862	1.68867	1.30666	1.40798	0.624689	0.0220379
XP_004287845.1	PREDICTED: D-2-hydroxyglutarate dehydrogenase, mitochondrial [Fragaria vesca subsp. vesca]	1.4	1	1	1	573	62.9171	7.21045	1.22019	1.15919	0.864696	1.08136	2.08696	1.59571	1.51374	1.73214	0.624291	0.0362341
XP_004287321.1	PREDICTED: uncharacterized protein LOC101296996 [Fragaria vesca subsp. vesca]	4.9	1	1	2	204	22.687	9.12939	0.803893	0.734119	0.772849	0.770287	1.08499	1.47518	1.15839	1.23952	0.621438	0.018071
FANhyb_rscf00000115.1.g00007.1	FANhyb_rscf00000115.1.g00007.1	4.62	1	3	3	1276	135.092	10.6675	0.71289	0.87029	0.722249	0.768476	1.13654	1.22198	1.35482	1.23778	0.62085	0.00449811
FANhyb_rscf00000251.1.g00014.1	FANhyb_rscf00000251.1.g00014.1	29.48	1	25	59	916	100.655	7.26904	0.851016	0.710052	0.665943	0.742337	1.38757	1.08641	1.11566	1.19655	0.620399	0.0149264
XP_011467645.1	PREDICTED: putative laccase-9 [Fragaria vesca subsp. vesca]	1.51	1	1	1	595	66.6039	5.13525	0.989477	0.976633	0.878873	0.948328	1.31292	1.59069	1.68215	1.52858	0.620396	0.00756645
FANhyb_icon00042521_a.1.g00001.1	/partial	25.37	1	1	1	67	7.8399	5.47803	0.873351	0.716394	0.733686	0.774477	1.04404	1.32157	1.39605	1.25388	0.617662	0.0153433
FANhyb_icon00039174_a.1.g00001.1	/partial/short	95.45	1	3	11	44	5.00242	4.55127	0.772657	0.630408	0.614829	0.672631	0.910108	1.22786	1.13171	1.08989	0.617154	0.0173537
XP_004307984.1	PREDICTED: probable pectinesterase/pectinesterase inhibitor 34 [Fragaria vesca subsp. vesca]	9.33	2	6	11	600	65.1803	8.82178	0.717003	0.928893	0.696829	0.780908	1.15392	1.36324	1.28648	1.26788	0.615917	0.0071597
XP_004290445.1	PREDICTED: ATP synthase delta chain, chloroplastic [Fragaria vesca subsp. vesca]	35.6	9	9	25	250	26.7102	8.52881	0.871779	0.712655	0.729163	0.771199	1.10838	1.44053	1.21115	1.25335	0.615311	0.0119977
XP_004305872.1	PREDICTED: putative laccase-9 [Fragaria vesca subsp. vesca]	4.71	2	2	3	594	66.6905	5.08447	0.799591	0.870595	0.681346	0.783844	1.3134	1.3036	1.21009	1.2757	0.614444	0.00156655
XP_004296583.1	PREDICTED: beta-amyrin 28-oxidase-like [Fragaria vesca subsp. vesca]	16.7	1	9	15	485	55.1333	8.70459	0.901063	0.716771	0.540298	0.719377	1.11947	1.26924	1.12948	1.17273	0.61342	0.0168425
FANhyb_rscf00006107.1.g00001.1	FANhyb_rscf00006107.1.g00001.1	85.12	4	6	26	168	17.5194	3.75146	0.893026	0.608514	0.682064	0.727868	0.978312	1.44602	1.1358	1.18671	0.613348	0.046982
FANhyb_rscf00000022.1.g00001.1	/partial	4.9	2	2	3	408	45.101	7.45947	1.1352	0.99298	0.77713	0.968436	1.65653	1.78251	1.30044	1.57983	0.613001	0.0264034
XP_004303736.1	PREDICTED: GDSL esterase/lipase 1-like [Fragaria vesca subsp. vesca]	8.85	3	3	7	373	40.5393	9.21729	0.925795	0.88712	0.753367	0.855427	1.49224	1.4017	1.2991	1.39768	0.612033	0.00208422
XP_004302532.1	PREDICTED: pyruvate decarboxylase 2 [Fragaria vesca subsp. vesca]	20.17	6	10	28	605	65.0669	6.34131	0.82648	0.721926	0.639115	0.729174	1.32939	1.0378	1.20885	1.19201	0.611717	0.00998153
FANhyb_rscf00001311.1.g00003.1	FANhyb_rscf00001311.1.g00003.1	3.44	1	2	2	436	48.0679	5.74463	0.971071	1.34452	0.970593	1.0954	1.95293	1.91171	1.52456	1.7964	0.609773	0.0191962
FANhyb_rscf00000495.1.g00003.1	FANhyb_rscf00000495.1.g00003.1	59.12	1	16	76	296	34.2289	8.01611	1.06653	0.879799	0.792447	0.912926	1.4887	1.60744	1.39772	1.49795	0.609449	0.00443169
FANhyb_rscf00004955.1.g00001.1	/partial	3.65	1	1	1	274	31.333	4.88135	0.997436	0.917929	0.712624	0.875996	1.4591	1.46972	1.38736	1.43872	0.60887	0.00316236
XP_004304050.2	PREDICTED: LOW QUALITY PROTEIN: cinnamate beta-D-glucosyltransferase-like [Fragaria vesca subsp. vesca]	31.17	5	17	51	555	61.1459	5.5415	0.791762	0.807422	0.801066	0.800084	0.986079	1.39409	1.5626	1.31425	0.608774	0.0398155
XP_011467676.1	PREDICTED: gamma aminobutyrate transaminase 3, chloroplastic isoform X2 [Fragaria vesca subsp. vesca]	46.21	11	14	49	448	49.3112	6.7417	0.868457	0.698995	0.655461	0.740971	1.22029	1.11642	1.31785	1.21819	0.608256	0.00542418
XP_011466072.1	PREDICTED: putative 4-hydroxy-4-methyl-2-oxoglutarate aldolase 2 [Fragaria vesca subsp. vesca]	32.53	5	6	17	166	17.6292	5.88428	0.818202	0.7009	0.670261	0.729787	1.1417	1.21741	1.24622	1.20178	0.607257	0.00099939
FANhyb_rscf00000264.1.g00012.1	FANhyb_rscf00000264.1.g00012.1	21.29	8	8	12	404	43.6764	7.85498	0.897911	0.853117	0.843155	0.864728	1.43493	1.48573	1.35379	1.42482	0.606905	0.000181932
FANhyb_rscf00000078.1.g00004.1	FANhyb_rscf00000078.1.g00004.1	22.5	3	16	37	760	84.2408	7.10791	0.920939	0.88607	0.797477	0.868162	1.58129	1.40119	1.30994	1.43081	0.606764	0.00304396
FANhyb_rscf00000082.1.g00002.1	FANhyb_rscf00000082.1.g00002.1	16.42	6	6	11	536	59.1943	7.57666	0.905383	0.674656	0.665316	0.748452	1.43453	1.08724	1.18234	1.23471	0.606178	0.0201147
XP_004302324.1	PREDICTED: uncharacterized protein YFR016C-like [Fragaria vesca subsp. vesca]	32.87	1	25	46	864	94.5032	4.28467	0.83372	0.91492	0.937892	0.895511	1.28586	1.49156	1.66205	1.47983	0.605146	0.00670127
XP_004304578.1	PREDICTED: glyceraldehyde-3-phosphate dehydrogenase A, chloroplastic [Fragaria vesca subsp. vesca]	45.54	14	16	68	404	43.0623	7.98682	0.905216	0.867768	0.830259	0.867748	1.49615	1.44427	1.37116	1.4372	0.603778	0.000174863
XP_004308576.1	PREDICTED: dynamin-related protein 4C-like [Fragaria vesca subsp. vesca]	21.41	3	11	22	668	74.6779	5.89697	0.827323	0.523118	0.557074	0.635839	1.02344	0.918601	1.21889	1.05365	0.603466	0.0327783
FANhyb_icon16846536_o.1.g00001.1	/partial	21.57	1	1	1	51	5.509	4.89404	1.0122	0.878739	0.859837	0.916925	1.59369	1.44927	1.51611	1.51969	0.603363	0.000690042
FANhyb_rscf00000126.1.g00003.1	FANhyb_rscf00000126.1.g00003.1	8.57	1	2	2	210	23.8041	4.93213	0.855807	0.665689	0.668501	0.729999	1.12943	1.23509	1.27059	1.2117	0.602456	0.00315128
FANhyb_icon00054238_a.1.g00001.1	/partial/short	40.91	1	2	4	44	4.72039	4.61475	0.894995	0.947024	0.786117	0.876045	1.3131	1.48959	1.56172	1.45481	0.602173	0.00273809
FANhyb_rscf00000001.1.g00003.1	FANhyb_rscf00000001.1.g00003.1	46.32	22	22	135	475	52.6894	6.48096	0.922657	0.846584	0.799563	0.856268	1.56546	1.32434	1.37707	1.42229	0.602035	0.00225776
XP_004292610.1	PREDICTED: sugar transporter ERD6-like 7 [Fragaria vesca subsp. vesca]	2.24	1	1	3	491	52.9676	5.59229	0.833087	0.669806	0.659837	0.72091	1.23627	1.24908	1.11306	1.19947	0.601025	0.00251883
XP_004306517.1	PREDICTED: DNA-damage-repair/toleration protein DRT100 [Fragaria vesca subsp. vesca]	18.13	6	6	7	364	38.5945	5.60498	0.761072	1.02781	0.814604	0.867827	1.35474	1.72059	1.26748	1.44761	0.599492	0.0227092
FANhyb_rscf00001046.1.g00002.1	FANhyb_rscf00001046.1.g00002.1	36.72	2	2	11	128	13.0635	4.58936	0.878839	0.766175	0.79915	0.814721	1.41922	1.41687	1.24887	1.36166	0.598331	0.00112884
XP_004296457.1	PREDICTED: plasma membrane ATPase 4 [Fragaria vesca subsp. vesca]	30.26	12	25	72	955	104.803	6.52197	0.960561	0.731593	0.636428	0.776194	1.43075	1.27064	1.19382	1.29841	0.597805	0.0117438
XP_011457929.1	PREDICTED: uncharacterized protein LOC101306479 isoform X2 [Fragaria vesca subsp. vesca]	11.12	7	12	17	1034	110.874	7.34229	0.732781	0.868803	0.679775	0.760453	1.19353	1.31202	1.31381	1.27312	0.597316	0.00174637
XP_004297549.1	PREDICTED: beta-fructofuranosidase, insoluble isoenzyme CWINV1-like [Fragaria vesca subsp. vesca]	24.57	13	13	32	578	64.7503	9.11475	0.985745	0.818358	0.615203	0.806435	1.61758	1.226	1.2104	1.35133	0.596774	0.0332922
FANhyb_rscf00000073.1.g00001.1	/partial	24.29	2	2	2	70	7.87087	6.37939	0.840414	0.670235	0.605527	0.705392	1.06228	1.36306	1.12373	1.18302	0.596264	0.0144029
FANhyb_icon00001449_a.1.g00001.1	/partial	27.27	1	1	1	55	6.1461	4.88135	0.802293	0.768268	0.695909	0.75549	1.34406	1.36527	1.09296	1.26743	0.59608	0.00529175
YP_004286132.1	cytochrome b6 (chloroplast) [Fragaria vesca subsp. vesca]	24.88	4	4	13	217	24.3777	8.76318	0.849449	0.69045	0.701749	0.747216	1.15232	1.36084	1.25426	1.25581	0.595009	0.0030004
XP_004301348.2	PREDICTED: uncharacterized protein LOC101303619 [Fragaria vesca subsp. vesca]	1.25	2	2	2	1602	174.73	4.7417	0.829111	0.859274	0.864849	0.851078	1.30424	1.64305	1.35823	1.43517	0.593015	0.00523544
XP_004290369.1	PREDICTED: MLP-like protein 43 [Fragaria vesca subsp. vesca]	14.19	2	2	2	155	17.5008	5.50342	0.787869	0.725351	0.697395	0.736872	1.22596	1.46577	1.03787	1.2432	0.592721	0.0161712
XP_004290303.1	PREDICTED: fructose-bisphosphate aldolase 1, chloroplastic [Fragaria vesca subsp. vesca]	37.53	13	13	47	397	42.8062	7.26904	0.979072	0.895764	0.759265	0.878034	1.56251	1.47124	1.42892	1.48756	0.590253	0.00126107
XP_004290762.1	PREDICTED: glutathione S-transferase F13-like [Fragaria vesca subsp. vesca]	55.05	4	12	50	218	24.5605	5.31299	0.766662	0.62175	0.603851	0.664088	0.959889	1.24807	1.18919	1.13238	0.586452	0.0100654
FANhyb_rscf00000925.1.g00006.1	FANhyb_rscf00000925.1.g00006.1	5.35	3	3	10	542	60.0977	5.18604	0.860247	0.93597	0.702574	0.83293	1.28715	1.57115	1.45192	1.43674	0.579737	0.00489859
FANhyb_icon17921837_r.1.g00001.1	FANhyb_icon17921837_r.1.g00001.1	32.73	1	2	5	55	6.19703	4.84326	0.790739	0.930247	0.653813	0.7916	1.60461	1.24631	1.25843	1.36978	0.577902	0.0152039
XP_004288436.1	PREDICTED: uncharacterized protein LOC101298363 [Fragaria vesca subsp. vesca]	52.29	32	35	99	677	77.1195	7.25439	0.825039	0.704445	0.6405	0.723328	1.29954	1.20785	1.26703	1.25814	0.574918	0.000897939
FANhyb_rscf00000048.1.g00012.1	FANhyb_rscf00000048.1.g00012.1	22.01	7	7	17	368	40.4368	7.32764	0.851009	0.678409	0.677228	0.735549	1.52833	1.28959	1.02338	1.28043	0.574454	0.025493
XP_004302648.1	PREDICTED: auxin transporter-like protein 2 [Fragaria vesca subsp. vesca]	5.99	2	2	2	484	54.6959	8.06006	1.03779	0.806202	0.764626	0.86954	1.47089	1.43519	1.6421	1.51606	0.573552	0.0036934
FANhyb_rscf00001780.1.g00001.1	FANhyb_rscf00001780.1.g00001.1	3.62	1	1	1	304	35.1829	6.13818	0.896834	0.856358	0.663749	0.805647	1.40892	1.47443	1.34789	1.41041	0.571213	0.00169237
FANhyb_rscf00000352.1.g00009.1	FANhyb_rscf00000352.1.g00009.1	4.32	2	2	3	463	51.0204	7.59131	0.677695	0.701041	0.52465	0.634462	1.05179	1.06505	1.21789	1.11157	0.570778	0.00341879
FANhyb_rscf00006325.1.g00001.1	FANhyb_rscf00006325.1.g00001.1	19.74	3	3	4	152	16.9637	8.30908	0.778665	0.712237	0.730261	0.740388	0.995562	1.39575	1.55157	1.31429	0.563335	0.0262652
XP_011461452.1	PREDICTED: UDP-glycosyltransferase 87A1-like [Fragaria vesca subsp. vesca]	21.05	10	10	25	456	50.8387	5.8335	0.89815	0.755072	0.779422	0.810881	1.43777	1.4337	1.45814	1.4432	0.561863	0.000146755
FANhyb_rscf00000485.1.g00008.1	FANhyb_rscf00000485.1.g00008.1	16.58	3	3	6	199	22.9003	10.1401	1.13807	1.02555	0.877561	1.01373	2.21998	1.88147	1.31419	1.80521	0.561555	0.0450025
FANhyb_rscf00003898.1.g00001.1	/partial	32.92	1	13	31	486	53.3521	7.31299	0.775604	0.709128	0.606434	0.697055	1.12705	1.33778	1.27248	1.24577	0.559538	0.00229718
FANhyb_icon19056841_o.1.g00001.1	/partial	48.19	1	6	11	83	9.48599	6.15088	0.946148	0.593421	0.87675	0.80544	1.17143	1.48209	1.67628	1.44327	0.558068	0.0249499
FANhyb_rscf00000049.1.g00015.1	FANhyb_rscf00000049.1.g00015.1	10.42	1	3	3	355	38.2517	5.19873	0.747007	0.787119	0.698926	0.744351	1.12142	1.62701	1.25404	1.33416	0.557919	0.0184156
XP_004293563.1	PREDICTED: polyphenol oxidase, chloroplastic-like [Fragaria vesca subsp. vesca]	15.5	9	9	12	587	65.0986	6.75635	0.930922	0.726088	0.594197	0.750403	1.41028	1.36593	1.27705	1.35109	0.555406	0.00470086
FANhyb_rscf00000159.1.g00006.1	FANhyb_rscf00000159.1.g00006.1	14.16	3	5	25	452	48.0547	7.41553	0.903117	1.03758	0.899716	0.946804	1.65927	1.98958	1.47956	1.70947	0.553858	0.00812713
FANhyb_rscf00000027.1.g00013.1	FANhyb_rscf00000027.1.g00013.1	4.63	1	2	3	454	52.0718	8.89502	0.788488	0.959111	0.767547	0.838382	1.27661	1.75166	1.54289	1.52372	0.55022	0.010331
XP_004287071.1	PREDICTED: (-)-alpha-pinene synthase-like [Fragaria vesca subsp. vesca]	19.03	10	11	17	557	64.4257	5.45264	0.769197	0.720791	0.703847	0.731278	0.912016	1.4848	1.59439	1.3304	0.549666	0.0478417
FANhyb_rscf00000176.1.g00003.1	FANhyb_rscf00000176.1.g00003.1	27.93	2	8	29	290	31.0554	8.88037	0.973368	0.7528	0.641929	0.789366	1.54485	1.33231	1.44495	1.4407	0.547903	0.00481255
XP_004299166.1	PREDICTED: uncharacterized protein LOC101294943 [Fragaria vesca subsp. vesca]	2.99	2	2	5	703	80.5474	6.53662	0.850371	0.632118	0.548326	0.676938	1.44156	1.13011	1.14266	1.23811	0.54675	0.0144979
XP_004289711.1	PREDICTED: malate dehydrogenase, glyoxysomal isoform X2 [Fragaria vesca subsp. vesca]	28.29	2	6	13	357	37.8278	8.14795	0.725789	0.664856	0.567027	0.652558	0.94414	1.30484	1.3393	1.19609	0.545574	0.0156137
FANhyb_rscf00000124.1.g00005.1	FANhyb_rscf00000124.1.g00005.1	8.52	2	2	2	223	25.6398	9.36377	0.641174	0.468551	0.453167	0.520964	0.996247	0.990608	0.891462	0.959439	0.542988	0.0031782
FANhyb_icon00031022_a.1.g00001.1	/partial/short	44.68	1	2	4	47	5.20474	5.97314	0.809951	0.681963	0.643413	0.711776	1.49837	1.18082	1.25861	1.3126	0.542264	0.00511345
XP_004293441.1	PREDICTED: major latex allergen Hev b 5-like [Fragaria vesca subsp. vesca]	68.04	9	10	24	194	20.8439	3.9165	0.836251	0.583962	0.523473	0.647895	1.06077	1.39836	1.12615	1.19509	0.54213	0.0177977
FANhyb_rscf00000118.1.g00001.1	/partial	15.82	17	39	68	3319	368.622	4.17041	0.765327	0.586058	0.596799	0.649395	1.16783	1.12336	1.30366	1.19828	0.541937	0.00230145
XP_004289755.1	PREDICTED: UDP-glycosyltransferase 74F2-like [Fragaria vesca subsp. vesca]	4.56	2	2	4	461	51.618	5.37646	0.799357	0.721282	0.545893	0.688844	1.50917	1.20417	1.12407	1.27913	0.538523	0.0132611
XP_004309528.1	PREDICTED: alcohol dehydrogenase-like 4 [Fragaria vesca subsp. vesca]	14.03	5	5	6	385	41.7862	6.46826	0.657442	0.66753	0.632541	0.652504	0.904983	1.42457	1.33759	1.22238	0.533798	0.0240261
XP_011468291.1	PREDICTED: titin isoform X2 [Fragaria vesca subsp. vesca]	11.61	13	35	57	4143	458.869	4.14502	0.740493	0.581115	0.609375	0.643661	1.15575	1.213	1.25339	1.20738	0.533106	0.000574101
FANhyb_rscf00000980.1.g00003.1	FANhyb_rscf00000980.1.g00003.1	43.45	3	11	46	267	29.899	5.59229	0.82425	0.627169	0.492723	0.648047	1.12154	1.36571	1.17379	1.22035	0.531035	0.00925543
FANhyb_rscf00004731.1.g00001.1	FANhyb_rscf00004731.1.g00001.1	35.4	1	5	9	161	18.0966	7.48877	0.908396	0.596542	0.622472	0.709137	1.10887	1.72605	1.18426	1.33973	0.529315	0.0447761
FANhyb_rscf00005433.1.g00001.1	FANhyb_rscf00005433.1.g00001.1	8.54	2	2	4	246	25.399	7.50342	1.1058	0.909842	0.752919	0.922854	1.66479	1.97658	1.60574	1.74903	0.527636	0.00580047
XP_004299094.1	PREDICTED: glucan endo-1,3-beta-D-glucosidase [Fragaria vesca subsp. vesca]	4.65	2	2	2	516	54.5912	5.98584	0.987586	1.27462	0.702968	0.988391	2.28315	1.84206	1.53093	1.88538	0.52424	0.030544
XP_004297810.1	PREDICTED: 7-deoxyloganetin glucosyltransferase-like [Fragaria vesca subsp. vesca]	1.85	1	1	2	486	54.1703	5.63037	0.760952	0.843606	0.618688	0.741082	1.10663	1.74875	1.39851	1.41796	0.522639	0.0263489
XP_004291285.2	PREDICTED: probable sarcosine oxidase [Fragaria vesca subsp. vesca]	8.69	4	4	11	449	49.5941	6.63916	0.905793	0.712743	0.637958	0.752165	1.49019	1.44945	1.3802	1.43995	0.522356	0.00132584
XP_011461303.1	PREDICTED: phototropin-1 isoform X2 [Fragaria vesca subsp. vesca]	17.61	9	13	26	1028	115.165	8.20654	0.815191	0.873534	0.703327	0.797351	1.53019	1.50014	1.55791	1.52941	0.521345	0.000155144
FANhyb_rscf00000078.1.g00015.1	FANhyb_rscf00000078.1.g00015.1	2	1	1	1	898	101.004	7.2251	0.839769	0.635024	0.566787	0.680527	1.71137	1.17921	1.05407	1.31488	0.517556	0.043426
FANhyb_rscf00006771.1.g00001.1	/partial	17.93	1	4	10	251	28.0444	8.22119	0.848799	0.743829	0.706444	0.766357	1.58798	1.36945	1.50001	1.48581	0.515783	0.000710907
FANhyb_rscf00000207.1.g00012.1	/TE	2.45	1	2	2	817	92.5972	6.88818	0.797479	0.699749	0.550997	0.682742	1.55126	1.20666	1.21898	1.32563	0.515031	0.00859402
FANhyb_icon20224439_s.1.g00001.1	/partial	36.07	1	1	1	61	7.00058	6.59521	0.888113	0.800462	0.647268	0.778614	1.17903	1.7328	1.63791	1.51658	0.513401	0.0162495
XP_011468925.1	PREDICTED: LOW QUALITY PROTEIN: serine hydroxymethyltransferase, mitochondrial-like [Fragaria vesca subsp. vesca]	39.22	5	16	39	515	57.1273	8.25049	0.825374	0.646942	0.721281	0.731199	1.4006	1.55995	1.32006	1.42687	0.51245	0.00135194
FANhyb_icon00002701_a.1.g00001.1	/partial	5.97	2	2	2	268	30.6264	6.58057	0.706988	0.734484	0.567809	0.66976	1.4599	0.959034	1.51603	1.31165	0.510623	0.0253362
FANhyb_rscf00000311.1.g00010.1	FANhyb_rscf00000311.1.g00010.1	6.7	1	3	3	612	70.1479	6.18896	0.781983	0.618355	0.550751	0.650363	1.20056	1.1766	1.45745	1.2782	0.50881	0.00515312
FANhyb_rscf00004323.1.g00001.1	FANhyb_rscf00004323.1.g00001.1	11.8	2	2	7	178	19.3877	10.0376	0.818957	0.738027	0.577523	0.711502	1.38402	1.4245	1.42691	1.41181	0.503964	0.000635694
FANhyb_rscf00000017.1.g00007.1	FANhyb_rscf00000017.1.g00007.1	1.08	1	1	1	651	74.2226	8.48486	0.799649	0.88343	1.03109	0.904723	1.2602	2.33948	1.88912	1.8296	0.494492	0.044637
XP_004303039.1	PREDICTED: probable C-terminal domain small phosphatase [Fragaria vesca subsp. vesca]	7.3	2	2	2	274	30.9165	6.53662	1.0179	0.957739	0.638619	0.87142	2.22913	1.55283	1.51537	1.76578	0.493505	0.0263231
XP_004287805.1	PREDICTED: ferredoxin--NADP reductase, leaf isozyme, chloroplastic [Fragaria vesca subsp. vesca]	31.96	2	10	31	363	40.4276	8.52881	0.893385	1.30337	0.954264	1.05034	2.73069	1.89478	1.78377	2.13641	0.491637	0.0287925
XP_011463434.1	PREDICTED: nicotinamidase 2-like [Fragaria vesca subsp. vesca]	4.69	1	1	4	192	21.8069	5.57959	0.72641	0.521642	0.549493	0.599182	1.13287	1.09104	1.43975	1.22122	0.490642	0.00811535
FANhyb_rscf00006369.1.g00002.1	/partial	2.42	1	1	1	372	41.4255	5.74463	0.791857	1.1715	0.915135	0.959496	2.1642	1.91193	1.84988	1.97534	0.485738	0.00232671
FANhyb_rscf00001195.1.g00003.1	FANhyb_rscf00001195.1.g00003.1	11.76	2	2	5	153	17.842	5.97314	0.747519	0.64917	0.533806	0.643499	1.73158	1.07671	1.1745	1.3276	0.484708	0.0325817
FANhyb_rscf00000329.1.g00005.1	FANhyb_rscf00000329.1.g00005.1	16.07	4	4	6	305	34.5402	5.57959	0.790999	0.707285	0.506945	0.66841	1.23719	1.38217	1.52503	1.38146	0.483842	0.00382375
FANhyb_rscf00001264.1.g00001.1	FANhyb_rscf00001264.1.g00001.1	51.65	2	15	50	364	39.5046	8.76318	0.89664	0.662557	0.623987	0.727728	1.84302	1.4622	1.21167	1.50563	0.483337	0.0183911
XP_004309998.2	PREDICTED: uncharacterized protein LOC101307854 [Fragaria vesca subsp. vesca]	21.57	3	15	20	839	95.068	6.75635	0.814093	0.610494	0.513344	0.645977	1.73917	1.15667	1.18226	1.35937	0.475204	0.0272236
FANhyb_rscf00005809.1.g00001.1	FANhyb_rscf00005809.1.g00001.1	3.32	1	1	1	271	30.527	4.99561	0.771469	0.533551	0.584669	0.629896	0.874892	1.64052	1.47	1.32847	0.474151	0.0452898
XP_004297630.1	PREDICTED: carbonic anhydrase 2 isoform X2 [Fragaria vesca subsp. vesca]	19.37	4	5	6	253	27.3377	5.21143	0.809921	0.639733	0.648555	0.699403	1.58459	1.42815	1.42375	1.47883	0.472943	0.000523729
FANhyb_rscf00002113.1.g00002.1	FANhyb_rscf00002113.1.g00002.1	25.71	8	8	32	350	37.4258	8.30908	0.86297	0.863189	0.691326	0.805828	1.85366	1.80743	1.46617	1.70909	0.471496	0.00259076
XP_004307619.1	PREDICTED: probable aquaporin PIP-type 7a [Fragaria vesca subsp. vesca]	27.93	2	8	33	290	31.0434	8.88037	1.1428	0.888845	0.670353	0.900666	2.12347	1.90132	1.71117	1.91199	0.471063	0.00505206
FANhyb_icon00004963_a.1.g00001.1	/partial	25.76	1	6	11	229	24.177	9.27588	0.743346	0.672462	0.524	0.646603	1.11943	1.63419	1.40195	1.38519	0.466798	0.0104026
FANhyb_icon00005872_a.1.g00001.1	/partial	24.64	1	5	7	276	29.8175	6.1001	1.14817	1.06326	0.713187	0.974873	2.44908	1.78715	2.05052	2.09558	0.465204	0.00871161
XP_004292831.1	PREDICTED: gibberellin 20 oxidase 2-like [Fragaria vesca subsp. vesca]	4.27	2	2	2	375	42.5005	7.7085	0.647046	0.653307	0.512155	0.604169	0.826066	1.50032	1.58906	1.30515	0.462912	0.0460215
FANhyb_rscf00001190.1.g00001.1	FANhyb_rscf00001190.1.g00001.1	9.04	1	1	1	188	20.3155	10.1548	0.672444	0.452974	0.711989	0.612469	1.16315	1.414	1.42076	1.33264	0.459592	0.00352828
XP_004303995.1	PREDICTED: beta-glucosidase 24-like [Fragaria vesca subsp. vesca]	15.54	4	8	22	560	61.4753	4.80518	0.882466	0.600463	0.494787	0.659239	1.66666	1.4137	1.22476	1.43504	0.459386	0.0108557
XP_004309255.1	PREDICTED: cytochrome P450 704C1-like isoform X2 [Fragaria vesca subsp. vesca]	20.55	10	10	21	506	57.6008	8.5874	0.746743	0.712384	0.625486	0.694871	1.24307	1.67973	1.61837	1.51372	0.459048	0.00439331
FANhyb_rscf00002429.1.g00001.1	FANhyb_rscf00002429.1.g00001.1	11.01	2	2	3	336	37.4556	5.47803	0.722331	0.689303	0.3622	0.591278	1.16531	1.28524	1.47726	1.30927	0.45161	0.00803953
XP_004293363.1	PREDICTED: fruit protein pKIWI501-like [Fragaria vesca subsp. vesca]	50	1	3	10	176	18.4439	3.71338	0.727329	0.532692	0.549322	0.603114	0.973225	1.6403	1.40269	1.33874	0.45051	0.0229596
FANhyb_icon00031506_a.1.g00001.1	/partial/short	47.83	1	2	3	46	5.02869	7.18115	0.901281	0.987038	0.573417	0.820579	2.01942	1.85528	1.61217	1.82896	0.448659	0.0043029
FANhyb_rscf00001104.1.g00003.1	FANhyb_rscf00001104.1.g00003.1	7.26	2	2	8	248	25.2983	6.02393	0.875297	0.672571	0.487025	0.678298	1.83301	1.43588	1.47085	1.57991	0.429326	0.00599268
XP_004303137.1	PREDICTED: ribulose bisphosphate carboxylase small chain, chloroplastic-like [Fragaria vesca subsp. vesca]	31.87	3	7	16	182	20.2182	8.85107	0.921513	0.820612	0.913774	0.8853	2.67995	1.87103	1.74157	2.09752	0.42207	0.014807
FANhyb_icon00014184_a.1.g00001.1	/partial	2.76	1	1	1	217	24.5417	4.62744	0.86088	0.97028	0.842376	0.891178	1.90734	2.84164	1.84134	2.19677	0.405676	0.0159746
FANhyb_rscf00000011.1.g00007.1	FANhyb_rscf00000011.1.g00007.1	9.32	2	3	5	236	24.479	9.08545	0.512245	0.558624	0.584114	0.551661	1.18515	1.37775	1.75382	1.43891	0.383389	0.00620498
XP_004297134.2	PREDICTED: ornithine decarboxylase-like [Fragaria vesca subsp. vesca]	4.66	1	1	1	451	49.4719	6.39209	0.891117	0.986318	0.694632	0.857356	1.9701	2.62254	2.24631	2.27965	0.376091	0.0023787
FANhyb_rscf00000020.1.g00007.1	FANhyb_rscf00000020.1.g00007.1	4.17	1	2	4	528	57.4204	8.39697	1.11749	0.702657	0.360955	0.727035	2.3033	2.19469	1.32727	1.94175	0.374422	0.0325977
XP_004307401.1	PREDICTED: serine carboxypeptidase-like 27 [Fragaria vesca subsp. vesca]	11.79	1	5	6	458	51.5275	7.06396	0.863355	1.32422	0.746853	0.978143	3.5379	2.86147	2.04296	2.81411	0.347585	0.0170544
XP_004307317.1	PREDICTED: cucumisin-like [Fragaria vesca subsp. vesca]	7.83	4	4	4	741	78.94	7.72314	0.703964	0.518001	0.612986	0.611651	1.47909	2.38454	1.53759	1.80041	0.339729	0.0161753
XP_004299016.1	PREDICTED: ATP synthase subunit beta, mitochondrial [Fragaria vesca subsp. vesca]	68.46	4	27	200	558	60.0053	6.43018	1.01218	1.01962	1.00688	1.01289	1.23992	1.21601	1.12634	1.19409	0.848254	0.00646419
XP_004299555.1	PREDICTED: ATP synthase subunit beta, mitochondrial-like [Fragaria vesca subsp. vesca]	72.23	5	28	199	551	59.0958	6.49365	0.952084	0.856508	0.852182	0.886924	1.00571	1.08742	0.979856	1.02433	0.865858	0.0403925
XP_004310041.1	PREDICTED: glyceraldehyde-3-phosphate dehydrogenase GAPC2, cytosolic [Fragaria vesca subsp. vesca]	73.81	12	24	288	336	36.368	8.17725	1.09843	1.03093	1.01908	1.04948	1.16693	1.22256	1.12987	1.17312	0.894604	0.0277285
XP_011467399.1	PREDICTED: LOW QUALITY PROTEIN: 5-methyltetrahydropteroyltriglutamate--homocysteine methyltransferase [Fragaria vesca subsp. vesca]	58.43	3	43	259	765	84.6337	6.7417	1.15148	1.24075	1.20599	1.19941	1.03386	1.09167	1.05861	1.06138	1.13004	0.0111098
XP_011468861.1	PREDICTED: phosphoglycerate kinase, cytosolic [Fragaria vesca subsp. vesca]	79.05	21	29	165	401	42.2686	6.60986	1.09511	1.09229	1.00219	1.06319	1.23002	1.31792	1.17923	1.24239	0.855765	0.0241615
FANhyb_rscf00000001.1.g00025.1	/pseudo	22.87	19	27	163	1395	151.849	8.6167	1.00676	0.906989	0.934316	0.949354	1.1167	1.08967	1.07491	1.09376	0.867973	0.0109304
XP_004303035.1	PREDICTED: enolase [Fragaria vesca subsp. vesca]	69.82	11	23	152	444	47.9095	6.02393	1.01297	0.960354	0.963024	0.978783	1.14529	1.17705	1.15889	1.16041	0.843479	0.000728894
FANhyb_rscf00000418.1.g00011.1	FANhyb_rscf00000418.1.g00011.1	58.62	5	17	198	377	41.7309	5.49072	0.965786	0.936892	0.976434	0.959704	1.04482	1.15435	1.06865	1.08927	0.88105	0.0213646
XP_004299601.1	PREDICTED: ATPase 11, plasma membrane-type [Fragaria vesca subsp. vesca]	40.86	23	34	113	957	105.298	6.3667	0.995163	0.853621	0.937632	0.928805	1.05589	1.03123	1.12356	1.07023	0.867859	0.0460824
XP_004304040.1	PREDICTED: D-3-phosphoglycerate dehydrogenase 1, chloroplastic [Fragaria vesca subsp. vesca]	54.41	4	22	107	601	63.1866	7.15186	1.058	1.14135	1.05654	1.0853	1.32727	1.31198	1.25935	1.29953	0.835145	0.00352158
XP_004287944.1	PREDICTED: aconitate hydratase, cytoplasmic [Fragaria vesca subsp. vesca]	37.27	22	28	120	990	107.946	7.45947	0.994969	0.928693	0.926207	0.949956	1.11884	1.02134	1.10329	1.08116	0.878648	0.0253577
XP_004287132.1	PREDICTED: leucine aminopeptidase 1-like [Fragaria vesca subsp. vesca]	41.39	5	18	82	575	59.946	7.66455	0.94679	0.798075	0.889123	0.877996	0.992241	1.06333	0.999488	1.01835	0.862173	0.0452589
XP_004296370.1	PREDICTED: malate dehydrogenase [Fragaria vesca subsp. vesca]	59.04	16	17	88	332	35.5803	6.41748	1.016	0.995282	0.955324	0.988868	1.12932	1.12063	1.12045	1.12347	0.880192	0.00172631
XP_004303023.1	PREDICTED: fructose-bisphosphate aldolase cytoplasmic isozyme [Fragaria vesca subsp. vesca]	58.1	6	19	117	358	38.5562	7.78174	0.995771	1.08254	1.1273	1.06854	1.17824	1.25427	1.18629	1.20627	0.885822	0.0389462
XP_004307511.1	PREDICTED: triosephosphate isomerase, cytosolic [Fragaria vesca subsp. vesca]	60.08	12	12	65	253	27.1122	6.771	1.0137	1.05268	1.00197	1.02278	1.15507	1.13423	1.14511	1.1448	0.893412	0.00176951
XP_004289596.1	PREDICTED: carbamoyl-phosphate synthase large chain, chloroplastic [Fragaria vesca subsp. vesca]	28.58	3	30	88	1193	130.226	5.61768	1.01395	0.97796	1.00719	0.9997	1.17417	1.07331	1.11369	1.12039	0.892279	0.0182501
XP_004310146.1	PREDICTED: uncharacterized protein LOC101305036 [Fragaria vesca subsp. vesca]	54.4	16	18	72	443	48.1399	6.21436	1.02954	0.988112	0.963984	0.993879	1.10163	1.19742	1.1935	1.16418	0.853713	0.00972009
XP_011468035.1	PREDICTED: villin-3-like [Fragaria vesca subsp. vesca]	45.03	6	34	81	966	106.133	5.59229	0.912748	0.986116	1.06263	0.987166	1.11685	1.10157	1.12566	1.1147	0.885592	0.0437238
FANhyb_rscf00001778.1.g00001.1	FANhyb_rscf00001778.1.g00001.1	41.59	12	12	55	315	33.5413	7.38623	1.01883	0.927328	0.948749	0.96497	1.15556	1.12735	1.14053	1.14115	0.845613	0.0036204
XP_004293702.1	PREDICTED: 60S ribosomal protein L8-3 [Fragaria vesca subsp. vesca]	58.53	15	15	82	258	27.9408	10.8872	1.11655	1.00824	1.0858	1.0702	0.980094	0.911522	0.94987	0.947162	1.1299	0.0313448
FANhyb_rscf00000433.1.g00007.1	FANhyb_rscf00000433.1.g00007.1	29.38	59	60	103	2345	273.717	8.77783	1.03085	1.05638	1.06675	1.05133	1.00673	0.855651	0.895184	0.919189	1.14375	0.046719
YP_004286098.1	photosystem II CP43 chlorophyll apoprotein (chloroplast) [Fragaria vesca subsp. vesca]	26.22	10	10	70	473	51.7997	7.18115	0.944492	0.888409	0.883624	0.905508	0.976759	1.0952	1.1631	1.07835	0.839716	0.0404204
FANhyb_rscf00000551.1.g00005.1	FANhyb_rscf00000551.1.g00005.1	44.59	18	18	78	444	49.736	5.75732	0.979622	0.926869	0.969445	0.958645	1.1039	1.0113	1.06401	1.05974	0.904607	0.0320068
XP_004304618.1	PREDICTED: 2-methylene-furan-3-one reductase [Fragaria vesca subsp. vesca]	70.19	20	20	57	322	34.1722	5.99854	0.973966	1.0137	0.991292	0.992987	1.13928	1.12103	1.04786	1.10273	0.900484	0.0221057
XP_004310117.1	PREDICTED: pyruvate dehydrogenase E1 component subunit beta-1, mitochondrial [Fragaria vesca subsp. vesca]	36.17	1	11	52	376	40.1427	5.63037	0.996016	0.810002	0.881926	0.895981	1.07463	1.05713	1.06908	1.06695	0.839761	0.0347567
XP_004287197.1	PREDICTED: methylenetetrahydrofolate reductase 2-like [Fragaria vesca subsp. vesca]	52.61	27	27	88	595	66.8389	6.25244	1.14616	1.1831	1.19113	1.17347	1.05815	1.03069	1.04687	1.04524	1.12268	0.00130809
XP_004288434.1	PREDICTED: uncharacterized protein LOC101297774 [Fragaria vesca subsp. vesca]	40.54	1	26	76	671	76.4449	7.57666	1.04872	1.04367	0.961243	1.01788	1.26096	1.1806	1.15731	1.19962	0.848496	0.0126856
XP_004299990.1	PREDICTED: peroxiredoxin-2B [Fragaria vesca subsp. vesca]	79.01	6	9	44	162	17.464	5.59229	1.12362	1.04514	1.00416	1.05764	0.905234	0.941036	0.942215	0.929495	1.13786	0.0259354
XP_004288207.1	PREDICTED: annexin D2-like [Fragaria vesca subsp. vesca]	49.68	6	14	53	316	36.2387	6.46826	1.04917	1.07943	1.0229	1.0505	1.1638	1.23213	1.23001	1.20865	0.869155	0.00468403
XP_011461093.1	PREDICTED: 40S ribosomal protein S8 [Fragaria vesca subsp. vesca]	52.89	8	13	59	225	25.2926	10.4185	1.13318	1.07625	1.21867	1.1427	0.93864	0.972733	0.998821	0.970065	1.17796	0.0183877
XP_004304787.1	PREDICTED: translational activator GCN1 [Fragaria vesca subsp. vesca]	15.8	36	36	56	2620	286.645	7.28369	0.955455	0.939959	0.953589	0.949668	0.999558	0.978418	0.999825	0.9926	0.956747	0.00756557
FANhyb_rscf00000250.1.g00001.1	FANhyb_rscf00000250.1.g00001.1	28.07	17	17	52	887	98.3186	8.17725	0.982546	0.907539	0.93316	0.941081	1.1132	1.115	1.14624	1.12481	0.836656	0.00168794
FANhyb_rscf00001559.1.g00003.1	FANhyb_rscf00001559.1.g00003.1	27.73	1	16	63	613	66.2017	7.03467	1.01652	1.09173	0.990892	1.03305	1.15556	1.1764	1.14886	1.16027	0.89035	0.0154141
XP_004297515.1	PREDICTED: glutamate-1-semialdehyde 2,1-aminomutase 2, chloroplastic-like [Fragaria vesca subsp. vesca]	47.15	3	14	51	473	50.3397	7.50342	1.06158	1.01014	1.0356	1.03577	1.1829	1.19774	1.20249	1.19438	0.867209	0.000578344
XP_011470355.1	PREDICTED: tripeptidyl-peptidase 2 [Fragaria vesca subsp. vesca]	32.36	35	39	90	1375	152.018	7.02002	1.02847	1.01828	0.986512	1.01109	1.11738	1.04374	1.10019	1.0871	0.930075	0.0410765
FANhyb_rscf00000180.1.g00006.1	FANhyb_rscf00000180.1.g00006.1	53.69	20	21	74	434	47.2457	6.60986	1.06474	1.06419	1.02257	1.0505	1.19817	1.133	1.11739	1.14952	0.913864	0.0252271
FANhyb_rscf00000076.1.g00019.1	FANhyb_rscf00000076.1.g00019.1	38	13	23	68	679	76.3748	7.40088	0.955975	0.98074	0.974081	0.970265	1.15891	1.15059	1.15233	1.15394	0.840827	1.94915e-05
FANhyb_rscf00000922.1.g00004.1	FANhyb_rscf00000922.1.g00004.1	46.33	17	17	48	395	42.6918	8.89502	0.923539	0.94785	0.955459	0.942283	1.00395	1.17526	1.13812	1.10578	0.852146	0.0365746
FANhyb_rscf00000002.1.g00044.1	FANhyb_rscf00000002.1.g00044.1	13.01	5	31	70	2382	261.459	6.55127	1.04315	1.0776	1.08482	1.06852	0.998029	0.885724	0.937724	0.940492	1.13613	0.0214244
XP_011461779.1	PREDICTED: protein argonaute 4-like [Fragaria vesca subsp. vesca]	33.58	4	25	54	944	104.767	8.6167	0.977139	1.05278	1.05518	1.02837	0.894076	0.810402	0.921848	0.875442	1.17468	0.0222324
FANhyb_icon00000899_a.1.g00001.1	/partial	47.37	6	11	30	266	29.1664	8.55811	1.10045	0.925663	0.937713	0.987942	1.1224	1.15328	1.19021	1.1553	0.855141	0.048583
XP_004307120.1	PREDICTED: uridine 5'-monophosphate synthase [Fragaria vesca subsp. vesca]	32.71	14	14	37	483	52.3616	7.43018	0.864183	0.727317	0.808455	0.799985	0.944588	0.946853	0.988212	0.959884	0.833418	0.0192692
FANhyb_rscf00000149.1.g00015.1	FANhyb_rscf00000149.1.g00015.1	32.06	2	10	41	393	42.7526	5.61768	1.0881	1.22307	1.13935	1.15018	1.37116	1.28883	1.37795	1.34598	0.854527	0.0158135
FANhyb_rscf00000148.1.g00008.1	FANhyb_rscf00000148.1.g00008.1	30.07	16	23	62	888	99.605	5.5542	1.0334	0.99961	1.01044	1.01448	1.21234	1.09063	1.10164	1.13487	0.89392	0.0399173
XP_004296415.1	PREDICTED: mitochondrial outer membrane protein porin 4 [Fragaria vesca subsp. vesca]	40.58	10	11	33	276	29.4663	8.92432	0.990534	0.981747	0.94195	0.97141	1.05746	1.18746	1.09493	1.11328	0.872564	0.0266629
XP_004299545.1	PREDICTED: beta-glucosidase 44-like [Fragaria vesca subsp. vesca]	31.64	1	15	42	512	58.5498	9.30518	1.06104	1.15897	1.04183	1.08728	1.35226	1.30884	1.18923	1.28344	0.847157	0.0320199
XP_004294042.1	PREDICTED: UDP-D-apiose/UDP-D-xylose synthase 2 [Fragaria vesca subsp. vesca]	48.08	19	19	67	391	43.9362	6.15088	0.920727	0.947332	0.952136	0.940065	1.04137	1.19725	1.13437	1.12433	0.836109	0.0164247
FANhyb_rscf00000184.1.g00008.1	FANhyb_rscf00000184.1.g00008.1	52.12	14	14	50	259	29.5017	9.87646	1.03973	1.05284	1.10199	1.06485	0.972475	0.990443	0.954446	0.972454	1.09502	0.0128934
XP_004302011.1	PREDICTED: cysteine synthase isoform X1 [Fragaria vesca subsp. vesca]	58.46	9	13	53	325	34.427	5.59229	0.982196	0.89497	0.965896	0.947687	1.03164	1.21169	1.14117	1.12817	0.840023	0.0373672
XP_004297335.1	PREDICTED: mitochondrial outer membrane protein porin of 36 kDa-like [Fragaria vesca subsp. vesca]	34.06	10	11	43	276	29.3264	7.57666	1.12457	1.07772	1.03935	1.08055	0.923815	1.01148	0.953589	0.96296	1.12211	0.0299325
XP_004294018.1	PREDICTED: vesicle-fusing ATPase [Fragaria vesca subsp. vesca]	30.42	19	19	46	733	80.5157	6.13818	0.991717	1.00163	0.963672	0.985675	1.03095	1.04906	1.03694	1.03898	0.948693	0.0131971
XP_004294177.1	PREDICTED: asparagine--tRNA ligase, cytoplasmic 1-like [Fragaria vesca subsp. vesca]	43.94	20	20	45	569	63.7277	6.04932	1.08055	1.07617	1.07649	1.07774	1.17726	1.1199	1.13058	1.14258	0.943248	0.0213976
XP_004289979.1	PREDICTED: heterogeneous nuclear ribonucleoprotein 1-like [Fragaria vesca subsp. vesca]	40.65	12	13	31	428	43.9506	8.07471	1.00608	1.08282	1.07333	1.05408	0.80317	0.935061	0.920166	0.886132	1.18952	0.0252427
FANhyb_rscf00000060.1.g00022.1	FANhyb_rscf00000060.1.g00022.1	25.81	4	17	37	771	85.208	8.11865	0.923725	0.880289	0.782172	0.862062	1.01101	1.01536	0.993855	1.00674	0.856288	0.0269275
XP_011464955.1	PREDICTED: eukaryotic translation initiation factor 3 subunit D-like [Fragaria vesca subsp. vesca]	39.65	8	15	41	565	64.3833	5.5542	1.01475	1.03843	0.993121	1.01543	0.91051	0.95036	0.956033	0.938968	1.08143	0.0169356
XP_011457464.1	PREDICTED: proteasome subunit beta type-5-like [Fragaria vesca subsp. vesca]	49.82	3	9	41	277	29.8796	5.89697	1.15058	1.14712	1.09456	1.13075	1.03251	1.0428	1.00138	1.02557	1.10257	0.00875193
XP_011467725.1	PREDICTED: glyceraldehyde-3-phosphate dehydrogenase, cytosolic-like [Fragaria vesca subsp. vesca]	7.45	2	3	37	349	38.5437	7.04932	1.0668	0.955048	0.996558	1.00614	1.12306	1.27223	1.13065	1.17531	0.856059	0.0443734
XP_004294228.1	PREDICTED: alpha-glucan phosphorylase, H isozyme [Fragaria vesca subsp. vesca]	33.65	9	20	35	835	94.8695	7.7085	0.896496	0.788914	0.89912	0.86151	0.985918	0.982296	1.05789	1.0087	0.85408	0.0284203
XP_004300703.1	PREDICTED: chlorophyll a-b binding protein CP24 10A, chloroplastic [Fragaria vesca subsp. vesca]	47.08	9	10	31	257	27.483	7.32764	1.11988	1.06752	1.16808	1.1185	1.25935	1.3195	1.21394	1.26426	0.884702	0.0258817
FANhyb_rscf00000052.1.g00020.1	FANhyb_rscf00000052.1.g00020.1	59.84	6	8	31	122	13.286	5.56689	1.0481	0.853949	0.900482	0.934176	1.09697	1.11702	1.08723	1.10041	0.848936	0.0483621
XP_011468806.1	PREDICTED: 60S ribosomal protein L6-like [Fragaria vesca subsp. vesca]	44.44	9	15	51	234	26.2756	10.1694	1.12444	1.16134	1.15221	1.14599	0.94925	1.04604	0.944415	0.9799	1.1695	0.00891762
XP_004304238.1	PREDICTED: 40S ribosomal protein S19-1-like [Fragaria vesca subsp. vesca]	55.94	4	9	40	143	15.9795	9.89111	1.06907	1.19138	1.14998	1.13681	0.986379	1.02097	0.932185	0.979844	1.16019	0.0238451
FANhyb_rscf00000255.1.g00003.1	FANhyb_rscf00000255.1.g00003.1	34.6	14	17	40	607	68.309	7.21045	1.01759	1.08463	1.03347	1.04523	1.10924	1.11566	1.09644	1.10711	0.944106	0.0421014
XP_004300447.1	PREDICTED: uncharacterized protein LOC101297546 [Fragaria vesca subsp. vesca]	32.93	9	9	29	328	35.8326	7.53271	1.13514	1.25657	1.24353	1.21175	1.07957	1.0629	0.944296	1.02892	1.17769	0.0333715
FANhyb_rscf00007222.1.g00001.1	FANhyb_rscf00007222.1.g00001.1	36.89	13	13	33	469	51.4894	8.89502	0.958708	0.931657	0.906621	0.932329	1.00594	1.17227	1.08806	1.08876	0.856325	0.0359149
XP_004304310.1	PREDICTED: 40S ribosomal protein S9-2 [Fragaria vesca subsp. vesca]	40.61	5	11	48	197	23.0314	10.2134	1.15919	1.23327	1.24612	1.21286	0.99844	1.10796	1.03752	1.04797	1.15734	0.0171102
XP_004303908.1	PREDICTED: glucose-1-phosphate adenylyltransferase small subunit, chloroplastic/amyloplastic [Fragaria vesca subsp. vesca]	38.17	17	17	42	524	57.2633	7.40088	0.963527	0.943416	0.891912	0.932952	1.07567	1.06154	1.10509	1.08077	0.863228	0.00402844
FANhyb_rscf00001047.1.g00003.1	FANhyb_rscf00001047.1.g00003.1	19.1	13	13	55	1063	115.324	7.50342	1.02834	1.02845	0.995747	1.01751	1.17677	1.06671	1.13686	1.12678	0.903025	0.032353
XP_004310074.1	PREDICTED: mitochondrial import receptor subunit TOM20 [Fragaria vesca subsp. vesca]	51.98	10	10	32	202	22.4051	5.98584	0.964102	0.913893	0.952194	0.943396	1.03323	1.00066	0.994789	1.00956	0.934463	0.0265729
FANhyb_rscf00001157.1.g00004.1	FANhyb_rscf00001157.1.g00004.1	24.58	1	11	33	537	57.4905	5.23682	0.88671	0.805769	0.808846	0.833775	0.989297	0.975873	0.918916	0.961362	0.867285	0.0202045
XP_004294938.1	PREDICTED: pyruvate kinase, cytosolic isozyme [Fragaria vesca subsp. vesca]	30.1	9	13	37	495	53.6167	8.06006	0.871943	0.813243	0.847887	0.844358	1.03793	0.926376	0.950697	0.971668	0.868977	0.0283542
XP_004307278.1	PREDICTED: NAD-dependent malic enzyme 62 kDa isoform, mitochondrial [Fragaria vesca subsp. vesca]	34.39	16	16	32	628	69.9137	6.32861	0.892157	0.88198	0.86396	0.879366	0.947073	1.03247	1.03579	1.00511	0.874893	0.0140749
FANhyb_rscf00007091.1.g00001.1	/TE	62.39	4	4	16	109	10.8034	11.7222	1.06986	1.08672	1.08959	1.08206	0.959827	0.882336	0.882973	0.908379	1.1912	0.00278325
XP_004303506.1	PREDICTED: 2-Cys peroxiredoxin BAS1, chloroplastic [Fragaria vesca subsp. vesca]	52.27	3	11	32	264	28.7118	7.40088	1.08097	1.14009	1.02108	1.08071	1.27528	1.33448	1.25555	1.28843	0.83878	0.00761961
XP_004300291.1	PREDICTED: LOW QUALITY PROTEIN: H/ACA ribonucleoprotein complex subunit 4 [Fragaria vesca subsp. vesca]	31.87	15	15	34	568	63.0993	9.34912	1.04656	1.03172	1.1255	1.06792	0.951823	0.838894	0.901086	0.897268	1.1902	0.0175202
FANhyb_rscf00000118.1.g00016.1	FANhyb_rscf00000118.1.g00016.1	19.14	6	6	18	371	40.3689	5.37646	0.996392	0.87693	0.913803	0.929042	1.00891	1.09644	1.07919	1.06151	0.875206	0.0403678
XP_004298671.1	PREDICTED: elongation factor G-2, chloroplastic [Fragaria vesca subsp. vesca]	29.43	16	16	28	778	85.3655	5.32568	0.865526	0.862715	0.902966	0.877069	0.961932	1.11312	1.05256	1.04254	0.841281	0.022511
YP_004286082.1	photosystem II protein A (chloroplast) [Fragaria vesca subsp. vesca]	20.4	6	6	31	353	38.9515	5.24951	0.893285	0.857985	0.946083	0.899118	0.976187	1.08213	1.07946	1.04593	0.859639	0.0274458
XP_004287268.1	PREDICTED: synaptotagmin-5-like [Fragaria vesca subsp. vesca]	16.43	7	7	22	566	63.2765	6.32861	0.907165	0.74789	0.820158	0.825071	0.966303	0.943413	1.02609	0.978603	0.843112	0.0423996
XP_004293460.1	PREDICTED: chlorophyll a-b binding protein 151, chloroplastic [Fragaria vesca subsp. vesca]	49.43	5	6	22	265	28.4374	5.43994	1.10971	1.05324	1.15098	1.10464	1.22363	1.31894	1.2082	1.25025	0.883534	0.0312352
FANhyb_rscf00000283.1.g00011.1	/pseudo	27.92	10	10	23	437	49.0598	8.5874	1.02786	0.964709	0.94364	0.978737	1.05522	1.1465	1.10122	1.10098	0.888969	0.0286695
XP_004293375.1	PREDICTED: inositol monophosphatase 3 [Fragaria vesca subsp. vesca]	30.74	1	8	24	270	28.9269	5.24951	0.972966	1.02801	0.924897	0.975292	1.24565	1.16426	1.08383	1.16458	0.837462	0.0268645
XP_011460983.1	PREDICTED: glyoxylate/succinic semialdehyde reductase 1 [Fragaria vesca subsp. vesca]	41.84	10	10	26	294	30.9249	7.48877	0.9093	0.829778	0.818928	0.852668	0.921558	1.00823	1.06273	0.997506	0.8548	0.0442919
XP_004298742.1	PREDICTED: LOW QUALITY PROTEIN: hydroxymethylglutaryl-CoA synthase [Fragaria vesca subsp. vesca]	24.08	8	9	26	461	50.7671	6.34131	1.02329	1.06832	1.00832	1.03331	1.17609	1.2093	1.11971	1.16836	0.88441	0.0131388
XP_004294104.1	PREDICTED: acetylornithine aminotransferase, mitochondrial-like [Fragaria vesca subsp. vesca]	36.56	10	13	24	465	49.7379	7.21045	0.966811	0.938473	0.902274	0.935853	1.06042	1.08432	1.09249	1.07908	0.867272	0.00242028
XP_004288547.1	PREDICTED: probable pre-mRNA-splicing factor ATP-dependent RNA helicase [Fragaria vesca subsp. vesca]	20.05	10	12	22	728	82.5543	7.35693	1.01323	1.00818	1.09702	1.03948	0.954266	0.930706	0.958202	0.947725	1.09682	0.0379383
FANhyb_rscf00000009.1.g00009.1	FANhyb_rscf00000009.1.g00009.1	41.56	16	16	36	409	44.6502	5.46533	1.00617	0.924375	0.858288	0.929612	1.13597	1.10534	1.07145	1.10425	0.841848	0.0200636
XP_011469655.1	PREDICTED: uncharacterized protein LOC101296039 isoform X2 [Fragaria vesca subsp. vesca]	29.47	7	14	29	543	58.1731	6.11279	0.946016	0.891162	0.901086	0.912754	1.07493	0.999518	1.05598	1.04348	0.874725	0.00982097
XP_004288495.1	PREDICTED: probable mannitol dehydrogenase [Fragaria vesca subsp. vesca]	25.21	9	9	30	361	38.6888	6.93213	0.9636	0.9046	0.914745	0.927649	1.05518	1.16436	1.07951	1.09969	0.843557	0.0103819
FANhyb_icon00000696_a.1.g00001.1	FANhyb_icon00000696_a.1.g00001.1	54.11	7	10	38	207	23.6451	11.1509	1.04969	1.19815	1.17425	1.1407	1.01256	0.927886	1.00381	0.98142	1.16229	0.0404055
XP_004294008.1	PREDICTED: 30S ribosomal protein S5, chloroplastic isoform X1 [Fragaria vesca subsp. vesca]	29.3	9	9	22	314	33.8925	8.04541	1.05059	1.03635	0.962008	1.01632	1.19766	1.24944	1.11351	1.18687	0.856298	0.0240432
XP_004289772.1	PREDICTED: serine carboxypeptidase-like 18 [Fragaria vesca subsp. vesca]	19.21	4	6	15	484	54.4237	4.94482	0.893841	0.803453	0.799562	0.832285	0.909555	0.969613	0.991576	0.956914	0.869759	0.0339835
XP_004301887.1	PREDICTED: anthocyanidin 3-O-glucosyltransferase 5-like [Fragaria vesca subsp. vesca]	22.08	11	11	31	480	52.8842	6.26514	0.966206	0.873172	0.941651	0.92701	1.04815	1.02956	1.15694	1.07822	0.859761	0.0356194
XP_004299258.2	PREDICTED: enolase 1, chloroplastic [Fragaria vesca subsp. vesca]	27.81	12	13	32	579	62.3376	8.77783	1.03694	0.873523	0.936093	0.948852	1.05947	1.14704	1.119	1.1085	0.855976	0.0420481
XP_004307980.1	PREDICTED: protein BOBBER 1 [Fragaria vesca subsp. vesca]	44.79	13	13	36	317	36.3327	6.27783	1.0771	1.12149	1.14567	1.11475	1.03556	1.03086	1.03034	1.03225	1.07992	0.0149206
XP_011464053.1	PREDICTED: uncharacterized protein LOC101293198 [Fragaria vesca subsp. vesca]	41.07	23	23	41	582	62.7079	9.45166	1.05513	0.938781	1.11216	1.03536	0.819595	0.910713	0.883258	0.871189	1.18844	0.046657
FANhyb_rscf00001082.1.g00001.1	FANhyb_rscf00001082.1.g00001.1	21.56	10	10	23	603	64.208	6.0874	0.955899	0.943794	0.934766	0.94482	1.11734	1.00771	1.02312	1.04939	0.900353	0.0397771
XP_004288379.1	PREDICTED: splicing factor 3B subunit 3-like [Fragaria vesca subsp. vesca]	16.18	18	18	35	1211	134.644	5.42725	1.0678	1.08512	1.03387	1.06226	1.00517	0.858733	0.904446	0.922784	1.15115	0.0382024
XP_011465763.1	PREDICTED: uncharacterized protein LOC101308816 [Fragaria vesca subsp. vesca]	29.55	6	6	22	220	23.8683	8.27979	1.0468	1.07584	1.05453	1.05906	1.19447	1.17192	1.14842	1.1716	0.903938	0.00209266
XP_004294103.1	PREDICTED: UBP1-associated protein 2C [Fragaria vesca subsp. vesca]	30.88	9	10	22	434	44.173	7.60596	1.10011	1.10992	1.1628	1.12428	0.96639	0.961757	0.946346	0.958164	1.17337	0.00123459
FANhyb_rscf00000122.1.g00010.1	FANhyb_rscf00000122.1.g00010.1	14.45	9	9	17	685	75.6115	9.53955	1.04422	1.16737	1.13008	1.11389	0.911364	0.855555	1.01995	0.928958	1.19907	0.0377616
FANhyb_rscf00000774.1.g00003.1	FANhyb_rscf00000774.1.g00003.1	18.24	1	20	29	1195	137.766	6.56592	0.971078	0.946986	1.0252	0.981089	0.8551	0.870064	0.824445	0.84987	1.1544	0.00800489
FANhyb_rscf00003694.1.g00001.1	/partial	47.99	10	10	16	298	31.8864	7.13721	0.938989	0.946326	0.912585	0.932633	0.992926	1.11099	1.06308	1.05567	0.883456	0.0263304
XP_011470348.1	PREDICTED: uncharacterized protein LOC101314705 isoform X2 [Fragaria vesca subsp. vesca]	19.2	16	16	21	948	103.394	4.85596	0.944969	0.758869	0.876951	0.860263	1.0067	1.03328	1.04095	1.02698	0.837664	0.039468
FANhyb_rscf00000102.1.g00019.1	FANhyb_rscf00000102.1.g00019.1	32.7	12	12	36	367	41.4078	7.38623	0.928913	0.944169	0.963496	0.945526	1.02009	1.1979	1.11674	1.11158	0.850617	0.0338163
FANhyb_icon00004728_a.1.g00001.1	/partial	39.92	1	9	24	253	28.1653	9.02686	1.04923	1.05115	0.981692	1.02736	1.08002	1.15042	1.12168	1.11737	0.919443	0.0425179
XP_004297127.1	PREDICTED: serine/threonine-protein phosphatase 2A 65 kDa regulatory subunit A beta isoform [Fragaria vesca subsp. vesca]	30.15	10	12	22	587	65.5812	5.09717	0.945384	0.88074	0.87863	0.901585	0.968649	0.967819	1.02119	0.985886	0.914491	0.0400903
XP_004287625.1	PREDICTED: 12-oxophytodienoate reductase 3-like [Fragaria vesca subsp. vesca]	42.75	14	14	28	393	43.2501	8.45557	0.935382	0.967978	0.944213	0.949191	1.09498	1.06481	1.06314	1.07431	0.883537	0.000916844
XP_004290885.1	PREDICTED: probable L-ascorbate peroxidase 6, chloroplastic isoform X2 [Fragaria vesca subsp. vesca]	38.13	12	12	25	396	42.5866	7.78174	0.986211	0.99303	0.981123	0.986788	1.07209	1.08024	1.03156	1.0613	0.929794	0.00849568
XP_004303577.1	PREDICTED: indole-3-glycerol phosphate synthase, chloroplastic-like [Fragaria vesca subsp. vesca]	30.08	9	9	18	379	41.91	6.66846	0.982607	0.972353	0.943072	0.96601	1.17359	1.10174	1.08887	1.1214	0.861431	0.00577946
XP_004294355.2	PREDICTED: tryptophan synthase beta chain 1 [Fragaria vesca subsp. vesca]	18.05	8	8	17	471	51.0081	7.6499	0.984891	0.889167	0.91317	0.929076	1.01195	1.12509	1.07741	1.07148	0.867093	0.0309348
XP_004303940.1	PREDICTED: 60S ribosomal protein L27 [Fragaria vesca subsp. vesca]	41.48	6	6	28	135	15.6838	10.4185	1.13411	1.12766	1.16545	1.14241	0.988904	0.963757	0.922621	0.958427	1.19196	0.00123275
XP_004289502.1	PREDICTED: beta-galactosidase 10 [Fragaria vesca subsp. vesca]	21.03	13	13	23	837	93.3324	7.06396	0.989808	1.10334	1.08463	1.05926	1.29232	1.29086	1.22978	1.27099	0.833412	0.00652883
XP_004298862.1	PREDICTED: V-type proton ATPase subunit E-like [Fragaria vesca subsp. vesca]	47.39	11	11	32	230	26.4391	8.22119	1.01778	1.03797	0.963629	1.00646	1.18742	1.22427	1.13792	1.1832	0.850626	0.00615089
XP_004291234.1	PREDICTED: uncharacterized protein LOC101294037 [Fragaria vesca subsp. vesca]	35.67	18	18	38	443	50.1732	9.36377	1.07519	1.13605	1.2086	1.13995	0.987665	1.03308	1.02281	1.01452	1.12363	0.0375179
XP_004302714.1	PREDICTED: arginine biosynthesis bifunctional protein ArgJ, chloroplastic [Fragaria vesca subsp. vesca]	23.91	3	9	16	460	47.6375	6.85889	0.917585	0.934354	0.983308	0.945082	1.05578	1.02777	1.03948	1.04101	0.907852	0.010833
XP_004297743.1	PREDICTED: photosystem II stability/assembly factor HCF136, chloroplastic [Fragaria vesca subsp. vesca]	36.21	11	11	27	406	44.1216	7.07861	0.995794	1.05709	0.99248	1.01512	1.14944	1.23775	1.10729	1.16483	0.87148	0.0268429
FANhyb_rscf00001449.1.g00003.1	FANhyb_rscf00001449.1.g00003.1	22.3	14	14	20	713	82.4814	8.79248	1.09356	1.02398	1.05789	1.05848	0.983568	0.888281	0.867808	0.913219	1.15906	0.0238305
FANhyb_rscf00000228.1.g00004.1	FANhyb_rscf00000228.1.g00004.1	34.46	2	8	21	267	29.706	9.65674	1.07421	1.01023	0.937142	1.0072	1.153	1.19197	1.09743	1.14747	0.877755	0.0435907
XP_004304415.1	PREDICTED: syntaxin-71-like [Fragaria vesca subsp. vesca]	43.45	9	10	19	267	30.0133	5.40186	0.941464	0.883329	0.928232	0.917675	0.981135	1.07622	1.01416	1.02384	0.896308	0.0322505
FANhyb_rscf00001373.1.g00004.1	FANhyb_rscf00001373.1.g00004.1	31.25	17	17	33	608	68.3608	9.29053	1.01717	1.02293	1.058	1.0327	0.90169	0.860642	0.886223	0.882852	1.16973	0.0010202
FANhyb_rscf00000140.1.g00005.1	FANhyb_rscf00000140.1.g00005.1	37.5	2	2	16	88	10.2796	9.89111	0.994107	0.94999	1.03671	0.993604	0.910254	0.902855	0.809009	0.87404	1.13679	0.0436951
FANhyb_rscf00000087.1.g00006.1	FANhyb_rscf00000087.1.g00006.1	20.8	1	16	19	952	107.662	6.13818	0.933729	0.977056	0.949099	0.953295	1.10743	1.04117	1.19316	1.11392	0.855803	0.0247143
XP_004301654.1	PREDICTED: ATP-dependent zinc metalloprotease FTSH 11, chloroplastic/mitochondrial [Fragaria vesca subsp. vesca]	19.46	10	10	15	817	89.5491	5.77002	0.960061	0.909206	0.948587	0.939285	1.02323	1.07667	1.00782	1.03591	0.906728	0.0203659
XP_011459242.1	PREDICTED: tropinone reductase homolog At1g07440-like isoform X2 [Fragaria vesca subsp. vesca]	26.79	5	5	20	224	23.8935	8.26514	0.917795	1.03249	0.958911	0.969733	1.15379	1.16335	1.09709	1.13808	0.852081	0.0129345
FANhyb_rscf00000028.1.g00002.1	FANhyb_rscf00000028.1.g00002.1	22.91	16	17	28	1030	115.611	6.16357	0.991045	0.960815	1.00052	0.984126	1.05706	1.04767	1.0841	1.06295	0.925847	0.00825177
XP_004302089.1	PREDICTED: cell division cycle 5-like protein [Fragaria vesca subsp. vesca]	21.58	18	18	26	964	108.463	5.63037	1.05963	1.13921	1.18356	1.12747	0.999643	0.974368	0.963556	0.979189	1.15143	0.017203
FANhyb_icon00000299_a.1.g00001.1	/partial	59.68	1	6	15	186	20.2333	6.03662	0.928812	0.888356	0.976137	0.931101	1.20468	1.03833	1.06875	1.10392	0.843449	0.0388768
FANhyb_rscf00000081.1.g00006.1	FANhyb_rscf00000081.1.g00006.1	22.6	8	13	22	624	71.2843	5.75732	1.01516	1.02144	0.971248	1.00262	1.08209	1.25626	1.2112	1.18319	0.847388	0.0296177
FANhyb_rscf00004234.1.g00001.1	FANhyb_rscf00004234.1.g00001.1	68.18	9	9	19	132	15.0727	9.08545	0.942247	0.963115	0.974855	0.960072	1.06659	1.04179	1.01564	1.04134	0.921959	0.00976049
XP_004295028.1	PREDICTED: 4-hydroxy-3-methylbut-2-en-1-yl diphosphate synthase, chloroplastic [Fragaria vesca subsp. vesca]	14.32	10	10	22	740	82.1773	6.62451	1.00694	0.984564	0.97518	0.988895	1.07787	1.07072	1.0534	1.06733	0.926516	0.00274238
XP_004289827.1	PREDICTED: L-galactose dehydrogenase [Fragaria vesca subsp. vesca]	23.42	7	7	13	380	41.5602	6.18896	0.902381	0.826258	0.827263	0.851967	1.0619	0.92737	1.06143	1.0169	0.837809	0.0325773
XP_004293987.1	PREDICTED: ferredoxin--NADP reductase, root isozyme, chloroplastic [Fragaria vesca subsp. vesca]	25.79	9	9	23	380	42.2524	8.5874	0.977816	0.91374	0.894359	0.928638	1.0777	1.01704	0.991213	1.02865	0.902772	0.0497491
XP_004302775.1	PREDICTED: actin-depolymerizing factor 3-like [Fragaria vesca subsp. vesca]	35.25	2	4	16	139	15.802	6.18896	1.15581	1.12978	1.03352	1.10637	1.21371	1.21945	1.26026	1.23114	0.898651	0.0354733
XP_004293407.2	PREDICTED: acetyl-CoA acetyltransferase, cytosolic 1 [Fragaria vesca subsp. vesca]	20.77	3	4	9	414	42.8823	8.48486	1.06917	1.02354	0.960754	1.01782	0.878368	0.788151	0.913762	0.860094	1.18338	0.0320051
FANhyb_rscf00000003.1.g00048.1	FANhyb_rscf00000003.1.g00048.1	23.27	7	7	17	361	39.5611	7.48877	0.866517	0.816503	0.960758	0.88126	1.01311	1.07014	1.03502	1.03942	0.847836	0.0253263
XP_004308130.1	PREDICTED: phosphoglucomutase, chloroplastic [Fragaria vesca subsp. vesca]	29.86	6	13	23	623	67.6928	6.65381	1.03867	0.960714	0.910818	0.970067	1.14897	1.18417	1.10897	1.14737	0.845468	0.0146632
XP_004287596.1	PREDICTED: myosin-17-like [Fragaria vesca subsp. vesca]	13.02	1	18	25	1529	172.684	8.01611	1.00152	1.14533	1.11709	1.08798	0.964445	0.923078	0.870942	0.919488	1.18324	0.031002
XP_004295160.1	PREDICTED: thioredoxin M4, chloroplastic [Fragaria vesca subsp. vesca]	27.57	6	6	14	185	19.7135	9.49561	1.11574	1.04761	0.980127	1.04782	1.15983	1.22169	1.18076	1.18743	0.882432	0.0318295
XP_004305447.1	PREDICTED: 50S ribosomal protein L1, chloroplastic isoform X2 [Fragaria vesca subsp. vesca]	21.11	7	7	10	398	43.735	9.5835	0.922836	0.972705	0.937172	0.944238	1.0157	1.02995	0.978782	1.00814	0.936609	0.0397341
XP_004302423.1	PREDICTED: protein AUXIN RESPONSE 4 [Fragaria vesca subsp. vesca]	22.96	3	9	16	479	52.2339	6.88818	1.1159	0.989411	1.06414	1.05648	0.933491	0.947943	0.870645	0.91736	1.15166	0.0334511
XP_004306748.1	PREDICTED: mitogen-activated protein kinase homolog MMK2 [Fragaria vesca subsp. vesca]	23.59	5	6	11	373	42.6456	6.53662	0.930669	0.864226	0.852968	0.882621	1.00079	1.06179	1.02132	1.02797	0.858609	0.00851546
XP_004296493.1	PREDICTED: poly(rC)-binding protein 3 [Fragaria vesca subsp. vesca]	31.54	12	13	19	482	51.2641	5.05908	1.04198	0.994582	0.996624	1.01106	0.905883	0.890784	0.918107	0.904925	1.11729	0.00363322
FANhyb_rscf00005170.1.g00001.1	/TE	11.24	4	5	10	694	74.5883	6.60986	0.897515	0.848058	0.890394	0.878655	1.09547	0.960635	1.05685	1.03765	0.846774	0.0208148
XP_011459476.1	PREDICTED: LOW QUALITY PROTEIN: replication factor C subunit 1 [Fragaria vesca subsp. vesca]	11.67	7	9	14	968	105.416	9.45166	1.00455	0.889977	0.912837	0.935787	0.838794	0.842452	0.7929	0.824715	1.13468	0.0446768
XP_004297304.1	PREDICTED: 60S ribosomal protein L34-1 [Fragaria vesca subsp. vesca]	38.33	1	5	19	120	13.6908	11.5024	1.08816	1.12389	1.06513	1.09239	1.01331	0.980864	1.0241	1.00609	1.08578	0.0158775
XP_004291152.1	PREDICTED: profilin [Fragaria vesca subsp. vesca]	38.93	2	5	20	131	14.0769	4.70361	1.15196	1.13886	1.12244	1.13776	0.980596	1.04726	0.912195	0.980019	1.16095	0.0167943
XP_004299011.1	PREDICTED: ALG-2 interacting protein X [Fragaria vesca subsp. vesca]	16.13	7	12	21	874	97.9724	6.52197	0.990823	0.950812	0.937591	0.959742	1.07003	1.01241	1.07904	1.05383	0.910721	0.0232198
FANhyb_rscf00000046.1.g00013.1	FANhyb_rscf00000046.1.g00013.1	24.1	20	20	29	921	107.058	5.87158	1.00429	1.02842	1.04755	1.02675	0.900602	0.887302	0.934379	0.907428	1.1315	0.00314953
XP_011470810.1	PREDICTED: UBA and UBX domain-containing protein At4g15410 [Fragaria vesca subsp. vesca]	26.79	10	10	24	418	44.956	5.2749	1.03091	1.14464	1.17542	1.11699	0.992134	0.938972	0.923884	0.951663	1.17372	0.0271955
XP_004288467.1	PREDICTED: casein kinase II subunit alpha [Fragaria vesca subsp. vesca]	30.67	8	9	14	388	45.3725	8.77783	1.05023	1.11689	1.11814	1.09509	0.973115	0.967046	1.0361	0.992086	1.10382	0.0307138
XP_011465638.1	PREDICTED: LOW QUALITY PROTEIN: hydroquinone glucosyltransferase [Fragaria vesca subsp. vesca]	8.22	5	5	12	803	88.6973	6.1001	1.072	1.1232	1.07132	1.08884	1.00429	0.934416	0.981538	0.973414	1.11858	0.0125836
FANhyb_rscf00000215.1.g00013.1	FANhyb_rscf00000215.1.g00013.1	26.79	7	7	14	321	33.8422	5.05908	0.961153	0.846085	0.841789	0.883009	0.990318	1.12788	1.04403	1.05408	0.837709	0.0377473
FANhyb_rscf00000561.1.g00008.1	/pseudo	59.3	6	6	20	86	9.57864	5.47803	1.13916	0.995877	1.05818	1.06441	0.912875	0.885767	0.899201	0.899281	1.18362	0.0173671
XP_004303174.1	PREDICTED: ubiquitin-conjugating enzyme E2 36-like [Fragaria vesca subsp. vesca]	44.44	3	6	22	153	17.279	6.56592	1.02456	1.04924	1.07864	1.05081	0.888724	1.00284	0.886686	0.926085	1.13468	0.0395731
FANhyb_rscf00000613.1.g00001.1	/partial	27.97	2	6	15	261	29.1642	6.53662	0.928318	0.896901	0.907101	0.910773	1.21745	1.01786	1.03901	1.09144	0.834469	0.047624
XP_004294990.1	PREDICTED: serine/threonine-protein phosphatase PP2A catalytic subunit [Fragaria vesca subsp. vesca]	24.44	2	5	12	311	35.4912	5.32568	1.02833	1.12782	1.14087	1.09901	0.966678	0.932499	1.01956	0.972913	1.1296	0.0445832
XP_004288099.1	PREDICTED: phosphoribosylformylglycinamidine cyclo-ligase, chloroplastic/mitochondrial [Fragaria vesca subsp. vesca]	17.72	2	6	10	395	41.3211	5.94775	0.946522	0.952802	0.958655	0.95266	1.10825	1.03186	1.05805	1.06605	0.893633	0.00749689
XP_004306886.1	PREDICTED: synaptotagmin-5 [Fragaria vesca subsp. vesca]	21.47	9	9	21	517	56.1641	7.41553	0.97018	0.894986	0.928767	0.931311	1.09448	1.17125	1.08492	1.11688	0.833848	0.00602759
FANhyb_rscf00000906.1.g00001.1	FANhyb_rscf00000906.1.g00001.1	19.4	1	9	24	665	74.4617	7.81104	1.06304	1.00059	1.16287	1.0755	0.85152	0.894483	0.947662	0.897888	1.19781	0.0316959
XP_004299534.1	PREDICTED: probable calcium-binding protein CML27 [Fragaria vesca subsp. vesca]	31.76	5	5	10	170	18.3147	4.50049	0.880596	0.981769	0.90137	0.921245	1.06327	1.1143	1.05117	1.07625	0.85598	0.0130886
XP_004296515.1	PREDICTED: probable bifunctional methylthioribulose-1-phosphate dehydratase/enolase-phosphatase E1 1 isoform X2 [Fragaria vesca subsp. vesca]	16.83	8	8	24	517	56.8629	6.22705	1.00366	1.10998	0.991114	1.03492	1.18307	1.13793	1.17072	1.16391	0.889175	0.0322294
XP_004307374.1	PREDICTED: probable acetyltransferase NATA1-like [Fragaria vesca subsp. vesca]	29.49	3	5	19	234	26.0901	6.27783	0.947847	0.994947	0.902633	0.948476	0.885451	0.779317	0.826458	0.830409	1.14218	0.0439372
XP_004309068.1	PREDICTED: inositol-tetrakisphosphate 1-kinase 1-like [Fragaria vesca subsp. vesca]	31.11	6	8	15	315	35.4372	6.04932	1.20418	1.36692	1.26757	1.27955	1.14397	1.10165	1.01453	1.08672	1.17745	0.0337815
XP_004291109.1	PREDICTED: SCP2 sterol-binding domain-containing protein 1-like [Fragaria vesca subsp. vesca]	68.55	3	9	26	124	13.6082	9.56885	0.970803	1.03384	1.06724	1.02396	0.940304	0.915181	0.912949	0.922811	1.10961	0.0268554
XP_004293783.1	PREDICTED: thioredoxin O2, mitochondrial [Fragaria vesca subsp. vesca]	22.5	2	4	8	200	21.843	7.40088	0.998386	0.937512	0.891311	0.942403	1.01699	1.15976	1.11721	1.09799	0.858299	0.0413264
XP_004291381.1	PREDICTED: ATP sulfurylase 2 [Fragaria vesca subsp. vesca]	32.44	2	14	20	484	54.0608	8.01611	0.947548	0.90912	0.980641	0.945769	1.03509	1.14529	1.06563	1.082	0.874093	0.0246639
XP_004304029.2	PREDICTED: phosphatidylinositol 3,4,5-trisphosphate 3-phosphatase and dual-specificity protein phosphatase PTEN [Fragaria vesca subsp. vesca]	11.43	1	7	13	665	72.6756	5.94775	1.04462	0.938848	1.01311	0.99886	1.12523	1.14872	1.16211	1.14536	0.872096	0.0115249
FANhyb_rscf00000050.1.g00007.1	/TE/pseudo	4.52	13	13	18	3786	410.583	5.21143	0.979487	1.07892	1.08411	1.0475	0.95925	0.86391	0.913506	0.912222	1.1483	0.0365736
FANhyb_rscf00001667.1.g00002.1	FANhyb_rscf00001667.1.g00002.1	27.93	5	15	21	623	67.2443	9.36377	1.04332	0.974333	1.00118	1.00628	0.93374	0.848713	0.881635	0.888029	1.13316	0.0206492
FANhyb_rscf00000154.1.g00020.1	FANhyb_rscf00000154.1.g00020.1	28.51	2	10	18	435	49.2798	5.68115	0.999284	1.02252	0.981852	1.00122	1.14977	1.07489	1.12652	1.11706	0.896298	0.00987227
FANhyb_rscf00000724.1.g00003.1	FANhyb_rscf00000724.1.g00003.1	11.32	13	13	14	1263	137.674	5.99854	0.878336	0.8459	0.831184	0.851807	1.08194	0.928111	1.00881	1.00629	0.846483	0.029431
XP_004306455.2	PREDICTED: uncharacterized protein LOC101296999 [Fragaria vesca subsp. vesca]	15.7	3	7	14	930	105.47	5.13525	0.984487	0.943773	0.840026	0.922762	1.11957	1.11263	1.02089	1.08437	0.85097	0.0391057
FANhyb_rscf00000300.1.g00015.1	FANhyb_rscf00000300.1.g00015.1	60	7	7	17	95	11.5037	6.80029	0.905818	0.891344	0.833689	0.87695	0.993137	1.01052	0.928157	0.97727	0.897347	0.0396948
FANhyb_rscf00002489.1.g00001.1	FANhyb_rscf00002489.1.g00001.1	18.26	6	6	17	449	47.9554	8.30908	0.95693	1.12019	1.10639	1.06117	0.83791	0.928893	0.89191	0.886238	1.19739	0.040465
XP_004294105.1	PREDICTED: uncharacterized protein At3g15000, mitochondrial-like [Fragaria vesca subsp. vesca]	12.25	5	5	17	408	45.3088	9.1001	1.1081	1.02059	1.06475	1.06448	0.95512	0.937858	0.960897	0.951292	1.11898	0.0124356
FANhyb_rscf00000439.1.g00008.1	FANhyb_rscf00000439.1.g00008.1	6.61	3	4	12	711	77.2764	7.94287	1.04102	1.09069	1.01766	1.04979	1.11646	1.17272	1.22015	1.16978	0.897423	0.0313252
FANhyb_rscf00006225.1.g00001.1	/partial	15.99	1	6	10	419	46.511	5.84619	0.970678	0.953384	0.885204	0.936422	1.13003	1.00486	1.15615	1.09701	0.85361	0.039841
XP_011469583.1	PREDICTED: 3-hydroxyisobutyryl-CoA hydrolase 1-like isoform X2 [Fragaria vesca subsp. vesca]	11.7	4	4	8	359	39.9175	7.73779	1.20311	1.25364	1.16538	1.20738	1.51434	1.45884	1.32565	1.43295	0.842584	0.0214885
FANhyb_icon00013915_a.1.g00001.1	/partial	39.66	1	5	11	179	18.4162	4.67822	1.04088	0.971859	1.07589	1.02954	0.907621	0.898876	0.824467	0.876988	1.17396	0.0194589
FANhyb_rscf00003410.1.g00001.1	FANhyb_rscf00003410.1.g00001.1	13.37	2	2	6	172	19.0206	5.5542	0.98083	1.16521	1.08566	1.07724	1.30188	1.19938	1.2673	1.25619	0.857545	0.0432673
FANhyb_rscf00000408.1.g00005.1	FANhyb_rscf00000408.1.g00005.1	21.99	5	5	8	282	31.3926	6.29053	0.967125	0.890757	0.873933	0.910605	0.978912	1.03744	1.07826	1.03154	0.882763	0.0409782
FANhyb_rscf00000012.1.g00006.1	FANhyb_rscf00000012.1.g00006.1	11.56	2	10	15	839	92.8581	5.33838	0.959149	0.868749	0.882412	0.903437	1.05449	1.11054	1.07306	1.07936	0.837011	0.0057106
XP_004298991.1	PREDICTED: AP-1 complex subunit mu-2 [Fragaria vesca subsp. vesca]	24.07	8	8	12	428	49.1214	6.48096	1.04726	0.970203	0.909367	0.97561	1.12677	1.15811	1.07361	1.1195	0.871474	0.0373821
XP_004307144.1	PREDICTED: acetolactate synthase 2, chloroplastic [Fragaria vesca subsp. vesca]	23.93	1	11	19	656	71.0679	6.81494	0.958109	0.954805	0.997857	0.970257	1.10848	1.04393	1.16953	1.10731	0.876227	0.0242008
XP_004307445.1	PREDICTED: serine/arginine-rich splicing factor RS2Z32-like isoform X1 [Fragaria vesca subsp. vesca]	11.44	4	5	10	306	34.57	10.9019	1.06365	0.952273	0.990289	1.00207	0.861363	0.829318	0.834096	0.841592	1.19068	0.00933867
XP_004287238.1	PREDICTED: uncharacterized protein LOC101297283 [Fragaria vesca subsp. vesca]	16.61	9	9	18	542	59.9105	7.48877	1.15276	1.08467	1.16926	1.13556	0.980139	0.991692	0.958398	0.976743	1.1626	0.00456185
XP_004302826.1	PREDICTED: protein MODIFIER OF SNC1 11 [Fragaria vesca subsp. vesca]	35.35	5	5	13	215	22.4504	8.26514	1.03461	0.979253	0.997552	1.0038	0.923126	0.77606	0.886247	0.861811	1.16476	0.0393239
XP_004307804.1	PREDICTED: monocopper oxidase-like protein SKS1 [Fragaria vesca subsp. vesca]	7.24	1	4	8	594	66.3613	7.32764	0.924948	0.895069	0.927529	0.915849	1.02094	1.01861	1.14123	1.06026	0.863798	0.0259604
XP_011469664.1	PREDICTED: chorismate synthase, chloroplastic isoform X2 [Fragaria vesca subsp. vesca]	34.03	11	12	14	429	46.1943	7.86963	1.0495	1.0858	1.02207	1.05246	0.896865	0.983546	0.966617	0.949009	1.10901	0.0328643
FANhyb_rscf00000805.1.g00003.1	FANhyb_rscf00000805.1.g00003.1	20.38	10	10	20	520	55.2585	6.56592	1.09352	1.13527	1.08278	1.10386	1.00602	0.984422	0.960067	0.983502	1.12237	0.00443034
FANhyb_rscf00000539.1.g00003.1	FANhyb_rscf00000539.1.g00003.1	17.1	8	8	13	544	58.399	7.06396	0.972585	1.03534	0.910892	0.972938	1.07912	1.17609	1.11686	1.12402	0.865585	0.029733
XP_004308040.1	PREDICTED: probable NADH dehydrogenase [ubiquinone] 1 alpha subcomplex subunit 5, mitochondrial [Fragaria vesca subsp. vesca]	48.82	8	8	18	170	19.3919	4.80518	0.940831	0.917058	0.911958	0.923282	0.980271	0.959313	0.983901	0.974495	0.947447	0.0120479
XP_004288364.1	PREDICTED: nitrogen regulatory protein P-II homolog isoform X2 [Fragaria vesca subsp. vesca]	31.47	6	6	13	197	21.4813	9.5835	1.09397	1.04852	1.06915	1.07055	0.943851	0.969931	1.00194	0.971908	1.10149	0.00984344
YP_004286138.1	ribosomal protein L14 (chloroplast) [Fragaria vesca subsp. vesca]	42.62	4	4	8	122	13.5973	9.34912	0.980723	0.990722	0.856811	0.942752	1.11811	1.14491	1.09643	1.11982	0.84188	0.0174023
FANhyb_rscf00000114.1.g00011.1	FANhyb_rscf00000114.1.g00011.1	10.04	1	2	10	229	25.2573	5.90967	0.995244	1.05582	1.00191	1.01766	1.10988	1.23807	1.13357	1.16051	0.876908	0.0310466
XP_004287546.1	PREDICTED: ectonucleotide pyrophosphatase/phosphodiesterase family member 3 [Fragaria vesca subsp. vesca]	10	4	4	11	490	53.9262	6.68311	1.00282	0.969539	0.968118	0.98016	1.13025	1.04967	1.06027	1.08006	0.907503	0.0226453
XP_004291111.1	PREDICTED: protein CYPRO4 [Fragaria vesca subsp. vesca]	11.77	6	7	12	637	71.1561	5.64307	1.06494	1.12679	1.14279	1.11151	0.941989	0.901336	0.991493	0.944939	1.17627	0.00914026
XP_004300043.1	PREDICTED: septin and tuftelin-interacting protein 1 homolog 1 [Fragaria vesca subsp. vesca]	11.86	10	10	13	860	98.0416	6.43018	1.13154	1.02326	1.13512	1.09664	0.997561	0.946593	0.873405	0.939187	1.16765	0.0376137
FANhyb_rscf00000002.1.g00050.1	FANhyb_rscf00000002.1.g00050.1	5.73	3	3	5	873	96.5582	8.70459	1.06458	1.09852	1.13756	1.10022	0.932333	0.975705	1.00308	0.970372	1.13381	0.0116422
FANhyb_icon00008698_a.1.g00001.1	/partial	51.69	1	3	7	89	9.44711	8.47021	1.1274	1.09173	1.10794	1.10902	1.3481	1.18523	1.23438	1.25591	0.883045	0.0408141
XP_004299768.1	PREDICTED: superkiller viralicidic activity 2-like 2 [Fragaria vesca subsp. vesca]	11.55	9	9	15	987	110.943	6.32861	1.1315	1.01881	1.11647	1.08893	0.999264	0.926055	0.950188	0.958502	1.13607	0.0344332
XP_004304355.1	PREDICTED: uncharacterized protein LOC101312175 [Fragaria vesca subsp. vesca]	10.03	6	6	11	758	86.7947	6.41748	1.05843	1.18091	1.18354	1.14096	0.94643	1.00101	0.928484	0.95864	1.19018	0.0174547
FANhyb_rscf00003066.1.g00001.1	FANhyb_rscf00003066.1.g00001.1	15.97	3	4	12	238	26.8618	8.89502	0.859145	0.779604	0.805785	0.814844	0.923516	1.01457	0.988346	0.975476	0.83533	0.0109075
XP_004304334.1	PREDICTED: transcription initiation factor IIB [Fragaria vesca subsp. vesca]	14.42	5	5	9	312	34.1492	6.88818	0.975268	1.09416	1.10242	1.05728	0.943562	0.827496	0.882774	0.884611	1.1952	0.0311708
XP_004292687.1	PREDICTED: aminoacylase-1 [Fragaria vesca subsp. vesca]	21.61	7	8	15	435	47.9913	5.8208	1.07192	1.06392	1.0112	1.04901	1.22931	1.2375	1.10616	1.19099	0.88079	0.0380385
XP_004303284.1	PREDICTED: glycerol kinase-like [Fragaria vesca subsp. vesca]	11.3	5	5	8	522	56.6096	5.35107	0.954709	0.909251	0.866569	0.910176	1.02488	0.981867	1.03012	1.01229	0.899129	0.0263003
XP_004303191.1	PREDICTED: phospholipase A1-IIdelta [Fragaria vesca subsp. vesca]	13.02	4	4	13	453	50.5081	5.73193	0.870948	0.885625	0.783064	0.846546	0.972885	0.944555	1.00924	0.975562	0.867753	0.0253964
XP_004298880.1	PREDICTED: crooked neck-like protein 1 [Fragaria vesca subsp. vesca]	7.79	6	6	9	706	84.5693	6.78564	1.06538	1.05491	1.09178	1.07069	0.894069	0.955804	0.912102	0.920658	1.16296	0.00216409
XP_011458152.1	PREDICTED: nuclear pore complex protein NUP205 [Fragaria vesca subsp. vesca]	6.9	5	13	16	1885	212.371	5.71924	0.934483	0.974146	1.00144	0.970024	0.820692	0.81244	0.914849	0.849327	1.14211	0.0341116
FANhyb_rscf00000235.1.g00012.1	FANhyb_rscf00000235.1.g00012.1	25.06	2	8	14	395	44.0055	5.46533	0.935754	0.969388	0.953378	0.95284	1.12306	1.0069	1.07547	1.06848	0.891773	0.0300471
FANhyb_rscf00002167.1.g00001.1	/partial	29.25	5	5	11	253	28.3753	6.02393	1.01717	0.97819	0.935347	0.976903	1.12598	1.07504	1.07089	1.09064	0.895717	0.0182808
FANhyb_rscf00000050.1.g00004.1	FANhyb_rscf00000050.1.g00004.1	14.85	1	1	4	101	10.8715	4.41162	1.27578	1.23881	1.27639	1.26366	1.031	1.20499	1.10425	1.11341	1.13494	0.0444533
FANhyb_rscf00000006.1.g00021.1	FANhyb_rscf00000006.1.g00021.1	27.96	1	5	7	211	22.9706	5.33838	1.08427	1.08038	1.0337	1.06612	0.94446	1.02133	0.938606	0.968133	1.10121	0.0348787
XP_004288032.1	PREDICTED: DAZ-associated protein 1 [Fragaria vesca subsp. vesca]	16.76	5	5	9	364	40.5569	7.89893	1.10245	0.977088	1.05971	1.04642	0.869108	0.869471	0.879936	0.872839	1.19887	0.00933848
FANhyb_rscf00000018.1.g00017.1	FANhyb_rscf00000018.1.g00017.1	8.97	5	6	10	780	86.3628	7.89893	0.9287	0.966294	0.883436	0.926143	1.11773	1.03833	1.03914	1.06507	0.869564	0.0175011
FANhyb_rscf00002895.1.g00002.1	FANhyb_rscf00002895.1.g00002.1	22.47	4	4	6	178	20.5562	8.11865	1.0103	0.978874	0.969032	0.986069	0.880988	0.802028	0.879497	0.854171	1.15442	0.0102989
XP_004304386.1	PREDICTED: zinc-metallopeptidase, peroxisomal [Fragaria vesca subsp. vesca]	13.68	12	12	17	965	111.273	6.20166	1.01052	0.983608	0.998259	0.997463	1.03427	1.08503	1.07322	1.06417	0.937314	0.0178549
XP_004306525.1	PREDICTED: nucleolin 2 [Fragaria vesca subsp. vesca]	16.47	9	9	10	692	75.688	8.98291	1.01007	0.929306	0.93434	0.957906	0.821049	0.870465	0.890547	0.860687	1.11295	0.0432615
XP_011462891.1	PREDICTED: DEAD-box ATP-dependent RNA helicase 40 [Fragaria vesca subsp. vesca]	10.95	4	10	17	1151	126.136	9.92041	1.06101	1.0756	1.03266	1.05642	0.972785	0.870539	0.979947	0.941091	1.12255	0.0371472
FANhyb_rscf00000398.1.g00009.1	FANhyb_rscf00000398.1.g00009.1	9.19	4	4	7	457	52.4523	9.02686	0.915376	0.991486	1.07743	0.994763	0.79105	0.878824	0.852235	0.840703	1.18325	0.0451231
FANhyb_rscf00001332.1.g00001.1	/partial	12.77	4	4	15	274	31.0188	7.59131	1.06943	1.11817	1.15206	1.11322	0.921042	1.01013	0.988615	0.973261	1.1438	0.0177097
FANhyb_icon00007738_a.1.g00001.1	/partial	13.29	3	4	8	316	35.0481	4.90674	0.916321	0.983935	0.885215	0.92849	0.998433	1.14956	1.13499	1.09433	0.848458	0.0420779
XP_004294530.1	PREDICTED: 54S ribosomal protein L10, mitochondrial [Fragaria vesca subsp. vesca]	22.46	6	6	9	285	30.908	11.6489	1.02406	1.06868	1.03755	1.04343	0.937566	0.969865	0.889824	0.932418	1.11906	0.014245
FANhyb_rscf00000023.1.g00028.1	/TE	6.96	6	6	7	1034	117.815	6.07471	0.977385	0.927256	0.868317	0.924319	1.02903	1.06071	1.07735	1.0557	0.875555	0.0190801
XP_011465582.1	PREDICTED: uncharacterized protein LOC101296426 [Fragaria vesca subsp. vesca]	13.17	2	2	4	167	18.8132	9.99365	1.16728	1.35908	1.3206	1.28232	1.09451	1.0133	1.09836	1.06872	1.19987	0.0300589
XP_004288672.1	PREDICTED: uncharacterized protein LOC101300101 [Fragaria vesca subsp. vesca]	18.52	5	8	11	486	53.6021	6.56592	1.12786	1.19916	1.20778	1.17827	1.00417	1.10603	1.08643	1.06554	1.10579	0.0485714
XP_004296720.1	PREDICTED: 25S rRNA (cytosine-C(5))-methyltransferase nop2 isoform X2 [Fragaria vesca subsp. vesca]	9.62	5	6	11	665	74.5937	5.56689	0.996024	1.03198	1.037	1.02167	0.954787	0.896404	0.919204	0.923465	1.10634	0.0100057
XP_011459026.1	PREDICTED: serine/arginine-rich splicing factor RSZ22A-like isoform X2 [Fragaria vesca subsp. vesca]	27.68	5	5	14	177	19.6188	11.1802	1.1037	1.04423	1.12798	1.09197	1.01182	0.851869	0.910558	0.924749	1.18083	0.0342047
FANhyb_rscf00000335.1.g00013.1	FANhyb_rscf00000335.1.g00013.1	35.96	1	3	9	114	11.867	5.45264	1.11804	1.08451	1.08191	1.09482	0.893359	0.962198	0.900455	0.91867	1.19174	0.00206393
FANhyb_rscf00000194.1.g00006.1	/pseudo	8.08	5	5	8	903	99.7963	6.7417	1.03556	1.00272	1.12914	1.05581	0.821712	0.863083	0.964233	0.883009	1.19569	0.0383234
FANhyb_rscf00002881.1.g00001.1	FANhyb_rscf00002881.1.g00001.1	10.82	3	3	6	305	34.5991	6.75635	1.00281	1.05355	1.08046	1.04561	0.848374	0.828064	0.964273	0.880237	1.18787	0.0264208
XP_004290467.1	PREDICTED: ras-related protein Rab7 [Fragaria vesca subsp. vesca]	26.34	3	5	8	205	22.9575	5.68115	0.963081	0.945196	0.973105	0.960461	1.0815	1.20204	1.03156	1.10503	0.869169	0.047801
XP_011470851.1	PREDICTED: trihelix transcription factor GTL1 isoform X2 [Fragaria vesca subsp. vesca]	7.29	4	6	9	672	72.3963	8.82178	0.994356	1.14348	1.08252	1.07345	1.19584	1.22281	1.21751	1.21205	0.885649	0.0346727
XP_011466322.1	PREDICTED: GDSL esterase/lipase At1g54790 isoform X2 [Fragaria vesca subsp. vesca]	10.82	3	3	7	379	41.5177	6.96143	0.984758	0.947712	0.984709	0.972393	0.846211	0.78397	0.847285	0.825822	1.17748	0.0038056
FANhyb_rscf00000158.1.g00005.1	FANhyb_rscf00000158.1.g00005.1	8	15	16	18	2526	272.707	6.56592	1.03799	1.14435	1.05191	1.07808	0.865255	0.892545	0.949935	0.902578	1.19445	0.01357
FANhyb_rscf00000853.1.g00003.1	FANhyb_rscf00000853.1.g00003.1	12.56	1	5	12	398	45.4968	6.32861	0.902625	0.964862	0.952454	0.93998	1.05987	0.988198	1.10861	1.05223	0.893326	0.0478393
FANhyb_rscf00002075.1.g00001.1	/partial	15.14	7	7	9	588	67.9226	8.85107	1.02799	0.980518	1.08468	1.03106	0.79966	0.873758	0.910595	0.861338	1.19705	0.0187244
XP_004304726.1	PREDICTED: uncharacterized protein LOC101303630 [Fragaria vesca subsp. vesca]	22.97	3	7	15	344	40.4755	6.84424	0.94293	0.926611	0.944271	0.937937	0.904872	0.82841	0.862111	0.865131	1.08416	0.0332942
FANhyb_rscf00001142.1.g00002.1	FANhyb_rscf00001142.1.g00002.1	18.88	8	8	14	482	53.4712	7.7085	1.00299	0.814726	0.952167	0.923294	1.08575	1.05598	1.12949	1.0904	0.846745	0.0499039
FANhyb_icon00000494_a.1.g00001.1	/partial	25.42	1	6	9	295	33.0558	6.88818	0.952353	0.884048	0.865371	0.90059	0.997202	1.00926	0.975949	0.994137	0.905902	0.0293667
XP_011464977.1	PREDICTED: uncharacterized protein LOC101299867 isoform X2 [Fragaria vesca subsp. vesca]	17.26	2	2	4	168	18.3734	6.0874	0.961005	0.960099	1.05119	0.990766	0.782318	0.872257	0.878754	0.844443	1.17328	0.0279533
XP_004298146.1	PREDICTED: acyl-CoA dehydrogenase family member 10 [Fragaria vesca subsp. vesca]	7.31	5	5	6	821	91.1464	7.43018	0.992763	0.858181	0.937928	0.929624	1.07727	1.07483	1.05364	1.06858	0.869962	0.025064
FANhyb_rscf00000016.1.g00006.1	FANhyb_rscf00000016.1.g00006.1	11.34	3	3	6	344	37.9947	7.32764	1.18422	1.1122	1.23914	1.17852	1.00483	0.997399	0.971275	0.991168	1.18902	0.00797233
XP_004298975.1	PREDICTED: FKBP12-interacting protein of 37 kDa [Fragaria vesca subsp. vesca]	21.55	8	8	11	348	39.2166	5.16064	0.975394	0.959509	0.974086	0.969663	0.831559	0.866707	0.869621	0.855962	1.13283	0.00101246
FANhyb_rscf00000750.1.g00002.1	FANhyb_rscf00000750.1.g00002.1	31.22	5	5	12	205	23.5171	5.99854	1.07325	1.24366	1.23446	1.18379	1.0122	1.03209	1.02642	1.02357	1.15653	0.0450603
XP_011463192.1	PREDICTED: uncharacterized protein LOC101307300 isoform X3 [Fragaria vesca subsp. vesca]	8.62	5	5	7	789	86.4406	5.43994	1.04689	1.04037	0.981522	1.02293	1.27686	1.25486	1.12958	1.22043	0.838167	0.0172207
XP_004304152.1	PREDICTED: transmembrane protein 33 homolog [Fragaria vesca subsp. vesca]	19.53	5	5	7	343	39.3013	9.70068	0.963634	1.03998	0.988446	0.997353	1.08291	1.18404	1.09593	1.12096	0.88973	0.0336566
XP_004290244.1	PREDICTED: SCY1-like protein 2 [Fragaria vesca subsp. vesca]	7	6	6	8	928	100.673	7.38623	0.92887	0.832166	0.943185	0.901407	1.02016	1.06784	1.05469	1.04756	0.86048	0.0178173
FANhyb_rscf00000933.1.g00003.1	FANhyb_rscf00000933.1.g00003.1	15.6	5	5	7	282	30.461	7.98682	0.938635	0.90047	0.948157	0.929087	1.0202	1.10666	0.989807	1.03889	0.89431	0.0442949
XP_004293788.1	PREDICTED: protein strawberry notch homolog 1 [Fragaria vesca subsp. vesca]	4.23	4	4	7	1253	138.655	6.63916	0.976523	0.969959	1.0891	1.01186	0.87846	0.823934	0.859063	0.853819	1.1851	0.0194644
XP_004299911.2	PREDICTED: thiamine biosynthetic bifunctional enzyme TH1, chloroplastic isoform X1 [Fragaria vesca subsp. vesca]	9.96	4	4	5	522	55.5166	6.43018	0.929848	0.870692	0.867511	0.88935	0.95621	1.03457	1.12555	1.03878	0.856152	0.0477611
XP_011465688.1	PREDICTED: histone deacetylase 5 [Fragaria vesca subsp. vesca]	10.03	4	4	7	588	65.3707	5.57959	1.0182	1.10503	1.03899	1.05407	0.954783	0.945734	0.983283	0.961267	1.09655	0.0312358
XP_004296879.1	PREDICTED: pumilio homolog 24 [Fragaria vesca subsp. vesca]	8.02	2	6	8	648	72.3596	9.21729	0.9305	0.996	0.993547	0.973349	0.92079	0.833166	0.88607	0.880009	1.10607	0.0486398
FANhyb_rscf00000172.1.g00005.1	FANhyb_rscf00000172.1.g00005.1	43.38	1	6	13	136	15.176	6.78564	1.07411	1.02726	1.05469	1.05202	1.09603	1.17803	1.17159	1.14855	0.91595	0.0311268
XP_004297722.1	PREDICTED: cell differentiation protein RCD1 homolog isoform X1 [Fragaria vesca subsp. vesca]	13.17	4	4	5	319	35.0943	7.34229	1.01615	1.10122	1.02963	1.049	0.921696	0.980904	0.929923	0.944175	1.11102	0.0313538
XP_004296782.1	PREDICTED: probable 1-deoxy-D-xylulose-5-phosphate synthase, chloroplastic [Fragaria vesca subsp. vesca]	6.63	3	3	3	709	76.0098	6.84424	0.956438	0.965811	1.03324	0.985164	1.17011	1.25369	1.06773	1.16384	0.846475	0.0387736
XP_004296851.1	PREDICTED: protein pleiotropic regulatory locus 1 [Fragaria vesca subsp. vesca]	21.21	9	9	16	481	53.2	9.29053	0.971971	1.11578	1.03274	1.04016	0.924098	0.832934	0.92184	0.892957	1.16485	0.0456562
XP_011458296.1	PREDICTED: epimerase family protein SDR39U1 homolog, chloroplastic isoform X2 [Fragaria vesca subsp. vesca]	8.28	2	2	3	302	33.0356	9.05615	0.992276	1.0322	0.949954	0.991477	1.18086	1.07983	1.15032	1.137	0.87201	0.0189362
FANhyb_rscf00000037.1.g00006.1	FANhyb_rscf00000037.1.g00006.1	9.62	3	3	6	312	33.8527	6.52197	1.0844	1.10571	1.15195	1.11402	0.990399	1.00049	0.955473	0.982121	1.1343	0.00546825
XP_004291971.1	PREDICTED: probable phospholipid hydroperoxide glutathione peroxidase [Fragaria vesca subsp. vesca]	15.25	3	3	5	236	26.1455	9.39307	1.00716	1.01504	0.963978	0.995392	1.18499	1.16237	1.08047	1.14261	0.871157	0.014288
XP_004306935.1	PREDICTED: arginase 1, mitochondrial [Fragaria vesca subsp. vesca]	40.24	9	9	12	338	37.0242	6.75635	0.938965	0.792092	0.858652	0.863236	1.02011	1.04807	1.0175	1.02856	0.839268	0.0192007
FANhyb_rscf00000613.1.g00006.1	FANhyb_rscf00000613.1.g00006.1	7.87	4	4	6	508	56.7779	5.2749	0.995759	1.096	1.07633	1.05603	0.927098	0.905261	0.929515	0.920625	1.14708	0.0128251
FANhyb_rscf00000140.1.g00012.1	FANhyb_rscf00000140.1.g00012.1	23.89	5	5	7	293	33.972	9.20264	1.02178	1.05813	1.09691	1.05894	0.972506	0.983805	0.944924	0.967078	1.09499	0.0201552
FANhyb_rscf00003746.1.g00001.1	/partial	23.15	4	4	7	216	23.7833	9.45166	1.04874	1.1278	1.05804	1.07819	0.977097	1.00072	1.00724	0.995019	1.08359	0.0351936
XP_004299727.1	PREDICTED: uncharacterized protein LOC101294174 [Fragaria vesca subsp. vesca]	11.89	2	3	5	328	36.1991	8.68994	1.09871	0.953925	1.07902	1.04388	0.950994	0.831911	0.84712	0.876675	1.19073	0.0466567
XP_011458449.1	PREDICTED: translation initiation factor eIF-2B subunit epsilon [Fragaria vesca subsp. vesca]	10.47	3	8	11	726	81.4505	4.83057	0.79748	0.811834	0.825533	0.811616	0.884861	0.884736	0.974536	0.914711	0.887292	0.0291931
XP_004291758.1	PREDICTED: THUMP domain-containing protein 1 [Fragaria vesca subsp. vesca]	8.97	4	4	6	390	43.4139	5.84619	1.08344	1.0027	1.1221	1.06941	0.87666	0.89991	0.999854	0.925475	1.15553	0.04941
FANhyb_rscf00001315.1.g00004.1	/partial	12.9	2	8	9	744	84.9215	4.79248	0.917758	0.871136	1.02958	0.939491	0.782657	0.751855	0.832725	0.789079	1.19062	0.0459187
XP_004303731.1	PREDICTED: CCAAT/enhancer-binding protein zeta [Fragaria vesca subsp. vesca]	6.67	5	5	9	1005	111.586	5.30029	1.03361	1.10161	0.976209	1.03714	0.933896	0.866268	0.841156	0.88044	1.17798	0.0264022
FANhyb_rscf00001207.1.g00005.1	/partial	22.48	6	6	10	307	33.1433	5.07178	1.01405	1.03368	1.01413	1.02062	1.0717	1.09082	1.04457	1.06903	0.954716	0.0315513
FANhyb_rscf00000384.1.g00004.1	/TE	13.25	9	9	13	770	87.7234	9.20264	1.0724	1.14983	1.09854	1.10692	0.968247	1.02164	1.03042	1.00677	1.09948	0.0286041
FANhyb_rscf00000161.1.g00019.1	FANhyb_rscf00000161.1.g00019.1	15.22	1	9	11	506	57.6859	7.63525	0.88167	0.944975	0.941431	0.922692	1.0091	0.979232	1.00507	0.997801	0.924725	0.0291553
XP_004287957.1	PREDICTED: B-cell receptor-associated protein 31-like [Fragaria vesca subsp. vesca]	25.69	4	7	11	218	24.8784	9.42236	1.06657	1.14427	1.12885	1.11323	0.968034	0.98158	1.05493	1.00152	1.11154	0.0359763
FANhyb_rscf00000154.1.g00006.1	FANhyb_rscf00000154.1.g00006.1	9.25	7	7	10	941	107.911	6.65381	1.0219	1.06325	0.976637	1.02059	1.18107	1.20424	1.13846	1.17459	0.868894	0.00817169
XP_011466729.1	PREDICTED: ribonuclease P protein subunit p25-like protein isoform X2 [Fragaria vesca subsp. vesca]	20.16	5	5	8	248	27.0898	10.272	1.10149	1.06537	1.16564	1.11083	0.978144	0.992162	0.919517	0.963274	1.15318	0.0160102
FANhyb_rscf00000332.1.g00005.1	FANhyb_rscf00000332.1.g00005.1	17.74	2	5	7	372	39.7835	5.18604	1.00234	1.11366	1.16471	1.09357	0.938536	0.931658	0.889444	0.91988	1.18882	0.0260359
FANhyb_rscf00000293.1.g00007.1	FANhyb_rscf00000293.1.g00007.1	7.02	4	4	8	584	65.7993	9.31982	0.974727	1.02432	0.962454	0.987167	0.933077	0.826006	0.833355	0.864146	1.14236	0.0353656
FANhyb_rscf00000535.1.g00004.1	FANhyb_rscf00000535.1.g00004.1	15.06	4	4	5	312	33.9718	9.75928	1.01144	1.11808	1.03372	1.05441	0.870273	0.856074	0.919804	0.88205	1.19541	0.0103257
XP_004307084.1	PREDICTED: peptidyl-prolyl cis-trans isomerase CYP22 [Fragaria vesca subsp. vesca]	32.11	4	5	7	190	20.4782	7.91357	1.07633	1.07417	1.05427	1.06826	0.983047	0.90083	0.840825	0.908234	1.17619	0.0186692
FANhyb_rscf00000004.1.g00047.1	FANhyb_rscf00000004.1.g00047.1	4.18	1	6	7	1387	157.266	7.15186	1.09308	1.11896	1.05659	1.08955	1.01095	0.814541	0.913742	0.913076	1.19327	0.0413415
FANhyb_rscf00000318.1.g00009.1	FANhyb_rscf00000318.1.g00009.1	10.59	4	4	6	529	58.9786	5.73193	1.01762	1.03307	1.07325	1.04131	0.902751	0.859897	0.928627	0.897092	1.16077	0.00517436
XP_004310114.1	PREDICTED: delta(3,5)-Delta(2,4)-dienoyl-CoA isomerase, mitochondrial [Fragaria vesca subsp. vesca]	13.82	4	4	7	275	29.7994	7.75244	0.993086	1.07379	1.04198	1.03628	1.17522	1.10469	1.2645	1.18147	0.877114	0.0488164
XP_004304606.1	PREDICTED: uncharacterized protein LOC101290879 [Fragaria vesca subsp. vesca]	17.58	5	5	7	330	36.2708	5.47803	0.935596	0.979435	0.97865	0.96456	1.02595	1.11798	1.0541	1.06601	0.90483	0.0302175
XP_004291255.1	PREDICTED: alcohol dehydrogenase-like 7 [Fragaria vesca subsp. vesca]	15.01	1	5	8	393	42.1663	5.98584	0.938734	0.858086	0.902311	0.89971	1.03396	1.00688	1.13079	1.05721	0.851022	0.0236029
FANhyb_rscf00000100.1.g00010.1	/TE	8.82	1	2	4	238	26.2655	8.44092	1.02848	0.966042	0.982082	0.9922	1.0587	1.23249	1.19117	1.16079	0.854766	0.0388297
XP_004296708.1	PREDICTED: pirin-like protein [Fragaria vesca subsp. vesca]	23.8	6	6	7	332	36.5826	8.85107	1.16655	1.08212	1.17946	1.14271	0.901289	0.993695	1.03076	0.975247	1.17171	0.0270614
FANhyb_icon00004682_a.1.g00001.1	FANhyb_icon00004682_a.1.g00001.1	43.69	2	3	7	103	11.9261	7.21045	0.843035	0.790769	0.898905	0.844236	0.998476	0.935128	1.01556	0.983055	0.858788	0.0249026
XP_004294064.1	PREDICTED: nucleolar complex protein 3 homolog [Fragaria vesca subsp. vesca]	13.96	8	8	11	845	94.8365	8.68994	0.904405	0.947787	0.936382	0.929525	0.83402	0.791335	0.844957	0.823437	1.12884	0.00708336
FANhyb_rscf00001807.1.g00001.1	/partial	11.69	4	4	6	385	43.5108	7.37158	1.04149	1.05308	1.01595	1.03684	0.982657	1.00262	0.989853	0.991709	1.0455	0.0221127
XP_004303649.1	PREDICTED: heterogeneous nuclear ribonucleoprotein 1 [Fragaria vesca subsp. vesca]	10.38	3	3	6	395	42.2096	5.41455	1.04141	1.04883	1.20516	1.09847	0.860083	0.948794	0.963396	0.924091	1.1887	0.0490613
XP_004293748.1	PREDICTED: phosphatase IMPL1, chloroplastic [Fragaria vesca subsp. vesca]	5.9	2	2	3	373	40.6329	7.12256	0.912208	0.867471	0.883083	0.887587	0.987479	1.04743	0.982902	1.00594	0.88235	0.00855012
XP_004306498.1	PREDICTED: protein EMSY-LIKE 3 [Fragaria vesca subsp. vesca]	17.43	6	6	9	436	47.6041	7.56201	0.972719	0.938238	0.9546	0.955186	0.827073	0.840126	0.850958	0.839386	1.13796	0.000669838
XP_004290307.1	PREDICTED: endophilin-A1-like [Fragaria vesca subsp. vesca]	8.09	1	3	5	371	41.2149	7.04932	0.898023	0.896786	0.894153	0.896321	0.839326	0.810838	0.836826	0.828997	1.08121	0.00183961
FANhyb_rscf00000417.1.g00006.1	FANhyb_rscf00000417.1.g00006.1	20.74	3	3	4	270	30.1852	7.00537	1.02288	1.02638	0.990208	1.01316	1.04248	1.06065	1.07177	1.0583	0.957345	0.0345663
FANhyb_rscf00001047.1.g00001.1	FANhyb_rscf00001047.1.g00001.1	8.47	4	4	6	555	61.1716	9.29053	0.958065	1.08859	1.04402	1.03023	0.864758	0.901146	0.895863	0.887256	1.16114	0.0231992
YP_004286100.1	ribosomal protein S14 (chloroplast) [Fragaria vesca subsp. vesca]	10	1	1	2	100	11.7104	11.356	0.883825	0.9363	0.948596	0.922907	0.780012	0.805348	0.830878	0.805412	1.14588	0.00892493
XP_004298696.1	PREDICTED: SNARE-interacting protein KEULE [Fragaria vesca subsp. vesca]	16.16	9	9	10	662	75.2413	7.73779	0.963661	0.789557	0.835957	0.863058	1.00518	1.04447	1.03314	1.02759	0.839882	0.0367801
XP_004302303.1	PREDICTED: glucose-6-phosphate 1-dehydrogenase 4, chloroplastic [Fragaria vesca subsp. vesca]	7.67	4	4	5	626	70.7371	6.45557	0.932202	0.812144	0.857381	0.867242	0.98106	0.974182	0.959567	0.971603	0.892589	0.0426652
FANhyb_rscf00000067.1.g00011.1	FANhyb_rscf00000067.1.g00011.1	3.46	2	3	5	839	94.7451	6.25244	1.01441	1.09949	1.01093	1.04161	1.21199	1.20961	1.25498	1.22552	0.849931	0.00480305
XP_011461172.1	PREDICTED: regulator of nonsense transcripts UPF3 isoform X2 [Fragaria vesca subsp. vesca]	10.24	6	6	6	498	55.8236	10.0669	1.26211	1.17673	1.22839	1.22241	1.04045	1.06777	1.07278	1.06033	1.15285	0.00376303
XP_004302926.1	PREDICTED: protein CASC3 [Fragaria vesca subsp. vesca]	6.12	2	3	5	686	74.7711	5.59229	1.01854	0.980127	1.04191	1.01352	0.803228	0.895348	0.897313	0.865297	1.1713	0.0144874
FANhyb_rscf00000002.1.g00013.1	FANhyb_rscf00000002.1.g00013.1	5.73	3	3	5	611	66.5061	9.37842	1.0605	1.07999	1.10835	1.08295	0.935943	0.843939	1.01259	0.930822	1.16343	0.039904
FANhyb_icon16812173_o.1.g00001.1	/partial	21.88	2	2	6	64	7.38284	7.23975	1.05223	1.04838	1.18598	1.09553	1.21447	1.26837	1.25752	1.24679	0.878685	0.0347841
FANhyb_rscf00000949.1.g00002.1	FANhyb_rscf00000949.1.g00002.1	4.79	1	5	6	1064	120.617	8.67529	0.880786	0.769399	0.860947	0.837044	0.716504	0.674604	0.705381	0.69883	1.19778	0.0193601
FANhyb_rscf00000007.1.g00014.1	FANhyb_rscf00000007.1.g00014.1	12.03	1	5	6	582	64.4149	5.85889	0.934693	0.84376	0.852506	0.876987	0.948414	0.989944	1.06079	0.999716	0.877236	0.0485889
FANhyb_icon00002600_a.1.g00001.1	/partial	7.69	1	1	3	156	17.1061	10.0669	0.960939	0.83704	0.894745	0.897575	0.977636	1.03993	1.10151	1.03969	0.863308	0.0483732
XP_004309857.1	PREDICTED: tetraspanin-8-like [Fragaria vesca subsp. vesca]	12.36	4	4	7	267	30.1473	8.36768	1.02632	1.18339	1.15039	1.12003	0.992405	0.941215	0.954386	0.962669	1.16347	0.0350623
XP_004307514.1	PREDICTED: glucan endo-1,3-beta-glucosidase-like [Fragaria vesca subsp. vesca]	14.05	6	6	7	477	51.5394	9.39307	1.07075	0.972938	1.04269	1.02879	1.15419	1.14743	1.1145	1.13871	0.903474	0.0252814
XP_011459478.1	PREDICTED: magnesium-chelatase subunit ChlD, chloroplastic [Fragaria vesca subsp. vesca]	6.87	5	5	5	757	82.654	5.92236	0.943266	1.02856	0.969713	0.980514	1.12087	1.08224	1.11977	1.10763	0.885238	0.0107938
FANhyb_rscf00000240.1.g00009.1	/TE	17.54	6	6	7	268	30.2497	8.48486	1.07168	1.1603	1.15581	1.12926	1.01388	0.982243	1.04335	1.01316	1.1146	0.02639
XP_004301196.1	PREDICTED: protein transport protein SEC16B homolog [Fragaria vesca subsp. vesca]	3.83	3	4	5	1331	144.586	5.40186	1.00878	1.0345	1.04522	1.0295	1.00121	1.00034	0.992048	0.997865	1.0317	0.0476052
XP_004296898.1	PREDICTED: vacuole membrane protein KMS1 [Fragaria vesca subsp. vesca]	4.04	2	2	2	421	47.287	9.17334	1.07067	1.12628	1.02285	1.07327	1.1778	1.2451	1.20815	1.21035	0.886737	0.0183932
XP_004298746.1	PREDICTED: bifunctional UDP-glucose 4-epimerase and UDP-xylose 4-epimerase 1 [Fragaria vesca subsp. vesca]	22.25	7	7	10	355	39.4772	7.03467	0.873089	0.744758	0.843322	0.820389	0.985959	0.94469	0.907116	0.945921	0.867291	0.0492376
FANhyb_rscf00000229.1.g00014.1	FANhyb_rscf00000229.1.g00014.1	5.79	1	2	3	570	62.8197	5.2749	0.885214	0.877507	0.873478	0.878733	0.987744	0.991215	1.07717	1.01871	0.862594	0.00895022
FANhyb_rscf00001561.1.g00001.1	FANhyb_rscf00001561.1.g00001.1	10.13	2	2	2	306	32.8794	5.46533	0.802588	0.736406	0.791968	0.776987	0.887363	0.911918	0.99723	0.93217	0.833525	0.0165678
XP_011463032.1	PREDICTED: probable inactive purple acid phosphatase 2 [Fragaria vesca subsp. vesca]	5.68	4	4	5	669	74.5117	6.85889	0.951265	0.904446	0.811607	0.889106	1.06495	0.986366	1.03314	1.02815	0.864761	0.0415111
XP_004295480.1	PREDICTED: protein argonaute 2 [Fragaria vesca subsp. vesca]	5.68	5	5	6	1056	117.037	9.34912	1.03639	0.933731	1.01237	0.994163	0.882919	0.886109	0.917345	0.895458	1.11023	0.0398944
XP_004306041.1	PREDICTED: pentatricopeptide repeat-containing protein At3g02490, mitochondrial [Fragaria vesca subsp. vesca]	3.64	2	2	4	660	74.4102	8.29443	0.988727	0.868957	0.911726	0.923136	1.10588	1.04601	1.08447	1.07879	0.855718	0.0164965
XP_004290282.1	PREDICTED: purple acid phosphatase [Fragaria vesca subsp. vesca]	15.53	5	5	5	470	53.6256	8.55811	0.973095	0.854551	0.866861	0.898169	1.01671	1.0477	1.0905	1.05163	0.854071	0.0238999
FANhyb_rscf00000255.1.g00011.1	FANhyb_rscf00000255.1.g00011.1	8.14	2	2	4	393	41.6761	7.79639	1.04859	1.07043	1.05703	1.05868	0.998084	0.822776	0.904443	0.908434	1.16539	0.0422417
XP_004307443.1	PREDICTED: macrophage erythroblast attacher [Fragaria vesca subsp. vesca]	10.05	4	4	5	418	47.6631	7.40088	0.979673	0.917134	0.987727	0.961511	0.813066	0.79418	0.885095	0.83078	1.15736	0.0212846
XP_004307105.1	PREDICTED: NADPH:quinone oxidoreductase [Fragaria vesca subsp. vesca]	7.69	1	1	1	195	21.3232	8.30908	1.09325	1.01286	0.914255	1.00679	1.18272	1.14808	1.13939	1.15673	0.870379	0.0484936
XP_011465248.1	PREDICTED: COP9 signalosome complex subunit 7-like isoform X2 [Fragaria vesca subsp. vesca]	17.31	3	3	4	260	29.7795	6.23975	1.14236	1.14362	1.15232	1.1461	0.993302	0.967592	1.07835	1.01308	1.1313	0.0167187
XP_004307512.1	PREDICTED: DNA replication complex GINS protein PSF2 [Fragaria vesca subsp. vesca]	8.96	2	2	2	212	24.3615	6.41748	0.957094	1.03364	1.09669	1.02914	0.836059	0.873819	0.889584	0.866487	1.18772	0.0199428
XP_004294180.1	PREDICTED: mitochondrial zinc maintenance protein 1, mitochondrial-like [Fragaria vesca subsp. vesca]	32.38	3	3	5	105	11.4379	8.76318	0.960582	0.963491	0.957237	0.960436	0.89402	0.912364	0.913076	0.906487	1.05951	0.00114605
FANhyb_rscf00004755.1.g00001.1	/partial	24.61	2	5	7	317	34.905	6.99072	0.916178	0.909469	1.00504	0.943563	1.06086	1.07572	1.2274	1.12133	0.841471	0.044503
XP_004302350.1	PREDICTED: V-type proton ATPase subunit d2 [Fragaria vesca subsp. vesca]	18.23	5	5	6	351	40.5889	5.0083	1.03729	0.938114	0.984964	0.986789	1.24729	1.10986	1.09317	1.15011	0.857998	0.0447956
XP_004296781.1	PREDICTED: 54S ribosomal protein L39, mitochondrial [Fragaria vesca subsp. vesca]	14.04	1	1	2	57	6.71772	10.4917	1.18143	1.33127	1.23703	1.24991	1.00821	1.11883	1.01017	1.04574	1.19524	0.0231211
XP_004304336.1	PREDICTED: exocyst complex component SEC6 [Fragaria vesca subsp. vesca]	8.86	7	7	7	756	85.9976	4.91943	0.933331	0.899565	0.895818	0.909571	0.994129	1.02709	1.05474	1.02532	0.88711	0.00546535
XP_004307360.1	PREDICTED: vacuolar protein-sorting-associated protein 33 homolog [Fragaria vesca subsp. vesca]	5.18	3	3	4	598	67.2974	6.50732	0.935204	0.863348	0.833639	0.877397	1.01747	1.01556	0.948472	0.993836	0.882839	0.0367206
FANhyb_rscf00001257.1.g00001.1	/partial	18.01	4	4	4	322	35.6738	6.06201	1.17793	1.32006	1.20061	1.23287	1.12471	0.990223	1.06986	1.0616	1.16133	0.0437455
XP_004291021.1	PREDICTED: PITH domain-containing protein 1 [Fragaria vesca subsp. vesca]	15.76	3	3	4	203	22.5091	5.18604	1.11418	1.28653	1.21441	1.20504	1.09244	0.99899	0.984521	1.02532	1.17529	0.0407977
XP_004305888.2	PREDICTED: UPF0586 protein C9orf41 homolog [Fragaria vesca subsp. vesca]	4.83	2	2	2	497	56.2433	5.30029	1.05843	0.963767	1.00777	1.00999	0.944102	0.88779	0.92647	0.919454	1.09847	0.0474194
XP_004296521.1	PREDICTED: GDSL esterase/lipase At5g55050-like [Fragaria vesca subsp. vesca]	12.12	4	4	6	363	40.3846	9.12939	1.00839	0.975331	0.994829	0.992849	0.906378	0.875885	0.89715	0.893138	1.11164	0.00163333
FANhyb_rscf00001240.1.g00002.1	/pseudo	9.01	1	6	6	666	74.0017	9.46631	1.04344	1.07408	1.18753	1.10168	0.891293	1.00143	0.901976	0.931565	1.18261	0.0387472
FANhyb_rscf00000256.1.g00011.1	/TE	1.49	2	2	2	1411	157.233	5.33838	0.932162	0.904549	0.949092	0.928601	0.895134	0.875293	0.868306	0.879578	1.05574	0.0325538
XP_004307359.1	PREDICTED: glycerol-3-phosphate dehydrogenase SDP6, mitochondrial [Fragaria vesca subsp. vesca]	11.45	6	6	8	629	68.1388	8.01611	0.930151	0.847177	0.877272	0.884867	0.958146	1.00591	1.04465	1.0029	0.882306	0.0275866
XP_004297098.1	PREDICTED: signal recognition particle 19 kDa protein [Fragaria vesca subsp. vesca]	25.93	2	4	5	135	15.1301	9.92041	0.985771	1.04531	1.06901	1.03336	0.91868	0.879977	0.894525	0.897727	1.15109	0.00757324
XP_011465046.1	PREDICTED: probable ribosomal protein S11, mitochondrial [Fragaria vesca subsp. vesca]	15.69	2	2	2	153	17.412	10.5063	1.04233	1.09815	1.02666	1.05571	0.919688	0.90858	0.823821	0.88403	1.19421	0.00995908
XP_004295804.2	PREDICTED: microtubule-associated protein TORTIFOLIA1 [Fragaria vesca subsp. vesca]	1.72	1	2	3	873	95.2727	5.5415	1.18247	1.05202	1.16989	1.13479	0.950321	1.01692	0.971253	0.979499	1.15854	0.0278208
FANhyb_icon00007516_a.1.g00001.1	FANhyb_icon00007516_a.1.g00001.1	6.18	1	1	1	178	20.0654	6.80029	1.17443	1.21066	1.21882	1.2013	1.07945	1.08913	1.02659	1.06506	1.12793	0.00457041
XP_004309585.1	PREDICTED: N6-adenosine-methyltransferase MT-A70-like isoform X2 [Fragaria vesca subsp. vesca]	1.75	1	1	3	741	81.955	6.02393	1.09779	0.93248	1.04539	1.02522	0.897371	0.877031	0.810723	0.861709	1.18975	0.0417912
XP_004306465.1	PREDICTED: cysteine desulfurase 2, chloroplastic [Fragaria vesca subsp. vesca]	9.05	2	3	5	453	49.8663	6.59521	0.949495	0.872316	0.871863	0.897891	1.0488	1.08093	1.07774	1.06916	0.839812	0.00350129
FANhyb_rscf00000338.1.g00002.1	FANhyb_rscf00000338.1.g00002.1	6.83	4	4	4	615	68.7894	5.90967	0.865367	0.93371	0.897386	0.898821	0.990058	0.979985	0.995983	0.988675	0.909116	0.0114292
XP_004290983.1	PREDICTED: calcium-transporting ATPase 3, endoplasmic reticulum-type [Fragaria vesca subsp. vesca]	5.49	4	4	6	1001	109.333	6.23975	1.03444	1.05863	1.14484	1.0793	0.921222	0.919123	0.95068	0.930342	1.16012	0.0131205
FANhyb_rscf00007494.1.g00001.1	FANhyb_rscf00007494.1.g00001.1	12.8	2	2	4	125	13.3049	8.00146	1.12139	1.07946	1.22538	1.14208	1.02031	0.897261	1.01458	0.977382	1.1685	0.0494052
XP_004303295.1	PREDICTED: PTI1-like tyrosine-protein kinase At3g15890 [Fragaria vesca subsp. vesca]	12.4	3	3	3	371	41.5232	6.75635	0.924247	0.829423	0.849995	0.867888	0.996217	1.04684	1.06998	1.03768	0.836376	0.00929193
FANhyb_rscf00000241.1.g00008.1	FANhyb_rscf00000241.1.g00008.1	7.79	1	1	1	154	16.6956	4.91943	0.865313	0.75605	0.767242	0.796202	0.879864	0.954946	0.946695	0.927168	0.858745	0.0357583
XP_011459397.1	PREDICTED: peptidyl-prolyl cis-trans isomerase CYP37, chloroplastic isoform X2 [Fragaria vesca subsp. vesca]	9.45	4	4	6	402	43.3726	5.65576	0.921913	0.958721	0.92375	0.934795	1.02822	1.09651	1.03524	1.05332	0.88747	0.00874811
FANhyb_icon00019636_a.1.g00001.1	FANhyb_icon00019636_a.1.g00001.1	21.33	1	2	3	150	16.694	7.73779	0.929136	0.903386	0.929154	0.920559	0.77054	0.756048	0.814763	0.78045	1.17952	0.00204015
FANhyb_rscf00001241.1.g00005.1	FANhyb_rscf00001241.1.g00005.1	20.15	5	5	5	273	30.3714	10.4917	1.15752	1.15766	1.21279	1.17599	1.12312	1.04918	1.03988	1.07073	1.09831	0.0305925
FANhyb_rscf00001292.1.g00002.1	FANhyb_rscf00001292.1.g00002.1	4.44	3	5	6	1262	141.072	6.11279	0.977702	1.02048	0.989996	0.996059	1.1893	1.04377	1.16685	1.13331	0.878897	0.0431978
XP_011464554.1	PREDICTED: HIPL1 protein [Fragaria vesca subsp. vesca]	4.16	2	2	3	697	74.8235	4.84326	1.14353	1.10246	1.01867	1.08822	0.957173	0.941568	0.935814	0.944852	1.15174	0.0183848
XP_004291769.1	PREDICTED: protein TRAUCO [Fragaria vesca subsp. vesca]	6.65	2	2	2	421	46.6257	5.2876	0.946235	1.03143	1.09165	1.0231	0.836502	0.874833	0.863747	0.858361	1.19193	0.0195961
YP_004286119.1	photosystem II cytochrome b559 alpha subunit (chloroplast) [Fragaria vesca subsp. vesca]	37.35	3	3	5	83	9.39072	4.94482	1.05566	1.05015	1.0395	1.04844	1.22158	1.16763	1.31686	1.23535	0.848694	0.0130596
XP_004303441.1	PREDICTED: uncharacterized protein LOC101293802 [Fragaria vesca subsp. vesca]	14	2	2	2	200	21.3432	6.91748	1.06006	1.08931	1.17514	1.10817	0.923499	0.908763	0.95185	0.928038	1.1941	0.00805448
XP_004287993.1	PREDICTED: probable cadmium/zinc-transporting ATPase HMA1, chloroplastic [Fragaria vesca subsp. vesca]	2.4	2	2	2	874	94.3759	7.48877	0.962283	0.936149	0.936469	0.944967	1.03111	0.988414	1.01742	1.01231	0.933473	0.0116141
XP_004300015.1	PREDICTED: mitotic spindle checkpoint protein MAD1 [Fragaria vesca subsp. vesca]	4.32	3	3	3	718	82.4884	6.1001	1.01112	0.95245	0.98315	0.982239	0.893516	0.833749	0.857964	0.861743	1.13983	0.00766227
XP_004297035.1	PREDICTED: basic proline-rich protein [Fragaria vesca subsp. vesca]	6.67	2	2	2	315	33.9492	10.7993	1.07536	1.16553	1.14084	1.12724	0.955937	0.973928	0.896968	0.942278	1.19629	0.0065037
XP_004307580.1	PREDICTED: folylpolyglutamate synthase [Fragaria vesca subsp. vesca]	4.49	2	2	2	535	59.0571	6.39209	0.890757	0.772805	0.87926	0.847607	0.997672	0.992677	1.02897	1.00644	0.842184	0.0154892
XP_011465074.1	PREDICTED: E3 ubiquitin-protein ligase RGLG1 isoform X2 [Fragaria vesca subsp. vesca]	4.31	1	1	1	371	40.7933	5.5542	0.799059	0.805054	0.814801	0.806305	0.874835	0.946898	0.908648	0.910127	0.885925	0.00821504
XP_004310000.1	PREDICTED: protein SDA1 homolog [Fragaria vesca subsp. vesca]	4.51	3	3	4	798	89.9642	7.81104	1.13215	1.1758	1.11539	1.14111	0.907436	0.947762	1.00663	0.953941	1.19621	0.00529092
FANhyb_icon00009536_a.1.g00001.1	/partial	10.26	1	1	1	156	17.285	8.85107	0.874429	0.927211	0.848053	0.883231	0.992983	1.0341	1.03974	1.02227	0.863986	0.0072413
FANhyb_rscf00000211.1.g00004.1	FANhyb_rscf00000211.1.g00004.1	2.04	1	2	2	933	104.824	7.12256	1.08755	1.11853	1.12465	1.11024	0.940121	1.03977	1.01867	0.99952	1.11078	0.0268934
XP_004294374.1	PREDICTED: uncharacterized protein LOC101306414 isoform X1 [Fragaria vesca subsp. vesca]	22.86	5	5	6	385	41.4967	6.06201	1.15845	1.07349	1.0784	1.10344	0.963779	0.945707	0.917301	0.942263	1.17106	0.0062819
XP_004297322.1	PREDICTED: homeobox-leucine zipper protein ATHB-13 [Fragaria vesca subsp. vesca]	5.26	1	2	2	304	34.467	6.59521	0.901725	1.07126	1.0061	0.993029	1.12379	1.18249	1.15175	1.15267	0.8615	0.0377304
FANhyb_rscf00000311.1.g00001.1	FANhyb_rscf00000311.1.g00001.1	4.56	1	1	1	263	29.8165	9.1001	0.834197	0.818967	0.796521	0.816562	0.871377	0.964109	0.99119	0.942226	0.866631	0.0294759
XP_004299780.2	PREDICTED: serine carboxypeptidase-like 13 [Fragaria vesca subsp. vesca]	3.61	1	1	1	498	55.3213	5.03369	0.922634	0.882886	0.845759	0.88376	0.961697	0.979514	0.962355	0.967855	0.913111	0.0214974
FANhyb_rscf00000850.1.g00004.1	FANhyb_rscf00000850.1.g00004.1	8.1	5	5	6	790	85.938	6.12549	0.879813	0.847117	0.742531	0.823153	1.00637	0.967168	0.931003	0.968181	0.850206	0.0361976
FANhyb_rscf00000613.1.g00008.1	FANhyb_rscf00000613.1.g00008.1	14.13	1	1	1	92	10.2195	10.1108	1.07834	1.01576	1.03026	1.04145	0.964963	0.864077	0.879551	0.902863	1.1535	0.0193742
XP_004294645.1	PREDICTED: uncharacterized protein LOC101292387 [Fragaria vesca subsp. vesca]	4.3	1	1	2	186	20.4062	9.62744	1.15814	1.20289	1.16864	1.17656	1.10085	0.973909	1.06124	1.04533	1.12553	0.0301507
XP_004303693.1	PREDICTED: transcription initiation factor TFIID subunit 9 [Fragaria vesca subsp. vesca]	10.8	2	2	4	176	19.8561	4.98291	0.929282	0.956398	1.06746	0.98438	0.773889	0.879914	0.850173	0.834658	1.17938	0.0469766
XP_011457294.1	PREDICTED: TMV resistance protein N-like [Fragaria vesca subsp. vesca]	3.75	1	1	1	267	30.0026	7.00537	0.77621	0.872569	0.875005	0.841262	0.962018	0.941109	0.968762	0.957297	0.878789	0.0259287
XP_004295821.1	PREDICTED: TMV resistance protein N-like [Fragaria vesca subsp. vesca]	1.67	1	1	1	420	46.9687	7.76709	1.05777	0.893822	1.03089	0.994163	0.83073	0.78881	0.881029	0.833523	1.19272	0.0487364
FANhyb_icon00048616_a.1.g00001.1	/partial	16.67	1	1	1	102	11.7132	11.2388	1.00885	1.02305	1.06538	1.03243	0.881094	0.911363	0.991364	0.92794	1.1126	0.0477028
XP_004302375.1	PREDICTED: probable inactive receptor kinase At1g27190 [Fragaria vesca subsp. vesca]	5.03	2	2	2	596	66.2006	6.32861	0.865469	0.897424	0.798097	0.853663	0.972423	0.951554	0.986419	0.970132	0.879945	0.0197789
FANhyb_rscf00000304.1.g00006.1	FANhyb_rscf00000304.1.g00006.1	10.82	1	5	5	388	44.4456	7.2251	0.911876	0.990147	0.898886	0.933636	0.751859	0.864422	0.819404	0.811895	1.14995	0.0485148
XP_004310163.1	PREDICTED: protein terminal ear1-like [Fragaria vesca subsp. vesca]	2.9	2	2	3	620	69.4718	7.44482	1.03032	1.1256	1.10137	1.08576	0.971245	0.827675	0.941165	0.913362	1.18876	0.0299179
XP_004303408.2	PREDICTED: 33 kDa ribonucleoprotein, chloroplastic [Fragaria vesca subsp. vesca]	6.86	2	2	2	379	40.5728	4.79248	0.930082	0.946263	0.910116	0.92882	0.980182	1.04007	1.01998	1.01341	0.91653	0.0144617
XP_011467191.1	PREDICTED: syntaxin-121 [Fragaria vesca subsp. vesca]	13.86	4	4	4	303	34.2617	7.23975	1.11744	1.09137	1.07151	1.09344	0.950094	0.926009	0.990402	0.955502	1.14436	0.00389904
XP_004296707.1	PREDICTED: crocetin glucosyltransferase 3 [Fragaria vesca subsp. vesca]	4.72	2	2	2	487	54.2706	6.69775	0.806978	0.775328	0.726552	0.769619	0.897203	0.823908	0.899023	0.873378	0.881199	0.0381243
XP_004304620.2	PREDICTED: GDSL esterase/lipase At3g27950 [Fragaria vesca subsp. vesca]	4.22	1	2	2	403	44.2314	8.01611	1.02802	0.994501	1.01982	1.01411	1.20432	1.18698	1.19034	1.19388	0.849429	9.44943e-05
FANhyb_rscf00001124.1.g00002.1	FANhyb_rscf00001124.1.g00002.1	5.67	2	2	3	423	47.4251	5.66846	0.912944	0.962923	0.962228	0.946032	0.84857	0.724604	0.825192	0.799455	1.18335	0.0241363
FANhyb_rscf00000307.1.g00011.1	FANhyb_rscf00000307.1.g00011.1	3.16	2	2	2	664	74.7698	5.97314	0.956077	1.07152	1.00465	1.01075	1.29208	1.1941	1.14014	1.20877	0.836178	0.0236288
XP_004289817.1	PREDICTED: transcription factor GTE7-like [Fragaria vesca subsp. vesca]	5.18	2	3	3	579	63.8709	7.51807	0.961391	1.06595	1.09379	1.04038	0.947129	0.858978	0.899105	0.901738	1.15375	0.0437838
XP_004308057.1	PREDICTED: uncharacterized protein LOC101309101 [Fragaria vesca subsp. vesca]	1.75	1	1	1	458	47.2944	9.83252	0.959021	1.03574	1.05399	1.01625	0.830839	0.890624	0.948645	0.890036	1.14181	0.0478279
XP_004303258.1	PREDICTED: DCN1-like protein 4 [Fragaria vesca subsp. vesca]	4.85	1	1	1	206	24.2181	5.07178	0.910942	0.83437	0.892573	0.879295	0.968036	1.03078	0.991397	0.996738	0.882173	0.0163124
FANhyb_rscf00001169.1.g00004.1	FANhyb_rscf00001169.1.g00004.1	4.17	2	2	3	504	57.5099	5.16064	0.795211	0.799875	0.780071	0.791719	0.954181	0.90791	0.876348	0.912813	0.86734	0.00660811
FANhyb_rscf00001085.1.g00001.1	FANhyb_rscf00001085.1.g00001.1	1.74	2	2	2	1205	135.389	5.79541	0.821641	0.770203	0.79355	0.795131	0.845318	0.87213	0.918285	0.878578	0.905021	0.0325448
XP_004307177.1	PREDICTED: uncharacterized protein LOC101303157 [Fragaria vesca subsp. vesca]	7.85	2	2	2	331	37.444	5.0083	0.854607	0.728347	0.80289	0.795281	0.91735	0.952188	0.970421	0.946653	0.840098	0.019074
XP_011463015.1	PREDICTED: probable inactive purple acid phosphatase 1 isoform X3 [Fragaria vesca subsp. vesca]	5.79	4	4	5	604	67.5982	6.82959	0.941455	0.833205	0.874894	0.883184	1.02873	0.996068	1.05009	1.02496	0.861674	0.0157923
FANhyb_rscf00007356.1.g00001.1	FANhyb_rscf00007356.1.g00001.1	15.13	4	5	5	357	40.1326	5.69385	0.992149	0.828339	0.830572	0.883687	1.07853	1.05082	1.04514	1.05816	0.835114	0.0341711
XP_004294226.1	PREDICTED: helicase SKI2W [Fragaria vesca subsp. vesca]	3.02	4	4	4	1358	151.511	5.98584	1.07246	1.0436	1.13462	1.08356	1.0016	0.919153	0.931042	0.9506	1.13987	0.0232728
FANhyb_rscf00007513.1.g00001.1	/partial	4.8	1	1	2	250	27.033	5.03369	0.909596	0.847856	0.929503	0.895652	1.01598	1.0029	1.02689	1.01526	0.882193	0.0094254
XP_004289895.1	PREDICTED: transcription factor UNE12 [Fragaria vesca subsp. vesca]	8.9	1	2	2	292	31.0416	6.31592	1.06925	0.989054	1.08019	1.04617	0.903119	0.923961	0.950993	0.926024	1.12974	0.0196647
FANhyb_rscf00000157.1.g00016.1	FANhyb_rscf00000157.1.g00016.1	5.84	1	1	1	428	47.7037	7.43018	0.773652	0.671103	0.842544	0.762433	0.89438	0.909267	0.908316	0.903988	0.843411	0.0473998
XP_004309887.1	PREDICTED: tRNA pseudouridine synthase-like 1 [Fragaria vesca subsp. vesca]	3.14	1	1	1	350	38.9539	8.44092	0.751405	0.743909	0.809051	0.768122	0.870869	0.89846	0.922229	0.897186	0.856146	0.0070461
FANhyb_rscf00000086.1.g00002.1	FANhyb_rscf00000086.1.g00002.1	2.37	3	3	3	1180	133.558	6.13818	0.873934	0.832222	0.870736	0.858964	0.786267	0.778717	0.827771	0.797585	1.07696	0.0390376
XP_004293527.2	PREDICTED: mediator of RNA polymerase II transcription subunit 16 [Fragaria vesca subsp. vesca]	3.7	4	4	4	1244	134.507	6.11279	1.07021	0.981971	1.06644	1.03954	0.928867	0.888762	0.922832	0.913487	1.13799	0.0159281
FANhyb_rscf00000795.1.g00006.1	FANhyb_rscf00000795.1.g00006.1	14.93	4	4	4	422	44.8153	8.11865	0.902614	0.897281	0.8635	0.887798	0.830355	0.844767	0.819022	0.831382	1.06786	0.0170185
FANhyb_rscf00000065.1.g00026.1	FANhyb_rscf00000065.1.g00026.1	3.64	1	1	1	220	25.0769	8.42627	1.00017	0.939634	0.941156	0.96032	0.802001	0.854311	0.811557	0.822623	1.16739	0.00578118
XP_004300333.1	PREDICTED: CCR4-NOT transcription complex subunit 11 [Fragaria vesca subsp. vesca]	2.05	1	1	1	440	49.1653	5.52881	1.02866	1.06788	1.06117	1.05257	0.923421	0.961932	0.94925	0.944868	1.11399	0.00290029
FANhyb_icon00000931_a.1.g00001.1	FANhyb_icon00000931_a.1.g00001.1	9.21	2	2	3	228	23.5466	8.25049	1.1654	1.0996	1.14177	1.13559	1.33511	1.3922	1.33021	1.35251	0.839619	0.00143215
XP_004287557.1	PREDICTED: vacuolar protein sorting-associated protein 24 homolog 1 [Fragaria vesca subsp. vesca]	7.89	1	1	1	228	25.6603	5.63037	0.891032	0.847967	0.901038	0.880012	0.968324	0.984149	0.929824	0.960766	0.915949	0.0243747
FANhyb_rscf00001496.1.g00001.1	/TE	7.5	1	1	2	80	8.65326	7.66455	0.943727	0.944655	0.993583	0.960655	0.827054	0.828997	0.876724	0.844258	1.13787	0.00732058
FANhyb_rscf00000932.1.g00004.1	FANhyb_rscf00000932.1.g00004.1	8.75	4	4	6	423	45.6147	4.98291	1.09033	1.07215	1.07992	1.0808	0.957729	0.857289	0.983965	0.932994	1.15842	0.0192066
FANhyb_rscf00003244.1.g00001.1	FANhyb_rscf00003244.1.g00001.1	5.94	2	2	2	387	44.7134	5.8208	1.19113	1.14474	1.16737	1.16774	1.04579	1.03524	1.11518	1.0654	1.09606	0.0227577
FANhyb_icon00020511_a.1.g00001.1	/partial	6.8	1	1	1	103	11.6136	5.61768	1.06843	1.17651	1.16008	1.13501	0.939501	0.930041	1.04572	0.971755	1.168	0.0310461
XP_004307545.1	PREDICTED: 39S ribosomal protein L46, mitochondrial [Fragaria vesca subsp. vesca]	9.96	2	2	2	231	26.5215	8.32373	0.988125	0.935276	0.873662	0.932354	0.791888	0.829023	0.839872	0.820261	1.13666	0.0361181
FANhyb_rscf00000437.1.g00003.1	FANhyb_rscf00000437.1.g00003.1	6.63	1	1	1	166	19.0552	4.91943	0.994608	0.96699	0.961612	0.974404	1.15157	1.1909	1.12545	1.15597	0.842931	0.00109529
FANhyb_icon00003471_a.1.g00001.1	/TE/partial	3.26	1	1	1	429	48.7072	8.67529	0.948041	0.902917	0.892307	0.914422	0.97754	1.06718	1.02324	1.02265	0.894165	0.0251172
FANhyb_rscf00003181.1.g00001.1	/TE/partial	2.04	1	1	1	392	44.504	9.67139	0.753635	0.756824	0.729076	0.746511	0.884935	0.83171	0.793362	0.836669	0.892242	0.0321443
FANhyb_rscf00002896.1.g00001.1	FANhyb_rscf00002896.1.g00001.1	6.17	2	2	2	324	36.5207	7.86963	1.10569	1.09789	1.04725	1.08361	1.04198	0.973369	0.986933	1.00076	1.08279	0.0409412
FANhyb_rscf00000459.1.g00007.1	FANhyb_rscf00000459.1.g00007.1	4.81	1	1	1	291	32.3884	6.43018	1.04281	0.916634	1.05074	1.0034	0.862743	0.881714	0.856978	0.867145	1.15712	0.0365364
FANhyb_rscf00003229.1.g00003.1	/partial	17.5	1	1	1	80	8.40208	5.61768	0.951398	0.977444	0.923715	0.950852	0.780535	0.82149	0.796047	0.799357	1.18952	0.00150128
FANhyb_rscf00004847.1.g00001.1	/partial	6.48	1	1	1	216	24.0691	8.57275	0.923865	0.912826	0.89947	0.912054	0.970678	1.01831	0.967777	0.98559	0.925389	0.0145809
XP_004306684.1	PREDICTED: uncharacterized protein LOC101293517 [Fragaria vesca subsp. vesca]	2.38	3	3	4	1343	148.339	6.50732	0.924752	0.906611	0.884954	0.905439	1.1265	0.987925	1.01145	1.04196	0.868979	0.0369487
XP_011459965.1	PREDICTED: adenosine deaminase-like protein isoform X2 [Fragaria vesca subsp. vesca]	8.61	2	2	2	302	33.7263	5.84619	0.946717	0.969201	1.05505	0.990322	1.16433	1.11776	1.16476	1.14895	0.861937	0.0122028
XP_004296432.1	PREDICTED: (DL)-glycerol-3-phosphatase 2 isoform X1 [Fragaria vesca subsp. vesca]	4.63	1	1	1	281	31.1089	7.10791	0.900005	0.994988	1.01609	0.970361	1.13412	1.06857	1.22876	1.14382	0.848354	0.0416032
FANhyb_icon16053475_o.1.g00001.1	/partial	45.61	2	2	3	57	6.00778	5.0083	1.13896	1.04051	1.18722	1.12223	1.0055	0.980583	0.886551	0.957544	1.17199	0.043134
FANhyb_rscf00002253.1.g00001.1	FANhyb_rscf00002253.1.g00001.1	2.83	1	1	2	460	51.287	8.25049	0.877402	0.942791	0.903958	0.908051	0.746992	0.804366	0.786703	0.779354	1.16513	0.00720856
FANhyb_rscf00000351.1.g00008.1	FANhyb_rscf00000351.1.g00008.1	1.45	1	1	1	483	53.9499	6.31592	1.08806	0.933377	1.00582	1.00909	0.847204	0.862549	0.849445	0.853066	1.18289	0.0255405
FANhyb_rscf00001360.1.g00002.1	FANhyb_rscf00001360.1.g00002.1	4.56	2	2	2	439	48.7729	6.01123	0.951249	0.955266	0.870288	0.925601	0.836444	0.792287	0.750818	0.793183	1.16694	0.0234192
XP_004291784.1	PREDICTED: nuclear transcription factor Y subunit A-1 [Fragaria vesca subsp. vesca]	3.24	1	1	1	340	37.2089	7.98682	0.971861	0.977534	0.915151	0.954848	0.838619	0.82966	0.866298	0.844859	1.13019	0.00845239
FANhyb_rscf00003561.1.g00001.1	FANhyb_rscf00003561.1.g00001.1	1.88	1	1	1	426	46.4425	5.88428	0.952662	0.923297	0.906139	0.927366	0.992688	1.08337	1.1404	1.07215	0.864957	0.0325834
FANhyb_icon00016872_a.1.g00001.1	/partial	15.87	1	1	1	63	7.11295	11.1802	1.01775	0.97846	1.00144	0.999217	0.875172	0.874892	0.877126	0.87573	1.14101	0.00041458
XP_004290786.1	PREDICTED: uncharacterized protein LOC101305622 [Fragaria vesca subsp. vesca]	14.04	2	2	2	178	20.4457	9.83252	1.10979	1.19473	1.26366	1.18939	0.966109	1.03333	0.993177	0.99754	1.19233	0.016848
XP_004287709.1	PREDICTED: uncharacterized protein LOC101294005 [Fragaria vesca subsp. vesca]	3.19	1	1	1	408	45.1104	4.38623	0.908228	0.847425	0.897857	0.884503	1.0352	1.03124	0.943136	1.00319	0.881689	0.0285835
FANhyb_rscf00000071.1.g00021.1	FANhyb_rscf00000071.1.g00021.1	2.97	1	1	1	370	41.2864	6.06201	1.08478	1.05546	1.04433	1.06153	1.01066	1.0228	0.976833	1.00343	1.0579	0.0336814
XP_004296999.2	PREDICTED: histone-lysine N-methyltransferase ASHR2 [Fragaria vesca subsp. vesca]	1.77	1	1	2	396	43.1145	4.86865	1.14369	1.22532	1.27746	1.21549	1.07678	1.06167	1.04312	1.06053	1.14612	0.0181134
FANhyb_rscf00000017.1.g00017.1	FANhyb_rscf00000017.1.g00017.1	68.58	2	48	321	697	80.0407	5.04639	1.19701	0.758459	1.09868	1.01805	1.10566	1.16719	0.986902	1.08659	0.936927	0.656803
XP_004294900.1	PREDICTED: heat shock protein 90-2 [Fragaria vesca subsp. vesca]	67.86	1	47	318	697	80.0547	5.04639		0.702213	0.796353	0.749283	1.05052	1.22324	0.947736	1.07383	0.697767	0.0594103
FANhyb_rscf00000501.1.g00003.1	FANhyb_rscf00000501.1.g00003.1	57.3	2	32	240	623	67.8737	5.12256	1.05925	1.61718	1.23955	1.30533	1.5538	1.20385	1.07668	1.27811	1.0213	0.906514
XP_004302715.1	PREDICTED: probable mediator of RNA polymerase II transcription subunit 37e [Fragaria vesca subsp. vesca]	56.11	1	34	264	647	70.8801	5.21143	1.1561	2.0558	1.6084	1.60677	1.60458	1.30507	1.11582	1.34182	1.19745	0.421542
XP_004307527.1	PREDICTED: heat shock cognate 70 kDa protein 2 [Fragaria vesca subsp. vesca]	57.76	5	31	233	651	71.1312	5.18604	1.04551	0.772729	0.881282	0.899842	1.1531	1.04533	1.29482	1.16442	0.772781	0.0692041
FANhyb_rscf00004349.1.g00001.1	FANhyb_rscf00004349.1.g00001.1	53.78	1	31	231	649	70.8901	5.18604	1.13461	0.972585	1.02895	1.04538	1.16564	1.05904	1.06955	1.09808	0.952012	0.417613
FANhyb_rscf00000233.1.g00002.1	FANhyb_rscf00000233.1.g00002.1	42.59	1	30	223	796	86.5966	5.2876	1.01943	0.705417	0.870179	0.865007	0.979013	0.890974	1.00302	0.95767	0.903241	0.392951
XP_004296983.1	PREDICTED: adenosylhomocysteinase [Fragaria vesca subsp. vesca]	61.44	22	23	187	485	53.3821	6.30322	1.0651	0.984408	0.980478	1.01	0.952711	0.964675	0.976057	0.964481	1.04719	0.18413
XP_004307649.1	PREDICTED: clathrin heavy chain 1 [Fragaria vesca subsp. vesca]	41.69	34	61	188	1708	193.318	5.40186	0.987425	0.981143	1.00683	0.991798	1.02295	0.934925	1.03381	0.99723	0.994553	0.874408
XP_004300491.1	PREDICTED: luminal-binding protein [Fragaria vesca subsp. vesca]	66.72	2	43	186	667	73.6181	5.23682	1.21952	1.1824	1.07967	1.16053	1.30795	1.16542	1.00987	1.16108	0.999525	0.995674
XP_004302738.1	PREDICTED: actin [Fragaria vesca subsp. vesca]	58.62	3	17	167	377	41.6719	5.49072	1.01894	0.937642	0.989434	0.982007	0.926754	1.04738	1.03312	1.00242	0.979638	0.672739
FANhyb_rscf00000514.1.g00008.1	FANhyb_rscf00000514.1.g00008.1	67.99	2	43	183	653	72.0962	5.23682	1.31244	1.20316	1.15999	1.2252	1.26793	1.04557	1.21534	1.17628	1.04158	0.578449
XP_004307518.1	PREDICTED: actin-97-like [Fragaria vesca subsp. vesca]	58.62	3	17	163	377	41.6759	5.49072	1.10959	0.970743	1.0671	1.04914	0.927775	1.00485	1.01128	0.981302	1.06913	0.238905
FANhyb_rscf00000062.1.g00007.1	FANhyb_rscf00000062.1.g00007.1	55.17	1	15	171	377	41.6249	5.38916	0.962568	0.926228	1.00772	0.965507	0.992974	1.02962	1.06387	1.02882	0.938459	0.112462
FANhyb_rscf00000523.1.g00005.1	FANhyb_rscf00000523.1.g00005.1	50.38	30	34	153	655	70.2262	5.57959	1.05317	1.07887	1.03458	1.05554	1.12227	1.09533	1.0613	1.09297	0.965757	0.161428
XP_004294072.1	PREDICTED: elongation factor 2 [Fragaria vesca subsp. vesca]	50.65	10	41	178	843	94.1176	6.17627	1.1104	0.972909	1.06785	1.05039	1.1244	1.08142	1.06604	1.09062	0.96311	0.414499
XP_004291352.1	PREDICTED: endoplasmin homolog [Fragaria vesca subsp. vesca]	50.67	41	44	183	815	93.0042	4.99561	1.16052	0.922444	1.01382	1.03226	1.08656	1.1559	1.07298	1.10514	0.93405	0.380092
FANhyb_rscf00000891.1.g00002.1	FANhyb_rscf00000891.1.g00002.1	57.16	7	33	210	649	71.1252	5.32568	1.11176	0.916919	1.07604	1.0349	1.17174	0.985677	1.14332	1.10024	0.940612	0.476538
FANhyb_rscf00000334.1.g00004.1	FANhyb_rscf00000334.1.g00004.1	51.99	1	43	176	806	92.7179	6.59521	0.769859	1.88538	1.0389	1.23138	1.67832	0.843103	0.90575	1.14239	1.0779	0.846231
XP_004287669.1	PREDICTED: sucrose synthase [Fragaria vesca subsp. vesca]	51.99	1	43	177	806	92.6908	6.53662	1.16965	3.03797	1.79712	2.00158	2.08639	0.953685	1.03639	1.35882	1.47303	0.384596
XP_004308163.1	PREDICTED: enolase [Fragaria vesca subsp. vesca]	59.87	9	21	113	446	48.1698	6.17627	1.01352	1.18389	1.05143	1.08295	1.24551	1.09856	1.10759	1.15056	0.941241	0.390068
XP_004309883.1	PREDICTED: elongation factor 1-alpha-like [Fragaria vesca subsp. vesca]	62.64	8	24	212	447	49.3517	9.0708	1.00822	0.994591	0.950836	0.98455	0.838458	1.01538	1.00855	0.954131	1.03188	0.641007
XP_004304451.1	PREDICTED: cell division cycle protein 48 homolog [Fragaria vesca subsp. vesca]	46.34	17	35	139	807	89.4626	5.18604	0.977147	0.858596	0.968103	0.934615	0.959193	0.996725	0.969758	0.975225	0.958358	0.364219
XP_004290029.1	PREDICTED: chaperonin CPN60-2, mitochondrial-like [Fragaria vesca subsp. vesca]	57.12	1	30	133	576	61.3603	5.97314	0.853499	0.691593	0.773534	0.772875	0.732513	0.725625	0.840343	0.76616	1.00876	0.915864
XP_004299309.1	PREDICTED: chaperone protein ClpB1 [Fragaria vesca subsp. vesca]	47.26	11	38	119	912	101.605	6.26514	0.85141	0.730989	0.939523	0.840641	0.919892	0.963691	1.07032	0.984634	0.853759	0.127865
XP_004288297.1	PREDICTED: tubulin alpha-3 chain [Fragaria vesca subsp. vesca]	53.88	1	18	130	451	49.6383	5.021	0.880997	0.773064	0.878806	0.844289	0.657229	0.86256	0.925843	0.81521	1.03567	0.759101
XP_004303022.1	PREDICTED: fructose-bisphosphate aldolase cytoplasmic isozyme-like isoform X1 [Fragaria vesca subsp. vesca]	63.97	1	19	135	358	38.5022	7.75244	1.14879	1.09381	1.12239	1.12166	1.26148	1.2262	1.15293	1.21354	0.924294	0.0617276
FANhyb_rscf00000170.1.g00005.1	FANhyb_rscf00000170.1.g00005.1	38.03	2	33	133	1023	114.061	6.20166	0.990006	0.801901	0.879191	0.890366	0.821391	0.98852	0.985143	0.931685	0.955652	0.622619
FANhyb_rscf00001420.1.g00002.1	FANhyb_rscf00001420.1.g00002.1	70.86	1	19	129	350	37.6708	7.40088	2.5284		0.921328	1.72486	0.77056	1.15822		0.964392	1.78855	0.454687
XP_004302913.1	PREDICTED: heat shock 70 kDa protein 15-like [Fragaria vesca subsp. vesca]	42.81	7	32	111	848	93.4231	5.22412	1.08819	1.18435	1.09938	1.12397	1.1313	0.981861	1.12651	1.07989	1.04082	0.487283
XP_004297496.1	PREDICTED: ATP-dependent Clp protease ATP-binding subunit clpA homolog CD4B, chloroplastic [Fragaria vesca subsp. vesca]	43.6	3	34	134	922	102.151	7.02002	0.898899	0.918848	0.935799	0.917849	0.889454	1.10566	0.975243	0.990117	0.92701	0.320298
FANhyb_rscf00000131.1.g00015.1	FANhyb_rscf00000131.1.g00015.1	58.99	1	31	133	573	61.1132	5.97314	0.800306	0.707993	0.77981	0.762703	0.820497	0.908857	0.812405	0.847253	0.900208	0.112422
FANhyb_rscf00001858.1.g00001.1	FANhyb_rscf00001858.1.g00001.1	39.62	2	27	101	785	86.2144	5.17334	0.95886	0.757025	0.92549	0.880458	0.871353	0.884376	0.91137	0.889033	0.990355	0.899213
XP_004287776.1	PREDICTED: T-complex protein 1 subunit zeta 1 [Fragaria vesca subsp. vesca]	53.46	4	21	110	535	59.0618	6.55127	1.04474	1.1146	1.07101	1.07678	1.15	1.14214	1.02228	1.10481	0.974635	0.575869
XP_004288589.1	PREDICTED: UTP--glucose-1-phosphate uridylyltransferase [Fragaria vesca subsp. vesca]	60.51	24	24	117	471	51.8433	6.75635	1.06657	1.0634	1.13598	1.08865	1.03015	1.03537	1.06113	1.04222	1.04455	0.143274
FANhyb_rscf00000129.1.g00011.1	FANhyb_rscf00000129.1.g00011.1	37.91	10	40	189	984	113.586	5.84619	1.07913	0.77589	0.98606	0.947028	1.1107	0.982174	1.45051	1.18113	0.801799	0.231326
XP_004291314.1	PREDICTED: T-complex protein 1 subunit beta [Fragaria vesca subsp. vesca]	50.28	23	23	105	527	56.9057	5.88428	1.05069	1.05084	1.03051	1.04401	1.16173	1.07278	1.06865	1.10105	0.948196	0.140611
XP_004294235.1	PREDICTED: tubulin beta chain [Fragaria vesca subsp. vesca]	49.78	4	18	142	446	50.2157	4.85596	0.909257	0.993553	1.05042	0.98441	0.845252	0.930315	1.01338	0.929649	1.0589	0.437372
XP_004289673.1	PREDICTED: glycine-rich RNA-binding, abscisic acid-inducible protein-like isoform X1 [Fragaria vesca subsp. vesca]	84.18	12	12	101	177	17.1598	6.771	0.998322	1.35256	1.15258	1.16782	0.916737	0.969323	0.944402	0.943487	1.23777	0.0964446
XP_004296477.1	PREDICTED: 60S ribosomal protein L4 [Fragaria vesca subsp. vesca]	55.53	6	22	134	407	45.1083	10.2866	1.16065	1.25643	1.24426	1.22045	1.166	1.11615	1.04867	1.11027	1.09923	0.0722786
XP_011457777.1	PREDICTED: tubulin alpha chain [Fragaria vesca subsp. vesca]	58.44	1	19	130	450	49.5533	5.05908	1.04814	0.864226	1.00016	0.97084	0.842973	0.947232	0.944451	0.911552	1.06504	0.412541
FANhyb_rscf00000172.1.g00017.1	FANhyb_rscf00000172.1.g00017.1	46.71	22	22	94	608	65.9061	7.28369	1.07668	1.01666	1.05425	1.0492	1.19158	1.03041	1.0899	1.10396	0.950393	0.336663
XP_004300334.1	PREDICTED: T-complex protein 1 subunit alpha [Fragaria vesca subsp. vesca]	51.19	22	22	86	547	59.3969	5.96045	0.949706	0.827207	0.857201	0.878038	0.915124	0.972131	0.998853	0.962036	0.912687	0.131279
XP_004304311.1	PREDICTED: tubulin alpha-2 chain-like [Fragaria vesca subsp. vesca]	58.44	3	20	132	450	49.6164	5.09717	0.859065	0.63936	0.848312	0.782246	0.690097	0.918627	0.891636	0.833453	0.93856	0.640584
XP_004291063.1	PREDICTED: eukaryotic initiation factor 4A-2 [Fragaria vesca subsp. vesca]	56.9	6	21	131	413	46.7058	5.79541	1.05052	1.12185	1.06785	1.08007	1.10578	1.00465	0.937973	1.01613	1.06293	0.296461
FANhyb_rscf00000408.1.g00004.1	/TE	23.25	8	39	124	2056	227.356	7.32764	1.00325	0.811839	0.934088	0.916394	0.978693	0.920083	0.940515	0.94643	0.968263	0.634905
XP_004302651.1	PREDICTED: tubulin beta-1 chain-like [Fragaria vesca subsp. vesca]	48.32	4	17	123	447	50.3068	4.85596	0.945899	0.879193	0.958225	0.927773	0.785955	0.830054	0.958734	0.858248	1.08101	0.29211
FANhyb_rscf00000217.1.g00005.1	FANhyb_rscf00000217.1.g00005.1	54.26	1	25	97	505	54.3935	7.57666	1.06223	1.22762	1.01574	1.10186	1.54548	1.47299	1.20486	1.40778	0.782695	0.0661224
XP_004294071.1	PREDICTED: elongation factor 2-like [Fragaria vesca subsp. vesca]	40.57	2	33	139	843	94.1046	6.17627	1.04479	0.833208	1.08671	0.988237	1.04039	0.99189	1.27032	1.10087	0.897691	0.387728
XP_004299669.1	PREDICTED: 14-3-3-like protein [Fragaria vesca subsp. vesca]	71.92	13	19	124	260	29.2736	4.84326	1.12634	0.907642	0.898852	0.97761	1.10224	1.17321	1.04848	1.10798	0.882339	0.190117
XP_004297029.1	PREDICTED: elongation factor 1-beta 2-like [Fragaria vesca subsp. vesca]	71.43	1	14	90	224	24.1742	4.75439	1.09921	0.614225	0.9071	0.873511	0.475702	0.828505	0.874963	0.72639	1.20254	0.480102
FANhyb_rscf00001774.1.g00002.1	FANhyb_rscf00001774.1.g00002.1	73.66	1	14	92	224	24.1752	4.67822	0.942123	0.375287	0.686513	0.667974	0.424646	0.784537	0.882406	0.697197	0.958086	0.898458
FANhyb_rscf00000064.1.g00018.1	FANhyb_rscf00000064.1.g00018.1	19.29	4	21	105	1374	154.652	5.10986	1.0401	1.03611	1.03312	1.03644	1.02619	0.976415	1.09275	1.03178	1.00452	0.896908
XP_004309488.1	PREDICTED: staphylococcal nuclease domain-containing protein 1 [Fragaria vesca subsp. vesca]	48.94	7	38	121	995	109.266	7.45947	1.09413	1.194	1.10885	1.13233	1.2065	1.17898	0.994282	1.12659	1.00509	0.941564
FANhyb_rscf00000013.1.g00025.1	FANhyb_rscf00000013.1.g00025.1	47.47	1	28	96	653	72.2684	6.91748	1.09708	0.917733	1.34947	1.12143	0.973467	1.11226	1.24908	1.1116	1.00884	0.950377
FANhyb_rscf00000005.1.g00009.1	FANhyb_rscf00000005.1.g00009.1	40.72	2	15	117	447	50.1938	4.85596	0.932344	0.921453	1.1028	0.985534	0.916255	0.94419	1.09032	0.983587	1.00198	0.981696
FANhyb_rscf00000054.1.g00016.1	FANhyb_rscf00000054.1.g00016.1	88.62	1	12	128	123	13.404	5.56689	1.02398	0.836121	0.884948	0.915016	0.979152	1.08191	1.04303	1.0347	0.884332	0.133696
XP_011466969.1	PREDICTED: T-complex protein 1 subunit theta [Fragaria vesca subsp. vesca]	60.63	3	26	85	541	58.2541	5.89697	0.88826	0.576176	0.756046	0.740161	0.618619	0.837037	0.85637	0.770675	0.960405	0.809152
XP_004299843.1	PREDICTED: tubulin alpha chain-like [Fragaria vesca subsp. vesca]	57.65	3	20	127	451	49.6954	5.09717	0.795574	0.695033	0.812407	0.767671	0.706466	0.795079	0.905026	0.80219	0.956969	0.639011
XP_004290881.1	PREDICTED: protein disulfide-isomerase [Fragaria vesca subsp. vesca]	50.8	23	28	117	498	55.8204	5.07178	1.101	1.10398	1.05157	1.08552	1.04766	1.26372	1.0729	1.1281	0.962257	0.577372
FANhyb_rscf00000413.1.g00011.1	/pseudo	35.48	3	25	93	871	95.166	7.56201	1.01879	1.03124	1.00096	1.017	0.913366	1.15649	1.04245	1.03744	0.980297	0.787084
FANhyb_rscf00000406.1.g00005.1	FANhyb_rscf00000406.1.g00005.1	41.78	5	28	87	852	93.2614	6.48096	1.01175	0.802666	0.969427	0.927947	0.924939	0.992386	1.00619	0.974506	0.952223	0.534454
FANhyb_rscf00000555.1.g00006.1	FANhyb_rscf00000555.1.g00006.1	45.42	5	18	105	568	64.9133	6.22705	0.900223	0.941992	0.848179	0.896798	0.966874	0.944186	0.950377	0.953812	0.940225	0.111124
FANhyb_rscf00000710.1.g00005.1	FANhyb_rscf00000710.1.g00005.1	47	23	25	79	651	70.9436	8.26514	1.11562	1.10671	1.15432	1.12555	1.13364	1.05454	1.0949	1.09436	1.0285	0.314
XP_004309487.1	PREDICTED: calnexin homolog [Fragaria vesca subsp. vesca]	46.78	6	23	109	543	61.0276	4.83057	0.956363	1.07527	1.05407	1.02857	1.04727	1.17434	1.03283	1.08481	0.94815	0.386939
XP_004291087.1	PREDICTED: polyadenylate-binding protein 2-like [Fragaria vesca subsp. vesca]	51.82	5	27	98	631	69.2039	7.02002	0.984141	0.923792	0.976198	0.961377	0.835337	0.95754	0.908964	0.900614	1.06747	0.205674
FANhyb_rscf00000408.1.g00003.1	FANhyb_rscf00000408.1.g00003.1	50.21	5	22	105	715	80.9486	5.03369	1.10332	1.0933	1.04378	1.08013	1.07221	1.19767	1.09502	1.12163	0.963002	0.386647
XP_004303046.1	PREDICTED: pyruvate kinase, cytosolic isozyme-like [Fragaria vesca subsp. vesca]	48.58	3	21	113	527	57.472	6.75635	1.1121	1.12489	0.967108	1.06803	1.36759	1.08504	1.04605	1.16623	0.915804	0.434811
XP_004304139.1	PREDICTED: 14-3-3-like protein A [Fragaria vesca subsp. vesca]	67.68	11	17	118	263	29.6889	4.80518	1.0746	0.910774	0.928492	0.971287	1.05641	1.09131	1.03557	1.0611	0.915359	0.174054
FANhyb_rscf00000008.1.g00009.1	FANhyb_rscf00000008.1.g00009.1	24.86	7	20	109	905	103.601	8.33838	0.988879	1.12482	1.02975	1.04781	1.02553	0.956698	0.938215	0.973481	1.07636	0.198206
XP_004302244.1	PREDICTED: calreticulin [Fragaria vesca subsp. vesca]	58	13	20	104	419	47.744	4.57666	1.15352	1.32445	1.19027	1.22275	1.17517	1.19575	1.03168	1.1342	1.07807	0.293136
FANhyb_rscf00000161.1.g00004.1	FANhyb_rscf00000161.1.g00004.1	40.33	33	43	111	1319	148.101	7.31299	1.00826	1.05874	1.05425	1.04041	1.07818	0.982391	1.03577	1.03211	1.00804	0.808522
FANhyb_rscf00000014.1.g00009.1	FANhyb_rscf00000014.1.g00009.1	42.63	1	14	64	448	46.4348	6.58057	1.23309	1.68456	1.28869	1.40212	1.77111	1.35429	1.21909	1.44816	0.968203	0.843482
XP_004295122.1	PREDICTED: T-complex protein 1 subunit eta [Fragaria vesca subsp. vesca]	62.03	27	28	105	561	60.5673	6.48096	0.962244	0.949146	0.968586	0.959992	0.957426	0.942272	0.997457	0.965718	0.99407	0.75896
XP_004287770.1	PREDICTED: aconitate hydratase 1 [Fragaria vesca subsp. vesca]	40.42	1	27	96	898	98.0318	6.3667	0.803856	0.464631	0.727107	0.665198	0.543568	0.760749	0.879096	0.727804	0.913979	0.682342
FANhyb_rscf00000620.1.g00003.1	FANhyb_rscf00000620.1.g00003.1	38.73	2	17	74	599	64.7174	5.66846	1.00892	1.26433	1.11161	1.12829	1.47035	1.33426	1.09161	1.29874	0.868753	0.270201
FANhyb_rscf00001583.1.g00004.1	FANhyb_rscf00001583.1.g00004.1	57.2	1	19	92	521	54.3615	5.8208	0.874734	0.32604	0.787532	0.662769	0.472211	0.718324	1.12528	0.771937	0.858579	0.691088
XP_004302499.1	PREDICTED: 2,3-bisphosphoglycerate-independent phosphoglycerate mutase [Fragaria vesca subsp. vesca]	57.89	3	27	102	558	60.823	5.69385	0.98605	0.833842	0.934856	0.918249	0.936076	1.06266	1.03568	1.01147	0.907834	0.189262
XP_011458721.1	PREDICTED: uncharacterized protein OsI_027940 isoform X1 [Fragaria vesca subsp. vesca]	32.08	3	6	70	293	29.7234	4.60205	1.002	0.853953	0.920238	0.925396	0.850321	1.02338	1.02121	0.964971	0.958988	0.609647
FANhyb_rscf00000064.1.g00010.1	FANhyb_rscf00000064.1.g00010.1	37.95	1	28	99	975	106.878	6.26514	0.808948	0.634754	0.680849	0.708184	0.860296	0.772443	0.834599	0.822446	0.86107	0.121434
XP_004290741.1	PREDICTED: V-type proton ATPase subunit B2 [Fragaria vesca subsp. vesca]	54.08	1	21	78	490	54.4959	5.19873	0.83393	0.712112	0.865033	0.803692	0.787103	0.932777	0.912469	0.87745	0.915941	0.321239
XP_004290253.1	PREDICTED: dynamin-2A-like [Fragaria vesca subsp. vesca]	60.76	46	46	109	920	99.9319	9.14404	1.02632	1.15893	1.09503	1.09343	1.03858	1.01335	1.01971	1.02388	1.06792	0.149386
XP_004302838.1	PREDICTED: 60S ribosomal protein L4 [Fragaria vesca subsp. vesca]	59.85	5	21	101	406	44.9842	10.2427	1.08668	1.39222	1.17516	1.21802	1.30884	1.27498	1.09429	1.22604	0.993462	0.946653
XP_004294095.1	PREDICTED: malate dehydrogenase, mitochondrial [Fragaria vesca subsp. vesca]	66.96	1	17	69	339	35.6008	8.26514	1.02546	1.03556	0.906605	0.989208	1.01301	1.15478	1.22656	1.13145	0.874283	0.13141
FANhyb_rscf00001521.1.g00001.1	FANhyb_rscf00001521.1.g00001.1	50.49	5	34	102	810	91.469	6.06201	1.07154	1.06753	1.09584	1.07831	1.32676	1.12788	1.17426	1.20963	0.891431	0.096591
XP_004299548.1	PREDICTED: guanine nucleotide-binding protein subunit beta-like protein [Fragaria vesca subsp. vesca]	51.53	16	16	74	326	36.1273	7.41553	1.05577	1.0856	1.01836	1.05324	1.08865	1.00752	1.02732	1.04117	1.0116	0.718535
XP_004294686.1	PREDICTED: L-ascorbate peroxidase, cytosolic [Fragaria vesca subsp. vesca]	54	6	11	68	250	27.2599	6.03662	0.992703	1.04944	1.06887	1.037	1.11089	1.08194	1.12052	1.10445	0.938933	0.0580367
XP_004302845.1	PREDICTED: mitochondrial-processing peptidase subunit alpha [Fragaria vesca subsp. vesca]	43.94	1	16	71	503	54.1362	6.26514	0.864462	0.705391	0.677532	0.749128	0.852772	0.913695	1.05172	0.939395	0.797459	0.0830949
XP_004307410.1	PREDICTED: elongation factor 1-alpha [Fragaria vesca subsp. vesca]	47.43	4	19	146	447	49.3668	9.0708	1.02891	1.34253	1.24752	1.20632	1.68515	1.29859	1.33342	1.43906	0.838271	0.206379
FANhyb_rscf00000769.1.g00006.1	FANhyb_rscf00000769.1.g00006.1	39.73	29	29	82	886	98.6869	5.30029	1.02767	0.973288	0.972777	0.991245	1.03661	0.964268	1.05587	1.01892	0.972844	0.452793
XP_011458723.1	PREDICTED: uncharacterized protein Os08g0359500 isoform X4 [Fragaria vesca subsp. vesca]	43.15	5	8	74	248	25.898	4.57666	1.04393	1.01745	1.07558	1.04565	0.923957	1.11954	0.973043	1.00551	1.03992	0.547101
XP_011458014.1	PREDICTED: dolichyl-diphosphooligosaccharide--protein glycosyltransferase subunit 2 isoform X2 [Fragaria vesca subsp. vesca]	43.05	3	25	89	683	73.8624	6.59521	1.04833	1.17868	1.08594	1.10432	1.05656	1.13737	0.963464	1.05246	1.04927	0.459587
XP_004309880.1	PREDICTED: elongation factor 1-alpha [Fragaria vesca subsp. vesca]	51.68	1	19	148	447	49.2196	9.05615	1.0391	1.45555	1.54516	1.3466	1.55388	1.29967	1.318	1.39052	0.968419	0.815352
XP_004294191.1	PREDICTED: T-complex protein 1 subunit gamma [Fragaria vesca subsp. vesca]	53.96	28	28	96	556	60.5548	6.41748	1.01874	1.05119	1.048	1.03931	1.11029	0.994609	1.06329	1.05606	0.984136	0.658423
XP_004303313.1	PREDICTED: phospholipase D alpha 1 [Fragaria vesca subsp. vesca]	49.38	3	32	93	810	91.5651	6.1001	0.935781	0.886847	0.904607	0.909078	0.994944	0.95374	0.939672	0.962785	0.944217	0.0702618
FANhyb_rscf00000438.1.g00009.1	FANhyb_rscf00000438.1.g00009.1	52.86	1	21	77	490	54.3847	5.09717	1.07403	1.16	1.09868	1.11091	0.915267	0.554307	1.16121	0.876928	1.26681	0.259188
XP_004297463.1	PREDICTED: phosphoglucomutase, cytoplasmic [Fragaria vesca subsp. vesca]	45.33	13	21	82	578	62.4777	6.07471	1.06717	1.07711	1.08719	1.07716	1.06839	1.12845	1.08718	1.09467	0.983998	0.400876
XP_004290031.1	PREDICTED: 26S proteasome regulatory subunit 4 homolog A [Fragaria vesca subsp. vesca]	56.73	11	23	93	446	49.7472	6.21436	0.998735	0.929606	1.03735	0.988563	0.867592	0.938331	0.955731	0.920551	1.07388	0.17633
XP_004309811.1	PREDICTED: probable fructokinase-4 [Fragaria vesca subsp. vesca]	49.54	12	12	69	323	34.7509	5.04639	1.05899	1.01012	1.05725	1.04212	1.07899	1.03964	1.08926	1.0693	0.974582	0.284624
XP_004300001.1	PREDICTED: elongation factor 1-gamma-like [Fragaria vesca subsp. vesca]	45.48	3	16	82	420	47.5932	6.60986	1.1066	1.23908	1.1258	1.15716	1.32458	1.19334	1.12811	1.21534	0.952126	0.458734
XP_004288435.1	PREDICTED: uncharacterized protein LOC101298064 [Fragaria vesca subsp. vesca]	47.79	22	33	122	680	77.2305	7.89893	0.91901	1.056	1.26637	1.08046	0.751691	0.91146	0.991972	0.885041	1.2208	0.188017
XP_004288179.1	PREDICTED: phospho-2-dehydro-3-deoxyheptonate aldolase 2, chloroplastic-like [Fragaria vesca subsp. vesca]	50.94	2	22	94	534	58.6978	7.86963	1.03559	1.03508	0.984638	1.01844	1.06715	1.27928	1.28216	1.20953	0.84201	0.0593236
FANhyb_rscf00000092.1.g00019.1	FANhyb_rscf00000092.1.g00019.1	33.75	6	23	87	800	88.7705	5.36377	0.915414	0.760086	0.91795	0.864483	0.849148	0.819607	0.941026	0.869927	0.993743	0.936038
XP_004288657.1	PREDICTED: ubiquitin-40S ribosomal protein S27a [Fragaria vesca subsp. vesca]	42.95	1	8	86	156	17.6714	9.72998	1.35316	1.73661	1.41136	1.50038	1.32624	0.907884	1.00319	1.0791	1.39039	0.0726247
XP_004294063.1	PREDICTED: ubiquitin-NEDD8-like protein RUB2 [Fragaria vesca subsp. vesca]	47.4	1	8	86	154	17.1903	6.06201	1.07728	1.17649	1.00236	1.08538	1.16815	1.18126	0.9544	1.10127	0.985566	0.867175
FANhyb_rscf00000141.1.g00017.1	FANhyb_rscf00000141.1.g00017.1	27.1	2	29	76	1406	159.35	6.91748	1.02423	0.667788	0.872662	0.854894	0.882268	0.926029	1.05778	0.955359	0.894841	0.435191
XP_004304443.1	PREDICTED: adenosine kinase 2 [Fragaria vesca subsp. vesca]	45.88	8	10	53	340	37.3097	5.26221	1.02228	1.00914	0.982013	1.00448	1.06272	1.03772	1.00537	1.03527	0.970256	0.205657
XP_004295142.1	PREDICTED: enoyl-[acyl-carrier-protein] reductase [NADH], chloroplastic [Fragaria vesca subsp. vesca]	34.27	4	10	51	391	41.4014	9.0415	1.10671	1.10347	1.15541	1.12186	1.1257	1.26506	1.10763	1.16613	0.962041	0.446623
FANhyb_rscf00001100.1.g00002.1	FANhyb_rscf00001100.1.g00002.1	39.59	3	26	76	836	94.1039	5.56689	1.06087	0.787647	1.01154	0.953351	1.0618	1.0945	1.0794	1.07857	0.883905	0.212932
XP_011461461.1	PREDICTED: ubiquitin-activating enzyme E1 1 [Fragaria vesca subsp. vesca]	29.7	1	25	66	1084	120.016	5.35107	1.01359	0.873951	1.019	0.968848	0.863886	0.756155	0.901514	0.840518	1.15268	0.117209
FANhyb_rscf00001880.1.g00002.1	FANhyb_rscf00001880.1.g00002.1	50.84	2	22	90	533	58.5977	7.7085	1.10375	1.22317	1.18332	1.17008	0.767988	1.11569	1.06102	0.981565	1.19206	0.172101
FANhyb_rscf00000604.1.g00004.1	/TE	38.39	3	30	70	1081	121.937	6.354	1.0061	1.37471	1.10875	1.16319	1.19357	1.03226	1.09862	1.10815	1.04966	0.668775
XP_011468815.1	PREDICTED: ADP,ATP carrier protein 1, mitochondrial [Fragaria vesca subsp. vesca]	37.92	8	15	98	385	42.1146	9.71533	1.01918	1.12467	0.921224	1.02169	1.18767	1.09738	1.11411	1.13305	0.901718	0.161629
XP_004289609.1	PREDICTED: bifunctional aspartokinase/homoserine dehydrogenase 1, chloroplastic-like isoform X2 [Fragaria vesca subsp. vesca]	45.2	3	32	73	916	99.8785	6.65381	0.881186	0.993851	0.8441	0.906379	1.02892	0.991359	0.98127	1.00052	0.905911	0.117442
XP_004299712.1	PREDICTED: 14-3-3-like protein B [Fragaria vesca subsp. vesca]	75.1	11	18	95	253	28.4753	4.81787	0.976424	0.777761	0.822953	0.859046	1.03271	1.04438	0.962664	1.01325	0.847812	0.077576
FANhyb_rscf00000036.1.g00025.1	FANhyb_rscf00000036.1.g00025.1	41.32	1	16	65	363	39.8325	6.44287	0.95543	0.847053	0.911922	0.904802	0.946449	1.26366	1.11357	1.10789	0.816688	0.104073
XP_004293459.1	PREDICTED: heat shock protein 90-1 [Fragaria vesca subsp. vesca]	40.55	2	25	71	799	90.2848	5.42725	1.10193	0.924855	0.997911	1.00823	1.06759	1.08922	1.05582	1.07087	0.941504	0.29715
FANhyb_rscf00000060.1.g00021.1	FANhyb_rscf00000060.1.g00021.1	31.55	4	18	114	653	71.4584	5.2876	0.954897	1.04802	1.08213	1.02835	1.16285	0.928102	1.26282	1.11793	0.919875	0.44662
XP_004287374.1	PREDICTED: 26S protease regulatory subunit 8 homolog A [Fragaria vesca subsp. vesca]	54.89	19	21	80	419	47.1718	8.41162	1.01748	0.910492	0.957008	0.961662	0.946703	1.04471	0.978002	0.989805	0.971566	0.542812
XP_004291357.1	PREDICTED: tubulin beta chain-like [Fragaria vesca subsp. vesca]	46.33	1	16	105	449	50.2949	4.85596	1.00563	0.851384	0.898215	0.918409	1.01901	1.02497	1.12715	1.05705	0.868846	0.0737627
FANhyb_rscf00001285.1.g00004.1	FANhyb_rscf00001285.1.g00004.1	54.48	4	28	95	558	60.8499	5.5542	1.07374	1.2512	1.07356	1.13284	1.08679	1.17838	1.23093	1.16537	0.972086	0.677453
XP_004303758.1	PREDICTED: pectinesterase-like [Fragaria vesca subsp. vesca]	28.89	13	14	59	578	62.9131	8.57275	1.14699	1.51731	1.2894	1.3179	1.62636	1.2665	1.17554	1.35613	0.971806	0.837618
XP_004298670.1	PREDICTED: hsp70-Hsp90 organizing protein 3 [Fragaria vesca subsp. vesca]	54.27	3	27	80	586	65.6168	6.39209	0.952917	0.69339	0.777894	0.808067	0.726824	0.831047	0.926324	0.828065	0.97585	0.844692
XP_004302387.1	PREDICTED: 26S protease regulatory subunit 6A homolog [Fragaria vesca subsp. vesca]	68.63	4	24	88	424	47.6056	5.14795	0.955101	0.9468	0.921465	0.941122	0.969488	1.02201	0.972328	0.987942	0.952608	0.0775616
XP_004307026.1	PREDICTED: T-complex protein 1 subunit delta [Fragaria vesca subsp. vesca]	47.56	15	23	77	532	57.7318	7.48877	1.05807	1.23545	1.13935	1.14429	1.18625	1.08522	1.04857	1.10668	1.03398	0.597931
XP_004293298.1	PREDICTED: putative lactoylglutathione lyase [Fragaria vesca subsp. vesca]	56.75	3	14	76	289	32.5409	5.37646	1.13054	1.58357	1.27573	1.32995	1.80135	1.46404	1.45657	1.57399	0.844956	0.236521
FANhyb_rscf00001066.1.g00002.1	FANhyb_rscf00001066.1.g00002.1	44.88	1	12	69	361	39.6536	6.94678	1.1473	1.41291	1.06169	1.2073	1.33424	1.02674	1.12529	1.16209	1.0389	0.761755
FANhyb_rscf00001416.1.g00002.1	FANhyb_rscf00001416.1.g00002.1	28.55	2	29	84	1191	130.002	5.66846	1.08866	1.53578	1.15457	1.25967	1.60478	1.17443	1.40377	1.39432	0.903427	0.510788
FANhyb_rscf00000196.1.g00013.1	FANhyb_rscf00000196.1.g00013.1	41.89	2	31	72	950	103.598	7.12256	0.973509	0.970951	0.946455	0.963638	1.20852	1.06948	0.932803	1.07027	0.900369	0.253719
XP_004302301.1	PREDICTED: ADP-ribosylation factor-like [Fragaria vesca subsp. vesca]	58.01	8	9	59	181	20.6667	6.94678	1.13481	1.27173	1.22608	1.21087	1.18229	1.4705	1.16042	1.27107	0.952641	0.606077
FANhyb_rscf00000277.1.g00012.1	FANhyb_rscf00000277.1.g00012.1	83.17	4	14	61	202	22.5472	5.70654	1.04797	1.40471	1.09413	1.18227	1.32748	1.15159	1.10913	1.19607	0.988466	0.920866
FANhyb_rscf00000813.1.g00003.1	FANhyb_rscf00000813.1.g00003.1	57.01	1	25	76	528	58.9625	6.29053	0.968674	0.87126	0.958223	0.932719	0.85607	0.870782	1.00859	0.911813	1.02293	0.734814
XP_004290498.1	PREDICTED: 60S ribosomal protein L3 [Fragaria vesca subsp. vesca]	48.33	24	24	95	389	44.2919	10.1401	1.11029	1.09945	1.14125	1.11699	1.10158	1.05182	1.07314	1.07551	1.03857	0.0955577
XP_004288507.1	PREDICTED: 14-3-3-like protein GF14 kappa [Fragaria vesca subsp. vesca]	63.24	9	16	76	253	28.3973	4.89404	0.972171	0.82554	0.908861	0.902191	0.969026	1.06318	0.863605	0.965269	0.934652	0.428032
XP_004294066.1	PREDICTED: phosphoenolpyruvate carboxylase 2 [Fragaria vesca subsp. vesca]	40.31	21	36	91	965	110.208	6.22705	1.01132	0.950986	0.963334	0.975214	1.00338	0.939632	1.01531	0.986107	0.988953	0.733556
FANhyb_rscf00000008.1.g00048.1	FANhyb_rscf00000008.1.g00048.1	79.92	3	21	100	249	27.7157	9.49561	0.87069	0.601078	0.707075	0.726281	0.824253	0.966713	0.8665	0.885822	0.819895	0.147764
XP_004302262.1	PREDICTED: eukaryotic translation initiation factor 3 subunit A [Fragaria vesca subsp. vesca]	41.48	11	36	86	945	110.554	9.17334	0.987714	0.868959	1.04237	0.966346	0.89635	0.894593	0.948658	0.9132	1.0582	0.382102
FANhyb_rscf00000220.1.g00008.1	FANhyb_rscf00000220.1.g00008.1	43.15	1	16	103	482	53.8707	4.75439	1.28163	1.12234	1.34069	1.24822	1.38462	1.08054	1.2084	1.22452	1.01935	0.839451
XP_004302144.1	PREDICTED: eukaryotic translation initiation factor 3 subunit B-like [Fragaria vesca subsp. vesca]	40.81	26	26	82	713	82.2522	5.18604	1.04216	1.02854	1.07212	1.04761	1.05297	1.07251	1.03234	1.05261	0.99525	0.787257
FANhyb_rscf00001094.1.g00002.1	FANhyb_rscf00001094.1.g00002.1	40.51	1	15	59	474	51.9549	7.54736	0.993286	1.15848	1.0206	1.05746	1.30877	1.19222	1.17439	1.22513	0.863139	0.0646077
XP_004299163.1	PREDICTED: 28 kDa ribonucleoprotein, chloroplastic [Fragaria vesca subsp. vesca]	45.21	10	10	46	292	32.4101	5.021	0.964993	0.815534	0.868815	0.883114	0.907899	1.16514	0.965977	1.013	0.871777	0.219608
XP_004308137.1	PREDICTED: elongation factor 1-gamma-like isoform X2 [Fragaria vesca subsp. vesca]	45.48	2	15	67	420	47.38	6.31592	1.24514	1.48131	1.43552	1.38732	1.25163	1.12026	0.756963	1.04295	1.33019	0.104668
XP_004296846.1	PREDICTED: translationally-controlled tumor protein homolog [Fragaria vesca subsp. vesca]	51.79	1	9	71	168	18.9025	4.57666	1.11716	1.30644	1.12519	1.18293	1.24893	1.29527	1.14845	1.23089	0.96104	0.559728
XP_004302250.1	PREDICTED: probable protein disulfide-isomerase A6 [Fragaria vesca subsp. vesca]	41.16	2	15	63	362	39.6454	6.44287	0.962866	0.770833	0.875096	0.869598	1.02017	1.24003	1.06807	1.10942	0.783828	0.0507131
XP_004288584.1	PREDICTED: NADH dehydrogenase [ubiquinone] iron-sulfur protein 1, mitochondrial [Fragaria vesca subsp. vesca]	41.78	10	24	60	730	79.5234	7.03467	0.919903	1.0212	1.00615	0.982417	1.19439	1.03766	1.12414	1.11873	0.878153	0.0690836
XP_011460161.1	PREDICTED: chlorophyll a-b binding protein of LHCII type 1-like [Fragaria vesca subsp. vesca]	49.43	2	7	50	263	27.9661	5.2749	0.892997	0.625259	0.80787	0.775375	0.892014	1.28842	1.27328	1.15124	0.673515	0.0685516
XP_004299283.1	PREDICTED: alpha-1,4-glucan-protein synthase [UDP-forming] [Fragaria vesca subsp. vesca]	55.22	12	17	73	364	41.4049	6.43018	1.00093	0.912251	0.941698	0.951625	1.00646	0.959363	1.10544	1.02375	0.929547	0.225105
FANhyb_rscf00002959.1.g00001.1	FANhyb_rscf00002959.1.g00001.1	59.12	13	16	97	274	30.9253	4.89404	1.06448	0.962443	1.06002	1.02898	0.935715	0.922868	0.983854	0.947479	1.08602	0.0992984
XP_004288651.1	PREDICTED: leucine--tRNA ligase, cytoplasmic [Fragaria vesca subsp. vesca]	35.64	1	28	64	1086	122.32	6.13818	0.950434	1.08341	0.866013	0.966619	1.05719	1.05857	1.05149	1.05575	0.915577	0.231968
XP_004309437.1	PREDICTED: isocitrate dehydrogenase [NADP] [Fragaria vesca subsp. vesca]	49.64	2	20	78	411	46.4285	6.69775	0.977729	0.971578	0.965857	0.971721	0.982761	0.952496	0.974925	0.970061	1.00171	0.87232
XP_011463900.1	PREDICTED: puromycin-sensitive aminopeptidase isoform X3 [Fragaria vesca subsp. vesca]	46.11	8	32	83	887	99.5282	5.66846	1.0839	0.997278	1.03372	1.0383	1.33549	1.2391	1.03173	1.20211	0.863734	0.153199
XP_004307406.1	PREDICTED: glutathione S-transferase DHAR2-like [Fragaria vesca subsp. vesca]	64.32	14	15	65	213	23.7106	7.18115	1.04234	1.00343	1.08277	1.04285	0.946609	1.23455	1.18039	1.12051	0.930686	0.442726
XP_004289972.1	PREDICTED: succinyl-CoA ligase [ADP-forming] subunit beta, mitochondrial [Fragaria vesca subsp. vesca]	62.09	25	25	70	422	45.1048	6.15088	1.05577	0.989554	0.952736	0.999353	1.19436	1.06341	1.13875	1.13217	0.882687	0.0518699
FANhyb_rscf00002208.1.g00001.1	/partial	46.24	1	26	73	705	79.9542	4.88135	0.998471	1.32589	1.18656	1.17031	1.52801	1.39555	1.12813	1.35056	0.866533	0.298803
FANhyb_rscf00000362.1.g00005.1	FANhyb_rscf00000362.1.g00005.1	33.4	26	26	73	988	109.338	6.39209	1.03576	1.01893	1.02664	1.02711	0.957905	1.08825	1.00474	1.01696	1.00998	0.804797
XP_004287613.1	PREDICTED: 40S ribosomal protein S3-3-like [Fragaria vesca subsp. vesca]	79.92	3	21	100	249	27.6537	9.5835	0.989101	0.826238	0.877517	0.897618	0.878943	0.996531	0.966485	0.94732	0.947535	0.451429
XP_011466930.1	PREDICTED: prohibitin-1, mitochondrial [Fragaria vesca subsp. vesca]	66.55	13	14	56	290	31.9833	9.53955	1.11019	0.971437	0.991963	1.02453	0.915148	1.05783	0.964582	0.979185	1.04631	0.492959
FANhyb_rscf00000090.1.g00007.1	FANhyb_rscf00000090.1.g00007.1	48.79	22	22	75	535	59.1627	6.13818	0.982867	0.922777	0.902551	0.936065	0.977882	0.929141	1.04024	0.982423	0.952813	0.312988
XP_011457781.1	PREDICTED: LL-diaminopimelate aminotransferase, chloroplastic [Fragaria vesca subsp. vesca]	43.26	2	16	60	460	50.2111	7.82568	1.02286	1.33007	1.08688	1.1466	1.39165	1.12589	1.13604	1.21786	0.941489	0.606684
XP_004291203.1	PREDICTED: aspartate aminotransferase, cytoplasmic [Fragaria vesca subsp. vesca]	51.85	1	18	56	459	49.8707	8.66064	1.11784	0.421335	0.711871	0.750349	0.754841	1.10317	1.07503	0.977679	0.76748	0.38044
XP_004296629.1	PREDICTED: 26S proteasome non-ATPase regulatory subunit 1 homolog A-like [Fragaria vesca subsp. vesca]	31.04	6	24	63	1002	108.85	5.2876	1.01601	1.03835	0.880583	0.978315	1.03939	0.844302	0.856715	0.913469	1.07099	0.46328
XP_004296381.1	PREDICTED: 60S ribosomal protein L14-2 [Fragaria vesca subsp. vesca]	53.38	5	9	57	133	15.3235	10.1841	1.14441	0.968755	1.01263	1.04193	0.919616	1.27882	0.961119	1.05318	0.989317	0.932674
FANhyb_rscf00000012.1.g00013.1	FANhyb_rscf00000012.1.g00013.1	27.32	1	13	59	571	62.3892	6.59521	0.864053	0.68946	0.79792	0.783811	0.749098	0.941	0.946967	0.879021	0.891686	0.312939
XP_004302641.1	PREDICTED: acetyl-coenzyme A carboxylase carboxyl transferase subunit alpha, chloroplastic [Fragaria vesca subsp. vesca]	43.88	27	27	57	752	83.7902	8.73389	1.04667	1.14118	1.1497	1.11252	1.00996	1.076	1.03005	1.03867	1.0711	0.126587
XP_004295031.1	PREDICTED: protein disulfide isomerase-like 1-4 [Fragaria vesca subsp. vesca]	48.06	2	24	78	566	63.17	4.86865	1.10437	0.961834	1.01622	1.02747	1.01249	1.30305	1.11471	1.14342	0.898599	0.287957
XP_004299919.1	PREDICTED: UDP-glucose:glycoprotein glucosyltransferase [Fragaria vesca subsp. vesca]	30.89	25	41	85	1622	183.172	6.04932	1.03697	1.0306	1.03461	1.03406	1.06348	1.02441	1.06112	1.04967	0.985131	0.289192
FANhyb_rscf00000576.1.g00003.1	FANhyb_rscf00000576.1.g00003.1	25.55	3	27	76	1178	132.099	5.84619	1.09639	1.20481	1.16989	1.15703	1.41192	1.28632	1.0575	1.25191	0.92421	0.431432
FANhyb_rscf00000407.1.g00006.1	FANhyb_rscf00000407.1.g00006.1	27.52	14	17	60	745	82.9054	4.70361	0.981122	0.975626	1.04816	1.00164	0.932877	0.950036	0.968939	0.950617	1.05367	0.116396
FANhyb_rscf00000423.1.g00001.1	FANhyb_rscf00000423.1.g00001.1	32.33	14	15	56	761	80.0368	6.12549	0.960059	1.14813	1.08215	1.06344	1.0749	1.23817	1.11422	1.14243	0.93086	0.345122
XP_004288248.1	PREDICTED: mitochondrial outer membrane protein porin 2-like [Fragaria vesca subsp. vesca]	67.75	4	16	49	276	29.3352	8.66064	1.04083	1.19556	1.11003	1.11547	1.20376	1.13967	1.11683	1.15342	0.967102	0.504193
XP_004307776.1	PREDICTED: GTP-binding protein YPTM2-like [Fragaria vesca subsp. vesca]	67.82	4	12	53	202	22.6132	5.42725	1.08422	1.55136	1.30181	1.31247	1.15256	1.17619	0.98022	1.10299	1.18992	0.230967
FANhyb_rscf00000097.1.g00003.1	FANhyb_rscf00000097.1.g00003.1	36.17	1	11	50	376	40.1567	5.63037	0.780527	0.721309	0.694544	0.732127	0.847362	0.787768	0.922271	0.852467	0.858833	0.0607068
XP_004303438.1	PREDICTED: aspartate--tRNA ligase, cytoplasmic [Fragaria vesca subsp. vesca]	31.94	2	16	52	551	61.8095	6.0874	0.917076	0.879987	0.921214	0.906092	0.906	0.927893	1.17194	1.00194	0.904334	0.328645
XP_004289621.1	PREDICTED: dolichyl-diphosphooligosaccharide--protein glycosyltransferase 48 kDa subunit [Fragaria vesca subsp. vesca]	36.41	13	13	49	434	48.7659	6.63916	1.03429	1.13514	1.08473	1.08472	1.0848	1.21453	1.08422	1.12785	0.96176	0.455185
FANhyb_rscf00000625.1.g00002.1	FANhyb_rscf00000625.1.g00002.1	48.69	1	6	44	267	28.2672	5.26221	1.15824	1.35707	1.32571	1.28034	1.37422	1.88487	1.29122	1.51677	0.844124	0.293318
XP_004303093.1	PREDICTED: 26S proteasome non-ATPase regulatory subunit 2 homolog A isoform X2 [Fragaria vesca subsp. vesca]	43.83	32	32	88	892	97.8462	5.22412	1.03175	0.947644	1.02165	1.00035	0.996639	0.948678	0.998269	0.981196	1.01952	0.571348
XP_004300244.1	PREDICTED: U5 small nuclear ribonucleoprotein 200 kDa helicase-like [Fragaria vesca subsp. vesca]	23.93	42	42	86	2173	246.798	5.90967	1.00379	1.03849	1.07087	1.03772	1.01245	0.852894	0.8972	0.920848	1.12691	0.0851573
XP_004294780.1	PREDICTED: 40S ribosomal protein S4-3 [Fragaria vesca subsp. vesca]	58.71	3	17	95	264	29.9533	10.2866	0.931917	0.825843	0.912184	0.889981	0.90382	0.940084	0.922337	0.92208	0.965189	0.40125
FANhyb_rscf00001098.1.g00002.1	FANhyb_rscf00001098.1.g00002.1	30.24	2	20	58	1002	109.22	6.27783	0.864276	0.626134	0.652046	0.714152	0.658376	0.71975	0.815544	0.731224	0.976653	0.855977
XP_004302993.1	PREDICTED: cell division protein FtsZ homolog 2-1, chloroplastic [Fragaria vesca subsp. vesca]	48.85	16	16	48	479	50.6761	7.07861	0.993572	1.02608	0.990581	1.00341	0.939736	1.07129	1.01976	1.01026	0.99322	0.872104
FANhyb_rscf00004290.1.g00001.1	/partial	49.69	1	6	47	161	16.987	9.70068	1.26835	1.7972	1.42871	1.49809	1.53159	1.46824	1.25798	1.41927	1.05553	0.679226
FANhyb_rscf00002855.1.g00001.1	FANhyb_rscf00002855.1.g00001.1	42.62	1	27	84	671	76.4889	7.57666	0.642544	0.563111	0.660482	0.622046	0.490583	0.656963	0.793057	0.646868	0.961627	0.801574
XP_004307550.1	PREDICTED: 2-oxoglutarate dehydrogenase, mitochondrial-like [Fragaria vesca subsp. vesca]	32.02	10	24	58	1018	115.162	6.99072	0.927166	0.890607	0.904323	0.907365	1.05425	0.882129	1.02646	0.987613	0.918745	0.214222
XP_011469541.1	PREDICTED: ras-related protein RABH1b [Fragaria vesca subsp. vesca]	64.9	8	13	53	208	23.1038	7.89893	0.981399	0.900341	0.943252	0.941664	0.902575	1.21015	1.05085	1.05452	0.892976	0.286484
FANhyb_rscf00000414.1.g00004.1	FANhyb_rscf00000414.1.g00004.1	29.68	2	23	56	950	104.538	5.47803	1.09233	0.91312	0.942189	0.982547	0.873105	0.946764	1.06129	0.960386	1.02307	0.790374
FANhyb_rscf00003450.1.g00001.1	/partial	53.32	1	16	53	392	42.737	5.38916	1.40401	2.13674	1.37703	1.63926	2.03178	1.3651	1.3127	1.56986	1.04421	0.848163
XP_011461432.1	PREDICTED: protein TIC110, chloroplastic [Fragaria vesca subsp. vesca]	34.49	30	30	69	1009	110.773	5.85889	0.957574	1.01771	0.934768	0.970017	1.01664	1.08191	1.05033	1.04962	0.924157	0.0626488
XP_004295008.1	PREDICTED: tubulin alpha-3 chain isoform X1 [Fragaria vesca subsp. vesca]	40.67	5	14	81	450	49.6556	5.18604	1.10245	1.22639	1.08756	1.1388	1.26785	1.02358	1.11854	1.13666	1.00188	0.980779
FANhyb_rscf00000992.1.g00004.1	FANhyb_rscf00000992.1.g00004.1	33.68	1	26	69	873	100.736	9.0415	1.16488	1.44235	1.54261	1.38328	1.56817	1.14845	1.06132	1.25932	1.09844	0.55561
XP_004287064.1	PREDICTED: 40S ribosomal protein Sa-2-like [Fragaria vesca subsp. vesca]	45.25	2	13	66	305	33.2187	5.65576	1.43268	2.21135	1.61734	1.75379	2.42082	1.4442	1.25218	1.70573	1.02818	0.916659
XP_004297568.1	PREDICTED: adenylate kinase 4 [Fragaria vesca subsp. vesca]	62.66	16	17	60	241	26.487	8.36768	1.07539	1.09617	1.20161	1.12439	1.00306	1.08292	0.98512	1.0237	1.09836	0.110634
FANhyb_rscf00001112.1.g00001.1	/partial	43.73	3	9	46	263	28.1375	6.81494	1.07503	0.939394	1.01382	1.00941	0.960914	1.20286	1.04402	1.06926	0.944025	0.501403
XP_004289648.1	PREDICTED: 26S protease regulatory subunit 10B homolog A [Fragaria vesca subsp. vesca]	51.75	10	18	73	400	44.7485	8.19189	0.993124	0.857091	0.842799	0.897671	0.939999	0.971216	0.993399	0.968204	0.927151	0.233834
XP_004290525.1	PREDICTED: 40S ribosomal protein S17-like [Fragaria vesca subsp. vesca]	60.87	3	11	79	138	15.7664	9.979	1.11919	1.32231	1.14066	1.19405	1.22672	1.2952	1.01366	1.17852	1.01318	0.891096
XP_004296367.1	PREDICTED: 60S ribosomal protein L5-like [Fragaria vesca subsp. vesca]	43	3	14	62	300	34.3099	9.36377	0.967243	0.733055	0.981475	0.893925	0.772869	0.966603	0.805524	0.848332	1.05374	0.673184
FANhyb_rscf00000295.1.g00007.1	FANhyb_rscf00000295.1.g00007.1	11.63	2	10	57	662	73.2709	5.17334	0.826709	0.941157	1.07304	0.94697	1.26998	1.01309	1.46585	1.24964	0.757793	0.112332
FANhyb_rscf00000916.1.g00002.1	FANhyb_rscf00000916.1.g00002.1	46.08	1	5	35	204	20.8358	6.44287	0.779956	0.685022	0.898182	0.78772	0.936129	0.992788	0.911145	0.946687	0.83208	0.0743024
XP_004307662.1	PREDICTED: 60S acidic ribosomal protein P0 [Fragaria vesca subsp. vesca]	54.21	6	12	64	321	33.9748	5.32568	1.04906	1.00382	1.00378	1.01889	0.918486	1.10889	1.00001	1.00913	1.00967	0.872746
XP_004293762.1	PREDICTED: proteasome subunit alpha type-2-A [Fragaria vesca subsp. vesca]	52.77	12	12	49	235	25.5082	5.30029	1.04914	0.979325	0.989282	1.00591	0.926093	1.08772	0.983776	0.999195	1.00673	0.903545
XP_004303733.1	PREDICTED: 40S ribosomal protein Sa-2 [Fragaria vesca subsp. vesca]	47.35	3	14	65	302	33.0376	5.2749	1.02902	2.08162	1.30531	1.47198	2.02132	1.05185	1.12497	1.39938	1.05188	0.877822
FANhyb_rscf00000208.1.g00002.1	FANhyb_rscf00000208.1.g00002.1	33.96	4	38	86	1219	136.732	7.00537	1.00024	0.942064	1.03139	0.991233	1.01154	1.00185	1.02327	1.01222	0.979267	0.478877
XP_011463447.1	PREDICTED: nucleolin 1 isoform X7 [Fragaria vesca subsp. vesca]	32.93	4	20	65	583	61.607	5.24951	1.02064	0.784792	0.958511	0.921315	0.738238	0.694421	0.779999	0.737553	1.24915	0.0698836
XP_004305891.2	PREDICTED: heat shock 70 kDa protein 17 [Fragaria vesca subsp. vesca]	31.56	1	25	69	884	98.5508	5.80811	1.41697	1.73597	1.31931	1.49075	2.49269	1.54477	1.45858	1.83202	0.81372	0.390055
FANhyb_rscf00001570.1.g00001.1	FANhyb_rscf00001570.1.g00001.1	51.4	1	12	75	356	39.0866	5.75732	1.09438	1.30136	1.00722	1.13432	1.63953	1.34621	1.25738	1.41438	0.801993	0.125045
XP_004300090.1	PREDICTED: pyrophosphate--fructose 6-phosphate 1-phosphotransferase subunit alpha [Fragaria vesca subsp. vesca]	40.13	8	19	59	618	67.4186	7.73779	1.06612	1.17035	1.12586	1.12078	1.31622	1.1285	1.15288	1.1992	0.934605	0.301855
XP_004290683.1	PREDICTED: elongation factor Tu, mitochondrial [Fragaria vesca subsp. vesca]	47.53	18	18	56	446	48.9024	6.91748	0.948568	1.11527	1.11148	1.05844	0.933656	1.17669	1.12089	1.07708	0.982692	0.848938
FANhyb_rscf00000391.1.g00011.1	FANhyb_rscf00000391.1.g00011.1	38.07	3	25	63	830	91.4133	6.21436	0.971216	0.995078	1.01637	0.994222	1.08788	1.02512	1.19207	1.10169	0.902452	0.0999654
FANhyb_rscf00002413.1.g00001.1	FANhyb_rscf00002413.1.g00001.1	31.49	2	22	58	778	83.6396	6.53662	1.10598	1.25713	0.971392	1.1115	1.68343	1.41647	1.03348	1.37779	0.806724	0.265505
XP_004303516.1	PREDICTED: 40S ribosomal protein S17-like [Fragaria vesca subsp. vesca]	61.15	3	11	80	139	15.8234	9.979	1.23801	1.41931	1.3066	1.32131	1.26807	1.38538	1.09622	1.24989	1.05714	0.511445
XP_004296126.1	PREDICTED: enhancer of mRNA-decapping protein 4-like [Fragaria vesca subsp. vesca]	28.46	5	31	74	1381	149.887	6.02393	1.08395	1.54239	1.25133	1.29256	1.82986	0.98361	1.18221	1.33189	0.970467	0.898129
XP_004306487.1	PREDICTED: citrate synthase, mitochondrial [Fragaria vesca subsp. vesca]	47.33	3	16	57	469	51.9811	8.06006	1.09676	0.884131	1.01962	1.00017	1.16346	1.11754	1.04541	1.1088	0.902027	0.200803
XP_004289844.1	PREDICTED: peptidyl-prolyl cis-trans isomerase 1 [Fragaria vesca subsp. vesca]	43.68	6	8	59	174	18.257	8.25049	1.13772	1.17647	1.18695	1.16705	1.18369	0.991923	1.05023	1.07528	1.08534	0.193008
XP_004300123.1	PREDICTED: coatomer subunit delta [Fragaria vesca subsp. vesca]	46.04	3	21	79	530	58.1019	5.97314	1.02752	1.23458	1.03447	1.09886	1.23283	1.27808	1.03685	1.18259	0.929197	0.45141
XP_004302754.1	PREDICTED: ras-related protein RABE1a [Fragaria vesca subsp. vesca]	62.5	2	13	55	216	23.8702	7.82568	1.16654	1.6258	1.19643	1.32959	1.5677	1.6129	1.12467	1.43509	0.926485	0.649495
XP_004303573.1	PREDICTED: acetyl-CoA acetyltransferase, cytosolic 1-like [Fragaria vesca subsp. vesca]	52.1	11	12	46	405	41.4235	6.41748	1.07928	1.18592	1.00917	1.09145	1.41627	1.16271	1.08737	1.22212	0.893084	0.30805
FANhyb_rscf00000211.1.g00011.1	FANhyb_rscf00000211.1.g00011.1	35.28	2	26	69	978	109.701	6.68311	1.09471	1.25506	1.13431	1.16136	1.51845	1.1844	1.07106	1.25797	0.923205	0.53551
FANhyb_rscf00000389.1.g00006.1	FANhyb_rscf00000389.1.g00006.1	37.58	4	12	38	487	52.7999	5.37646	0.939791	0.932209	0.969394	0.947132	0.973988	1.06393	1.00081	1.01291	0.935063	0.085697
XP_004299766.1	PREDICTED: biotin carboxylase 1, chloroplastic [Fragaria vesca subsp. vesca]	45.97	19	19	63	533	58.1907	7.13721	1.00445	0.938736	1.00189	0.981692	0.918994	1.01892	1.02743	0.988448	0.993165	0.876853
XP_004307809.1	PREDICTED: BAG family molecular chaperone regulator 7 [Fragaria vesca subsp. vesca]	36.98	12	12	54	384	43.755	9.1001	0.956896	0.853576	0.899587	0.903353	0.92861	0.875698	0.956175	0.920161	0.981734	0.681806
FANhyb_rscf00000249.1.g00009.1	FANhyb_rscf00000249.1.g00009.1	30.65	3	5	43	186	21.6296	10.2134	1.03959	1.27574	1.24112	1.18548	1.08768	1.07554	1.01895	1.06072	1.11762	0.178766
XP_004291026.1	PREDICTED: far upstream element-binding protein 1 [Fragaria vesca subsp. vesca]	26.53	5	15	61	686	70.3675	6.12549	1.00651	0.829861	0.979026	0.938465	0.823582	0.907459	0.873639	0.868227	1.0809	0.307035
FANhyb_rscf00000709.1.g00002.1	FANhyb_rscf00000709.1.g00002.1	28.94	3	25	59	1009	113.136	6.37939	1.03613	1.04368	0.973053	1.01762	1.10604	0.972163	1.1442	1.07414	0.947386	0.375799
XP_004307921.1	PREDICTED: 60S ribosomal protein L9-1 [Fragaria vesca subsp. vesca]	65.46	11	14	68	194	22.0599	9.49561	1.10279	1.12466	1.07804	1.10183	1.06178	1.09538	1.00046	1.05254	1.04683	0.185662
XP_004303010.1	PREDICTED: 60S acidic ribosomal protein P2-2-like [Fragaria vesca subsp. vesca]	78.95	5	9	46	114	11.448	4.61475	1.01404	1.4099	1.1641	1.19601	1.0398	1.0575	0.915637	1.00431	1.19087	0.196187
XP_004304237.1	PREDICTED: probable mitochondrial-processing peptidase subunit beta [Fragaria vesca subsp. vesca]	50.57	17	21	74	526	58.4059	6.90283	1.04612	1.23135	1.13053	1.136	1.32234	1.20845	1.13993	1.22357	0.928427	0.310459
FANhyb_rscf00000791.1.g00001.1	FANhyb_rscf00000791.1.g00001.1	62.81	2	22	73	406	45.6046	5.31299	1.04809	1.45193	1.06748	1.18916	1.45196	1.05901	1.07413	1.19503	0.99509	0.976071
FANhyb_rscf00003685.1.g00001.1	/TE	30.14	12	12	70	438	46.5627	8.93896	1.06044	1.2259	1.02162	1.10265	1.44105	1.17847	1.19382	1.27111	0.867472	0.186064
XP_004295138.1	PREDICTED: lysosomal beta glucosidase-like [Fragaria vesca subsp. vesca]	31.85	2	16	60	628	67.9453	8.95361	1.03064	1.44035	1.1588	1.20993	1.54152	1.281	1.18823	1.33692	0.905016	0.473624
XP_004309877.1	PREDICTED: proteasome subunit beta type-4 [Fragaria vesca subsp. vesca]	57.02	2	9	45	242	27.2037	7.94287	1.28562	1.1995	1.10789	1.19767	1.173	1.24984	1.07585	1.16623	1.02696	0.68446
XP_004288594.1	PREDICTED: glutamine synthetase nodule isozyme [Fragaria vesca subsp. vesca]	51.4	1	12	71	356	39.0286	5.92236	1.25055	1.56731	1.20002	1.3393	2.15455	1.39069	1.49075	1.67866	0.797836	0.270803
XP_004304072.1	PREDICTED: protein disulfide isomerase-like 2-3 [Fragaria vesca subsp. vesca]	47.83	1	16	50	437	47.8927	5.85889	1.27826	1.48018	1.53336	1.4306	1.23897	1.46313	1.10345	1.26851	1.12777	0.282149
XP_004288094.1	PREDICTED: probable methyltransferase PMT26 [Fragaria vesca subsp. vesca]	34.5	22	25	66	800	90.3992	5.12256	0.95097	0.974748	1.03261	0.98611	0.871	1.12944	1.14322	1.04789	0.941047	0.537825
XP_011463751.1	PREDICTED: FAM10 family protein At4g22670 isoform X4 [Fragaria vesca subsp. vesca]	41.94	3	19	62	403	43.5383	4.97021	0.862375	0.935244	0.788193	0.861937	0.962824	0.818193	0.851636	0.877551	0.982208	0.810411
XP_004288617.1	PREDICTED: calmodulin-7 [Fragaria vesca subsp. vesca]	95.3	4	14	57	149	16.8369	4.27197	1.0546	0.857654	0.942512	0.951587	0.922653	1.07689	1.05451	1.01802	0.934745	0.423632
FANhyb_rscf00000053.1.g00009.1	FANhyb_rscf00000053.1.g00009.1	48.19	12	12	49	249	27.1728	6.23975	1.097	1.13637	1.13016	1.12118	1.12801	1.11574	1.08237	1.10871	1.01125	0.533196
FANhyb_rscf00000057.1.g00006.1	FANhyb_rscf00000057.1.g00006.1	19.65	7	24	57	1506	168.246	5.87158	0.97866	0.84783	0.906281	0.910924	0.876109	0.999141	0.963207	0.946152	0.962767	0.539641
XP_004293830.1	PREDICTED: 40S ribosomal protein S4-3 [Fragaria vesca subsp. vesca]	60.98	4	18	92	264	29.8742	10.2427	1.03827	0.969741	1.07984	1.02928	0.987382	0.963289	0.934809	0.961827	1.07014	0.130319
FANhyb_rscf00001425.1.g00005.1	FANhyb_rscf00001425.1.g00005.1	56.94	3	9	60	209	23.3754	9.56885	0.98924	0.923092	0.924135	0.945489	0.894731	1.00515	0.962652	0.954179	0.990892	0.834142
XP_004304134.1	PREDICTED: ubiquitin receptor RAD23d-like [Fragaria vesca subsp. vesca]	38.46	11	11	46	390	41.1339	4.70361	1.08953	0.95776	1.00482	1.01737	0.903974	1.05704	0.975927	0.97898	1.03921	0.548549
FANhyb_rscf00000592.1.g00005.1	FANhyb_rscf00000592.1.g00005.1	54.41	1	11	35	329	36.1866	6.34131	0.929357	0.672163	0.862737	0.821419	0.930642	1.46648	1.39675	1.26463	0.649535	0.0747191
FANhyb_rscf00007339.1.g00001.1	FANhyb_rscf00007339.1.g00001.1	60.56	2	17	61	322	35.5215	4.94482	1.00403	0.749985	1.04633	0.933451	0.659563	1.0207	0.93022	0.870161	1.07273	0.680118
FANhyb_rscf00000801.1.g00003.1	/TE	43.8	4	26	60	774	87.1007	6.25244	0.934783	0.96869	0.941345	0.948272	1.09637	1.07943	0.957822	1.04454	0.907838	0.0983847
XP_004297751.1	PREDICTED: alanine--tRNA ligase [Fragaria vesca subsp. vesca]	28.54	2	28	70	1002	110.49	6.31592	1.06842	0.966903	1.00294	1.01276	1.04804	1.04913	0.956178	1.01778	0.99506	0.912146
XP_011467911.1	PREDICTED: chaperone protein ClpB3, chloroplastic isoform X2 [Fragaria vesca subsp. vesca]	29.05	2	24	57	981	109.974	6.50732	1.08008	1.11318	0.989941	1.06107	1.01774	1.00531	1.05708	1.02671	1.03346	0.438744
XP_011459399.1	PREDICTED: arginine--tRNA ligase, cytoplasmic-like isoform X2 [Fragaria vesca subsp. vesca]	41.39	1	21	44	592	66.2958	5.94775	0.77251	0.66287	0.763866	0.733082	0.797146	0.685829	0.886796	0.789924	0.928042	0.449931
XP_004302531.1	PREDICTED: ubiquitin-activating enzyme E1 1-like [Fragaria vesca subsp. vesca]	27.64	5	23	56	1078	120.18	5.19873	1.07442	0.952005	1.12184	1.04942	1.18996	1.02269	1.08065	1.09776	0.955962	0.530341
FANhyb_rscf00000058.1.g00004.1	/pseudo	28.01	3	18	71	607	65.6455	5.35107	1.02632	0.845262	0.980998	0.95086	1.05634	1.0045	0.999266	1.02004	0.932182	0.294302
XP_004293328.1	PREDICTED: pyrophosphate--fructose 6-phosphate 1-phosphotransferase subunit beta-like [Fragaria vesca subsp. vesca]	34.4	3	15	60	561	60.9794	6.48096	0.900535	0.789695	0.852044	0.847425	0.90203	0.98456	0.920851	0.935814	0.905548	0.0953607
XP_011461895.1	PREDICTED: DNA-damage-repair/toleration protein DRT100 [Fragaria vesca subsp. vesca]	50.82	2	15	48	364	39.5557	8.88037	0.942905	0.766806	0.553762	0.754491	1.95636	1.23699	1.14155	1.44497	0.522152	0.0697084
XP_004289853.1	PREDICTED: glycine-rich protein 2 [Fragaria vesca subsp. vesca]	32.02	4	4	32	203	19.1685	6.31592	0.891723	0.793569	0.941423	0.875572	0.705207	0.792563	0.781898	0.759889	1.15224	0.0876669
XP_004303374.1	PREDICTED: ubiquitin carboxyl-terminal hydrolase 13 isoform X2 [Fragaria vesca subsp. vesca]	35.19	24	34	71	1114	130.558	5.75732	0.973828	0.913333	1.00036	0.962508	1.12234	1.00658	1.06669	1.0652	0.903591	0.0716951
FANhyb_rscf00001659.1.g00001.1	/TE/partial	23.69	3	29	72	1541	167.895	7.15186	1.1045	1.66591	1.22355	1.33132	1.70896	0.995171	1.06941	1.25785	1.05841	0.80845
XP_011468785.1	PREDICTED: nascent polypeptide-associated complex subunit alpha-like protein 1 [Fragaria vesca subsp. vesca]	51.98	6	6	46	202	22.0979	4.4751	1.06112	0.963424	1.05974	1.02809	0.906275	1.12187	0.968847	0.998998	1.02912	0.70582
XP_004307414.1	PREDICTED: ATP synthase subunit d, mitochondrial [Fragaria vesca subsp. vesca]	67.25	9	14	60	171	20.1722	5.31299	1.1263	1.0016	1.0429	1.05693	1.16207	1.26504	1.13254	1.18655	0.890763	0.0757183
XP_004289685.1	PREDICTED: phospholipase A-2-activating protein [Fragaria vesca subsp. vesca]	31.84	1	22	53	760	84.1367	5.59229	0.877127	0.744979	0.80035	0.807485	0.867185	0.862195	0.959706	0.896362	0.900847	0.148441
FANhyb_rscf00000439.1.g00010.1	FANhyb_rscf00000439.1.g00010.1	33.67	2	17	48	588	64.9018	6.22705	0.768474	1.13623	0.949673	0.95146	0.74194	1.07883	1.00592	0.94223	1.00979	0.953095
XP_004298290.1	PREDICTED: dihydrolipoyllysine-residue acetyltransferase component 4 of pyruvate dehydrogenase complex, chloroplastic [Fragaria vesca subsp. vesca]	34.24	3	13	50	479	49.5051	9.0415	1.03175	0.979459	1.01778	1.00966	0.953636	1.13026	0.969113	1.01767	0.992133	0.89792
XP_004291218.1	PREDICTED: plasma membrane ATPase 4-like isoform X2 [Fragaria vesca subsp. vesca]	31.62	3	28	68	955	105.209	6.75635	0.858938	0.925886	0.684706	0.823176	1.15679	0.909136	1.02236	1.02943	0.799644	0.111807
XP_004307897.1	PREDICTED: stomatin-like protein 2, mitochondrial [Fragaria vesca subsp. vesca]	57	17	17	50	407	44.0248	8.76318	1.06187	1.01502	1.05507	1.04398	0.99213	1.01474	0.973594	0.993487	1.05083	0.0552547
XP_004290489.1	PREDICTED: peroxidase 12 [Fragaria vesca subsp. vesca]	47.89	18	18	57	355	38.5483	5.71924	1.0787	0.974704	0.789842	0.947749	1.50888	1.21334	1.02786	1.25002	0.758184	0.138302
FANhyb_rscf00003117.1.g00001.1	FANhyb_rscf00003117.1.g00001.1	39.78	1	12	42	538	57.7466	8.00146	0.847888	0.786636	0.901979	0.845501	0.742751	1.10401	1.06658	0.971111	0.870653	0.352261
[truncated: 5,208 more rows]

## Sheet: Table S3-D_vs_M
Accession	Description	Coverage	Unique Peptides	Peptides	PSMs	AAs	MW [kDa]	calc. pI	D-1/REF	D-2/REF	D-3/REF	average D	M-1/REF	M-2/REF	M-3/REF	average M	D/M	t test p value
XP_004303183.1	PREDICTED: protein LIGHT-DEPENDENT SHORT HYPOCOTYLS 10-like [Fragaria vesca subsp. vesca]	13.88	1	2	4	209	22.69	9.46631	1.76479	1.1036	1.11405	1.32748	0.381324	0.251818	0.595278	0.409473	3.24192	0.0188295
FANhyb_rscf00005475.1.g00002.1	FANhyb_rscf00005475.1.g00002.1	10.04	2	2	2	229	25.9274	5.60498	1.48244	1.31071	2.01868	1.60394	0.676492	0.770898	0.65787	0.701753	2.28563	0.013968
XP_004307632.1	PREDICTED: flocculation protein FLO11 isoform X3 [Fragaria vesca subsp. vesca]	2.47	1	1	1	566	59.8164	11.312	1.37777	1.27434	1.29418	1.31543	0.885981	0.728738	0.625646	0.746788	1.76145	0.00227661
FANhyb_rscf00000173.1.g00014.1	FANhyb_rscf00000173.1.g00014.1	22.06	2	5	17	136	15.2585	11.2974	0.733184	0.754714	0.808242	0.76538	0.432297	0.419992	0.453512	0.435267	1.75842	0.000171831
[truncated: 7,203 more rows]

## Sheet: Table S3-D_vs_N
Accession	Description	Coverage	Unique Peptides	Peptides	PSMs	AAs	MW [kDa]	calc. pI	D-1/REF	D-2/REF	D-3/REF	average D	N-1/REF	N-2/REF	N-3/REF	average N	D/N	t test p value
[truncated: 7,209 more rows]
