# Supplementary material for: Phenotypic analysis combined with tandem mass tags (TMT) labeling reveal the heterogeneity of strawberry stolon buds
Source: BMC Plant Biol. 2019 Nov 19;19:505. doi: 10.1186/s12870-019-2096-0 (PMC6862844; doi:10.1186/s12870-019-2096-0)
Supplement: Supplementary file 13 — Additional file 13: Table S4. The common DEPs among groups. [file 12870_2019_2096_MOESM13_ESM.xls]

## Sheet: Supplementary table 4
Supplementary Data S4-The common DEPs among groups
Among groups	No.	Protein ID	Description	Fold change
ASB/DSB & RLB/DSB	down-1 & down-1	XP_004307317.1	cucumisin-like	0.34 & 0.41
	down-2 & down-3	XP_004307401.1	serine carboxypeptidase-like 27	0.35 & 0.41
	down-4 & down-2	XP_004297134.2	ornithine decarboxylase-like	0.38 & 0.41
	down-5 & down-5	FANhyb_rscf00000011.1.g00007.1	36.4 kDa proline-rich protein	0.38 & 0.51
	down-7 & down-8	XP_004303137.1	ribulose bisphosphate carboxylase small chain, chloroplastic-like	0.42 & 0.56
RLB/DSB & RLB/ASB	up-2 &up-8	FANhyb_rscf00005475.1.g00002.1	pentatricopeptide repeat-containing protein At4g38150-like	2.29 & 1.89
ASB/DSB & RLB/ASB	up-1 & down-1	XP_004304418.1	Fasciclin-like arabinogalactan protein 12	6.23 & 0.23
	up-3 & down-2	FANhyb_rscf00000386.1.g00003.1	fasciclin-like arabinogalactan protein 12	4.78 & 0.25
	up-6 & down-3	FANhyb_rscf00004026.1.g00001.1	glucuronoxylan 4-O-methyltransferase 3-like	3.8 & 0.39
	down-8 & up-6	FANhyb_rscf00001104.1.g00003.1	aquaporin TIP2-1	0.43 &1.98
	down-9 & up-3	FANhyb_icon00031506_a.1.g00001.1	putative 4-hydroxy-4-methyl-2-oxoglutarate aldolase 2	0.45& 2.05
	down-10 & up-5	XP_004293363.1	fruit protein pKIWI501-like	0.45 & 2.00
ASB/DSB & RLB/DSB & RLB/ASB	up-2 & up-4 & down-7	FANhyb_rscf00000173.1.g00014.1	hypothetical protein CARUB_v10021660mg	5.29 & 1.76 & 0.33
	up-5 & up-8 & down-9	XP_004299681.1	blue copper protein-like	4.52 & 1.58 & 0.35
	up-4 & up-7 & down-10	XP_011462288.1	glycine-rich cell wall structural protein	4.64 & 1.58 & 0.34
