# Supplementary material for: Phenotypic analysis combined with tandem mass tags (TMT) labeling reveal the heterogeneity of strawberry stolon buds
Source: BMC Plant Biol. 2019 Nov 19;19:505. doi: 10.1186/s12870-019-2096-0 (PMC6862844; doi:10.1186/s12870-019-2096-0)
Supplement: Supplementary file 14 — Additional file 14: Table S5. Unique proteins in all top 10 up- and down-differentially expressed proteins between groups. [file 12870_2019_2096_MOESM14_ESM.xlsx]

## Sheet: Supplementary table 5-Unique pr
Supplementary Data S5-Unique proteins in all top 10 up- and down-differentially expressed proteins between groups
Groups	No.	Protein ID	Description	Cove-rage	Fold change	P value
ASB/DSB	up-7	FANhyb_icon00011962_a.1.g00001.1	fructokinase-5	38.28	3.61	0.00072744
	up-8	XP_011458504.1	anthocyanidin 3-O-glucosyltransferase 7-like	19.91	3.53	0.00100593
	up-9	FANhyb_rscf00000027.1.g00021.1	zinc finger protein	2.58	3.47	0.00693375
	up-10	FANhyb_rscf00000295.1.g00005.1	histone H2A.1	37.84	3.43	0.00117361
	down-3	FANhyb_rscf00000020.1.g00007.1	pectinesterase	4.17	0.37	0.0325977
	down-6	FANhyb_icon00014184_a.1.g00001.1	putative laccase-9	2.76	0.41	0.0159746
RLB/DSB	up-1	XP_004303183.1	protein LIGHT-DEPENDENT SHORT HYPOCOTYLS 10-like	13.88	3.24	0.0188295
	up-3	XP_004307632.1	flocculation protein FLO11 isoform X3	2.47	1.76	0.00227661
	up-5	FANhyb_icon00004730_a.1.g00001.1	squamosa promoter-binding-like protein 9	7.09	1.69	0.00267638
	up-6	FANhyb_rscf00000264.1.g00010.1	uncharacterized protein LOC101290827	12.68	1.61	0.0322537
	up-9	XP_004310149.1	mediator-associated protein 2	10.27	1.57	0.0485772
	up-10	FANhyb_rscf00005241.1.g00001.1	zinc-finger homeodomain protein 6	16.35	1.56	0.0232563
	down-4	FANhyb_rscf00001190.1.g00001.1	telomere repeat-binding factor 1-like	9.04	0.5	0.00752576
	down-6	FANhyb_rscf00000159.1.g00006.1	glyceraldehyde-3-phosphate dehydrogenase B, chloroplastic	14.16	0.54	0.0103055
	down-7	FANhyb_rscf00005433.1.g00001.1	fasciclin-like arabinogalactan protein 13	8.54	0.55	0.00275099
	down-9	FANhyb_icon00037348_a.1.g00001.1	ribulose bisphosphate carboxylase small chain, chloroplastic-like	54	0.56	0.0351294
	down-10	XP_004297630.1	carbonic anhydrase 2 isoform X2	19.37	0.57	0.00032382
RLB/ASB	up-1	FANhyb_rscf00000329.1.g00005.1	1-aminocyclopropane-1-carboxylate oxidase 1-like	16.07	2.16	0.00162178
	up-2	FANhyb_rscf00001394.1.g00002.1	glutamate dehydrogenase 1	20.87	2.05	0.0436218
	up-4	XP_004293441.1	major latex allergen Hev b 5-like	68.04	2.04	0.00379106
	up-7	FANhyb_rscf00000704.1.g00001.1	putative formamidase C869.04 isoform X1	3.69	1.98	0.0163258
	up-9	FANhyb_rscf00000980.1.g00003.1	glutathione S-transferase F13-like	43.45	1.81	0.005882
	up-10	XP_004291285.2	probable sarcosine oxidase	8.69	1.8	0.00202212
	down-4	XP_011457444.1	F-box protein SKIP14	2.38	0.3	0.00827485
	down-5	FANhyb_icon00004976_a.1.g00001.1	cytochrome P450 84A1	28.68	0.31	7.53e-07
	down-6	XP_004294339.1	probable galacturonosyltransferase 12	3	0.31	0.0115819
	down-10	FANhyb_rscf00002637.1.g00001.1	L-type lectin-domain containing receptor kinase IX.1-like	2.04	0.35	0.0337808
