# Supplementary material for: Phenotypic analysis combined with tandem mass tags (TMT) labeling reveal the heterogeneity of strawberry stolon buds
Source: BMC Plant Biol. 2019 Nov 19;19:505. doi: 10.1186/s12870-019-2096-0 (PMC6862844; doi:10.1186/s12870-019-2096-0)
Supplement: Supplementary file 15 — Additional file 15 Table S6. Co-up regulated DPEs among groups. [file 12870_2019_2096_MOESM15_ESM.xlsx]

## Sheet: 576
576 elements included exclusively in "ASB/DSB":
XP_004295018.1
XP_004304418.1
FANhyb_rscf00000386.1.g00003.1
FANhyb_rscf00004026.1.g00001.1
FANhyb_icon00011962_a.1.g00001.1
XP_011458504.1
FANhyb_rscf00000027.1.g00021.1
FANhyb_rscf00000295.1.g00005.1
XP_004294339.1
FANhyb_rscf00000002.1.g00014.1
XP_004307653.1
XP_011465782.1
FANhyb_icon00004976_a.1.g00001.1
FANhyb_rscf00000052.1.g00016.1
XP_011457444.1
XP_004307184.1
XP_004289981.1
XP_004303397.2
XP_004306064.1
FANhyb_rscf00000158.1.g00011.1
FANhyb_rscf00000734.1.g00003.1
XP_004300537.1
XP_011466204.1
XP_004290595.1
FANhyb_rscf00000609.1.g00005.1
FANhyb_rscf00000686.1.g00005.1
XP_004302286.1
FANhyb_rscf00000251.1.g00007.1
FANhyb_rscf00004949.1.g00001.1
XP_011462524.1
XP_004302745.1
XP_004302841.1
XP_004291396.1
XP_011460622.1
XP_004302317.1
XP_004290837.1
FANhyb_icon00020541_a.1.g00001.1
FANhyb_rscf00000372.1.g00009.1
XP_004289548.1
XP_004291864.1
FANhyb_rscf00000294.1.g00011.1
XP_004290279.1
XP_004299483.1
XP_004302643.1
XP_004304201.1
XP_011457737.1
XP_004304228.1
XP_004287377.1
FANhyb_icon00001776_a.1.g00001.1
XP_011469166.1
FANhyb_rscf00001519.1.g00001.1
XP_004307376.1
XP_004289554.1
XP_004290504.1
FANhyb_rscf00000620.1.g00007.1
XP_011466231.1
XP_004302064.1
FANhyb_icon00003685_a.1.g00001.1
FANhyb_rscf00000060.1.g00019.1
FANhyb_rscf00001141.1.g00005.1
XP_004300077.1
FANhyb_icon00005221_a.1.g00001.1
FANhyb_rscf00000395.1.g00012.1
FANhyb_rscf00001177.1.g00001.1
XP_004302115.1
FANhyb_rscf00000383.1.g00011.1
XP_011458741.1
XP_011469795.1
XP_004297466.2
FANhyb_rscf00002917.1.g00001.1
XP_004289911.1
XP_011467012.1
XP_004308099.1
XP_004293261.1
FANhyb_icon00035366_a.1.g00001.1
FANhyb_rscf00000222.1.g00004.1
XP_004294116.1
XP_004288005.1
FANhyb_rscf00000890.1.g00004.1
XP_004290623.1
FANhyb_rscf00004245.1.g00001.1
XP_004309949.1
FANhyb_rscf00000863.1.g00003.1
XP_004294725.1
FANhyb_rscf00001173.1.g00004.1
XP_004294637.1
FANhyb_rscf00001033.1.g00002.1
XP_004303244.1
FANhyb_rscf00002092.1.g00002.1
XP_004294012.1
FANhyb_rscf00004708.1.g00001.1
FANhyb_rscf00001575.1.g00001.1
FANhyb_rscf00000294.1.g00009.1
XP_004310145.1
FANhyb_rscf00000393.1.g00004.1
XP_011470395.1
XP_004306775.1
FANhyb_rscf00006857.1.g00001.1
XP_004295861.1
FANhyb_rscf00002783.1.g00001.1
FANhyb_rscf00000089.1.g00005.1
FANhyb_icon20341135_s.1.g00001.1
XP_004307039.1
FANhyb_rscf00004120.1.g00003.1
XP_011469757.1
FANhyb_rscf00000123.1.g00006.1
FANhyb_rscf00000818.1.g00001.1
FANhyb_rscf00000508.1.g00002.1
XP_011469092.1
XP_004298885.1
XP_004291884.1
XP_004301784.1
XP_004307899.1
FANhyb_rscf00000272.1.g00005.1
FANhyb_icon00033217_a.1.g00001.1
FANhyb_rscf00000257.1.g00010.1
XP_011458766.1
XP_004294576.1
XP_004304064.1
XP_004288978.1
XP_004309540.1
XP_011467606.1
XP_004287841.1
FANhyb_rscf00000282.1.g00006.1
FANhyb_icon00013030_a.1.g00001.1
XP_004287299.1
FANhyb_rscf00000602.1.g00002.1
XP_004290706.1
FANhyb_rscf00000063.1.g00025.1
FANhyb_rscf00000023.1.g00024.1
FANhyb_icon00000409_a.1.g00001.1
FANhyb_rscf00000221.1.g00007.1
FANhyb_icon00036728_a.1.g00001.1
FANhyb_rscf00001406.1.g00005.1
FANhyb_rscf00000177.1.g00015.1
FANhyb_icon00011052_a.1.g00001.1
FANhyb_rscf00000999.1.g00003.1
XP_004299187.1
FANhyb_icon00013524_a.1.g00001.1
XP_004300158.1
FANhyb_icon00000211_a.1.g00001.1
XP_004293268.1
FANhyb_icon00002780_a.1.g00001.1
XP_004297520.1
FANhyb_rscf00001740.1.g00002.1
XP_004287984.1
XP_004289664.2
FANhyb_rscf00000191.1.g00002.1
XP_004299417.1
FANhyb_rscf00000582.1.g00003.1
XP_011465504.1
FANhyb_rscf00000302.1.g00007.1
XP_004289495.1
FANhyb_rscf00000304.1.g00004.1
XP_004290136.1
XP_004299648.1
FANhyb_icon00013737_a.1.g00001.1
FANhyb_rscf00001371.1.g00002.1
FANhyb_rscf00000144.1.g00016.1
XP_011458986.1
XP_004291501.1
FANhyb_rscf00002799.1.g00001.1
FANhyb_rscf00000135.1.g00004.1
XP_004288323.1
XP_004302635.1
FANhyb_rscf00000571.1.g00001.1
XP_011458676.1
XP_004296687.1
FANhyb_rscf00003001.1.g00001.1
XP_004288549.1
FANhyb_rscf00000113.1.g00015.1
XP_011458824.1
FANhyb_rscf00000165.1.g00011.1
XP_004291214.1
FANhyb_icon00003886_a.1.g00001.1
FANhyb_rscf00002342.1.g00003.1
FANhyb_icon00042639_a.1.g00001.1
FANhyb_rscf00000030.1.g00020.1
XP_004287995.1
XP_011468058.1
XP_004303828.1
XP_004290180.1
XP_004289613.1
XP_004291620.1
XP_004302647.1
XP_004291180.1
XP_004298777.1
XP_004302285.1
FANhyb_rscf00003919.1.g00001.1
FANhyb_icon00001471_a.1.g00001.1
FANhyb_icon00033651_a.1.g00001.1
FANhyb_rscf00000025.1.g00018.1
XP_004303453.1
XP_004297528.1
XP_004308161.1
FANhyb_rscf00000262.1.g00007.1
XP_004287423.1
FANhyb_rscf00000738.1.g00007.1
XP_004303304.1
XP_004305372.2
XP_004294833.1
FANhyb_icon00021536_a.1.g00001.1
XP_011461331.1
XP_011465242.1
FANhyb_rscf00000268.1.g00005.1
XP_004299471.1
XP_004300102.1
XP_004302161.1
FANhyb_rscf00000301.1.g00011.1
XP_004294999.1
FANhyb_rscf00000565.1.g00004.1
FANhyb_rscf00003202.1.g00001.1
FANhyb_rscf00000697.1.g00007.1
XP_004294109.1
XP_004299741.1
XP_004302915.1
XP_004287917.1
XP_004305679.1
FANhyb_icon00004838_a.1.g00001.1
XP_004302371.1
XP_004308073.1
XP_004296006.1
XP_004294171.1
FANhyb_rscf00000289.1.g00006.1
XP_011460073.1
XP_011458604.1
XP_004307391.1
FANhyb_rscf00000002.1.g00055.1
XP_004307456.1
FANhyb_icon00022454_a.1.g00001.1
XP_004300063.1
XP_011463550.1
FANhyb_rscf00005319.1.g00001.1
XP_011466285.1
FANhyb_rscf00000907.1.g00005.1
XP_004310008.1
FANhyb_rscf00000983.1.g00001.1
FANhyb_rscf00000226.1.g00001.1
FANhyb_icon00007991_a.1.g00001.1
FANhyb_icon00026897_a.1.g00001.1
FANhyb_icon00000970_a.1.g00001.1
XP_004304467.1
FANhyb_rscf00002955.1.g00001.1
FANhyb_rscf00000014.1.g00007.1
XP_004289559.1
FANhyb_rscf00000653.1.g00007.1
XP_004302471.1
XP_004299453.1
FANhyb_rscf00000257.1.g00003.1
FANhyb_rscf00000169.1.g00009.1
FANhyb_rscf00001189.1.g00003.1
XP_004299600.1
FANhyb_icon00011691_a.1.g00001.1
FANhyb_rscf00000060.1.g00006.1
XP_004289695.1
XP_004303601.1
XP_004294333.1
XP_004304088.1
XP_011459996.1
XP_004305769.1
FANhyb_icon00010969_a.1.g00001.1
XP_004288144.1
XP_004295087.1
XP_004291551.2
XP_004300038.1
XP_011460802.1
XP_004306069.1
XP_011469921.1
FANhyb_rscf00001557.1.g00002.1
XP_004292586.2
XP_004295361.1
FANhyb_icon00029736_a.1.g00001.1
FANhyb_rscf00000347.1.g00008.1
XP_004291754.1
XP_011469265.1
XP_004295773.1
FANhyb_rscf00000680.1.g00001.1
XP_004293361.1
XP_004307292.1
FANhyb_icon00003782_a.1.g00001.1
XP_011471014.1
FANhyb_rscf00000514.1.g00003.1
FANhyb_icon00023980_a.1.g00001.1
XP_004297255.1
XP_004297005.1
FANhyb_icon00001817_a.1.g00001.1
FANhyb_rscf00000091.1.g00001.1
XP_004301036.1
XP_011466095.1
FANhyb_rscf00000095.1.g00022.1
XP_004307519.1
FANhyb_icon00028103_a.1.g00001.1
FANhyb_rscf00000089.1.g00016.1
XP_004307087.1
XP_011461810.1
XP_011458038.1
XP_011469364.1
XP_004287342.1
XP_004287907.1
FANhyb_rscf00004976.1.g00001.1
FANhyb_rscf00000023.1.g00019.1
FANhyb_rscf00007124.1.g00001.1
FANhyb_rscf00001354.1.g00002.1
FANhyb_rscf00005369.1.g00002.1
XP_004298758.1
XP_004306983.1
FANhyb_rscf00000068.1.g00002.1
XP_004292804.1
FANhyb_rscf00000165.1.g00006.1
FANhyb_rscf00000082.1.g00003.1
XP_011464686.1
XP_004307915.1
FANhyb_rscf00000174.1.g00001.1
XP_004304537.1
FANhyb_rscf00000253.1.g00008.1
FANhyb_icon00005685_a.1.g00001.1
XP_004300025.1
XP_011460245.1
FANhyb_rscf00000660.1.g00005.1
FANhyb_rscf00000966.1.g00001.1
FANhyb_rscf00000325.1.g00009.1
FANhyb_rscf00000898.1.g00005.1
XP_004298206.1
FANhyb_rscf00005501.1.g00001.1
XP_004301252.1
XP_011459049.1
FANhyb_rscf00000422.1.g00002.1
FANhyb_rscf00000319.1.g00007.1
FANhyb_rscf00000016.1.g00016.1
XP_004289784.1
XP_004294612.1
FANhyb_rscf00002242.1.g00001.1
XP_004302066.1
XP_004294084.1
XP_004302701.1
XP_004301948.1
XP_011459234.1
XP_004289208.1
FANhyb_icon00001339_a.1.g00001.1
XP_004300201.1
XP_004300998.1
FANhyb_icon00022214_a.1.g00001.1
XP_004296479.1
XP_004306946.1
FANhyb_rscf00007555.1.g00001.1
FANhyb_rscf00000198.1.g00009.1
FANhyb_rscf00000606.1.g00003.1
XP_004299603.1
XP_004288060.1
XP_004299960.1
FANhyb_rscf00000027.1.g00034.1
FANhyb_rscf00005274.1.g00001.1
XP_004293352.1
XP_011460943.1
XP_004292865.1
FANhyb_icon00000617_a.1.g00001.1
XP_004297519.1
XP_004287511.1
FANhyb_rscf00000469.1.g00008.1
XP_004293918.1
XP_004302315.1
XP_011461250.1
FANhyb_rscf00000285.1.g00005.1
XP_004304651.1
XP_004299965.1
XP_011458263.1
FANhyb_icon00028664_a.1.g00001.1
FANhyb_rscf00000043.1.g00005.1
FANhyb_rscf00000522.1.g00007.1
FANhyb_rscf00000438.1.g00006.1
XP_004303018.1
XP_011459281.1
XP_011463491.1
XP_004304397.1
FANhyb_icon00026422_a.1.g00001.1
FANhyb_rscf00001053.1.g00002.1
FANhyb_icon00020792_a.1.g00001.1
XP_004296113.1
FANhyb_rscf00000549.1.g00014.1
XP_004302545.1
XP_011467415.1
FANhyb_icon00012405_a.1.g00001.1
XP_004305371.1
XP_011468886.1
XP_011457401.1
XP_004290195.1
FANhyb_rscf00000004.1.g00030.1
XP_004287991.1
FANhyb_rscf00000375.1.g00003.1
FANhyb_rscf00000232.1.g00002.1
XP_004302203.1
XP_004293378.1
FANhyb_icon00004771_a.1.g00001.1
FANhyb_rscf00000491.1.g00003.1
XP_004304484.1
FANhyb_rscf00000082.1.g00007.1
FANhyb_iscf00028223_s.1.g00001.1
XP_004288490.1
XP_004301934.1
XP_011460396.1
FANhyb_rscf00005989.1.g00001.1
FANhyb_rscf00001692.1.g00001.1
XP_004296982.1
XP_004293383.1
XP_004298722.1
XP_011470401.1
FANhyb_rscf00000336.1.g00006.1
FANhyb_rscf00000125.1.g00013.1
FANhyb_rscf00001708.1.g00002.1
FANhyb_rscf00000353.1.g00010.1
FANhyb_rscf00000796.1.g00005.1
XP_004308170.1
XP_004290666.1
XP_004287513.1
XP_004303190.1
XP_004302202.1
XP_004290995.1
FANhyb_icon00006925_a.1.g00001.1
XP_004303580.1
FANhyb_rscf00001511.1.g00003.1
FANhyb_icon14422311_s.1.g00001.1
FANhyb_rscf00000713.1.g00001.1
XP_004297790.1
FANhyb_rscf00000381.1.g00009.1
FANhyb_rscf00000102.1.g00003.1
XP_011459257.1
XP_004290803.1
FANhyb_rscf00001328.1.g00002.1
XP_004297135.1
FANhyb_icon19788725_s.1.g00001.1
FANhyb_rscf00004492.1.g00001.1
FANhyb_rscf00001674.1.g00001.1
XP_004309480.1
XP_004294313.1
XP_011469001.1
FANhyb_icon00009886_a.1.g00001.1
XP_004298966.1
XP_004303839.1
FANhyb_rscf00001514.1.g00001.1
XP_004302755.1
FANhyb_rscf00001571.1.g00001.1
XP_004307261.1
XP_004288550.1
FANhyb_rscf00005750.1.g00001.1
FANhyb_rscf00001010.1.g00003.1
XP_011466800.1
XP_004287781.2
XP_004299366.1
XP_004303527.1
FANhyb_icon19934041_s.1.g00001.1
FANhyb_rscf00000033.1.g00024.1
FANhyb_rscf00001004.1.g00003.1
XP_011470068.1
XP_004289795.1
FANhyb_rscf00000262.1.g00008.1
XP_004293969.1
XP_004303773.1
XP_004302576.1
XP_004288169.1
XP_004288602.1
XP_004300041.1
XP_004304642.1
XP_004291866.1
XP_004308094.1
XP_011460107.1
FANhyb_rscf00004472.1.g00001.1
FANhyb_icon00009704_a.1.g00001.1
XP_004293415.1
FANhyb_rscf00000061.1.g00018.1
XP_004294926.1
FANhyb_rscf00000544.1.g00005.1
FANhyb_rscf00000787.1.g00008.1
XP_011461693.1
FANhyb_rscf00000206.1.g00004.1
XP_004295127.1
XP_004290689.1
XP_004290221.1
XP_004293498.1
FANhyb_rscf00000038.1.g00008.1
XP_004299660.1
FANhyb_rscf00000119.1.g00002.1
XP_004293403.1
XP_004291257.1
XP_004288645.1
XP_004287452.1
XP_004290327.1
XP_011467028.1
FANhyb_icon00006234_a.1.g00001.1
FANhyb_rscf00000252.1.g00011.1
XP_011468400.1
FANhyb_rscf00001231.1.g00002.1
XP_004295261.2
FANhyb_rscf00000222.1.g00017.1
FANhyb_icon00000226_a.1.g00001.1
XP_004293991.1
XP_004296676.1
XP_004298739.1
XP_004297601.1
XP_004303444.1
FANhyb_icon00016877_a.1.g00001.1
FANhyb_rscf00007557.1.g00001.1
FANhyb_rscf00001419.1.g00002.1
XP_004302263.1
FANhyb_icon00000549_a.1.g00001.1
FANhyb_rscf00000157.1.g00010.1
FANhyb_icon00002064_a.1.g00001.1
XP_004309940.1
XP_004306793.1
XP_004302336.1
FANhyb_rscf00000049.1.g00003.1
XP_004291660.1
XP_011465959.1
XP_011464198.1
XP_004300017.1
XP_004310064.1
XP_004303844.1
FANhyb_icon00007350_a.1.g00001.1
XP_004290921.1
XP_004307683.1
XP_004306621.1
XP_004297284.1
FANhyb_rscf00000134.1.g00015.1
XP_004304184.2
XP_011462845.1
FANhyb_icon00004175_a.1.g00001.1
XP_004302154.1
XP_004304146.1
FANhyb_rscf00001049.1.g00002.1
XP_011457833.1
XP_011458648.1
FANhyb_rscf00000005.1.g00034.1
FANhyb_rscf00000308.1.g00011.1
FANhyb_rscf00000634.1.g00006.1
XP_004309444.1
FANhyb_icon00001195_a.1.g00001.1
FANhyb_rscf00001191.1.g00002.1
FANhyb_rscf00000023.1.g00009.1
XP_004290736.1
XP_004302283.1
XP_004294038.1
XP_004300573.1
XP_004289737.1
FANhyb_rscf00006738.1.g00001.1
XP_004307736.1
FANhyb_rscf00000615.1.g00002.1
XP_011463030.1
XP_004292379.1
FANhyb_rscf00001038.1.g00007.1
FANhyb_rscf00006182.1.g00001.1
FANhyb_rscf00000577.1.g00005.1
XP_011470769.1
FANhyb_rscf00001038.1.g00002.1
XP_004287528.2
XP_004302969.1
XP_004291624.1
FANhyb_rscf00000112.1.g00002.1
XP_004299004.1
FANhyb_rscf00000651.1.g00004.1
XP_004292548.1
XP_011461125.1
FANhyb_rscf00003465.1.g00001.1
XP_004295154.1
XP_004306981.1
FANhyb_rscf00000085.1.g00011.1
FANhyb_rscf00000880.1.g00003.1
FANhyb_rscf00000998.1.g00003.1
FANhyb_rscf00000478.1.g00013.1
FANhyb_icon00004691_a.1.g00001.1
FANhyb_rscf00000018.1.g00001.1
FANhyb_rscf00001170.1.g00001.1
XP_004287234.1
XP_004302847.2
XP_004290200.1
FANhyb_rscf00000179.1.g00009.1
XP_011470979.1
FANhyb_rscf00000078.1.g00012.1

## Sheet: 251
251 elements included exclusively in "RLB/ASB":
FANhyb_rscf00000329.1.g00005.1
FANhyb_rscf00001394.1.g00002.1
FANhyb_icon00031506_a.1.g00001.1
XP_004293441.1
XP_004293363.1
FANhyb_rscf00001104.1.g00003.1
FANhyb_rscf00000704.1.g00001.1
FANhyb_rscf00000980.1.g00003.1
XP_004291285.2
FANhyb_icon17921837_r.1.g00001.1
XP_004288436.1
FANhyb_icon00005872_a.1.g00001.1
XP_004303039.1
XP_004291186.1
XP_004299094.1
FANhyb_rscf00000251.1.g00014.1
XP_004308576.1
FANhyb_rscf00000207.1.g00012.1
XP_004307619.1
FANhyb_rscf00000076.1.g00003.1
FANhyb_rscf00001264.1.g00001.1
FANhyb_rscf00000495.1.g00003.1
FANhyb_icon00034554_a.1.g00001.1
FANhyb_rscf00000110.1.g00009.1
FANhyb_rscf00001195.1.g00003.1
XP_004308124.1
XP_004289755.1
XP_004304372.1
FANhyb_icon00054238_a.1.g00001.1
FANhyb_rscf00006107.1.g00001.1
XP_004287805.1
FANhyb_rscf00002990.1.g00002.1
FANhyb_icon18984197_o.1.g00001.1
FANhyb_icon00000415_a.1.g00001.1
XP_011461895.1
XP_011463434.1
FANhyb_rscf00006771.1.g00001.1
XP_004296583.1
XP_004297549.1
FANhyb_rscf00006912.1.g00001.1
XP_004290762.1
FANhyb_rscf00000311.1.g00010.1
FANhyb_rscf00000124.1.g00005.1
XP_004290369.1
FANhyb_rscf00000118.1.g00001.1
FANhyb_rscf00000352.1.g00009.1
XP_011466072.1
FANhyb_rscf00005682.1.g00002.1
FANhyb_icon00008941_a.1.g00001.1
XP_011463692.1
FANhyb_icon00015983_a.1.g00001.1
XP_004302532.1
FANhyb_rscf00002113.1.g00002.1
FANhyb_rscf00000682.1.g00004.1
FANhyb_rscf00003111.1.g00001.1
FANhyb_icon00004970_a.1.g00001.1
XP_004303698.1
FANhyb_rscf00001949.1.g00001.1
XP_004288330.1
XP_011467676.1
XP_004306503.1
FANhyb_rscf00001679.1.g00002.1
XP_004291218.1
XP_004303182.1
XP_011463976.1
FANhyb_rscf00000073.1.g00001.1
FANhyb_rscf00006252.1.g00001.1
FANhyb_rscf00004608.1.g00001.1
XP_004292610.1
FANhyb_rscf00001079.1.g00004.1
XP_011468211.1
XP_011461452.1
XP_011468291.1
FANhyb_rscf00004968.1.g00001.1
XP_004302676.1
XP_004309482.1
FANhyb_icon00042521_a.1.g00001.1
XP_011462254.1
XP_004287472.1
XP_004302420.1
XP_011469273.1
XP_004293334.1
FANhyb_icon00010667_a.1.g00001.1
FANhyb_rscf00001046.1.g00002.1
FANhyb_rscf00000005.1.g00042.1
XP_004300030.1
XP_004299546.1
XP_004296397.1
FANhyb_rscf00000364.1.g00006.1
XP_004299591.1
XP_004302704.1
FANhyb_rscf00000115.1.g00007.1
XP_004289188.1
XP_004302043.1
FANhyb_rscf00001975.1.g00001.1
XP_004302752.1
FANhyb_icon16846536_o.1.g00001.1
XP_011457674.1
FANhyb_rscf00003898.1.g00001.1
XP_004289250.1
FANhyb_rscf00000556.1.g00009.1
XP_004303137.1
FANhyb_rscf00001750.1.g00001.1
FANhyb_rscf00000592.1.g00006.1
XP_004302419.1
FANhyb_rscf00000078.1.g00004.1
XP_004288509.1
XP_004308696.1
FANhyb_icon18346655_o.1.g00001.1
XP_004299627.1
FANhyb_rscf00003449.1.g00001.1
XP_004287808.1
XP_004288528.1
FANhyb_rscf00000806.1.g00003.1
XP_004297633.1
FANhyb_rscf00000263.1.g00004.1
FANhyb_rscf00000172.1.g00007.1
XP_004287583.1
XP_004296446.1
XP_011464026.1
XP_004309976.1
XP_004296555.1
XP_004288206.1
XP_004303579.1
FANhyb_rscf00001296.1.g00003.1
XP_011466787.1
XP_004289667.1
FANhyb_rscf00000042.1.g00004.1
XP_004305872.1
FANhyb_rscf00000177.1.g00009.1
XP_011461303.1
XP_004290697.1
FANhyb_rscf00004204.1.g00001.1
FANhyb_rscf00000215.1.g00013.1
FANhyb_icon00039804_a.1.g00001.1
FANhyb_rscf00000192.1.g00014.1
FANhyb_rscf00006325.1.g00001.1
FANhyb_icon00011242_a.1.g00001.1
FANhyb_rscf00001415.1.g00003.1
FANhyb_rscf00000464.1.g00001.1
FANhyb_icon00003290_a.1.g00001.1
FANhyb_rscf00001169.1.g00004.1
XP_011468987.1
FANhyb_rscf00002838.1.g00002.1
XP_004302123.1
XP_004303908.1
FANhyb_rscf00000266.1.g00006.1
XP_004307120.1
XP_004306712.1
FANhyb_icon00031022_a.1.g00001.1
XP_011465074.1
XP_004302689.1
YP_004286132.1
XP_004302407.1
XP_004293921.1
FANhyb_icon00025935_a.1.g00001.1
XP_011468213.1
XP_011457929.1
FANhyb_rscf00002018.1.g00001.1
FANhyb_rscf00002045.1.g00001.1
XP_011467955.1
XP_004290128.1
XP_004290303.1
XP_004298337.1
XP_004305103.1
XP_004299712.1
FANhyb_rscf00000669.1.g00003.1
FANhyb_rscf00000016.1.g00030.1
FANhyb_rscf00000060.1.g00013.1
FANhyb_rscf00007306.1.g00001.1
XP_004288027.1
XP_004304161.1
XP_004296910.1
FANhyb_rscf00000171.1.g00013.1
XP_011467620.1
XP_004291402.1
FANhyb_rscf00000176.1.g00010.1
XP_004307826.2
XP_011468925.1
XP_004287468.2
XP_004300692.1
XP_004307972.1
FANhyb_icon00005044_a.1.g00001.1
XP_004287395.1
XP_004296432.1
FANhyb_rscf00000266.1.g00011.1
XP_004294029.1
XP_004304240.1
FANhyb_rscf00000850.1.g00004.1
XP_004289711.1
FANhyb_icon00000299_a.1.g00001.1
FANhyb_icon00035466_a.1.g00001.1
XP_004302612.1
XP_011469037.1
XP_004293412.1
XP_011469346.1
FANhyb_rscf00003845.1.g00001.1
XP_004309467.1
XP_004290230.1
XP_004288340.1
FANhyb_rscf00000264.1.g00012.1
FANhyb_rscf00000624.1.g00008.1
FANhyb_rscf00001561.1.g00001.1
XP_004288103.1
FANhyb_rscf00000046.1.g00007.1
XP_004302439.1
XP_004297699.1
XP_004302992.1
XP_004290445.1
XP_004304385.1
FANhyb_icon19101065_o.1.g00001.1
FANhyb_rscf00000003.1.g00023.1
XP_004296747.1
FANhyb_rscf00000482.1.g00001.1
XP_004304578.1
XP_004297712.1
XP_004289659.1
XP_011463574.1
FANhyb_rscf00000419.1.g00001.1
XP_004295157.1
XP_004293926.1
XP_011466104.1
FANhyb_icon00004728_a.1.g00001.1
XP_011461763.1
FANhyb_rscf00001597.1.g00001.1
FANhyb_rscf00000300.1.g00006.1
XP_004297474.1
XP_004308454.1
FANhyb_rscf00001263.1.g00002.1
XP_004306935.1
FANhyb_rscf00000049.1.g00014.1
XP_011458496.1
FANhyb_rscf00000728.1.g00004.1
FANhyb_icon00007738_a.1.g00001.1
XP_011458966.1
XP_004290446.1
FANhyb_rscf00000065.1.g00005.1
FANhyb_icon00001981_a.1.g00001.1
XP_011463569.1
FANhyb_icon00023192_a.1.g00001.1
FANhyb_rscf00007251.1.g00001.1
FANhyb_rscf00007470.1.g00001.1
XP_004299815.1
FANhyb_rscf00000062.1.g00009.1
FANhyb_rscf00000463.1.g00012.1
XP_011470420.1
FANhyb_icon00000193_a.1.g00001.1
FANhyb_rscf00007191.1.g00001.1
XP_004299485.1
FANhyb_rscf00000805.1.g00002.1
XP_004300323.1

## Sheet: 115
115 common elements in "ASB/DSB" and "RLB/DSB":
FANhyb_rscf00000173.1.g00014.1
XP_011462288.1
XP_004299681.1
XP_004308064.1
XP_011459096.1
XP_004290829.1
XP_004287727.1
XP_004307632.1
XP_004287213.1
XP_004303212.1
XP_011457729.1
XP_004290656.1
XP_011469062.1
FANhyb_rscf00000195.1.g00003.1
FANhyb_rscf00000098.1.g00023.1
XP_004301686.1
XP_011461273.1
FANhyb_rscf00000374.1.g00004.1
FANhyb_rscf00000152.1.g00010.1
XP_004293657.1
XP_004299779.1
XP_004294372.1
XP_004309669.1
FANhyb_icon00000223_a.1.g00001.1
FANhyb_icon00002169_a.1.g00001.1
FANhyb_rscf00000014.1.g00011.1
XP_004307870.1
FANhyb_rscf00000912.1.g00001.1
FANhyb_rscf00007076.1.g00001.1
FANhyb_rscf00001217.1.g00004.1
XP_011464492.1
XP_011458730.1
XP_004306930.1
XP_004294198.1
FANhyb_rscf00000166.1.g00009.1
XP_004288717.1
FANhyb_rscf00005241.1.g00001.1
XP_011466270.1
FANhyb_rscf00000008.1.g00024.1
FANhyb_rscf00000250.1.g00008.1
FANhyb_rscf00000609.1.g00002.1
FANhyb_rscf00000102.1.g00018.1
FANhyb_rscf00000329.1.g00010.1
XP_004307832.1
FANhyb_icon16706223_s.1.g00001.1
XP_004306844.1
XP_004307740.1
XP_004290183.1
FANhyb_rscf00000011.1.g00011.1
XP_004310044.1
XP_011457987.1
XP_011465109.1
XP_011469613.1
XP_004294572.1
XP_004297521.1
XP_004289874.1
FANhyb_rscf00002957.1.g00001.1
FANhyb_rscf00004763.1.g00001.1
FANhyb_rscf00001426.1.g00001.1
XP_004296940.1
FANhyb_rscf00000225.1.g00002.1
FANhyb_rscf00000421.1.g00006.1
XP_004289948.1
XP_011461270.1
XP_004306175.2
FANhyb_rscf00000557.1.g00003.1
XP_004307343.1
XP_011457871.1
XP_004299199.1
XP_004299389.1
FANhyb_rscf00000239.1.g00005.1
XP_004287121.1
FANhyb_rscf00000152.1.g00014.1
XP_004291566.1
FANhyb_rscf00001597.1.g00003.1
XP_004296439.1
XP_004309551.1
FANhyb_rscf00000003.1.g00039.1
XP_004300454.1
XP_004288618.1
FANhyb_rscf00000463.1.g00008.1
XP_004293872.1
XP_004287561.1
XP_004289653.1
XP_011457824.1
FANhyb_rscf00000092.1.g00015.1
XP_011460545.1
XP_011464659.1
XP_011465030.1
FANhyb_icon00002663_a.1.g00001.1
XP_011466737.1
XP_004305038.1
XP_004307288.1
FANhyb_rscf00001707.1.g00002.1
FANhyb_rscf00000278.1.g00004.1
XP_004288915.1
XP_004292921.1
XP_004309829.1
FANhyb_rscf00000011.1.g00008.1
XP_004308063.1
XP_004289285.1
FANhyb_rscf00000291.1.g00002.1
XP_004294179.1
FANhyb_rscf00004094.1.g00001.1
XP_004299114.1
XP_004291952.1
XP_011459559.1
XP_004294168.1
XP_004299788.1
XP_011459107.1
FANhyb_rscf00000676.1.g00002.1
XP_011458268.1
XP_011459934.1
XP_004296683.1
XP_004287571.1

## Sheet: 48
48 elements included exclusively in "RLB/DSB":
XP_004303183.1
FANhyb_icon00004730_a.1.g00001.1
FANhyb_rscf00000264.1.g00010.1
XP_004310149.1
FANhyb_icon00005243_a.1.g00001.1
XP_004290332.1
FANhyb_rscf00000093.1.g00005.1
FANhyb_icon00004233_a.1.g00001.1
XP_011467773.1
FANhyb_icon00000600_a.1.g00001.1
FANhyb_rscf00000004.1.g00047.1
FANhyb_rscf00000761.1.g00004.1
FANhyb_rscf00000044.1.g00001.1
FANhyb_rscf00001403.1.g00001.1
XP_004287724.1
XP_004303100.1
XP_004310163.1
XP_004290069.1
FANhyb_rscf00000185.1.g00008.1
XP_011459170.1
FANhyb_rscf00001173.1.g00005.1
XP_004300291.1
XP_011459383.1
FANhyb_rscf00000025.1.g00006.1
FANhyb_rscf00001041.1.g00001.1
XP_011460181.1
XP_011458708.1
XP_004295910.1
XP_004297124.1
FANhyb_rscf00001767.1.g00002.1
FANhyb_rscf00000002.1.g00038.1
FANhyb_icon00000158_a.1.g00001.1
FANhyb_rscf00005373.1.g00001.1
FANhyb_rscf00000122.1.g00010.1
XP_011465532.1
XP_004306439.1
FANhyb_rscf00000018.1.g00011.1
FANhyb_rscf00000194.1.g00006.1
XP_011465103.1
XP_011458881.1
XP_004287489.1
FANhyb_rscf00001057.1.g00004.1
FANhyb_rscf00001124.1.g00002.1
FANhyb_rscf00001342.1.g00003.1
FANhyb_rscf00000258.1.g00001.1
FANhyb_icon00003658_a.1.g00001.1
XP_011470044.1
XP_004299727.1

## Sheet: 5
5 common elements in "RLB/DSB" and "RLB/ASB":
FANhyb_rscf00005475.1.g00002.1
XP_011460327.1
FANhyb_rscf00004088.1.g00001.1
XP_004305293.1
FANhyb_rscf00000658.1.g00007.1
