# Supplementary material for: Phenotypic analysis combined with tandem mass tags (TMT) labeling reveal the heterogeneity of strawberry stolon buds
Source: BMC Plant Biol. 2019 Nov 19;19:505. doi: 10.1186/s12870-019-2096-0 (PMC6862844; doi:10.1186/s12870-019-2096-0)
Supplement: Supplementary file 17 — Additional file 17: Table S8. Total co-up plus co-down regulated DPEs among groups. [file 12870_2019_2096_MOESM17_ESM.xlsx]

## Sheet: 648
648 elements included exclusively in "ASB/DSB":
FANhyb_rscf00000002.1.g00014.1
FANhyb_rscf00000052.1.g00016.1
FANhyb_rscf00000734.1.g00003.1
FANhyb_rscf00000609.1.g00005.1
XP_004302841.1
XP_004291396.1
FANhyb_rscf00000383.1.g00011.1
XP_011458741.1
XP_004289911.1
XP_004308099.1
FANhyb_rscf00004245.1.g00001.1
FANhyb_rscf00001173.1.g00004.1
FANhyb_rscf00002092.1.g00002.1
FANhyb_rscf00000393.1.g00004.1
XP_011470395.1
XP_004295861.1
FANhyb_rscf00000123.1.g00006.1
XP_004298885.1
FANhyb_rscf00000272.1.g00005.1
FANhyb_icon00033217_a.1.g00001.1
XP_011467606.1
FANhyb_icon00013030_a.1.g00001.1
FANhyb_rscf00000602.1.g00002.1
FANhyb_rscf00000023.1.g00024.1
FANhyb_rscf00000221.1.g00007.1
FANhyb_icon00013524_a.1.g00001.1
FANhyb_icon00000211_a.1.g00001.1
FANhyb_rscf00001740.1.g00002.1
XP_004287984.1
FANhyb_rscf00000191.1.g00002.1
XP_004299417.1
FANhyb_rscf00000582.1.g00003.1
FANhyb_rscf00000304.1.g00004.1
FANhyb_icon00013737_a.1.g00001.1
XP_011458986.1
XP_004291501.1
FANhyb_rscf00000571.1.g00001.1
FANhyb_rscf00000113.1.g00015.1
XP_004291214.1
FANhyb_icon00003886_a.1.g00001.1
FANhyb_rscf00002342.1.g00003.1
FANhyb_rscf00000030.1.g00020.1
XP_004287995.1
XP_004303828.1
XP_004290180.1
XP_004289613.1
XP_004302647.1
FANhyb_icon00001471_a.1.g00001.1
FANhyb_icon00033651_a.1.g00001.1
XP_004297528.1
FANhyb_icon00021536_a.1.g00001.1
XP_004300102.1
XP_004302161.1
FANhyb_rscf00003202.1.g00001.1
XP_004294109.1
XP_004287917.1
XP_004302371.1
XP_004308073.1
XP_004296006.1
FANhyb_rscf00000289.1.g00006.1
XP_011458604.1
XP_004307456.1
FANhyb_icon00022454_a.1.g00001.1
XP_011463550.1
XP_011466285.1
FANhyb_rscf00000907.1.g00005.1
FANhyb_rscf00000983.1.g00001.1
FANhyb_rscf00000226.1.g00001.1
FANhyb_icon00000970_a.1.g00001.1
XP_004289559.1
XP_004299453.1
FANhyb_icon00011691_a.1.g00001.1
XP_004289695.1
XP_004303601.1
XP_004294333.1
XP_004304088.1
XP_004305769.1
XP_004295087.1
XP_011460802.1
FANhyb_rscf00001557.1.g00002.1
XP_004292586.2
XP_004295361.1
FANhyb_icon00029736_a.1.g00001.1
FANhyb_rscf00000347.1.g00008.1
XP_004291754.1
XP_011469265.1
FANhyb_rscf00000680.1.g00001.1
XP_004293361.1
XP_004307292.1
FANhyb_icon00003782_a.1.g00001.1
XP_011471014.1
XP_004297005.1
FANhyb_rscf00000091.1.g00001.1
XP_004301036.1
XP_011466095.1
FANhyb_rscf00000089.1.g00016.1
XP_004307087.1
XP_011458038.1
XP_011469364.1
XP_004287342.1
XP_004287907.1
FANhyb_rscf00004976.1.g00001.1
FANhyb_rscf00000023.1.g00019.1
FANhyb_rscf00001354.1.g00002.1
XP_004298758.1
FANhyb_rscf00000068.1.g00002.1
XP_004292804.1
FANhyb_rscf00000082.1.g00003.1
XP_011464686.1
XP_004307915.1
FANhyb_rscf00000174.1.g00001.1
XP_004304537.1
FANhyb_rscf00000253.1.g00008.1
XP_004300025.1
XP_011460245.1
FANhyb_rscf00000660.1.g00005.1
FANhyb_rscf00000966.1.g00001.1
FANhyb_rscf00000325.1.g00009.1
FANhyb_rscf00005501.1.g00001.1
XP_004301252.1
XP_011459049.1
FANhyb_rscf00000422.1.g00002.1
FANhyb_rscf00000016.1.g00016.1
XP_004289784.1
XP_004294612.1
XP_004302066.1
XP_004294084.1
XP_011459234.1
XP_004289208.1
XP_004300201.1
XP_004300998.1
FANhyb_icon00022214_a.1.g00001.1
XP_004296479.1
XP_004306946.1
FANhyb_rscf00007555.1.g00001.1
FANhyb_rscf00000606.1.g00003.1
XP_004299603.1
XP_004288060.1
XP_004299960.1
FANhyb_rscf00000027.1.g00034.1
FANhyb_rscf00005274.1.g00001.1
XP_004293352.1
XP_004292865.1
FANhyb_icon00000617_a.1.g00001.1
XP_004287511.1
FANhyb_rscf00000469.1.g00008.1
XP_004293918.1
XP_011461250.1
FANhyb_rscf00000285.1.g00005.1
XP_004304651.1
XP_011458263.1
FANhyb_icon00028664_a.1.g00001.1
FANhyb_rscf00000522.1.g00007.1
XP_011459281.1
XP_011463491.1
XP_004304397.1
FANhyb_icon00026422_a.1.g00001.1
FANhyb_rscf00001053.1.g00002.1
FANhyb_icon00020792_a.1.g00001.1
XP_004296113.1
FANhyb_rscf00000549.1.g00014.1
XP_011467415.1
FANhyb_icon00012405_a.1.g00001.1
XP_004305371.1
XP_011468886.1
FANhyb_rscf00000004.1.g00030.1
FANhyb_rscf00000375.1.g00003.1
FANhyb_rscf00000232.1.g00002.1
XP_004302203.1
XP_004293378.1
FANhyb_icon00004771_a.1.g00001.1
XP_004304484.1
FANhyb_rscf00000082.1.g00007.1
FANhyb_iscf00028223_s.1.g00001.1
XP_004288490.1
XP_004301934.1
XP_011460396.1
FANhyb_rscf00001692.1.g00001.1
XP_004293383.1
XP_004298722.1
XP_011470401.1
FANhyb_rscf00000336.1.g00006.1
FANhyb_rscf00000125.1.g00013.1
FANhyb_rscf00001708.1.g00002.1
FANhyb_rscf00000353.1.g00010.1
XP_004290666.1
XP_004287513.1
XP_004290995.1
FANhyb_icon00006925_a.1.g00001.1
XP_004303580.1
FANhyb_icon14422311_s.1.g00001.1
FANhyb_rscf00000713.1.g00001.1
FANhyb_rscf00000102.1.g00003.1
XP_011459257.1
XP_004297135.1
FANhyb_icon19788725_s.1.g00001.1
FANhyb_rscf00004492.1.g00001.1
FANhyb_rscf00001674.1.g00001.1
XP_011469001.1
XP_004298966.1
XP_004303839.1
XP_004302755.1
FANhyb_rscf00001571.1.g00001.1
XP_004307261.1
XP_004288550.1
XP_011466800.1
XP_004287781.2
XP_004299366.1
XP_004303527.1
FANhyb_rscf00001004.1.g00003.1
XP_011470068.1
XP_004289795.1
FANhyb_rscf00000262.1.g00008.1
XP_004293969.1
XP_004303773.1
XP_004302576.1
XP_004288169.1
XP_004288602.1
XP_004300041.1
XP_004291866.1
XP_004308094.1
XP_011460107.1
FANhyb_rscf00004472.1.g00001.1
FANhyb_icon00009704_a.1.g00001.1
XP_004293415.1
XP_004294926.1
FANhyb_rscf00000544.1.g00005.1
XP_011461693.1
FANhyb_rscf00000206.1.g00004.1
XP_004295127.1
XP_004290689.1
XP_004290221.1
XP_004293498.1
FANhyb_rscf00000038.1.g00008.1
XP_004299660.1
FANhyb_rscf00000119.1.g00002.1
XP_004293403.1
XP_004291257.1
XP_004288645.1
XP_004287452.1
XP_004290327.1
XP_011467028.1
FANhyb_icon00006234_a.1.g00001.1
FANhyb_rscf00000252.1.g00011.1
XP_011468400.1
FANhyb_rscf00001231.1.g00002.1
XP_004295261.2
FANhyb_rscf00000222.1.g00017.1
FANhyb_icon00000226_a.1.g00001.1
XP_004293991.1
XP_004296676.1
XP_004298739.1
XP_004297601.1
XP_004303444.1
FANhyb_icon00016877_a.1.g00001.1
FANhyb_rscf00007557.1.g00001.1
XP_004302263.1
FANhyb_icon00000549_a.1.g00001.1
FANhyb_rscf00000157.1.g00010.1
XP_004309940.1
XP_004306793.1
XP_004302336.1
FANhyb_rscf00000049.1.g00003.1
XP_004291660.1
XP_011465959.1
XP_011464198.1
XP_004300017.1
XP_004310064.1
XP_004303844.1
XP_004290921.1
XP_004307683.1
XP_004306621.1
XP_004297284.1
FANhyb_rscf00000134.1.g00015.1
XP_004304184.2
XP_011462845.1
FANhyb_icon00004175_a.1.g00001.1
XP_004302154.1
XP_004304146.1
FANhyb_rscf00001049.1.g00002.1
XP_011457833.1
XP_011458648.1
FANhyb_rscf00000005.1.g00034.1
FANhyb_rscf00000308.1.g00011.1
XP_004309444.1
FANhyb_icon00001195_a.1.g00001.1
FANhyb_rscf00001191.1.g00002.1
XP_004290736.1
XP_004294038.1
XP_004300573.1
XP_004289737.1
FANhyb_rscf00006738.1.g00001.1
XP_004307736.1
FANhyb_rscf00000615.1.g00002.1
XP_011463030.1
XP_004292379.1
FANhyb_rscf00001038.1.g00007.1
FANhyb_rscf00006182.1.g00001.1
FANhyb_rscf00000577.1.g00005.1
XP_011470769.1
FANhyb_rscf00001038.1.g00002.1
XP_004287528.2
XP_004302969.1
XP_004291624.1
XP_004299004.1
FANhyb_rscf00000651.1.g00004.1
XP_004292548.1
FANhyb_rscf00003465.1.g00001.1
XP_004295154.1
XP_004306981.1
FANhyb_rscf00000085.1.g00011.1
FANhyb_rscf00000880.1.g00003.1
FANhyb_rscf00000998.1.g00003.1
FANhyb_rscf00000478.1.g00013.1
FANhyb_icon00004691_a.1.g00001.1
FANhyb_rscf00000018.1.g00001.1
FANhyb_rscf00001170.1.g00001.1
XP_004287234.1
XP_004302847.2
XP_004290200.1
XP_011470979.1
XP_004299763.1
XP_004293553.1
FANhyb_rscf00000001.1.g00005.1
FANhyb_rscf00000325.1.g00003.1
XP_004293809.1
FANhyb_icon00000317_a.1.g00001.1
XP_004287964.1
FANhyb_rscf00000872.1.g00006.1
FANhyb_rscf00000953.1.g00001.1
FANhyb_rscf00000076.1.g00002.1
XP_004292452.1
FANhyb_rscf00001461.1.g00002.1
FANhyb_rscf00000671.1.g00003.1
FANhyb_rscf00000049.1.g00028.1
FANhyb_icon19747013_s.1.g00001.1
FANhyb_rscf00000435.1.g00002.1
XP_004304671.2
XP_004297715.1
XP_004300798.1
XP_011457834.1
XP_004306695.1
FANhyb_rscf00000643.1.g00005.1
FANhyb_rscf00000001.1.g00051.1
XP_004310055.1
XP_004303813.1
XP_004307020.1
FANhyb_rscf00000251.1.g00001.1
XP_011460422.1
XP_004294692.1
XP_004288419.1
XP_004296960.1
XP_011466525.1
FANhyb_rscf00005560.1.g00001.1
XP_004287120.1
FANhyb_rscf00000009.1.g00006.1
FANhyb_rscf00000160.1.g00005.1
XP_004299713.1
XP_004287469.1
XP_004299522.1
XP_011470458.1
FANhyb_rscf00001341.1.g00002.1
XP_004295062.1
FANhyb_rscf00001166.1.g00002.1
FANhyb_rscf00000272.1.g00008.1
XP_004294089.1
XP_004295148.1
FANhyb_rscf00000286.1.g00003.1
XP_004294614.1
FANhyb_rscf00001581.1.g00003.1
XP_004287973.1
FANhyb_icon00007176_a.1.g00001.1
XP_011463314.1
XP_004303283.1
XP_004307167.1
XP_004295070.1
FANhyb_rscf00000231.1.g00002.1
XP_011462784.1
FANhyb_rscf00000676.1.g00001.1
XP_004294956.2
YP_004286109.1
XP_004299147.1
FANhyb_rscf00000004.1.g00014.1
XP_004307561.1
XP_004291082.1
XP_011468207.1
FANhyb_rscf00000503.1.g00002.1
FANhyb_rscf00000130.1.g00005.1
FANhyb_icon00001781_a.1.g00001.1
FANhyb_rscf00000261.1.g00009.1
XP_004303291.1
XP_004290903.2
XP_004307834.1
FANhyb_rscf00000032.1.g00011.1
XP_004299212.1
FANhyb_rscf00000015.1.g00007.1
XP_004290499.1
XP_004297733.1
XP_004294459.1
FANhyb_rscf00000927.1.g00007.1
FANhyb_rscf00000254.1.g00008.1
XP_004299846.1
FANhyb_rscf00004288.1.g00001.1
FANhyb_rscf00006457.1.g00001.1
FANhyb_rscf00000033.1.g00008.1
XP_004287282.1
FANhyb_rscf00000787.1.g00007.1
FANhyb_rscf00002811.1.g00002.1
FANhyb_icon16970510_o.1.g00001.1
XP_004300681.1
XP_004294898.1
XP_004305191.1
FANhyb_icon00009831_a.1.g00001.1
XP_011459071.1
XP_004307846.1
XP_004288389.1
XP_004304330.1
XP_004301317.1
XP_004300075.1
XP_004290678.1
XP_004288649.1
XP_004302148.1
XP_011469508.1
XP_004290801.1
XP_011462425.1
XP_011460272.1
XP_004290441.1
FANhyb_rscf00000278.1.g00009.1
XP_004289831.1
XP_004307223.1
XP_004299652.1
FANhyb_rscf00000052.1.g00003.1
FANhyb_icon00008366_a.1.g00001.1
XP_011463993.1
XP_004307364.1
XP_004293221.1
FANhyb_rscf00003770.1.g00001.1
XP_004302599.1
XP_004287167.1
FANhyb_rscf00000366.1.g00004.1
XP_004290968.1
FANhyb_rscf00000104.1.g00001.1
FANhyb_rscf00001142.1.g00001.1
XP_004299180.1
XP_011460709.1
FANhyb_rscf00000392.1.g00009.1
FANhyb_icon00002898_a.1.g00001.1
FANhyb_rscf00001219.1.g00008.1
XP_004293684.1
FANhyb_rscf00001989.1.g00001.1
XP_004299223.2
FANhyb_rscf00000460.1.g00007.1
FANhyb_rscf00000388.1.g00004.1
XP_004287666.1
FANhyb_rscf00001479.1.g00001.1
FANhyb_icon00009074_a.1.g00001.1
XP_004307439.1
FANhyb_rscf00001591.1.g00002.1
XP_011464004.1
XP_004294027.1
XP_004290455.1
FANhyb_rscf00000323.1.g00014.1
FANhyb_rscf00000954.1.g00004.1
XP_011459628.1
XP_011469843.1
FANhyb_icon00064213_a.1.g00001.1
XP_004302910.1
FANhyb_rscf00000320.1.g00010.1
FANhyb_rscf00001018.1.g00005.1
XP_011465980.1
FANhyb_rscf00000855.1.g00004.1
FANhyb_rscf00000055.1.g00013.1
XP_004291468.1
YP_004286153.1
XP_004305457.1
XP_004299015.1
XP_011466043.1
XP_004299781.1
XP_004302322.1
XP_004294874.1
FANhyb_rscf00000467.1.g00004.1
FANhyb_rscf00001122.1.g00001.1
FANhyb_rscf00000008.1.g00020.1
FANhyb_rscf00001327.1.g00003.1
FANhyb_rscf00000242.1.g00008.1
XP_011457835.1
XP_011459344.1
FANhyb_rscf00000032.1.g00012.1
XP_011469356.1
XP_004302579.1
XP_004288882.1
FANhyb_rscf00000069.1.g00019.1
FANhyb_rscf00000148.1.g00010.1
XP_004287077.1
FANhyb_rscf00000485.1.g00003.1
XP_011466321.1
XP_004293389.1
XP_004294283.1
XP_004294947.1
FANhyb_rscf00000171.1.g00012.1
XP_004307147.1
FANhyb_rscf00000555.1.g00007.1
XP_004300275.1
FANhyb_rscf00000006.1.g00027.1
FANhyb_rscf00001173.1.g00001.1
XP_011467675.1
XP_004295207.1
FANhyb_rscf00001286.1.g00002.1
XP_004304608.1
XP_004300392.1
XP_004290676.1
XP_004289497.1
XP_004307805.1
FANhyb_rscf00002409.1.g00002.1
FANhyb_rscf00000212.1.g00010.1
XP_004304054.1
FANhyb_rscf00003760.1.g00001.1
XP_004309580.1
FANhyb_rscf00000044.1.g00005.1
FANhyb_rscf00001025.1.g00006.1
XP_004302135.1
XP_004302480.1
FANhyb_rscf00000929.1.g00002.1
FANhyb_icon17941757_o.1.g00001.1
XP_004296916.2
XP_011463918.1
XP_004304337.1
XP_004296276.1
XP_004302636.1
XP_004299218.1
FANhyb_icon00013603_a.1.g00001.1
FANhyb_rscf00002175.1.g00001.1
FANhyb_icon00016791_a.1.g00001.1
XP_004303634.1
XP_004289769.1
XP_004296896.1
XP_004307914.1
XP_011458661.1
XP_011460910.1
XP_004297188.1
XP_004308143.1
FANhyb_rscf00000488.1.g00009.1
XP_004306714.2
XP_004302749.1
XP_004308050.1
XP_004293472.1
FANhyb_rscf00000001.1.g00001.1
FANhyb_rscf00005745.1.g00002.1
XP_004297139.1
FANhyb_icon00002690_a.1.g00001.1
XP_004299005.1
XP_004293211.1
FANhyb_rscf00004543.1.g00001.1
XP_004307059.1
XP_004296863.1
XP_004299678.1
FANhyb_rscf00000009.1.g00026.1
XP_004290839.1
XP_004297337.1
XP_004299245.1
FANhyb_rscf00000059.1.g00014.1
FANhyb_rscf00001451.1.g00001.1
FANhyb_rscf00000775.1.g00006.1
FANhyb_rscf00005257.1.g00001.1
FANhyb_rscf00007235.1.g00001.1
XP_004309495.1
XP_011470583.1
FANhyb_icon18021353_s.1.g00001.1
XP_011459596.1
XP_004304508.1
XP_004306039.2
XP_004299488.1
FANhyb_rscf00000360.1.g00001.1
FANhyb_rscf00000983.1.g00003.1
XP_004303923.1
XP_004297483.1
XP_004287255.2
FANhyb_rscf00000103.1.g00013.1
FANhyb_rscf00002066.1.g00001.1
FANhyb_rscf00000083.1.g00011.1
XP_004306883.2
XP_004306814.1
XP_004290074.1
XP_011460952.1
XP_011468246.1
FANhyb_rscf00000706.1.g00001.1
FANhyb_rscf00000087.1.g00004.1
FANhyb_rscf00000947.1.g00007.1
XP_004287298.1
FANhyb_rscf00001533.1.g00002.1
XP_011460680.1
XP_011467496.1
XP_004307390.1
XP_004297445.1
XP_004287791.1
XP_004303925.1
XP_011462480.1
XP_004299673.1
FANhyb_rscf00000310.1.g00008.1
XP_004296929.1
YP_004286090.1
XP_011457644.1
FANhyb_rscf00002833.1.g00001.1
XP_004302168.1
XP_004289771.1
XP_004293305.1
XP_011468620.1
FANhyb_rscf00000210.1.g00002.1
XP_004289610.1
FANhyb_rscf00000809.1.g00004.1
FANhyb_rscf00000572.1.g00006.1
XP_011460395.1
XP_004304428.1
FANhyb_rscf00000161.1.g00005.1
FANhyb_rscf00000001.1.g00002.1
XP_004291559.1
XP_011457832.1
FANhyb_rscf00000025.1.g00024.1
FANhyb_icon00001469_a.1.g00001.1
XP_004296643.1
XP_004309987.1
XP_004288446.1
XP_004287845.1
XP_011467645.1
FANhyb_icon00039174_a.1.g00001.1
FANhyb_rscf00004955.1.g00001.1
XP_004304050.2
FANhyb_rscf00000082.1.g00002.1
XP_004302324.1
XP_004296457.1
FANhyb_rscf00000485.1.g00008.1
FANhyb_icon19056841_o.1.g00001.1
FANhyb_rscf00000049.1.g00015.1
XP_004287071.1
XP_004299166.1
XP_004309528.1
FANhyb_rscf00004731.1.g00001.1
FANhyb_rscf00000078.1.g00015.1
FANhyb_icon20224439_s.1.g00001.1
FANhyb_icon00002701_a.1.g00001.1
FANhyb_rscf00000017.1.g00007.1
XP_004309998.2
FANhyb_rscf00005809.1.g00001.1
FANhyb_icon00004963_a.1.g00001.1
XP_004292831.1
XP_004303995.1
FANhyb_icon00014184_a.1.g00001.1
FANhyb_rscf00000020.1.g00007.1

## Sheet: 407
407 common elements in "ASB/DSB" and "RLB/DSB":
XP_004295018.1
XP_004304418.1
FANhyb_rscf00000386.1.g00003.1
FANhyb_rscf00004026.1.g00001.1
FANhyb_icon00011962_a.1.g00001.1
XP_011458504.1
FANhyb_rscf00000027.1.g00021.1
FANhyb_rscf00000295.1.g00005.1
XP_004294339.1
XP_004307653.1
XP_011465782.1
FANhyb_icon00004976_a.1.g00001.1
XP_011457444.1
XP_004307184.1
XP_004289981.1
XP_004303397.2
XP_004306064.1
FANhyb_rscf00000158.1.g00011.1
XP_004300537.1
XP_011466204.1
XP_004290595.1
FANhyb_rscf00000686.1.g00005.1
XP_004302286.1
FANhyb_rscf00000251.1.g00007.1
FANhyb_rscf00004949.1.g00001.1
XP_011462524.1
XP_004302745.1
XP_011460622.1
XP_004302317.1
XP_004290837.1
FANhyb_icon00020541_a.1.g00001.1
FANhyb_rscf00000372.1.g00009.1
XP_004289548.1
XP_004291864.1
FANhyb_rscf00000294.1.g00011.1
XP_004290279.1
XP_004299483.1
XP_004302643.1
XP_004304201.1
XP_011457737.1
XP_004304228.1
XP_004287377.1
FANhyb_icon00001776_a.1.g00001.1
XP_011469166.1
FANhyb_rscf00001519.1.g00001.1
XP_004307376.1
XP_004289554.1
XP_004290504.1
FANhyb_rscf00000620.1.g00007.1
XP_011466231.1
XP_004302064.1
FANhyb_icon00003685_a.1.g00001.1
FANhyb_rscf00000060.1.g00019.1
FANhyb_rscf00001141.1.g00005.1
XP_004300077.1
FANhyb_icon00005221_a.1.g00001.1
FANhyb_rscf00000395.1.g00012.1
FANhyb_rscf00001177.1.g00001.1
XP_004302115.1
XP_011469795.1
XP_004297466.2
FANhyb_rscf00002917.1.g00001.1
XP_011467012.1
XP_004293261.1
FANhyb_icon00035366_a.1.g00001.1
FANhyb_rscf00000222.1.g00004.1
XP_004294116.1
XP_004288005.1
FANhyb_rscf00000890.1.g00004.1
XP_004290623.1
XP_004309949.1
FANhyb_rscf00000863.1.g00003.1
XP_004294725.1
XP_004294637.1
FANhyb_rscf00001033.1.g00002.1
XP_004303244.1
XP_004294012.1
FANhyb_rscf00004708.1.g00001.1
FANhyb_rscf00001575.1.g00001.1
FANhyb_rscf00000294.1.g00009.1
XP_004310145.1
XP_004306775.1
FANhyb_rscf00006857.1.g00001.1
FANhyb_rscf00002783.1.g00001.1
FANhyb_rscf00000089.1.g00005.1
FANhyb_icon20341135_s.1.g00001.1
XP_004307039.1
FANhyb_rscf00004120.1.g00003.1
XP_011469757.1
FANhyb_rscf00000818.1.g00001.1
FANhyb_rscf00000508.1.g00002.1
XP_011469092.1
XP_004291884.1
XP_004301784.1
XP_004307899.1
FANhyb_rscf00000257.1.g00010.1
XP_011458766.1
XP_004294576.1
XP_004304064.1
XP_004288978.1
XP_004309540.1
XP_004287841.1
FANhyb_rscf00000282.1.g00006.1
XP_004287299.1
XP_004290706.1
FANhyb_rscf00000063.1.g00025.1
FANhyb_icon00000409_a.1.g00001.1
FANhyb_icon00036728_a.1.g00001.1
FANhyb_rscf00001406.1.g00005.1
FANhyb_rscf00000177.1.g00015.1
FANhyb_icon00011052_a.1.g00001.1
FANhyb_rscf00000999.1.g00003.1
XP_004299187.1
XP_004300158.1
XP_004293268.1
FANhyb_icon00002780_a.1.g00001.1
XP_004297520.1
XP_004289664.2
XP_011465504.1
FANhyb_rscf00000302.1.g00007.1
XP_004289495.1
XP_004290136.1
XP_004299648.1
FANhyb_rscf00001371.1.g00002.1
FANhyb_rscf00000144.1.g00016.1
FANhyb_rscf00002799.1.g00001.1
FANhyb_rscf00000135.1.g00004.1
XP_004288323.1
XP_004302635.1
XP_011458676.1
XP_004296687.1
FANhyb_rscf00003001.1.g00001.1
XP_004288549.1
XP_011458824.1
FANhyb_rscf00000165.1.g00011.1
FANhyb_icon00042639_a.1.g00001.1
XP_011468058.1
XP_004291620.1
XP_004291180.1
XP_004298777.1
XP_004302285.1
FANhyb_rscf00003919.1.g00001.1
FANhyb_rscf00000025.1.g00018.1
XP_004303453.1
XP_004308161.1
FANhyb_rscf00000262.1.g00007.1
XP_004287423.1
FANhyb_rscf00000738.1.g00007.1
XP_004303304.1
XP_004305372.2
XP_004294833.1
XP_011461331.1
XP_011465242.1
FANhyb_rscf00000268.1.g00005.1
XP_004299471.1
FANhyb_rscf00000301.1.g00011.1
XP_004294999.1
FANhyb_rscf00000565.1.g00004.1
FANhyb_rscf00000697.1.g00007.1
XP_004299741.1
XP_004302915.1
XP_004305679.1
FANhyb_icon00004838_a.1.g00001.1
XP_004294171.1
XP_011460073.1
XP_004307391.1
FANhyb_rscf00000002.1.g00055.1
XP_004300063.1
FANhyb_rscf00005319.1.g00001.1
XP_004310008.1
FANhyb_icon00007991_a.1.g00001.1
FANhyb_icon00026897_a.1.g00001.1
XP_004304467.1
FANhyb_rscf00002955.1.g00001.1
FANhyb_rscf00000014.1.g00007.1
FANhyb_rscf00000653.1.g00007.1
XP_004302471.1
FANhyb_rscf00000257.1.g00003.1
FANhyb_rscf00000169.1.g00009.1
FANhyb_rscf00001189.1.g00003.1
XP_004299600.1
FANhyb_rscf00000060.1.g00006.1
XP_011459996.1
FANhyb_icon00010969_a.1.g00001.1
XP_004288144.1
XP_004291551.2
XP_004300038.1
XP_004306069.1
XP_011469921.1
XP_004295773.1
FANhyb_rscf00000514.1.g00003.1
FANhyb_icon00023980_a.1.g00001.1
XP_004297255.1
FANhyb_icon00001817_a.1.g00001.1
FANhyb_rscf00000095.1.g00022.1
XP_004307519.1
FANhyb_icon00028103_a.1.g00001.1
XP_011461810.1
FANhyb_rscf00007124.1.g00001.1
FANhyb_rscf00005369.1.g00002.1
XP_004306983.1
FANhyb_rscf00000165.1.g00006.1
FANhyb_icon00005685_a.1.g00001.1
FANhyb_rscf00000898.1.g00005.1
XP_004298206.1
FANhyb_rscf00000319.1.g00007.1
FANhyb_rscf00002242.1.g00001.1
XP_004302701.1
XP_004301948.1
FANhyb_icon00001339_a.1.g00001.1
FANhyb_rscf00000198.1.g00009.1
XP_011460943.1
XP_004297519.1
XP_004302315.1
XP_004299965.1
FANhyb_rscf00000043.1.g00005.1
FANhyb_rscf00000438.1.g00006.1
XP_004303018.1
XP_004302545.1
XP_011457401.1
XP_004290195.1
XP_004287991.1
FANhyb_rscf00000491.1.g00003.1
FANhyb_rscf00005989.1.g00001.1
XP_004296982.1
FANhyb_rscf00000796.1.g00005.1
XP_004308170.1
XP_004303190.1
XP_004302202.1
FANhyb_rscf00001511.1.g00003.1
XP_004297790.1
XP_004290803.1
FANhyb_rscf00001328.1.g00002.1
XP_004309480.1
XP_004294313.1
FANhyb_icon00009886_a.1.g00001.1
FANhyb_rscf00001514.1.g00001.1
FANhyb_rscf00005750.1.g00001.1
FANhyb_rscf00001010.1.g00003.1
FANhyb_icon19934041_s.1.g00001.1
FANhyb_rscf00000033.1.g00024.1
XP_004304642.1
FANhyb_rscf00000061.1.g00018.1
FANhyb_rscf00000787.1.g00008.1
FANhyb_rscf00001419.1.g00002.1
FANhyb_icon00002064_a.1.g00001.1
FANhyb_icon00007350_a.1.g00001.1
FANhyb_rscf00000634.1.g00006.1
FANhyb_rscf00000023.1.g00009.1
XP_004302283.1
FANhyb_rscf00000112.1.g00002.1
XP_011461125.1
FANhyb_rscf00000179.1.g00009.1
FANhyb_rscf00000078.1.g00012.1
FANhyb_rscf00000300.1.g00006.1
XP_011458966.1
XP_004302439.1
XP_004306712.1
XP_004297699.1
FANhyb_rscf00000171.1.g00013.1
XP_004309467.1
XP_011457674.1
FANhyb_rscf00000192.1.g00014.1
XP_004302704.1
FANhyb_rscf00001597.1.g00001.1
XP_011469346.1
FANhyb_rscf00000806.1.g00003.1
XP_004304161.1
XP_004299485.1
FANhyb_rscf00007470.1.g00001.1
XP_004288027.1
XP_004302992.1
XP_004299815.1
XP_011467955.1
XP_004300692.1
FANhyb_rscf00000728.1.g00004.1
FANhyb_icon00005044_a.1.g00001.1
FANhyb_rscf00000805.1.g00002.1
FANhyb_rscf00002838.1.g00002.1
FANhyb_icon00035466_a.1.g00001.1
XP_004288330.1
XP_011461763.1
XP_004296747.1
FANhyb_rscf00007306.1.g00001.1
XP_004287468.2
XP_004305103.1
XP_004287808.1
XP_004299546.1
XP_004307826.2
XP_004302123.1
XP_004288103.1
FANhyb_rscf00000364.1.g00006.1
XP_004302612.1
FANhyb_rscf00000065.1.g00005.1
FANhyb_icon00039804_a.1.g00001.1
FANhyb_rscf00001975.1.g00001.1
XP_011468213.1
XP_004290128.1
XP_004304240.1
FANhyb_rscf00000266.1.g00011.1
XP_004307972.1
FANhyb_rscf00002045.1.g00001.1
XP_004302043.1
XP_004289188.1
XP_004297474.1
FANhyb_icon00004970_a.1.g00001.1
XP_004293921.1
XP_004290230.1
XP_004302407.1
XP_004291186.1
XP_004290697.1
XP_004288509.1
XP_011463574.1
XP_004309482.1
XP_004302419.1
XP_004295157.1
XP_011466104.1
FANhyb_rscf00004204.1.g00001.1
FANhyb_icon00015983_a.1.g00001.1
XP_004296555.1
XP_004294029.1
FANhyb_icon00025935_a.1.g00001.1
XP_004287395.1
XP_004302420.1
FANhyb_rscf00001263.1.g00002.1
FANhyb_rscf00003449.1.g00001.1
FANhyb_rscf00000177.1.g00009.1
FANhyb_rscf00000263.1.g00004.1
XP_004303182.1
XP_004289659.1
XP_004287583.1
XP_011466787.1
FANhyb_rscf00004968.1.g00001.1
FANhyb_rscf00000076.1.g00003.1
FANhyb_rscf00000682.1.g00004.1
XP_004296446.1
FANhyb_rscf00001415.1.g00003.1
XP_004303698.1
FANhyb_icon18346655_o.1.g00001.1
XP_011469273.1
FANhyb_rscf00000624.1.g00008.1
FANhyb_rscf00001079.1.g00004.1
XP_004293412.1
FANhyb_rscf00000042.1.g00004.1
XP_004287472.1
FANhyb_rscf00000176.1.g00010.1
FANhyb_rscf00001750.1.g00001.1
XP_004288528.1
XP_004300323.1
XP_011463692.1
XP_011462254.1
FANhyb_rscf00000266.1.g00006.1
FANhyb_rscf00000669.1.g00003.1
XP_004300030.1
FANhyb_icon00011242_a.1.g00001.1
XP_004306503.1
XP_004302676.1
XP_004296397.1
FANhyb_rscf00000592.1.g00006.1
XP_004288206.1
FANhyb_rscf00004608.1.g00001.1
FANhyb_rscf00000556.1.g00009.1
XP_004302689.1
XP_004289250.1
FANhyb_rscf00000110.1.g00009.1
FANhyb_rscf00005682.1.g00002.1
XP_011469037.1
FANhyb_rscf00002018.1.g00001.1
FANhyb_rscf00000115.1.g00007.1
FANhyb_rscf00000251.1.g00014.1
FANhyb_icon00042521_a.1.g00001.1
XP_004296583.1
FANhyb_rscf00006107.1.g00001.1
XP_004302532.1
FANhyb_rscf00000495.1.g00003.1
XP_011467676.1
XP_011466072.1
XP_004308576.1
FANhyb_icon00054238_a.1.g00001.1
XP_004292610.1
XP_004297549.1
FANhyb_rscf00000073.1.g00001.1
XP_004290369.1
XP_004290762.1
FANhyb_icon17921837_r.1.g00001.1
XP_004288436.1
FANhyb_rscf00000352.1.g00009.1
FANhyb_rscf00006325.1.g00001.1
FANhyb_rscf00000124.1.g00005.1
XP_004293441.1
XP_004289755.1
FANhyb_rscf00000980.1.g00003.1
XP_004299094.1
XP_004291285.2
FANhyb_rscf00000207.1.g00012.1
FANhyb_rscf00000311.1.g00010.1
XP_004303039.1
XP_004287805.1
XP_011463434.1
FANhyb_rscf00001195.1.g00003.1
FANhyb_rscf00000329.1.g00005.1
FANhyb_rscf00001264.1.g00001.1
XP_004307619.1
FANhyb_icon00005872_a.1.g00001.1
XP_004293363.1
FANhyb_icon00031506_a.1.g00001.1
FANhyb_rscf00001104.1.g00003.1

## Sheet: 207
207 common elements in "ASB/DSB" and "RLB/DSB":
XP_004307632.1
FANhyb_rscf00000098.1.g00023.1
XP_004301686.1
FANhyb_rscf00000374.1.g00004.1
FANhyb_rscf00000152.1.g00010.1
XP_004299779.1
FANhyb_icon00002169_a.1.g00001.1
FANhyb_rscf00000014.1.g00011.1
XP_004307870.1
FANhyb_rscf00000912.1.g00001.1
FANhyb_rscf00007076.1.g00001.1
FANhyb_rscf00001217.1.g00004.1
XP_004306930.1
XP_004294198.1
FANhyb_rscf00000166.1.g00009.1
XP_004288717.1
FANhyb_rscf00005241.1.g00001.1
XP_011466270.1
FANhyb_rscf00000008.1.g00024.1
FANhyb_rscf00000609.1.g00002.1
FANhyb_rscf00000102.1.g00018.1
FANhyb_rscf00000329.1.g00010.1
XP_004307832.1
FANhyb_icon16706223_s.1.g00001.1
XP_004306844.1
XP_004307740.1
XP_004290183.1
FANhyb_rscf00000011.1.g00011.1
XP_004310044.1
XP_011457987.1
XP_011465109.1
XP_011469613.1
XP_004294572.1
XP_004297521.1
XP_004289874.1
FANhyb_rscf00002957.1.g00001.1
FANhyb_rscf00004763.1.g00001.1
FANhyb_rscf00001426.1.g00001.1
XP_004296940.1
FANhyb_rscf00000225.1.g00002.1
FANhyb_rscf00000421.1.g00006.1
XP_004289948.1
XP_011461270.1
XP_004306175.2
FANhyb_rscf00000557.1.g00003.1
XP_004307343.1
XP_011457871.1
XP_004299199.1
XP_004299389.1
FANhyb_rscf00000239.1.g00005.1
XP_004287121.1
FANhyb_rscf00000152.1.g00014.1
XP_004291566.1
FANhyb_rscf00001597.1.g00003.1
XP_004296439.1
XP_004309551.1
FANhyb_rscf00000003.1.g00039.1
XP_004300454.1
XP_004288618.1
FANhyb_rscf00000463.1.g00008.1
XP_004293872.1
XP_004287561.1
XP_004289653.1
XP_011457824.1
FANhyb_rscf00000092.1.g00015.1
XP_011460545.1
XP_011464659.1
XP_011465030.1
FANhyb_icon00002663_a.1.g00001.1
XP_011466737.1
XP_004305038.1
XP_004307288.1
FANhyb_rscf00001707.1.g00002.1
FANhyb_rscf00000278.1.g00004.1
XP_004288915.1
XP_004292921.1
XP_004309829.1
FANhyb_rscf00000011.1.g00008.1
XP_004308063.1
XP_004289285.1
FANhyb_rscf00000291.1.g00002.1
XP_004294179.1
FANhyb_rscf00004094.1.g00001.1
XP_004299114.1
XP_004291952.1
XP_011459559.1
XP_004294168.1
XP_004299788.1
XP_011459107.1
FANhyb_rscf00000676.1.g00002.1
XP_011458268.1
XP_011459934.1
XP_004296683.1
XP_004287571.1
XP_004288411.1
FANhyb_rscf00001346.1.g00002.1
XP_004291039.1
FANhyb_rscf00001375.1.g00001.1
XP_004304520.1
XP_004301060.1
XP_004289043.1
XP_004307637.1
FANhyb_icon00000422_a.1.g00001.1
XP_004291571.1
XP_004293566.2
FANhyb_rscf00000428.1.g00008.1
FANhyb_rscf00000045.1.g00003.1
XP_004296086.1
FANhyb_rscf00000416.1.g00002.1
XP_004300629.1
FANhyb_rscf00000420.1.g00006.1
YP_004286097.1
FANhyb_rscf00000482.1.g00003.1
FANhyb_rscf00000413.1.g00012.1
FANhyb_rscf00000105.1.g00001.1
XP_004293648.1
XP_004289881.1
XP_004297634.1
XP_004291312.1
FANhyb_icon00001805_a.1.g00001.1
FANhyb_rscf00004831.1.g00001.1
XP_011467824.1
YP_004286088.1
FANhyb_rscf00003860.1.g00002.1
FANhyb_rscf00000269.1.g00006.1
FANhyb_rscf00001125.1.g00002.1
FANhyb_rscf00000069.1.g00003.1
XP_004294359.1
XP_004290871.1
XP_004298934.1
FANhyb_rscf00003780.1.g00001.1
XP_011470332.1
FANhyb_rscf00005365.1.g00001.1
NP_001269275.1
FANhyb_rscf00000962.1.g00002.1
FANhyb_rscf00000031.1.g00016.1
FANhyb_rscf00007396.1.g00002.1
FANhyb_rscf00000166.1.g00017.1
XP_004300672.1
XP_004289525.1
FANhyb_rscf00000027.1.g00001.1
XP_004299818.1
XP_004306579.1
FANhyb_rscf00001465.1.g00003.1
XP_004299923.1
FANhyb_rscf00000003.1.g00025.1
XP_004295742.1
XP_004310079.1
XP_004299087.1
FANhyb_rscf00002270.1.g00001.1
XP_004297382.1
FANhyb_rscf00000654.1.g00001.1
FANhyb_rscf00000821.1.g00001.1
XP_004298866.1
XP_004291746.1
XP_004288772.2
YP_004286087.1
FANhyb_icon00049590_a.1.g00001.1
FANhyb_rscf00001743.1.g00003.1
FANhyb_rscf00000034.1.g00008.1
FANhyb_icon00013098_a.1.g00001.1
FANhyb_rscf00000383.1.g00002.1
XP_004300170.1
FANhyb_rscf00000087.1.g00009.1
XP_004302180.1
YP_004286108.1
XP_011465624.1
FANhyb_rscf00001370.1.g00001.1
FANhyb_rscf00000335.1.g00003.1
XP_004306500.1
FANhyb_rscf00002434.1.g00001.1
FANhyb_rscf00001243.1.g00002.1
XP_004294696.1
XP_004299336.1
FANhyb_rscf00000080.1.g00002.1
XP_011469672.1
XP_004291451.2
XP_004287321.1
XP_004307984.1
FANhyb_rscf00000022.1.g00001.1
XP_004303736.1
FANhyb_rscf00001311.1.g00003.1
FANhyb_rscf00000126.1.g00003.1
FANhyb_rscf00000001.1.g00003.1
XP_004306517.1
FANhyb_icon00001449_a.1.g00001.1
XP_004301348.2
FANhyb_rscf00000925.1.g00006.1
FANhyb_rscf00000048.1.g00012.1
XP_004302648.1
FANhyb_rscf00001780.1.g00001.1
XP_004293563.1
FANhyb_rscf00000159.1.g00006.1
FANhyb_rscf00000027.1.g00013.1
FANhyb_rscf00000176.1.g00003.1
FANhyb_rscf00005433.1.g00001.1
XP_004297810.1
FANhyb_rscf00004323.1.g00001.1
FANhyb_rscf00006369.1.g00002.1
XP_004297630.1
FANhyb_rscf00001190.1.g00001.1
XP_004309255.1
FANhyb_rscf00002429.1.g00001.1
FANhyb_rscf00000011.1.g00007.1
XP_004297134.2
XP_004307401.1
XP_004307317.1

## Sheet: 161
161 elements included exclusively in "RLB/ASB":
FANhyb_rscf00001394.1.g00002.1
FANhyb_rscf00000704.1.g00001.1
FANhyb_icon00034554_a.1.g00001.1
XP_004308124.1
XP_004304372.1
FANhyb_rscf00002990.1.g00002.1
FANhyb_icon18984197_o.1.g00001.1
FANhyb_icon00000415_a.1.g00001.1
XP_011461895.1
FANhyb_rscf00006912.1.g00001.1
FANhyb_icon00008941_a.1.g00001.1
FANhyb_rscf00003111.1.g00001.1
FANhyb_rscf00001949.1.g00001.1
FANhyb_rscf00001679.1.g00002.1
XP_004291218.1
XP_011463976.1
FANhyb_rscf00006252.1.g00001.1
XP_011468211.1
XP_004293334.1
FANhyb_icon00010667_a.1.g00001.1
FANhyb_rscf00000005.1.g00042.1
XP_004299591.1
XP_004302752.1
XP_004308696.1
XP_004299627.1
XP_004297633.1
FANhyb_rscf00000172.1.g00007.1
XP_011464026.1
XP_004309976.1
XP_004303579.1
FANhyb_rscf00001296.1.g00003.1
XP_004289667.1
FANhyb_rscf00000215.1.g00013.1
FANhyb_rscf00000464.1.g00001.1
FANhyb_icon00003290_a.1.g00001.1
FANhyb_rscf00001169.1.g00004.1
XP_011468987.1
XP_004303908.1
XP_004307120.1
XP_011465074.1
XP_004298337.1
XP_004299712.1
FANhyb_rscf00000016.1.g00030.1
FANhyb_rscf00000060.1.g00013.1
XP_004296910.1
XP_011467620.1
XP_004291402.1
XP_004296432.1
FANhyb_rscf00000850.1.g00004.1
FANhyb_icon00000299_a.1.g00001.1
FANhyb_rscf00003845.1.g00001.1
XP_004288340.1
FANhyb_rscf00001561.1.g00001.1
FANhyb_rscf00000046.1.g00007.1
XP_004304385.1
FANhyb_icon19101065_o.1.g00001.1
FANhyb_rscf00000003.1.g00023.1
FANhyb_rscf00000482.1.g00001.1
XP_004297712.1
FANhyb_rscf00000419.1.g00001.1
XP_004293926.1
FANhyb_icon00004728_a.1.g00001.1
XP_004308454.1
XP_004306935.1
FANhyb_rscf00000049.1.g00014.1
XP_011458496.1
FANhyb_icon00007738_a.1.g00001.1
XP_004290446.1
FANhyb_icon00001981_a.1.g00001.1
XP_011463569.1
FANhyb_icon00023192_a.1.g00001.1
FANhyb_rscf00000062.1.g00009.1
FANhyb_rscf00000463.1.g00012.1
XP_011470420.1
FANhyb_icon00000193_a.1.g00001.1
FANhyb_rscf00007191.1.g00001.1
FANhyb_rscf00000084.1.g00006.1
FANhyb_rscf00002253.1.g00001.1
FANhyb_rscf00000351.1.g00008.1
XP_011459270.1
XP_004307512.1
XP_004292013.1
XP_004307232.1
FANhyb_rscf00003174.1.g00001.1
XP_004297568.1
XP_004293522.1
XP_011466322.1
XP_004296708.1
FANhyb_icon00000056_a.1.g00001.1
XP_011465582.1
FANhyb_icon00013915_a.1.g00001.1
XP_004293515.1
XP_004304355.1
XP_011458041.1
XP_004287197.1
FANhyb_rscf00001204.1.g00005.1
XP_004290983.1
XP_004296990.1
XP_004298882.1
FANhyb_icon00043005_a.1.g00001.1
XP_004308057.1
FANhyb_icon00021712_a.1.g00001.1
FANhyb_rscf00001496.1.g00001.1
FANhyb_rscf00002012.1.g00001.1
FANhyb_rscf00000002.1.g00027.1
XP_011466710.1
XP_004296487.1
FANhyb_rscf00000335.1.g00013.1
FANhyb_icon00005362_a.1.g00001.1
FANhyb_rscf00000078.1.g00010.1
XP_004287247.1
FANhyb_rscf00000056.1.g00001.1
XP_004292794.1
XP_004299148.1
XP_004293169.1
FANhyb_icon00008859_a.1.g00001.1
XP_004287417.1
FANhyb_rscf00001358.1.g00002.1
XP_004291436.1
FANhyb_rscf00000036.1.g00020.1
XP_004288251.1
XP_004291984.1
FANhyb_rscf00001167.1.g00001.1
XP_004297795.1
FANhyb_icon18304963_o.1.g00001.1
XP_004287627.1
FANhyb_rscf00000086.1.g00005.1
XP_004307646.1
FANhyb_rscf00000041.1.g00013.1
FANhyb_icon00000108_a.1.g00003.1
FANhyb_rscf00000007.1.g00023.1
FANhyb_rscf00004899.1.g00001.1
FANhyb_rscf00000524.1.g00001.1
FANhyb_rscf00000976.1.g00002.1
FANhyb_rscf00006014.1.g00001.1
FANhyb_rscf00000021.1.g00034.1
FANhyb_rscf00000722.1.g00003.1
XP_011466940.1
XP_004304403.1
FANhyb_icon18995685_o.1.g00001.1
XP_004303441.1
XP_011467590.1
FANhyb_rscf00002696.1.g00001.1
FANhyb_rscf00004357.1.g00001.1
FANhyb_icon20643568_s.1.g00001.1
XP_004299230.1
XP_011457930.1
XP_004309837.1
FANhyb_rscf00000032.1.g00006.1
XP_004300630.1
FANhyb_icon00009089_a.1.g00001.1
XP_004297655.1
FANhyb_rscf00001548.1.g00003.1
XP_004303539.1
FANhyb_rscf00000079.1.g00001.1
XP_011458245.1
XP_011464973.1
XP_004302671.1
FANhyb_rscf00000109.1.g00017.1
FANhyb_rscf00000085.1.g00003.1
FANhyb_rscf00002637.1.g00001.1

## Sheet: 98
98 elements included exclusively in "RLB/DSB":
XP_004303183.1
FANhyb_icon00004730_a.1.g00001.1
FANhyb_rscf00000264.1.g00010.1
XP_004310149.1
FANhyb_icon00005243_a.1.g00001.1
XP_004290332.1
FANhyb_rscf00000093.1.g00005.1
FANhyb_icon00004233_a.1.g00001.1
XP_011467773.1
FANhyb_icon00000600_a.1.g00001.1
FANhyb_rscf00000004.1.g00047.1
FANhyb_rscf00000761.1.g00004.1
FANhyb_rscf00000044.1.g00001.1
FANhyb_rscf00001403.1.g00001.1
XP_004287724.1
XP_004303100.1
XP_004310163.1
XP_004290069.1
FANhyb_rscf00000185.1.g00008.1
XP_011459170.1
FANhyb_rscf00001173.1.g00005.1
XP_004300291.1
XP_011459383.1
FANhyb_rscf00000025.1.g00006.1
FANhyb_rscf00001041.1.g00001.1
XP_011460181.1
XP_011458708.1
XP_004295910.1
XP_004297124.1
FANhyb_rscf00001767.1.g00002.1
FANhyb_rscf00000002.1.g00038.1
FANhyb_icon00000158_a.1.g00001.1
FANhyb_rscf00005373.1.g00001.1
FANhyb_rscf00000122.1.g00010.1
XP_011465532.1
XP_004306439.1
FANhyb_rscf00000018.1.g00011.1
FANhyb_rscf00000194.1.g00006.1
XP_011465103.1
XP_011458881.1
XP_004287489.1
FANhyb_rscf00001057.1.g00004.1
FANhyb_rscf00001124.1.g00002.1
FANhyb_rscf00001342.1.g00003.1
FANhyb_rscf00000258.1.g00001.1
FANhyb_icon00003658_a.1.g00001.1
XP_011470044.1
XP_004299727.1
FANhyb_rscf00000311.1.g00001.1
XP_004302896.1
FANhyb_rscf00004861.1.g00001.1
FANhyb_icon16812173_o.1.g00001.1
XP_004303340.1
XP_004302828.1
XP_004296001.1
FANhyb_rscf00000654.1.g00006.1
XP_004290308.1
XP_004301238.1
FANhyb_icon00047190_a.1.g00001.1
YP_004286140.1
XP_004303022.1
XP_004287814.1
FANhyb_rscf00000008.1.g00048.1
FANhyb_icon00011060_a.1.g00001.1
XP_011459397.1
FANhyb_rscf00007356.1.g00001.1
FANhyb_icon00042281_a.1.g00001.1
FANhyb_icon00000525_a.1.g00001.1
XP_011458045.1
FANhyb_rscf00000228.1.g00004.1
FANhyb_rscf00001116.1.g00002.1
XP_004308926.1
FANhyb_rscf00002213.1.g00002.1
XP_004303253.1
FANhyb_icon00005785_a.1.g00001.1
XP_004300037.1
XP_004289502.1
FANhyb_icon00000233_a.1.g00001.1
FANhyb_rscf00000830.1.g00002.1
XP_011465081.1
FANhyb_rscf00000087.1.g00005.1
NP_001274347.1
XP_004299721.1
XP_004302009.1
XP_004304620.2
XP_004307238.1
XP_004306706.1
FANhyb_rscf00002286.1.g00003.1
FANhyb_rscf00000217.1.g00002.1
FANhyb_rscf00000219.1.g00018.1
XP_011468066.1
XP_004288531.1
FANhyb_icon00054362_a.1.g00001.1
FANhyb_rscf00000119.1.g00020.1
FANhyb_icon00014271_a.1.g00001.1
XP_004309662.1
FANhyb_rscf00000390.1.g00012.1
FANhyb_icon00037348_a.1.g00001.1

## Sheet: 45
45 common elements in "ASB/DSB", "RLB/DSB" and "RLB/ASB":
FANhyb_rscf00000173.1.g00014.1
XP_011462288.1
XP_004299681.1
XP_004308064.1
XP_011459096.1
XP_004290829.1
XP_004287727.1
XP_004287213.1
XP_004303212.1
XP_011457729.1
XP_004290656.1
XP_011469062.1
FANhyb_rscf00000195.1.g00003.1
XP_011461273.1
XP_004293657.1
XP_004294372.1
XP_004309669.1
FANhyb_icon00000223_a.1.g00001.1
XP_011464492.1
XP_011458730.1
FANhyb_rscf00000250.1.g00008.1
FANhyb_rscf00000381.1.g00009.1
XP_004296391.1
FANhyb_rscf00007251.1.g00001.1
XP_004290445.1
XP_004305872.1
FANhyb_rscf00000264.1.g00012.1
FANhyb_rscf00000078.1.g00004.1
XP_004304578.1
FANhyb_icon16846536_o.1.g00001.1
FANhyb_rscf00001046.1.g00002.1
XP_011457929.1
YP_004286132.1
XP_004290303.1
XP_011461452.1
FANhyb_rscf00003898.1.g00001.1
XP_004289711.1
FANhyb_icon00031022_a.1.g00001.1
FANhyb_rscf00000118.1.g00001.1
XP_011468291.1
XP_011461303.1
FANhyb_rscf00006771.1.g00001.1
XP_011468925.1
FANhyb_rscf00002113.1.g00002.1
XP_004303137.1

## Sheet: 13
13 common elements in "RLB/DSB" and "RLB/ASB":
FANhyb_rscf00005475.1.g00002.1
XP_011460327.1
FANhyb_rscf00004088.1.g00001.1
XP_004305293.1
FANhyb_rscf00000658.1.g00007.1
XP_004287846.2
XP_004308648.1
XP_004298793.1
FANhyb_icon00000880_a.1.g00001.1
XP_004288018.1
XP_004306542.1
XP_011464972.1
XP_004307451.1
