# Supplementary material for: Phenotypic analysis combined with tandem mass tags (TMT) labeling reveal the heterogeneity of strawberry stolon buds
Source: BMC Plant Biol. 2019 Nov 19;19:505. doi: 10.1186/s12870-019-2096-0 (PMC6862844; doi:10.1186/s12870-019-2096-0)
Supplement: Supplementary file 18 — Additional file 18: Table S9. GO analysis of ASB (N) vs DSB (M). [file 12870_2019_2096_MOESM18_ESM.xlsx]

## Sheet: BP
Level	GO_ID	Term	Type	Seqs_Num	Sequences
1	GO:0008150	biological_process	Biological Process	553	FANhyb_rscf00000087.1.g00004.1,FANhyb_rscf00000157.1.g00010.1,XP_004287342.1,XP_004298777.1,XP_004305372.2,FANhyb_rscf00000291.1.g00002.1,XP_004289559.1,XP_004299199.1,XP_011460545.1,FANhyb_icon00026897_a.1.g00001.1,XP_004310044.1,XP_011459107.1,XP_011461303.1,XP_004294692.1,XP_004299004.1,FANhyb_rscf00000491.1.g00003.1,XP_004296687.1,XP_004296479.1,XP_004291754.1,FANhyb_rscf00000522.1.g00007.1,X…
2	GO:0000003	reproduction	Biological Process	10	FANhyb_rscf00005365.1.g00001.1,XP_004291571.1,XP_004306981.1,XP_004307223.1,FANhyb_rscf00001465.1.g00003.1,XP_004295148.1,XP_004287395.1,XP_011469166.1,FANhyb_rscf00001426.1.g00001.1,XP_004291754.1
2	GO:0008152	metabolic process	Biological Process	448	FANhyb_rscf00000291.1.g00002.1,XP_004289559.1,XP_004299199.1,XP_011460545.1,FANhyb_icon00026897_a.1.g00001.1,XP_004310044.1,XP_004294692.1,FANhyb_rscf00000491.1.g00003.1,XP_004296687.1,XP_004296479.1,XP_004291754.1,FANhyb_rscf00000522.1.g00007.1,XP_004287907.1,XP_004290803.1,XP_004299114.1,FANhyb_icon00001469_a.1.g00001.1,XP_004297284.1,XP_004303527.1,XP_004296683.1,FANhyb_rscf00000069.1.g00019.1…
2	GO:0002376	immune system process	Biological Process	2	XP_004304201.1,FANhyb_rscf00000134.1.g00015.1
2	GO:0040007	growth	Biological Process	2	XP_011468207.1,XP_004295148.1
2	GO:0009987	cellular process	Biological Process	351	XP_004298777.1,XP_004305372.2,FANhyb_rscf00000291.1.g00002.1,XP_004289559.1,XP_004299199.1,XP_011460545.1,FANhyb_icon00026897_a.1.g00001.1,XP_004310044.1,XP_011459107.1,XP_011461303.1,XP_004294692.1,XP_004299004.1,XP_004296687.1,XP_004296479.1,XP_004291754.1,FANhyb_rscf00000522.1.g00007.1,XP_004287907.1,XP_004290803.1,XP_004299114.1,FANhyb_icon00001469_a.1.g00001.1,XP_004297284.1,XP_004303527.1,X…
2	GO:0022414	reproductive process	Biological Process	10	FANhyb_rscf00005365.1.g00001.1,XP_004291571.1,XP_004306981.1,XP_004307223.1,FANhyb_rscf00001465.1.g00003.1,XP_004295148.1,XP_004287395.1,XP_011469166.1,FANhyb_rscf00001426.1.g00001.1,XP_004291754.1
2	GO:0023052	signaling	Biological Process	10	XP_011461303.1,XP_004294692.1,FANhyb_icon00005872_a.1.g00001.1,FANhyb_rscf00000080.1.g00002.1,XP_004287452.1,FANhyb_rscf00000115.1.g00007.1,FANhyb_rscf00005501.1.g00001.1,XP_004289043.1,XP_004302648.1,FANhyb_rscf00002242.1.g00001.1
2	GO:0032501	multicellular organismal process	Biological Process	28	XP_011469166.1,FANhyb_rscf00000110.1.g00009.1,FANhyb_rscf00000125.1.g00013.1,XP_004299199.1,FANhyb_rscf00000017.1.g00007.1,XP_004290921.1,XP_004295148.1,XP_004303813.1,XP_004299741.1,XP_004287973.1,FANhyb_rscf00000011.1.g00011.1,XP_004288645.1,XP_004299114.1,XP_004305769.1,FANhyb_rscf00005365.1.g00001.1,XP_004291571.1,XP_004306981.1,XP_004307223.1,FANhyb_rscf00001465.1.g00003.1,XP_004287395.1,FAN…
2	GO:0032502	developmental process	Biological Process	33	XP_004302648.1,XP_011469166.1,FANhyb_rscf00000110.1.g00009.1,FANhyb_rscf00000125.1.g00013.1,XP_004299199.1,XP_004300798.1,FANhyb_rscf00000017.1.g00007.1,XP_004290921.1,XP_004295148.1,XP_004303813.1,XP_004299741.1,XP_004287973.1,FANhyb_rscf00000011.1.g00011.1,XP_004288645.1,XP_004299114.1,XP_004305769.1,FANhyb_rscf00005365.1.g00001.1,XP_004291571.1,XP_004306981.1,XP_004307223.1,XP_011468207.1,FANh…
2	GO:0040011	locomotion	Biological Process	1	XP_004306981.1
2	GO:0048518	positive regulation of biological process	Biological Process	4	XP_011467012.1,XP_011460107.1,XP_004296687.1,XP_004290689.1
2	GO:0048519	negative regulation of biological process	Biological Process	15	XP_004296687.1,FANhyb_rscf00000069.1.g00019.1,FANhyb_rscf00000295.1.g00005.1,FANhyb_rscf00000686.1.g00005.1,XP_004302471.1,XP_004287513.1,FANhyb_rscf00001426.1.g00001.1,FANhyb_rscf00000416.1.g00002.1,XP_004302910.1,XP_004296439.1,FANhyb_icon00001339_a.1.g00001.1,FANhyb_rscf00000134.1.g00015.1,FANhyb_rscf00000395.1.g00012.1,XP_004294313.1,XP_004291754.1
2	GO:0050789	regulation of biological process	Biological Process	65	XP_011461303.1,XP_004294692.1,XP_004296687.1,XP_004296479.1,FANhyb_rscf00000069.1.g00019.1,FANhyb_icon00005872_a.1.g00001.1,FANhyb_rscf00000080.1.g00002.1,XP_004287452.1,FANhyb_rscf00000115.1.g00007.1,FANhyb_rscf00000009.1.g00006.1,FANhyb_rscf00000027.1.g00001.1,XP_004294027.1,FANhyb_rscf00001346.1.g00002.1,XP_004302148.1,FANhyb_rscf00000295.1.g00005.1,FANhyb_rscf00000686.1.g00005.1,XP_004302471.…
2	GO:0050896	response to stimulus	Biological Process	68	XP_011461303.1,XP_004294692.1,XP_004287781.2,FANhyb_rscf00000025.1.g00024.1,NP_001269275.1,FANhyb_rscf00006325.1.g00001.1,XP_004290369.1,XP_004297382.1,XP_004289981.1,XP_011460622.1,FANhyb_icon00005872_a.1.g00001.1,FANhyb_rscf00000080.1.g00002.1,XP_004287452.1,FANhyb_rscf00000115.1.g00007.1,FANhyb_rscf00001170.1.g00001.1,XP_004294179.1,XP_004297005.1,XP_011459934.1,FANhyb_rscf00000014.1.g00011.1,…
2	GO:0051179	localization	Biological Process	63	FANhyb_rscf00001170.1.g00001.1,XP_004295773.1,XP_004302701.1,XP_004287213.1,FANhyb_rscf00001426.1.g00001.1,FANhyb_icon00006234_a.1.g00001.1,FANhyb_rscf00000176.1.g00003.1,FANhyb_rscf00000252.1.g00011.1,FANhyb_rscf00000374.1.g00004.1,FANhyb_rscf00001370.1.g00001.1,FANhyb_rscf00004976.1.g00001.1,XP_004288509.1,XP_004290074.1,XP_004290697.1,XP_004291186.1,XP_004292610.1,XP_004299005.1,XP_004304428.1…
2	GO:0051704	multi-organism process	Biological Process	7	XP_004289981.1,XP_011460622.1,FANhyb_rscf00000134.1.g00015.1,XP_004307914.1,XP_004304201.1,XP_004295148.1,XP_004306981.1
2	GO:0065007	biological regulation	Biological Process	74	XP_011461303.1,XP_004294692.1,XP_004296687.1,XP_004296479.1,XP_004296683.1,FANhyb_rscf00000069.1.g00019.1,FANhyb_icon00005872_a.1.g00001.1,FANhyb_rscf00000080.1.g00002.1,XP_004287452.1,FANhyb_rscf00000115.1.g00007.1,FANhyb_rscf00000009.1.g00006.1,FANhyb_rscf00000027.1.g00001.1,XP_004294027.1,FANhyb_rscf00001346.1.g00002.1,XP_004302148.1,FANhyb_rscf00000295.1.g00005.1,FANhyb_rscf00000686.1.g00005.…
2	GO:0071840	cellular component organization or biogenesis	Biological Process	50	FANhyb_rscf00000087.1.g00004.1,FANhyb_rscf00000157.1.g00010.1,XP_004287342.1,XP_004298777.1,XP_004305372.2,XP_004299004.1,XP_004296479.1,XP_004296683.1,FANhyb_rscf00000125.1.g00013.1,FANhyb_rscf00000068.1.g00002.1,FANhyb_rscf00000173.1.g00014.1,FANhyb_rscf00000294.1.g00011.1,XP_004287213.1,XP_011460943.1,XP_004292921.1,XP_004297005.1,XP_004294179.1,FANhyb_rscf00000295.1.g00005.1,FANhyb_rscf000006…
2	GO:0098754	detoxification	Biological Process	4	FANhyb_rscf00000381.1.g00009.1,XP_004288411.1,XP_004300681.1,XP_004287666.1
3	GO:0055114	oxidation-reduction process	Biological Process	93	FANhyb_rscf00000032.1.g00011.1,FANhyb_rscf00000034.1.g00008.1,FANhyb_rscf00000286.1.g00003.1,FANhyb_rscf00001581.1.g00003.1,XP_004289711.1,XP_004303182.1,FANhyb_rscf00000076.1.g00002.1,YP_004286132.1,XP_011458986.1,XP_004287395.1,XP_004287805.1,XP_004290445.1,FANhyb_rscf00000001.1.g00001.1,YP_004286097.1,YP_004286153.1,FANhyb_rscf00000416.1.g00002.1,FANhyb_icon00001339_a.1.g00001.1,FANhyb_icon000…
3	GO:0006807	nitrogen compound metabolic process	Biological Process	213	FANhyb_rscf00000291.1.g00002.1,XP_004289559.1,XP_004299199.1,XP_011460545.1,FANhyb_icon00026897_a.1.g00001.1,XP_004310044.1,XP_004294692.1,XP_004296687.1,XP_004296479.1,XP_004291754.1,FANhyb_rscf00000522.1.g00007.1,XP_004287907.1,XP_004290803.1,XP_004299114.1,FANhyb_icon00001469_a.1.g00001.1,XP_004297284.1,XP_004303527.1,XP_004296683.1,FANhyb_rscf00000069.1.g00019.1,XP_004304642.1,FANhyb_icon0004…
3	GO:0009056	catabolic process	Biological Process	36	FANhyb_rscf00000491.1.g00003.1,XP_004296687.1,FANhyb_rscf00000069.1.g00019.1,FANhyb_rscf00007251.1.g00001.1,FANhyb_rscf00000034.1.g00008.1,XP_004287213.1,FANhyb_rscf00002783.1.g00001.1,FANhyb_icon00049590_a.1.g00001.1,FANhyb_rscf00000435.1.g00002.1,XP_004290303.1,XP_004297699.1,XP_004306579.1,XP_004307020.1,XP_011460910.1,FANhyb_rscf00000929.1.g00002.1,XP_004304642.1,FANhyb_rscf00000033.1.g00024.…
3	GO:0009058	biosynthetic process	Biological Process	160	FANhyb_rscf00000291.1.g00002.1,XP_004289559.1,XP_004299199.1,XP_011460545.1,FANhyb_icon00026897_a.1.g00001.1,XP_004310044.1,FANhyb_icon00042639_a.1.g00001.1,XP_004287511.1,FANhyb_rscf00000032.1.g00011.1,XP_004294168.1,FANhyb_rscf00000080.1.g00002.1,FANhyb_rscf00000135.1.g00004.1,XP_004297255.1,FANhyb_rscf00000929.1.g00002.1,XP_004305371.1,XP_004300170.1,XP_004300454.1,XP_011458268.1,FANhyb_rscf00…
3	GO:0009892	negative regulation of metabolic process	Biological Process	14	XP_004296687.1,FANhyb_rscf00000069.1.g00019.1,FANhyb_rscf00000295.1.g00005.1,FANhyb_rscf00000686.1.g00005.1,XP_004302471.1,XP_004287513.1,FANhyb_rscf00000416.1.g00002.1,XP_004302910.1,XP_004296439.1,FANhyb_icon00001339_a.1.g00001.1,FANhyb_rscf00000134.1.g00015.1,FANhyb_rscf00000395.1.g00012.1,XP_004294313.1,XP_004291754.1
3	GO:0009893	positive regulation of metabolic process	Biological Process	3	XP_011467012.1,XP_011460107.1,XP_004296687.1
3	GO:0019222	regulation of metabolic process	Biological Process	42	XP_004296687.1,XP_004296479.1,FANhyb_rscf00000069.1.g00019.1,FANhyb_rscf00000295.1.g00005.1,FANhyb_rscf00000686.1.g00005.1,XP_004302471.1,XP_004287513.1,FANhyb_rscf00000232.1.g00002.1,FANhyb_rscf00000302.1.g00007.1,XP_004292548.1,XP_004293268.1,XP_004294179.1,XP_004302576.1,XP_004307087.1,XP_004307740.1,XP_011469921.1,FANhyb_rscf00000091.1.g00001.1,FANhyb_rscf00000421.1.g00006.1,FANhyb_rscf000007…
3	GO:0019748	secondary metabolic process	Biological Process	12	FANhyb_rscf00000381.1.g00009.1,XP_004307376.1,XP_004290595.1,XP_004307899.1,XP_011467012.1,FANhyb_rscf00000294.1.g00009.1,XP_004291620.1,XP_004303698.1,XP_004307039.1,XP_004302643.1,FANhyb_rscf00000033.1.g00024.1,XP_011457835.1
3	GO:0032259	methylation	Biological Process	14	FANhyb_rscf00000089.1.g00016.1,FANhyb_rscf00000257.1.g00003.1,FANhyb_rscf00000383.1.g00002.1,FANhyb_rscf00003898.1.g00001.1,FANhyb_rscf00004094.1.g00001.1,XP_004290595.1,XP_004293305.1,XP_004296982.1,XP_004300275.1,XP_004307223.1,XP_004307899.1,XP_004308063.1,XP_011470583.1,XP_004288717.1
3	GO:0042440	pigment metabolic process	Biological Process	1	XP_004303397.2
3	GO:0042445	hormone metabolic process	Biological Process	2	FANhyb_rscf00000927.1.g00007.1,XP_004302910.1
3	GO:0044237	cellular metabolic process	Biological Process	301	FANhyb_rscf00000291.1.g00002.1,XP_004289559.1,XP_004299199.1,XP_011460545.1,FANhyb_icon00026897_a.1.g00001.1,XP_004310044.1,XP_004294692.1,XP_004296687.1,XP_004296479.1,XP_004291754.1,FANhyb_rscf00000522.1.g00007.1,XP_004287907.1,XP_004290803.1,XP_004299114.1,FANhyb_icon00001469_a.1.g00001.1,XP_004297284.1,XP_004303527.1,XP_004296683.1,FANhyb_rscf00000069.1.g00019.1,XP_004304642.1,FANhyb_icon0004…
3	GO:0044238	primary metabolic process	Biological Process	270	FANhyb_rscf00000291.1.g00002.1,XP_004289559.1,XP_004299199.1,XP_011460545.1,FANhyb_icon00026897_a.1.g00001.1,XP_004310044.1,XP_004294692.1,FANhyb_rscf00000491.1.g00003.1,XP_004296687.1,XP_004296479.1,XP_004291754.1,FANhyb_rscf00000522.1.g00007.1,XP_004287907.1,XP_004290803.1,XP_004299114.1,FANhyb_icon00001469_a.1.g00001.1,XP_004297284.1,XP_004303527.1,XP_004296683.1,FANhyb_rscf00000069.1.g00019.1…
3	GO:0044281	small molecule metabolic process	Biological Process	86	FANhyb_rscf00007251.1.g00001.1,FANhyb_icon00000317_a.1.g00001.1,FANhyb_rscf00000032.1.g00011.1,FANhyb_rscf00000159.1.g00006.1,FANhyb_rscf00000268.1.g00005.1,XP_004304578.1,FANhyb_rscf00000023.1.g00019.1,XP_004287213.1,XP_004288419.1,FANhyb_rscf00000080.1.g00002.1,FANhyb_rscf00000135.1.g00004.1,XP_004297255.1,FANhyb_icon00049590_a.1.g00001.1,FANhyb_rscf00000435.1.g00002.1,XP_004290303.1,XP_0042976…
3	GO:0070085	glycosylation	Biological Process	1	FANhyb_rscf00000787.1.g00007.1
3	GO:0071704	organic substance metabolic process	Biological Process	316	FANhyb_rscf00000291.1.g00002.1,XP_004289559.1,XP_004299199.1,XP_011460545.1,FANhyb_icon00026897_a.1.g00001.1,XP_004310044.1,XP_004294692.1,FANhyb_rscf00000491.1.g00003.1,XP_004296687.1,XP_004296479.1,XP_004291754.1,FANhyb_rscf00000522.1.g00007.1,XP_004287907.1,XP_004290803.1,XP_004299114.1,FANhyb_icon00001469_a.1.g00001.1,XP_004297284.1,XP_004303527.1,XP_004296683.1,FANhyb_rscf00000069.1.g00019.1…
3	GO:0006955	immune response	Biological Process	2	XP_004304201.1,FANhyb_rscf00000134.1.g00015.1
3	GO:0016049	cell growth	Biological Process	2	XP_011468207.1,XP_004295148.1
3	GO:0048589	developmental growth	Biological Process	2	XP_011468207.1,XP_004295148.1
3	GO:0007059	chromosome segregation	Biological Process	1	XP_011459107.1
3	GO:0007017	microtubule-based process	Biological Process	2	XP_004299004.1,FANhyb_rscf00000347.1.g00008.1
3	GO:0010496	intercellular transport	Biological Process	1	XP_004302315.1
3	GO:0006457	protein folding	Biological Process	10	FANhyb_rscf00005365.1.g00001.1,XP_004291571.1,XP_004294947.1,XP_004299212.1,FANhyb_icon00001469_a.1.g00001.1,XP_004297188.1,XP_004300629.1,XP_004303527.1,XP_004307167.1,XP_004308050.1
3	GO:0007165	signal transduction	Biological Process	10	XP_011461303.1,XP_004294692.1,FANhyb_rscf00000115.1.g00007.1,FANhyb_rscf00005501.1.g00001.1,XP_004289043.1,XP_004302648.1,FANhyb_rscf00002242.1.g00001.1,FANhyb_icon00005872_a.1.g00001.1,FANhyb_rscf00000080.1.g00002.1,XP_004287452.1
3	GO:0006928	movement of cell or subcellular component	Biological Process	1	FANhyb_rscf00000347.1.g00008.1
3	GO:0007049	cell cycle	Biological Process	2	XP_004299004.1,XP_004290689.1
3	GO:0007154	cell communication	Biological Process	10	XP_011461303.1,XP_004294692.1,FANhyb_icon00005872_a.1.g00001.1,FANhyb_rscf00000080.1.g00002.1,XP_004287452.1,FANhyb_rscf00000115.1.g00007.1,FANhyb_rscf00005501.1.g00001.1,XP_004289043.1,XP_004302648.1,FANhyb_rscf00002242.1.g00001.1
3	GO:0016043	cellular component organization	Biological Process	45	XP_004298777.1,XP_004305372.2,XP_004299004.1,XP_004296479.1,XP_004296683.1,FANhyb_rscf00000125.1.g00013.1,FANhyb_rscf00000068.1.g00002.1,FANhyb_rscf00000173.1.g00014.1,FANhyb_rscf00000294.1.g00011.1,XP_004287213.1,XP_011460943.1,XP_004292921.1,XP_004297005.1,XP_004294179.1,FANhyb_rscf00000295.1.g00005.1,FANhyb_rscf00000686.1.g00005.1,XP_004302471.1,XP_004287513.1,XP_011470068.1,XP_004303813.1,XP_…
3	GO:0016458	gene silencing	Biological Process	6	FANhyb_rscf00000295.1.g00005.1,FANhyb_rscf00000686.1.g00005.1,XP_004302471.1,XP_004287513.1,XP_004291754.1,XP_004296439.1
3	GO:0019725	cellular homeostasis	Biological Process	8	FANhyb_rscf00000009.1.g00006.1,FANhyb_rscf00000027.1.g00001.1,XP_004294027.1,FANhyb_rscf00001346.1.g00002.1,XP_004302148.1,XP_004302154.1,FANhyb_rscf00000251.1.g00014.1,XP_004296457.1
3	GO:0022402	cell cycle process	Biological Process	2	XP_004299004.1,XP_004290689.1
3	GO:0044764	multi-organism cellular process	Biological Process	1	FANhyb_rscf00000134.1.g00015.1
3	GO:0048522	positive regulation of cellular process	Biological Process	3	XP_011460107.1,XP_004296687.1,XP_004290689.1
3	GO:0048523	negative regulation of cellular process	Biological Process	12	FANhyb_rscf00000295.1.g00005.1,FANhyb_rscf00000686.1.g00005.1,XP_004302471.1,XP_004287513.1,FANhyb_rscf00000416.1.g00002.1,XP_004302910.1,FANhyb_icon00001339_a.1.g00001.1,FANhyb_rscf00000134.1.g00015.1,FANhyb_rscf00000395.1.g00012.1,XP_004294313.1,XP_004291754.1,FANhyb_rscf00001426.1.g00001.1
3	GO:0048869	cellular developmental process	Biological Process	7	XP_004300798.1,XP_011468207.1,XP_004295148.1,XP_011469166.1,XP_004302648.1,FANhyb_rscf00001426.1.g00001.1,FANhyb_rscf00000087.1.g00004.1
3	GO:0050794	regulation of cellular process	Biological Process	55	XP_011461303.1,XP_004294692.1,XP_004296479.1,FANhyb_icon00005872_a.1.g00001.1,FANhyb_rscf00000080.1.g00002.1,XP_004287452.1,FANhyb_rscf00000115.1.g00007.1,FANhyb_rscf00000009.1.g00006.1,FANhyb_rscf00000027.1.g00001.1,XP_004294027.1,FANhyb_rscf00001346.1.g00002.1,XP_004302148.1,FANhyb_rscf00000295.1.g00005.1,FANhyb_rscf00000686.1.g00005.1,XP_004302471.1,XP_004287513.1,FANhyb_rscf00000232.1.g00002.…
3	GO:0051301	cell division	Biological Process	3	XP_004299004.1,XP_004290689.1,XP_004300798.1
3	GO:0051716	cellular response to stimulus	Biological Process	22	XP_011461303.1,XP_004294692.1,FANhyb_icon00005872_a.1.g00001.1,FANhyb_rscf00000080.1.g00002.1,XP_004287452.1,FANhyb_rscf00000115.1.g00007.1,FANhyb_rscf00001170.1.g00001.1,XP_004294179.1,XP_004297005.1,XP_011459934.1,FANhyb_rscf00000014.1.g00011.1,XP_004296086.1,XP_004296683.1,XP_004287571.1,FANhyb_rscf00005501.1.g00001.1,XP_004289043.1,XP_004302648.1,FANhyb_rscf00002242.1.g00001.1,XP_004288411.1,…
3	GO:0071554	cell wall organization or biogenesis	Biological Process	12	XP_004302749.1,FANhyb_rscf00000060.1.g00019.1,XP_004289981.1,XP_011460622.1,FANhyb_icon00012405_a.1.g00001.1,FANhyb_rscf00001263.1.g00002.1,FANhyb_rscf00002783.1.g00001.1,FANhyb_rscf00000787.1.g00007.1,FANhyb_rscf00000572.1.g00006.1,XP_004291468.1,XP_004294339.1,XP_004307653.1
3	GO:0003006	developmental process involved in reproduction	Biological Process	10	FANhyb_rscf00005365.1.g00001.1,XP_004291571.1,XP_004306981.1,XP_004307223.1,FANhyb_rscf00001465.1.g00003.1,XP_004295148.1,XP_004287395.1,XP_011469166.1,FANhyb_rscf00001426.1.g00001.1,XP_004291754.1
3	GO:0009856	pollination	Biological Process	2	XP_004295148.1,XP_004306981.1
3	GO:0010183	pollen tube guidance	Biological Process	1	XP_004306981.1
3	GO:0048573	photoperiodism, flowering	Biological Process	1	XP_004291754.1
3	GO:2000241	regulation of reproductive process	Biological Process	1	FANhyb_rscf00001426.1.g00001.1
3	GO:2000242	negative regulation of reproductive process	Biological Process	1	FANhyb_rscf00001426.1.g00001.1
3	GO:0007275	multicellular organism development	Biological Process	28	XP_011469166.1,XP_004299199.1,FANhyb_rscf00000017.1.g00007.1,XP_004290921.1,XP_004295148.1,XP_004303813.1,XP_004299741.1,XP_004287973.1,FANhyb_rscf00000011.1.g00011.1,XP_004288645.1,XP_004299114.1,XP_004305769.1,FANhyb_rscf00005365.1.g00001.1,XP_004291571.1,XP_004306981.1,XP_004307223.1,FANhyb_rscf00001465.1.g00003.1,XP_004287395.1,FANhyb_rscf00001426.1.g00001.1,XP_004294692.1,XP_004302648.1,FANh…
3	GO:0007389	pattern specification process	Biological Process	1	XP_011469166.1
3	GO:0009791	post-embryonic development	Biological Process	15	XP_004287973.1,FANhyb_rscf00005365.1.g00001.1,XP_004291571.1,XP_004306981.1,XP_004307223.1,XP_004287395.1,XP_011469166.1,FANhyb_rscf00001426.1.g00001.1,XP_004294692.1,XP_004302648.1,XP_004291754.1,FANhyb_rscf00000011.1.g00011.1,XP_004288645.1,XP_004299114.1,XP_004305769.1
3	GO:0044706	multi-multicellular organism process	Biological Process	2	XP_004295148.1,XP_004306981.1
3	GO:0051239	regulation of multicellular organismal process	Biological Process	3	FANhyb_rscf00001426.1.g00001.1,FANhyb_rscf00000134.1.g00015.1,XP_004302315.1
3	GO:0051241	negative regulation of multicellular organismal process	Biological Process	1	FANhyb_rscf00001426.1.g00001.1
3	GO:0009653	anatomical structure morphogenesis	Biological Process	8	XP_004302648.1,XP_004300798.1,XP_011468207.1,XP_004295148.1,XP_004294692.1,FANhyb_icon00000211_a.1.g00001.1,XP_004308064.1,XP_011469166.1
3	GO:0007568	aging	Biological Process	2	FANhyb_rscf00001465.1.g00003.1,FANhyb_rscf00001426.1.g00001.1
3	GO:0048646	anatomical structure formation involved in morphogenesis	Biological Process	3	XP_004294692.1,XP_004302648.1,FANhyb_icon00000211_a.1.g00001.1
3	GO:0021700	developmental maturation	Biological Process	2	FANhyb_rscf00001465.1.g00003.1,XP_004302648.1
3	GO:0048856	anatomical structure development	Biological Process	33	XP_004302648.1,XP_011469166.1,FANhyb_rscf00000110.1.g00009.1,FANhyb_rscf00000125.1.g00013.1,XP_004299199.1,XP_004300798.1,FANhyb_rscf00000017.1.g00007.1,XP_004290921.1,XP_004295148.1,XP_004303813.1,XP_004299741.1,XP_004287973.1,FANhyb_rscf00000011.1.g00011.1,XP_004288645.1,XP_004299114.1,XP_004305769.1,FANhyb_rscf00005365.1.g00001.1,XP_004291571.1,XP_004306981.1,XP_004307223.1,XP_011468207.1,FANh…
3	GO:0050793	regulation of developmental process	Biological Process	4	XP_004300798.1,FANhyb_rscf00001426.1.g00001.1,FANhyb_rscf00000134.1.g00015.1,XP_004302315.1
3	GO:0051093	negative regulation of developmental process	Biological Process	1	FANhyb_rscf00001426.1.g00001.1
3	GO:0042330	taxis	Biological Process	1	XP_004306981.1
3	GO:0032879	regulation of localization	Biological Process	1	XP_004290968.1
3	GO:0006950	response to stress	Biological Process	35	FANhyb_rscf00000025.1.g00024.1,NP_001269275.1,FANhyb_rscf00006325.1.g00001.1,XP_004290369.1,XP_004297382.1,XP_004289981.1,XP_011460622.1,FANhyb_rscf00001170.1.g00001.1,XP_004294179.1,XP_004297005.1,XP_011459934.1,FANhyb_rscf00000014.1.g00011.1,XP_004296086.1,XP_004296683.1,XP_004287571.1,FANhyb_rscf00001189.1.g00003.1,XP_004294027.1,FANhyb_rscf00000080.1.g00002.1,FANhyb_icon00033651_a.1.g00001.1,…
3	GO:0009605	response to external stimulus	Biological Process	8	XP_004289981.1,XP_011460622.1,FANhyb_rscf00000032.1.g00011.1,XP_004307914.1,XP_004304201.1,FANhyb_rscf00000134.1.g00015.1,XP_004302648.1,XP_004306981.1
3	GO:0009607	response to biotic stimulus	Biological Process	9	XP_004289981.1,XP_011460622.1,XP_004307914.1,XP_004304201.1,FANhyb_rscf00000134.1.g00015.1,NP_001269275.1,FANhyb_rscf00006325.1.g00001.1,XP_004290369.1,XP_004297382.1
3	GO:0009628	response to abiotic stimulus	Biological Process	15	XP_011460622.1,XP_004294027.1,FANhyb_rscf00000080.1.g00002.1,FANhyb_icon00033651_a.1.g00001.1,FANhyb_rscf00000032.1.g00011.1,XP_011461303.1,XP_004288490.1,XP_004302910.1,FANhyb_rscf00000063.1.g00025.1,XP_004287973.1,XP_004302648.1,FANhyb_rscf00000416.1.g00002.1,XP_004291754.1,XP_004296683.1,FANhyb_rscf00000624.1.g00008.1
3	GO:0009719	response to endogenous stimulus	Biological Process	5	XP_004287781.2,XP_004302648.1,XP_004291754.1,FANhyb_rscf00000091.1.g00001.1,FANhyb_rscf00002242.1.g00001.1
3	GO:0042221	response to chemical	Biological Process	18	XP_004287781.2,XP_004290839.1,XP_004304050.2,FANhyb_rscf00000381.1.g00009.1,FANhyb_icon00033651_a.1.g00001.1,XP_011460622.1,XP_004302648.1,XP_004291754.1,FANhyb_rscf00000091.1.g00001.1,FANhyb_rscf00002242.1.g00001.1,FANhyb_rscf00001426.1.g00001.1,XP_004306981.1,XP_004288411.1,FANhyb_icon00003685_a.1.g00001.1,XP_004300681.1,XP_004287666.1,XP_004288389.1,XP_004288645.1
3	GO:0051606	detection of stimulus	Biological Process	1	FANhyb_rscf00000032.1.g00011.1
3	GO:0033036	macromolecule localization	Biological Process	8	XP_004287213.1,FANhyb_rscf00001426.1.g00001.1,FANhyb_rscf00001170.1.g00001.1,XP_004295773.1,FANhyb_icon00005685_a.1.g00001.1,FANhyb_rscf00000192.1.g00014.1,FANhyb_icon00005044_a.1.g00001.1,XP_004291754.1
3	GO:0051234	establishment of localization	Biological Process	62	FANhyb_rscf00001170.1.g00001.1,XP_004295773.1,XP_004302701.1,XP_004287213.1,FANhyb_rscf00001426.1.g00001.1,FANhyb_icon00006234_a.1.g00001.1,FANhyb_rscf00000176.1.g00003.1,FANhyb_rscf00000252.1.g00011.1,FANhyb_rscf00000374.1.g00004.1,FANhyb_rscf00001370.1.g00001.1,FANhyb_rscf00004976.1.g00001.1,XP_004288509.1,XP_004290074.1,XP_004290697.1,XP_004291186.1,XP_004292610.1,XP_004299005.1,XP_004304428.1…
3	GO:0051235	maintenance of location	Biological Process	1	FANhyb_icon00005044_a.1.g00001.1
3	GO:0051641	cellular localization	Biological Process	7	XP_004287213.1,FANhyb_rscf00001426.1.g00001.1,FANhyb_rscf00001170.1.g00001.1,XP_004295773.1,FANhyb_icon00005685_a.1.g00001.1,FANhyb_rscf00000192.1.g00014.1,FANhyb_rscf00001038.1.g00007.1
3	GO:0051707	response to other organism	Biological Process	5	XP_004289981.1,XP_011460622.1,XP_004307914.1,XP_004304201.1,FANhyb_rscf00000134.1.g00015.1
3	GO:0044419	interspecies interaction between organisms	Biological Process	1	FANhyb_rscf00000134.1.g00015.1
3	GO:0065008	regulation of biological quality	Biological Process	15	XP_004296683.1,FANhyb_rscf00000009.1.g00006.1,FANhyb_rscf00000027.1.g00001.1,XP_004294027.1,FANhyb_rscf00001346.1.g00002.1,XP_004302148.1,XP_004300798.1,FANhyb_rscf00000927.1.g00007.1,XP_004302154.1,XP_011467012.1,FANhyb_icon00005044_a.1.g00001.1,FANhyb_rscf00000251.1.g00014.1,XP_004296457.1,XP_004302648.1,XP_004302910.1
3	GO:0065009	regulation of molecular function	Biological Process	3	FANhyb_icon00031506_a.1.g00001.1,XP_011466072.1,XP_004289043.1
3	GO:0044085	cellular component biogenesis	Biological Process	19	FANhyb_rscf00000087.1.g00004.1,FANhyb_rscf00000157.1.g00010.1,XP_004287342.1,XP_004298777.1,XP_004305372.2,XP_004296479.1,FANhyb_rscf00000173.1.g00014.1,FANhyb_rscf00000294.1.g00011.1,XP_004287213.1,XP_004308063.1,XP_011470068.1,FANhyb_rscf00000060.1.g00019.1,XP_004289981.1,XP_011460622.1,XP_004302992.1,XP_004299114.1,FANhyb_icon00012405_a.1.g00001.1,FANhyb_rscf00000787.1.g00007.1,FANhyb_rscf0000…
3	GO:0009407	toxin catabolic process	Biological Process	1	FANhyb_rscf00000381.1.g00009.1
3	GO:1990748	cellular detoxification	Biological Process	3	XP_004288411.1,XP_004300681.1,XP_004287666.1
4	GO:0022900	electron transport chain	Biological Process	8	YP_004286132.1,XP_011458986.1,XP_004287805.1,XP_004290445.1,FANhyb_rscf00000001.1.g00001.1,YP_004286097.1,YP_004286153.1,FANhyb_rscf00000416.1.g00002.1
4	GO:0015980	energy derivation by oxidation of organic compounds	Biological Process	9	FANhyb_rscf00000032.1.g00011.1,FANhyb_rscf00000034.1.g00008.1,FANhyb_rscf00000286.1.g00003.1,FANhyb_rscf00001581.1.g00003.1,XP_004289711.1,XP_004303182.1,FANhyb_rscf00000076.1.g00002.1,YP_004286132.1,XP_011458986.1
4	GO:0034440	lipid oxidation	Biological Process	1	XP_004287395.1
4	GO:0034641	cellular nitrogen compound metabolic process	Biological Process	157	FANhyb_rscf00000291.1.g00002.1,XP_004289559.1,XP_004299199.1,XP_011460545.1,FANhyb_icon00026897_a.1.g00001.1,XP_004310044.1,XP_004296687.1,XP_004296479.1,XP_004291754.1,FANhyb_rscf00000522.1.g00007.1,XP_004287907.1,XP_004290803.1,XP_004299114.1,XP_004296683.1,FANhyb_rscf00000069.1.g00019.1,XP_004304642.1,FANhyb_icon00042639_a.1.g00001.1,XP_004287511.1,XP_004290921.1,FANhyb_rscf00000135.1.g00004.1…
4	GO:0051171	regulation of nitrogen compound metabolic process	Biological Process	33	XP_004296479.1,FANhyb_rscf00000295.1.g00005.1,FANhyb_rscf00000686.1.g00005.1,XP_004302471.1,XP_004287513.1,FANhyb_rscf00000232.1.g00002.1,FANhyb_rscf00000302.1.g00007.1,XP_004292548.1,XP_004293268.1,XP_004294179.1,XP_004302576.1,XP_004307087.1,XP_004307740.1,XP_011469921.1,FANhyb_rscf00000091.1.g00001.1,FANhyb_rscf00000421.1.g00006.1,FANhyb_rscf00000796.1.g00005.1,XP_004287423.1,XP_004288144.1,XP…
4	GO:0051172	negative regulation of nitrogen compound metabolic process	Biological Process	10	FANhyb_rscf00000295.1.g00005.1,FANhyb_rscf00000686.1.g00005.1,XP_004302471.1,XP_004287513.1,XP_004302910.1,FANhyb_icon00001339_a.1.g00001.1,FANhyb_rscf00000134.1.g00015.1,FANhyb_rscf00000395.1.g00012.1,XP_004294313.1,XP_004291754.1
4	GO:0051173	positive regulation of nitrogen compound metabolic process	Biological Process	2	XP_011460107.1,XP_004296687.1
4	GO:1901564	organonitrogen compound metabolic process	Biological Process	137	XP_004294692.1,FANhyb_icon00001469_a.1.g00001.1,XP_004297284.1,XP_004303527.1,FANhyb_icon00042639_a.1.g00001.1,XP_004287511.1,FANhyb_rscf00007251.1.g00001.1,FANhyb_rscf00003465.1.g00001.1,FANhyb_rscf00000983.1.g00003.1,FANhyb_rscf00001327.1.g00003.1,FANhyb_rscf00000135.1.g00004.1,XP_004297255.1,FANhyb_rscf00002783.1.g00001.1,FANhyb_icon00049590_a.1.g00001.1,FANhyb_rscf00000435.1.g00002.1,XP_00429…
4	GO:0009894	regulation of catabolic process	Biological Process	1	XP_004296687.1
4	GO:0009896	positive regulation of catabolic process	Biological Process	1	XP_004296687.1
4	GO:0044248	cellular catabolic process	Biological Process	23	XP_004296687.1,FANhyb_rscf00000069.1.g00019.1,FANhyb_rscf00007251.1.g00001.1,FANhyb_rscf00000034.1.g00008.1,FANhyb_rscf00000929.1.g00002.1,XP_004304642.1,FANhyb_rscf00000033.1.g00024.1,XP_004288649.1,XP_011457835.1,FANhyb_rscf00001125.1.g00002.1,FANhyb_rscf00003898.1.g00001.1,XP_004291039.1,XP_004293305.1,XP_004307376.1,XP_004287395.1,FANhyb_rscf00000381.1.g00009.1,FANhyb_rscf00000416.1.g00002.1,…
4	GO:0044282	small molecule catabolic process	Biological Process	10	FANhyb_rscf00007251.1.g00001.1,XP_004287213.1,FANhyb_rscf00001125.1.g00002.1,FANhyb_rscf00003898.1.g00001.1,XP_004291039.1,XP_004293305.1,XP_004307376.1,XP_004287395.1,FANhyb_rscf00000032.1.g00011.1,FANhyb_rscf00000080.1.g00002.1
4	GO:0090487	secondary metabolite catabolic process	Biological Process	1	FANhyb_rscf00000381.1.g00009.1
4	GO:1901575	organic substance catabolic process	Biological Process	33	FANhyb_rscf00000491.1.g00003.1,XP_004296687.1,FANhyb_rscf00000069.1.g00019.1,FANhyb_rscf00007251.1.g00001.1,FANhyb_rscf00000034.1.g00008.1,XP_004287213.1,FANhyb_rscf00002783.1.g00001.1,FANhyb_icon00049590_a.1.g00001.1,FANhyb_rscf00000435.1.g00002.1,XP_004290303.1,XP_004297699.1,XP_004306579.1,XP_004307020.1,XP_011460910.1,FANhyb_rscf00000929.1.g00002.1,XP_004304642.1,FANhyb_rscf00000033.1.g00024.…
4	GO:0009889	regulation of biosynthetic process	Biological Process	32	FANhyb_rscf00000295.1.g00005.1,FANhyb_rscf00000686.1.g00005.1,XP_004302471.1,XP_004287513.1,FANhyb_rscf00000232.1.g00002.1,FANhyb_rscf00000302.1.g00007.1,XP_004292548.1,XP_004293268.1,XP_004294179.1,XP_004302576.1,XP_004307087.1,XP_004307740.1,XP_011469921.1,FANhyb_rscf00000091.1.g00001.1,FANhyb_rscf00000421.1.g00006.1,FANhyb_rscf00000796.1.g00005.1,XP_004287423.1,XP_004288144.1,XP_004305679.1,XP…
4	GO:0009890	negative regulation of biosynthetic process	Biological Process	10	FANhyb_rscf00000295.1.g00005.1,FANhyb_rscf00000686.1.g00005.1,XP_004302471.1,XP_004287513.1,XP_004302910.1,FANhyb_icon00001339_a.1.g00001.1,FANhyb_rscf00000134.1.g00015.1,FANhyb_rscf00000395.1.g00012.1,XP_004294313.1,XP_004291754.1
4	GO:0009891	positive regulation of biosynthetic process	Biological Process	3	XP_011467012.1,XP_011460107.1,XP_004296687.1
4	GO:0042446	hormone biosynthetic process	Biological Process	2	FANhyb_rscf00000927.1.g00007.1,XP_004302910.1
4	GO:0044249	cellular biosynthetic process	Biological Process	142	FANhyb_rscf00000291.1.g00002.1,XP_004289559.1,XP_004299199.1,XP_011460545.1,FANhyb_icon00026897_a.1.g00001.1,XP_004310044.1,FANhyb_icon00042639_a.1.g00001.1,XP_004287511.1,FANhyb_rscf00000032.1.g00011.1,XP_004294168.1,FANhyb_rscf00000080.1.g00002.1,FANhyb_rscf00000135.1.g00004.1,XP_004297255.1,FANhyb_rscf00000929.1.g00002.1,XP_004305371.1,XP_004300170.1,XP_004300454.1,XP_011458268.1,FANhyb_rscf00…
4	GO:0044283	small molecule biosynthetic process	Biological Process	18	FANhyb_rscf00000080.1.g00002.1,FANhyb_rscf00000135.1.g00004.1,XP_004297255.1,XP_011462784.1,FANhyb_rscf00001750.1.g00001.1,FANhyb_rscf00004120.1.g00003.1,XP_004299600.1,XP_004302419.1,XP_004302420.1,XP_004306503.1,FANhyb_rscf00000257.1.g00003.1,XP_004304054.1,XP_004294956.2,XP_004287395.1,XP_004307376.1,XP_004299741.1,XP_004302579.1,XP_004302910.1
4	GO:0044550	secondary metabolite biosynthetic process	Biological Process	8	XP_004307376.1,XP_004290595.1,XP_004307899.1,XP_011467012.1,FANhyb_rscf00000294.1.g00009.1,XP_004291620.1,XP_004303698.1,XP_004307039.1
4	GO:1901576	organic substance biosynthetic process	Biological Process	148	FANhyb_rscf00000291.1.g00002.1,XP_004289559.1,XP_004299199.1,XP_011460545.1,FANhyb_icon00026897_a.1.g00001.1,XP_004310044.1,FANhyb_icon00042639_a.1.g00001.1,XP_004287511.1,FANhyb_rscf00000032.1.g00011.1,XP_004294168.1,FANhyb_rscf00000080.1.g00002.1,FANhyb_rscf00000135.1.g00004.1,XP_004297255.1,FANhyb_rscf00000929.1.g00002.1,XP_004305371.1,XP_004300170.1,XP_004300454.1,XP_011458268.1,FANhyb_rscf00…
4	GO:0010605	negative regulation of macromolecule metabolic process	Biological Process	12	XP_004296687.1,FANhyb_rscf00000069.1.g00019.1,FANhyb_rscf00000295.1.g00005.1,FANhyb_rscf00000686.1.g00005.1,XP_004302471.1,XP_004287513.1,XP_004296439.1,FANhyb_icon00001339_a.1.g00001.1,FANhyb_rscf00000134.1.g00015.1,FANhyb_rscf00000395.1.g00012.1,XP_004294313.1,XP_004291754.1
4	GO:0031324	negative regulation of cellular metabolic process	Biological Process	11	FANhyb_rscf00000295.1.g00005.1,FANhyb_rscf00000686.1.g00005.1,XP_004302471.1,XP_004287513.1,FANhyb_rscf00000416.1.g00002.1,XP_004302910.1,FANhyb_icon00001339_a.1.g00001.1,FANhyb_rscf00000134.1.g00015.1,FANhyb_rscf00000395.1.g00012.1,XP_004294313.1,XP_004291754.1
4	GO:0032351	negative regulation of hormone metabolic process	Biological Process	1	XP_004302910.1
4	GO:1900909	negative regulation of olefin metabolic process	Biological Process	1	XP_004302910.1
4	GO:0010604	positive regulation of macromolecule metabolic process	Biological Process	2	XP_011460107.1,XP_004296687.1
4	GO:0031325	positive regulation of cellular metabolic process	Biological Process	2	XP_011460107.1,XP_004296687.1
4	GO:0031323	regulation of cellular metabolic process	Biological Process	37	XP_004296479.1,FANhyb_rscf00000295.1.g00005.1,FANhyb_rscf00000686.1.g00005.1,XP_004302471.1,XP_004287513.1,FANhyb_rscf00000232.1.g00002.1,FANhyb_rscf00000302.1.g00007.1,XP_004292548.1,XP_004293268.1,XP_004294179.1,XP_004302576.1,XP_004307087.1,XP_004307740.1,XP_011469921.1,FANhyb_rscf00000091.1.g00001.1,FANhyb_rscf00000421.1.g00006.1,FANhyb_rscf00000796.1.g00005.1,XP_004287423.1,XP_004288144.1,XP…
4	GO:0032350	regulation of hormone metabolic process	Biological Process	1	XP_004302910.1
4	GO:0060255	regulation of macromolecule metabolic process	Biological Process	37	XP_004296687.1,XP_004296479.1,FANhyb_rscf00000069.1.g00019.1,FANhyb_rscf00000295.1.g00005.1,FANhyb_rscf00000686.1.g00005.1,XP_004302471.1,XP_004287513.1,FANhyb_rscf00000232.1.g00002.1,FANhyb_rscf00000302.1.g00007.1,XP_004292548.1,XP_004293268.1,XP_004294179.1,XP_004302576.1,XP_004307087.1,XP_004307740.1,XP_011469921.1,FANhyb_rscf00000091.1.g00001.1,FANhyb_rscf00000421.1.g00006.1,FANhyb_rscf000007…
4	GO:0080090	regulation of primary metabolic process	Biological Process	35	XP_004296479.1,FANhyb_rscf00000295.1.g00005.1,FANhyb_rscf00000686.1.g00005.1,XP_004302471.1,XP_004287513.1,FANhyb_rscf00000232.1.g00002.1,FANhyb_rscf00000302.1.g00007.1,XP_004292548.1,XP_004293268.1,XP_004294179.1,XP_004302576.1,XP_004307087.1,XP_004307740.1,XP_011469921.1,FANhyb_rscf00000091.1.g00001.1,FANhyb_rscf00000421.1.g00006.1,FANhyb_rscf00000796.1.g00005.1,XP_004287423.1,XP_004288144.1,XP…
4	GO:1900908	regulation of olefin metabolic process	Biological Process	1	XP_004302910.1
4	GO:0009404	toxin metabolic process	Biological Process	1	FANhyb_rscf00000381.1.g00009.1
4	GO:0009698	phenylpropanoid metabolic process	Biological Process	7	XP_004307376.1,XP_004290595.1,XP_004307899.1,XP_011467012.1,FANhyb_rscf00000294.1.g00009.1,XP_004291620.1,XP_004302643.1
4	GO:0043414	macromolecule methylation	Biological Process	1	FANhyb_rscf00000089.1.g00016.1
4	GO:0046148	pigment biosynthetic process	Biological Process	1	XP_004303397.2
4	GO:0009850	auxin metabolic process	Biological Process	1	XP_004302910.1
4	GO:0034754	cellular hormone metabolic process	Biological Process	2	FANhyb_rscf00000927.1.g00007.1,XP_004302910.1
4	GO:0006790	sulfur compound metabolic process	Biological Process	12	FANhyb_rscf00000381.1.g00009.1,FANhyb_rscf00000980.1.g00003.1,XP_004290762.1,FANhyb_rscf00000301.1.g00011.1,FANhyb_rscf00002955.1.g00001.1,XP_004304467.1,XP_011466231.1,FANhyb_rscf00000257.1.g00003.1,XP_004304054.1,XP_004302910.1,XP_004302992.1,XP_004291620.1
4	GO:0006081	cellular aldehyde metabolic process	Biological Process	6	XP_004289711.1,FANhyb_rscf00000268.1.g00005.1,FANhyb_rscf00000872.1.g00006.1,XP_004299336.1,XP_004302579.1,XP_011468213.1
4	GO:0006082	organic acid metabolic process	Biological Process	48	FANhyb_rscf00007251.1.g00001.1,FANhyb_rscf00000135.1.g00004.1,XP_004297255.1,FANhyb_icon00049590_a.1.g00001.1,FANhyb_rscf00000435.1.g00002.1,XP_004290303.1,XP_004297699.1,XP_004306579.1,XP_004307020.1,XP_011460910.1,XP_004289711.1,FANhyb_rscf00000286.1.g00003.1,FANhyb_rscf00001581.1.g00003.1,XP_004303182.1,FANhyb_rscf00000076.1.g00002.1,FANhyb_rscf00000015.1.g00007.1,FANhyb_rscf00000177.1.g00009.…
4	GO:0006091	generation of precursor metabolites and energy	Biological Process	29	FANhyb_rscf00000032.1.g00011.1,FANhyb_rscf00000034.1.g00008.1,FANhyb_icon00049590_a.1.g00001.1,FANhyb_rscf00000435.1.g00002.1,XP_004290303.1,XP_004297699.1,XP_004306579.1,XP_004307020.1,XP_011460910.1,FANhyb_rscf00000286.1.g00003.1,FANhyb_rscf00001581.1.g00003.1,XP_004289711.1,XP_004303182.1,FANhyb_rscf00000076.1.g00002.1,YP_004286132.1,XP_011458986.1,XP_004287805.1,XP_004290445.1,FANhyb_icon0001…
4	GO:0006413	translational initiation	Biological Process	3	XP_004296687.1,XP_004302969.1,XP_011459107.1
4	GO:0006575	cellular modified amino acid metabolic process	Biological Process	6	FANhyb_rscf00000381.1.g00009.1,FANhyb_rscf00000980.1.g00003.1,XP_004290762.1,XP_004294956.2,XP_004296982.1,XP_011468925.1
4	GO:0006725	cellular aromatic compound metabolic process	Biological Process	128	FANhyb_rscf00000291.1.g00002.1,XP_004289559.1,XP_004299199.1,XP_011460545.1,FANhyb_icon00026897_a.1.g00001.1,XP_004310044.1,XP_004296687.1,XP_004296479.1,XP_004291754.1,FANhyb_rscf00000522.1.g00007.1,XP_004287907.1,XP_004290803.1,XP_004299114.1,XP_004296683.1,FANhyb_rscf00000069.1.g00019.1,XP_004304642.1,XP_004290921.1,FANhyb_rscf00000135.1.g00004.1,XP_004297255.1,FANhyb_icon00049590_a.1.g00001.1…
4	GO:0006730	one-carbon metabolic process	Biological Process	7	XP_004296982.1,XP_011468925.1,FANhyb_rscf00000301.1.g00011.1,FANhyb_rscf00002955.1.g00001.1,XP_004304467.1,XP_011466231.1,FANhyb_icon00002701_a.1.g00001.1
4	GO:0006793	phosphorus metabolic process	Biological Process	63	XP_004294692.1,XP_011458966.1,FANhyb_icon00000317_a.1.g00001.1,XP_004290921.1,FANhyb_rscf00000135.1.g00004.1,XP_004297255.1,FANhyb_icon00049590_a.1.g00001.1,FANhyb_rscf00000435.1.g00002.1,XP_004290303.1,XP_004297699.1,XP_004306579.1,XP_004307020.1,XP_011460910.1,FANhyb_rscf00000268.1.g00005.1,FANhyb_rscf00000872.1.g00006.1,XP_004299336.1,XP_011458986.1,XP_004305371.1,XP_004300170.1,FANhyb_icon000…
4	GO:0072593	reactive oxygen species metabolic process	Biological Process	4	XP_004288411.1,XP_004300681.1,XP_004294027.1,XP_004304337.1
4	GO:0015979	photosynthesis	Biological Process	21	XP_004287805.1,XP_004290445.1,FANhyb_icon00013603_a.1.g00001.1,FANhyb_rscf00000231.1.g00002.1,XP_004300672.1,XP_004302636.1,XP_004310079.1,FANhyb_rscf00000001.1.g00001.1,YP_004286097.1,YP_004286153.1,FANhyb_rscf00000416.1.g00002.1,FANhyb_rscf00000001.1.g00003.1,XP_004299336.1,FANhyb_rscf00000278.1.g00009.1,FANhyb_rscf00000001.1.g00002.1,FANhyb_rscf00000001.1.g00005.1,FANhyb_rscf00000962.1.g00002.…
4	GO:0042180	cellular ketone metabolic process	Biological Process	1	XP_004302910.1
4	GO:0043094	cellular metabolic compound salvage	Biological Process	1	XP_004300170.1
4	GO:0043449	cellular alkene metabolic process	Biological Process	2	FANhyb_rscf00001465.1.g00003.1,XP_004302910.1
4	GO:0044255	cellular lipid metabolic process	Biological Process	16	FANhyb_rscf00001750.1.g00001.1,FANhyb_rscf00004120.1.g00003.1,XP_004299600.1,XP_004302419.1,XP_004302420.1,XP_004306503.1,XP_004287395.1,XP_004300201.1,FANhyb_rscf00000171.1.g00012.1,XP_004293412.1,FANhyb_icon20224439_s.1.g00001.1,XP_004287071.1,FANhyb_rscf00000855.1.g00004.1,XP_004299741.1,FANhyb_rscf00000080.1.g00002.1,FANhyb_rscf00000069.1.g00003.1
4	GO:0044260	cellular macromolecule metabolic process	Biological Process	160	FANhyb_rscf00000291.1.g00002.1,XP_004289559.1,XP_004299199.1,XP_011460545.1,FANhyb_icon00026897_a.1.g00001.1,XP_004310044.1,XP_004294692.1,XP_004296687.1,XP_004296479.1,XP_004291754.1,FANhyb_rscf00000522.1.g00007.1,XP_004287907.1,XP_004290803.1,XP_004299114.1,FANhyb_icon00001469_a.1.g00001.1,XP_004297284.1,XP_004303527.1,XP_004296683.1,FANhyb_rscf00000069.1.g00019.1,XP_004304642.1,FANhyb_icon0004…
4	GO:0044262	cellular carbohydrate metabolic process	Biological Process	16	FANhyb_rscf00000032.1.g00011.1,FANhyb_rscf00000034.1.g00008.1,XP_004307147.1,XP_004294168.1,FANhyb_rscf00000080.1.g00002.1,XP_004289711.1,FANhyb_rscf00000166.1.g00017.1,XP_004289659.1,FANhyb_rscf00000060.1.g00019.1,FANhyb_icon00012405_a.1.g00001.1,FANhyb_rscf00001263.1.g00002.1,FANhyb_rscf00000572.1.g00006.1,XP_004289981.1,XP_004291468.1,XP_011460622.1,FANhyb_icon00000317_a.1.g00001.1
4	GO:0046483	heterocycle metabolic process	Biological Process	123	FANhyb_rscf00000291.1.g00002.1,XP_004289559.1,XP_004299199.1,XP_011460545.1,FANhyb_icon00026897_a.1.g00001.1,XP_004310044.1,XP_004296687.1,XP_004296479.1,XP_004291754.1,FANhyb_rscf00000522.1.g00007.1,XP_004287907.1,XP_004290803.1,XP_004299114.1,XP_004296683.1,FANhyb_rscf00000069.1.g00019.1,XP_004304642.1,XP_004290921.1,FANhyb_rscf00000135.1.g00004.1,XP_004297255.1,FANhyb_icon00049590_a.1.g00001.1…
4	GO:0051186	cofactor metabolic process	Biological Process	22	FANhyb_icon00049590_a.1.g00001.1,FANhyb_rscf00000435.1.g00002.1,XP_004290303.1,XP_004297699.1,XP_004306579.1,XP_004307020.1,XP_011460910.1,FANhyb_rscf00000268.1.g00005.1,FANhyb_rscf00000872.1.g00006.1,XP_004299336.1,FANhyb_rscf00000301.1.g00011.1,FANhyb_rscf00002955.1.g00001.1,XP_004304467.1,XP_011466231.1,XP_004304520.1,XP_004294956.2,XP_004302992.1,XP_004291620.1,XP_004296982.1,XP_011468925.1,X…
4	GO:0005975	carbohydrate metabolic process	Biological Process	55	FANhyb_rscf00000491.1.g00003.1,FANhyb_rscf00000032.1.g00011.1,FANhyb_rscf00000034.1.g00008.1,XP_004307147.1,XP_004294168.1,FANhyb_icon00000317_a.1.g00001.1,FANhyb_rscf00000159.1.g00006.1,FANhyb_rscf00000268.1.g00005.1,XP_004304578.1,FANhyb_rscf00000023.1.g00019.1,XP_004287213.1,XP_004288419.1,FANhyb_rscf00000080.1.g00002.1,FANhyb_icon00049590_a.1.g00001.1,FANhyb_rscf00000435.1.g00002.1,XP_0042903…
4	GO:0006099	tricarboxylic acid cycle	Biological Process	5	FANhyb_rscf00000286.1.g00003.1,FANhyb_rscf00001581.1.g00003.1,XP_004289711.1,XP_004303182.1,FANhyb_rscf00000076.1.g00002.1
4	GO:0006139	nucleobase-containing compound metabolic process	Biological Process	112	FANhyb_rscf00000291.1.g00002.1,XP_004289559.1,XP_004299199.1,XP_011460545.1,FANhyb_icon00026897_a.1.g00001.1,XP_004310044.1,XP_004296687.1,XP_004296479.1,XP_004291754.1,FANhyb_rscf00000522.1.g00007.1,XP_004287907.1,XP_004290803.1,XP_004299114.1,XP_004296683.1,FANhyb_rscf00000069.1.g00019.1,XP_004304642.1,XP_004290921.1,FANhyb_rscf00000135.1.g00004.1,XP_004297255.1,FANhyb_icon00049590_a.1.g00001.1…
4	GO:0006520	cellular amino acid metabolic process	Biological Process	12	FANhyb_rscf00007251.1.g00001.1,XP_011462784.1,XP_004296982.1,XP_011468925.1,FANhyb_rscf00001125.1.g00002.1,FANhyb_rscf00003898.1.g00001.1,XP_004291039.1,XP_004293305.1,XP_004307376.1,FANhyb_rscf00000257.1.g00003.1,XP_004304054.1,XP_004302910.1
4	GO:0006629	lipid metabolic process	Biological Process	21	FANhyb_rscf00001750.1.g00001.1,FANhyb_rscf00004120.1.g00003.1,XP_004299600.1,XP_004302419.1,XP_004302420.1,XP_004306503.1,XP_004287395.1,XP_004300201.1,FANhyb_rscf00000171.1.g00012.1,XP_004293412.1,FANhyb_rscf00000148.1.g00010.1,FANhyb_icon20224439_s.1.g00001.1,XP_004287071.1,FANhyb_rscf00000855.1.g00004.1,XP_004287964.1,XP_004307223.1,XP_004299741.1,FANhyb_rscf00000069.1.g00003.1,FANhyb_rscf0000…
4	GO:0019538	protein metabolic process	Biological Process	79	XP_004294692.1,FANhyb_icon00001469_a.1.g00001.1,XP_004297284.1,XP_004303527.1,FANhyb_icon00042639_a.1.g00001.1,XP_004287511.1,FANhyb_rscf00003465.1.g00001.1,FANhyb_rscf00000983.1.g00003.1,FANhyb_rscf00001327.1.g00003.1,XP_004292921.1,FANhyb_icon14422311_s.1.g00001.1,FANhyb_rscf00000023.1.g00009.1,FANhyb_rscf00000087.1.g00004.1,FANhyb_rscf00000308.1.g00011.1,FANhyb_rscf00000565.1.g00004.1,FANhyb_r…
4	GO:0005996	monosaccharide metabolic process	Biological Process	11	FANhyb_icon00000317_a.1.g00001.1,FANhyb_rscf00000032.1.g00011.1,FANhyb_rscf00000159.1.g00006.1,FANhyb_rscf00000268.1.g00005.1,XP_004304578.1,FANhyb_rscf00000023.1.g00019.1,XP_004287213.1,XP_004288419.1,XP_004299522.1,FANhyb_rscf00000080.1.g00002.1,XP_004304050.2
4	GO:0006066	alcohol metabolic process	Biological Process	1	FANhyb_rscf00000080.1.g00002.1
4	GO:0006766	vitamin metabolic process	Biological Process	2	FANhyb_rscf00000080.1.g00002.1,XP_004302579.1
4	GO:0018904	ether metabolic process	Biological Process	1	FANhyb_rscf00000027.1.g00001.1
4	GO:0055086	nucleobase-containing small molecule metabolic process	Biological Process	29	FANhyb_icon00049590_a.1.g00001.1,FANhyb_rscf00000435.1.g00002.1,XP_004290303.1,XP_004297699.1,XP_004306579.1,XP_004307020.1,XP_011460910.1,FANhyb_rscf00000268.1.g00005.1,FANhyb_rscf00000872.1.g00006.1,XP_004299336.1,XP_011458986.1,XP_004300170.1,FANhyb_rscf00000929.1.g00002.1,XP_004305371.1,FANhyb_rscf00000059.1.g00014.1,XP_004296457.1,XP_011467496.1,XP_004289831.1,XP_004302283.1,XP_011463993.1,F…
4	GO:0036065	fucosylation	Biological Process	1	FANhyb_rscf00000787.1.g00007.1
4	GO:0009812	flavonoid metabolic process	Biological Process	5	XP_004304050.2,XP_011467012.1,FANhyb_icon00042521_a.1.g00001.1,FANhyb_icon18346655_o.1.g00001.1,XP_004293221.1
4	GO:0015977	carbon fixation	Biological Process	4	FANhyb_rscf00000001.1.g00003.1,XP_004299336.1,XP_004303137.1,XP_004303182.1
4	GO:0019637	organophosphate metabolic process	Biological Process	31	XP_011458966.1,FANhyb_icon00000317_a.1.g00001.1,FANhyb_icon00049590_a.1.g00001.1,FANhyb_rscf00000435.1.g00002.1,XP_004290303.1,XP_004297699.1,XP_004306579.1,XP_004307020.1,XP_011460910.1,FANhyb_rscf00000268.1.g00005.1,FANhyb_rscf00000872.1.g00006.1,XP_004299336.1,XP_011458986.1,XP_004305371.1,XP_004300170.1,XP_004300201.1,FANhyb_rscf00000059.1.g00014.1,XP_004296457.1,XP_011467496.1,XP_004302283.1…
4	GO:0035383	thioester metabolic process	Biological Process	1	XP_004291620.1
4	GO:0043170	macromolecule metabolic process	Biological Process	177	FANhyb_rscf00000291.1.g00002.1,XP_004289559.1,XP_004299199.1,XP_011460545.1,FANhyb_icon00026897_a.1.g00001.1,XP_004310044.1,XP_004294692.1,FANhyb_rscf00000491.1.g00003.1,XP_004296687.1,XP_004296479.1,XP_004291754.1,FANhyb_rscf00000522.1.g00007.1,XP_004287907.1,XP_004290803.1,XP_004299114.1,FANhyb_icon00001469_a.1.g00001.1,XP_004297284.1,XP_004303527.1,XP_004296683.1,FANhyb_rscf00000069.1.g00019.1…
4	GO:0046500	S-adenosylmethionine metabolic process	Biological Process	4	FANhyb_rscf00000301.1.g00011.1,FANhyb_rscf00002955.1.g00001.1,XP_004304467.1,XP_011466231.1
4	GO:1900673	olefin metabolic process	Biological Process	2	FANhyb_rscf00001465.1.g00003.1,XP_004302910.1
4	GO:1901135	carbohydrate derivative metabolic process	Biological Process	32	XP_011458966.1,FANhyb_icon00000317_a.1.g00001.1,XP_004290921.1,FANhyb_rscf00000135.1.g00004.1,XP_004297255.1,FANhyb_rscf00002783.1.g00001.1,FANhyb_icon00049590_a.1.g00001.1,FANhyb_rscf00000435.1.g00002.1,XP_004290303.1,XP_004297699.1,XP_004306579.1,XP_004307020.1,XP_011460910.1,FANhyb_rscf00000268.1.g00005.1,FANhyb_rscf00000872.1.g00006.1,XP_004299336.1,XP_011458986.1,XP_004300170.1,FANhyb_rscf00…
4	GO:1901360	organic cyclic compound metabolic process	Biological Process	131	FANhyb_rscf00000291.1.g00002.1,XP_004289559.1,XP_004299199.1,XP_011460545.1,FANhyb_icon00026897_a.1.g00001.1,XP_004310044.1,XP_004296687.1,XP_004296479.1,XP_004291754.1,FANhyb_rscf00000522.1.g00007.1,XP_004287907.1,XP_004290803.1,XP_004299114.1,XP_004296683.1,FANhyb_rscf00000069.1.g00019.1,XP_004304642.1,XP_004290921.1,FANhyb_rscf00000135.1.g00004.1,XP_004297255.1,FANhyb_icon00049590_a.1.g00001.1…
4	GO:1901568	fatty acid derivative metabolic process	Biological Process	2	XP_004299741.1,XP_004291620.1
4	GO:1901615	organic hydroxy compound metabolic process	Biological Process	5	FANhyb_rscf00000080.1.g00002.1,XP_004287964.1,XP_004307223.1,XP_004302480.1,XP_004302579.1
4	GO:0045087	innate immune response	Biological Process	2	XP_004304201.1,FANhyb_rscf00000134.1.g00015.1
4	GO:0009826	unidimensional cell growth	Biological Process	2	XP_004295148.1,XP_011468207.1
4	GO:0048588	developmental cell growth	Biological Process	1	XP_004295148.1
4	GO:0060560	developmental growth involved in morphogenesis	Biological Process	2	XP_011468207.1,XP_004295148.1
4	GO:0000226	microtubule cytoskeleton organization	Biological Process	1	XP_004299004.1
4	GO:0007018	microtubule-based movement	Biological Process	1	FANhyb_rscf00000347.1.g00008.1
4	GO:0010497	plasmodesmata-mediated intercellular transport	Biological Process	1	XP_004302315.1
4	GO:0042026	protein refolding	Biological Process	4	FANhyb_rscf00005365.1.g00001.1,XP_004291571.1,XP_004294947.1,XP_004299212.1
4	GO:0035556	intracellular signal transduction	Biological Process	5	XP_011461303.1,XP_004294692.1,FANhyb_rscf00005501.1.g00001.1,XP_004289043.1,FANhyb_rscf00000115.1.g00007.1
4	GO:0009755	hormone-mediated signaling pathway	Biological Process	2	XP_004302648.1,FANhyb_rscf00002242.1.g00001.1
4	GO:0023014	signal transduction by protein phosphorylation	Biological Process	2	XP_004294692.1,XP_011461303.1
4	GO:0006325	chromatin organization	Biological Process	13	FANhyb_rscf00000068.1.g00002.1,FANhyb_rscf00000173.1.g00014.1,FANhyb_rscf00000294.1.g00011.1,XP_004287213.1,XP_004292921.1,XP_004297005.1,XP_004294179.1,FANhyb_rscf00000295.1.g00005.1,FANhyb_rscf00000686.1.g00005.1,XP_004302471.1,XP_004287513.1,FANhyb_rscf00000134.1.g00015.1,XP_004288550.1
4	GO:0006996	organelle organization	Biological Process	26	XP_004298777.1,XP_004305372.2,XP_004299004.1,XP_004296683.1,FANhyb_rscf00000125.1.g00013.1,FANhyb_rscf00000068.1.g00002.1,FANhyb_rscf00000173.1.g00014.1,FANhyb_rscf00000294.1.g00011.1,XP_004287213.1,XP_011460943.1,XP_004292921.1,XP_004297005.1,XP_004294179.1,FANhyb_rscf00000295.1.g00005.1,FANhyb_rscf00000686.1.g00005.1,XP_004302471.1,XP_004287513.1,XP_004303813.1,FANhyb_rscf00005365.1.g00001.1,XP…
4	GO:0010256	endomembrane system organization	Biological Process	1	XP_004303813.1
4	GO:0022607	cellular component assembly	Biological Process	8	XP_004298777.1,XP_004305372.2,XP_004296479.1,FANhyb_rscf00000173.1.g00014.1,FANhyb_rscf00000294.1.g00011.1,XP_004287213.1,XP_011470068.1,XP_004302992.1
4	GO:0022411	cellular component disassembly	Biological Process	1	XP_004297005.1
4	GO:0032535	regulation of cellular component size	Biological Process	1	XP_004302154.1
4	GO:0032989	cellular component morphogenesis	Biological Process	3	XP_004300798.1,XP_011468207.1,XP_004295148.1
4	GO:0043933	macromolecular complex subunit organization	Biological Process	8	XP_004298777.1,XP_004305372.2,XP_004296479.1,FANhyb_rscf00000173.1.g00014.1,FANhyb_rscf00000294.1.g00011.1,XP_004287213.1,XP_004297005.1,XP_011470068.1
4	GO:0045229	external encapsulating structure organization	Biological Process	9	XP_004302749.1,FANhyb_rscf00000060.1.g00019.1,FANhyb_icon00012405_a.1.g00001.1,FANhyb_rscf00000572.1.g00006.1,FANhyb_rscf00001263.1.g00002.1,XP_004289981.1,XP_004291468.1,XP_004294339.1,XP_011460622.1
4	GO:0051128	regulation of cellular component organization	Biological Process	1	XP_004300798.1
4	GO:0061024	membrane organization	Biological Process	2	FANhyb_rscf00001170.1.g00001.1,FANhyb_rscf00000416.1.g00002.1
4	GO:0006342	chromatin silencing	Biological Process	4	XP_004287513.1,FANhyb_rscf00000295.1.g00005.1,FANhyb_rscf00000686.1.g00005.1,XP_004302471.1
4	GO:0016441	posttranscriptional gene silencing	Biological Process	1	XP_004291754.1
4	GO:0031047	gene silencing by RNA	Biological Process	1	XP_004291754.1
4	GO:0045454	cell redox homeostasis	Biological Process	5	FANhyb_rscf00000009.1.g00006.1,FANhyb_rscf00000027.1.g00001.1,XP_004294027.1,FANhyb_rscf00001346.1.g00002.1,XP_004302148.1
4	GO:0006884	cell volume homeostasis	Biological Process	1	XP_004302154.1
4	GO:0055082	cellular chemical homeostasis	Biological Process	3	XP_004302154.1,FANhyb_rscf00000251.1.g00014.1,XP_004296457.1
4	GO:0000910	cytokinesis	Biological Process	1	XP_004299004.1
4	GO:0009292	genetic transfer	Biological Process	1	FANhyb_rscf00000134.1.g00015.1
4	GO:0090344	negative regulation of cell aging	Biological Process	1	FANhyb_rscf00001426.1.g00001.1
4	GO:0007569	cell aging	Biological Process	1	FANhyb_rscf00001426.1.g00001.1
4	GO:0030154	cell differentiation	Biological Process	3	XP_004295148.1,XP_011469166.1,XP_004302648.1
4	GO:0045165	cell fate commitment	Biological Process	1	XP_011469166.1
4	GO:0048468	cell development	Biological Process	2	XP_004295148.1,XP_004302648.1
4	GO:0048469	cell maturation	Biological Process	1	XP_004302648.1
4	GO:0090342	regulation of cell aging	Biological Process	1	FANhyb_rscf00001426.1.g00001.1
4	GO:0033554	cellular response to stress	Biological Process	9	FANhyb_rscf00001170.1.g00001.1,XP_004294179.1,XP_004297005.1,XP_011459934.1,FANhyb_rscf00000014.1.g00011.1,XP_004296086.1,XP_004296683.1,XP_004287571.1,XP_004288411.1
4	GO:0070887	cellular response to chemical stimulus	Biological Process	6	XP_004302648.1,FANhyb_rscf00002242.1.g00001.1,XP_004288411.1,XP_004291754.1,XP_004300681.1,XP_004287666.1
4	GO:0104004	cellular response to environmental stimulus	Biological Process	1	XP_004296683.1
4	GO:0042546	cell wall biogenesis	Biological Process	6	FANhyb_rscf00000060.1.g00019.1,XP_004289981.1,XP_011460622.1,FANhyb_icon00012405_a.1.g00001.1,FANhyb_rscf00000787.1.g00007.1,FANhyb_rscf00001263.1.g00002.1
4	GO:0044036	cell wall macromolecule metabolic process	Biological Process	4	FANhyb_rscf00000060.1.g00019.1,FANhyb_icon00012405_a.1.g00001.1,FANhyb_rscf00001263.1.g00002.1,FANhyb_rscf00002783.1.g00001.1
4	GO:0071555	cell wall organization	Biological Process	9	XP_004302749.1,FANhyb_rscf00000060.1.g00019.1,FANhyb_icon00012405_a.1.g00001.1,FANhyb_rscf00000572.1.g00006.1,FANhyb_rscf00001263.1.g00002.1,XP_004289981.1,XP_004291468.1,XP_004294339.1,XP_011460622.1
4	GO:0071669	plant-type cell wall organization or biogenesis	Biological Process	4	XP_004302749.1,FANhyb_rscf00000060.1.g00019.1,XP_004289981.1,XP_011460622.1
4	GO:0009793	embryo development ending in seed dormancy	Biological Process	4	FANhyb_rscf00005365.1.g00001.1,XP_004291571.1,XP_004306981.1,XP_004307223.1
4	GO:0009835	fruit ripening	Biological Process	1	FANhyb_rscf00001465.1.g00003.1
4	GO:0009860	pollen tube growth	Biological Process	1	XP_004295148.1
4	GO:0010228	vegetative to reproductive phase transition of meristem	Biological Process	1	XP_004291754.1
4	GO:0048608	reproductive structure development	Biological Process	9	FANhyb_rscf00005365.1.g00001.1,XP_004291571.1,XP_004306981.1,XP_004307223.1,FANhyb_rscf00001465.1.g00003.1,XP_004287395.1,XP_011469166.1,FANhyb_rscf00001426.1.g00001.1,XP_004291754.1
4	GO:0048868	pollen tube development	Biological Process	2	XP_004295148.1,XP_004306981.1
4	GO:0048574	long-day photoperiodism, flowering	Biological Process	1	XP_004291754.1
4	GO:0009909	regulation of flower development	Biological Process	1	FANhyb_rscf00001426.1.g00001.1
4	GO:0009910	negative regulation of flower development	Biological Process	1	FANhyb_rscf00001426.1.g00001.1
4	GO:0009790	embryo development	Biological Process	5	FANhyb_rscf00005365.1.g00001.1,XP_004291571.1,XP_004306981.1,XP_004307223.1,XP_004299199.1
4	GO:0048229	gametophyte development	Biological Process	5	FANhyb_rscf00000017.1.g00007.1,XP_004290921.1,XP_004295148.1,XP_004303813.1,XP_004299741.1
4	GO:0048731	system development	Biological Process	17	FANhyb_rscf00005365.1.g00001.1,XP_004291571.1,XP_004306981.1,XP_004307223.1,FANhyb_rscf00001465.1.g00003.1,XP_004287395.1,XP_011469166.1,FANhyb_rscf00001426.1.g00001.1,XP_004294692.1,XP_004302648.1,FANhyb_icon00000211_a.1.g00001.1,XP_004299199.1,XP_004299114.1,XP_004291754.1,XP_004302315.1,XP_004288005.1,XP_004305769.1
4	GO:2000026	regulation of multicellular organismal development	Biological Process	3	FANhyb_rscf00001426.1.g00001.1,XP_004302315.1,FANhyb_rscf00000134.1.g00015.1
4	GO:0003002	regionalization	Biological Process	1	XP_011469166.1
4	GO:0009640	photomorphogenesis	Biological Process	1	XP_004287973.1
4	GO:0010311	lateral root formation	Biological Process	2	XP_004294692.1,XP_004302648.1
4	GO:0048316	seed development	Biological Process	4	FANhyb_rscf00005365.1.g00001.1,XP_004291571.1,XP_004306981.1,XP_004307223.1
4	GO:0048580	regulation of post-embryonic development	Biological Process	1	FANhyb_rscf00001426.1.g00001.1
4	GO:0048581	negative regulation of post-embryonic development	Biological Process	1	FANhyb_rscf00001426.1.g00001.1
4	GO:0090567	reproductive shoot system development	Biological Process	3	XP_004287395.1,XP_011469166.1,FANhyb_rscf00001426.1.g00001.1
4	GO:0090696	post-embryonic plant organ development	Biological Process	2	XP_004294692.1,XP_004302648.1
4	GO:0007164	establishment of tissue polarity	Biological Process	1	XP_004302648.1
4	GO:0010016	shoot system morphogenesis	Biological Process	1	FANhyb_icon00000211_a.1.g00001.1
4	GO:0022603	regulation of anatomical structure morphogenesis	Biological Process	1	XP_004300798.1
4	GO:0048729	tissue morphogenesis	Biological Process	1	XP_004302648.1
4	GO:0090626	plant epidermis morphogenesis	Biological Process	1	XP_004308064.1
4	GO:0090698	post-embryonic plant morphogenesis	Biological Process	2	XP_004294692.1,XP_004302648.1
4	GO:1905392	plant organ morphogenesis	Biological Process	3	XP_004294692.1,XP_004302648.1,FANhyb_icon00000211_a.1.g00001.1
4	GO:1905393	plant organ formation	Biological Process	3	XP_004294692.1,XP_004302648.1,FANhyb_icon00000211_a.1.g00001.1
4	GO:0071695	anatomical structure maturation	Biological Process	2	FANhyb_rscf00001465.1.g00003.1,XP_004302648.1
4	GO:0009888	tissue development	Biological Process	3	XP_004302648.1,XP_011469166.1,XP_004308064.1
4	GO:0048829	root cap development	Biological Process	1	XP_004302648.1
4	GO:0099402	plant organ development	Biological Process	6	XP_004294692.1,XP_004302648.1,FANhyb_icon00000211_a.1.g00001.1,XP_004299199.1,XP_004302315.1,XP_004299114.1
4	GO:0006935	chemotaxis	Biological Process	1	XP_004306981.1
4	GO:0051049	regulation of transport	Biological Process	1	XP_004290968.1
4	GO:0006952	defense response	Biological Process	9	XP_004289981.1,XP_011460622.1,XP_004304201.1,FANhyb_rscf00000134.1.g00015.1,FANhyb_rscf00000025.1.g00024.1,NP_001269275.1,FANhyb_rscf00006325.1.g00001.1,XP_004290369.1,XP_004297382.1
4	GO:0006970	response to osmotic stress	Biological Process	3	FANhyb_icon00033651_a.1.g00001.1,FANhyb_rscf00000063.1.g00025.1,XP_011460622.1
4	GO:0006979	response to oxidative stress	Biological Process	4	XP_004288411.1,FANhyb_icon00003685_a.1.g00001.1,XP_004300681.1,FANhyb_rscf00001189.1.g00003.1
4	GO:0009408	response to heat	Biological Process	1	XP_004294027.1
4	GO:0009409	response to cold	Biological Process	1	FANhyb_rscf00000080.1.g00002.1
4	GO:0009414	response to water deprivation	Biological Process	2	FANhyb_icon00033651_a.1.g00001.1,XP_011460622.1
4	GO:0009611	response to wounding	Biological Process	1	FANhyb_rscf00000134.1.g00015.1
4	GO:0009581	detection of external stimulus	Biological Process	1	FANhyb_rscf00000032.1.g00011.1
4	GO:0009606	tropism	Biological Process	1	XP_004302648.1
4	GO:0043207	response to external biotic stimulus	Biological Process	5	XP_004289981.1,XP_011460622.1,XP_004307914.1,XP_004304201.1,FANhyb_rscf00000134.1.g00015.1
4	GO:0009266	response to temperature stimulus	Biological Process	2	XP_004294027.1,FANhyb_rscf00000080.1.g00002.1
4	GO:0009314	response to radiation	Biological Process	7	XP_011461303.1,XP_004288490.1,XP_004302910.1,XP_004287973.1,FANhyb_rscf00000416.1.g00002.1,XP_004291754.1,XP_004296683.1
4	GO:0009415	response to water	Biological Process	2	FANhyb_icon00033651_a.1.g00001.1,XP_011460622.1
4	GO:0009582	detection of abiotic stimulus	Biological Process	1	FANhyb_rscf00000032.1.g00011.1
4	GO:0009629	response to gravity	Biological Process	2	FANhyb_rscf00000032.1.g00011.1,XP_004302648.1
4	GO:0071214	cellular response to abiotic stimulus	Biological Process	1	XP_004296683.1
4	GO:0009725	response to hormone	Biological Process	5	XP_004302648.1,XP_004291754.1,FANhyb_rscf00000091.1.g00001.1,FANhyb_rscf00002242.1.g00001.1,XP_004287781.2
4	GO:0071495	cellular response to endogenous stimulus	Biological Process	2	XP_004302648.1,FANhyb_rscf00002242.1.g00001.1
4	GO:0001101	response to acid chemical	Biological Process	5	FANhyb_icon00033651_a.1.g00001.1,XP_011460622.1,XP_004291754.1,FANhyb_rscf00000091.1.g00001.1,XP_004287781.2
4	GO:0042493	response to drug	Biological Process	1	XP_004290839.1
4	GO:0009636	response to toxic substance	Biological Process	5	FANhyb_rscf00000381.1.g00009.1,XP_004288411.1,XP_004300681.1,XP_004287666.1,XP_004304050.2
4	GO:0010033	response to organic substance	Biological Process	6	XP_004287781.2,XP_004302648.1,XP_004291754.1,FANhyb_rscf00000091.1.g00001.1,FANhyb_rscf00002242.1.g00001.1,FANhyb_rscf00001426.1.g00001.1
4	GO:0010035	response to inorganic substance	Biological Process	5	FANhyb_icon00033651_a.1.g00001.1,XP_011460622.1,XP_004288411.1,FANhyb_icon00003685_a.1.g00001.1,XP_004300681.1
4	GO:1901698	response to nitrogen compound	Biological Process	1	XP_004291754.1
4	GO:1901700	response to oxygen-containing compound	Biological Process	10	FANhyb_icon00033651_a.1.g00001.1,XP_011460622.1,XP_004291754.1,FANhyb_rscf00000091.1.g00001.1,FANhyb_rscf00002242.1.g00001.1,FANhyb_rscf00001426.1.g00001.1,XP_004288411.1,FANhyb_icon00003685_a.1.g00001.1,XP_004300681.1,XP_004287781.2
4	GO:0008104	protein localization	Biological Process	6	XP_004287213.1,FANhyb_rscf00001426.1.g00001.1,FANhyb_rscf00001170.1.g00001.1,XP_004295773.1,FANhyb_icon00005685_a.1.g00001.1,FANhyb_rscf00000192.1.g00014.1
4	GO:0006403	RNA localization	Biological Process	1	XP_004291754.1
4	GO:0010876	lipid localization	Biological Process	1	FANhyb_icon00005044_a.1.g00001.1
4	GO:0070727	cellular macromolecule localization	Biological Process	6	XP_004287213.1,FANhyb_rscf00001426.1.g00001.1,FANhyb_rscf00001170.1.g00001.1,XP_004295773.1,FANhyb_icon00005685_a.1.g00001.1,FANhyb_rscf00000192.1.g00014.1
4	GO:0006810	transport	Biological Process	60	FANhyb_rscf00001170.1.g00001.1,XP_004295773.1,XP_004302701.1,XP_004287213.1,FANhyb_rscf00001426.1.g00001.1,FANhyb_rscf00001104.1.g00003.1,XP_004307390.1,XP_004290839.1,XP_004302648.1,FANhyb_icon00005685_a.1.g00001.1,FANhyb_rscf00000192.1.g00014.1,XP_004291866.1,XP_004294027.1,XP_004302315.1,XP_004288330.1,FANhyb_rscf00000863.1.g00003.1,XP_004300063.1,XP_004288103.1,XP_004303283.1,FANhyb_rscf00000…
4	GO:0045184	establishment of protein localization	Biological Process	6	XP_004287213.1,FANhyb_rscf00001426.1.g00001.1,FANhyb_rscf00001170.1.g00001.1,XP_004295773.1,FANhyb_icon00005685_a.1.g00001.1,FANhyb_rscf00000192.1.g00014.1
4	GO:0051236	establishment of RNA localization	Biological Process	1	XP_004291754.1
4	GO:0051649	establishment of localization in cell	Biological Process	7	XP_004287213.1,FANhyb_rscf00001426.1.g00001.1,FANhyb_rscf00001170.1.g00001.1,XP_004295773.1,FANhyb_icon00005685_a.1.g00001.1,FANhyb_rscf00000192.1.g00014.1,FANhyb_rscf00001038.1.g00007.1
4	GO:0051656	establishment of organelle localization	Biological Process	1	FANhyb_rscf00001038.1.g00007.1
4	GO:0019915	lipid storage	Biological Process	1	FANhyb_icon00005044_a.1.g00001.1
4	GO:0046907	intracellular transport	Biological Process	6	XP_004287213.1,FANhyb_rscf00001426.1.g00001.1,FANhyb_rscf00001170.1.g00001.1,XP_004295773.1,FANhyb_icon00005685_a.1.g00001.1,FANhyb_rscf00000192.1.g00014.1
4	GO:0051640	organelle localization	Biological Process	1	FANhyb_rscf00001038.1.g00007.1
4	GO:0009617	response to bacterium	Biological Process	3	XP_004289981.1,XP_011460622.1,XP_004307914.1
4	GO:0009620	response to fungus	Biological Process	4	XP_004289981.1,XP_011460622.1,XP_004304201.1,XP_004307914.1
4	GO:0098542	defense response to other organism	Biological Process	4	XP_004289981.1,XP_011460622.1,XP_004304201.1,FANhyb_rscf00000134.1.g00015.1
4	GO:0009405	pathogenesis	Biological Process	1	FANhyb_rscf00000134.1.g00015.1
4	GO:0008360	regulation of cell shape	Biological Process	1	XP_004300798.1
4	GO:0010817	regulation of hormone levels	Biological Process	4	FANhyb_rscf00000927.1.g00007.1,XP_004294027.1,XP_004302648.1,XP_004302910.1
4	GO:0042592	homeostatic process	Biological Process	10	XP_004296683.1,FANhyb_rscf00000009.1.g00006.1,FANhyb_rscf00000027.1.g00001.1,XP_004294027.1,FANhyb_rscf00001346.1.g00002.1,XP_004302148.1,XP_004302154.1,XP_011467012.1,FANhyb_rscf00000251.1.g00014.1,XP_004296457.1
4	GO:0090066	regulation of anatomical structure size	Biological Process	1	XP_004302154.1
4	GO:0044092	negative regulation of molecular function	Biological Process	2	FANhyb_icon00031506_a.1.g00001.1,XP_011466072.1
4	GO:0050790	regulation of catalytic activity	Biological Process	3	FANhyb_icon00031506_a.1.g00001.1,XP_011466072.1,XP_004289043.1
4	GO:0022613	ribonucleoprotein complex biogenesis	Biological Process	9	FANhyb_rscf00000087.1.g00004.1,FANhyb_rscf00000157.1.g00010.1,XP_004287342.1,XP_004298777.1,XP_004305372.2,XP_004296479.1,XP_004308063.1,XP_011470068.1,XP_004299114.1
4	GO:0098869	cellular oxidant detoxification	Biological Process	3	XP_004288411.1,XP_004300681.1,XP_004287666.1
5	GO:0022904	respiratory electron transport chain	Biological Process	2	XP_011458986.1,YP_004286132.1
5	GO:0009767	photosynthetic electron transport chain	Biological Process	6	FANhyb_rscf00000001.1.g00001.1,YP_004286097.1,YP_004286153.1,FANhyb_rscf00000416.1.g00002.1,XP_004287805.1,XP_004290445.1
5	GO:0006112	energy reserve metabolic process	Biological Process	2	FANhyb_rscf00000032.1.g00011.1,FANhyb_rscf00000034.1.g00008.1
5	GO:0045333	cellular respiration	Biological Process	7	FANhyb_rscf00000286.1.g00003.1,FANhyb_rscf00001581.1.g00003.1,XP_004289711.1,XP_004303182.1,FANhyb_rscf00000076.1.g00002.1,YP_004286132.1,XP_011458986.1
5	GO:0019395	fatty acid oxidation	Biological Process	1	XP_004287395.1
5	GO:0042430	indole-containing compound metabolic process	Biological Process	1	XP_004302910.1
5	GO:0043603	cellular amide metabolic process	Biological Process	39	FANhyb_icon00042639_a.1.g00001.1,XP_004287511.1,FANhyb_rscf00000381.1.g00009.1,FANhyb_rscf00000980.1.g00003.1,XP_004290762.1,FANhyb_icon14422311_s.1.g00001.1,FANhyb_rscf00000023.1.g00009.1,FANhyb_rscf00000087.1.g00004.1,FANhyb_rscf00000308.1.g00011.1,FANhyb_rscf00000565.1.g00004.1,FANhyb_rscf00000697.1.g00007.1,FANhyb_rscf00000898.1.g00005.1,FANhyb_rscf00001010.1.g00003.1,FANhyb_rscf00001708.1.g0…
5	GO:0044106	cellular amine metabolic process	Biological Process	2	XP_004307972.1,XP_004302910.1
5	GO:0044270	cellular nitrogen compound catabolic process	Biological Process	5	XP_004296687.1,FANhyb_rscf00000069.1.g00019.1,FANhyb_rscf00000929.1.g00002.1,XP_004304642.1,XP_004294029.1
5	GO:0044271	cellular nitrogen compound biosynthetic process	Biological Process	94	FANhyb_icon00042639_a.1.g00001.1,XP_004287511.1,FANhyb_rscf00000135.1.g00004.1,XP_004297255.1,FANhyb_rscf00000929.1.g00002.1,XP_004305371.1,XP_004300170.1,FANhyb_rscf00000295.1.g00005.1,FANhyb_rscf00000686.1.g00005.1,XP_004302471.1,XP_004287513.1,FANhyb_icon00033651_a.1.g00001.1,FANhyb_rscf00000110.1.g00009.1,FANhyb_rscf00000393.1.g00004.1,FANhyb_rscf00002242.1.g00001.1,XP_004289695.1,XP_00429771…
5	GO:0072521	purine-containing compound metabolic process	Biological Process	21	FANhyb_icon00049590_a.1.g00001.1,FANhyb_rscf00000435.1.g00002.1,XP_004290303.1,XP_004297699.1,XP_004306579.1,XP_004307020.1,XP_011460910.1,XP_011458986.1,FANhyb_rscf00000059.1.g00014.1,XP_004296457.1,XP_011467496.1,FANhyb_rscf00000045.1.g00003.1,XP_004303839.1,YP_004286087.1,YP_004286088.1,YP_004286090.1,YP_004286108.1,YP_004286109.1,XP_004303813.1,XP_011458966.1,XP_011469356.1
5	GO:0072524	pyridine-containing compound metabolic process	Biological Process	13	FANhyb_icon00049590_a.1.g00001.1,FANhyb_rscf00000435.1.g00002.1,XP_004290303.1,XP_004297699.1,XP_004306579.1,XP_004307020.1,XP_011460910.1,FANhyb_rscf00000268.1.g00005.1,FANhyb_rscf00000872.1.g00006.1,XP_004299336.1,XP_004302579.1,XP_011458966.1,XP_004304508.1
5	GO:0072527	pyrimidine-containing compound metabolic process	Biological Process	5	XP_004300170.1,FANhyb_rscf00000929.1.g00002.1,XP_004305371.1,XP_011463993.1,XP_004302283.1
5	GO:0019219	regulation of nucleobase-containing compound metabolic process	Biological Process	31	XP_004296479.1,FANhyb_rscf00000295.1.g00005.1,FANhyb_rscf00000686.1.g00005.1,XP_004302471.1,XP_004287513.1,FANhyb_rscf00000232.1.g00002.1,FANhyb_rscf00000302.1.g00007.1,XP_004292548.1,XP_004293268.1,XP_004294179.1,XP_004302576.1,XP_004307087.1,XP_004307740.1,XP_011469921.1,FANhyb_rscf00000091.1.g00001.1,FANhyb_rscf00000421.1.g00006.1,FANhyb_rscf00000796.1.g00005.1,XP_004287423.1,XP_004288144.1,XP…
5	GO:0033238	regulation of cellular amine metabolic process	Biological Process	1	XP_004302910.1
5	GO:0034248	regulation of cellular amide metabolic process	Biological Process	2	XP_004291754.1,XP_004296687.1
5	GO:0051246	regulation of protein metabolic process	Biological Process	2	XP_004291754.1,XP_004296687.1
5	GO:0033239	negative regulation of cellular amine metabolic process	Biological Process	1	XP_004302910.1
5	GO:0034249	negative regulation of cellular amide metabolic process	Biological Process	1	XP_004291754.1
5	GO:0045934	negative regulation of nucleobase-containing compound metabolic process	Biological Process	8	FANhyb_rscf00000295.1.g00005.1,FANhyb_rscf00000686.1.g00005.1,XP_004302471.1,XP_004287513.1,FANhyb_icon00001339_a.1.g00001.1,FANhyb_rscf00000134.1.g00015.1,FANhyb_rscf00000395.1.g00012.1,XP_004294313.1
5	GO:0051248	negative regulation of protein metabolic process	Biological Process	1	XP_004291754.1
5	GO:0045935	positive regulation of nucleobase-containing compound metabolic process	Biological Process	2	XP_011460107.1,XP_004296687.1
5	GO:0034250	positive regulation of cellular amide metabolic process	Biological Process	1	XP_004296687.1
5	GO:0051247	positive regulation of protein metabolic process	Biological Process	1	XP_004296687.1
5	GO:0006022	aminoglycan metabolic process	Biological Process	3	FANhyb_rscf00000135.1.g00004.1,XP_004297255.1,FANhyb_rscf00002783.1.g00001.1
5	GO:0006518	peptide metabolic process	Biological Process	35	FANhyb_icon00042639_a.1.g00001.1,XP_004287511.1,FANhyb_rscf00000381.1.g00009.1,FANhyb_rscf00000980.1.g00003.1,XP_004290762.1,FANhyb_icon14422311_s.1.g00001.1,FANhyb_rscf00000023.1.g00009.1,FANhyb_rscf00000087.1.g00004.1,FANhyb_rscf00000308.1.g00011.1,FANhyb_rscf00000565.1.g00004.1,FANhyb_rscf00000697.1.g00007.1,FANhyb_rscf00000898.1.g00005.1,FANhyb_rscf00001010.1.g00003.1,FANhyb_rscf00001708.1.g0…
5	GO:0009112	nucleobase metabolic process	Biological Process	2	XP_004300170.1,FANhyb_rscf00000929.1.g00002.1
5	GO:0009116	nucleoside metabolic process	Biological Process	3	XP_004300170.1,XP_011463993.1,XP_004289831.1
5	GO:0009308	amine metabolic process	Biological Process	4	XP_004307972.1,FANhyb_rscf00000927.1.g00007.1,XP_004302910.1,FANhyb_rscf00000577.1.g00005.1
5	GO:0033013	tetrapyrrole metabolic process	Biological Process	2	XP_004304520.1,XP_011470332.1
5	GO:0042558	pteridine-containing compound metabolic process	Biological Process	3	XP_004294956.2,XP_004296982.1,XP_011468925.1
5	GO:1901565	organonitrogen compound catabolic process	Biological Process	13	FANhyb_rscf00007251.1.g00001.1,FANhyb_rscf00002783.1.g00001.1,FANhyb_rscf00000929.1.g00002.1,FANhyb_rscf00000033.1.g00024.1,XP_004288649.1,XP_011457835.1,FANhyb_rscf00001125.1.g00002.1,FANhyb_rscf00003898.1.g00001.1,XP_004291039.1,XP_004293305.1,XP_004307376.1,FANhyb_rscf00000416.1.g00002.1,XP_004294029.1
5	GO:1901566	organonitrogen compound biosynthetic process	Biological Process	58	FANhyb_icon00042639_a.1.g00001.1,XP_004287511.1,FANhyb_rscf00000135.1.g00004.1,XP_004297255.1,FANhyb_rscf00000929.1.g00002.1,XP_004305371.1,XP_004300170.1,FANhyb_icon14422311_s.1.g00001.1,FANhyb_rscf00000023.1.g00009.1,FANhyb_rscf00000087.1.g00004.1,FANhyb_rscf00000308.1.g00011.1,FANhyb_rscf00000565.1.g00004.1,FANhyb_rscf00000697.1.g00007.1,FANhyb_rscf00000898.1.g00005.1,FANhyb_rscf00001010.1.g00…
5	GO:0031329	regulation of cellular catabolic process	Biological Process	1	XP_004296687.1
5	GO:0031331	positive regulation of cellular catabolic process	Biological Process	1	XP_004296687.1
5	GO:0016054	organic acid catabolic process	Biological Process	7	FANhyb_rscf00007251.1.g00001.1,FANhyb_rscf00001125.1.g00002.1,FANhyb_rscf00003898.1.g00001.1,XP_004291039.1,XP_004293305.1,XP_004307376.1,XP_004287395.1
5	GO:0016998	cell wall macromolecule catabolic process	Biological Process	2	FANhyb_rscf00001263.1.g00002.1,FANhyb_rscf00002783.1.g00001.1
5	GO:0019439	aromatic compound catabolic process	Biological Process	5	XP_004296687.1,FANhyb_rscf00000069.1.g00019.1,XP_004304642.1,XP_004307376.1,XP_004302643.1
5	GO:0042744	hydrogen peroxide catabolic process	Biological Process	1	XP_004300681.1
5	GO:0044242	cellular lipid catabolic process	Biological Process	2	XP_004287395.1,FANhyb_rscf00000855.1.g00004.1
5	GO:0044265	cellular macromolecule catabolic process	Biological Process	7	XP_004296687.1,FANhyb_rscf00000069.1.g00019.1,XP_004304642.1,FANhyb_rscf00000033.1.g00024.1,XP_004288649.1,XP_011457835.1,FANhyb_rscf00000416.1.g00002.1
5	GO:0044275	cellular carbohydrate catabolic process	Biological Process	1	FANhyb_rscf00000034.1.g00008.1
5	GO:0046700	heterocycle catabolic process	Biological Process	5	XP_004296687.1,FANhyb_rscf00000069.1.g00019.1,FANhyb_rscf00000929.1.g00002.1,XP_004304642.1,XP_004294029.1
5	GO:0046164	alcohol catabolic process	Biological Process	1	FANhyb_rscf00000080.1.g00002.1
5	GO:0046365	monosaccharide catabolic process	Biological Process	2	XP_004287213.1,FANhyb_rscf00000032.1.g00011.1
5	GO:0009057	macromolecule catabolic process	Biological Process	11	FANhyb_rscf00000491.1.g00003.1,XP_004296687.1,FANhyb_rscf00000069.1.g00019.1,FANhyb_rscf00000034.1.g00008.1,FANhyb_rscf00002783.1.g00001.1,XP_004304642.1,FANhyb_rscf00000033.1.g00024.1,XP_004288649.1,XP_011457835.1,XP_004301060.1,FANhyb_rscf00000416.1.g00002.1
5	GO:0016042	lipid catabolic process	Biological Process	2	XP_004287395.1,FANhyb_rscf00000855.1.g00004.1
5	GO:0016052	carbohydrate catabolic process	Biological Process	13	FANhyb_rscf00000491.1.g00003.1,FANhyb_rscf00000034.1.g00008.1,XP_004287213.1,FANhyb_icon00049590_a.1.g00001.1,FANhyb_rscf00000435.1.g00002.1,XP_004290303.1,XP_004297699.1,XP_004306579.1,XP_004307020.1,XP_011460910.1,XP_004301060.1,FANhyb_rscf00000032.1.g00011.1,XP_011458966.1
5	GO:0046434	organophosphate catabolic process	Biological Process	1	FANhyb_rscf00000080.1.g00002.1
5	GO:1901136	carbohydrate derivative catabolic process	Biological Process	1	FANhyb_rscf00002783.1.g00001.1
5	GO:1901361	organic cyclic compound catabolic process	Biological Process	7	XP_004296687.1,FANhyb_rscf00000069.1.g00019.1,FANhyb_rscf00000929.1.g00002.1,XP_004304642.1,XP_004307376.1,XP_004302643.1,XP_004294029.1
5	GO:1901616	organic hydroxy compound catabolic process	Biological Process	1	FANhyb_rscf00000080.1.g00002.1
5	GO:0009962	regulation of flavonoid biosynthetic process	Biological Process	1	XP_011467012.1
5	GO:0010556	regulation of macromolecule biosynthetic process	Biological Process	29	FANhyb_rscf00000295.1.g00005.1,FANhyb_rscf00000686.1.g00005.1,XP_004302471.1,XP_004287513.1,FANhyb_rscf00000232.1.g00002.1,FANhyb_rscf00000302.1.g00007.1,XP_004292548.1,XP_004293268.1,XP_004294179.1,XP_004302576.1,XP_004307087.1,XP_004307740.1,XP_011469921.1,FANhyb_rscf00000091.1.g00001.1,FANhyb_rscf00000421.1.g00006.1,FANhyb_rscf00000796.1.g00005.1,XP_004287423.1,XP_004288144.1,XP_004305679.1,XP…
5	GO:0031326	regulation of cellular biosynthetic process	Biological Process	31	FANhyb_rscf00000295.1.g00005.1,FANhyb_rscf00000686.1.g00005.1,XP_004302471.1,XP_004287513.1,FANhyb_rscf00000232.1.g00002.1,FANhyb_rscf00000302.1.g00007.1,XP_004292548.1,XP_004293268.1,XP_004294179.1,XP_004302576.1,XP_004307087.1,XP_004307740.1,XP_011469921.1,FANhyb_rscf00000091.1.g00001.1,FANhyb_rscf00000421.1.g00006.1,FANhyb_rscf00000796.1.g00005.1,XP_004287423.1,XP_004288144.1,XP_004305679.1,XP…
5	GO:1900911	regulation of olefin biosynthetic process	Biological Process	1	XP_004302910.1
5	GO:0010558	negative regulation of macromolecule biosynthetic process	Biological Process	9	FANhyb_rscf00000295.1.g00005.1,FANhyb_rscf00000686.1.g00005.1,XP_004302471.1,XP_004287513.1,FANhyb_icon00001339_a.1.g00001.1,FANhyb_rscf00000134.1.g00015.1,FANhyb_rscf00000395.1.g00012.1,XP_004294313.1,XP_004291754.1
5	GO:0031327	negative regulation of cellular biosynthetic process	Biological Process	10	FANhyb_rscf00000295.1.g00005.1,FANhyb_rscf00000686.1.g00005.1,XP_004302471.1,XP_004287513.1,XP_004302910.1,FANhyb_icon00001339_a.1.g00001.1,FANhyb_rscf00000134.1.g00015.1,FANhyb_rscf00000395.1.g00012.1,XP_004294313.1,XP_004291754.1
5	GO:1900912	negative regulation of olefin biosynthetic process	Biological Process	1	XP_004302910.1
5	GO:0009963	positive regulation of flavonoid biosynthetic process	Biological Process	1	XP_011467012.1
5	GO:0010557	positive regulation of macromolecule biosynthetic process	Biological Process	2	XP_011460107.1,XP_004296687.1
5	GO:0031328	positive regulation of cellular biosynthetic process	Biological Process	2	XP_011460107.1,XP_004296687.1
5	GO:0009691	cytokinin biosynthetic process	Biological Process	1	FANhyb_rscf00000927.1.g00007.1
5	GO:0009851	auxin biosynthetic process	Biological Process	1	XP_004302910.1
5	GO:0032353	negative regulation of hormone biosynthetic process	Biological Process	1	XP_004302910.1
5	GO:0046885	regulation of hormone biosynthetic process	Biological Process	1	XP_004302910.1
5	GO:0008299	isoprenoid biosynthetic process	Biological Process	4	FANhyb_icon20224439_s.1.g00001.1,XP_004287071.1,FANhyb_rscf00000171.1.g00012.1,XP_004293412.1
5	GO:0009110	vitamin biosynthetic process	Biological Process	2	FANhyb_rscf00000080.1.g00002.1,XP_004302579.1
5	GO:0016053	organic acid biosynthetic process	Biological Process	17	FANhyb_rscf00000135.1.g00004.1,XP_004297255.1,XP_011462784.1,FANhyb_rscf00001750.1.g00001.1,FANhyb_rscf00004120.1.g00003.1,XP_004299600.1,XP_004302419.1,XP_004302420.1,XP_004306503.1,FANhyb_rscf00000257.1.g00003.1,XP_004304054.1,XP_004294956.2,XP_004287395.1,XP_004307376.1,FANhyb_rscf00000080.1.g00002.1,XP_004299741.1,XP_004302910.1
5	GO:0018130	heterocycle biosynthetic process	Biological Process	63	FANhyb_rscf00000135.1.g00004.1,XP_004297255.1,FANhyb_rscf00000929.1.g00002.1,XP_004305371.1,XP_004300170.1,FANhyb_rscf00000295.1.g00005.1,FANhyb_rscf00000686.1.g00005.1,XP_004302471.1,XP_004287513.1,FANhyb_icon00033651_a.1.g00001.1,FANhyb_rscf00000110.1.g00009.1,FANhyb_rscf00000393.1.g00004.1,FANhyb_rscf00002242.1.g00001.1,XP_004289695.1,XP_004297715.1,FANhyb_icon00000211_a.1.g00001.1,FANhyb_icon…
5	GO:0019438	aromatic compound biosynthetic process	Biological Process	66	FANhyb_rscf00000135.1.g00004.1,XP_004297255.1,XP_004305371.1,XP_004300170.1,FANhyb_rscf00000295.1.g00005.1,FANhyb_rscf00000686.1.g00005.1,XP_004302471.1,XP_004287513.1,FANhyb_icon00033651_a.1.g00001.1,FANhyb_rscf00000110.1.g00009.1,FANhyb_rscf00000393.1.g00004.1,FANhyb_rscf00002242.1.g00001.1,XP_004289695.1,XP_004297715.1,FANhyb_icon00000211_a.1.g00001.1,FANhyb_icon00009704_a.1.g00001.1,FANhyb_ic…
5	GO:0034637	cellular carbohydrate biosynthetic process	Biological Process	10	FANhyb_rscf00000032.1.g00011.1,XP_004294168.1,FANhyb_rscf00000080.1.g00002.1,FANhyb_rscf00000166.1.g00017.1,XP_004289659.1,FANhyb_rscf00000060.1.g00019.1,FANhyb_rscf00000572.1.g00006.1,XP_004289981.1,XP_004291468.1,XP_011460622.1
5	GO:0034645	cellular macromolecule biosynthetic process	Biological Process	84	FANhyb_rscf00000291.1.g00002.1,XP_004289559.1,XP_004299199.1,XP_011460545.1,FANhyb_icon00026897_a.1.g00001.1,XP_004310044.1,FANhyb_icon00042639_a.1.g00001.1,XP_004287511.1,FANhyb_rscf00000032.1.g00011.1,XP_004300454.1,XP_011458268.1,FANhyb_rscf00000295.1.g00005.1,FANhyb_rscf00000686.1.g00005.1,XP_004302471.1,XP_004287513.1,FANhyb_icon00033651_a.1.g00001.1,FANhyb_rscf00000110.1.g00009.1,FANhyb_rsc…
5	GO:0043450	alkene biosynthetic process	Biological Process	2	FANhyb_rscf00001465.1.g00003.1,XP_004302910.1
5	GO:0044272	sulfur compound biosynthetic process	Biological Process	6	FANhyb_rscf00000301.1.g00011.1,FANhyb_rscf00002955.1.g00001.1,XP_004304467.1,XP_011466231.1,FANhyb_rscf00000257.1.g00003.1,XP_004304054.1
5	GO:0046184	aldehyde biosynthetic process	Biological Process	1	XP_004302579.1
5	GO:0051188	cofactor biosynthetic process	Biological Process	8	FANhyb_rscf00000301.1.g00011.1,FANhyb_rscf00002955.1.g00001.1,XP_004304467.1,XP_011466231.1,XP_004304520.1,XP_004294956.2,XP_004302992.1,XP_004302579.1
5	GO:0046165	alcohol biosynthetic process	Biological Process	1	FANhyb_rscf00000080.1.g00002.1
5	GO:0046364	monosaccharide biosynthetic process	Biological Process	1	FANhyb_rscf00000080.1.g00002.1
5	GO:0009699	phenylpropanoid biosynthetic process	Biological Process	6	XP_004307376.1,XP_004290595.1,XP_004307899.1,XP_011467012.1,FANhyb_rscf00000294.1.g00009.1,XP_004291620.1
5	GO:0006556	S-adenosylmethionine biosynthetic process	Biological Process	4	FANhyb_rscf00000301.1.g00011.1,FANhyb_rscf00002955.1.g00001.1,XP_004304467.1,XP_011466231.1
5	GO:0008610	lipid biosynthetic process	Biological Process	13	FANhyb_rscf00001750.1.g00001.1,FANhyb_rscf00004120.1.g00003.1,XP_004299600.1,XP_004302419.1,XP_004302420.1,XP_004306503.1,FANhyb_rscf00000171.1.g00012.1,XP_004293412.1,FANhyb_icon20224439_s.1.g00001.1,XP_004287071.1,XP_004307223.1,XP_004299741.1,FANhyb_rscf00000148.1.g00010.1
5	GO:0009059	macromolecule biosynthetic process	Biological Process	89	FANhyb_rscf00000291.1.g00002.1,XP_004289559.1,XP_004299199.1,XP_011460545.1,FANhyb_icon00026897_a.1.g00001.1,XP_004310044.1,FANhyb_icon00042639_a.1.g00001.1,XP_004287511.1,FANhyb_rscf00000032.1.g00011.1,FANhyb_rscf00000135.1.g00004.1,XP_004297255.1,XP_004300454.1,XP_011458268.1,FANhyb_rscf00000295.1.g00005.1,FANhyb_rscf00000686.1.g00005.1,XP_004302471.1,XP_004287513.1,FANhyb_icon00033651_a.1.g000…
5	GO:0009813	flavonoid biosynthetic process	Biological Process	2	XP_011467012.1,XP_004304050.2
5	GO:0016051	carbohydrate biosynthetic process	Biological Process	13	FANhyb_rscf00000032.1.g00011.1,XP_004294168.1,FANhyb_rscf00000080.1.g00002.1,FANhyb_rscf00000166.1.g00017.1,XP_004289659.1,FANhyb_rscf00000001.1.g00003.1,XP_004299336.1,FANhyb_rscf00000060.1.g00019.1,FANhyb_rscf00000572.1.g00006.1,XP_004289981.1,XP_004291468.1,XP_011460622.1,XP_004294339.1
5	GO:0090407	organophosphate biosynthetic process	Biological Process	14	XP_004305371.1,XP_004300170.1,FANhyb_rscf00000059.1.g00014.1,XP_004296457.1,XP_011467496.1,XP_011463993.1,FANhyb_rscf00000045.1.g00003.1,XP_004303839.1,YP_004286087.1,YP_004286088.1,YP_004286090.1,YP_004286108.1,YP_004286109.1,XP_004302579.1
5	GO:1900674	olefin biosynthetic process	Biological Process	2	FANhyb_rscf00001465.1.g00003.1,XP_004302910.1
5	GO:1901137	carbohydrate derivative biosynthetic process	Biological Process	16	FANhyb_rscf00000135.1.g00004.1,XP_004297255.1,XP_004300170.1,FANhyb_rscf00000059.1.g00014.1,XP_004296457.1,XP_011467496.1,XP_011463993.1,XP_004290921.1,FANhyb_rscf00000045.1.g00003.1,XP_004303839.1,YP_004286087.1,YP_004286088.1,YP_004286090.1,YP_004286108.1,YP_004286109.1,XP_004295148.1
5	GO:1901362	organic cyclic compound biosynthetic process	Biological Process	70	FANhyb_rscf00000135.1.g00004.1,XP_004297255.1,FANhyb_rscf00000929.1.g00002.1,XP_004305371.1,XP_004300170.1,FANhyb_rscf00000295.1.g00005.1,FANhyb_rscf00000686.1.g00005.1,XP_004302471.1,XP_004287513.1,FANhyb_icon00033651_a.1.g00001.1,FANhyb_rscf00000110.1.g00009.1,FANhyb_rscf00000393.1.g00004.1,FANhyb_rscf00002242.1.g00001.1,XP_004289695.1,XP_004297715.1,FANhyb_icon00000211_a.1.g00001.1,FANhyb_icon…
5	GO:1901570	fatty acid derivative biosynthetic process	Biological Process	1	XP_004299741.1
5	GO:1901617	organic hydroxy compound biosynthetic process	Biological Process	3	FANhyb_rscf00000080.1.g00002.1,XP_004307223.1,XP_004302579.1
5	GO:0010629	negative regulation of gene expression	Biological Process	12	XP_004296687.1,FANhyb_rscf00000069.1.g00019.1,FANhyb_rscf00000295.1.g00005.1,FANhyb_rscf00000686.1.g00005.1,XP_004302471.1,XP_004287513.1,XP_004296439.1,FANhyb_icon00001339_a.1.g00001.1,FANhyb_rscf00000134.1.g00015.1,FANhyb_rscf00000395.1.g00012.1,XP_004294313.1,XP_004291754.1
5	GO:0051253	negative regulation of RNA metabolic process	Biological Process	8	FANhyb_rscf00000295.1.g00005.1,FANhyb_rscf00000686.1.g00005.1,XP_004302471.1,XP_004287513.1,FANhyb_icon00001339_a.1.g00001.1,FANhyb_rscf00000134.1.g00015.1,FANhyb_rscf00000395.1.g00012.1,XP_004294313.1
5	GO:0032269	negative regulation of cellular protein metabolic process	Biological Process	1	XP_004291754.1
5	GO:0051175	negative regulation of sulfur metabolic process	Biological Process	1	XP_004302910.1
5	GO:0090356	negative regulation of auxin metabolic process	Biological Process	1	XP_004302910.1
5	GO:1905156	negative regulation of photosynthesis	Biological Process	1	FANhyb_rscf00000416.1.g00002.1
5	GO:0010628	positive regulation of gene expression	Biological Process	2	XP_011460107.1,XP_004296687.1
5	GO:0051254	positive regulation of RNA metabolic process	Biological Process	2	XP_011460107.1,XP_004296687.1
5	GO:0032270	positive regulation of cellular protein metabolic process	Biological Process	1	XP_004296687.1
5	GO:0010109	regulation of photosynthesis	Biological Process	2	FANhyb_rscf00000416.1.g00002.1,FANhyb_rscf00000278.1.g00009.1
5	GO:0010565	regulation of cellular ketone metabolic process	Biological Process	1	XP_004302910.1
5	GO:0032268	regulation of cellular protein metabolic process	Biological Process	2	XP_004291754.1,XP_004296687.1
5	GO:0042762	regulation of sulfur metabolic process	Biological Process	1	XP_004302910.1
5	GO:0043467	regulation of generation of precursor metabolites and energy	Biological Process	2	FANhyb_rscf00000416.1.g00002.1,FANhyb_rscf00000278.1.g00009.1
5	GO:0090354	regulation of auxin metabolic process	Biological Process	1	XP_004302910.1
5	GO:0010468	regulation of gene expression	Biological Process	33	XP_004296687.1,XP_004296479.1,FANhyb_rscf00000069.1.g00019.1,FANhyb_rscf00000295.1.g00005.1,FANhyb_rscf00000686.1.g00005.1,XP_004302471.1,XP_004287513.1,FANhyb_rscf00000232.1.g00002.1,FANhyb_rscf00000302.1.g00007.1,XP_004292548.1,XP_004293268.1,XP_004294179.1,XP_004302576.1,XP_004307087.1,XP_004307740.1,XP_011469921.1,FANhyb_rscf00000091.1.g00001.1,FANhyb_rscf00000421.1.g00006.1,FANhyb_rscf000007…
5	GO:0051252	regulation of RNA metabolic process	Biological Process	31	XP_004296479.1,FANhyb_rscf00000295.1.g00005.1,FANhyb_rscf00000686.1.g00005.1,XP_004302471.1,XP_004287513.1,FANhyb_rscf00000232.1.g00002.1,FANhyb_rscf00000302.1.g00007.1,XP_004292548.1,XP_004293268.1,XP_004294179.1,XP_004302576.1,XP_004307087.1,XP_004307740.1,XP_011469921.1,FANhyb_rscf00000091.1.g00001.1,FANhyb_rscf00000421.1.g00006.1,FANhyb_rscf00000796.1.g00005.1,XP_004287423.1,XP_004288144.1,XP…
5	GO:0006521	regulation of cellular amino acid metabolic process	Biological Process	1	XP_004302910.1
5	GO:0009803	cinnamic acid metabolic process	Biological Process	1	XP_004307376.1
5	GO:0009808	lignin metabolic process	Biological Process	4	XP_004290595.1,XP_004307899.1,XP_011467012.1,XP_004302643.1
5	GO:0046271	phenylpropanoid catabolic process	Biological Process	1	XP_004302643.1
5	GO:0001510	RNA methylation	Biological Process	1	FANhyb_rscf00000089.1.g00016.1
5	GO:0009683	indoleacetic acid metabolic process	Biological Process	1	XP_004302910.1
5	GO:0009690	cytokinin metabolic process	Biological Process	1	FANhyb_rscf00000927.1.g00007.1
5	GO:0000096	sulfur amino acid metabolic process	Biological Process	3	FANhyb_rscf00000257.1.g00003.1,XP_004304054.1,XP_004302910.1
5	GO:0006749	glutathione metabolic process	Biological Process	3	FANhyb_rscf00000381.1.g00009.1,FANhyb_rscf00000980.1.g00003.1,XP_004290762.1
5	GO:0016226	iron-sulfur cluster assembly	Biological Process	1	XP_004302992.1
5	GO:0019682	glyceraldehyde-3-phosphate metabolic process	Biological Process	3	FANhyb_rscf00000268.1.g00005.1,FANhyb_rscf00000872.1.g00006.1,XP_004299336.1
5	GO:0042822	pyridoxal phosphate metabolic process	Biological Process	1	XP_004302579.1
5	GO:0046487	glyoxylate metabolic process	Biological Process	1	XP_004289711.1
5	GO:0043436	oxoacid metabolic process	Biological Process	48	FANhyb_rscf00007251.1.g00001.1,FANhyb_rscf00000135.1.g00004.1,XP_004297255.1,FANhyb_icon00049590_a.1.g00001.1,FANhyb_rscf00000435.1.g00002.1,XP_004290303.1,XP_004297699.1,XP_004306579.1,XP_004307020.1,XP_011460910.1,XP_004289711.1,FANhyb_rscf00000286.1.g00003.1,FANhyb_rscf00001581.1.g00003.1,XP_004303182.1,FANhyb_rscf00000076.1.g00002.1,FANhyb_rscf00000015.1.g00007.1,FANhyb_rscf00000177.1.g00009.…
5	GO:0006119	oxidative phosphorylation	Biological Process	1	XP_011458986.1
5	GO:0006757	ATP generation from ADP	Biological Process	8	FANhyb_icon00049590_a.1.g00001.1,FANhyb_rscf00000435.1.g00002.1,XP_004290303.1,XP_004297699.1,XP_004306579.1,XP_004307020.1,XP_011460910.1,XP_011458966.1
5	GO:0009765	photosynthesis, light harvesting	Biological Process	6	FANhyb_rscf00000416.1.g00002.1,FANhyb_icon00013603_a.1.g00001.1,FANhyb_rscf00000231.1.g00002.1,XP_004300672.1,XP_004302636.1,XP_004310079.1
5	GO:0019684	photosynthesis, light reaction	Biological Process	12	XP_004287805.1,XP_004290445.1,FANhyb_icon00013603_a.1.g00001.1,FANhyb_rscf00000231.1.g00002.1,XP_004300672.1,XP_004302636.1,XP_004310079.1,FANhyb_rscf00000001.1.g00001.1,YP_004286097.1,YP_004286153.1,FANhyb_rscf00000416.1.g00002.1,FANhyb_rscf00000278.1.g00009.1
5	GO:0006446	regulation of translational initiation	Biological Process	1	XP_004296687.1
5	GO:0045948	positive regulation of translational initiation	Biological Process	1	XP_004296687.1
5	GO:0006760	folic acid-containing compound metabolic process	Biological Process	3	XP_004294956.2,XP_004296982.1,XP_011468925.1
5	GO:0009072	aromatic amino acid family metabolic process	Biological Process	2	XP_004307376.1,XP_004302910.1
5	GO:0042537	benzene-containing compound metabolic process	Biological Process	1	XP_004307376.1
5	GO:0035999	tetrahydrofolate interconversion	Biological Process	2	XP_004296982.1,XP_011468925.1
5	GO:0006011	UDP-glucose metabolic process	Biological Process	1	XP_004290921.1
5	GO:0006637	acyl-CoA metabolic process	Biological Process	1	XP_004291620.1
5	GO:0006796	phosphate-containing compound metabolic process	Biological Process	58	XP_004294692.1,XP_011458966.1,FANhyb_icon00000317_a.1.g00001.1,FANhyb_icon00049590_a.1.g00001.1,FANhyb_rscf00000435.1.g00002.1,XP_004290303.1,XP_004297699.1,XP_004306579.1,XP_004307020.1,XP_011460910.1,FANhyb_rscf00000268.1.g00005.1,FANhyb_rscf00000872.1.g00006.1,XP_004299336.1,XP_011458986.1,XP_004305371.1,XP_004300170.1,FANhyb_icon00005872_a.1.g00001.1,FANhyb_rscf00000310.1.g00008.1,XP_00430233…
5	GO:0033356	UDP-L-arabinose metabolic process	Biological Process	1	XP_004290921.1
5	GO:0033467	CMP-keto-3-deoxy-D-manno-octulosonic acid metabolic process	Biological Process	1	XP_004295148.1
5	GO:0046398	UDP-glucuronate metabolic process	Biological Process	3	FANhyb_rscf00000135.1.g00004.1,XP_004297255.1,XP_004290921.1
5	GO:0052573	UDP-D-galactose metabolic process	Biological Process	1	XP_004290921.1
5	GO:0006801	superoxide metabolic process	Biological Process	1	XP_004288411.1
5	GO:0042743	hydrogen peroxide metabolic process	Biological Process	1	XP_004300681.1
5	GO:0019685	photosynthesis, dark reaction	Biological Process	2	FANhyb_rscf00000001.1.g00003.1,XP_004299336.1
5	GO:0008655	pyrimidine-containing compound salvage	Biological Process	1	XP_004300170.1
5	GO:0043174	nucleoside salvage	Biological Process	1	XP_004300170.1
5	GO:0009692	ethylene metabolic process	Biological Process	2	FANhyb_rscf00001465.1.g00003.1,XP_004302910.1
5	GO:0006631	fatty acid metabolic process	Biological Process	8	FANhyb_rscf00001750.1.g00001.1,FANhyb_rscf00004120.1.g00003.1,XP_004299600.1,XP_004302419.1,XP_004302420.1,XP_004306503.1,XP_004287395.1,XP_004299741.1
5	GO:0006644	phospholipid metabolic process	Biological Process	2	XP_004300201.1,FANhyb_rscf00000080.1.g00002.1
5	GO:0006720	isoprenoid metabolic process	Biological Process	5	FANhyb_rscf00000171.1.g00012.1,XP_004293412.1,FANhyb_icon20224439_s.1.g00001.1,XP_004287071.1,FANhyb_rscf00000855.1.g00004.1
5	GO:0030258	lipid modification	Biological Process	2	XP_004287395.1,FANhyb_rscf00000080.1.g00002.1
5	GO:0046486	glycerolipid metabolic process	Biological Process	2	XP_004300201.1,FANhyb_rscf00000080.1.g00002.1
5	GO:0006259	DNA metabolic process	Biological Process	19	FANhyb_rscf00000291.1.g00002.1,XP_004289559.1,XP_004299199.1,XP_011460545.1,FANhyb_icon00026897_a.1.g00001.1,XP_004310044.1,XP_004296683.1,XP_004300454.1,XP_011458268.1,FANhyb_rscf00001170.1.g00001.1,XP_004294179.1,XP_004297005.1,XP_011459934.1,FANhyb_rscf00000014.1.g00011.1,XP_004296086.1,FANhyb_rscf00000087.1.g00004.1,FANhyb_rscf00000304.1.g00004.1,XP_004287571.1,XP_004291257.1
5	GO:0016070	RNA metabolic process	Biological Process	61	XP_004296687.1,XP_004296479.1,XP_004291754.1,FANhyb_rscf00000522.1.g00007.1,XP_004287907.1,XP_004290803.1,XP_004299114.1,FANhyb_rscf00000069.1.g00019.1,XP_004304642.1,FANhyb_rscf00000295.1.g00005.1,FANhyb_rscf00000686.1.g00005.1,XP_004302471.1,XP_004287513.1,FANhyb_icon00033651_a.1.g00001.1,FANhyb_rscf00000110.1.g00009.1,FANhyb_rscf00000393.1.g00004.1,FANhyb_rscf00002242.1.g00001.1,XP_004289695.1…
5	GO:0044264	cellular polysaccharide metabolic process	Biological Process	12	FANhyb_rscf00000032.1.g00011.1,FANhyb_rscf00000034.1.g00008.1,XP_004307147.1,FANhyb_rscf00000166.1.g00017.1,XP_004289659.1,FANhyb_rscf00000060.1.g00019.1,FANhyb_icon00012405_a.1.g00001.1,FANhyb_rscf00001263.1.g00002.1,FANhyb_rscf00000572.1.g00006.1,XP_004289981.1,XP_004291468.1,XP_011460622.1
5	GO:0044267	cellular protein metabolic process	Biological Process	69	XP_004294692.1,FANhyb_icon00001469_a.1.g00001.1,XP_004297284.1,XP_004303527.1,FANhyb_icon00042639_a.1.g00001.1,XP_004287511.1,FANhyb_rscf00003465.1.g00001.1,FANhyb_rscf00000983.1.g00003.1,FANhyb_rscf00001327.1.g00003.1,XP_004292921.1,FANhyb_icon14422311_s.1.g00001.1,FANhyb_rscf00000023.1.g00009.1,FANhyb_rscf00000087.1.g00004.1,FANhyb_rscf00000308.1.g00011.1,FANhyb_rscf00000565.1.g00004.1,FANhyb_r…
5	GO:0005984	disaccharide metabolic process	Biological Process	1	XP_004294168.1
5	GO:0006020	inositol metabolic process	Biological Process	1	FANhyb_rscf00000080.1.g00002.1
5	GO:0006097	glyoxylate cycle	Biological Process	1	XP_004289711.1
5	GO:0046835	carbohydrate phosphorylation	Biological Process	1	FANhyb_icon00000317_a.1.g00001.1
5	GO:0046838	phosphorylated carbohydrate dephosphorylation	Biological Process	1	FANhyb_rscf00000080.1.g00002.1
5	GO:0006732	coenzyme metabolic process	Biological Process	20	FANhyb_icon00049590_a.1.g00001.1,FANhyb_rscf00000435.1.g00002.1,XP_004290303.1,XP_004297699.1,XP_004306579.1,XP_004307020.1,XP_011460910.1,FANhyb_rscf00000268.1.g00005.1,FANhyb_rscf00000872.1.g00006.1,XP_004299336.1,FANhyb_rscf00000301.1.g00011.1,FANhyb_rscf00002955.1.g00001.1,XP_004304467.1,XP_011466231.1,XP_004294956.2,XP_004291620.1,XP_004296982.1,XP_011468925.1,XP_004302579.1,XP_011458966.1
5	GO:0006778	porphyrin-containing compound metabolic process	Biological Process	1	XP_004304520.1
5	GO:0005976	polysaccharide metabolic process	Biological Process	15	FANhyb_rscf00000491.1.g00003.1,FANhyb_rscf00000032.1.g00011.1,FANhyb_rscf00000034.1.g00008.1,XP_004307147.1,FANhyb_rscf00000166.1.g00017.1,XP_004289659.1,XP_004301060.1,FANhyb_rscf00000060.1.g00019.1,FANhyb_icon00012405_a.1.g00001.1,FANhyb_rscf00001263.1.g00002.1,FANhyb_rscf00000572.1.g00006.1,XP_004289981.1,XP_004291468.1,XP_011460622.1,XP_004294339.1
5	GO:0009311	oligosaccharide metabolic process	Biological Process	1	XP_004294168.1
5	GO:0009225	nucleotide-sugar metabolic process	Biological Process	4	XP_004290921.1,FANhyb_rscf00000135.1.g00004.1,XP_004297255.1,XP_004295148.1
5	GO:0034654	nucleobase-containing compound biosynthetic process	Biological Process	55	FANhyb_rscf00000135.1.g00004.1,XP_004297255.1,XP_004305371.1,XP_004300170.1,FANhyb_rscf00000295.1.g00005.1,FANhyb_rscf00000686.1.g00005.1,XP_004302471.1,XP_004287513.1,FANhyb_icon00033651_a.1.g00001.1,FANhyb_rscf00000110.1.g00009.1,FANhyb_rscf00000393.1.g00004.1,FANhyb_rscf00002242.1.g00001.1,XP_004289695.1,XP_004297715.1,FANhyb_icon00000211_a.1.g00001.1,FANhyb_icon00009704_a.1.g00001.1,FANhyb_ic…
5	GO:0034655	nucleobase-containing compound catabolic process	Biological Process	3	XP_004296687.1,FANhyb_rscf00000069.1.g00019.1,XP_004304642.1
5	GO:0090304	nucleic acid metabolic process	Biological Process	79	FANhyb_rscf00000291.1.g00002.1,XP_004289559.1,XP_004299199.1,XP_011460545.1,FANhyb_icon00026897_a.1.g00001.1,XP_004310044.1,XP_004296687.1,XP_004296479.1,XP_004291754.1,FANhyb_rscf00000522.1.g00007.1,XP_004287907.1,XP_004290803.1,XP_004299114.1,XP_004296683.1,FANhyb_rscf00000069.1.g00019.1,XP_004304642.1,FANhyb_rscf00000087.1.g00004.1,FANhyb_rscf00000304.1.g00004.1,XP_004287571.1,XP_004291257.1,X…
5	GO:0008652	cellular amino acid biosynthetic process	Biological Process	3	XP_011462784.1,FANhyb_rscf00000257.1.g00003.1,XP_004304054.1
5	GO:0009063	cellular amino acid catabolic process	Biological Process	6	FANhyb_rscf00007251.1.g00001.1,FANhyb_rscf00001125.1.g00002.1,FANhyb_rscf00003898.1.g00001.1,XP_004291039.1,XP_004293305.1,XP_004307376.1
5	GO:0045763	negative regulation of cellular amino acid metabolic process	Biological Process	1	XP_004302910.1
5	GO:1901605	alpha-amino acid metabolic process	Biological Process	12	FANhyb_rscf00007251.1.g00001.1,XP_011462784.1,XP_004296982.1,XP_011468925.1,FANhyb_rscf00001125.1.g00002.1,FANhyb_rscf00003898.1.g00001.1,XP_004291039.1,XP_004293305.1,XP_004307376.1,FANhyb_rscf00000257.1.g00003.1,XP_004304054.1,XP_004302910.1
5	GO:0008202	steroid metabolic process	Biological Process	2	XP_004287964.1,XP_004307223.1
5	GO:0006508	proteolysis	Biological Process	15	FANhyb_rscf00000033.1.g00024.1,XP_004288649.1,XP_011457835.1,FANhyb_rscf00000049.1.g00028.1,FANhyb_rscf00000416.1.g00002.1,FANhyb_rscf00001286.1.g00002.1,XP_004303444.1,XP_004306039.2,FANhyb_icon00001195_a.1.g00001.1,FANhyb_rscf00001004.1.g00003.1,FANhyb_rscf00007470.1.g00001.1,XP_004290678.1,XP_004294898.1,XP_004296446.1,XP_011468246.1
5	GO:0030163	protein catabolic process	Biological Process	4	FANhyb_rscf00000033.1.g00024.1,XP_004288649.1,XP_011457835.1,FANhyb_rscf00000416.1.g00002.1
5	GO:0036211	protein modification process	Biological Process	32	XP_004294692.1,FANhyb_icon00001469_a.1.g00001.1,XP_004297284.1,XP_004303527.1,FANhyb_rscf00003465.1.g00001.1,FANhyb_rscf00000983.1.g00003.1,FANhyb_rscf00001327.1.g00003.1,XP_004292921.1,XP_004288882.1,FANhyb_icon00005872_a.1.g00001.1,FANhyb_rscf00000310.1.g00008.1,XP_004302336.1,XP_004302545.1,FANhyb_icon00000970_a.1.g00001.1,FANhyb_rscf00000115.1.g00007.1,FANhyb_rscf00000158.1.g00011.1,FANhyb_rs…
5	GO:0006063	uronic acid metabolic process	Biological Process	1	XP_004304050.2
5	GO:0019318	hexose metabolic process	Biological Process	9	FANhyb_icon00000317_a.1.g00001.1,FANhyb_rscf00000032.1.g00011.1,FANhyb_rscf00000159.1.g00006.1,FANhyb_rscf00000268.1.g00005.1,XP_004304578.1,FANhyb_rscf00000023.1.g00019.1,XP_004287213.1,XP_004288419.1,XP_004299522.1
5	GO:0019852	L-ascorbic acid metabolic process	Biological Process	1	FANhyb_rscf00000080.1.g00002.1
5	GO:0019751	polyol metabolic process	Biological Process	1	FANhyb_rscf00000080.1.g00002.1
5	GO:0006767	water-soluble vitamin metabolic process	Biological Process	2	FANhyb_rscf00000080.1.g00002.1,XP_004302579.1
5	GO:0006662	glycerol ether metabolic process	Biological Process	1	FANhyb_rscf00000027.1.g00001.1
5	GO:0006753	nucleoside phosphate metabolic process	Biological Process	27	FANhyb_icon00049590_a.1.g00001.1,FANhyb_rscf00000435.1.g00002.1,XP_004290303.1,XP_004297699.1,XP_004306579.1,XP_004307020.1,XP_011460910.1,FANhyb_rscf00000268.1.g00005.1,FANhyb_rscf00000872.1.g00006.1,XP_004299336.1,XP_011458986.1,XP_004305371.1,XP_004300170.1,FANhyb_rscf00000059.1.g00014.1,XP_004296457.1,XP_011467496.1,XP_004302283.1,XP_011463993.1,FANhyb_rscf00000045.1.g00003.1,XP_004303839.1,Y…
5	GO:0052696	flavonoid glucuronidation	Biological Process	1	XP_004304050.2
5	GO:0019253	reductive pentose-phosphate cycle	Biological Process	2	FANhyb_rscf00000001.1.g00003.1,XP_004299336.1
5	GO:0006002	fructose 6-phosphate metabolic process	Biological Process	1	XP_011458966.1
5	GO:0006003	fructose 2,6-bisphosphate metabolic process	Biological Process	1	FANhyb_icon00000317_a.1.g00001.1
5	GO:0019693	ribose phosphate metabolic process	Biological Process	25	FANhyb_icon00049590_a.1.g00001.1,FANhyb_rscf00000435.1.g00002.1,XP_004290303.1,XP_004297699.1,XP_004306579.1,XP_004307020.1,XP_011460910.1,FANhyb_rscf00000268.1.g00005.1,FANhyb_rscf00000872.1.g00006.1,XP_004299336.1,XP_011458986.1,XP_004300170.1,FANhyb_rscf00000059.1.g00014.1,XP_004296457.1,XP_011467496.1,XP_011463993.1,FANhyb_rscf00000045.1.g00003.1,XP_004303839.1,YP_004286087.1,YP_004286088.1,Y…
5	GO:0043647	inositol phosphate metabolic process	Biological Process	1	FANhyb_rscf00000080.1.g00002.1
5	GO:0051156	glucose 6-phosphate metabolic process	Biological Process	3	FANhyb_rscf00000268.1.g00005.1,FANhyb_rscf00000872.1.g00006.1,XP_004299336.1
5	GO:0010467	gene expression	Biological Process	88	XP_004296687.1,XP_004296479.1,XP_004291754.1,FANhyb_rscf00000522.1.g00007.1,XP_004287907.1,XP_004290803.1,XP_004299114.1,FANhyb_rscf00000069.1.g00019.1,FANhyb_icon00042639_a.1.g00001.1,XP_004287511.1,FANhyb_rscf00000295.1.g00005.1,FANhyb_rscf00000686.1.g00005.1,XP_004302471.1,XP_004287513.1,FANhyb_icon00033651_a.1.g00001.1,FANhyb_rscf00000110.1.g00009.1,FANhyb_rscf00000393.1.g00004.1,FANhyb_rscf0…
5	GO:0043412	macromolecule modification	Biological Process	33	XP_004294692.1,FANhyb_icon00001469_a.1.g00001.1,XP_004297284.1,XP_004303527.1,FANhyb_rscf00003465.1.g00001.1,FANhyb_rscf00000983.1.g00003.1,FANhyb_rscf00001327.1.g00003.1,XP_004292921.1,XP_004288882.1,FANhyb_icon00005872_a.1.g00001.1,FANhyb_rscf00000310.1.g00008.1,XP_004302336.1,XP_004302545.1,FANhyb_icon00000970_a.1.g00001.1,FANhyb_rscf00000115.1.g00007.1,FANhyb_rscf00000158.1.g00011.1,FANhyb_rs…
5	GO:0006040	amino sugar metabolic process	Biological Process	1	FANhyb_rscf00002783.1.g00001.1
5	GO:1901657	glycosyl compound metabolic process	Biological Process	3	XP_004300170.1,XP_004289831.1,XP_011463993.1
5	GO:0010166	wax metabolic process	Biological Process	1	XP_004299741.1
5	GO:0035337	fatty-acyl-CoA metabolic process	Biological Process	1	XP_004291620.1
5	GO:0016125	sterol metabolic process	Biological Process	2	XP_004307223.1,XP_004287964.1
5	GO:0019632	shikimate metabolic process	Biological Process	1	XP_004302480.1
5	GO:0009814	defense response, incompatible interaction	Biological Process	2	XP_004304201.1,FANhyb_rscf00000134.1.g00015.1
5	GO:0009932	cell tip growth	Biological Process	1	XP_004295148.1
5	GO:0000160	phosphorelay signal transduction system	Biological Process	1	XP_011461303.1
5	GO:0000165	MAPK cascade	Biological Process	1	XP_004294692.1
5	GO:0007264	small GTPase mediated signal transduction	Biological Process	2	FANhyb_rscf00005501.1.g00001.1,XP_004289043.1
5	GO:0009734	auxin-activated signaling pathway	Biological Process	1	XP_004302648.1
5	GO:0043401	steroid hormone mediated signaling pathway	Biological Process	1	FANhyb_rscf00002242.1.g00001.1
5	GO:0006333	chromatin assembly or disassembly	Biological Process	5	FANhyb_rscf00000173.1.g00014.1,FANhyb_rscf00000294.1.g00011.1,XP_004287213.1,XP_004297005.1,FANhyb_rscf00000068.1.g00002.1
5	GO:0034728	nucleosome organization	Biological Process	4	FANhyb_rscf00000173.1.g00014.1,FANhyb_rscf00000294.1.g00011.1,XP_004287213.1,XP_004297005.1
5	GO:0006338	chromatin remodeling	Biological Process	2	XP_004297005.1,XP_004294179.1
5	GO:0016569	covalent chromatin modification	Biological Process	4	XP_004292921.1,FANhyb_rscf00000134.1.g00015.1,XP_004288550.1,XP_004287513.1
5	GO:0070828	heterochromatin organization	Biological Process	1	FANhyb_rscf00000295.1.g00005.1
5	GO:0051276	chromosome organization	Biological Process	16	XP_004296683.1,FANhyb_rscf00000068.1.g00002.1,FANhyb_rscf00000173.1.g00014.1,FANhyb_rscf00000294.1.g00011.1,XP_004287213.1,XP_004292921.1,XP_004297005.1,XP_004294179.1,FANhyb_rscf00000295.1.g00005.1,FANhyb_rscf00000686.1.g00005.1,XP_004302471.1,XP_004287513.1,FANhyb_rscf00000134.1.g00015.1,XP_004288550.1,XP_004300454.1,XP_011458268.1
5	GO:0007010	cytoskeleton organization	Biological Process	2	XP_004299004.1,XP_011460943.1
5	GO:0006997	nucleus organization	Biological Process	1	FANhyb_rscf00000125.1.g00013.1
5	GO:0007030	Golgi organization	Biological Process	1	XP_004303813.1
5	GO:0009657	plastid organization	Biological Process	4	FANhyb_rscf00005365.1.g00001.1,XP_004291571.1,FANhyb_rscf00001038.1.g00007.1,FANhyb_rscf00000416.1.g00002.1
5	GO:0048284	organelle fusion	Biological Process	1	FANhyb_rscf00000125.1.g00013.1
5	GO:0070925	organelle assembly	Biological Process	2	XP_004298777.1,XP_004305372.2
5	GO:0031497	chromatin assembly	Biological Process	3	FANhyb_rscf00000173.1.g00014.1,FANhyb_rscf00000294.1.g00011.1,XP_004287213.1
5	GO:0031163	metallo-sulfur cluster assembly	Biological Process	1	XP_004302992.1
5	GO:0065003	macromolecular complex assembly	Biological Process	7	XP_004298777.1,XP_004305372.2,XP_004296479.1,FANhyb_rscf00000173.1.g00014.1,FANhyb_rscf00000294.1.g00011.1,XP_004287213.1,XP_011470068.1
5	GO:0031498	chromatin disassembly	Biological Process	1	XP_004297005.1
5	GO:0032984	macromolecular complex disassembly	Biological Process	1	XP_004297005.1
5	GO:0008361	regulation of cell size	Biological Process	1	XP_004302154.1
5	GO:0000902	cell morphogenesis	Biological Process	3	XP_004300798.1,XP_011468207.1,XP_004295148.1
5	GO:0071824	protein-DNA complex subunit organization	Biological Process	4	FANhyb_rscf00000173.1.g00014.1,FANhyb_rscf00000294.1.g00011.1,XP_004287213.1,XP_004297005.1
5	GO:0071826	ribonucleoprotein complex subunit organization	Biological Process	4	XP_004298777.1,XP_004305372.2,XP_004296479.1,XP_011470068.1
5	GO:0022604	regulation of cell morphogenesis	Biological Process	1	XP_004300798.1
5	GO:0061025	membrane fusion	Biological Process	1	FANhyb_rscf00001170.1.g00001.1
5	GO:0009668	plastid membrane organization	Biological Process	1	FANhyb_rscf00000416.1.g00002.1
5	GO:0006348	chromatin silencing at telomere	Biological Process	1	XP_004287513.1
5	GO:0035194	posttranscriptional gene silencing by RNA	Biological Process	1	XP_004291754.1
5	GO:0070918	production of small RNA involved in gene silencing by RNA	Biological Process	1	XP_004291754.1
5	GO:0009992	cellular water homeostasis	Biological Process	1	XP_004302154.1
5	GO:0006873	cellular ion homeostasis	Biological Process	2	FANhyb_rscf00000251.1.g00014.1,XP_004296457.1
5	GO:0009294	DNA mediated transformation	Biological Process	1	FANhyb_rscf00000134.1.g00015.1
5	GO:0090627	plant epidermal cell differentiation	Biological Process	1	XP_004302648.1
5	GO:0000904	cell morphogenesis involved in differentiation	Biological Process	1	XP_004295148.1
5	GO:0048764	trichoblast maturation	Biological Process	1	XP_004302648.1
5	GO:0006974	cellular response to DNA damage stimulus	Biological Process	8	FANhyb_rscf00001170.1.g00001.1,XP_004294179.1,XP_004297005.1,XP_011459934.1,FANhyb_rscf00000014.1.g00011.1,XP_004296086.1,XP_004296683.1,XP_004287571.1
5	GO:0034599	cellular response to oxidative stress	Biological Process	1	XP_004288411.1
5	GO:0071310	cellular response to organic substance	Biological Process	3	XP_004302648.1,FANhyb_rscf00002242.1.g00001.1,XP_004291754.1
5	GO:0097237	cellular response to toxic substance	Biological Process	3	XP_004288411.1,XP_004300681.1,XP_004287666.1
5	GO:1901699	cellular response to nitrogen compound	Biological Process	1	XP_004291754.1
5	GO:1901701	cellular response to oxygen-containing compound	Biological Process	2	FANhyb_rscf00002242.1.g00001.1,XP_004288411.1
5	GO:0009832	plant-type cell wall biogenesis	Biological Process	3	FANhyb_rscf00000060.1.g00019.1,XP_004289981.1,XP_011460622.1
5	GO:0010383	cell wall polysaccharide metabolic process	Biological Process	2	FANhyb_icon00012405_a.1.g00001.1,FANhyb_rscf00001263.1.g00002.1
5	GO:0010395	rhamnogalacturonan I metabolic process	Biological Process	1	FANhyb_rscf00000060.1.g00019.1
5	GO:0009664	plant-type cell wall organization	Biological Process	2	FANhyb_rscf00000060.1.g00019.1,XP_004302749.1
5	GO:0010154	fruit development	Biological Process	5	FANhyb_rscf00005365.1.g00001.1,XP_004291571.1,XP_004306981.1,XP_004307223.1,FANhyb_rscf00001465.1.g00003.1
5	GO:0009555	pollen development	Biological Process	5	FANhyb_rscf00000017.1.g00007.1,XP_004290921.1,XP_004295148.1,XP_004303813.1,XP_004299741.1
5	GO:0022622	root system development	Biological Process	4	XP_004294692.1,XP_004302648.1,XP_004299199.1,XP_004302315.1
5	GO:0048367	shoot system development	Biological Process	5	XP_004287395.1,XP_011469166.1,FANhyb_rscf00001426.1.g00001.1,FANhyb_icon00000211_a.1.g00001.1,XP_004299114.1
5	GO:0061458	reproductive system development	Biological Process	9	FANhyb_rscf00005365.1.g00001.1,XP_004291571.1,XP_004306981.1,XP_004307223.1,FANhyb_rscf00001465.1.g00003.1,XP_004287395.1,XP_011469166.1,FANhyb_rscf00001426.1.g00001.1,XP_004291754.1
5	GO:0048831	regulation of shoot system development	Biological Process	1	FANhyb_rscf00001426.1.g00001.1
5	GO:2000280	regulation of root development	Biological Process	1	XP_004302315.1
5	GO:0009704	de-etiolation	Biological Process	1	XP_004287973.1
5	GO:0009908	flower development	Biological Process	3	FANhyb_rscf00001426.1.g00001.1,XP_004287395.1,XP_011469166.1
5	GO:0048528	post-embryonic root development	Biological Process	2	XP_004294692.1,XP_004302648.1
5	GO:0090697	post-embryonic plant organ morphogenesis	Biological Process	2	XP_004294692.1,XP_004302648.1
5	GO:0001736	establishment of planar polarity	Biological Process	1	XP_004302648.1
5	GO:0009965	leaf morphogenesis	Biological Process	1	FANhyb_icon00000211_a.1.g00001.1
5	GO:0002009	morphogenesis of an epithelium	Biological Process	1	XP_004302648.1
5	GO:0010015	root morphogenesis	Biological Process	2	XP_004294692.1,XP_004302648.1
5	GO:0010338	leaf formation	Biological Process	1	FANhyb_icon00000211_a.1.g00001.1
5	GO:0048507	meristem development	Biological Process	1	XP_011469166.1
5	GO:0060429	epithelium development	Biological Process	1	XP_004302648.1
5	GO:0090558	plant epidermis development	Biological Process	2	XP_004302648.1,XP_004308064.1
5	GO:0048364	root development	Biological Process	4	XP_004294692.1,XP_004302648.1,XP_004302315.1,XP_004299199.1
5	GO:0048827	phyllome development	Biological Process	1	FANhyb_icon00000211_a.1.g00001.1
5	GO:0050918	positive chemotaxis	Biological Process	1	XP_004306981.1
5	GO:0043269	regulation of ion transport	Biological Process	1	XP_004290968.1
5	GO:0009651	response to salt stress	Biological Process	2	FANhyb_icon00033651_a.1.g00001.1,FANhyb_rscf00000063.1.g00025.1
5	GO:0000302	response to reactive oxygen species	Biological Process	3	XP_004288411.1,FANhyb_icon00003685_a.1.g00001.1,XP_004300681.1
5	GO:0009861	jasmonic acid and ethylene-dependent systemic resistance	Biological Process	1	FANhyb_rscf00000134.1.g00015.1
5	GO:0009590	detection of gravity	Biological Process	1	FANhyb_rscf00000032.1.g00011.1
5	GO:0009630	gravitropism	Biological Process	1	XP_004302648.1
5	GO:0009416	response to light stimulus	Biological Process	6	XP_011461303.1,XP_004288490.1,XP_004302910.1,XP_004287973.1,FANhyb_rscf00000416.1.g00002.1,XP_004291754.1
5	GO:0010212	response to ionizing radiation	Biological Process	1	XP_004296683.1
5	GO:0071478	cellular response to radiation	Biological Process	1	XP_004296683.1
5	GO:0009733	response to auxin	Biological Process	1	XP_004302648.1
5	GO:0009737	response to abscisic acid	Biological Process	2	XP_004291754.1,FANhyb_rscf00000091.1.g00001.1
5	GO:0009741	response to brassinosteroid	Biological Process	1	FANhyb_rscf00002242.1.g00001.1
5	GO:0032870	cellular response to hormone stimulus	Biological Process	2	XP_004302648.1,FANhyb_rscf00002242.1.g00001.1
5	GO:0048545	response to steroid hormone	Biological Process	1	FANhyb_rscf00002242.1.g00001.1
5	GO:0015893	drug transport	Biological Process	1	XP_004290839.1
5	GO:0009743	response to carbohydrate	Biological Process	1	FANhyb_rscf00001426.1.g00001.1
5	GO:0014070	response to organic cyclic compound	Biological Process	2	FANhyb_rscf00002242.1.g00001.1,XP_004291754.1
5	GO:0033993	response to lipid	Biological Process	3	XP_004291754.1,FANhyb_rscf00000091.1.g00001.1,FANhyb_rscf00002242.1.g00001.1
5	GO:0097305	response to alcohol	Biological Process	2	XP_004291754.1,FANhyb_rscf00000091.1.g00001.1
5	GO:0000305	response to oxygen radical	Biological Process	1	XP_004288411.1
5	GO:0010038	response to metal ion	Biological Process	1	FANhyb_icon00003685_a.1.g00001.1
5	GO:0042542	response to hydrogen peroxide	Biological Process	2	FANhyb_icon00003685_a.1.g00001.1,XP_004300681.1
5	GO:0043331	response to dsRNA	Biological Process	1	XP_004291754.1
5	GO:0034613	cellular protein localization	Biological Process	6	XP_004287213.1,FANhyb_rscf00001426.1.g00001.1,FANhyb_rscf00001170.1.g00001.1,XP_004295773.1,FANhyb_icon00005685_a.1.g00001.1,FANhyb_rscf00000192.1.g00014.1
5	GO:0016192	vesicle-mediated transport	Biological Process	4	XP_004291866.1,FANhyb_rscf00001170.1.g00001.1,XP_004295773.1,XP_004302701.1
5	GO:0006811	ion transport	Biological Process	25	XP_004302648.1,XP_004288330.1,XP_004300063.1,XP_004303283.1,FANhyb_rscf00000045.1.g00003.1,XP_004303839.1,YP_004286087.1,YP_004286088.1,YP_004286090.1,YP_004286108.1,YP_004286109.1,FANhyb_rscf00000251.1.g00014.1,FANhyb_rscf00000261.1.g00009.1,XP_004303813.1,XP_004307846.1,XP_011468207.1,FANhyb_rscf00000503.1.g00002.1,XP_004302154.1,XP_004290968.1,FANhyb_rscf00001104.1.g00003.1,FANhyb_rscf00000033…
5	GO:0006818	hydrogen transport	Biological Process	18	XP_004303283.1,FANhyb_rscf00000045.1.g00003.1,XP_004303839.1,YP_004286087.1,YP_004286088.1,YP_004286090.1,YP_004286108.1,YP_004286109.1,FANhyb_rscf00000251.1.g00014.1,FANhyb_rscf00000261.1.g00009.1,XP_004303813.1,XP_004307846.1,XP_011468207.1,FANhyb_rscf00000033.1.g00008.1,FANhyb_rscf00000059.1.g00014.1,XP_004296457.1,XP_011458986.1,XP_011467496.1
5	GO:0009914	hormone transport	Biological Process	2	XP_004294027.1,XP_004302648.1
5	GO:0051181	cofactor transport	Biological Process	1	XP_004288103.1
5	GO:0042044	fluid transport	Biological Process	2	FANhyb_rscf00001104.1.g00003.1,XP_004307390.1
5	GO:0055085	transmembrane transport	Biological Process	30	XP_004290839.1,FANhyb_rscf00000045.1.g00003.1,XP_004303839.1,YP_004286087.1,YP_004286088.1,YP_004286090.1,YP_004286108.1,YP_004286109.1,FANhyb_rscf00000251.1.g00014.1,FANhyb_rscf00000261.1.g00009.1,XP_004303813.1,XP_004307846.1,XP_011468207.1,FANhyb_rscf00000503.1.g00002.1,XP_004302154.1,FANhyb_rscf00001104.1.g00003.1,XP_004300063.1,FANhyb_rscf00000033.1.g00008.1,FANhyb_rscf00000059.1.g00014.1,XP…
5	GO:0071702	organic substance transport	Biological Process	13	XP_004287213.1,FANhyb_rscf00001426.1.g00001.1,XP_004302648.1,FANhyb_rscf00001170.1.g00001.1,XP_004295773.1,FANhyb_icon00005685_a.1.g00001.1,FANhyb_rscf00000192.1.g00014.1,FANhyb_rscf00000863.1.g00003.1,XP_004300063.1,XP_004288103.1,XP_004291754.1,FANhyb_rscf00001104.1.g00003.1,FANhyb_rscf00001243.1.g00002.1
5	GO:0071705	nitrogen compound transport	Biological Process	11	XP_004287213.1,FANhyb_rscf00001426.1.g00001.1,XP_004302648.1,FANhyb_rscf00001170.1.g00001.1,XP_004295773.1,FANhyb_icon00005685_a.1.g00001.1,FANhyb_rscf00000192.1.g00014.1,XP_004300063.1,XP_004291754.1,FANhyb_rscf00001104.1.g00003.1,FANhyb_rscf00001243.1.g00002.1
5	GO:0072348	sulfur compound transport	Biological Process	1	XP_004288103.1
5	GO:0015031	protein transport	Biological Process	6	XP_004287213.1,FANhyb_rscf00001426.1.g00001.1,FANhyb_rscf00001170.1.g00001.1,XP_004295773.1,FANhyb_icon00005685_a.1.g00001.1,FANhyb_rscf00000192.1.g00014.1
5	GO:0072594	establishment of protein localization to organelle	Biological Process	1	FANhyb_rscf00001426.1.g00001.1
5	GO:0050658	RNA transport	Biological Process	1	XP_004291754.1
5	GO:0051667	establishment of plastid localization	Biological Process	1	FANhyb_rscf00001038.1.g00007.1
5	GO:0006886	intracellular protein transport	Biological Process	6	XP_004287213.1,FANhyb_rscf00001426.1.g00001.1,FANhyb_rscf00001170.1.g00001.1,XP_004295773.1,FANhyb_icon00005685_a.1.g00001.1,FANhyb_rscf00000192.1.g00014.1
5	GO:0007034	vacuolar transport	Biological Process	1	FANhyb_rscf00001426.1.g00001.1
5	GO:0051644	plastid localization	Biological Process	1	FANhyb_rscf00001038.1.g00007.1
5	GO:0042742	defense response to bacterium	Biological Process	2	XP_004289981.1,XP_011460622.1
5	GO:0050832	defense response to fungus	Biological Process	3	XP_004304201.1,XP_004289981.1,XP_011460622.1
5	GO:0048878	chemical homeostasis	Biological Process	4	XP_004302154.1,XP_011467012.1,FANhyb_rscf00000251.1.g00014.1,XP_004296457.1
5	GO:0060249	anatomical structure homeostasis	Biological Process	1	XP_004296683.1
5	GO:0043086	negative regulation of catalytic activity	Biological Process	2	FANhyb_icon00031506_a.1.g00001.1,XP_011466072.1
5	GO:0042254	ribosome biogenesis	Biological Process	6	XP_004298777.1,XP_004305372.2,XP_004308063.1,FANhyb_rscf00000087.1.g00004.1,FANhyb_rscf00000157.1.g00010.1,XP_004287342.1
5	GO:0022618	ribonucleoprotein complex assembly	Biological Process	4	XP_004298777.1,XP_004305372.2,XP_004296479.1,XP_011470068.1
5	GO:0042273	ribosomal large subunit biogenesis	Biological Process	2	XP_004298777.1,XP_004305372.2
5	GO:0019430	removal of superoxide radicals	Biological Process	1	XP_004288411.1
6	GO:0006122	mitochondrial electron transport, ubiquinol to cytochrome c	Biological Process	1	XP_011458986.1
6	GO:0042773	ATP synthesis coupled electron transport	Biological Process	1	XP_011458986.1
6	GO:0009772	photosynthetic electron transport in photosystem II	Biological Process	2	FANhyb_rscf00000001.1.g00001.1,YP_004286097.1
6	GO:0009773	photosynthetic electron transport in photosystem I	Biological Process	1	YP_004286153.1
6	GO:0010205	photoinhibition	Biological Process	1	FANhyb_rscf00000416.1.g00002.1
6	GO:0005977	glycogen metabolic process	Biological Process	2	FANhyb_rscf00000032.1.g00011.1,FANhyb_rscf00000034.1.g00008.1
6	GO:0009060	aerobic respiration	Biological Process	5	FANhyb_rscf00000286.1.g00003.1,FANhyb_rscf00001581.1.g00003.1,XP_004289711.1,XP_004303182.1,FANhyb_rscf00000076.1.g00002.1
6	GO:0006635	fatty acid beta-oxidation	Biological Process	1	XP_004287395.1
6	GO:0006586	indolalkylamine metabolic process	Biological Process	1	XP_004302910.1
6	GO:0042435	indole-containing compound biosynthetic process	Biological Process	1	XP_004302910.1
6	GO:0043604	amide biosynthetic process	Biological Process	33	FANhyb_icon00042639_a.1.g00001.1,XP_004287511.1,FANhyb_icon14422311_s.1.g00001.1,FANhyb_rscf00000023.1.g00009.1,FANhyb_rscf00000087.1.g00004.1,FANhyb_rscf00000308.1.g00011.1,FANhyb_rscf00000565.1.g00004.1,FANhyb_rscf00000697.1.g00007.1,FANhyb_rscf00000898.1.g00005.1,FANhyb_rscf00001010.1.g00003.1,FANhyb_rscf00001708.1.g00002.1,FANhyb_rscf00005319.1.g00001.1,FANhyb_rscf00005750.1.g00001.1,XP_00428…
6	GO:0006576	cellular biogenic amine metabolic process	Biological Process	2	XP_004307972.1,XP_004302910.1
6	GO:0072529	pyrimidine-containing compound catabolic process	Biological Process	1	FANhyb_rscf00000929.1.g00002.1
6	GO:0033014	tetrapyrrole biosynthetic process	Biological Process	2	XP_004304520.1,XP_011470332.1
6	GO:0042559	pteridine-containing compound biosynthetic process	Biological Process	1	XP_004294956.2
6	GO:0072522	purine-containing compound biosynthetic process	Biological Process	10	FANhyb_rscf00000059.1.g00014.1,XP_004296457.1,XP_011467496.1,FANhyb_rscf00000045.1.g00003.1,XP_004303839.1,YP_004286087.1,YP_004286088.1,YP_004286090.1,YP_004286108.1,YP_004286109.1
6	GO:0072525	pyridine-containing compound biosynthetic process	Biological Process	2	XP_004302579.1,XP_004304508.1
6	GO:0072528	pyrimidine-containing compound biosynthetic process	Biological Process	5	FANhyb_rscf00000929.1.g00002.1,XP_004305371.1,XP_004300170.1,XP_011463993.1,XP_004302283.1
6	GO:0006163	purine nucleotide metabolic process	Biological Process	20	FANhyb_icon00049590_a.1.g00001.1,FANhyb_rscf00000435.1.g00002.1,XP_004290303.1,XP_004297699.1,XP_004306579.1,XP_004307020.1,XP_011460910.1,XP_011458986.1,FANhyb_rscf00000059.1.g00014.1,XP_004296457.1,XP_011467496.1,FANhyb_rscf00000045.1.g00003.1,XP_004303839.1,YP_004286087.1,YP_004286088.1,YP_004286090.1,YP_004286108.1,YP_004286109.1,XP_004303813.1,XP_011458966.1
6	GO:0019362	pyridine nucleotide metabolic process	Biological Process	11	FANhyb_icon00049590_a.1.g00001.1,FANhyb_rscf00000435.1.g00002.1,XP_004290303.1,XP_004297699.1,XP_004306579.1,XP_004307020.1,XP_011460910.1,FANhyb_rscf00000268.1.g00005.1,FANhyb_rscf00000872.1.g00006.1,XP_004299336.1,XP_011458966.1
6	GO:0042816	vitamin B6 metabolic process	Biological Process	1	XP_004302579.1
6	GO:0006206	pyrimidine nucleobase metabolic process	Biological Process	2	FANhyb_rscf00000929.1.g00002.1,XP_004300170.1
6	GO:0006213	pyrimidine nucleoside metabolic process	Biological Process	2	XP_004300170.1,XP_011463993.1
6	GO:0006220	pyrimidine nucleotide metabolic process	Biological Process	3	XP_004305371.1,XP_004300170.1,XP_011463993.1
6	GO:0006417	regulation of translation	Biological Process	2	XP_004291754.1,XP_004296687.1
6	GO:0017148	negative regulation of translation	Biological Process	1	XP_004291754.1
6	GO:0045727	positive regulation of translation	Biological Process	1	XP_004296687.1
6	GO:0006023	aminoglycan biosynthetic process	Biological Process	2	FANhyb_rscf00000135.1.g00004.1,XP_004297255.1
6	GO:0006026	aminoglycan catabolic process	Biological Process	1	FANhyb_rscf00002783.1.g00001.1
6	GO:0006030	chitin metabolic process	Biological Process	1	FANhyb_rscf00002783.1.g00001.1
6	GO:0030203	glycosaminoglycan metabolic process	Biological Process	2	FANhyb_rscf00000135.1.g00004.1,XP_004297255.1
6	GO:0043043	peptide biosynthetic process	Biological Process	32	FANhyb_icon00042639_a.1.g00001.1,XP_004287511.1,FANhyb_icon14422311_s.1.g00001.1,FANhyb_rscf00000023.1.g00009.1,FANhyb_rscf00000087.1.g00004.1,FANhyb_rscf00000308.1.g00011.1,FANhyb_rscf00000565.1.g00004.1,FANhyb_rscf00000697.1.g00007.1,FANhyb_rscf00000898.1.g00005.1,FANhyb_rscf00001010.1.g00003.1,FANhyb_rscf00001708.1.g00002.1,FANhyb_rscf00005319.1.g00001.1,FANhyb_rscf00005750.1.g00001.1,XP_00428…
6	GO:0046112	nucleobase biosynthetic process	Biological Process	1	FANhyb_rscf00000929.1.g00002.1
6	GO:0046113	nucleobase catabolic process	Biological Process	1	FANhyb_rscf00000929.1.g00002.1
6	GO:0009119	ribonucleoside metabolic process	Biological Process	2	XP_004300170.1,XP_011463993.1
6	GO:0009163	nucleoside biosynthetic process	Biological Process	2	XP_004300170.1,XP_011463993.1
6	GO:0042398	cellular modified amino acid biosynthetic process	Biological Process	1	XP_004294956.2
6	GO:0061013	regulation of mRNA catabolic process	Biological Process	1	XP_004296687.1
6	GO:0061014	positive regulation of mRNA catabolic process	Biological Process	1	XP_004296687.1
6	GO:0046395	carboxylic acid catabolic process	Biological Process	7	FANhyb_rscf00007251.1.g00001.1,FANhyb_rscf00001125.1.g00002.1,FANhyb_rscf00003898.1.g00001.1,XP_004291039.1,XP_004293305.1,XP_004307376.1,XP_004287395.1
6	GO:0009074	aromatic amino acid family catabolic process	Biological Process	1	XP_004307376.1
6	GO:0008300	isoprenoid catabolic process	Biological Process	1	FANhyb_rscf00000855.1.g00004.1
6	GO:0009062	fatty acid catabolic process	Biological Process	1	XP_004287395.1
6	GO:0006401	RNA catabolic process	Biological Process	3	XP_004296687.1,FANhyb_rscf00000069.1.g00019.1,XP_004304642.1
6	GO:0044257	cellular protein catabolic process	Biological Process	4	FANhyb_rscf00000033.1.g00024.1,XP_004288649.1,XP_011457835.1,FANhyb_rscf00000416.1.g00002.1
6	GO:0044247	cellular polysaccharide catabolic process	Biological Process	1	FANhyb_rscf00000034.1.g00008.1
6	GO:0046174	polyol catabolic process	Biological Process	1	FANhyb_rscf00000080.1.g00002.1
6	GO:0019320	hexose catabolic process	Biological Process	2	XP_004287213.1,FANhyb_rscf00000032.1.g00011.1
6	GO:0000272	polysaccharide catabolic process	Biological Process	3	FANhyb_rscf00000034.1.g00008.1,XP_004301060.1,FANhyb_rscf00000491.1.g00003.1
6	GO:0006096	glycolytic process	Biological Process	8	XP_011458966.1,FANhyb_icon00049590_a.1.g00001.1,FANhyb_rscf00000435.1.g00002.1,XP_004290303.1,XP_004297699.1,XP_004306579.1,XP_004307020.1,XP_011460910.1
6	GO:0071545	inositol phosphate catabolic process	Biological Process	1	FANhyb_rscf00000080.1.g00002.1
6	GO:0046348	amino sugar catabolic process	Biological Process	1	FANhyb_rscf00002783.1.g00001.1
6	GO:2000112	regulation of cellular macromolecule biosynthetic process	Biological Process	28	FANhyb_rscf00000295.1.g00005.1,FANhyb_rscf00000686.1.g00005.1,XP_004302471.1,XP_004287513.1,FANhyb_rscf00000232.1.g00002.1,FANhyb_rscf00000302.1.g00007.1,XP_004292548.1,XP_004293268.1,XP_004294179.1,XP_004302576.1,XP_004307087.1,XP_004307740.1,XP_011469921.1,FANhyb_rscf00000091.1.g00001.1,FANhyb_rscf00000421.1.g00006.1,FANhyb_rscf00000796.1.g00005.1,XP_004287423.1,XP_004288144.1,XP_004305679.1,XP…
6	GO:2001141	regulation of RNA biosynthetic process	Biological Process	27	FANhyb_rscf00000295.1.g00005.1,FANhyb_rscf00000686.1.g00005.1,XP_004302471.1,XP_004287513.1,FANhyb_rscf00000232.1.g00002.1,FANhyb_rscf00000302.1.g00007.1,XP_004292548.1,XP_004293268.1,XP_004294179.1,XP_004302576.1,XP_004307087.1,XP_004307740.1,XP_011469921.1,FANhyb_rscf00000091.1.g00001.1,FANhyb_rscf00000421.1.g00006.1,FANhyb_rscf00000796.1.g00005.1,XP_004287423.1,XP_004288144.1,XP_004305679.1,XP…
6	GO:0010364	regulation of ethylene biosynthetic process	Biological Process	1	XP_004302910.1
6	GO:1902679	negative regulation of RNA biosynthetic process	Biological Process	8	FANhyb_rscf00000295.1.g00005.1,FANhyb_rscf00000686.1.g00005.1,XP_004302471.1,XP_004287513.1,FANhyb_icon00001339_a.1.g00001.1,FANhyb_rscf00000134.1.g00015.1,FANhyb_rscf00000395.1.g00012.1,XP_004294313.1
6	GO:2000113	negative regulation of cellular macromolecule biosynthetic process	Biological Process	9	FANhyb_rscf00000295.1.g00005.1,FANhyb_rscf00000686.1.g00005.1,XP_004302471.1,XP_004287513.1,FANhyb_icon00001339_a.1.g00001.1,FANhyb_rscf00000134.1.g00015.1,FANhyb_rscf00000395.1.g00012.1,XP_004294313.1,XP_004291754.1
6	GO:0010366	negative regulation of ethylene biosynthetic process	Biological Process	1	XP_004302910.1
6	GO:1902680	positive regulation of RNA biosynthetic process	Biological Process	1	XP_011460107.1
6	GO:0009684	indoleacetic acid biosynthetic process	Biological Process	1	XP_004302910.1
6	GO:0010600	regulation of auxin biosynthetic process	Biological Process	1	XP_004302910.1
6	GO:1901997	negative regulation of indoleacetic acid biosynthetic process via tryptophan	Biological Process	1	XP_004302910.1
6	GO:0016114	terpenoid biosynthetic process	Biological Process	2	FANhyb_icon20224439_s.1.g00001.1,XP_004287071.1
6	GO:0042364	water-soluble vitamin biosynthetic process	Biological Process	2	FANhyb_rscf00000080.1.g00002.1,XP_004302579.1
6	GO:0046394	carboxylic acid biosynthetic process	Biological Process	17	FANhyb_rscf00000135.1.g00004.1,XP_004297255.1,XP_011462784.1,FANhyb_rscf00001750.1.g00001.1,FANhyb_rscf00004120.1.g00003.1,XP_004299600.1,XP_004302419.1,XP_004302420.1,XP_004306503.1,FANhyb_rscf00000257.1.g00003.1,XP_004304054.1,XP_004294956.2,XP_004287395.1,XP_004307376.1,FANhyb_rscf00000080.1.g00002.1,XP_004299741.1,XP_004302910.1
6	GO:0042823	pyridoxal phosphate biosynthetic process	Biological Process	1	XP_004302579.1
6	GO:0006021	inositol biosynthetic process	Biological Process	1	FANhyb_rscf00000080.1.g00002.1
6	GO:0033692	cellular polysaccharide biosynthetic process	Biological Process	8	FANhyb_rscf00000032.1.g00011.1,FANhyb_rscf00000166.1.g00017.1,XP_004289659.1,FANhyb_rscf00000060.1.g00019.1,FANhyb_rscf00000572.1.g00006.1,XP_004289981.1,XP_004291468.1,XP_011460622.1
6	GO:0046351	disaccharide biosynthetic process	Biological Process	1	XP_004294168.1
6	GO:0006260	DNA replication	Biological Process	8	XP_004300454.1,XP_011458268.1,FANhyb_rscf00000291.1.g00002.1,XP_004289559.1,XP_004299199.1,XP_011460545.1,FANhyb_icon00026897_a.1.g00001.1,XP_004310044.1
6	GO:0006351	transcription, DNA-templated	Biological Process	36	FANhyb_rscf00000295.1.g00005.1,FANhyb_rscf00000686.1.g00005.1,XP_004302471.1,XP_004287513.1,FANhyb_rscf00000232.1.g00002.1,FANhyb_rscf00000302.1.g00007.1,XP_004292548.1,XP_004293268.1,XP_004294179.1,XP_004302576.1,XP_004307087.1,XP_004307740.1,XP_011469921.1,FANhyb_rscf00000091.1.g00001.1,FANhyb_rscf00000421.1.g00006.1,FANhyb_rscf00000796.1.g00005.1,XP_004287423.1,XP_004288144.1,XP_004305679.1,XP…
6	GO:0006412	translation	Biological Process	32	FANhyb_icon00042639_a.1.g00001.1,XP_004287511.1,XP_004302969.1,XP_011459107.1,XP_004296687.1,XP_004299147.1,FANhyb_icon14422311_s.1.g00001.1,FANhyb_rscf00000023.1.g00009.1,FANhyb_rscf00000087.1.g00004.1,FANhyb_rscf00000308.1.g00011.1,FANhyb_rscf00000565.1.g00004.1,FANhyb_rscf00000697.1.g00007.1,FANhyb_rscf00000898.1.g00005.1,FANhyb_rscf00001010.1.g00003.1,FANhyb_rscf00001708.1.g00002.1,FANhyb_rsc…
6	GO:0006414	translational elongation	Biological Process	1	XP_004299147.1
6	GO:0071897	DNA biosynthetic process	Biological Process	1	XP_004310044.1
6	GO:0009693	ethylene biosynthetic process	Biological Process	2	XP_004302910.1,FANhyb_rscf00001465.1.g00003.1
6	GO:0000097	sulfur amino acid biosynthetic process	Biological Process	2	FANhyb_rscf00000257.1.g00003.1,XP_004304054.1
6	GO:0006779	porphyrin-containing compound biosynthetic process	Biological Process	1	XP_004304520.1
6	GO:0009108	coenzyme biosynthetic process	Biological Process	6	FANhyb_rscf00000301.1.g00011.1,FANhyb_rscf00002955.1.g00001.1,XP_004304467.1,XP_011466231.1,XP_004294956.2,XP_004302579.1
6	GO:0046173	polyol biosynthetic process	Biological Process	1	FANhyb_rscf00000080.1.g00002.1
6	GO:0019853	L-ascorbic acid biosynthetic process	Biological Process	1	FANhyb_rscf00000080.1.g00002.1
6	GO:0009800	cinnamic acid biosynthetic process	Biological Process	1	XP_004307376.1
6	GO:0009809	lignin biosynthetic process	Biological Process	3	XP_004290595.1,XP_004307899.1,XP_011467012.1
6	GO:0010345	suberin biosynthetic process	Biological Process	2	FANhyb_rscf00000294.1.g00009.1,XP_004291620.1
6	GO:0006633	fatty acid biosynthetic process	Biological Process	7	XP_004299741.1,FANhyb_rscf00001750.1.g00001.1,FANhyb_rscf00004120.1.g00003.1,XP_004299600.1,XP_004302419.1,XP_004302420.1,XP_004306503.1
6	GO:0006694	steroid biosynthetic process	Biological Process	1	XP_004307223.1
6	GO:0000271	polysaccharide biosynthetic process	Biological Process	9	FANhyb_rscf00000032.1.g00011.1,FANhyb_rscf00000166.1.g00017.1,XP_004289659.1,FANhyb_rscf00000060.1.g00019.1,FANhyb_rscf00000572.1.g00006.1,XP_004289981.1,XP_004291468.1,XP_011460622.1,XP_004294339.1
6	GO:0010143	cutin biosynthetic process	Biological Process	1	XP_004307039.1
6	GO:0032774	RNA biosynthetic process	Biological Process	37	FANhyb_rscf00000295.1.g00005.1,FANhyb_rscf00000686.1.g00005.1,XP_004302471.1,XP_004287513.1,FANhyb_icon00033651_a.1.g00001.1,FANhyb_rscf00000110.1.g00009.1,FANhyb_rscf00000393.1.g00004.1,FANhyb_rscf00002242.1.g00001.1,XP_004289695.1,XP_004297715.1,FANhyb_icon00000211_a.1.g00001.1,FANhyb_icon00009704_a.1.g00001.1,FANhyb_icon16706223_s.1.g00001.1,FANhyb_rscf00000232.1.g00002.1,FANhyb_rscf00000302.1…
6	GO:0009312	oligosaccharide biosynthetic process	Biological Process	1	XP_004294168.1
6	GO:0046390	ribose phosphate biosynthetic process	Biological Process	12	XP_004300170.1,FANhyb_rscf00000059.1.g00014.1,XP_004296457.1,XP_011467496.1,XP_011463993.1,FANhyb_rscf00000045.1.g00003.1,XP_004303839.1,YP_004286087.1,YP_004286088.1,YP_004286090.1,YP_004286108.1,YP_004286109.1
6	GO:1901293	nucleoside phosphate biosynthetic process	Biological Process	13	XP_004305371.1,XP_004300170.1,FANhyb_rscf00000059.1.g00014.1,XP_004296457.1,XP_011467496.1,XP_011463993.1,FANhyb_rscf00000045.1.g00003.1,XP_004303839.1,YP_004286087.1,YP_004286088.1,YP_004286090.1,YP_004286108.1,YP_004286109.1
6	GO:0009226	nucleotide-sugar biosynthetic process	Biological Process	4	FANhyb_rscf00000135.1.g00004.1,XP_004297255.1,XP_004295148.1,XP_004290921.1
6	GO:1901659	glycosyl compound biosynthetic process	Biological Process	2	XP_004300170.1,XP_011463993.1
6	GO:0010025	wax biosynthetic process	Biological Process	1	XP_004299741.1
6	GO:0016126	sterol biosynthetic process	Biological Process	1	XP_004307223.1
6	GO:0006402	mRNA catabolic process	Biological Process	2	XP_004296687.1,FANhyb_rscf00000069.1.g00019.1
6	GO:0045892	negative regulation of transcription, DNA-templated	Biological Process	8	FANhyb_rscf00000295.1.g00005.1,FANhyb_rscf00000686.1.g00005.1,XP_004302471.1,XP_004287513.1,FANhyb_icon00001339_a.1.g00001.1,FANhyb_rscf00000134.1.g00015.1,FANhyb_rscf00000395.1.g00012.1,XP_004294313.1
6	GO:0045814	negative regulation of gene expression, epigenetic	Biological Process	4	FANhyb_rscf00000295.1.g00005.1,FANhyb_rscf00000686.1.g00005.1,XP_004302471.1,XP_004287513.1
6	GO:0031336	negative regulation of sulfur amino acid metabolic process	Biological Process	1	XP_004302910.1
6	GO:0043155	negative regulation of photosynthesis, light reaction	Biological Process	1	FANhyb_rscf00000416.1.g00002.1
6	GO:0045893	positive regulation of transcription, DNA-templated	Biological Process	1	XP_011460107.1
6	GO:1903313	positive regulation of mRNA metabolic process	Biological Process	1	XP_004296687.1
6	GO:0042548	regulation of photosynthesis, light reaction	Biological Process	2	FANhyb_rscf00000416.1.g00002.1,FANhyb_rscf00000278.1.g00009.1
6	GO:0031335	regulation of sulfur amino acid metabolic process	Biological Process	1	XP_004302910.1
6	GO:0006355	regulation of transcription, DNA-templated	Biological Process	26	FANhyb_rscf00000295.1.g00005.1,FANhyb_rscf00000686.1.g00005.1,XP_004302471.1,XP_004287513.1,XP_004297005.1,XP_011460107.1,FANhyb_icon00001339_a.1.g00001.1,FANhyb_rscf00000134.1.g00015.1,FANhyb_rscf00000395.1.g00012.1,XP_004294313.1,FANhyb_rscf00000232.1.g00002.1,FANhyb_rscf00000302.1.g00007.1,XP_004292548.1,XP_004293268.1,XP_004294179.1,XP_004302576.1,XP_004307087.1,XP_004307740.1,XP_011469921.1,…
6	GO:0010608	posttranscriptional regulation of gene expression	Biological Process	2	XP_004291754.1,XP_004296687.1
6	GO:0040029	regulation of gene expression, epigenetic	Biological Process	6	FANhyb_rscf00000295.1.g00005.1,FANhyb_rscf00000686.1.g00005.1,XP_004302471.1,XP_004287513.1,XP_004291754.1,XP_004296439.1
6	GO:0043484	regulation of RNA splicing	Biological Process	1	XP_004296479.1
6	GO:0050684	regulation of mRNA processing	Biological Process	1	XP_004296479.1
6	GO:1903311	regulation of mRNA metabolic process	Biological Process	2	XP_004296479.1,XP_004296687.1
6	GO:0090357	regulation of tryptophan metabolic process	Biological Process	1	XP_004302910.1
6	GO:0046274	lignin catabolic process	Biological Process	1	XP_004302643.1
6	GO:0030488	tRNA methylation	Biological Process	1	FANhyb_rscf00000089.1.g00016.1
6	GO:0036265	RNA (guanine-N7)-methylation	Biological Process	1	FANhyb_rscf00000089.1.g00016.1
6	GO:0006555	methionine metabolic process	Biological Process	2	FANhyb_rscf00000257.1.g00003.1,XP_004304054.1
6	GO:0006098	pentose-phosphate shunt	Biological Process	3	FANhyb_rscf00000268.1.g00005.1,FANhyb_rscf00000872.1.g00006.1,XP_004299336.1
6	GO:0019752	carboxylic acid metabolic process	Biological Process	48	FANhyb_rscf00007251.1.g00001.1,FANhyb_rscf00000135.1.g00004.1,XP_004297255.1,FANhyb_icon00049590_a.1.g00001.1,FANhyb_rscf00000435.1.g00002.1,XP_004290303.1,XP_004297699.1,XP_004306579.1,XP_004307020.1,XP_011460910.1,XP_004289711.1,FANhyb_rscf00000286.1.g00003.1,FANhyb_rscf00001581.1.g00003.1,XP_004303182.1,FANhyb_rscf00000076.1.g00002.1,FANhyb_rscf00000015.1.g00007.1,FANhyb_rscf00000177.1.g00009.…
6	GO:0010206	photosystem II repair	Biological Process	1	FANhyb_rscf00000416.1.g00002.1
6	GO:0009396	folic acid-containing compound biosynthetic process	Biological Process	1	XP_004294956.2
6	GO:0046653	tetrahydrofolate metabolic process	Biological Process	2	XP_004296982.1,XP_011468925.1
6	GO:0006558	L-phenylalanine metabolic process	Biological Process	1	XP_004307376.1
6	GO:0006568	tryptophan metabolic process	Biological Process	1	XP_004302910.1
6	GO:0016310	phosphorylation	Biological Process	36	XP_004294692.1,FANhyb_icon00049590_a.1.g00001.1,FANhyb_rscf00000435.1.g00002.1,XP_004290303.1,XP_004297699.1,XP_004306579.1,XP_004307020.1,XP_011460910.1,XP_011458986.1,FANhyb_icon00005872_a.1.g00001.1,FANhyb_rscf00000310.1.g00008.1,XP_004302336.1,XP_004302545.1,FANhyb_icon00000970_a.1.g00001.1,FANhyb_rscf00000115.1.g00007.1,FANhyb_rscf00000158.1.g00011.1,FANhyb_rscf00000557.1.g00003.1,XP_0042989…
6	GO:0016311	dephosphorylation	Biological Process	5	FANhyb_rscf00000080.1.g00002.1,FANhyb_icon00000317_a.1.g00001.1,FANhyb_rscf00000176.1.g00010.1,XP_004307147.1,XP_004302847.2
6	GO:0033468	CMP-keto-3-deoxy-D-manno-octulosonic acid biosynthetic process	Biological Process	1	XP_004295148.1
6	GO:0006065	UDP-glucuronate biosynthetic process	Biological Process	2	FANhyb_rscf00000135.1.g00004.1,XP_004297255.1
6	GO:0043097	pyrimidine nucleoside salvage	Biological Process	1	XP_004300170.1
6	GO:0000038	very long-chain fatty acid metabolic process	Biological Process	1	XP_004299741.1
6	GO:0006650	glycerophospholipid metabolic process	Biological Process	2	FANhyb_rscf00000080.1.g00002.1,XP_004300201.1
6	GO:0006721	terpenoid metabolic process	Biological Process	3	FANhyb_icon20224439_s.1.g00001.1,XP_004287071.1,FANhyb_rscf00000855.1.g00004.1
6	GO:0046834	lipid phosphorylation	Biological Process	1	FANhyb_rscf00000080.1.g00002.1
6	GO:0000723	telomere maintenance	Biological Process	1	XP_004296683.1
6	GO:0006270	DNA replication initiation	Biological Process	2	XP_004300454.1,XP_011458268.1
6	GO:0006281	DNA repair	Biological Process	7	XP_004296683.1,FANhyb_rscf00001170.1.g00001.1,XP_004294179.1,XP_004297005.1,XP_011459934.1,FANhyb_rscf00000014.1.g00011.1,XP_004296086.1
6	GO:0006310	DNA recombination	Biological Process	1	XP_004296683.1
6	GO:0000959	mitochondrial RNA metabolic process	Biological Process	1	XP_004304642.1
6	GO:0006396	RNA processing	Biological Process	16	XP_004296479.1,XP_004291754.1,FANhyb_rscf00000522.1.g00007.1,XP_004287907.1,XP_004290803.1,XP_004299114.1,XP_004308063.1,XP_011470068.1,XP_004308094.1,XP_004300017.1,FANhyb_rscf00000544.1.g00005.1,FANhyb_rscf00000089.1.g00016.1,XP_004290666.1,XP_004295127.1,XP_004304642.1,FANhyb_rscf00000085.1.g00011.1
6	GO:0009451	RNA modification	Biological Process	1	FANhyb_rscf00000089.1.g00016.1
6	GO:0010501	RNA secondary structure unwinding	Biological Process	1	XP_011459107.1
6	GO:0016071	mRNA metabolic process	Biological Process	11	XP_004296687.1,XP_004296479.1,FANhyb_rscf00000522.1.g00007.1,XP_004287907.1,XP_004290803.1,XP_004299114.1,FANhyb_rscf00000069.1.g00019.1,XP_011470068.1,XP_004308094.1,XP_004300017.1,XP_004291754.1
6	GO:0034660	ncRNA metabolic process	Biological Process	3	XP_004308063.1,FANhyb_rscf00000089.1.g00016.1,XP_004291754.1
6	GO:0043631	RNA polyadenylation	Biological Process	1	XP_004308094.1
6	GO:0090501	RNA phosphodiester bond hydrolysis	Biological Process	2	FANhyb_rscf00000372.1.g00009.1,XP_011467028.1
6	GO:0006073	cellular glucan metabolic process	Biological Process	12	FANhyb_rscf00000032.1.g00011.1,FANhyb_rscf00000034.1.g00008.1,XP_004307147.1,FANhyb_rscf00000166.1.g00017.1,XP_004289659.1,FANhyb_icon00012405_a.1.g00001.1,FANhyb_rscf00001263.1.g00002.1,FANhyb_rscf00000060.1.g00019.1,FANhyb_rscf00000572.1.g00006.1,XP_004289981.1,XP_004291468.1,XP_011460622.1
6	GO:0006464	cellular protein modification process	Biological Process	32	XP_004294692.1,FANhyb_icon00001469_a.1.g00001.1,XP_004297284.1,XP_004303527.1,FANhyb_rscf00003465.1.g00001.1,FANhyb_rscf00000983.1.g00003.1,FANhyb_rscf00001327.1.g00003.1,XP_004292921.1,FANhyb_icon00005872_a.1.g00001.1,FANhyb_rscf00000310.1.g00008.1,XP_004302336.1,XP_004302545.1,FANhyb_icon00000970_a.1.g00001.1,FANhyb_rscf00000115.1.g00007.1,FANhyb_rscf00000158.1.g00011.1,FANhyb_rscf00000557.1.g0…
6	GO:0030091	protein repair	Biological Process	1	FANhyb_rscf00000416.1.g00002.1
6	GO:0005991	trehalose metabolic process	Biological Process	1	XP_004294168.1
6	GO:0046855	inositol phosphate dephosphorylation	Biological Process	1	FANhyb_rscf00000080.1.g00002.1
6	GO:0006733	oxidoreduction coenzyme metabolic process	Biological Process	11	FANhyb_icon00049590_a.1.g00001.1,FANhyb_rscf00000435.1.g00002.1,XP_004290303.1,XP_004297699.1,XP_004306579.1,XP_004307020.1,XP_011460910.1,FANhyb_rscf00000268.1.g00005.1,FANhyb_rscf00000872.1.g00006.1,XP_004299336.1,XP_011458966.1
6	GO:0010393	galacturonan metabolic process	Biological Process	2	FANhyb_rscf00000060.1.g00019.1,XP_004294339.1
6	GO:0044042	glucan metabolic process	Biological Process	13	FANhyb_rscf00000032.1.g00011.1,FANhyb_rscf00000034.1.g00008.1,XP_004307147.1,FANhyb_rscf00000166.1.g00017.1,XP_004289659.1,XP_004301060.1,FANhyb_icon00012405_a.1.g00001.1,FANhyb_rscf00001263.1.g00002.1,FANhyb_rscf00000060.1.g00019.1,FANhyb_rscf00000572.1.g00006.1,XP_004289981.1,XP_004291468.1,XP_011460622.1
6	GO:0090305	nucleic acid phosphodiester bond hydrolysis	Biological Process	2	FANhyb_rscf00000372.1.g00009.1,XP_011467028.1
6	GO:1901607	alpha-amino acid biosynthetic process	Biological Process	3	XP_011462784.1,FANhyb_rscf00000257.1.g00003.1,XP_004304054.1
6	GO:1901606	alpha-amino acid catabolic process	Biological Process	6	FANhyb_rscf00007251.1.g00001.1,FANhyb_rscf00001125.1.g00002.1,FANhyb_rscf00003898.1.g00001.1,XP_004291039.1,XP_004293305.1,XP_004307376.1
6	GO:0009064	glutamine family amino acid metabolic process	Biological Process	1	XP_011462784.1
6	GO:0009066	aspartate family amino acid metabolic process	Biological Process	2	FANhyb_rscf00000257.1.g00003.1,XP_004304054.1
6	GO:0009069	serine family amino acid metabolic process	Biological Process	7	FANhyb_rscf00007251.1.g00001.1,XP_004296982.1,XP_011468925.1,FANhyb_rscf00001125.1.g00002.1,FANhyb_rscf00003898.1.g00001.1,XP_004291039.1,XP_004293305.1
6	GO:1902221	erythrose 4-phosphate/phosphoenolpyruvate family amino acid metabolic process	Biological Process	1	XP_004307376.1
6	GO:0051603	proteolysis involved in cellular protein catabolic process	Biological Process	3	FANhyb_rscf00000033.1.g00024.1,XP_004288649.1,XP_011457835.1
6	GO:0019585	glucuronate metabolic process	Biological Process	1	XP_004304050.2
6	GO:0006000	fructose metabolic process	Biological Process	1	FANhyb_icon00000317_a.1.g00001.1
6	GO:0006006	glucose metabolic process	Biological Process	6	XP_004287213.1,FANhyb_rscf00000032.1.g00011.1,FANhyb_rscf00000159.1.g00006.1,FANhyb_rscf00000268.1.g00005.1,XP_004304578.1,FANhyb_rscf00000023.1.g00019.1
6	GO:0006012	galactose metabolic process	Biological Process	2	FANhyb_rscf00000032.1.g00011.1,XP_004288419.1
6	GO:0009117	nucleotide metabolic process	Biological Process	27	FANhyb_icon00049590_a.1.g00001.1,FANhyb_rscf00000435.1.g00002.1,XP_004290303.1,XP_004297699.1,XP_004306579.1,XP_004307020.1,XP_011460910.1,FANhyb_rscf00000268.1.g00005.1,FANhyb_rscf00000872.1.g00006.1,XP_004299336.1,XP_011458986.1,XP_004305371.1,XP_004300170.1,FANhyb_rscf00000059.1.g00014.1,XP_004296457.1,XP_011467496.1,XP_011463993.1,FANhyb_rscf00000045.1.g00003.1,XP_004303839.1,YP_004286087.1,Y…
6	GO:0009123	nucleoside monophosphate metabolic process	Biological Process	21	FANhyb_icon00049590_a.1.g00001.1,FANhyb_rscf00000435.1.g00002.1,XP_004290303.1,XP_004297699.1,XP_004306579.1,XP_004307020.1,XP_011460910.1,XP_011458986.1,XP_004300170.1,FANhyb_rscf00000059.1.g00014.1,XP_004296457.1,XP_011467496.1,FANhyb_rscf00000045.1.g00003.1,XP_004303839.1,YP_004286087.1,YP_004286088.1,YP_004286090.1,YP_004286108.1,YP_004286109.1,XP_004303813.1,XP_011458966.1
6	GO:0009132	nucleoside diphosphate metabolic process	Biological Process	8	FANhyb_icon00049590_a.1.g00001.1,FANhyb_rscf00000435.1.g00002.1,XP_004290303.1,XP_004297699.1,XP_004306579.1,XP_004307020.1,XP_011460910.1,XP_011458966.1
6	GO:0009141	nucleoside triphosphate metabolic process	Biological Process	21	FANhyb_icon00049590_a.1.g00001.1,FANhyb_rscf00000435.1.g00002.1,XP_004290303.1,XP_004297699.1,XP_004306579.1,XP_004307020.1,XP_011460910.1,XP_011458986.1,FANhyb_rscf00000059.1.g00014.1,XP_004296457.1,XP_011467496.1,XP_011463993.1,FANhyb_rscf00000045.1.g00003.1,XP_004303839.1,YP_004286087.1,YP_004286088.1,YP_004286090.1,YP_004286108.1,YP_004286109.1,XP_004303813.1,XP_011458966.1
6	GO:0009259	ribonucleotide metabolic process	Biological Process	22	FANhyb_icon00049590_a.1.g00001.1,FANhyb_rscf00000435.1.g00002.1,XP_004290303.1,XP_004297699.1,XP_004306579.1,XP_004307020.1,XP_011460910.1,XP_011458986.1,XP_004300170.1,FANhyb_rscf00000059.1.g00014.1,XP_004296457.1,XP_011467496.1,XP_011463993.1,FANhyb_rscf00000045.1.g00003.1,XP_004303839.1,YP_004286087.1,YP_004286088.1,YP_004286090.1,YP_004286108.1,YP_004286109.1,XP_004303813.1,XP_011458966.1
6	GO:0140053	mitochondrial gene expression	Biological Process	1	XP_004299147.1
6	GO:0098732	macromolecule deacylation	Biological Process	1	FANhyb_rscf00000134.1.g00015.1
6	GO:1901071	glucosamine-containing compound metabolic process	Biological Process	1	FANhyb_rscf00002783.1.g00001.1
6	GO:0035336	long-chain fatty-acyl-CoA metabolic process	Biological Process	1	XP_004291620.1
6	GO:0009817	defense response to fungus, incompatible interaction	Biological Process	1	XP_004304201.1
6	GO:0009742	brassinosteroid mediated signaling pathway	Biological Process	1	FANhyb_rscf00002242.1.g00001.1
6	GO:0006334	nucleosome assembly	Biological Process	3	FANhyb_rscf00000173.1.g00014.1,FANhyb_rscf00000294.1.g00011.1,XP_004287213.1
6	GO:0006337	nucleosome disassembly	Biological Process	1	XP_004297005.1
6	GO:0043044	ATP-dependent chromatin remodeling	Biological Process	1	XP_004297005.1
6	GO:0016570	histone modification	Biological Process	4	FANhyb_rscf00000134.1.g00015.1,XP_004288550.1,XP_004287513.1,XP_004292921.1
6	GO:0032200	telomere organization	Biological Process	1	XP_004296683.1
6	GO:0071103	DNA conformation change	Biological Process	6	FANhyb_rscf00000173.1.g00014.1,FANhyb_rscf00000294.1.g00011.1,XP_004287213.1,XP_004296683.1,XP_004300454.1,XP_011458268.1
6	GO:0000741	karyogamy	Biological Process	1	FANhyb_rscf00000125.1.g00013.1
6	GO:0009658	chloroplast organization	Biological Process	3	FANhyb_rscf00001038.1.g00007.1,FANhyb_rscf00005365.1.g00001.1,XP_004291571.1
6	GO:0042255	ribosome assembly	Biological Process	2	XP_004298777.1,XP_004305372.2
6	GO:0034622	cellular macromolecular complex assembly	Biological Process	7	XP_004298777.1,XP_004305372.2,XP_004296479.1,FANhyb_rscf00000173.1.g00014.1,FANhyb_rscf00000294.1.g00011.1,XP_004287213.1,XP_011470068.1
6	GO:0032986	protein-DNA complex disassembly	Biological Process	1	XP_004297005.1
6	GO:0065004	protein-DNA complex assembly	Biological Process	3	FANhyb_rscf00000173.1.g00014.1,FANhyb_rscf00000294.1.g00011.1,XP_004287213.1
6	GO:0010027	thylakoid membrane organization	Biological Process	1	FANhyb_rscf00000416.1.g00002.1
6	GO:0035195	gene silencing by miRNA	Biological Process	1	XP_004291754.1
6	GO:0035196	production of miRNAs involved in gene silencing by miRNA	Biological Process	1	XP_004291754.1
6	GO:0030003	cellular cation homeostasis	Biological Process	2	FANhyb_rscf00000251.1.g00014.1,XP_004296457.1
6	GO:0010053	root epidermal cell differentiation	Biological Process	1	XP_004302648.1
6	GO:0048765	root hair cell differentiation	Biological Process	1	XP_004302648.1
6	GO:0034614	cellular response to reactive oxygen species	Biological Process	1	XP_004288411.1
6	GO:0071396	cellular response to lipid	Biological Process	1	FANhyb_rscf00002242.1.g00001.1
6	GO:0071407	cellular response to organic cyclic compound	Biological Process	2	FANhyb_rscf00002242.1.g00001.1,XP_004291754.1
6	GO:0071359	cellular response to dsRNA	Biological Process	1	XP_004291754.1
6	GO:0071367	cellular response to brassinosteroid stimulus	Biological Process	1	FANhyb_rscf00002242.1.g00001.1
6	GO:0009834	plant-type secondary cell wall biogenesis	Biological Process	3	FANhyb_rscf00000060.1.g00019.1,XP_004289981.1,XP_011460622.1
6	GO:0010410	hemicellulose metabolic process	Biological Process	2	FANhyb_icon00012405_a.1.g00001.1,FANhyb_rscf00001263.1.g00002.1
6	GO:0010400	rhamnogalacturonan I side chain metabolic process	Biological Process	1	FANhyb_rscf00000060.1.g00019.1
6	GO:0052546	cell wall pectin metabolic process	Biological Process	1	FANhyb_rscf00000060.1.g00019.1
6	GO:0010101	post-embryonic root morphogenesis	Biological Process	2	XP_004294692.1,XP_004302648.1
6	GO:0048527	lateral root development	Biological Process	2	XP_004294692.1,XP_004302648.1
6	GO:0001738	morphogenesis of a polarized epithelium	Biological Process	1	XP_004302648.1
6	GO:0048366	leaf development	Biological Process	1	FANhyb_icon00000211_a.1.g00001.1
6	GO:0044070	regulation of anion transport	Biological Process	1	XP_004290968.1
6	GO:0009958	positive gravitropism	Biological Process	1	XP_004302648.1
6	GO:0009637	response to blue light	Biological Process	1	XP_011461303.1
6	GO:0009639	response to red or far red light	Biological Process	3	XP_004302910.1,XP_004287973.1,XP_004288490.1
6	GO:0009642	response to light intensity	Biological Process	1	FANhyb_rscf00000416.1.g00002.1
6	GO:0009648	photoperiodism	Biological Process	1	XP_004291754.1
6	GO:0010165	response to X-ray	Biological Process	1	XP_004296683.1
6	GO:0010332	response to gamma radiation	Biological Process	1	XP_004296683.1
6	GO:0071479	cellular response to ionizing radiation	Biological Process	1	XP_004296683.1
6	GO:0071365	cellular response to auxin stimulus	Biological Process	1	XP_004302648.1
6	GO:0071383	cellular response to steroid hormone stimulus	Biological Process	1	FANhyb_rscf00002242.1.g00001.1
6	GO:0006855	drug transmembrane transport	Biological Process	1	XP_004290839.1
6	GO:0034285	response to disaccharide	Biological Process	1	FANhyb_rscf00001426.1.g00001.1
6	GO:0000303	response to superoxide	Biological Process	1	XP_004288411.1
6	GO:0071450	cellular response to oxygen radical	Biological Process	1	XP_004288411.1
6	GO:0046686	response to cadmium ion	Biological Process	1	FANhyb_icon00003685_a.1.g00001.1
6	GO:0033365	protein localization to organelle	Biological Process	1	FANhyb_rscf00001426.1.g00001.1
6	GO:0048193	Golgi vesicle transport	Biological Process	1	XP_004291866.1
6	GO:0006812	cation transport	Biological Process	19	XP_004303283.1,FANhyb_rscf00000045.1.g00003.1,XP_004303839.1,YP_004286087.1,YP_004286088.1,YP_004286090.1,YP_004286108.1,YP_004286109.1,FANhyb_rscf00000251.1.g00014.1,FANhyb_rscf00000261.1.g00009.1,XP_004303813.1,XP_004307846.1,XP_011468207.1,FANhyb_rscf00001104.1.g00003.1,FANhyb_rscf00000033.1.g00008.1,FANhyb_rscf00000059.1.g00014.1,XP_004296457.1,XP_011458986.1,XP_011467496.1
6	GO:0006820	anion transport	Biological Process	4	XP_004302648.1,XP_004288330.1,XP_004300063.1,XP_004290968.1
6	GO:0034220	ion transmembrane transport	Biological Process	20	FANhyb_rscf00000045.1.g00003.1,XP_004303839.1,YP_004286087.1,YP_004286088.1,YP_004286090.1,YP_004286108.1,YP_004286109.1,FANhyb_rscf00000251.1.g00014.1,FANhyb_rscf00000261.1.g00009.1,XP_004303813.1,XP_004307846.1,XP_011468207.1,FANhyb_rscf00001104.1.g00003.1,FANhyb_rscf00000033.1.g00008.1,FANhyb_rscf00000059.1.g00014.1,XP_004296457.1,XP_011458986.1,XP_011467496.1,FANhyb_rscf00000503.1.g00002.1,XP…
6	GO:0015992	proton transport	Biological Process	18	FANhyb_rscf00000045.1.g00003.1,XP_004303839.1,YP_004286087.1,YP_004286088.1,YP_004286090.1,YP_004286108.1,YP_004286109.1,FANhyb_rscf00000251.1.g00014.1,FANhyb_rscf00000261.1.g00009.1,XP_004303813.1,XP_004307846.1,XP_011468207.1,FANhyb_rscf00000033.1.g00008.1,FANhyb_rscf00000059.1.g00014.1,XP_004296457.1,XP_011458986.1,XP_011467496.1,XP_004303283.1
6	GO:0060918	auxin transport	Biological Process	2	XP_004294027.1,XP_004302648.1
6	GO:0051182	coenzyme transport	Biological Process	1	XP_004288103.1
6	GO:0006833	water transport	Biological Process	2	FANhyb_rscf00001104.1.g00003.1,XP_004307390.1
6	GO:0090480	purine nucleotide-sugar transmembrane transport	Biological Process	1	XP_004300063.1
6	GO:0090662	ATP hydrolysis coupled transmembrane transport	Biological Process	7	FANhyb_rscf00000251.1.g00014.1,FANhyb_rscf00000261.1.g00009.1,XP_004303813.1,XP_004307846.1,XP_011468207.1,YP_004286087.1,YP_004286109.1
6	GO:0015695	organic cation transport	Biological Process	1	FANhyb_rscf00001104.1.g00003.1
6	GO:0015711	organic anion transport	Biological Process	2	XP_004302648.1,XP_004300063.1
6	GO:0015716	organic phosphonate transport	Biological Process	1	FANhyb_rscf00000863.1.g00003.1
6	GO:0015748	organophosphate ester transport	Biological Process	1	FANhyb_rscf00000863.1.g00003.1
6	GO:0015805	S-adenosyl-L-methionine transport	Biological Process	1	XP_004288103.1
6	GO:0015833	peptide transport	Biological Process	6	XP_004287213.1,FANhyb_rscf00001426.1.g00001.1,FANhyb_rscf00001170.1.g00001.1,XP_004295773.1,FANhyb_icon00005685_a.1.g00001.1,FANhyb_rscf00000192.1.g00014.1
6	GO:0015837	amine transport	Biological Process	1	FANhyb_rscf00001104.1.g00003.1
6	GO:0015849	organic acid transport	Biological Process	1	XP_004302648.1
6	GO:0015931	nucleobase-containing compound transport	Biological Process	2	XP_004300063.1,XP_004291754.1
6	GO:0019755	one-carbon compound transport	Biological Process	1	FANhyb_rscf00001104.1.g00003.1
6	GO:1901264	carbohydrate derivative transport	Biological Process	1	XP_004300063.1
6	GO:0006865	amino acid transport	Biological Process	1	XP_004302648.1
6	GO:0015696	ammonium transport	Biological Process	1	FANhyb_rscf00001104.1.g00003.1
6	GO:0042886	amide transport	Biological Process	6	XP_004287213.1,FANhyb_rscf00001426.1.g00001.1,FANhyb_rscf00001170.1.g00001.1,XP_004295773.1,FANhyb_icon00005685_a.1.g00001.1,FANhyb_rscf00000192.1.g00014.1
6	GO:0072666	establishment of protein localization to vacuole	Biological Process	1	FANhyb_rscf00001426.1.g00001.1
6	GO:0051028	mRNA transport	Biological Process	1	XP_004291754.1
6	GO:0009902	chloroplast relocation	Biological Process	1	FANhyb_rscf00001038.1.g00007.1
6	GO:0006605	protein targeting	Biological Process	2	FANhyb_rscf00001426.1.g00001.1,XP_004287213.1
6	GO:0006623	protein targeting to vacuole	Biological Process	1	FANhyb_rscf00001426.1.g00001.1
6	GO:0019750	chloroplast localization	Biological Process	1	FANhyb_rscf00001038.1.g00007.1
6	GO:0010252	auxin homeostasis	Biological Process	1	XP_011467012.1
6	GO:0030104	water homeostasis	Biological Process	1	XP_004302154.1
6	GO:0050801	ion homeostasis	Biological Process	2	FANhyb_rscf00000251.1.g00014.1,XP_004296457.1
6	GO:0006364	rRNA processing	Biological Process	1	XP_004308063.1
6	GO:0000027	ribosomal large subunit assembly	Biological Process	2	XP_004298777.1,XP_004305372.2
6	GO:0000245	spliceosomal complex assembly	Biological Process	2	XP_004296479.1,XP_011470068.1
6	GO:0006376	mRNA splice site selection	Biological Process	2	XP_004296479.1,XP_011470068.1
6	GO:1902626	assembly of large subunit precursor of preribosome	Biological Process	2	XP_004298777.1,XP_004305372.2
7	GO:0042775	mitochondrial ATP synthesis coupled electron transport	Biological Process	1	XP_011458986.1
7	GO:0005978	glycogen biosynthetic process	Biological Process	1	FANhyb_rscf00000032.1.g00011.1
7	GO:0005980	glycogen catabolic process	Biological Process	1	FANhyb_rscf00000034.1.g00008.1
7	GO:0006595	polyamine metabolic process	Biological Process	1	XP_004307972.1
7	GO:0006208	pyrimidine nucleobase catabolic process	Biological Process	1	FANhyb_rscf00000929.1.g00002.1
7	GO:0006164	purine nucleotide biosynthetic process	Biological Process	10	FANhyb_rscf00000059.1.g00014.1,XP_004296457.1,XP_011467496.1,FANhyb_rscf00000045.1.g00003.1,XP_004303839.1,YP_004286087.1,YP_004286088.1,YP_004286090.1,YP_004286108.1,YP_004286109.1
7	GO:0042819	vitamin B6 biosynthetic process	Biological Process	1	XP_004302579.1
7	GO:0006221	pyrimidine nucleotide biosynthetic process	Biological Process	3	XP_004300170.1,XP_011463993.1,XP_004305371.1
7	GO:0019856	pyrimidine nucleobase biosynthetic process	Biological Process	1	FANhyb_rscf00000929.1.g00002.1
7	GO:0046134	pyrimidine nucleoside biosynthetic process	Biological Process	2	XP_004300170.1,XP_011463993.1
7	GO:0009150	purine ribonucleotide metabolic process	Biological Process	20	FANhyb_icon00049590_a.1.g00001.1,FANhyb_rscf00000435.1.g00002.1,XP_004290303.1,XP_004297699.1,XP_004306579.1,XP_004307020.1,XP_011460910.1,XP_011458986.1,FANhyb_rscf00000059.1.g00014.1,XP_004296457.1,XP_011467496.1,FANhyb_rscf00000045.1.g00003.1,XP_004303839.1,YP_004286087.1,YP_004286088.1,YP_004286090.1,YP_004286108.1,YP_004286109.1,XP_004303813.1,XP_011458966.1
7	GO:0046496	nicotinamide nucleotide metabolic process	Biological Process	11	FANhyb_icon00049590_a.1.g00001.1,FANhyb_rscf00000435.1.g00002.1,XP_004290303.1,XP_004297699.1,XP_004306579.1,XP_004307020.1,XP_011460910.1,FANhyb_rscf00000268.1.g00005.1,FANhyb_rscf00000872.1.g00006.1,XP_004299336.1,XP_011458966.1
7	GO:0019860	uracil metabolic process	Biological Process	1	FANhyb_rscf00000929.1.g00002.1
7	GO:0046131	pyrimidine ribonucleoside metabolic process	Biological Process	2	XP_004300170.1,XP_011463993.1
7	GO:0009218	pyrimidine ribonucleotide metabolic process	Biological Process	2	XP_004300170.1,XP_011463993.1
7	GO:0006024	glycosaminoglycan biosynthetic process	Biological Process	2	FANhyb_rscf00000135.1.g00004.1,XP_004297255.1
7	GO:0006032	chitin catabolic process	Biological Process	1	FANhyb_rscf00002783.1.g00001.1
7	GO:0042455	ribonucleoside biosynthetic process	Biological Process	2	XP_004300170.1,XP_011463993.1
7	GO:1900151	regulation of nuclear-transcribed mRNA catabolic process, deadenylation-dependent decay	Biological Process	1	XP_004296687.1
7	GO:1900153	positive regulation of nuclear-transcribed mRNA catabolic process, deadenylation-dependent decay	Biological Process	1	XP_004296687.1
7	GO:0072329	monocarboxylic acid catabolic process	Biological Process	1	XP_004287395.1
7	GO:0006559	L-phenylalanine catabolic process	Biological Process	1	XP_004307376.1
7	GO:0016115	terpenoid catabolic process	Biological Process	1	FANhyb_rscf00000855.1.g00004.1
7	GO:0010304	PSII associated light-harvesting complex II catabolic process	Biological Process	1	FANhyb_rscf00000416.1.g00002.1
7	GO:0006007	glucose catabolic process	Biological Process	1	XP_004287213.1
7	GO:0019388	galactose catabolic process	Biological Process	1	FANhyb_rscf00000032.1.g00011.1
7	GO:0009251	glucan catabolic process	Biological Process	2	FANhyb_rscf00000034.1.g00008.1,XP_004301060.1
7	GO:0061615	glycolytic process through fructose-6-phosphate	Biological Process	1	XP_011458966.1
7	GO:1901072	glucosamine-containing compound catabolic process	Biological Process	1	FANhyb_rscf00002783.1.g00001.1
7	GO:1903506	regulation of nucleic acid-templated transcription	Biological Process	27	FANhyb_rscf00000295.1.g00005.1,FANhyb_rscf00000686.1.g00005.1,XP_004302471.1,XP_004287513.1,FANhyb_rscf00000232.1.g00002.1,FANhyb_rscf00000302.1.g00007.1,XP_004292548.1,XP_004293268.1,XP_004294179.1,XP_004302576.1,XP_004307087.1,XP_004307740.1,XP_011469921.1,FANhyb_rscf00000091.1.g00001.1,FANhyb_rscf00000421.1.g00006.1,FANhyb_rscf00000796.1.g00005.1,XP_004287423.1,XP_004288144.1,XP_004305679.1,XP…
7	GO:1903507	negative regulation of nucleic acid-templated transcription	Biological Process	8	FANhyb_rscf00000295.1.g00005.1,FANhyb_rscf00000686.1.g00005.1,XP_004302471.1,XP_004287513.1,FANhyb_icon00001339_a.1.g00001.1,FANhyb_rscf00000134.1.g00015.1,FANhyb_rscf00000395.1.g00012.1,XP_004294313.1
7	GO:1903508	positive regulation of nucleic acid-templated transcription	Biological Process	1	XP_011460107.1
7	GO:0009848	indoleacetic acid biosynthetic process via tryptophan	Biological Process	1	XP_004302910.1
7	GO:1901996	regulation of indoleacetic acid biosynthetic process via tryptophan	Biological Process	1	XP_004302910.1
7	GO:0072330	monocarboxylic acid biosynthetic process	Biological Process	10	FANhyb_rscf00001750.1.g00001.1,FANhyb_rscf00004120.1.g00003.1,XP_004299600.1,XP_004302419.1,XP_004302420.1,XP_004306503.1,XP_004287395.1,XP_004307376.1,XP_004299741.1,XP_004302910.1
7	GO:0009250	glucan biosynthetic process	Biological Process	8	FANhyb_rscf00000032.1.g00011.1,FANhyb_rscf00000060.1.g00019.1,FANhyb_rscf00000572.1.g00006.1,XP_004289981.1,XP_004291468.1,XP_011460622.1,FANhyb_rscf00000166.1.g00017.1,XP_004289659.1
7	GO:0005992	trehalose biosynthetic process	Biological Process	1	XP_004294168.1
7	GO:0006261	DNA-dependent DNA replication	Biological Process	2	XP_004300454.1,XP_011458268.1
7	GO:0006366	transcription from RNA polymerase II promoter	Biological Process	2	XP_004297005.1,XP_004296687.1
7	GO:0006352	DNA-templated transcription, initiation	Biological Process	1	XP_004296687.1
7	GO:0002181	cytoplasmic translation	Biological Process	2	FANhyb_icon00042639_a.1.g00001.1,XP_004287511.1
7	GO:0032543	mitochondrial translation	Biological Process	1	XP_004299147.1
7	GO:0070125	mitochondrial translational elongation	Biological Process	1	XP_004299147.1
7	GO:0009086	methionine biosynthetic process	Biological Process	2	FANhyb_rscf00000257.1.g00003.1,XP_004304054.1
7	GO:0042761	very long-chain fatty acid biosynthetic process	Biological Process	1	XP_004299741.1
7	GO:0045489	pectin biosynthetic process	Biological Process	1	XP_004294339.1
7	GO:0097659	nucleic acid-templated transcription	Biological Process	37	FANhyb_rscf00000295.1.g00005.1,FANhyb_rscf00000686.1.g00005.1,XP_004302471.1,XP_004287513.1,FANhyb_icon00033651_a.1.g00001.1,FANhyb_rscf00000110.1.g00009.1,FANhyb_rscf00000393.1.g00004.1,FANhyb_rscf00002242.1.g00001.1,XP_004289695.1,XP_004297715.1,FANhyb_icon00000211_a.1.g00001.1,FANhyb_icon00009704_a.1.g00001.1,FANhyb_icon16706223_s.1.g00001.1,FANhyb_rscf00000232.1.g00002.1,FANhyb_rscf00000302.1…
7	GO:0009260	ribonucleotide biosynthetic process	Biological Process	12	XP_004300170.1,FANhyb_rscf00000059.1.g00014.1,XP_004296457.1,XP_011467496.1,XP_011463993.1,FANhyb_rscf00000045.1.g00003.1,XP_004303839.1,YP_004286087.1,YP_004286088.1,YP_004286090.1,YP_004286108.1,YP_004286109.1
7	GO:0009124	nucleoside monophosphate biosynthetic process	Biological Process	11	XP_004300170.1,FANhyb_rscf00000059.1.g00014.1,XP_004296457.1,XP_011467496.1,FANhyb_rscf00000045.1.g00003.1,XP_004303839.1,YP_004286087.1,YP_004286088.1,YP_004286090.1,YP_004286108.1,YP_004286109.1
7	GO:0009142	nucleoside triphosphate biosynthetic process	Biological Process	11	FANhyb_rscf00000059.1.g00014.1,XP_004296457.1,XP_011467496.1,XP_011463993.1,FANhyb_rscf00000045.1.g00003.1,XP_004303839.1,YP_004286087.1,YP_004286088.1,YP_004286090.1,YP_004286108.1,YP_004286109.1
7	GO:0009165	nucleotide biosynthetic process	Biological Process	13	XP_004305371.1,XP_004300170.1,FANhyb_rscf00000059.1.g00014.1,XP_004296457.1,XP_011467496.1,XP_011463993.1,FANhyb_rscf00000045.1.g00003.1,XP_004303839.1,YP_004286087.1,YP_004286088.1,YP_004286090.1,YP_004286108.1,YP_004286109.1
7	GO:0000956	nuclear-transcribed mRNA catabolic process	Biological Process	2	XP_004296687.1,FANhyb_rscf00000069.1.g00019.1
7	GO:0042549	photosystem II stabilization	Biological Process	1	FANhyb_rscf00000278.1.g00009.1
7	GO:0006357	regulation of transcription from RNA polymerase II promoter	Biological Process	1	XP_004297005.1
7	GO:0048024	regulation of mRNA splicing, via spliceosome	Biological Process	1	XP_004296479.1
7	GO:0032787	monocarboxylic acid metabolic process	Biological Process	21	FANhyb_icon00049590_a.1.g00001.1,FANhyb_rscf00000435.1.g00002.1,XP_004290303.1,XP_004297699.1,XP_004306579.1,XP_004307020.1,XP_011460910.1,XP_004289711.1,FANhyb_rscf00001750.1.g00001.1,FANhyb_rscf00004120.1.g00003.1,XP_004299600.1,XP_004302419.1,XP_004302420.1,XP_004306503.1,XP_004287395.1,XP_004307376.1,XP_004302480.1,XP_004299741.1,XP_004304050.2,XP_011458966.1,XP_004302910.1
7	GO:0043648	dicarboxylic acid metabolic process	Biological Process	7	FANhyb_rscf00000015.1.g00007.1,FANhyb_rscf00000177.1.g00009.1,FANhyb_rscf00001581.1.g00003.1,XP_004287468.2,XP_004289711.1,XP_004306814.1,XP_004302315.1
7	GO:0072350	tricarboxylic acid metabolic process	Biological Process	5	FANhyb_rscf00000286.1.g00003.1,FANhyb_rscf00001581.1.g00003.1,XP_004289711.1,XP_004303182.1,FANhyb_rscf00000076.1.g00002.1
7	GO:0006468	protein phosphorylation	Biological Process	12	XP_004294692.1,XP_011461303.1,XP_004287167.1,FANhyb_icon00005872_a.1.g00001.1,FANhyb_rscf00000310.1.g00008.1,XP_004302336.1,XP_004302545.1,FANhyb_icon00000970_a.1.g00001.1,FANhyb_rscf00000115.1.g00007.1,FANhyb_rscf00000158.1.g00011.1,FANhyb_rscf00000557.1.g00003.1,XP_004298934.1
7	GO:0046939	nucleotide phosphorylation	Biological Process	9	FANhyb_icon00049590_a.1.g00001.1,FANhyb_rscf00000435.1.g00002.1,XP_004290303.1,XP_004297699.1,XP_004306579.1,XP_004307020.1,XP_011460910.1,XP_011458966.1,XP_004305371.1
7	GO:0046488	phosphatidylinositol metabolic process	Biological Process	1	FANhyb_rscf00000080.1.g00002.1
7	GO:0016108	tetraterpenoid metabolic process	Biological Process	1	FANhyb_rscf00000855.1.g00004.1
7	GO:0046854	phosphatidylinositol phosphorylation	Biological Process	1	FANhyb_rscf00000080.1.g00002.1
7	GO:0000726	non-recombinational repair	Biological Process	1	XP_004296683.1
7	GO:0006302	double-strand break repair	Biological Process	1	XP_004296683.1
7	GO:0006397	mRNA processing	Biological Process	9	XP_004296479.1,FANhyb_rscf00000522.1.g00007.1,XP_004287907.1,XP_004290803.1,XP_004299114.1,XP_011470068.1,XP_004308094.1,XP_004291754.1,XP_004300017.1
7	GO:0008380	RNA splicing	Biological Process	8	XP_004296479.1,XP_004291754.1,FANhyb_rscf00000522.1.g00007.1,XP_004287907.1,XP_004290803.1,XP_004299114.1,XP_011470068.1,FANhyb_rscf00000544.1.g00005.1
7	GO:0031050	dsRNA fragmentation	Biological Process	1	XP_004291754.1
7	GO:0031123	RNA 3'-end processing	Biological Process	1	XP_004308094.1
7	GO:0034470	ncRNA processing	Biological Process	3	XP_004308063.1,FANhyb_rscf00000089.1.g00016.1,XP_004291754.1
7	GO:0006400	tRNA modification	Biological Process	1	FANhyb_rscf00000089.1.g00016.1
7	GO:0006399	tRNA metabolic process	Biological Process	2	XP_004308063.1,FANhyb_rscf00000089.1.g00016.1
7	GO:0016072	rRNA metabolic process	Biological Process	1	XP_004308063.1
7	GO:0006378	mRNA polyadenylation	Biological Process	1	XP_004308094.1
7	GO:0090502	RNA phosphodiester bond hydrolysis, endonucleolytic	Biological Process	2	FANhyb_rscf00000372.1.g00009.1,XP_011467028.1
7	GO:0005982	starch metabolic process	Biological Process	2	FANhyb_rscf00000032.1.g00011.1,XP_004307147.1
7	GO:0010411	xyloglucan metabolic process	Biological Process	2	FANhyb_icon00012405_a.1.g00001.1,FANhyb_rscf00001263.1.g00002.1
7	GO:0051273	beta-glucan metabolic process	Biological Process	5	FANhyb_rscf00000060.1.g00019.1,FANhyb_rscf00000572.1.g00006.1,XP_004289981.1,XP_004291468.1,XP_011460622.1
7	GO:0010731	protein glutathionylation	Biological Process	1	XP_004307439.1
7	GO:0018193	peptidyl-amino acid modification	Biological Process	7	FANhyb_icon00001469_a.1.g00001.1,XP_004297284.1,XP_004303527.1,FANhyb_rscf00000134.1.g00015.1,XP_004288550.1,XP_004287513.1,XP_004304088.1
7	GO:0018298	protein-chromophore linkage	Biological Process	7	FANhyb_icon00013603_a.1.g00001.1,FANhyb_rscf00000001.1.g00001.1,FANhyb_rscf00000231.1.g00002.1,XP_004300672.1,XP_004302636.1,XP_004310079.1,YP_004286097.1
7	GO:0035601	protein deacylation	Biological Process	1	FANhyb_rscf00000134.1.g00015.1
7	GO:0043543	protein acylation	Biological Process	3	FANhyb_rscf00000134.1.g00015.1,XP_004288550.1,XP_004287513.1
7	GO:0070647	protein modification by small protein conjugation or removal	Biological Process	4	FANhyb_rscf00003465.1.g00001.1,FANhyb_rscf00000983.1.g00003.1,FANhyb_rscf00001327.1.g00003.1,XP_004304088.1
7	GO:0045488	pectin metabolic process	Biological Process	2	FANhyb_rscf00000060.1.g00019.1,XP_004294339.1
7	GO:0009067	aspartate family amino acid biosynthetic process	Biological Process	2	FANhyb_rscf00000257.1.g00003.1,XP_004304054.1
7	GO:0009084	glutamine family amino acid biosynthetic process	Biological Process	1	XP_011462784.1
7	GO:0009071	serine family amino acid catabolic process	Biological Process	5	FANhyb_rscf00007251.1.g00001.1,FANhyb_rscf00001125.1.g00002.1,FANhyb_rscf00003898.1.g00001.1,XP_004291039.1,XP_004293305.1
7	GO:1902222	erythrose 4-phosphate/phosphoenolpyruvate family amino acid catabolic process	Biological Process	1	XP_004307376.1
7	GO:0006541	glutamine metabolic process	Biological Process	1	XP_011462784.1
7	GO:0006544	glycine metabolic process	Biological Process	7	FANhyb_rscf00007251.1.g00001.1,FANhyb_rscf00001125.1.g00002.1,FANhyb_rscf00003898.1.g00001.1,XP_004291039.1,XP_004293305.1,XP_004296982.1,XP_011468925.1
7	GO:0006563	L-serine metabolic process	Biological Process	2	XP_004296982.1,XP_011468925.1
7	GO:0052695	cellular glucuronidation	Biological Process	1	XP_004304050.2
7	GO:0009126	purine nucleoside monophosphate metabolic process	Biological Process	20	FANhyb_icon00049590_a.1.g00001.1,FANhyb_rscf00000435.1.g00002.1,XP_004290303.1,XP_004297699.1,XP_004306579.1,XP_004307020.1,XP_011460910.1,XP_011458986.1,FANhyb_rscf00000059.1.g00014.1,XP_004296457.1,XP_011467496.1,FANhyb_rscf00000045.1.g00003.1,XP_004303839.1,YP_004286087.1,YP_004286088.1,YP_004286090.1,YP_004286108.1,YP_004286109.1,XP_004303813.1,XP_011458966.1
7	GO:0009129	pyrimidine nucleoside monophosphate metabolic process	Biological Process	1	XP_004300170.1
7	GO:0009161	ribonucleoside monophosphate metabolic process	Biological Process	21	FANhyb_icon00049590_a.1.g00001.1,FANhyb_rscf00000435.1.g00002.1,XP_004290303.1,XP_004297699.1,XP_004306579.1,XP_004307020.1,XP_011460910.1,XP_011458986.1,XP_004300170.1,FANhyb_rscf00000059.1.g00014.1,XP_004296457.1,XP_011467496.1,FANhyb_rscf00000045.1.g00003.1,XP_004303839.1,YP_004286087.1,YP_004286088.1,YP_004286090.1,YP_004286108.1,YP_004286109.1,XP_004303813.1,XP_011458966.1
7	GO:0006165	nucleoside diphosphate phosphorylation	Biological Process	8	FANhyb_icon00049590_a.1.g00001.1,FANhyb_rscf00000435.1.g00002.1,XP_004290303.1,XP_004297699.1,XP_004306579.1,XP_004307020.1,XP_011460910.1,XP_011458966.1
7	GO:0009135	purine nucleoside diphosphate metabolic process	Biological Process	8	FANhyb_icon00049590_a.1.g00001.1,FANhyb_rscf00000435.1.g00002.1,XP_004290303.1,XP_004297699.1,XP_004306579.1,XP_004307020.1,XP_011460910.1,XP_011458966.1
7	GO:0009185	ribonucleoside diphosphate metabolic process	Biological Process	8	FANhyb_icon00049590_a.1.g00001.1,FANhyb_rscf00000435.1.g00002.1,XP_004290303.1,XP_004297699.1,XP_004306579.1,XP_004307020.1,XP_011460910.1,XP_011458966.1
7	GO:0009144	purine nucleoside triphosphate metabolic process	Biological Process	20	FANhyb_icon00049590_a.1.g00001.1,FANhyb_rscf00000435.1.g00002.1,XP_004290303.1,XP_004297699.1,XP_004306579.1,XP_004307020.1,XP_011460910.1,XP_011458986.1,FANhyb_rscf00000059.1.g00014.1,XP_004296457.1,XP_011467496.1,FANhyb_rscf00000045.1.g00003.1,XP_004303839.1,YP_004286087.1,YP_004286088.1,YP_004286090.1,YP_004286108.1,YP_004286109.1,XP_004303813.1,XP_011458966.1
7	GO:0009147	pyrimidine nucleoside triphosphate metabolic process	Biological Process	1	XP_011463993.1
7	GO:0009199	ribonucleoside triphosphate metabolic process	Biological Process	21	FANhyb_icon00049590_a.1.g00001.1,FANhyb_rscf00000435.1.g00002.1,XP_004290303.1,XP_004297699.1,XP_004306579.1,XP_004307020.1,XP_011460910.1,XP_011458986.1,FANhyb_rscf00000059.1.g00014.1,XP_004296457.1,XP_011467496.1,XP_011463993.1,FANhyb_rscf00000045.1.g00003.1,XP_004303839.1,YP_004286087.1,YP_004286088.1,YP_004286090.1,YP_004286108.1,YP_004286109.1,XP_004303813.1,XP_011458966.1
7	GO:0016573	histone acetylation	Biological Process	3	FANhyb_rscf00000134.1.g00015.1,XP_004288550.1,XP_004287513.1
7	GO:0016575	histone deacetylation	Biological Process	1	FANhyb_rscf00000134.1.g00015.1
7	GO:0006323	DNA packaging	Biological Process	3	FANhyb_rscf00000173.1.g00014.1,FANhyb_rscf00000294.1.g00011.1,XP_004287213.1
7	GO:0032392	DNA geometric change	Biological Process	3	XP_004296683.1,XP_004300454.1,XP_011458268.1
7	GO:0031053	primary miRNA processing	Biological Process	1	XP_004291754.1
7	GO:0030004	cellular monovalent inorganic cation homeostasis	Biological Process	2	FANhyb_rscf00000251.1.g00014.1,XP_004296457.1
7	GO:0010054	trichoblast differentiation	Biological Process	1	XP_004302648.1
7	GO:0010102	lateral root morphogenesis	Biological Process	2	XP_004294692.1,XP_004302648.1
7	GO:0009641	shade avoidance	Biological Process	1	XP_004302910.1
7	GO:0009644	response to high light intensity	Biological Process	1	FANhyb_rscf00000416.1.g00002.1
7	GO:0048571	long-day photoperiodism	Biological Process	1	XP_004291754.1
7	GO:0071481	cellular response to X-ray	Biological Process	1	XP_004296683.1
7	GO:0071480	cellular response to gamma radiation	Biological Process	1	XP_004296683.1
7	GO:0009744	response to sucrose	Biological Process	1	FANhyb_rscf00001426.1.g00001.1
7	GO:0071451	cellular response to superoxide	Biological Process	1	XP_004288411.1
7	GO:0072665	protein localization to vacuole	Biological Process	1	FANhyb_rscf00001426.1.g00001.1
7	GO:0006890	retrograde vesicle-mediated transport, Golgi to ER	Biological Process	1	XP_004291866.1
7	GO:0015672	monovalent inorganic cation transport	Biological Process	18	XP_004303283.1,FANhyb_rscf00000045.1.g00003.1,XP_004303839.1,YP_004286087.1,YP_004286088.1,YP_004286090.1,YP_004286108.1,YP_004286109.1,FANhyb_rscf00000251.1.g00014.1,FANhyb_rscf00000261.1.g00009.1,XP_004303813.1,XP_004307846.1,XP_011468207.1,FANhyb_rscf00000033.1.g00008.1,FANhyb_rscf00000059.1.g00014.1,XP_004296457.1,XP_011458986.1,XP_011467496.1
7	GO:0098655	cation transmembrane transport	Biological Process	18	FANhyb_rscf00000045.1.g00003.1,XP_004303839.1,YP_004286087.1,YP_004286088.1,YP_004286090.1,YP_004286108.1,YP_004286109.1,FANhyb_rscf00000251.1.g00014.1,FANhyb_rscf00000261.1.g00009.1,XP_004303813.1,XP_004307846.1,XP_011468207.1,FANhyb_rscf00001104.1.g00003.1,FANhyb_rscf00000033.1.g00008.1,FANhyb_rscf00000059.1.g00014.1,XP_004296457.1,XP_011458986.1,XP_011467496.1
7	GO:0015698	inorganic anion transport	Biological Process	1	XP_004288330.1
7	GO:0098660	inorganic ion transmembrane transport	Biological Process	17	FANhyb_rscf00000045.1.g00003.1,XP_004303839.1,YP_004286087.1,YP_004286088.1,YP_004286090.1,YP_004286108.1,YP_004286109.1,FANhyb_rscf00000251.1.g00014.1,FANhyb_rscf00000261.1.g00009.1,XP_004303813.1,XP_004307846.1,XP_011468207.1,FANhyb_rscf00000033.1.g00008.1,FANhyb_rscf00000059.1.g00014.1,XP_004296457.1,XP_011458986.1,XP_011467496.1
7	GO:1902600	hydrogen ion transmembrane transport	Biological Process	17	FANhyb_rscf00000045.1.g00003.1,XP_004303839.1,YP_004286087.1,YP_004286088.1,YP_004286090.1,YP_004286108.1,YP_004286109.1,FANhyb_rscf00000251.1.g00014.1,FANhyb_rscf00000261.1.g00009.1,XP_004303813.1,XP_004307846.1,XP_011468207.1,FANhyb_rscf00000033.1.g00008.1,FANhyb_rscf00000059.1.g00014.1,XP_004296457.1,XP_011458986.1,XP_011467496.1
7	GO:0009926	auxin polar transport	Biological Process	1	XP_004294027.1
7	GO:0060919	auxin influx	Biological Process	1	XP_004302648.1
7	GO:0099131	ATP hydrolysis coupled ion transmembrane transport	Biological Process	7	FANhyb_rscf00000251.1.g00014.1,FANhyb_rscf00000261.1.g00009.1,XP_004303813.1,XP_004307846.1,XP_011468207.1,YP_004286087.1,YP_004286109.1
7	GO:0015843	methylammonium transport	Biological Process	1	FANhyb_rscf00001104.1.g00003.1
7	GO:0015786	UDP-glucose transport	Biological Process	1	XP_004300063.1
7	GO:0046942	carboxylic acid transport	Biological Process	1	XP_004302648.1
7	GO:0015780	nucleotide-sugar transport	Biological Process	1	XP_004300063.1
7	GO:0050657	nucleic acid transport	Biological Process	1	XP_004291754.1
7	GO:0072488	ammonium transmembrane transport	Biological Process	1	FANhyb_rscf00001104.1.g00003.1
7	GO:0009903	chloroplast avoidance movement	Biological Process	1	FANhyb_rscf00001038.1.g00007.1
7	GO:0009904	chloroplast accumulation movement	Biological Process	1	FANhyb_rscf00001038.1.g00007.1
7	GO:0055080	cation homeostasis	Biological Process	2	FANhyb_rscf00000251.1.g00014.1,XP_004296457.1
7	GO:0098771	inorganic ion homeostasis	Biological Process	2	FANhyb_rscf00000251.1.g00014.1,XP_004296457.1
7	GO:0000389	mRNA 3'-splice site recognition	Biological Process	1	XP_004296479.1
8	GO:0006212	uracil catabolic process	Biological Process	1	FANhyb_rscf00000929.1.g00002.1
8	GO:0009152	purine ribonucleotide biosynthetic process	Biological Process	10	FANhyb_rscf00000059.1.g00014.1,XP_004296457.1,XP_011467496.1,FANhyb_rscf00000045.1.g00003.1,XP_004303839.1,YP_004286087.1,YP_004286088.1,YP_004286090.1,YP_004286108.1,YP_004286109.1
8	GO:0009220	pyrimidine ribonucleotide biosynthetic process	Biological Process	2	XP_004300170.1,XP_011463993.1
8	GO:0006207	'de novo' pyrimidine nucleobase biosynthetic process	Biological Process	1	FANhyb_rscf00000929.1.g00002.1
8	GO:0046132	pyrimidine ribonucleoside biosynthetic process	Biological Process	2	XP_004300170.1,XP_011463993.1
8	GO:0046031	ADP metabolic process	Biological Process	8	FANhyb_icon00049590_a.1.g00001.1,FANhyb_rscf00000435.1.g00002.1,XP_004290303.1,XP_004297699.1,XP_004306579.1,XP_004307020.1,XP_011460910.1,XP_011458966.1
8	GO:0046034	ATP metabolic process	Biological Process	20	FANhyb_icon00049590_a.1.g00001.1,FANhyb_rscf00000435.1.g00002.1,XP_004290303.1,XP_004297699.1,XP_004306579.1,XP_004307020.1,XP_011460910.1,XP_011458986.1,FANhyb_rscf00000059.1.g00014.1,XP_004296457.1,XP_011467496.1,FANhyb_rscf00000045.1.g00003.1,XP_004303839.1,YP_004286087.1,YP_004286088.1,YP_004286090.1,YP_004286108.1,YP_004286109.1,XP_011458966.1,XP_004303813.1
8	GO:0006739	NADP metabolic process	Biological Process	3	FANhyb_rscf00000268.1.g00005.1,FANhyb_rscf00000872.1.g00006.1,XP_004299336.1
8	GO:0046049	UMP metabolic process	Biological Process	1	XP_004300170.1
8	GO:0060211	regulation of nuclear-transcribed mRNA poly(A) tail shortening	Biological Process	1	XP_004296687.1
8	GO:0060213	positive regulation of nuclear-transcribed mRNA poly(A) tail shortening	Biological Process	1	XP_004296687.1
8	GO:0016110	tetraterpenoid catabolic process	Biological Process	1	FANhyb_rscf00000855.1.g00004.1
8	GO:0009695	jasmonic acid biosynthetic process	Biological Process	1	XP_004287395.1
8	GO:0019252	starch biosynthetic process	Biological Process	1	FANhyb_rscf00000032.1.g00011.1
8	GO:0051274	beta-glucan biosynthetic process	Biological Process	5	FANhyb_rscf00000060.1.g00019.1,FANhyb_rscf00000572.1.g00006.1,XP_004289981.1,XP_004291468.1,XP_011460622.1
8	GO:0006367	transcription initiation from RNA polymerase II promoter	Biological Process	1	XP_004296687.1
8	GO:0009127	purine nucleoside monophosphate biosynthetic process	Biological Process	10	FANhyb_rscf00000059.1.g00014.1,XP_004296457.1,XP_011467496.1,FANhyb_rscf00000045.1.g00003.1,XP_004303839.1,YP_004286087.1,YP_004286088.1,YP_004286090.1,YP_004286108.1,YP_004286109.1
8	GO:0009130	pyrimidine nucleoside monophosphate biosynthetic process	Biological Process	1	XP_004300170.1
8	GO:0009156	ribonucleoside monophosphate biosynthetic process	Biological Process	11	XP_004300170.1,FANhyb_rscf00000059.1.g00014.1,XP_004296457.1,XP_011467496.1,FANhyb_rscf00000045.1.g00003.1,XP_004303839.1,YP_004286087.1,YP_004286088.1,YP_004286090.1,YP_004286108.1,YP_004286109.1
8	GO:0009145	purine nucleoside triphosphate biosynthetic process	Biological Process	10	FANhyb_rscf00000059.1.g00014.1,XP_004296457.1,XP_011467496.1,FANhyb_rscf00000045.1.g00003.1,XP_004303839.1,YP_004286087.1,YP_004286088.1,YP_004286090.1,YP_004286108.1,YP_004286109.1
8	GO:0009148	pyrimidine nucleoside triphosphate biosynthetic process	Biological Process	1	XP_011463993.1
8	GO:0009201	ribonucleoside triphosphate biosynthetic process	Biological Process	11	FANhyb_rscf00000059.1.g00014.1,XP_004296457.1,XP_011467496.1,XP_011463993.1,FANhyb_rscf00000045.1.g00003.1,XP_004303839.1,YP_004286087.1,YP_004286088.1,YP_004286090.1,YP_004286108.1,YP_004286109.1
8	GO:0000288	nuclear-transcribed mRNA catabolic process, deadenylation-dependent decay	Biological Process	1	XP_004296687.1
8	GO:0000289	nuclear-transcribed mRNA poly(A) tail shortening	Biological Process	1	XP_004296687.1
8	GO:0000291	nuclear-transcribed mRNA catabolic process, exonucleolytic	Biological Process	1	XP_004296687.1
8	GO:0000381	regulation of alternative mRNA splicing, via spliceosome	Biological Process	1	XP_004296479.1
8	GO:0006090	pyruvate metabolic process	Biological Process	8	FANhyb_icon00049590_a.1.g00001.1,FANhyb_rscf00000435.1.g00002.1,XP_004290303.1,XP_004297699.1,XP_004306579.1,XP_004307020.1,XP_011460910.1,XP_011458966.1
8	GO:0009694	jasmonic acid metabolic process	Biological Process	1	XP_004287395.1
8	GO:0006108	malate metabolic process	Biological Process	6	FANhyb_rscf00000015.1.g00007.1,FANhyb_rscf00000177.1.g00009.1,FANhyb_rscf00001581.1.g00003.1,XP_004287468.2,XP_004289711.1,XP_004306814.1
8	GO:0033609	oxalate metabolic process	Biological Process	1	XP_004302315.1
8	GO:0006101	citrate metabolic process	Biological Process	5	FANhyb_rscf00000286.1.g00003.1,FANhyb_rscf00001581.1.g00003.1,XP_004289711.1,XP_004303182.1,FANhyb_rscf00000076.1.g00002.1
8	GO:0046777	protein autophosphorylation	Biological Process	1	XP_004287167.1
8	GO:0016116	carotenoid metabolic process	Biological Process	1	FANhyb_rscf00000855.1.g00004.1
8	GO:0006303	double-strand break repair via nonhomologous end joining	Biological Process	1	XP_004296683.1
8	GO:0000398	mRNA splicing, via spliceosome	Biological Process	7	XP_004296479.1,XP_011470068.1,XP_004291754.1,FANhyb_rscf00000522.1.g00007.1,XP_004287907.1,XP_004290803.1,XP_004299114.1
8	GO:0031124	mRNA 3'-end processing	Biological Process	1	XP_004308094.1
8	GO:0000375	RNA splicing, via transesterification reactions	Biological Process	7	XP_004296479.1,FANhyb_rscf00000522.1.g00007.1,XP_004287907.1,XP_004290803.1,XP_004299114.1,XP_011470068.1,XP_004291754.1
8	GO:0000394	RNA splicing, via endonucleolytic cleavage and ligation	Biological Process	1	XP_004291754.1
8	GO:0008033	tRNA processing	Biological Process	2	FANhyb_rscf00000089.1.g00016.1,XP_004308063.1
8	GO:0030243	cellulose metabolic process	Biological Process	5	FANhyb_rscf00000060.1.g00019.1,FANhyb_rscf00000572.1.g00006.1,XP_004289981.1,XP_004291468.1,XP_011460622.1
8	GO:0018205	peptidyl-lysine modification	Biological Process	4	FANhyb_rscf00000134.1.g00015.1,XP_004288550.1,XP_004287513.1,XP_004304088.1
8	GO:0018208	peptidyl-proline modification	Biological Process	3	FANhyb_icon00001469_a.1.g00001.1,XP_004297284.1,XP_004303527.1
8	GO:0006476	protein deacetylation	Biological Process	1	FANhyb_rscf00000134.1.g00015.1
8	GO:0006473	protein acetylation	Biological Process	3	FANhyb_rscf00000134.1.g00015.1,XP_004288550.1,XP_004287513.1
8	GO:0032446	protein modification by small protein conjugation	Biological Process	4	FANhyb_rscf00003465.1.g00001.1,FANhyb_rscf00000983.1.g00003.1,FANhyb_rscf00001327.1.g00003.1,XP_004304088.1
8	GO:0006542	glutamine biosynthetic process	Biological Process	1	XP_011462784.1
8	GO:0006546	glycine catabolic process	Biological Process	5	FANhyb_rscf00007251.1.g00001.1,FANhyb_rscf00001125.1.g00002.1,FANhyb_rscf00003898.1.g00001.1,XP_004291039.1,XP_004293305.1
8	GO:0009167	purine ribonucleoside monophosphate metabolic process	Biological Process	20	FANhyb_icon00049590_a.1.g00001.1,FANhyb_rscf00000435.1.g00002.1,XP_004290303.1,XP_004297699.1,XP_004306579.1,XP_004307020.1,XP_011460910.1,XP_011458986.1,FANhyb_rscf00000059.1.g00014.1,XP_004296457.1,XP_011467496.1,FANhyb_rscf00000045.1.g00003.1,XP_004303839.1,YP_004286087.1,YP_004286088.1,YP_004286090.1,YP_004286108.1,YP_004286109.1,XP_004303813.1,XP_011458966.1
8	GO:0009173	pyrimidine ribonucleoside monophosphate metabolic process	Biological Process	1	XP_004300170.1
8	GO:0009179	purine ribonucleoside diphosphate metabolic process	Biological Process	8	FANhyb_icon00049590_a.1.g00001.1,FANhyb_rscf00000435.1.g00002.1,XP_004290303.1,XP_004297699.1,XP_004306579.1,XP_004307020.1,XP_011460910.1,XP_011458966.1
8	GO:0009205	purine ribonucleoside triphosphate metabolic process	Biological Process	20	FANhyb_icon00049590_a.1.g00001.1,FANhyb_rscf00000435.1.g00002.1,XP_004290303.1,XP_004297699.1,XP_004306579.1,XP_004307020.1,XP_011460910.1,XP_011458986.1,FANhyb_rscf00000059.1.g00014.1,XP_004296457.1,XP_011467496.1,FANhyb_rscf00000045.1.g00003.1,XP_004303839.1,YP_004286087.1,YP_004286088.1,YP_004286090.1,YP_004286108.1,YP_004286109.1,XP_004303813.1,XP_011458966.1
8	GO:0009208	pyrimidine ribonucleoside triphosphate metabolic process	Biological Process	1	XP_011463993.1
8	GO:0070932	histone H3 deacetylation	Biological Process	1	FANhyb_rscf00000134.1.g00015.1
8	GO:0032508	DNA duplex unwinding	Biological Process	3	XP_004296683.1,XP_004300454.1,XP_011458268.1
8	GO:0030641	regulation of cellular pH	Biological Process	2	FANhyb_rscf00000251.1.g00014.1,XP_004296457.1
8	GO:0098662	inorganic cation transmembrane transport	Biological Process	17	FANhyb_rscf00000045.1.g00003.1,XP_004303839.1,YP_004286087.1,YP_004286088.1,YP_004286090.1,YP_004286108.1,YP_004286109.1,FANhyb_rscf00000251.1.g00014.1,FANhyb_rscf00000261.1.g00009.1,XP_004303813.1,XP_004307846.1,XP_011468207.1,FANhyb_rscf00000033.1.g00008.1,FANhyb_rscf00000059.1.g00014.1,XP_004296457.1,XP_011458986.1,XP_011467496.1
8	GO:0015985	energy coupled proton transport, down electrochemical gradient	Biological Process	7	FANhyb_rscf00000045.1.g00003.1,XP_004303839.1,YP_004286087.1,YP_004286088.1,YP_004286090.1,YP_004286108.1,YP_004286109.1
8	GO:0015988	energy coupled proton transmembrane transport, against electrochemical gradient	Biological Process	7	FANhyb_rscf00000251.1.g00014.1,FANhyb_rscf00000261.1.g00009.1,XP_004303813.1,XP_004307846.1,XP_011468207.1,YP_004286087.1,YP_004286109.1
8	GO:0099132	ATP hydrolysis coupled cation transmembrane transport	Biological Process	7	FANhyb_rscf00000251.1.g00014.1,FANhyb_rscf00000261.1.g00009.1,XP_004303813.1,XP_004307846.1,XP_011468207.1,YP_004286087.1,YP_004286109.1
8	GO:0072489	methylammonium transmembrane transport	Biological Process	1	FANhyb_rscf00001104.1.g00003.1
8	GO:0015781	pyrimidine nucleotide-sugar transport	Biological Process	1	XP_004300063.1
8	GO:0036079	purine nucleotide-sugar transport	Biological Process	1	XP_004300063.1
8	GO:0055067	monovalent inorganic cation homeostasis	Biological Process	2	FANhyb_rscf00000251.1.g00014.1,XP_004296457.1
9	GO:0006754	ATP biosynthetic process	Biological Process	10	FANhyb_rscf00000045.1.g00003.1,XP_004303839.1,YP_004286087.1,YP_004286088.1,YP_004286090.1,YP_004286108.1,YP_004286109.1,FANhyb_rscf00000059.1.g00014.1,XP_004296457.1,XP_011467496.1
9	GO:0006222	UMP biosynthetic process	Biological Process	1	XP_004300170.1
9	GO:0016118	carotenoid catabolic process	Biological Process	1	FANhyb_rscf00000855.1.g00004.1
9	GO:0030244	cellulose biosynthetic process	Biological Process	5	FANhyb_rscf00000060.1.g00019.1,FANhyb_rscf00000572.1.g00006.1,XP_004289981.1,XP_004291468.1,XP_011460622.1
9	GO:0009168	purine ribonucleoside monophosphate biosynthetic process	Biological Process	10	FANhyb_rscf00000059.1.g00014.1,XP_004296457.1,XP_011467496.1,FANhyb_rscf00000045.1.g00003.1,XP_004303839.1,YP_004286087.1,YP_004286088.1,YP_004286090.1,YP_004286108.1,YP_004286109.1
9	GO:0009174	pyrimidine ribonucleoside monophosphate biosynthetic process	Biological Process	1	XP_004300170.1
9	GO:0009206	purine ribonucleoside triphosphate biosynthetic process	Biological Process	10	FANhyb_rscf00000059.1.g00014.1,XP_004296457.1,XP_011467496.1,FANhyb_rscf00000045.1.g00003.1,XP_004303839.1,YP_004286087.1,YP_004286088.1,YP_004286090.1,YP_004286108.1,YP_004286109.1
9	GO:0009209	pyrimidine ribonucleoside triphosphate biosynthetic process	Biological Process	1	XP_011463993.1
9	GO:0000380	alternative mRNA splicing, via spliceosome	Biological Process	1	XP_004296479.1
9	GO:0045292	mRNA cis splicing, via spliceosome	Biological Process	1	XP_004291754.1
9	GO:0000377	RNA splicing, via transesterification reactions with bulged adenosine as nucleophile	Biological Process	7	XP_004296479.1,FANhyb_rscf00000522.1.g00007.1,XP_004287907.1,XP_004290803.1,XP_004299114.1,XP_011470068.1,XP_004291754.1
9	GO:0016925	protein sumoylation	Biological Process	1	XP_004304088.1
9	GO:0018394	peptidyl-lysine acetylation	Biological Process	3	FANhyb_rscf00000134.1.g00015.1,XP_004288550.1,XP_004287513.1
9	GO:0000413	protein peptidyl-prolyl isomerization	Biological Process	3	FANhyb_icon00001469_a.1.g00001.1,XP_004297284.1,XP_004303527.1
9	GO:0006475	internal protein amino acid acetylation	Biological Process	3	FANhyb_rscf00000134.1.g00015.1,XP_004288550.1,XP_004287513.1
9	GO:0016567	protein ubiquitination	Biological Process	3	FANhyb_rscf00003465.1.g00001.1,FANhyb_rscf00000983.1.g00003.1,FANhyb_rscf00001327.1.g00003.1
9	GO:0019464	glycine decarboxylation via glycine cleavage system	Biological Process	1	FANhyb_rscf00007251.1.g00001.1
9	GO:0051453	regulation of intracellular pH	Biological Process	2	FANhyb_rscf00000251.1.g00014.1,XP_004296457.1
9	GO:0015986	ATP synthesis coupled proton transport	Biological Process	7	FANhyb_rscf00000045.1.g00003.1,XP_004303839.1,YP_004286087.1,YP_004286088.1,YP_004286090.1,YP_004286108.1,YP_004286109.1
9	GO:0015991	ATP hydrolysis coupled proton transport	Biological Process	7	FANhyb_rscf00000251.1.g00014.1,FANhyb_rscf00000261.1.g00009.1,XP_004303813.1,XP_004307846.1,XP_011468207.1,YP_004286087.1,YP_004286109.1
9	GO:0006885	regulation of pH	Biological Process	2	FANhyb_rscf00000251.1.g00014.1,XP_004296457.1
10	GO:0018393	internal peptidyl-lysine acetylation	Biological Process	3	FANhyb_rscf00000134.1.g00015.1,XP_004288550.1,XP_004287513.1

## Sheet: MF
Level	GO_ID	Term	Type	Seqs_Num	Sequences
1	GO:0003674	molecular_function	Molecular Function	680	XP_004297188.1,XP_004300629.1,XP_004307167.1,XP_004308050.1,FANhyb_icon00000422_a.1.g00001.1,FANhyb_rscf00000001.1.g00002.1,FANhyb_rscf00000210.1.g00002.1,XP_004294027.1,YP_004286153.1,XP_004302148.1,FANhyb_rscf00000089.1.g00016.1,XP_004307736.1,XP_011461303.1,FANhyb_rscf00000008.1.g00020.1,FANhyb_rscf00000087.1.g00004.1,FANhyb_rscf00000166.1.g00017.1,FANhyb_rscf00000251.1.g00014.1,FANhyb_rscf000…
2	GO:0003824	catalytic activity	Molecular Function	474	FANhyb_icon00000422_a.1.g00001.1,FANhyb_rscf00000001.1.g00002.1,FANhyb_rscf00000210.1.g00002.1,XP_004294027.1,YP_004286153.1,XP_004302148.1,XP_011461303.1,FANhyb_rscf00000045.1.g00003.1,XP_004303813.1,XP_004303839.1,XP_004307846.1,YP_004286087.1,YP_004286108.1,XP_004299147.1,XP_004303601.1,XP_004288649.1,XP_004300454.1,XP_011458268.1,FANhyb_icon00001469_a.1.g00001.1,XP_004288060.1,XP_004297284.1,…
2	GO:0004871	signal transducer activity	Molecular Function	2	XP_011461303.1,XP_004294692.1
2	GO:0045735	nutrient reservoir activity	Molecular Function	2	FANhyb_rscf00000049.1.g00015.1,XP_004294614.1
2	GO:0005198	structural molecule activity	Molecular Function	28	FANhyb_icon00042639_a.1.g00001.1,FANhyb_icon14422311_s.1.g00001.1,FANhyb_rscf00000023.1.g00009.1,FANhyb_rscf00000308.1.g00011.1,FANhyb_rscf00000565.1.g00004.1,FANhyb_rscf00000697.1.g00007.1,FANhyb_rscf00000898.1.g00005.1,FANhyb_rscf00001010.1.g00003.1,FANhyb_rscf00001708.1.g00002.1,FANhyb_rscf00005319.1.g00001.1,FANhyb_rscf00005750.1.g00001.1,XP_004287511.1,XP_004288169.1,XP_004288509.1,XP_004289…
2	GO:0005215	transporter activity	Molecular Function	41	FANhyb_rscf00000045.1.g00003.1,XP_004303813.1,XP_004303839.1,XP_004307846.1,YP_004286087.1,YP_004286108.1,YP_004286088.1,YP_004286090.1,YP_004286109.1,XP_004301784.1,FANhyb_rscf00000503.1.g00002.1,XP_004290074.1,XP_004290697.1,XP_004292610.1,XP_011458741.1,XP_004288330.1,FANhyb_rscf00000033.1.g00008.1,XP_011458986.1,FANhyb_rscf00000059.1.g00014.1,FANhyb_rscf00000251.1.g00014.1,XP_004296457.1,XP_0…
2	GO:0005488	binding	Molecular Function	348	XP_004297188.1,XP_004300629.1,XP_004307167.1,XP_004308050.1,FANhyb_rscf00000089.1.g00016.1,XP_004307736.1,FANhyb_rscf00000008.1.g00020.1,FANhyb_rscf00000087.1.g00004.1,FANhyb_rscf00000166.1.g00017.1,FANhyb_rscf00000251.1.g00014.1,FANhyb_rscf00000252.1.g00011.1,FANhyb_rscf00000291.1.g00002.1,FANhyb_rscf00000304.1.g00004.1,FANhyb_rscf00000311.1.g00010.1,FANhyb_rscf00000467.1.g00004.1,FANhyb_rscf000…
2	GO:0031386	protein tag	Molecular Function	1	XP_004304088.1
2	GO:0016209	antioxidant activity	Molecular Function	3	XP_004300681.1,XP_004288411.1,XP_004287666.1
2	GO:0060089	molecular transducer activity	Molecular Function	2	XP_011461303.1,XP_004290689.1
2	GO:0098772	molecular function regulator	Molecular Function	4	FANhyb_rscf00000020.1.g00007.1,XP_004289043.1,FANhyb_icon00031506_a.1.g00001.1,XP_011466072.1
2	GO:0140110	transcription regulator activity	Molecular Function	8	XP_004307087.1,FANhyb_rscf00000091.1.g00001.1,XP_004287423.1,XP_011460107.1,XP_011465109.1,FANhyb_rscf00001426.1.g00001.1,XP_004288144.1,FANhyb_icon00033651_a.1.g00001.1
3	GO:0016491	oxidoreductase activity	Molecular Function	130	FANhyb_icon00000422_a.1.g00001.1,FANhyb_rscf00000001.1.g00002.1,FANhyb_rscf00000210.1.g00002.1,XP_004294027.1,YP_004286153.1,XP_004302148.1,XP_004287395.1,XP_004307519.1,FANhyb_rscf00000135.1.g00004.1,XP_004297255.1,XP_011468213.1,XP_004300681.1,XP_004303397.2,XP_004304520.1,FANhyb_rscf00000009.1.g00006.1,FANhyb_rscf00000929.1.g00002.1,XP_004287805.1,FANhyb_rscf00000268.1.g00005.1,FANhyb_rscf0000…
3	GO:0016740	transferase activity	Molecular Function	150	XP_011461303.1,XP_004303601.1,XP_004294168.1,XP_004307223.1,FANhyb_icon00003685_a.1.g00001.1,FANhyb_rscf00006771.1.g00001.1,XP_011467676.1,FANhyb_rscf00000257.1.g00003.1,XP_011458966.1,FANhyb_icon00000317_a.1.g00001.1,XP_004310044.1,XP_004289695.1,XP_004296687.1,XP_004290921.1,FANhyb_rscf00003898.1.g00001.1,XP_004293305.1,XP_004307519.1,FANhyb_rscf00000381.1.g00009.1,FANhyb_rscf00000980.1.g00003.…
3	GO:0016787	hydrolase activity	Molecular Function	123	FANhyb_rscf00000045.1.g00003.1,XP_004303813.1,XP_004303839.1,XP_004307846.1,YP_004286087.1,YP_004286108.1,XP_004299147.1,XP_004288649.1,XP_004300454.1,XP_011458268.1,FANhyb_rscf00000347.1.g00008.1,YP_004286088.1,YP_004286090.1,YP_004286109.1,XP_004302847.2,XP_004296683.1,XP_011459107.1,XP_004301784.1,FANhyb_rscf00000416.1.g00002.1,FANhyb_icon00001449_a.1.g00001.1,XP_004290128.1,XP_004304228.1,XP_…
3	GO:0016829	lyase activity	Molecular Function	25	XP_004302480.1,FANhyb_icon00002701_a.1.g00001.1,XP_004287395.1,XP_004290303.1,XP_011460910.1,XP_004302532.1,XP_011470332.1,FANhyb_icon00031506_a.1.g00001.1,XP_011466072.1,XP_004303182.1,FANhyb_icon20224439_s.1.g00001.1,XP_004287071.1,FANhyb_rscf00000078.1.g00004.1,XP_004299488.1,XP_011461810.1,XP_004301948.1,FANhyb_rscf00000001.1.g00003.1,XP_004307376.1,XP_004302315.1,XP_011469795.1,FANhyb_icon00…
3	GO:0016853	isomerase activity	Molecular Function	20	FANhyb_icon00001469_a.1.g00001.1,XP_004288060.1,XP_004297284.1,XP_004303527.1,XP_004299245.1,FANhyb_rscf00000087.1.g00004.1,FANhyb_rscf00000304.1.g00004.1,FANhyb_rscf00000422.1.g00002.1,XP_004299522.1,FANhyb_rscf00000032.1.g00011.1,XP_004299336.1,XP_004304161.1,FANhyb_icon00035466_a.1.g00001.1,FANhyb_rscf00000263.1.g00004.1,FANhyb_rscf00000420.1.g00006.1,XP_004297139.1,XP_004299713.1,XP_004304608…
3	GO:0016874	ligase activity	Molecular Function	10	XP_011459934.1,XP_004299600.1,XP_004294956.2,XP_011462784.1,XP_004303212.1,XP_004300798.1,XP_011462425.1,FANhyb_icon00004963_a.1.g00001.1,XP_004309949.1,XP_011469037.1
3	GO:0140096	catalytic activity, acting on a protein	Molecular Function	46	XP_011461303.1,XP_004288649.1,FANhyb_icon00001469_a.1.g00001.1,XP_004288060.1,XP_004297284.1,XP_004303527.1,XP_004299245.1,FANhyb_rscf00000416.1.g00002.1,FANhyb_icon00001449_a.1.g00001.1,XP_004290128.1,XP_004304228.1,XP_004306039.2,FANhyb_rscf00000033.1.g00024.1,XP_011457835.1,XP_004296446.1,FANhyb_rscf00001004.1.g00003.1,XP_004290678.1,XP_004294898.1,XP_011468246.1,XP_004303444.1,FANhyb_rscf0000…
3	GO:0140097	catalytic activity, acting on DNA	Molecular Function	8	XP_004300454.1,XP_011458268.1,XP_004310044.1,XP_011459934.1,FANhyb_rscf00000087.1.g00004.1,FANhyb_rscf00000304.1.g00004.1,FANhyb_rscf00000422.1.g00002.1,XP_004296683.1
3	GO:0140098	catalytic activity, acting on RNA	Molecular Function	7	XP_004303601.1,XP_004289695.1,XP_004296687.1,XP_011459107.1,XP_011467028.1,FANhyb_rscf00000089.1.g00016.1,FANhyb_rscf00000372.1.g00009.1
3	GO:0005057	signal transducer activity, downstream of receptor	Molecular Function	1	XP_004294692.1
3	GO:0038023	signaling receptor activity	Molecular Function	1	XP_011461303.1
3	GO:0003735	structural constituent of ribosome	Molecular Function	27	FANhyb_icon00042639_a.1.g00001.1,FANhyb_icon14422311_s.1.g00001.1,FANhyb_rscf00000023.1.g00009.1,FANhyb_rscf00000308.1.g00011.1,FANhyb_rscf00000565.1.g00004.1,FANhyb_rscf00000697.1.g00007.1,FANhyb_rscf00000898.1.g00005.1,FANhyb_rscf00001010.1.g00003.1,FANhyb_rscf00001708.1.g00002.1,FANhyb_rscf00005319.1.g00001.1,FANhyb_rscf00005750.1.g00001.1,XP_004287511.1,XP_004288169.1,XP_004288509.1,XP_004289…
3	GO:0022857	transmembrane transporter activity	Molecular Function	32	FANhyb_rscf00000045.1.g00003.1,XP_004303813.1,XP_004303839.1,XP_004307846.1,YP_004286087.1,YP_004286108.1,YP_004286088.1,YP_004286090.1,YP_004286109.1,XP_004301784.1,FANhyb_rscf00000503.1.g00002.1,XP_004288330.1,FANhyb_rscf00000033.1.g00008.1,XP_011458986.1,FANhyb_rscf00000059.1.g00014.1,FANhyb_rscf00000251.1.g00014.1,XP_004296457.1,XP_011467496.1,XP_004303283.1,XP_004302648.1,FANhyb_rscf00000261…
3	GO:0022892	substrate-specific transporter activity	Molecular Function	25	FANhyb_rscf00000045.1.g00003.1,XP_004303813.1,XP_004303839.1,XP_004307846.1,YP_004286087.1,YP_004286108.1,YP_004286088.1,YP_004286090.1,YP_004286109.1,FANhyb_rscf00000503.1.g00002.1,XP_004288330.1,FANhyb_rscf00000033.1.g00008.1,XP_011458986.1,FANhyb_rscf00000059.1.g00014.1,FANhyb_rscf00000251.1.g00014.1,XP_004296457.1,XP_011467496.1,XP_004302648.1,FANhyb_rscf00000261.1.g00009.1,XP_011468207.1,FAN…
3	GO:0090484	drug transporter activity	Molecular Function	1	XP_004290839.1
3	GO:0005515	protein binding	Molecular Function	41	XP_004297188.1,XP_004300629.1,XP_004307167.1,XP_004308050.1,XP_004303813.1,FANhyb_icon00033651_a.1.g00001.1,FANhyb_rscf00000302.1.g00007.1,XP_004302576.1,XP_011469921.1,FANhyb_icon00054238_a.1.g00001.1,XP_004290829.1,FANhyb_rscf00001170.1.g00001.1,FANhyb_rscf00001740.1.g00002.1,XP_011457401.1,FANhyb_rscf00000011.1.g00011.1,XP_004289695.1,XP_004307899.1,FANhyb_rscf00000091.1.g00001.1,FANhyb_rscf00…
3	GO:0001871	pattern binding	Molecular Function	1	FANhyb_icon00000317_a.1.g00001.1
3	GO:0003682	chromatin binding	Molecular Function	4	FANhyb_rscf00000173.1.g00014.1,XP_004287213.1,FANhyb_rscf00000295.1.g00005.1,XP_011457729.1
3	GO:0030246	carbohydrate binding	Molecular Function	4	FANhyb_rscf00001465.1.g00003.1,FANhyb_icon00000317_a.1.g00001.1,XP_004299522.1,XP_004309467.1
3	GO:0008289	lipid binding	Molecular Function	2	FANhyb_rscf00000232.1.g00002.1,XP_004293268.1
3	GO:0036094	small molecule binding	Molecular Function	124	FANhyb_rscf00000008.1.g00020.1,FANhyb_rscf00000087.1.g00004.1,FANhyb_rscf00000166.1.g00017.1,FANhyb_rscf00000251.1.g00014.1,FANhyb_rscf00000252.1.g00011.1,FANhyb_rscf00000291.1.g00002.1,FANhyb_rscf00000304.1.g00004.1,FANhyb_rscf00000311.1.g00010.1,FANhyb_rscf00000467.1.g00004.1,FANhyb_rscf00000508.1.g00002.1,FANhyb_rscf00000697.1.g00007.1,FANhyb_rscf00000998.1.g00003.1,FANhyb_rscf00001010.1.g0000…
3	GO:0042562	hormone binding	Molecular Function	1	XP_004302648.1
3	GO:0043167	ion binding	Molecular Function	174	FANhyb_icon20224439_s.1.g00001.1,FANhyb_rscf00000001.1.g00003.1,FANhyb_rscf00000044.1.g00005.1,FANhyb_rscf00000080.1.g00002.1,FANhyb_rscf00000251.1.g00014.1,XP_004287071.1,XP_004297699.1,XP_004302532.1,XP_004302755.1,XP_004307020.1,XP_011460910.1,FANhyb_rscf00000278.1.g00009.1,XP_004302545.1,FANhyb_icon00013603_a.1.g00001.1,FANhyb_icon00031506_a.1.g00001.1,FANhyb_rscf00000001.1.g00005.1,FANhyb_rs…
3	GO:0044877	macromolecular complex binding	Molecular Function	2	FANhyb_rscf00000173.1.g00014.1,XP_004287213.1
3	GO:0048037	cofactor binding	Molecular Function	36	FANhyb_icon00001339_a.1.g00001.1,FANhyb_rscf00001743.1.g00003.1,XP_004294313.1,XP_004310055.1,FANhyb_rscf00000034.1.g00008.1,FANhyb_rscf00000082.1.g00002.1,FANhyb_rscf00000676.1.g00001.1,FANhyb_rscf00006771.1.g00001.1,XP_004291082.1,XP_004296982.1,XP_004302910.1,XP_004309987.1,XP_011467676.1,XP_011468925.1,FANhyb_rscf00000286.1.g00003.1,XP_004302532.1,FANhyb_rscf00000001.1.g00051.1,FANhyb_rscf000…
3	GO:0051540	metal cluster binding	Molecular Function	8	FANhyb_icon00000422_a.1.g00001.1,FANhyb_rscf00001025.1.g00006.1,XP_004296940.1,FANhyb_rscf00000033.1.g00008.1,FANhyb_rscf00000962.1.g00002.1,XP_004293472.1,XP_004310055.1,YP_004286153.1
3	GO:0097159	organic cyclic compound binding	Molecular Function	228	FANhyb_rscf00000089.1.g00016.1,XP_004307736.1,FANhyb_rscf00000008.1.g00020.1,FANhyb_rscf00000087.1.g00004.1,FANhyb_rscf00000166.1.g00017.1,FANhyb_rscf00000251.1.g00014.1,FANhyb_rscf00000252.1.g00011.1,FANhyb_rscf00000291.1.g00002.1,FANhyb_rscf00000304.1.g00004.1,FANhyb_rscf00000311.1.g00010.1,FANhyb_rscf00000467.1.g00004.1,FANhyb_rscf00000508.1.g00002.1,FANhyb_rscf00000697.1.g00007.1,FANhyb_rscf0…
3	GO:0097367	carbohydrate derivative binding	Molecular Function	58	FANhyb_icon00000317_a.1.g00001.1,FANhyb_icon00049590_a.1.g00001.1,FANhyb_rscf00000003.1.g00025.1,FANhyb_rscf00000049.1.g00028.1,FANhyb_rscf00000059.1.g00014.1,FANhyb_rscf00000177.1.g00009.1,FANhyb_rscf00000285.1.g00005.1,FANhyb_rscf00000294.1.g00009.1,FANhyb_rscf00000301.1.g00011.1,FANhyb_rscf00000310.1.g00008.1,FANhyb_rscf00000347.1.g00008.1,FANhyb_rscf00000416.1.g00002.1,FANhyb_rscf00000863.1.g…
3	GO:1901363	heterocyclic compound binding	Molecular Function	228	FANhyb_rscf00000089.1.g00016.1,XP_004307736.1,FANhyb_rscf00000008.1.g00020.1,FANhyb_rscf00000087.1.g00004.1,FANhyb_rscf00000166.1.g00017.1,FANhyb_rscf00000251.1.g00014.1,FANhyb_rscf00000252.1.g00011.1,FANhyb_rscf00000291.1.g00002.1,FANhyb_rscf00000304.1.g00004.1,FANhyb_rscf00000311.1.g00010.1,FANhyb_rscf00000467.1.g00004.1,FANhyb_rscf00000508.1.g00002.1,FANhyb_rscf00000697.1.g00007.1,FANhyb_rscf0…
3	GO:1901681	sulfur compound binding	Molecular Function	2	FANhyb_rscf00000286.1.g00003.1,XP_004302532.1
3	GO:0004601	peroxidase activity	Molecular Function	1	XP_004300681.1
3	GO:0004784	superoxide dismutase activity	Molecular Function	1	XP_004288411.1
3	GO:0004872	receptor activity	Molecular Function	2	XP_011461303.1,XP_004290689.1
3	GO:0030234	enzyme regulator activity	Molecular Function	4	FANhyb_rscf00000020.1.g00007.1,XP_004289043.1,FANhyb_icon00031506_a.1.g00001.1,XP_011466072.1
3	GO:0000988	transcription factor activity, protein binding	Molecular Function	3	FANhyb_rscf00001426.1.g00001.1,XP_004288144.1,FANhyb_icon00033651_a.1.g00001.1
3	GO:0003700	DNA binding transcription factor activity	Molecular Function	5	XP_004307087.1,FANhyb_rscf00000091.1.g00001.1,XP_004287423.1,XP_011460107.1,XP_011465109.1
4	GO:0009055	electron transfer activity	Molecular Function	14	FANhyb_rscf00000033.1.g00008.1,XP_011458986.1,FANhyb_rscf00000001.1.g00001.1,XP_004287805.1,YP_004286097.1,FANhyb_rscf00000962.1.g00002.1,XP_004293472.1,YP_004286132.1,FANhyb_icon00000422_a.1.g00001.1,FANhyb_rscf00000001.1.g00002.1,FANhyb_rscf00000210.1.g00002.1,XP_004294027.1,YP_004286153.1,XP_004302148.1
4	GO:0004497	monooxygenase activity	Molecular Function	10	XP_004303698.1,XP_004307039.1,FANhyb_rscf00000282.1.g00006.1,XP_004294725.1,FANhyb_icon00004976_a.1.g00001.1,FANhyb_rscf00000001.1.g00003.1,FANhyb_rscf00000311.1.g00010.1,FANhyb_rscf00007124.1.g00001.1,XP_004287964.1,XP_004299180.1
4	GO:0016651	oxidoreductase activity, acting on NAD(P)H	Molecular Function	5	FANhyb_rscf00000009.1.g00006.1,XP_004310055.1,FANhyb_rscf00000624.1.g00008.1,FANhyb_rscf00000001.1.g00051.1,FANhyb_rscf00000671.1.g00003.1
4	GO:0016229	steroid dehydrogenase activity	Molecular Function	2	XP_004307519.1,XP_004299763.1
4	GO:0016614	oxidoreductase activity, acting on CH-OH group of donors	Molecular Function	15	XP_004287395.1,FANhyb_rscf00000135.1.g00004.1,XP_004297255.1,FANhyb_rscf00000268.1.g00005.1,FANhyb_rscf00004288.1.g00001.1,FANhyb_rscf00000015.1.g00007.1,FANhyb_rscf00000177.1.g00009.1,XP_004287468.2,XP_004306814.1,FANhyb_rscf00000872.1.g00006.1,XP_004302480.1,XP_004306883.2,FANhyb_rscf00001581.1.g00003.1,XP_004289711.1,FANhyb_rscf00000482.1.g00003.1
4	GO:0016903	oxidoreductase activity, acting on the aldehyde or oxo group of donors	Molecular Function	9	XP_011468213.1,FANhyb_rscf00000286.1.g00003.1,FANhyb_rscf00000159.1.g00006.1,FANhyb_rscf00001341.1.g00002.1,FANhyb_rscf00001451.1.g00001.1,XP_004287120.1,XP_004304578.1,FANhyb_rscf00000023.1.g00019.1,XP_004291620.1
4	GO:0016627	oxidoreductase activity, acting on the CH-CH group of donors	Molecular Function	5	XP_004307519.1,XP_004304520.1,FANhyb_rscf00000929.1.g00002.1,XP_004297634.1,XP_004299763.1
4	GO:0016638	oxidoreductase activity, acting on the CH-NH2 group of donors	Molecular Function	4	FANhyb_rscf00001125.1.g00002.1,XP_004291039.1,FANhyb_rscf00000577.1.g00005.1,FANhyb_rscf00001465.1.g00003.1
4	GO:0016667	oxidoreductase activity, acting on a sulfur group of donors	Molecular Function	7	FANhyb_rscf00000009.1.g00006.1,FANhyb_rscf00000027.1.g00001.1,XP_004294027.1,XP_004302148.1,XP_004304201.1,XP_004302168.1,XP_004304337.1
4	GO:0016679	oxidoreductase activity, acting on diphenols and related substances as donors	Molecular Function	6	XP_004303397.2,FANhyb_rscf00000033.1.g00008.1,XP_011458986.1,FANhyb_rscf00000962.1.g00002.1,XP_004293472.1,XP_004302643.1
4	GO:0016684	oxidoreductase activity, acting on peroxide as acceptor	Molecular Function	1	XP_004300681.1
4	GO:0016701	oxidoreductase activity, acting on single donors with incorporation of molecular oxygen	Molecular Function	1	FANhyb_rscf00000855.1.g00004.1
4	GO:0016705	oxidoreductase activity, acting on paired donors, with incorporation or reduction of molecular oxygen	Molecular Function	8	XP_004303698.1,XP_004307039.1,FANhyb_rscf00000282.1.g00006.1,XP_004294725.1,FANhyb_rscf00004120.1.g00003.1,XP_004290837.1,FANhyb_icon00004976_a.1.g00001.1,FANhyb_rscf00007124.1.g00001.1
4	GO:0016721	oxidoreductase activity, acting on superoxide radicals as acceptor	Molecular Function	1	XP_004288411.1
4	GO:0016722	oxidoreductase activity, oxidizing metal ions	Molecular Function	1	FANhyb_rscf00000643.1.g00005.1
4	GO:0016730	oxidoreductase activity, acting on iron-sulfur proteins as donors	Molecular Function	1	XP_004287805.1
4	GO:0051213	dioxygenase activity	Molecular Function	7	FANhyb_rscf00000855.1.g00004.1,XP_004290837.1,FANhyb_rscf00001465.1.g00003.1,FANhyb_rscf00001750.1.g00001.1,XP_004302419.1,XP_004302420.1,XP_004306503.1
4	GO:0016741	transferase activity, transferring one-carbon groups	Molecular Function	18	XP_004307223.1,FANhyb_rscf00000257.1.g00003.1,FANhyb_rscf00003898.1.g00001.1,XP_004293305.1,XP_004296982.1,XP_011468925.1,FANhyb_icon00001805_a.1.g00001.1,XP_004289881.1,XP_004304330.1,XP_004308063.1,XP_011468886.1,XP_004288717.1,FANhyb_rscf00000089.1.g00016.1,FANhyb_rscf00000383.1.g00002.1,XP_004300275.1,XP_011470583.1,XP_004290595.1,XP_004307899.1
4	GO:0016746	transferase activity, transferring acyl groups	Molecular Function	21	FANhyb_icon00003685_a.1.g00001.1,XP_004307519.1,XP_004287513.1,XP_004307653.1,FANhyb_rscf00000033.1.g00024.1,XP_004290230.1,XP_004297519.1,XP_011457835.1,FANhyb_icon16970510_o.1.g00001.1,XP_004299741.1,FANhyb_rscf00000076.1.g00002.1,XP_011467012.1,FANhyb_rscf00000999.1.g00003.1,FANhyb_rscf00000191.1.g00002.1,FANhyb_rscf00000251.1.g00007.1,FANhyb_rscf00000352.1.g00009.1,FANhyb_rscf00000555.1.g0000…
4	GO:0016757	transferase activity, transferring glycosyl groups	Molecular Function	28	XP_004294168.1,FANhyb_rscf00000787.1.g00007.1,FANhyb_rscf00000034.1.g00008.1,FANhyb_rscf00000025.1.g00024.1,FANhyb_rscf00003449.1.g00001.1,XP_004306714.2,XP_011461452.1,FANhyb_rscf00000060.1.g00019.1,FANhyb_rscf00000572.1.g00006.1,XP_004289981.1,XP_004291468.1,XP_011460622.1,FANhyb_icon00012405_a.1.g00001.1,FANhyb_rscf00001263.1.g00002.1,FANhyb_icon00042521_a.1.g00001.1,FANhyb_icon18346655_o.1.g0…
4	GO:0016765	transferase activity, transferring alkyl or aryl (other than methyl) groups	Molecular Function	7	FANhyb_rscf00000381.1.g00009.1,FANhyb_rscf00000980.1.g00003.1,XP_004290762.1,FANhyb_rscf00000301.1.g00011.1,FANhyb_rscf00002955.1.g00001.1,XP_004304467.1,XP_011466231.1
4	GO:0016769	transferase activity, transferring nitrogenous groups	Molecular Function	8	FANhyb_rscf00006771.1.g00001.1,XP_011467676.1,FANhyb_rscf00000082.1.g00002.1,FANhyb_rscf00000031.1.g00016.1,FANhyb_rscf00003898.1.g00001.1,XP_004293305.1,XP_011459596.1,XP_004302910.1
4	GO:0016772	transferase activity, transferring phosphorus-containing groups	Molecular Function	50	XP_011461303.1,XP_004303601.1,XP_011458966.1,FANhyb_icon00000317_a.1.g00001.1,XP_004310044.1,XP_004289695.1,XP_004296687.1,XP_004290921.1,FANhyb_icon00049590_a.1.g00001.1,XP_004306579.1,FANhyb_icon00005872_a.1.g00001.1,FANhyb_rscf00000008.1.g00020.1,FANhyb_rscf00000119.1.g00002.1,FANhyb_rscf00000467.1.g00004.1,FANhyb_rscf00001038.1.g00002.1,FANhyb_rscf00001311.1.g00003.1,FANhyb_icon00000970_a.1.g…
4	GO:0019787	ubiquitin-like protein transferase activity	Molecular Function	2	FANhyb_rscf00003465.1.g00001.1,FANhyb_rscf00000983.1.g00003.1
4	GO:0008233	peptidase activity	Molecular Function	19	XP_004288649.1,FANhyb_rscf00000416.1.g00002.1,FANhyb_icon00001449_a.1.g00001.1,XP_004290128.1,XP_004304228.1,XP_004306039.2,FANhyb_rscf00000033.1.g00024.1,XP_011457835.1,XP_004296446.1,FANhyb_rscf00001004.1.g00003.1,XP_004290678.1,XP_004294898.1,XP_011468246.1,XP_004303444.1,FANhyb_rscf00000049.1.g00028.1,FANhyb_rscf00002270.1.g00001.1,FANhyb_rscf00000042.1.g00004.1,FANhyb_icon00001195_a.1.g00001…
4	GO:0016788	hydrolase activity, acting on ester bonds	Molecular Function	21	XP_004302847.2,FANhyb_icon00000317_a.1.g00001.1,XP_011467028.1,FANhyb_icon00003685_a.1.g00001.1,XP_004303039.1,FANhyb_rscf00000080.1.g00002.1,XP_011459096.1,FANhyb_rscf00000360.1.g00001.1,XP_004307147.1,XP_004307683.1,FANhyb_rscf00000372.1.g00009.1,FANhyb_rscf00000176.1.g00010.1,XP_004302676.1,FANhyb_rscf00000020.1.g00007.1,FANhyb_rscf00000620.1.g00007.1,XP_004307984.1,FANhyb_rscf00002018.1.g0000…
4	GO:0016798	hydrolase activity, acting on glycosyl bonds	Molecular Function	24	FANhyb_icon00012405_a.1.g00001.1,FANhyb_icon00020792_a.1.g00001.1,FANhyb_rscf00000221.1.g00007.1,FANhyb_rscf00000491.1.g00003.1,FANhyb_rscf00001263.1.g00002.1,FANhyb_rscf00004472.1.g00001.1,XP_004306500.1,XP_004307561.1,XP_004309480.1,XP_011460272.1,FANhyb_rscf00000087.1.g00009.1,XP_004299546.1,FANhyb_rscf00002783.1.g00001.1,XP_004307805.1,XP_004301060.1,FANhyb_rscf00000927.1.g00007.1,XP_00429044…
4	GO:0016810	hydrolase activity, acting on carbon-nitrogen (but not peptide) bonds	Molecular Function	3	XP_004288446.1,FANhyb_rscf00000134.1.g00015.1,XP_004294029.1
4	GO:0016817	hydrolase activity, acting on acid anhydrides	Molecular Function	31	FANhyb_rscf00000045.1.g00003.1,XP_004303813.1,XP_004303839.1,XP_004307846.1,YP_004286087.1,YP_004286108.1,XP_004299147.1,XP_004300454.1,XP_011458268.1,FANhyb_rscf00000347.1.g00008.1,YP_004286088.1,YP_004286090.1,YP_004286109.1,XP_004296683.1,XP_011459107.1,XP_004301784.1,FANhyb_rscf00000416.1.g00002.1,FANhyb_rscf00000291.1.g00002.1,XP_004297601.1,XP_004299199.1,XP_011460545.1,FANhyb_rscf00000044.…
4	GO:0017171	serine hydrolase activity	Molecular Function	4	FANhyb_rscf00000033.1.g00024.1,XP_011457835.1,XP_004296446.1,FANhyb_rscf00002270.1.g00001.1
4	GO:0019213	deacetylase activity	Molecular Function	1	FANhyb_rscf00000134.1.g00015.1
4	GO:0101005	ubiquitinyl hydrolase activity	Molecular Function	1	XP_004303444.1
4	GO:0016830	carbon-carbon lyase activity	Molecular Function	10	XP_004290303.1,XP_004302532.1,FANhyb_icon00031506_a.1.g00001.1,XP_011466072.1,XP_004303182.1,FANhyb_rscf00000078.1.g00004.1,XP_004299488.1,FANhyb_rscf00000001.1.g00003.1,XP_004302315.1,XP_011469795.1
4	GO:0016835	carbon-oxygen lyase activity	Molecular Function	7	XP_004302480.1,FANhyb_icon00002701_a.1.g00001.1,XP_004287395.1,XP_011460910.1,XP_011470332.1,FANhyb_icon20224439_s.1.g00001.1,XP_004287071.1
4	GO:0016840	carbon-nitrogen lyase activity	Molecular Function	3	XP_011461810.1,XP_004301948.1,XP_004307376.1
4	GO:0003916	DNA topoisomerase activity	Molecular Function	3	FANhyb_rscf00000087.1.g00004.1,FANhyb_rscf00000304.1.g00004.1,FANhyb_rscf00000422.1.g00002.1
4	GO:0016854	racemase and epimerase activity	Molecular Function	2	XP_004299522.1,XP_004299336.1
4	GO:0016859	cis-trans isomerase activity	Molecular Function	5	FANhyb_icon00001469_a.1.g00001.1,XP_004288060.1,XP_004297284.1,XP_004303527.1,XP_004299245.1
4	GO:0016866	intramolecular transferase activity	Molecular Function	2	FANhyb_rscf00000032.1.g00011.1,XP_004304161.1
4	GO:0016877	ligase activity, forming carbon-sulfur bonds	Molecular Function	1	XP_004303212.1
4	GO:0016879	ligase activity, forming carbon-nitrogen bonds	Molecular Function	6	XP_004299600.1,XP_004294956.2,XP_011462784.1,XP_004300798.1,XP_011462425.1,FANhyb_icon00004963_a.1.g00001.1
4	GO:0016885	ligase activity, forming carbon-carbon bonds	Molecular Function	1	XP_004299600.1
4	GO:0016886	ligase activity, forming phosphoric ester bonds	Molecular Function	1	XP_011459934.1
4	GO:0003755	peptidyl-prolyl cis-trans isomerase activity	Molecular Function	5	FANhyb_icon00001469_a.1.g00001.1,XP_004288060.1,XP_004297284.1,XP_004303527.1,XP_004299245.1
4	GO:0004672	protein kinase activity	Molecular Function	18	XP_011461303.1,FANhyb_rscf00000310.1.g00008.1,XP_004287167.1,XP_004302336.1,FANhyb_rscf00000115.1.g00007.1,FANhyb_rscf00000158.1.g00011.1,XP_004302545.1,XP_004294692.1,FANhyb_icon00005872_a.1.g00001.1,FANhyb_rscf00000008.1.g00020.1,FANhyb_rscf00000119.1.g00002.1,FANhyb_rscf00000467.1.g00004.1,FANhyb_rscf00001038.1.g00002.1,FANhyb_rscf00001311.1.g00003.1,FANhyb_icon00000970_a.1.g00001.1,FANhyb_rsc…
4	GO:0004721	phosphoprotein phosphatase activity	Molecular Function	1	XP_004303039.1
4	GO:0033558	protein deacetylase activity	Molecular Function	1	FANhyb_rscf00000134.1.g00015.1
4	GO:0003678	DNA helicase activity	Molecular Function	3	XP_004296683.1,XP_004300454.1,XP_011458268.1
4	GO:0003909	DNA ligase activity	Molecular Function	1	XP_011459934.1
4	GO:0034061	DNA polymerase activity	Molecular Function	1	XP_004310044.1
4	GO:0003724	RNA helicase activity	Molecular Function	1	XP_011459107.1
4	GO:0004540	ribonuclease activity	Molecular Function	2	XP_011467028.1,FANhyb_rscf00000372.1.g00009.1
4	GO:0008173	RNA methyltransferase activity	Molecular Function	1	FANhyb_rscf00000089.1.g00016.1
4	GO:0097747	RNA polymerase activity	Molecular Function	3	XP_004303601.1,XP_004289695.1,XP_004296687.1
4	GO:0140101	catalytic activity, acting on a tRNA	Molecular Function	2	XP_011467028.1,FANhyb_rscf00000089.1.g00016.1
4	GO:0004702	signal transducer, downstream of receptor, with serine/threonine kinase activity	Molecular Function	1	XP_004294692.1
4	GO:0000155	phosphorelay sensor kinase activity	Molecular Function	1	XP_011461303.1
4	GO:0015238	drug transmembrane transporter activity	Molecular Function	1	XP_004290839.1
4	GO:0015604	organic phosphonate transmembrane transporter activity	Molecular Function	1	FANhyb_rscf00000863.1.g00003.1
4	GO:0015605	organophosphate ester transmembrane transporter activity	Molecular Function	1	FANhyb_rscf00000863.1.g00003.1
4	GO:0022803	passive transmembrane transporter activity	Molecular Function	3	FANhyb_rscf00000503.1.g00002.1,FANhyb_rscf00001104.1.g00003.1,XP_004302154.1
4	GO:0022804	active transmembrane transporter activity	Molecular Function	20	FANhyb_rscf00000045.1.g00003.1,XP_004303813.1,XP_004303839.1,XP_004307846.1,YP_004286087.1,YP_004286108.1,YP_004286088.1,YP_004286090.1,YP_004286109.1,XP_004301784.1,XP_004288330.1,FANhyb_rscf00000059.1.g00014.1,FANhyb_rscf00000251.1.g00014.1,XP_004296457.1,XP_011467496.1,XP_004303283.1,XP_004302648.1,FANhyb_rscf00001243.1.g00002.1,XP_004290839.1,FANhyb_rscf00000863.1.g00003.1
4	GO:0022891	substrate-specific transmembrane transporter activity	Molecular Function	25	FANhyb_rscf00000045.1.g00003.1,XP_004303813.1,XP_004303839.1,XP_004307846.1,YP_004286087.1,YP_004286108.1,YP_004286088.1,YP_004286090.1,YP_004286109.1,FANhyb_rscf00000503.1.g00002.1,XP_004288330.1,FANhyb_rscf00000033.1.g00008.1,XP_011458986.1,FANhyb_rscf00000059.1.g00014.1,FANhyb_rscf00000251.1.g00014.1,XP_004296457.1,XP_011467496.1,XP_004302648.1,FANhyb_rscf00000261.1.g00009.1,XP_011468207.1,FAN…
4	GO:1901618	organic hydroxy compound transmembrane transporter activity	Molecular Function	1	XP_004302154.1
4	GO:0051082	unfolded protein binding	Molecular Function	4	XP_004297188.1,XP_004300629.1,XP_004307167.1,XP_004308050.1
4	GO:0042393	histone binding	Molecular Function	4	FANhyb_icon00033651_a.1.g00001.1,FANhyb_rscf00000302.1.g00007.1,XP_004302576.1,XP_011469921.1
4	GO:0005484	SNAP receptor activity	Molecular Function	1	FANhyb_rscf00001170.1.g00001.1
4	GO:0005516	calmodulin binding	Molecular Function	2	FANhyb_rscf00001740.1.g00002.1,XP_011457401.1
4	GO:0046983	protein dimerization activity	Molecular Function	18	FANhyb_rscf00000177.1.g00009.1,XP_004306814.1,FANhyb_rscf00000173.1.g00014.1,FANhyb_rscf00000294.1.g00011.1,FANhyb_rscf00000295.1.g00005.1,FANhyb_rscf00000686.1.g00005.1,FANhyb_rscf00006857.1.g00001.1,XP_004287213.1,XP_004287377.1,XP_004302471.1,XP_011461273.1,FANhyb_icon19788725_s.1.g00001.1,FANhyb_rscf00000907.1.g00005.1,XP_004305679.1,FANhyb_rscf00000011.1.g00011.1,XP_004289695.1,XP_004307899.…
4	GO:0008092	cytoskeletal protein binding	Molecular Function	5	FANhyb_icon00054238_a.1.g00001.1,XP_004290829.1,FANhyb_rscf00000347.1.g00008.1,XP_004287395.1,XP_004299004.1
4	GO:0042802	identical protein binding	Molecular Function	3	FANhyb_rscf00000177.1.g00009.1,XP_004306814.1,FANhyb_rscf00006771.1.g00001.1
4	GO:0019899	enzyme binding	Molecular Function	1	XP_004303813.1
4	GO:0031369	translation initiation factor binding	Molecular Function	1	XP_004296687.1
4	GO:0032182	ubiquitin-like protein binding	Molecular Function	2	FANhyb_rscf00001004.1.g00003.1,XP_004294898.1
4	GO:0030247	polysaccharide binding	Molecular Function	1	FANhyb_icon00000317_a.1.g00001.1
4	GO:0031490	chromatin DNA binding	Molecular Function	2	FANhyb_rscf00000173.1.g00014.1,XP_004287213.1
4	GO:0031491	nucleosome binding	Molecular Function	2	FANhyb_rscf00000173.1.g00014.1,XP_004287213.1
4	GO:0048029	monosaccharide binding	Molecular Function	1	FANhyb_rscf00001465.1.g00003.1
4	GO:0000166	nucleotide binding	Molecular Function	110	FANhyb_icon00000317_a.1.g00001.1,FANhyb_icon00049590_a.1.g00001.1,FANhyb_rscf00000003.1.g00025.1,FANhyb_rscf00000049.1.g00028.1,FANhyb_rscf00000059.1.g00014.1,FANhyb_rscf00000177.1.g00009.1,FANhyb_rscf00000285.1.g00005.1,FANhyb_rscf00000294.1.g00009.1,FANhyb_rscf00000301.1.g00011.1,FANhyb_rscf00000310.1.g00008.1,FANhyb_rscf00000347.1.g00008.1,FANhyb_rscf00000416.1.g00002.1,FANhyb_rscf00000863.1.g…
4	GO:0001882	nucleoside binding	Molecular Function	2	FANhyb_rscf00005501.1.g00001.1,XP_004299147.1
4	GO:0019842	vitamin binding	Molecular Function	13	FANhyb_rscf00000034.1.g00008.1,FANhyb_rscf00000082.1.g00002.1,FANhyb_rscf00000676.1.g00001.1,FANhyb_rscf00006771.1.g00001.1,XP_004291082.1,XP_004296982.1,XP_004302910.1,XP_004309987.1,XP_011467676.1,XP_011468925.1,FANhyb_rscf00000286.1.g00003.1,XP_004302532.1,FANhyb_rscf00001465.1.g00003.1
4	GO:0043177	organic acid binding	Molecular Function	1	FANhyb_rscf00001465.1.g00003.1
4	GO:0010011	auxin binding	Molecular Function	1	XP_004302648.1
4	GO:0043168	anion binding	Molecular Function	73	FANhyb_icon00000317_a.1.g00001.1,FANhyb_icon00049590_a.1.g00001.1,FANhyb_rscf00000003.1.g00025.1,FANhyb_rscf00000049.1.g00028.1,FANhyb_rscf00000059.1.g00014.1,FANhyb_rscf00000177.1.g00009.1,FANhyb_rscf00000285.1.g00005.1,FANhyb_rscf00000294.1.g00009.1,FANhyb_rscf00000301.1.g00011.1,FANhyb_rscf00000310.1.g00008.1,FANhyb_rscf00000347.1.g00008.1,FANhyb_rscf00000416.1.g00002.1,FANhyb_rscf00000863.1.g…
4	GO:0043169	cation binding	Molecular Function	110	FANhyb_icon20224439_s.1.g00001.1,FANhyb_rscf00000001.1.g00003.1,FANhyb_rscf00000044.1.g00005.1,FANhyb_rscf00000080.1.g00002.1,FANhyb_rscf00000251.1.g00014.1,XP_004287071.1,XP_004297699.1,XP_004302532.1,XP_004302755.1,XP_004307020.1,XP_011460910.1,FANhyb_rscf00000278.1.g00009.1,XP_004302545.1,FANhyb_icon00013603_a.1.g00001.1,FANhyb_icon00031506_a.1.g00001.1,FANhyb_rscf00000001.1.g00005.1,FANhyb_rs…
4	GO:0010181	FMN binding	Molecular Function	4	FANhyb_icon00001339_a.1.g00001.1,FANhyb_rscf00001743.1.g00003.1,XP_004294313.1,XP_004310055.1
4	GO:0030170	pyridoxal phosphate binding	Molecular Function	10	FANhyb_rscf00000034.1.g00008.1,FANhyb_rscf00000082.1.g00002.1,FANhyb_rscf00000676.1.g00001.1,FANhyb_rscf00006771.1.g00001.1,XP_004291082.1,XP_004296982.1,XP_004302910.1,XP_004309987.1,XP_011467676.1,XP_011468925.1
4	GO:0048038	quinone binding	Molecular Function	2	FANhyb_rscf00000001.1.g00051.1,FANhyb_rscf00000577.1.g00005.1
4	GO:0050662	coenzyme binding	Molecular Function	22	FANhyb_rscf00000286.1.g00003.1,XP_004302532.1,FANhyb_rscf00000009.1.g00006.1,FANhyb_rscf00000159.1.g00006.1,FANhyb_rscf00000268.1.g00005.1,XP_004302480.1,XP_004304578.1,FANhyb_rscf00000023.1.g00019.1,FANhyb_rscf00000001.1.g00051.1,FANhyb_rscf00000015.1.g00007.1,FANhyb_rscf00000135.1.g00004.1,FANhyb_rscf00000177.1.g00009.1,XP_004287468.2,XP_004297255.1,XP_004306814.1,XP_004310055.1,XP_004306883.2,…
4	GO:0051536	iron-sulfur cluster binding	Molecular Function	8	FANhyb_rscf00000033.1.g00008.1,FANhyb_rscf00000962.1.g00002.1,XP_004293472.1,XP_004310055.1,YP_004286153.1,FANhyb_icon00000422_a.1.g00001.1,FANhyb_rscf00001025.1.g00006.1,XP_004296940.1
4	GO:0003676	nucleic acid binding	Molecular Function	89	FANhyb_rscf00000089.1.g00016.1,XP_004307736.1,XP_004291754.1,FANhyb_icon00033651_a.1.g00001.1,FANhyb_rscf00000011.1.g00011.1,FANhyb_rscf00000294.1.g00011.1,FANhyb_rscf00000295.1.g00005.1,FANhyb_rscf00000395.1.g00012.1,FANhyb_rscf00000686.1.g00005.1,FANhyb_rscf00002242.1.g00001.1,FANhyb_rscf00006857.1.g00001.1,XP_004287377.1,XP_004287571.1,XP_004289695.1,XP_004300454.1,XP_004302471.1,XP_011458268.…
4	GO:0030976	thiamine pyrophosphate binding	Molecular Function	2	FANhyb_rscf00000286.1.g00003.1,XP_004302532.1
4	GO:0046906	tetrapyrrole binding	Molecular Function	14	FANhyb_icon00013603_a.1.g00001.1,FANhyb_rscf00000001.1.g00001.1,FANhyb_rscf00000231.1.g00002.1,XP_004300672.1,XP_004302636.1,XP_004310079.1,YP_004286097.1,FANhyb_icon00004976_a.1.g00001.1,FANhyb_rscf00000001.1.g00002.1,FANhyb_rscf00000282.1.g00006.1,FANhyb_rscf00007124.1.g00001.1,XP_004294725.1,XP_004300681.1,YP_004286132.1
4	GO:0070279	vitamin B6 binding	Molecular Function	10	FANhyb_rscf00000034.1.g00008.1,FANhyb_rscf00000082.1.g00002.1,FANhyb_rscf00000676.1.g00001.1,FANhyb_rscf00006771.1.g00001.1,XP_004291082.1,XP_004296982.1,XP_004302910.1,XP_004309987.1,XP_011467676.1,XP_011468925.1
4	GO:1901265	nucleoside phosphate binding	Molecular Function	110	FANhyb_rscf00000008.1.g00020.1,FANhyb_rscf00000087.1.g00004.1,FANhyb_rscf00000166.1.g00017.1,FANhyb_rscf00000251.1.g00014.1,FANhyb_rscf00000252.1.g00011.1,FANhyb_rscf00000291.1.g00002.1,FANhyb_rscf00000304.1.g00004.1,FANhyb_rscf00000311.1.g00010.1,FANhyb_rscf00000467.1.g00004.1,FANhyb_rscf00000508.1.g00002.1,FANhyb_rscf00000697.1.g00007.1,FANhyb_rscf00000998.1.g00003.1,FANhyb_rscf00001010.1.g0000…
4	GO:0032553	ribonucleotide binding	Molecular Function	58	FANhyb_icon00000317_a.1.g00001.1,FANhyb_icon00049590_a.1.g00001.1,FANhyb_rscf00000003.1.g00025.1,FANhyb_rscf00000049.1.g00028.1,FANhyb_rscf00000059.1.g00014.1,FANhyb_rscf00000177.1.g00009.1,FANhyb_rscf00000285.1.g00005.1,FANhyb_rscf00000294.1.g00009.1,FANhyb_rscf00000301.1.g00011.1,FANhyb_rscf00000310.1.g00008.1,FANhyb_rscf00000347.1.g00008.1,FANhyb_rscf00000416.1.g00002.1,FANhyb_rscf00000863.1.g…
4	GO:0004096	catalase activity	Molecular Function	1	XP_004300681.1
4	GO:0004857	enzyme inhibitor activity	Molecular Function	3	FANhyb_icon00031506_a.1.g00001.1,XP_011466072.1,FANhyb_rscf00000020.1.g00007.1
4	GO:0060589	nucleoside-triphosphatase regulator activity	Molecular Function	1	XP_004289043.1
4	GO:0000989	transcription factor activity, transcription factor binding	Molecular Function	3	FANhyb_rscf00001426.1.g00001.1,XP_004288144.1,FANhyb_icon00033651_a.1.g00001.1
5	GO:0008121	ubiquinol-cytochrome-c reductase activity	Molecular Function	2	FANhyb_rscf00000033.1.g00008.1,XP_011458986.1
5	GO:0045156	electron transporter, transferring electrons within the cyclic electron transport pathway of photosynthesis activity	Molecular Function	3	FANhyb_rscf00000001.1.g00001.1,XP_004287805.1,YP_004286097.1
5	GO:0045157	electron transporter, transferring electrons within the noncyclic electron transport pathway of photosynthesis activity	Molecular Function	1	XP_004287805.1
5	GO:0045158	electron transporter, transferring electrons within cytochrome b6/f complex of photosystem II activity	Molecular Function	3	FANhyb_rscf00000962.1.g00002.1,XP_004293472.1,YP_004286132.1
5	GO:0016709	oxidoreductase activity, acting on paired donors, with incorporation or reduction of molecular oxygen, NAD(P)H as one donor, and incorporation of one atom of oxygen	Molecular Function	4	FANhyb_rscf00000282.1.g00006.1,XP_004294725.1,XP_004303698.1,XP_004307039.1
5	GO:0052722	fatty acid in-chain hydroxylase activity	Molecular Function	1	XP_004307039.1
5	GO:0003954	NADH dehydrogenase activity	Molecular Function	1	XP_004310055.1
5	GO:0016655	oxidoreductase activity, acting on NAD(P)H, quinone or similar compound as acceptor	Molecular Function	1	XP_004310055.1
5	GO:0016668	oxidoreductase activity, acting on a sulfur group of donors, NAD(P) as acceptor	Molecular Function	1	FANhyb_rscf00000009.1.g00006.1
5	GO:0050664	oxidoreductase activity, acting on NAD(P)H, oxygen as acceptor	Molecular Function	1	FANhyb_rscf00000624.1.g00008.1
5	GO:0033765	steroid dehydrogenase activity, acting on the CH-CH group of donors	Molecular Function	2	XP_004307519.1,XP_004299763.1
5	GO:0004457	lactate dehydrogenase activity	Molecular Function	1	FANhyb_rscf00004288.1.g00001.1
5	GO:0016615	malate dehydrogenase activity	Molecular Function	6	FANhyb_rscf00000015.1.g00007.1,FANhyb_rscf00000177.1.g00009.1,XP_004287468.2,XP_004306814.1,FANhyb_rscf00001581.1.g00003.1,XP_004289711.1
5	GO:0016616	oxidoreductase activity, acting on the CH-OH group of donors, NAD or NADP as acceptor	Molecular Function	15	XP_004287395.1,FANhyb_rscf00000135.1.g00004.1,XP_004297255.1,FANhyb_rscf00000268.1.g00005.1,FANhyb_rscf00004288.1.g00001.1,FANhyb_rscf00000015.1.g00007.1,FANhyb_rscf00000177.1.g00009.1,XP_004287468.2,XP_004306814.1,FANhyb_rscf00000872.1.g00006.1,XP_004302480.1,FANhyb_rscf00001581.1.g00003.1,XP_004289711.1,FANhyb_rscf00000482.1.g00003.1,XP_004306883.2
5	GO:0016620	oxidoreductase activity, acting on the aldehyde or oxo group of donors, NAD or NADP as acceptor	Molecular Function	8	XP_011468213.1,XP_004291620.1,FANhyb_rscf00000159.1.g00006.1,FANhyb_rscf00001341.1.g00002.1,FANhyb_rscf00001451.1.g00001.1,XP_004287120.1,XP_004304578.1,FANhyb_rscf00000023.1.g00019.1
5	GO:0016624	oxidoreductase activity, acting on the aldehyde or oxo group of donors, disulfide as acceptor	Molecular Function	1	FANhyb_rscf00000286.1.g00003.1
5	GO:0016628	oxidoreductase activity, acting on the CH-CH group of donors, NAD or NADP as acceptor	Molecular Function	3	XP_004307519.1,FANhyb_rscf00000929.1.g00002.1,XP_004297634.1
5	GO:0016634	oxidoreductase activity, acting on the CH-CH group of donors, oxygen as acceptor	Molecular Function	1	XP_004304520.1
5	GO:0016635	oxidoreductase activity, acting on the CH-CH group of donors, quinone or related compound as acceptor	Molecular Function	1	FANhyb_rscf00000929.1.g00002.1
5	GO:0016641	oxidoreductase activity, acting on the CH-NH2 group of donors, oxygen as acceptor	Molecular Function	2	FANhyb_rscf00000577.1.g00005.1,FANhyb_rscf00001465.1.g00003.1
5	GO:0016642	oxidoreductase activity, acting on the CH-NH2 group of donors, disulfide as acceptor	Molecular Function	2	FANhyb_rscf00001125.1.g00002.1,XP_004291039.1
5	GO:0015036	disulfide oxidoreductase activity	Molecular Function	4	FANhyb_rscf00000027.1.g00001.1,XP_004294027.1,XP_004302148.1,XP_004304201.1
5	GO:0016682	oxidoreductase activity, acting on diphenols and related substances as donors, oxygen as acceptor	Molecular Function	2	XP_004303397.2,XP_004302643.1
5	GO:0016681	oxidoreductase activity, acting on diphenols and related substances as donors, cytochrome as acceptor	Molecular Function	2	FANhyb_rscf00000033.1.g00008.1,XP_011458986.1
5	GO:0052880	oxidoreductase activity, acting on diphenols and related substances as donors, with copper protein as acceptor	Molecular Function	2	FANhyb_rscf00000962.1.g00002.1,XP_004293472.1
5	GO:0016702	oxidoreductase activity, acting on single donors with incorporation of molecular oxygen, incorporation of two atoms of oxygen	Molecular Function	1	FANhyb_rscf00000855.1.g00004.1
5	GO:0016706	oxidoreductase activity, acting on paired donors, with incorporation or reduction of molecular oxygen, 2-oxoglutarate as one donor, and incorporation of one atom each of oxygen into both donors	Molecular Function	1	XP_004290837.1
5	GO:0016717	oxidoreductase activity, acting on paired donors, with oxidation of a pair of donors resulting in the reduction of molecular oxygen to two molecules of water	Molecular Function	1	FANhyb_rscf00004120.1.g00003.1
5	GO:0016731	oxidoreductase activity, acting on iron-sulfur proteins as donors, NAD or NADP as acceptor	Molecular Function	1	XP_004287805.1
5	GO:0008168	methyltransferase activity	Molecular Function	17	XP_004307223.1,FANhyb_rscf00000257.1.g00003.1,FANhyb_rscf00003898.1.g00001.1,XP_004293305.1,FANhyb_rscf00000089.1.g00016.1,FANhyb_rscf00000383.1.g00002.1,XP_004300275.1,XP_011470583.1,XP_004290595.1,XP_004307899.1,FANhyb_icon00001805_a.1.g00001.1,XP_004289881.1,XP_004296982.1,XP_004304330.1,XP_004308063.1,XP_011468886.1,XP_004288717.1
5	GO:0016742	hydroxymethyl-, formyl- and related transferase activity	Molecular Function	2	XP_004296982.1,XP_011468925.1
5	GO:0016747	transferase activity, transferring acyl groups other than amino-acyl groups	Molecular Function	12	FANhyb_icon00003685_a.1.g00001.1,XP_004307519.1,XP_004287513.1,XP_004307653.1,XP_011467012.1,FANhyb_rscf00000999.1.g00003.1,FANhyb_rscf00000033.1.g00024.1,XP_004290230.1,XP_004297519.1,XP_011457835.1,FANhyb_icon16970510_o.1.g00001.1,XP_004299741.1
5	GO:0046912	transferase activity, transferring acyl groups, acyl groups converted into alkyl on transfer	Molecular Function	1	FANhyb_rscf00000076.1.g00002.1
5	GO:0008194	UDP-glycosyltransferase activity	Molecular Function	11	XP_004294168.1,FANhyb_rscf00000060.1.g00019.1,FANhyb_rscf00000572.1.g00006.1,XP_004289981.1,XP_004291468.1,XP_011460622.1,FANhyb_icon00042521_a.1.g00001.1,FANhyb_icon18346655_o.1.g00001.1,XP_004293221.1,XP_004294339.1,XP_004304050.2
5	GO:0016758	transferase activity, transferring hexosyl groups	Molecular Function	19	XP_004294168.1,FANhyb_rscf00000787.1.g00007.1,FANhyb_rscf00000034.1.g00008.1,FANhyb_rscf00000060.1.g00019.1,FANhyb_rscf00000572.1.g00006.1,XP_004289981.1,XP_004291468.1,XP_011460622.1,FANhyb_icon00012405_a.1.g00001.1,FANhyb_rscf00001263.1.g00002.1,FANhyb_icon00042521_a.1.g00001.1,FANhyb_icon18346655_o.1.g00001.1,XP_004293221.1,XP_004294339.1,XP_004304050.2,FANhyb_rscf00000025.1.g00024.1,FANhyb_rs…
5	GO:0004364	glutathione transferase activity	Molecular Function	3	FANhyb_rscf00000381.1.g00009.1,FANhyb_rscf00000980.1.g00003.1,XP_004290762.1
5	GO:0004478	methionine adenosyltransferase activity	Molecular Function	4	FANhyb_rscf00000301.1.g00011.1,FANhyb_rscf00002955.1.g00001.1,XP_004304467.1,XP_011466231.1
5	GO:0008483	transaminase activity	Molecular Function	8	FANhyb_rscf00006771.1.g00001.1,XP_011467676.1,FANhyb_rscf00000082.1.g00002.1,XP_004302910.1,FANhyb_rscf00000031.1.g00016.1,FANhyb_rscf00003898.1.g00001.1,XP_004293305.1,XP_011459596.1
5	GO:0016301	kinase activity	Molecular Function	36	XP_011461303.1,XP_011458966.1,FANhyb_icon00000317_a.1.g00001.1,FANhyb_icon00049590_a.1.g00001.1,XP_004306579.1,FANhyb_icon00005872_a.1.g00001.1,FANhyb_rscf00000008.1.g00020.1,FANhyb_rscf00000119.1.g00002.1,FANhyb_rscf00000467.1.g00004.1,FANhyb_rscf00001038.1.g00002.1,FANhyb_rscf00001311.1.g00003.1,FANhyb_icon00000970_a.1.g00001.1,FANhyb_rscf00000557.1.g00003.1,XP_004298934.1,XP_011463692.1,FANhyb…
5	GO:0016773	phosphotransferase activity, alcohol group as acceptor	Molecular Function	30	XP_011461303.1,XP_011458966.1,FANhyb_icon00000317_a.1.g00001.1,FANhyb_icon00005872_a.1.g00001.1,FANhyb_rscf00000008.1.g00020.1,FANhyb_rscf00000119.1.g00002.1,FANhyb_rscf00000467.1.g00004.1,FANhyb_rscf00001038.1.g00002.1,FANhyb_rscf00001311.1.g00003.1,FANhyb_icon00000970_a.1.g00001.1,FANhyb_rscf00000557.1.g00003.1,XP_004298934.1,XP_011463692.1,FANhyb_rscf00000310.1.g00008.1,XP_004287167.1,XP_00430…
5	GO:0016774	phosphotransferase activity, carboxyl group as acceptor	Molecular Function	2	FANhyb_icon00049590_a.1.g00001.1,XP_004306579.1
5	GO:0016775	phosphotransferase activity, nitrogenous group as acceptor	Molecular Function	1	XP_011461303.1
5	GO:0016776	phosphotransferase activity, phosphate group as acceptor	Molecular Function	1	XP_004305371.1
5	GO:0016779	nucleotidyltransferase activity	Molecular Function	14	XP_004303601.1,XP_004310044.1,XP_004289695.1,XP_004296687.1,XP_004290921.1,XP_004288419.1,XP_004295148.1,FANhyb_rscf00000179.1.g00009.1,FANhyb_rscf00000166.1.g00017.1,XP_004288915.1,XP_004289559.1,XP_004289659.1,XP_004296555.1,XP_004296940.1
5	GO:0004842	ubiquitin-protein transferase activity	Molecular Function	2	FANhyb_rscf00003465.1.g00001.1,FANhyb_rscf00000983.1.g00003.1
5	GO:0070011	peptidase activity, acting on L-amino acid peptides	Molecular Function	16	XP_004288649.1,FANhyb_rscf00000416.1.g00002.1,FANhyb_icon00001449_a.1.g00001.1,XP_004290128.1,XP_004304228.1,XP_004306039.2,FANhyb_rscf00000033.1.g00024.1,XP_011457835.1,XP_004296446.1,FANhyb_rscf00001004.1.g00003.1,XP_004290678.1,XP_004294898.1,XP_011468246.1,XP_004303444.1,FANhyb_rscf00000049.1.g00028.1,FANhyb_rscf00002270.1.g00001.1
5	GO:0004518	nuclease activity	Molecular Function	2	XP_011467028.1,FANhyb_rscf00000372.1.g00009.1
5	GO:0016298	lipase activity	Molecular Function	2	FANhyb_icon00003685_a.1.g00001.1,XP_011459096.1
5	GO:0042578	phosphoric ester hydrolase activity	Molecular Function	9	XP_004302847.2,FANhyb_icon00000317_a.1.g00001.1,XP_004303039.1,FANhyb_rscf00000080.1.g00002.1,FANhyb_rscf00000360.1.g00001.1,XP_004307147.1,XP_004307683.1,FANhyb_rscf00000176.1.g00010.1,XP_004302676.1
5	GO:0052689	carboxylic ester hydrolase activity	Molecular Function	1	FANhyb_icon00003685_a.1.g00001.1
5	GO:0004553	hydrolase activity, hydrolyzing O-glycosyl compounds	Molecular Function	17	FANhyb_rscf00002783.1.g00001.1,XP_004307805.1,XP_004301060.1,XP_004290441.1,XP_004299087.1,FANhyb_icon00012405_a.1.g00001.1,FANhyb_icon00020792_a.1.g00001.1,FANhyb_rscf00000221.1.g00007.1,FANhyb_rscf00000491.1.g00003.1,FANhyb_rscf00001263.1.g00002.1,FANhyb_rscf00004472.1.g00001.1,XP_004306500.1,XP_004307561.1,XP_004309480.1,XP_011460272.1,FANhyb_rscf00000087.1.g00009.1,XP_004299546.1
5	GO:0016799	hydrolase activity, hydrolyzing N-glycosyl compounds	Molecular Function	1	FANhyb_rscf00000927.1.g00007.1
5	GO:0016811	hydrolase activity, acting on carbon-nitrogen (but not peptide) bonds, in linear amides	Molecular Function	1	FANhyb_rscf00000134.1.g00015.1
5	GO:0016813	hydrolase activity, acting on carbon-nitrogen (but not peptide) bonds, in linear amidines	Molecular Function	1	XP_004288446.1
5	GO:0016818	hydrolase activity, acting on acid anhydrides, in phosphorus-containing anhydrides	Molecular Function	31	FANhyb_rscf00000045.1.g00003.1,XP_004303813.1,XP_004303839.1,XP_004307846.1,YP_004286087.1,YP_004286108.1,XP_004299147.1,XP_004300454.1,XP_011458268.1,FANhyb_rscf00000347.1.g00008.1,YP_004286088.1,YP_004286090.1,YP_004286109.1,XP_004296683.1,XP_011459107.1,XP_004301784.1,FANhyb_rscf00000416.1.g00002.1,FANhyb_rscf00000291.1.g00002.1,XP_004297601.1,XP_004299199.1,XP_011460545.1,FANhyb_rscf00000044.…
5	GO:0016820	hydrolase activity, acting on acid anhydrides, catalyzing transmembrane movement of substances	Molecular Function	15	FANhyb_rscf00000045.1.g00003.1,XP_004303813.1,XP_004303839.1,XP_004307846.1,YP_004286087.1,YP_004286108.1,YP_004286088.1,YP_004286090.1,YP_004286109.1,XP_004301784.1,FANhyb_rscf00000059.1.g00014.1,FANhyb_rscf00000251.1.g00014.1,XP_004296457.1,XP_011467496.1,FANhyb_rscf00000863.1.g00003.1
5	GO:0008236	serine-type peptidase activity	Molecular Function	4	FANhyb_rscf00000033.1.g00024.1,XP_011457835.1,XP_004296446.1,FANhyb_rscf00002270.1.g00001.1
5	GO:0036459	thiol-dependent ubiquitinyl hydrolase activity	Molecular Function	1	XP_004303444.1
5	GO:0016831	carboxy-lyase activity	Molecular Function	9	XP_004302532.1,FANhyb_icon00031506_a.1.g00001.1,XP_011466072.1,XP_004303182.1,FANhyb_rscf00000001.1.g00003.1,XP_004302315.1,XP_011469795.1,FANhyb_rscf00000078.1.g00004.1,XP_004299488.1
5	GO:0016832	aldehyde-lyase activity	Molecular Function	1	XP_004290303.1
5	GO:0016833	oxo-acid-lyase activity	Molecular Function	2	FANhyb_icon00031506_a.1.g00001.1,XP_011466072.1
5	GO:0016836	hydro-lyase activity	Molecular Function	5	XP_004302480.1,FANhyb_icon00002701_a.1.g00001.1,XP_004287395.1,XP_011460910.1,XP_011470332.1
5	GO:0016838	carbon-oxygen lyase activity, acting on phosphates	Molecular Function	2	FANhyb_icon20224439_s.1.g00001.1,XP_004287071.1
5	GO:0016841	ammonia-lyase activity	Molecular Function	1	XP_004307376.1
5	GO:0016843	amine-lyase activity	Molecular Function	2	XP_011461810.1,XP_004301948.1
5	GO:0016857	racemase and epimerase activity, acting on carbohydrates and derivatives	Molecular Function	2	XP_004299522.1,XP_004299336.1
5	GO:0016868	intramolecular transferase activity, phosphotransferases	Molecular Function	2	FANhyb_rscf00000032.1.g00011.1,XP_004304161.1
5	GO:0016405	CoA-ligase activity	Molecular Function	1	XP_004303212.1
5	GO:0016878	acid-thiol ligase activity	Molecular Function	1	XP_004303212.1
5	GO:0004075	biotin carboxylase activity	Molecular Function	1	XP_004299600.1
5	GO:0004329	formate-tetrahydrofolate ligase activity	Molecular Function	1	XP_004294956.2
5	GO:0016880	acid-ammonia (or amide) ligase activity	Molecular Function	1	XP_011462784.1
5	GO:0016881	acid-amino acid ligase activity	Molecular Function	1	XP_004300798.1
5	GO:0016884	carbon-nitrogen ligase activity, with glutamine as amido-N-donor	Molecular Function	2	XP_011462425.1,FANhyb_icon00004963_a.1.g00001.1
5	GO:0016421	CoA carboxylase activity	Molecular Function	1	XP_004299600.1
5	GO:0004673	protein histidine kinase activity	Molecular Function	1	XP_011461303.1
5	GO:0004674	protein serine/threonine kinase activity	Molecular Function	7	XP_004302545.1,XP_004294692.1,FANhyb_rscf00000310.1.g00008.1,XP_004287167.1,XP_004302336.1,FANhyb_rscf00000115.1.g00007.1,FANhyb_rscf00000158.1.g00011.1
5	GO:0004407	histone deacetylase activity	Molecular Function	1	FANhyb_rscf00000134.1.g00015.1
5	GO:0034979	NAD-dependent protein deacetylase activity	Molecular Function	1	FANhyb_rscf00000134.1.g00015.1
5	GO:0004003	ATP-dependent DNA helicase activity	Molecular Function	1	XP_004296683.1
5	GO:0003887	DNA-directed DNA polymerase activity	Molecular Function	1	XP_004310044.1
5	GO:0004004	ATP-dependent RNA helicase activity	Molecular Function	1	XP_011459107.1
5	GO:0004521	endoribonuclease activity	Molecular Function	2	XP_011467028.1,FANhyb_rscf00000372.1.g00009.1
5	GO:0004549	tRNA-specific ribonuclease activity	Molecular Function	1	XP_011467028.1
5	GO:0008175	tRNA methyltransferase activity	Molecular Function	1	FANhyb_rscf00000089.1.g00016.1
5	GO:0034062	5'-3' RNA polymerase activity	Molecular Function	3	XP_004303601.1,XP_004289695.1,XP_004296687.1
5	GO:0004707	MAP kinase activity	Molecular Function	1	XP_004294692.1
5	GO:0015416	ATPase-coupled organic phosphonate transmembrane transporter activity	Molecular Function	1	FANhyb_rscf00000863.1.g00003.1
5	GO:0015267	channel activity	Molecular Function	3	FANhyb_rscf00000503.1.g00002.1,FANhyb_rscf00001104.1.g00003.1,XP_004302154.1
5	GO:0015291	secondary active transmembrane transporter activity	Molecular Function	4	XP_004288330.1,XP_004302648.1,FANhyb_rscf00001243.1.g00002.1,XP_004290839.1
5	GO:0015399	primary active transmembrane transporter activity	Molecular Function	16	FANhyb_rscf00000045.1.g00003.1,XP_004303813.1,XP_004303839.1,XP_004307846.1,YP_004286087.1,YP_004286108.1,YP_004286088.1,YP_004286090.1,YP_004286109.1,XP_004301784.1,FANhyb_rscf00000059.1.g00014.1,FANhyb_rscf00000251.1.g00014.1,XP_004296457.1,XP_011467496.1,XP_004303283.1,FANhyb_rscf00000863.1.g00003.1
5	GO:0022853	active ion transmembrane transporter activity	Molecular Function	14	FANhyb_rscf00000045.1.g00003.1,XP_004303813.1,XP_004303839.1,XP_004307846.1,YP_004286087.1,YP_004286108.1,YP_004286088.1,YP_004286090.1,YP_004286109.1,FANhyb_rscf00000059.1.g00014.1,FANhyb_rscf00000251.1.g00014.1,XP_004296457.1,XP_011467496.1,FANhyb_rscf00000863.1.g00003.1
5	GO:0005275	amine transmembrane transporter activity	Molecular Function	1	FANhyb_rscf00001104.1.g00003.1
5	GO:0005342	organic acid transmembrane transporter activity	Molecular Function	1	FANhyb_rscf00001243.1.g00002.1
5	GO:0005372	water transmembrane transporter activity	Molecular Function	2	FANhyb_rscf00001104.1.g00003.1,XP_004302154.1
5	GO:0015075	ion transmembrane transporter activity	Molecular Function	22	FANhyb_rscf00000045.1.g00003.1,XP_004303813.1,XP_004303839.1,XP_004307846.1,YP_004286087.1,YP_004286108.1,YP_004286088.1,YP_004286090.1,YP_004286109.1,FANhyb_rscf00000503.1.g00002.1,XP_004288330.1,FANhyb_rscf00000033.1.g00008.1,XP_011458986.1,FANhyb_rscf00000059.1.g00014.1,FANhyb_rscf00000251.1.g00014.1,XP_004296457.1,XP_011467496.1,FANhyb_rscf00000261.1.g00009.1,XP_011468207.1,FANhyb_rscf0000124…
5	GO:0015144	carbohydrate transmembrane transporter activity	Molecular Function	1	XP_004302154.1
5	GO:0015203	polyamine transmembrane transporter activity	Molecular Function	1	FANhyb_rscf00001243.1.g00002.1
5	GO:0015665	alcohol transmembrane transporter activity	Molecular Function	1	XP_004302154.1
5	GO:0022838	substrate-specific channel activity	Molecular Function	3	FANhyb_rscf00000503.1.g00002.1,FANhyb_rscf00001104.1.g00003.1,XP_004302154.1
5	GO:0080161	auxin transmembrane transporter activity	Molecular Function	1	XP_004302648.1
5	GO:0042803	protein homodimerization activity	Molecular Function	2	FANhyb_rscf00000177.1.g00009.1,XP_004306814.1
5	GO:0046982	protein heterodimerization activity	Molecular Function	12	FANhyb_rscf00000173.1.g00014.1,FANhyb_rscf00000294.1.g00011.1,FANhyb_rscf00000295.1.g00005.1,FANhyb_rscf00000686.1.g00005.1,FANhyb_rscf00006857.1.g00001.1,XP_004287213.1,XP_004287377.1,XP_004302471.1,XP_011461273.1,FANhyb_icon19788725_s.1.g00001.1,FANhyb_rscf00000907.1.g00005.1,XP_004305679.1
5	GO:0003779	actin binding	Molecular Function	2	FANhyb_icon00054238_a.1.g00001.1,XP_004290829.1
5	GO:0015631	tubulin binding	Molecular Function	3	FANhyb_rscf00000347.1.g00008.1,XP_004287395.1,XP_004299004.1
5	GO:0002020	protease binding	Molecular Function	1	XP_004303813.1
5	GO:0043130	ubiquitin binding	Molecular Function	2	FANhyb_rscf00001004.1.g00003.1,XP_004294898.1
5	GO:2001070	starch binding	Molecular Function	1	FANhyb_icon00000317_a.1.g00001.1
5	GO:0031492	nucleosomal DNA binding	Molecular Function	2	FANhyb_rscf00000173.1.g00014.1,XP_004287213.1
5	GO:0031418	L-ascorbic acid binding	Molecular Function	1	FANhyb_rscf00001465.1.g00003.1
5	GO:0017076	purine nucleotide binding	Molecular Function	54	FANhyb_icon00000317_a.1.g00001.1,FANhyb_icon00049590_a.1.g00001.1,FANhyb_rscf00000003.1.g00025.1,FANhyb_rscf00000049.1.g00028.1,FANhyb_rscf00000059.1.g00014.1,FANhyb_rscf00000177.1.g00009.1,FANhyb_rscf00000285.1.g00005.1,FANhyb_rscf00000294.1.g00009.1,FANhyb_rscf00000301.1.g00011.1,FANhyb_rscf00000310.1.g00008.1,FANhyb_rscf00000347.1.g00008.1,FANhyb_rscf00000416.1.g00002.1,FANhyb_rscf00000863.1.g…
5	GO:0050660	flavin adenine dinucleotide binding	Molecular Function	2	FANhyb_icon00000422_a.1.g00001.1,FANhyb_rscf00000009.1.g00006.1
5	GO:0050661	NADP binding	Molecular Function	5	FANhyb_rscf00000159.1.g00006.1,FANhyb_rscf00000268.1.g00005.1,XP_004302480.1,XP_004304578.1,FANhyb_rscf00000023.1.g00019.1
5	GO:0051287	NAD binding	Molecular Function	12	FANhyb_rscf00000001.1.g00051.1,FANhyb_rscf00000015.1.g00007.1,FANhyb_rscf00000135.1.g00004.1,FANhyb_rscf00000159.1.g00006.1,FANhyb_rscf00000177.1.g00009.1,XP_004287468.2,XP_004297255.1,XP_004304578.1,XP_004306814.1,XP_004310055.1,FANhyb_rscf00000023.1.g00019.1,XP_004306883.2
5	GO:0001883	purine nucleoside binding	Molecular Function	2	FANhyb_rscf00005501.1.g00001.1,XP_004299147.1
5	GO:0032549	ribonucleoside binding	Molecular Function	2	FANhyb_rscf00005501.1.g00001.1,XP_004299147.1
5	GO:0031406	carboxylic acid binding	Molecular Function	1	FANhyb_rscf00001465.1.g00003.1
5	GO:0035639	purine ribonucleoside triphosphate binding	Molecular Function	54	FANhyb_icon00000317_a.1.g00001.1,FANhyb_icon00049590_a.1.g00001.1,FANhyb_rscf00000003.1.g00025.1,FANhyb_rscf00000049.1.g00028.1,FANhyb_rscf00000059.1.g00014.1,FANhyb_rscf00000177.1.g00009.1,FANhyb_rscf00000285.1.g00005.1,FANhyb_rscf00000294.1.g00009.1,FANhyb_rscf00000301.1.g00011.1,FANhyb_rscf00000310.1.g00008.1,FANhyb_rscf00000347.1.g00008.1,FANhyb_rscf00000416.1.g00002.1,FANhyb_rscf00000863.1.g…
5	GO:0046872	metal ion binding	Molecular Function	108	FANhyb_icon20224439_s.1.g00001.1,FANhyb_rscf00000001.1.g00003.1,FANhyb_rscf00000044.1.g00005.1,FANhyb_rscf00000080.1.g00002.1,FANhyb_rscf00000251.1.g00014.1,XP_004287071.1,XP_004297699.1,XP_004302532.1,XP_004302755.1,XP_004307020.1,XP_011460910.1,FANhyb_rscf00000278.1.g00009.1,XP_004302545.1,FANhyb_icon00004976_a.1.g00001.1,FANhyb_rscf00000001.1.g00002.1,FANhyb_rscf00000282.1.g00006.1,FANhyb_rscf…
5	GO:0051537	2 iron, 2 sulfur cluster binding	Molecular Function	3	FANhyb_rscf00000033.1.g00008.1,FANhyb_rscf00000962.1.g00002.1,XP_004293472.1
5	GO:0051539	4 iron, 4 sulfur cluster binding	Molecular Function	2	XP_004310055.1,YP_004286153.1
5	GO:0003677	DNA binding	Molecular Function	43	XP_004296683.1,XP_004296687.1,FANhyb_rscf00000173.1.g00014.1,XP_004287213.1,FANhyb_rscf00000232.1.g00002.1,XP_004293268.1,XP_004303190.1,XP_004307087.1,XP_004287423.1,XP_004305679.1,XP_011460107.1,XP_011465109.1,FANhyb_icon00033651_a.1.g00001.1,FANhyb_rscf00000011.1.g00011.1,FANhyb_rscf00000294.1.g00011.1,FANhyb_rscf00000295.1.g00005.1,FANhyb_rscf00000395.1.g00012.1,FANhyb_rscf00000686.1.g00005.1…
5	GO:0003723	RNA binding	Molecular Function	20	FANhyb_rscf00000089.1.g00016.1,XP_004307736.1,XP_004291754.1,XP_004296687.1,XP_004287395.1,XP_004287907.1,XP_004308094.1,XP_011470068.1,XP_004302969.1,XP_004299147.1,XP_004287805.1,FANhyb_icon00042639_a.1.g00001.1,XP_004291214.1,XP_004290803.1,FANhyb_rscf00000372.1.g00009.1,XP_004296479.1,XP_004296960.1,XP_004300017.1,XP_004308063.1,XP_004308170.1
5	GO:0016168	chlorophyll binding	Molecular Function	7	FANhyb_icon00013603_a.1.g00001.1,FANhyb_rscf00000001.1.g00001.1,FANhyb_rscf00000231.1.g00002.1,XP_004300672.1,XP_004302636.1,XP_004310079.1,YP_004286097.1
5	GO:0020037	heme binding	Molecular Function	7	FANhyb_icon00004976_a.1.g00001.1,FANhyb_rscf00000001.1.g00002.1,FANhyb_rscf00000282.1.g00006.1,FANhyb_rscf00007124.1.g00001.1,XP_004294725.1,XP_004300681.1,YP_004286132.1
5	GO:0032555	purine ribonucleotide binding	Molecular Function	54	FANhyb_icon00000317_a.1.g00001.1,FANhyb_icon00049590_a.1.g00001.1,FANhyb_rscf00000003.1.g00025.1,FANhyb_rscf00000049.1.g00028.1,FANhyb_rscf00000059.1.g00014.1,FANhyb_rscf00000177.1.g00009.1,FANhyb_rscf00000285.1.g00005.1,FANhyb_rscf00000294.1.g00009.1,FANhyb_rscf00000301.1.g00011.1,FANhyb_rscf00000310.1.g00008.1,FANhyb_rscf00000347.1.g00008.1,FANhyb_rscf00000416.1.g00002.1,FANhyb_rscf00000863.1.g…
5	GO:0008428	ribonuclease inhibitor activity	Molecular Function	2	FANhyb_icon00031506_a.1.g00001.1,XP_011466072.1
5	GO:0030695	GTPase regulator activity	Molecular Function	1	XP_004289043.1
5	GO:0003712	transcription cofactor activity	Molecular Function	3	XP_004288144.1,FANhyb_icon00033651_a.1.g00001.1,FANhyb_rscf00001426.1.g00001.1
6	GO:0016710	trans-cinnamate 4-monooxygenase activity	Molecular Function	2	FANhyb_rscf00000282.1.g00006.1,XP_004294725.1
6	GO:0050136	NADH dehydrogenase (quinone) activity	Molecular Function	1	XP_004310055.1
6	GO:0004148	dihydrolipoyl dehydrogenase activity	Molecular Function	1	FANhyb_rscf00000009.1.g00006.1
6	GO:0003865	3-oxo-5-alpha-steroid 4-dehydrogenase activity	Molecular Function	1	XP_004307519.1
6	GO:0047568	3-oxo-5-beta-steroid 4-dehydrogenase activity	Molecular Function	1	XP_004299763.1
6	GO:0004459	L-lactate dehydrogenase activity	Molecular Function	1	FANhyb_rscf00004288.1.g00001.1
6	GO:0004470	malic enzyme activity	Molecular Function	4	FANhyb_rscf00000015.1.g00007.1,FANhyb_rscf00000177.1.g00009.1,XP_004287468.2,XP_004306814.1
6	GO:0030060	L-malate dehydrogenase activity	Molecular Function	2	FANhyb_rscf00001581.1.g00003.1,XP_004289711.1
6	GO:0003857	3-hydroxyacyl-CoA dehydrogenase activity	Molecular Function	1	XP_004287395.1
6	GO:0003979	UDP-glucose 6-dehydrogenase activity	Molecular Function	2	FANhyb_rscf00000135.1.g00004.1,XP_004297255.1
6	GO:0004345	glucose-6-phosphate dehydrogenase activity	Molecular Function	1	FANhyb_rscf00000268.1.g00005.1
6	GO:0004471	malate dehydrogenase (decarboxylating) (NAD+) activity	Molecular Function	4	FANhyb_rscf00000015.1.g00007.1,FANhyb_rscf00000177.1.g00009.1,XP_004287468.2,XP_004306814.1
6	GO:0004616	phosphogluconate dehydrogenase (decarboxylating) activity	Molecular Function	1	FANhyb_rscf00000872.1.g00006.1
6	GO:0004764	shikimate 3-dehydrogenase (NADP+) activity	Molecular Function	1	XP_004302480.1
6	GO:0045552	dihydrokaempferol 4-reductase activity	Molecular Function	1	FANhyb_rscf00000482.1.g00003.1
6	GO:0004029	aldehyde dehydrogenase (NAD) activity	Molecular Function	1	XP_011468213.1
6	GO:0004030	aldehyde dehydrogenase [NAD(P)+] activity	Molecular Function	1	XP_011468213.1
6	GO:0033721	aldehyde dehydrogenase (NADP+) activity	Molecular Function	1	XP_011468213.1
6	GO:0080019	fatty-acyl-CoA reductase (alcohol-forming) activity	Molecular Function	1	XP_004291620.1
6	GO:0004591	oxoglutarate dehydrogenase (succinyl-transferring) activity	Molecular Function	1	FANhyb_rscf00000286.1.g00003.1
6	GO:0004318	enoyl-[acyl-carrier-protein] reductase (NADH) activity	Molecular Function	1	XP_004307519.1
6	GO:0017113	dihydropyrimidine dehydrogenase (NADP+) activity	Molecular Function	1	FANhyb_rscf00000929.1.g00002.1
6	GO:0004109	coproporphyrinogen oxidase activity	Molecular Function	1	XP_004304520.1
6	GO:0004152	dihydroorotate dehydrogenase activity	Molecular Function	1	FANhyb_rscf00000929.1.g00002.1
6	GO:0008131	primary amine oxidase activity	Molecular Function	1	FANhyb_rscf00000577.1.g00005.1
6	GO:0009815	1-aminocyclopropane-1-carboxylate oxidase activity	Molecular Function	1	FANhyb_rscf00001465.1.g00003.1
6	GO:0004375	glycine dehydrogenase (decarboxylating) activity	Molecular Function	2	FANhyb_rscf00001125.1.g00002.1,XP_004291039.1
6	GO:0015035	protein disulfide oxidoreductase activity	Molecular Function	4	FANhyb_rscf00000027.1.g00001.1,XP_004294027.1,XP_004302148.1,XP_004304201.1
6	GO:0004097	catechol oxidase activity	Molecular Function	1	XP_004303397.2
6	GO:0052716	hydroquinone:oxygen oxidoreductase activity	Molecular Function	1	XP_004302643.1
6	GO:0009496	plastoquinol--plastocyanin reductase activity	Molecular Function	2	FANhyb_rscf00000962.1.g00002.1,XP_004293472.1
6	GO:0045431	flavonol synthase activity	Molecular Function	1	XP_004290837.1
6	GO:0004324	ferredoxin-NADP+ reductase activity	Molecular Function	1	XP_004287805.1
6	GO:0004047	aminomethyltransferase activity	Molecular Function	2	FANhyb_rscf00003898.1.g00001.1,XP_004293305.1
6	GO:0008169	C-methyltransferase activity	Molecular Function	1	XP_004307223.1
6	GO:0008171	O-methyltransferase activity	Molecular Function	2	XP_004290595.1,XP_004307899.1
6	GO:0008172	S-methyltransferase activity	Molecular Function	1	FANhyb_rscf00000257.1.g00003.1
6	GO:0008757	S-adenosylmethionine-dependent methyltransferase activity	Molecular Function	6	XP_004307223.1,FANhyb_rscf00000089.1.g00016.1,XP_004290595.1,FANhyb_rscf00000383.1.g00002.1,XP_004300275.1,XP_011470583.1
6	GO:0042085	5-methyltetrahydropteroyltri-L-glutamate-dependent methyltransferase activity	Molecular Function	1	FANhyb_rscf00000257.1.g00003.1
6	GO:0004372	glycine hydroxymethyltransferase activity	Molecular Function	2	XP_004296982.1,XP_011468925.1
6	GO:0004312	fatty acid synthase activity	Molecular Function	1	XP_004307519.1
6	GO:0008374	O-acyltransferase activity	Molecular Function	4	FANhyb_icon00003685_a.1.g00001.1,XP_004307653.1,XP_011467012.1,FANhyb_rscf00000999.1.g00003.1
6	GO:0016407	acetyltransferase activity	Molecular Function	2	XP_004287513.1,XP_004307653.1
6	GO:0016410	N-acyltransferase activity	Molecular Function	1	XP_004287513.1
6	GO:0050734	hydroxycinnamoyltransferase activity	Molecular Function	2	XP_011467012.1,FANhyb_rscf00000999.1.g00003.1
6	GO:0090430	caffeoyl-CoA: alcohol caffeoyl transferase activity	Molecular Function	1	FANhyb_icon00003685_a.1.g00001.1
6	GO:0035251	UDP-glucosyltransferase activity	Molecular Function	10	XP_004294168.1,FANhyb_rscf00000060.1.g00019.1,FANhyb_rscf00000572.1.g00006.1,XP_004289981.1,XP_004291468.1,XP_011460622.1,XP_004304050.2,FANhyb_icon00042521_a.1.g00001.1,FANhyb_icon18346655_o.1.g00001.1,XP_004293221.1
6	GO:0047262	polygalacturonate 4-alpha-galacturonosyltransferase activity	Molecular Function	1	XP_004294339.1
6	GO:0004645	phosphorylase activity	Molecular Function	1	FANhyb_rscf00000034.1.g00008.1
6	GO:0008417	fucosyltransferase activity	Molecular Function	1	FANhyb_rscf00000787.1.g00007.1
6	GO:0046527	glucosyltransferase activity	Molecular Function	12	XP_004294168.1,FANhyb_rscf00000060.1.g00019.1,FANhyb_rscf00000572.1.g00006.1,XP_004289981.1,XP_004291468.1,XP_011460622.1,FANhyb_icon00012405_a.1.g00001.1,FANhyb_rscf00001263.1.g00002.1,FANhyb_icon00042521_a.1.g00001.1,FANhyb_icon18346655_o.1.g00001.1,XP_004293221.1,XP_004304050.2
6	GO:0003867	4-aminobutyrate transaminase activity	Molecular Function	2	FANhyb_rscf00006771.1.g00001.1,XP_011467676.1
6	GO:0004587	ornithine-oxo-acid transaminase activity	Molecular Function	1	FANhyb_rscf00000082.1.g00002.1
6	GO:0010326	methionine-oxo-acid transaminase activity	Molecular Function	1	XP_004302910.1
6	GO:0004618	phosphoglycerate kinase activity	Molecular Function	2	FANhyb_icon00049590_a.1.g00001.1,XP_004306579.1
6	GO:0008974	phosphoribulokinase activity	Molecular Function	1	XP_004300170.1
6	GO:0019200	carbohydrate kinase activity	Molecular Function	4	XP_011458966.1,FANhyb_icon00000317_a.1.g00001.1,FANhyb_rscf00000435.1.g00002.1,XP_004295062.1
6	GO:0019205	nucleobase-containing compound kinase activity	Molecular Function	3	XP_004300170.1,XP_004302283.1,XP_004305371.1
6	GO:0035299	inositol pentakisphosphate 2-kinase activity	Molecular Function	1	FANhyb_rscf00000052.1.g00003.1
6	GO:0046522	S-methyl-5-thioribose kinase activity	Molecular Function	1	XP_004304054.1
6	GO:0004743	pyruvate kinase activity	Molecular Function	2	XP_004297699.1,XP_004307020.1
6	GO:0008443	phosphofructokinase activity	Molecular Function	3	XP_011458966.1,FANhyb_icon00000317_a.1.g00001.1,FANhyb_rscf00000435.1.g00002.1
6	GO:0009041	uridylate kinase activity	Molecular Function	1	XP_004305371.1
6	GO:0070567	cytidylyltransferase activity	Molecular Function	1	XP_004295148.1
6	GO:0070569	uridylyltransferase activity	Molecular Function	3	XP_004290921.1,XP_004288419.1,FANhyb_rscf00000179.1.g00009.1
6	GO:0004175	endopeptidase activity	Molecular Function	7	XP_004288649.1,FANhyb_rscf00001004.1.g00003.1,XP_004290678.1,XP_004294898.1,XP_011468246.1,FANhyb_rscf00000049.1.g00028.1,FANhyb_rscf00000416.1.g00002.1
6	GO:0004176	ATP-dependent peptidase activity	Molecular Function	1	FANhyb_rscf00000416.1.g00002.1
6	GO:0008234	cysteine-type peptidase activity	Molecular Function	2	XP_004288649.1,XP_004303444.1
6	GO:0008237	metallopeptidase activity	Molecular Function	2	FANhyb_rscf00000049.1.g00028.1,FANhyb_rscf00000416.1.g00002.1
6	GO:0008238	exopeptidase activity	Molecular Function	7	FANhyb_icon00001449_a.1.g00001.1,XP_004290128.1,XP_004304228.1,XP_004306039.2,FANhyb_rscf00000033.1.g00024.1,XP_011457835.1,XP_004296446.1
6	GO:0070001	aspartic-type peptidase activity	Molecular Function	4	FANhyb_rscf00001004.1.g00003.1,XP_004290678.1,XP_004294898.1,XP_011468246.1
6	GO:0004519	endonuclease activity	Molecular Function	2	XP_011467028.1,FANhyb_rscf00000372.1.g00009.1
6	GO:0004620	phospholipase activity	Molecular Function	1	FANhyb_icon00003685_a.1.g00001.1
6	GO:0016791	phosphatase activity	Molecular Function	8	XP_004302847.2,FANhyb_icon00000317_a.1.g00001.1,XP_004303039.1,FANhyb_rscf00000080.1.g00002.1,FANhyb_rscf00000176.1.g00010.1,FANhyb_rscf00000360.1.g00001.1,XP_004307147.1,XP_004307683.1
6	GO:0004622	lysophospholipase activity	Molecular Function	1	FANhyb_icon00003685_a.1.g00001.1
6	GO:0004564	beta-fructofuranosidase activity	Molecular Function	1	XP_004307805.1
6	GO:0004568	chitinase activity	Molecular Function	1	FANhyb_rscf00002783.1.g00001.1
6	GO:0015925	galactosidase activity	Molecular Function	1	XP_004290441.1
6	GO:0015926	glucosidase activity	Molecular Function	3	XP_004307805.1,XP_004301060.1,XP_004299087.1
6	GO:0016462	pyrophosphatase activity	Molecular Function	31	FANhyb_rscf00000045.1.g00003.1,XP_004303813.1,XP_004303839.1,XP_004307846.1,YP_004286087.1,YP_004286108.1,XP_004299147.1,XP_004300454.1,XP_011458268.1,FANhyb_rscf00000347.1.g00008.1,YP_004286088.1,YP_004286090.1,YP_004286109.1,XP_004296683.1,XP_011459107.1,XP_004301784.1,FANhyb_rscf00000416.1.g00002.1,FANhyb_rscf00000291.1.g00002.1,XP_004297601.1,XP_004299199.1,XP_011460545.1,FANhyb_rscf00000044.…
6	GO:0042626	ATPase activity, coupled to transmembrane movement of substances	Molecular Function	15	FANhyb_rscf00000045.1.g00003.1,XP_004303813.1,XP_004303839.1,XP_004307846.1,YP_004286087.1,YP_004286108.1,YP_004286088.1,YP_004286090.1,YP_004286109.1,FANhyb_rscf00000059.1.g00014.1,FANhyb_rscf00000251.1.g00014.1,XP_004296457.1,XP_011467496.1,FANhyb_rscf00000863.1.g00003.1,XP_004301784.1
6	GO:0070008	serine-type exopeptidase activity	Molecular Function	3	FANhyb_rscf00000033.1.g00024.1,XP_011457835.1,XP_004296446.1
6	GO:0004611	phosphoenolpyruvate carboxykinase activity	Molecular Function	1	XP_004303182.1
6	GO:0004737	pyruvate decarboxylase activity	Molecular Function	1	XP_004302532.1
6	GO:0008948	oxaloacetate decarboxylase activity	Molecular Function	2	FANhyb_icon00031506_a.1.g00001.1,XP_011466072.1
6	GO:0016984	ribulose-bisphosphate carboxylase activity	Molecular Function	1	FANhyb_rscf00000001.1.g00003.1
6	GO:0046564	oxalate decarboxylase activity	Molecular Function	1	XP_004302315.1
6	GO:0048040	UDP-glucuronate decarboxylase activity	Molecular Function	1	XP_011469795.1
6	GO:0004332	fructose-bisphosphate aldolase activity	Molecular Function	1	XP_004290303.1
6	GO:0047443	4-hydroxy-4-methyl-2-oxoglutarate aldolase activity	Molecular Function	2	FANhyb_icon00031506_a.1.g00001.1,XP_011466072.1
6	GO:0003855	3-dehydroquinate dehydratase activity	Molecular Function	1	XP_004302480.1
6	GO:0004089	carbonate dehydratase activity	Molecular Function	1	FANhyb_icon00002701_a.1.g00001.1
6	GO:0004300	enoyl-CoA hydratase activity	Molecular Function	1	XP_004287395.1
6	GO:0004634	phosphopyruvate hydratase activity	Molecular Function	1	XP_011460910.1
6	GO:0004852	uroporphyrinogen-III synthase activity	Molecular Function	1	XP_011470332.1
6	GO:0018812	3-hydroxyacyl-CoA dehydratase activity	Molecular Function	1	XP_004287395.1
6	GO:0010333	terpene synthase activity	Molecular Function	2	FANhyb_icon20224439_s.1.g00001.1,XP_004287071.1
6	GO:0045548	phenylalanine ammonia-lyase activity	Molecular Function	1	XP_004307376.1
6	GO:0016844	strictosidine synthase activity	Molecular Function	2	XP_011461810.1,XP_004301948.1
6	GO:0004034	aldose 1-epimerase activity	Molecular Function	1	XP_004299522.1
6	GO:0004750	ribulose-phosphate 3-epimerase activity	Molecular Function	1	XP_004299336.1
6	GO:0004614	phosphoglucomutase activity	Molecular Function	1	FANhyb_rscf00000032.1.g00011.1
6	GO:0004619	phosphoglycerate mutase activity	Molecular Function	1	XP_004304161.1
6	GO:0016207	4-coumarate-CoA ligase activity	Molecular Function	1	XP_004303212.1
6	GO:0016211	ammonia ligase activity	Molecular Function	1	XP_011462784.1
6	GO:0003989	acetyl-CoA carboxylase activity	Molecular Function	1	XP_004299600.1
6	GO:0004683	calmodulin-dependent protein kinase activity	Molecular Function	1	XP_004302545.1
6	GO:0017136	NAD-dependent histone deacetylase activity	Molecular Function	1	FANhyb_rscf00000134.1.g00015.1
6	GO:0031078	histone deacetylase activity (H3-K14 specific)	Molecular Function	1	FANhyb_rscf00000134.1.g00015.1
6	GO:0016891	endoribonuclease activity, producing 5'-phosphomonoesters	Molecular Function	1	XP_011467028.1
6	GO:0016892	endoribonuclease activity, producing 3'-phosphomonoesters	Molecular Function	1	FANhyb_rscf00000372.1.g00009.1
6	GO:0004526	ribonuclease P activity	Molecular Function	1	XP_011467028.1
6	GO:0016423	tRNA (guanine) methyltransferase activity	Molecular Function	1	FANhyb_rscf00000089.1.g00016.1
6	GO:0003899	DNA-directed 5'-3' RNA polymerase activity	Molecular Function	3	XP_004303601.1,XP_004289695.1,XP_004296687.1
6	GO:0015254	glycerol channel activity	Molecular Function	1	XP_004302154.1
6	GO:0005452	inorganic anion exchanger activity	Molecular Function	1	XP_004288330.1
6	GO:0015293	symporter activity	Molecular Function	1	XP_004302648.1
6	GO:0015297	antiporter activity	Molecular Function	2	FANhyb_rscf00001243.1.g00002.1,XP_004290839.1
6	GO:0015405	P-P-bond-hydrolysis-driven transmembrane transporter activity	Molecular Function	16	FANhyb_rscf00000045.1.g00003.1,XP_004303813.1,XP_004303839.1,XP_004307846.1,YP_004286087.1,YP_004286108.1,YP_004286088.1,YP_004286090.1,YP_004286109.1,XP_004301784.1,FANhyb_rscf00000059.1.g00014.1,FANhyb_rscf00000251.1.g00014.1,XP_004296457.1,XP_011467496.1,XP_004303283.1,FANhyb_rscf00000863.1.g00003.1
6	GO:0042625	ATPase coupled ion transmembrane transporter activity	Molecular Function	14	FANhyb_rscf00000045.1.g00003.1,XP_004303813.1,XP_004303839.1,XP_004307846.1,YP_004286087.1,YP_004286108.1,YP_004286088.1,YP_004286090.1,YP_004286109.1,FANhyb_rscf00000059.1.g00014.1,FANhyb_rscf00000251.1.g00014.1,XP_004296457.1,XP_011467496.1,FANhyb_rscf00000863.1.g00003.1
6	GO:0015200	methylammonium transmembrane transporter activity	Molecular Function	1	FANhyb_rscf00001104.1.g00003.1
6	GO:0046943	carboxylic acid transmembrane transporter activity	Molecular Function	1	FANhyb_rscf00001243.1.g00002.1
6	GO:0015250	water channel activity	Molecular Function	2	FANhyb_rscf00001104.1.g00003.1,XP_004302154.1
6	GO:0005216	ion channel activity	Molecular Function	1	FANhyb_rscf00000503.1.g00002.1
6	GO:0008324	cation transmembrane transporter activity	Molecular Function	18	FANhyb_rscf00000045.1.g00003.1,XP_004303813.1,XP_004303839.1,XP_004307846.1,YP_004286087.1,YP_004286108.1,YP_004286088.1,YP_004286090.1,YP_004286109.1,FANhyb_rscf00000033.1.g00008.1,XP_011458986.1,FANhyb_rscf00000059.1.g00014.1,FANhyb_rscf00000251.1.g00014.1,XP_004296457.1,XP_011467496.1,FANhyb_rscf00000261.1.g00009.1,XP_011468207.1,FANhyb_rscf00001104.1.g00003.1
6	GO:0008509	anion transmembrane transporter activity	Molecular Function	3	XP_004288330.1,FANhyb_rscf00001243.1.g00002.1,FANhyb_rscf00000863.1.g00003.1
6	GO:0015168	glycerol transmembrane transporter activity	Molecular Function	1	XP_004302154.1
6	GO:0015166	polyol transmembrane transporter activity	Molecular Function	1	XP_004302154.1
6	GO:0010328	auxin influx transmembrane transporter activity	Molecular Function	1	XP_004302648.1
6	GO:0008017	microtubule binding	Molecular Function	3	FANhyb_rscf00000347.1.g00008.1,XP_004287395.1,XP_004299004.1
6	GO:0019001	guanyl nucleotide binding	Molecular Function	2	FANhyb_rscf00005501.1.g00001.1,XP_004299147.1
6	GO:0030554	adenyl nucleotide binding	Molecular Function	52	FANhyb_icon00000317_a.1.g00001.1,FANhyb_icon00049590_a.1.g00001.1,FANhyb_rscf00000003.1.g00025.1,FANhyb_rscf00000049.1.g00028.1,FANhyb_rscf00000059.1.g00014.1,FANhyb_rscf00000177.1.g00009.1,FANhyb_rscf00000285.1.g00005.1,FANhyb_rscf00000294.1.g00009.1,FANhyb_rscf00000301.1.g00011.1,FANhyb_rscf00000310.1.g00008.1,FANhyb_rscf00000347.1.g00008.1,FANhyb_rscf00000416.1.g00002.1,FANhyb_rscf00000863.1.g…
6	GO:0071949	FAD binding	Molecular Function	1	FANhyb_icon00000422_a.1.g00001.1
6	GO:0032550	purine ribonucleoside binding	Molecular Function	2	FANhyb_rscf00005501.1.g00001.1,XP_004299147.1
6	GO:0005524	ATP binding	Molecular Function	52	FANhyb_icon00000317_a.1.g00001.1,FANhyb_icon00049590_a.1.g00001.1,FANhyb_rscf00000003.1.g00025.1,FANhyb_rscf00000049.1.g00028.1,FANhyb_rscf00000059.1.g00014.1,FANhyb_rscf00000177.1.g00009.1,FANhyb_rscf00000285.1.g00005.1,FANhyb_rscf00000294.1.g00009.1,FANhyb_rscf00000301.1.g00011.1,FANhyb_rscf00000310.1.g00008.1,FANhyb_rscf00000347.1.g00008.1,FANhyb_rscf00000416.1.g00002.1,FANhyb_rscf00000863.1.g…
6	GO:0005525	GTP binding	Molecular Function	2	FANhyb_rscf00005501.1.g00001.1,XP_004299147.1
6	GO:0000287	magnesium ion binding	Molecular Function	11	FANhyb_icon20224439_s.1.g00001.1,FANhyb_rscf00000001.1.g00003.1,FANhyb_rscf00000044.1.g00005.1,FANhyb_rscf00000080.1.g00002.1,FANhyb_rscf00000251.1.g00014.1,XP_004287071.1,XP_004297699.1,XP_004302532.1,XP_004302755.1,XP_004307020.1,XP_011460910.1
6	GO:0005509	calcium ion binding	Molecular Function	2	FANhyb_rscf00000278.1.g00009.1,XP_004302545.1
6	GO:0031420	alkali metal ion binding	Molecular Function	2	XP_004297699.1,XP_004307020.1
6	GO:0046914	transition metal ion binding	Molecular Function	36	FANhyb_icon00004976_a.1.g00001.1,FANhyb_rscf00000001.1.g00002.1,FANhyb_rscf00000282.1.g00006.1,FANhyb_rscf00007124.1.g00001.1,XP_004294725.1,YP_004286097.1,YP_004286132.1,FANhyb_rscf00000577.1.g00005.1,FANhyb_rscf00000643.1.g00005.1,XP_004288411.1,XP_004302643.1,XP_004291312.1,FANhyb_icon00009831_a.1.g00001.1,FANhyb_rscf00000060.1.g00019.1,FANhyb_rscf00000177.1.g00009.1,FANhyb_rscf00000257.1.g000…
6	GO:0003684	damaged DNA binding	Molecular Function	1	XP_004296683.1
6	GO:0003690	double-stranded DNA binding	Molecular Function	1	XP_004296683.1
6	GO:0003697	single-stranded DNA binding	Molecular Function	1	XP_004296687.1
6	GO:0043565	sequence-specific DNA binding	Molecular Function	9	XP_004296683.1,FANhyb_rscf00000232.1.g00002.1,XP_004293268.1,XP_004303190.1,XP_004307087.1,XP_004287423.1,XP_004305679.1,XP_011460107.1,XP_011465109.1
6	GO:0000049	tRNA binding	Molecular Function	2	FANhyb_rscf00000089.1.g00016.1,XP_004307736.1
6	GO:0000339	RNA cap binding	Molecular Function	1	XP_004291754.1
6	GO:0003727	single-stranded RNA binding	Molecular Function	2	XP_004287805.1,XP_004296687.1
6	GO:0003729	mRNA binding	Molecular Function	4	XP_004287395.1,XP_004287907.1,XP_004308094.1,XP_011470068.1
6	GO:0017069	snRNA binding	Molecular Function	2	XP_004287907.1,XP_004290803.1
6	GO:0008135	translation factor activity, RNA binding	Molecular Function	2	XP_004302969.1,XP_004299147.1
6	GO:0019843	rRNA binding	Molecular Function	2	FANhyb_icon00042639_a.1.g00001.1,XP_004291214.1
6	GO:0035613	RNA stem-loop binding	Molecular Function	1	XP_004290803.1
6	GO:0032559	adenyl ribonucleotide binding	Molecular Function	52	FANhyb_icon00000317_a.1.g00001.1,FANhyb_icon00049590_a.1.g00001.1,FANhyb_rscf00000003.1.g00025.1,FANhyb_rscf00000049.1.g00028.1,FANhyb_rscf00000059.1.g00014.1,FANhyb_rscf00000177.1.g00009.1,FANhyb_rscf00000285.1.g00005.1,FANhyb_rscf00000294.1.g00009.1,FANhyb_rscf00000301.1.g00011.1,FANhyb_rscf00000310.1.g00008.1,FANhyb_rscf00000347.1.g00008.1,FANhyb_rscf00000416.1.g00002.1,FANhyb_rscf00000863.1.g…
6	GO:0032561	guanyl ribonucleotide binding	Molecular Function	2	FANhyb_rscf00005501.1.g00001.1,XP_004299147.1
6	GO:0005092	GDP-dissociation inhibitor activity	Molecular Function	1	XP_004289043.1
6	GO:0003713	transcription coactivator activity	Molecular Function	1	XP_004288144.1
6	GO:0003714	transcription corepressor activity	Molecular Function	1	FANhyb_icon00033651_a.1.g00001.1
7	GO:0008137	NADH dehydrogenase (ubiquinone) activity	Molecular Function	1	XP_004310055.1
7	GO:0003838	sterol 24-C-methyltransferase activity	Molecular Function	1	XP_004307223.1
7	GO:0042409	caffeoyl-CoA O-methyltransferase activity	Molecular Function	1	XP_004290595.1
7	GO:0047763	caffeate O-methyltransferase activity	Molecular Function	1	XP_004307899.1
7	GO:0003871	5-methyltetrahydropteroyltriglutamate-homocysteine S-methyltransferase activity	Molecular Function	1	FANhyb_rscf00000257.1.g00003.1
7	GO:0016411	acylglycerol O-acyltransferase activity	Molecular Function	1	FANhyb_icon00003685_a.1.g00001.1
7	GO:0016413	O-acetyltransferase activity	Molecular Function	1	XP_004307653.1
7	GO:0050737	O-hydroxycinnamoyltransferase activity	Molecular Function	2	XP_011467012.1,FANhyb_rscf00000999.1.g00003.1
7	GO:0008080	N-acetyltransferase activity	Molecular Function	1	XP_004287513.1
7	GO:0003825	alpha,alpha-trehalose-phosphate synthase (UDP-forming) activity	Molecular Function	1	XP_004294168.1
7	GO:0016760	cellulose synthase (UDP-forming) activity	Molecular Function	5	FANhyb_rscf00000060.1.g00019.1,FANhyb_rscf00000572.1.g00006.1,XP_004289981.1,XP_004291468.1,XP_011460622.1
7	GO:0050412	cinnamate beta-D-glucosyltransferase activity	Molecular Function	1	XP_004304050.2
7	GO:0080043	quercetin 3-O-glucosyltransferase activity	Molecular Function	1	XP_004304050.2
7	GO:0080044	quercetin 7-O-glucosyltransferase activity	Molecular Function	1	XP_004304050.2
7	GO:0008184	glycogen phosphorylase activity	Molecular Function	1	FANhyb_rscf00000034.1.g00008.1
7	GO:0031127	alpha-(1,2)-fucosyltransferase activity	Molecular Function	1	FANhyb_rscf00000787.1.g00007.1
7	GO:0016759	cellulose synthase activity	Molecular Function	5	FANhyb_rscf00000060.1.g00019.1,FANhyb_rscf00000572.1.g00006.1,XP_004289981.1,XP_004291468.1,XP_011460622.1
7	GO:0016762	xyloglucan:xyloglucosyl transferase activity	Molecular Function	2	FANhyb_icon00012405_a.1.g00001.1,FANhyb_rscf00001263.1.g00002.1
7	GO:0019201	nucleotide kinase activity	Molecular Function	2	XP_004305371.1,XP_004302283.1
7	GO:0019206	nucleoside kinase activity	Molecular Function	1	XP_004300170.1
7	GO:0003872	6-phosphofructokinase activity	Molecular Function	1	XP_011458966.1
7	GO:0003873	6-phosphofructo-2-kinase activity	Molecular Function	1	FANhyb_icon00000317_a.1.g00001.1
7	GO:0033862	UMP kinase activity	Molecular Function	1	XP_004305371.1
7	GO:0008690	3-deoxy-manno-octulosonate cytidylyltransferase activity	Molecular Function	1	XP_004295148.1
7	GO:0008108	UDP-glucose:hexose-1-phosphate uridylyltransferase activity	Molecular Function	1	XP_004288419.1
7	GO:0047350	glucuronate-1-phosphate uridylyltransferase activity	Molecular Function	1	XP_004290921.1
7	GO:0051748	UTP-monosaccharide-1-phosphate uridylyltransferase activity	Molecular Function	1	XP_004290921.1
7	GO:0004197	cysteine-type endopeptidase activity	Molecular Function	1	XP_004288649.1
7	GO:0004190	aspartic-type endopeptidase activity	Molecular Function	4	FANhyb_rscf00001004.1.g00003.1,XP_004290678.1,XP_004294898.1,XP_011468246.1
7	GO:0004222	metalloendopeptidase activity	Molecular Function	2	FANhyb_rscf00000049.1.g00028.1,FANhyb_rscf00000416.1.g00002.1
7	GO:0019783	ubiquitin-like protein-specific protease activity	Molecular Function	1	XP_004303444.1
7	GO:0004180	carboxypeptidase activity	Molecular Function	7	FANhyb_rscf00000033.1.g00024.1,XP_011457835.1,XP_004296446.1,FANhyb_icon00001449_a.1.g00001.1,XP_004290128.1,XP_004304228.1,XP_004306039.2
7	GO:0016893	endonuclease activity, active with either ribo- or deoxyribonucleic acids and producing 5'-phosphomonoesters	Molecular Function	1	XP_011467028.1
7	GO:0016894	endonuclease activity, active with either ribo- or deoxyribonucleic acids and producing 3'-phosphomonoesters	Molecular Function	1	FANhyb_rscf00000372.1.g00009.1
7	GO:0003993	acid phosphatase activity	Molecular Function	1	XP_004302847.2
7	GO:0052745	inositol phosphate phosphatase activity	Molecular Function	1	FANhyb_rscf00000080.1.g00002.1
7	GO:0019203	carbohydrate phosphatase activity	Molecular Function	3	FANhyb_icon00000317_a.1.g00001.1,FANhyb_rscf00000080.1.g00002.1,FANhyb_rscf00000176.1.g00010.1
7	GO:0004575	sucrose alpha-glucosidase activity	Molecular Function	1	XP_004307805.1
7	GO:0004557	alpha-galactosidase activity	Molecular Function	1	XP_004290441.1
7	GO:0008422	beta-glucosidase activity	Molecular Function	1	XP_004301060.1
7	GO:0090599	alpha-glucosidase activity	Molecular Function	2	XP_004307805.1,XP_004299087.1
7	GO:0017111	nucleoside-triphosphatase activity	Molecular Function	28	FANhyb_rscf00000045.1.g00003.1,XP_004303813.1,XP_004303839.1,XP_004307846.1,YP_004286087.1,YP_004286108.1,XP_004299147.1,XP_004300454.1,XP_011458268.1,FANhyb_rscf00000347.1.g00008.1,YP_004286088.1,YP_004286090.1,YP_004286109.1,XP_004296683.1,XP_011459107.1,XP_004301784.1,FANhyb_rscf00000416.1.g00002.1,FANhyb_rscf00000291.1.g00002.1,XP_004297601.1,XP_004299199.1,XP_011460545.1,FANhyb_rscf00000252.…
7	GO:0004427	inorganic diphosphatase activity	Molecular Function	3	FANhyb_rscf00000044.1.g00005.1,XP_004302755.1,XP_004303283.1
7	GO:0009678	hydrogen-translocating pyrophosphatase activity	Molecular Function	1	XP_004303283.1
7	GO:0004185	serine-type carboxypeptidase activity	Molecular Function	3	FANhyb_rscf00000033.1.g00024.1,XP_011457835.1,XP_004296446.1
7	GO:0008964	phosphoenolpyruvate carboxylase activity	Molecular Function	1	XP_004303182.1
7	GO:0046537	2,3-bisphosphoglycerate-independent phosphoglycerate mutase activity	Molecular Function	1	XP_004304161.1
7	GO:0004356	glutamate-ammonia ligase activity	Molecular Function	1	XP_011462784.1
7	GO:0032041	NAD-dependent histone deacetylase activity (H3-K14 specific)	Molecular Function	1	FANhyb_rscf00000134.1.g00015.1
7	GO:0033897	ribonuclease T2 activity	Molecular Function	1	FANhyb_rscf00000372.1.g00009.1
7	GO:0008176	tRNA (guanine-N7-)-methyltransferase activity	Molecular Function	1	FANhyb_rscf00000089.1.g00016.1
7	GO:0001054	RNA polymerase I activity	Molecular Function	1	XP_004303601.1
7	GO:0001055	RNA polymerase II activity	Molecular Function	1	XP_004303601.1
7	GO:0001056	RNA polymerase III activity	Molecular Function	1	XP_004303601.1
7	GO:0019829	cation-transporting ATPase activity	Molecular Function	13	FANhyb_rscf00000045.1.g00003.1,XP_004303813.1,XP_004303839.1,XP_004307846.1,YP_004286087.1,YP_004286108.1,YP_004286088.1,YP_004286090.1,YP_004286109.1,FANhyb_rscf00000059.1.g00014.1,FANhyb_rscf00000251.1.g00014.1,XP_004296457.1,XP_011467496.1
7	GO:0015662	ATPase activity, coupled to transmembrane movement of ions, phosphorylative mechanism	Molecular Function	4	FANhyb_rscf00000059.1.g00014.1,FANhyb_rscf00000251.1.g00014.1,XP_004296457.1,XP_011467496.1
7	GO:0043225	ATPase-coupled anion transmembrane transporter activity	Molecular Function	1	FANhyb_rscf00000863.1.g00003.1
7	GO:0044769	ATPase activity, coupled to transmembrane movement of ions, rotational mechanism	Molecular Function	9	FANhyb_rscf00000045.1.g00003.1,XP_004303813.1,XP_004303839.1,XP_004307846.1,YP_004286087.1,YP_004286108.1,YP_004286088.1,YP_004286090.1,YP_004286109.1
7	GO:0015171	amino acid transmembrane transporter activity	Molecular Function	1	FANhyb_rscf00001243.1.g00002.1
7	GO:0008519	ammonium transmembrane transporter activity	Molecular Function	1	FANhyb_rscf00001104.1.g00003.1
7	GO:0015101	organic cation transmembrane transporter activity	Molecular Function	1	FANhyb_rscf00001104.1.g00003.1
7	GO:0022890	inorganic cation transmembrane transporter activity	Molecular Function	17	FANhyb_rscf00000045.1.g00003.1,XP_004303813.1,XP_004303839.1,XP_004307846.1,YP_004286087.1,YP_004286108.1,YP_004286088.1,YP_004286090.1,YP_004286109.1,FANhyb_rscf00000033.1.g00008.1,XP_011458986.1,FANhyb_rscf00000059.1.g00014.1,FANhyb_rscf00000251.1.g00014.1,XP_004296457.1,XP_011467496.1,FANhyb_rscf00000261.1.g00009.1,XP_011468207.1
7	GO:0008514	organic anion transmembrane transporter activity	Molecular Function	1	FANhyb_rscf00001243.1.g00002.1
7	GO:0015103	inorganic anion transmembrane transporter activity	Molecular Function	1	XP_004288330.1
7	GO:0030955	potassium ion binding	Molecular Function	2	XP_004297699.1,XP_004307020.1
7	GO:0005506	iron ion binding	Molecular Function	7	FANhyb_icon00004976_a.1.g00001.1,FANhyb_rscf00000001.1.g00002.1,FANhyb_rscf00000282.1.g00006.1,FANhyb_rscf00007124.1.g00001.1,XP_004294725.1,YP_004286097.1,YP_004286132.1
7	GO:0005507	copper ion binding	Molecular Function	5	FANhyb_rscf00000577.1.g00005.1,FANhyb_rscf00000643.1.g00005.1,XP_004288411.1,XP_004302643.1,XP_004291312.1
7	GO:0008270	zinc ion binding	Molecular Function	24	FANhyb_icon00009831_a.1.g00001.1,FANhyb_rscf00000060.1.g00019.1,FANhyb_rscf00000177.1.g00009.1,FANhyb_rscf00000257.1.g00003.1,FANhyb_rscf00000302.1.g00007.1,FANhyb_rscf00001079.1.g00004.1,FANhyb_rscf00001371.1.g00002.1,FANhyb_rscf00003780.1.g00001.1,XP_004288323.1,XP_004288411.1,XP_004291468.1,XP_004302576.1,XP_004306814.1,XP_011457729.1,XP_011469921.1,FANhyb_icon00002701_a.1.g00001.1,FANhyb_icon…
7	GO:0050897	cobalt ion binding	Molecular Function	2	FANhyb_rscf00000177.1.g00009.1,XP_004306814.1
7	GO:0042162	telomeric DNA binding	Molecular Function	1	XP_004296683.1
7	GO:0008187	poly-pyrimidine tract binding	Molecular Function	1	XP_004287805.1
7	GO:0030619	U1 snRNA binding	Molecular Function	2	XP_004287907.1,XP_004290803.1
7	GO:0035614	snRNA stem-loop binding	Molecular Function	1	XP_004290803.1
7	GO:0003743	translation initiation factor activity	Molecular Function	1	XP_004302969.1
7	GO:0003746	translation elongation factor activity	Molecular Function	1	XP_004299147.1
8	GO:0003846	2-acylglycerol O-acyltransferase activity	Molecular Function	1	FANhyb_icon00003685_a.1.g00001.1
8	GO:0047172	shikimate O-hydroxycinnamoyltransferase activity	Molecular Function	1	XP_011467012.1
8	GO:0047205	quinate O-hydroxycinnamoyltransferase activity	Molecular Function	1	XP_011467012.1
8	GO:0034212	peptide N-acetyltransferase activity	Molecular Function	1	XP_004287513.1
8	GO:0008107	galactoside 2-alpha-L-fucosyltransferase activity	Molecular Function	1	FANhyb_rscf00000787.1.g00007.1
8	GO:0004849	uridine kinase activity	Molecular Function	1	XP_004300170.1
8	GO:0003983	UTP:glucose-1-phosphate uridylyltransferase activity	Molecular Function	1	XP_004290921.1
8	GO:0010491	UTP:arabinose-1-phosphate uridylyltransferase activity	Molecular Function	1	XP_004290921.1
8	GO:0017103	UTP:galactose-1-phosphate uridylyltransferase activity	Molecular Function	1	XP_004290921.1
8	GO:0047338	UTP:xylose-1-phosphate uridylyltransferase activity	Molecular Function	1	XP_004290921.1
8	GO:0052834	inositol monophosphate phosphatase activity	Molecular Function	1	FANhyb_rscf00000080.1.g00002.1
8	GO:0050308	sugar-phosphatase activity	Molecular Function	3	FANhyb_icon00000317_a.1.g00001.1,FANhyb_rscf00000080.1.g00002.1,FANhyb_rscf00000176.1.g00010.1
8	GO:0052692	raffinose alpha-galactosidase activity	Molecular Function	1	XP_004290441.1
8	GO:0003924	GTPase activity	Molecular Function	1	XP_004299147.1
8	GO:0003774	motor activity	Molecular Function	1	FANhyb_rscf00000347.1.g00008.1
8	GO:0004386	helicase activity	Molecular Function	8	XP_004300454.1,XP_011458268.1,XP_004296683.1,XP_011459107.1,FANhyb_rscf00000291.1.g00002.1,XP_004297601.1,XP_004299199.1,XP_011460545.1
8	GO:0016887	ATPase activity	Molecular Function	21	FANhyb_rscf00000045.1.g00003.1,XP_004303813.1,XP_004303839.1,XP_004307846.1,YP_004286087.1,YP_004286108.1,YP_004286088.1,YP_004286090.1,YP_004286109.1,XP_004296683.1,XP_011459107.1,XP_004301784.1,FANhyb_rscf00000416.1.g00002.1,FANhyb_rscf00000059.1.g00014.1,FANhyb_rscf00000251.1.g00014.1,XP_004296457.1,XP_011467496.1,FANhyb_rscf00000863.1.g00003.1,FANhyb_rscf00000252.1.g00011.1,FANhyb_rscf0000029…
8	GO:0046933	proton-transporting ATP synthase activity, rotational mechanism	Molecular Function	7	FANhyb_rscf00000045.1.g00003.1,XP_004303839.1,YP_004286087.1,YP_004286088.1,YP_004286090.1,YP_004286108.1,YP_004286109.1
8	GO:0036442	hydrogen-exporting ATPase activity	Molecular Function	10	FANhyb_rscf00000045.1.g00003.1,XP_004303813.1,XP_004303839.1,XP_004307846.1,YP_004286087.1,YP_004286108.1,FANhyb_rscf00000059.1.g00014.1,FANhyb_rscf00000251.1.g00014.1,XP_004296457.1,XP_011467496.1
8	GO:0008553	hydrogen-exporting ATPase activity, phosphorylative mechanism	Molecular Function	4	FANhyb_rscf00000059.1.g00014.1,FANhyb_rscf00000251.1.g00014.1,XP_004296457.1,XP_011467496.1
8	GO:0046961	proton-transporting ATPase activity, rotational mechanism	Molecular Function	6	FANhyb_rscf00000045.1.g00003.1,XP_004303813.1,XP_004303839.1,XP_004307846.1,YP_004286087.1,YP_004286108.1
8	GO:0015179	L-amino acid transmembrane transporter activity	Molecular Function	1	FANhyb_rscf00001243.1.g00002.1
8	GO:0015077	monovalent inorganic cation transmembrane transporter activity	Molecular Function	17	FANhyb_rscf00000045.1.g00003.1,XP_004303813.1,XP_004303839.1,XP_004307846.1,YP_004286087.1,YP_004286108.1,YP_004286088.1,YP_004286090.1,YP_004286109.1,FANhyb_rscf00000033.1.g00008.1,XP_011458986.1,FANhyb_rscf00000059.1.g00014.1,FANhyb_rscf00000251.1.g00014.1,XP_004296457.1,XP_011467496.1,FANhyb_rscf00000261.1.g00009.1,XP_011468207.1
8	GO:0008266	poly(U) RNA binding	Molecular Function	1	XP_004287805.1
9	GO:0061733	peptide-lysine-N-acetyltransferase activity	Molecular Function	1	XP_004287513.1
9	GO:0008934	inositol monophosphate 1-phosphatase activity	Molecular Function	1	FANhyb_rscf00000080.1.g00002.1
9	GO:0004331	fructose-2,6-bisphosphate 2-phosphatase activity	Molecular Function	1	FANhyb_icon00000317_a.1.g00001.1
9	GO:0042132	fructose 1,6-bisphosphate 1-phosphatase activity	Molecular Function	1	FANhyb_rscf00000176.1.g00010.1
9	GO:0070456	galactose-1-phosphate phosphatase activity	Molecular Function	1	FANhyb_rscf00000080.1.g00002.1
9	GO:0003777	microtubule motor activity	Molecular Function	1	FANhyb_rscf00000347.1.g00008.1
9	GO:0070035	purine NTP-dependent helicase activity	Molecular Function	2	XP_004296683.1,XP_011459107.1
9	GO:0042623	ATPase activity, coupled	Molecular Function	18	FANhyb_rscf00000045.1.g00003.1,XP_004303813.1,XP_004303839.1,XP_004307846.1,YP_004286087.1,YP_004286108.1,YP_004286088.1,YP_004286090.1,YP_004286109.1,XP_004296683.1,XP_011459107.1,XP_004301784.1,FANhyb_rscf00000416.1.g00002.1,FANhyb_rscf00000059.1.g00014.1,FANhyb_rscf00000251.1.g00014.1,XP_004296457.1,XP_011467496.1,FANhyb_rscf00000863.1.g00003.1
9	GO:0015078	hydrogen ion transmembrane transporter activity	Molecular Function	17	FANhyb_rscf00000045.1.g00003.1,XP_004303813.1,XP_004303839.1,XP_004307846.1,YP_004286087.1,YP_004286108.1,YP_004286088.1,YP_004286090.1,YP_004286109.1,FANhyb_rscf00000033.1.g00008.1,XP_011458986.1,FANhyb_rscf00000059.1.g00014.1,FANhyb_rscf00000251.1.g00014.1,XP_004296457.1,XP_011467496.1,FANhyb_rscf00000261.1.g00009.1,XP_011468207.1
10	GO:0004402	histone acetyltransferase activity	Molecular Function	1	XP_004287513.1
10	GO:0010347	L-galactose-1-phosphate phosphatase activity	Molecular Function	1	FANhyb_rscf00000080.1.g00002.1
10	GO:0008026	ATP-dependent helicase activity	Molecular Function	2	XP_004296683.1,XP_011459107.1
10	GO:0008094	DNA-dependent ATPase activity	Molecular Function	1	XP_004296683.1
10	GO:0008186	RNA-dependent ATPase activity	Molecular Function	1	XP_011459107.1
10	GO:0043492	ATPase activity, coupled to movement of substances	Molecular Function	15	FANhyb_rscf00000045.1.g00003.1,XP_004303813.1,XP_004303839.1,XP_004307846.1,YP_004286087.1,YP_004286108.1,YP_004286088.1,YP_004286090.1,YP_004286109.1,XP_004301784.1,FANhyb_rscf00000059.1.g00014.1,FANhyb_rscf00000251.1.g00014.1,XP_004296457.1,XP_011467496.1,FANhyb_rscf00000863.1.g00003.1

## Sheet: CC
Level	GO_ID	Term	Type	Seqs_Num	Sequences
1	GO:0005575	cellular_component	Cellular Component	462	FANhyb_icon00001817_a.1.g00001.1,FANhyb_icon14422311_s.1.g00001.1,FANhyb_rscf00000016.1.g00016.1,FANhyb_rscf00000017.1.g00007.1,FANhyb_rscf00000078.1.g00015.1,FANhyb_rscf00000083.1.g00011.1,FANhyb_rscf00000105.1.g00001.1,FANhyb_rscf00000251.1.g00007.1,FANhyb_rscf00000252.1.g00011.1,FANhyb_rscf00000320.1.g00010.1,FANhyb_rscf00000413.1.g00012.1,FANhyb_rscf00000428.1.g00008.1,FANhyb_rscf00000463.1.g…
2	GO:0016020	membrane	Cellular Component	203	FANhyb_icon00003685_a.1.g00001.1,FANhyb_rscf00000060.1.g00019.1,FANhyb_rscf00000080.1.g00002.1,FANhyb_rscf00000572.1.g00006.1,FANhyb_rscf00001104.1.g00003.1,FANhyb_rscf00001426.1.g00001.1,XP_004289981.1,XP_004291468.1,XP_004296982.1,XP_004302648.1,XP_004303813.1,XP_004307846.1,XP_011460622.1,XP_011468207.1,YP_004286087.1,YP_004286088.1,YP_004286090.1,YP_004286108.1,YP_004286109.1,YP_004286153.1,F…
2	GO:0005576	extracellular region	Cellular Component	16	FANhyb_icon00012405_a.1.g00001.1,FANhyb_rscf00000620.1.g00007.1,FANhyb_rscf00001263.1.g00002.1,FANhyb_rscf00005365.1.g00001.1,XP_004287805.1,XP_004291571.1,XP_004299522.1,XP_004302643.1,XP_004303813.1,FANhyb_rscf00001264.1.g00001.1,XP_004302841.1,XP_004288649.1,FANhyb_rscf00007470.1.g00001.1,FANhyb_rscf00002175.1.g00001.1,XP_004307184.1,XP_004302749.1
2	GO:0005623	cell	Cellular Component	344	FANhyb_rscf00000221.1.g00007.1,FANhyb_rscf00000624.1.g00008.1,FANhyb_rscf00002113.1.g00002.1,XP_011460422.1,XP_011460910.1,FANhyb_icon00003685_a.1.g00001.1,FANhyb_rscf00000060.1.g00019.1,FANhyb_rscf00000080.1.g00002.1,FANhyb_rscf00000572.1.g00006.1,FANhyb_rscf00001104.1.g00003.1,FANhyb_rscf00001426.1.g00001.1,XP_004289981.1,XP_004291468.1,XP_004296982.1,XP_004302648.1,XP_004303813.1,XP_004307846.…
2	GO:0030054	cell junction	Cellular Component	16	FANhyb_icon00003685_a.1.g00001.1,FANhyb_icon14422311_s.1.g00001.1,FANhyb_rscf00000251.1.g00014.1,FANhyb_rscf00000643.1.g00005.1,FANhyb_rscf00001104.1.g00003.1,XP_004287395.1,XP_004296982.1,XP_004302315.1,XP_004303813.1,XP_004307223.1,FANhyb_rscf00001264.1.g00001.1,FANhyb_rscf00004731.1.g00001.1,XP_004294572.1,XP_004302689.1,XP_004304671.2,XP_004307736.1
2	GO:0031974	membrane-enclosed lumen	Cellular Component	14	FANhyb_rscf00001581.1.g00003.1,FANhyb_rscf00000125.1.g00013.1,XP_004288550.1,XP_004295127.1,FANhyb_rscf00000295.1.g00005.1,XP_004306981.1,XP_004296683.1,FANhyb_rscf00000686.1.g00005.1,XP_004302471.1,XP_004294179.1,XP_004296687.1,XP_004303601.1,XP_004308094.1,XP_011467028.1
2	GO:0032991	macromolecular complex	Cellular Component	99	FANhyb_rscf00000291.1.g00002.1,XP_004288550.1,XP_004299199.1,FANhyb_rscf00000173.1.g00014.1,FANhyb_rscf00000294.1.g00011.1,FANhyb_rscf00000295.1.g00005.1,FANhyb_rscf00000686.1.g00005.1,FANhyb_rscf00006857.1.g00001.1,XP_004287213.1,XP_004287377.1,XP_004302471.1,XP_011461273.1,XP_004291754.1,XP_004300454.1,XP_011458268.1,XP_004310064.1,XP_004308094.1,XP_011468400.1,XP_004306981.1,XP_004294179.1,XP_…
2	GO:0043226	organelle	Cellular Component	242	XP_004289911.1,XP_004289948.1,XP_004292548.1,XP_011459559.1,XP_004297466.2,XP_011464492.1,FANhyb_rscf00000049.1.g00003.1,XP_004289881.1,XP_004291559.1,XP_004291620.1,XP_004296457.1,XP_004304050.2,FANhyb_rscf00001426.1.g00001.1,XP_004287995.1,XP_004307915.1,XP_004303813.1,XP_004307846.1,XP_011468207.1,FANhyb_rscf00000001.1.g00051.1,FANhyb_rscf00000177.1.g00009.1,FANhyb_rscf00000286.1.g00003.1,FANh…
2	GO:0044421	extracellular region part	Cellular Component	2	XP_004288649.1,FANhyb_rscf00007470.1.g00001.1
2	GO:0044422	organelle part	Cellular Component	113	FANhyb_icon00001817_a.1.g00001.1,XP_004287995.1,XP_004289881.1,XP_011469508.1,XP_004299114.1,FANhyb_rscf00000198.1.g00009.1,FANhyb_rscf00000033.1.g00008.1,XP_011458986.1,XP_004294339.1,FANhyb_rscf00000251.1.g00014.1,FANhyb_rscf00000383.1.g00002.1,XP_004300275.1,XP_004303813.1,XP_004295148.1,FANhyb_rscf00000031.1.g00016.1,XP_004290445.1,XP_004297634.1,XP_011459596.1,FANhyb_rscf00000416.1.g00002.1,…
2	GO:0044425	membrane part	Cellular Component	108	FANhyb_rscf00000278.1.g00009.1,XP_004306946.1,FANhyb_rscf00000033.1.g00008.1,XP_011458986.1,FANhyb_icon00004976_a.1.g00001.1,FANhyb_icon00013603_a.1.g00001.1,FANhyb_icon16846536_o.1.g00001.1,FANhyb_rscf00000001.1.g00001.1,FANhyb_rscf00000001.1.g00005.1,FANhyb_rscf00000014.1.g00007.1,FANhyb_rscf00000049.1.g00028.1,FANhyb_rscf00000055.1.g00013.1,FANhyb_rscf00000059.1.g00014.1,FANhyb_rscf00000060.1.…
2	GO:0044464	cell part	Cellular Component	339	FANhyb_icon00003685_a.1.g00001.1,FANhyb_rscf00000060.1.g00019.1,FANhyb_rscf00000080.1.g00002.1,FANhyb_rscf00000572.1.g00006.1,FANhyb_rscf00001104.1.g00003.1,FANhyb_rscf00001426.1.g00001.1,XP_004289981.1,XP_004291468.1,XP_004296982.1,XP_004302648.1,XP_004303813.1,XP_004307846.1,XP_011460622.1,XP_011468207.1,YP_004286087.1,YP_004286088.1,YP_004286090.1,YP_004286108.1,YP_004286109.1,YP_004286153.1,F…
2	GO:0055044	symplast	Cellular Component	16	FANhyb_icon00003685_a.1.g00001.1,FANhyb_icon14422311_s.1.g00001.1,FANhyb_rscf00000251.1.g00014.1,FANhyb_rscf00000643.1.g00005.1,FANhyb_rscf00001104.1.g00003.1,XP_004287395.1,XP_004296982.1,XP_004302315.1,XP_004303813.1,XP_004307223.1,FANhyb_rscf00001264.1.g00001.1,FANhyb_rscf00004731.1.g00001.1,XP_004294572.1,XP_004302689.1,XP_004304671.2,XP_004307736.1
2	GO:0099080	supramolecular complex	Cellular Component	1	FANhyb_rscf00001571.1.g00001.1
3	GO:0005886	plasma membrane	Cellular Component	29	FANhyb_rscf00004708.1.g00001.1,FANhyb_rscf00000251.1.g00014.1,FANhyb_rscf00001243.1.g00002.1,XP_004296457.1,XP_004302154.1,XP_004295773.1,FANhyb_icon00003685_a.1.g00001.1,FANhyb_rscf00000060.1.g00019.1,FANhyb_rscf00000080.1.g00002.1,FANhyb_rscf00000572.1.g00006.1,FANhyb_rscf00001104.1.g00003.1,FANhyb_rscf00001426.1.g00001.1,XP_004289981.1,XP_004291468.1,XP_004296982.1,XP_004302648.1,XP_004303813.…
3	GO:0005789	endoplasmic reticulum membrane	Cellular Component	1	XP_004306946.1
3	GO:0019867	outer membrane	Cellular Component	1	XP_004295148.1
3	GO:0031090	organelle membrane	Cellular Component	15	FANhyb_rscf00000033.1.g00008.1,XP_011458986.1,XP_004294339.1,FANhyb_rscf00000251.1.g00014.1,FANhyb_rscf00000383.1.g00002.1,XP_004300275.1,XP_004303813.1,FANhyb_rscf00001104.1.g00003.1,XP_004291186.1,XP_004295773.1,XP_004295148.1,XP_004303839.1,FANhyb_rscf00000261.1.g00009.1,XP_004307846.1,XP_011468207.1
3	GO:0034357	photosynthetic membrane	Cellular Component	24	FANhyb_rscf00000962.1.g00002.1,XP_004293472.1,FANhyb_icon00013603_a.1.g00001.1,FANhyb_rscf00000001.1.g00001.1,FANhyb_rscf00000001.1.g00002.1,FANhyb_rscf00000231.1.g00002.1,FANhyb_rscf00000416.1.g00002.1,XP_004287805.1,XP_004299336.1,XP_004300672.1,XP_004302636.1,XP_004310079.1,YP_004286087.1,YP_004286088.1,YP_004286090.1,YP_004286097.1,YP_004286108.1,YP_004286109.1,YP_004286132.1,YP_004286153.1,F…
3	GO:0042175	nuclear outer membrane-endoplasmic reticulum membrane network	Cellular Component	1	XP_004306946.1
3	GO:0048475	coated membrane	Cellular Component	1	XP_004295773.1
3	GO:0098589	membrane region	Cellular Component	1	XP_004295773.1
3	GO:0098805	whole membrane	Cellular Component	11	FANhyb_rscf00000251.1.g00014.1,FANhyb_rscf00000383.1.g00002.1,XP_004300275.1,XP_004303813.1,FANhyb_rscf00001104.1.g00003.1,XP_004291186.1,XP_004295773.1,XP_004295148.1,FANhyb_rscf00000261.1.g00009.1,XP_004307846.1,XP_011468207.1
3	GO:0048046	apoplast	Cellular Component	11	FANhyb_icon00012405_a.1.g00001.1,FANhyb_rscf00000620.1.g00007.1,FANhyb_rscf00001263.1.g00002.1,FANhyb_rscf00005365.1.g00001.1,XP_004287805.1,XP_004291571.1,XP_004299522.1,XP_004302643.1,XP_004303813.1,FANhyb_rscf00001264.1.g00001.1,XP_004302841.1
3	GO:0005911	cell-cell junction	Cellular Component	16	FANhyb_icon00003685_a.1.g00001.1,FANhyb_icon14422311_s.1.g00001.1,FANhyb_rscf00000251.1.g00014.1,FANhyb_rscf00000643.1.g00005.1,FANhyb_rscf00001104.1.g00003.1,XP_004287395.1,XP_004296982.1,XP_004302315.1,XP_004303813.1,XP_004307223.1,FANhyb_rscf00001264.1.g00001.1,FANhyb_rscf00004731.1.g00001.1,XP_004294572.1,XP_004302689.1,XP_004304671.2,XP_004307736.1
3	GO:0043233	organelle lumen	Cellular Component	14	FANhyb_rscf00001581.1.g00003.1,FANhyb_rscf00000125.1.g00013.1,XP_004288550.1,XP_004295127.1,FANhyb_rscf00000295.1.g00005.1,XP_004306981.1,XP_004296683.1,FANhyb_rscf00000686.1.g00005.1,XP_004302471.1,XP_004294179.1,XP_004296687.1,XP_004303601.1,XP_004308094.1,XP_011467028.1
3	GO:0032993	protein-DNA complex	Cellular Component	9	FANhyb_rscf00000173.1.g00014.1,FANhyb_rscf00000294.1.g00011.1,FANhyb_rscf00000295.1.g00005.1,FANhyb_rscf00000686.1.g00005.1,FANhyb_rscf00006857.1.g00001.1,XP_004287213.1,XP_004287377.1,XP_004302471.1,XP_011461273.1
3	GO:0034518	RNA cap binding complex	Cellular Component	1	XP_004291754.1
3	GO:0043234	protein complex	Cellular Component	38	XP_004300454.1,XP_011458268.1,XP_004310064.1,XP_004308094.1,XP_011468400.1,XP_004306981.1,XP_004294179.1,XP_004296683.1,XP_004302992.1,FANhyb_rscf00000347.1.g00008.1,FANhyb_icon00005685_a.1.g00001.1,FANhyb_rscf00000286.1.g00003.1,FANhyb_icon00013603_a.1.g00001.1,FANhyb_rscf00000001.1.g00005.1,FANhyb_rscf00000231.1.g00002.1,FANhyb_rscf00001375.1.g00001.1,XP_004300672.1,XP_004302636.1,XP_004310079.…
3	GO:0044815	DNA packaging complex	Cellular Component	9	FANhyb_rscf00000173.1.g00014.1,FANhyb_rscf00000294.1.g00011.1,FANhyb_rscf00000295.1.g00005.1,FANhyb_rscf00000686.1.g00005.1,FANhyb_rscf00006857.1.g00001.1,XP_004287213.1,XP_004287377.1,XP_004302471.1,XP_011461273.1
3	GO:1902494	catalytic complex	Cellular Component	10	XP_011460910.1,FANhyb_rscf00000522.1.g00007.1,XP_004296479.1,XP_004294179.1,FANhyb_rscf00007251.1.g00001.1,FANhyb_rscf00000278.1.g00009.1,FANhyb_rscf00000286.1.g00003.1,XP_004296687.1,XP_004303601.1,XP_011467028.1
3	GO:1990904	ribonucleoprotein complex	Cellular Component	47	XP_004307915.1,XP_004309940.1,FANhyb_rscf00000157.1.g00010.1,FANhyb_rscf00000308.1.g00011.1,FANhyb_rscf00000697.1.g00007.1,FANhyb_rscf00000898.1.g00005.1,FANhyb_rscf00001010.1.g00003.1,FANhyb_rscf00001692.1.g00001.1,FANhyb_rscf00005274.1.g00001.1,XP_004288169.1,XP_004289795.1,XP_004291214.1,XP_004294612.1,XP_004299366.1,XP_004299660.1,XP_004303828.1,XP_004306930.1,XP_004307456.1,XP_004308073.1,FA…
3	GO:0043227	membrane-bounded organelle	Cellular Component	191	FANhyb_rscf00000049.1.g00003.1,XP_004289881.1,XP_004291559.1,XP_004291620.1,XP_004296457.1,XP_004304050.2,FANhyb_rscf00001426.1.g00001.1,FANhyb_rscf00000001.1.g00051.1,FANhyb_rscf00000177.1.g00009.1,FANhyb_rscf00000286.1.g00003.1,FANhyb_rscf00000416.1.g00002.1,FANhyb_rscf00005365.1.g00001.1,FANhyb_rscf00005989.1.g00001.1,XP_004291571.1,XP_004299147.1,XP_004306814.1,YP_004286153.1,FANhyb_rscf00000…
3	GO:0043228	non-membrane-bounded organelle	Cellular Component	64	XP_004287995.1,XP_004307915.1,FANhyb_rscf00000157.1.g00010.1,FANhyb_rscf00000308.1.g00011.1,FANhyb_rscf00000697.1.g00007.1,FANhyb_rscf00000898.1.g00005.1,FANhyb_rscf00001010.1.g00003.1,FANhyb_rscf00001692.1.g00001.1,FANhyb_rscf00005274.1.g00001.1,XP_004288169.1,XP_004289795.1,XP_004291214.1,XP_004294612.1,XP_004299366.1,XP_004299660.1,XP_004303828.1,XP_004306930.1,XP_004307456.1,XP_004308073.1,FA…
3	GO:0043229	intracellular organelle	Cellular Component	242	FANhyb_rscf00000049.1.g00003.1,XP_004289881.1,XP_004291559.1,XP_004291620.1,XP_004296457.1,XP_004304050.2,XP_004287995.1,XP_004307915.1,FANhyb_icon00001817_a.1.g00001.1,XP_011469508.1,FANhyb_rscf00000001.1.g00051.1,FANhyb_rscf00000177.1.g00009.1,FANhyb_rscf00000286.1.g00003.1,FANhyb_rscf00000416.1.g00002.1,FANhyb_rscf00005365.1.g00001.1,FANhyb_rscf00005989.1.g00001.1,XP_004291571.1,XP_004299147.1…
3	GO:0005615	extracellular space	Cellular Component	2	XP_004288649.1,FANhyb_rscf00007470.1.g00001.1
3	GO:0031300	intrinsic component of organelle membrane	Cellular Component	1	XP_004295148.1
3	GO:0044446	intracellular organelle part	Cellular Component	113	XP_004299114.1,FANhyb_rscf00000198.1.g00009.1,FANhyb_rscf00000031.1.g00016.1,XP_004290445.1,XP_004297634.1,XP_011459596.1,FANhyb_rscf00000023.1.g00009.1,XP_004296676.1,FANhyb_rscf00000087.1.g00004.1,FANhyb_rscf00000890.1.g00004.1,FANhyb_rscf00000173.1.g00014.1,FANhyb_rscf00000294.1.g00011.1,FANhyb_rscf00000295.1.g00005.1,FANhyb_rscf00000686.1.g00005.1,FANhyb_rscf00006857.1.g00001.1,XP_004287213.1…
3	GO:0019898	extrinsic component of membrane	Cellular Component	1	FANhyb_rscf00000278.1.g00009.1
3	GO:0009654	photosystem II oxygen evolving complex	Cellular Component	1	FANhyb_rscf00000278.1.g00009.1
3	GO:0031224	intrinsic component of membrane	Cellular Component	94	FANhyb_icon00004976_a.1.g00001.1,FANhyb_icon00013603_a.1.g00001.1,FANhyb_icon16846536_o.1.g00001.1,FANhyb_rscf00000001.1.g00001.1,FANhyb_rscf00000001.1.g00005.1,FANhyb_rscf00000014.1.g00007.1,FANhyb_rscf00000033.1.g00008.1,FANhyb_rscf00000049.1.g00028.1,FANhyb_rscf00000055.1.g00013.1,FANhyb_rscf00000059.1.g00014.1,FANhyb_rscf00000060.1.g00019.1,FANhyb_rscf00000160.1.g00005.1,FANhyb_rscf00000176.1…
3	GO:0044455	mitochondrial membrane part	Cellular Component	2	XP_004303839.1,XP_004295148.1
3	GO:0044459	plasma membrane part	Cellular Component	6	FANhyb_rscf00004708.1.g00001.1,FANhyb_rscf00000251.1.g00014.1,FANhyb_rscf00001243.1.g00002.1,XP_004296457.1,XP_004302154.1,XP_004295773.1
3	GO:0070469	respiratory chain	Cellular Component	2	FANhyb_rscf00000033.1.g00008.1,XP_011458986.1
3	GO:0098796	membrane protein complex	Cellular Component	23	FANhyb_icon00013603_a.1.g00001.1,FANhyb_rscf00000001.1.g00005.1,FANhyb_rscf00000231.1.g00002.1,FANhyb_rscf00001375.1.g00001.1,XP_004300672.1,XP_004302636.1,XP_004310079.1,YP_004286153.1,FANhyb_rscf00000001.1.g00001.1,YP_004286097.1,YP_004286088.1,YP_004286090.1,YP_004286109.1,XP_004303813.1,FANhyb_rscf00000045.1.g00003.1,YP_004286087.1,YP_004286108.1,XP_004295773.1,XP_004303839.1,FANhyb_rscf00000…
3	GO:0005622	intracellular	Cellular Component	314	FANhyb_rscf00000002.1.g00055.1,FANhyb_rscf00000103.1.g00013.1,FANhyb_rscf00000375.1.g00003.1,XP_004290221.1,XP_004302283.1,FANhyb_rscf00000023.1.g00024.1,XP_011460910.1,XP_004294339.1,FANhyb_icon00042639_a.1.g00001.1,FANhyb_icon14422311_s.1.g00001.1,FANhyb_rscf00000565.1.g00004.1,FANhyb_rscf00005319.1.g00001.1,XP_004287511.1,XP_004298777.1,XP_004305372.2,FANhyb_rscf00001708.1.g00002.1,FANhyb_rscf…
3	GO:0005905	clathrin-coated pit	Cellular Component	1	XP_004295773.1
3	GO:0009986	cell surface	Cellular Component	1	XP_004302648.1
3	GO:0012505	endomembrane system	Cellular Component	23	FANhyb_rscf00000055.1.g00013.1,FANhyb_rscf00000124.1.g00005.1,FANhyb_rscf00000654.1.g00001.1,XP_004302701.1,XP_004307223.1,FANhyb_rscf00000192.1.g00014.1,XP_004299741.1,FANhyb_rscf00000383.1.g00002.1,XP_004300275.1,XP_004302648.1,FANhyb_rscf00000251.1.g00014.1,FANhyb_rscf00001104.1.g00003.1,XP_004288005.1,XP_004303813.1,XP_004307653.1,XP_004307846.1,XP_011468207.1,XP_004310064.1,XP_004295773.1,XP…
3	GO:0030312	external encapsulating structure	Cellular Component	14	FANhyb_icon00012405_a.1.g00001.1,FANhyb_rscf00001263.1.g00002.1,XP_004287395.1,XP_004290441.1,XP_004301317.1,XP_004302315.1,XP_004303813.1,XP_011460622.1,FANhyb_rscf00001264.1.g00001.1,XP_004302749.1,FANhyb_rscf00000643.1.g00005.1,FANhyb_rscf00001104.1.g00003.1,XP_004294572.1,XP_004304671.2
3	GO:0031975	envelope	Cellular Component	18	FANhyb_rscf00000031.1.g00016.1,XP_004290445.1,XP_004297634.1,XP_011459596.1,FANhyb_rscf00000416.1.g00002.1,FANhyb_rscf00001104.1.g00003.1,FANhyb_rscf00005365.1.g00001.1,XP_004287805.1,XP_004287964.1,XP_004291571.1,XP_004303813.1,XP_011468213.1,XP_004310064.1,FANhyb_rscf00000032.1.g00011.1,FANhyb_rscf00000033.1.g00008.1,XP_011458986.1,XP_004295148.1,XP_004303839.1
3	GO:0042995	cell projection	Cellular Component	1	XP_004290921.1
3	GO:0044424	intracellular part	Cellular Component	307	XP_004307915.1,XP_004309940.1,FANhyb_icon00054238_a.1.g00001.1,FANhyb_icon00064213_a.1.g00001.1,FANhyb_rscf00000034.1.g00008.1,FANhyb_rscf00000044.1.g00005.1,FANhyb_rscf00000063.1.g00025.1,FANhyb_rscf00000301.1.g00011.1,FANhyb_rscf00000381.1.g00009.1,FANhyb_rscf00000522.1.g00007.1,FANhyb_rscf00000980.1.g00003.1,FANhyb_rscf00000999.1.g00003.1,FANhyb_rscf00004288.1.g00001.1,XP_004288411.1,XP_004290…
3	GO:0071944	cell periphery	Cellular Component	41	FANhyb_icon00003685_a.1.g00001.1,FANhyb_rscf00000060.1.g00019.1,FANhyb_rscf00000080.1.g00002.1,FANhyb_rscf00000572.1.g00006.1,FANhyb_rscf00001104.1.g00003.1,FANhyb_rscf00001426.1.g00001.1,XP_004289981.1,XP_004291468.1,XP_004296982.1,XP_004302648.1,XP_004303813.1,XP_004307846.1,XP_011460622.1,XP_011468207.1,YP_004286087.1,YP_004286088.1,YP_004286090.1,YP_004286108.1,YP_004286109.1,YP_004286153.1,F…
3	GO:1990204	oxidoreductase complex	Cellular Component	3	FANhyb_rscf00007251.1.g00001.1,FANhyb_rscf00000278.1.g00009.1,FANhyb_rscf00000286.1.g00003.1
3	GO:0009506	plasmodesma	Cellular Component	16	FANhyb_icon00003685_a.1.g00001.1,FANhyb_icon14422311_s.1.g00001.1,FANhyb_rscf00000251.1.g00014.1,FANhyb_rscf00000643.1.g00005.1,FANhyb_rscf00001104.1.g00003.1,XP_004287395.1,XP_004296982.1,XP_004302315.1,XP_004303813.1,XP_004307223.1,FANhyb_rscf00001264.1.g00001.1,FANhyb_rscf00004731.1.g00001.1,XP_004294572.1,XP_004302689.1,XP_004304671.2,XP_004307736.1
3	GO:0099081	supramolecular polymer	Cellular Component	1	FANhyb_rscf00001571.1.g00001.1
4	GO:0031968	organelle outer membrane	Cellular Component	1	XP_004295148.1
4	GO:0012506	vesicle membrane	Cellular Component	1	XP_004295773.1
4	GO:0019866	organelle inner membrane	Cellular Component	3	FANhyb_rscf00000033.1.g00008.1,XP_011458986.1,XP_004303839.1
4	GO:0031966	mitochondrial membrane	Cellular Component	4	FANhyb_rscf00000033.1.g00008.1,XP_011458986.1,XP_004303839.1,XP_004295148.1
4	GO:0098588	bounding membrane of organelle	Cellular Component	12	XP_004294339.1,FANhyb_rscf00000251.1.g00014.1,FANhyb_rscf00000383.1.g00002.1,XP_004300275.1,XP_004303813.1,FANhyb_rscf00001104.1.g00003.1,XP_004291186.1,XP_004295773.1,XP_004295148.1,FANhyb_rscf00000261.1.g00009.1,XP_004307846.1,XP_011468207.1
4	GO:0009521	photosystem	Cellular Component	11	FANhyb_icon00013603_a.1.g00001.1,FANhyb_rscf00000001.1.g00005.1,FANhyb_rscf00000231.1.g00002.1,FANhyb_rscf00001375.1.g00001.1,XP_004300672.1,XP_004302636.1,XP_004310079.1,YP_004286153.1,FANhyb_rscf00000001.1.g00001.1,YP_004286097.1,FANhyb_rscf00000278.1.g00009.1
4	GO:0042651	thylakoid membrane	Cellular Component	21	FANhyb_rscf00000278.1.g00009.1,FANhyb_icon00013603_a.1.g00001.1,FANhyb_rscf00000001.1.g00001.1,FANhyb_rscf00000001.1.g00002.1,FANhyb_rscf00000231.1.g00002.1,FANhyb_rscf00000416.1.g00002.1,XP_004287805.1,XP_004299336.1,XP_004300672.1,XP_004302636.1,XP_004310079.1,YP_004286087.1,YP_004286088.1,YP_004286090.1,YP_004286097.1,YP_004286108.1,YP_004286109.1,YP_004286132.1,YP_004286153.1,FANhyb_rscf00000…
4	GO:0030117	membrane coat	Cellular Component	1	XP_004295773.1
4	GO:0005774	vacuolar membrane	Cellular Component	9	FANhyb_rscf00001104.1.g00003.1,XP_004291186.1,FANhyb_rscf00000261.1.g00009.1,XP_004307846.1,XP_011468207.1,FANhyb_rscf00000251.1.g00014.1,FANhyb_rscf00000383.1.g00002.1,XP_004300275.1,XP_004303813.1
4	GO:0030658	transport vesicle membrane	Cellular Component	1	XP_004295773.1
4	GO:0030660	Golgi-associated vesicle membrane	Cellular Component	1	XP_004295773.1
4	GO:0030662	coated vesicle membrane	Cellular Component	1	XP_004295773.1
4	GO:0070013	intracellular organelle lumen	Cellular Component	14	FANhyb_rscf00001581.1.g00003.1,FANhyb_rscf00000125.1.g00013.1,XP_004288550.1,XP_004295127.1,FANhyb_rscf00000295.1.g00005.1,XP_004306981.1,XP_004296683.1,FANhyb_rscf00000686.1.g00005.1,XP_004302471.1,XP_004294179.1,XP_004296687.1,XP_004303601.1,XP_004308094.1,XP_011467028.1
4	GO:0000786	nucleosome	Cellular Component	9	FANhyb_rscf00000173.1.g00014.1,FANhyb_rscf00000294.1.g00011.1,FANhyb_rscf00000295.1.g00005.1,FANhyb_rscf00000686.1.g00005.1,FANhyb_rscf00006857.1.g00001.1,XP_004287213.1,XP_004287377.1,XP_004302471.1,XP_011461273.1
4	GO:0005846	nuclear cap binding complex	Cellular Component	1	XP_004291754.1
4	GO:0000347	THO complex	Cellular Component	2	XP_004300454.1,XP_011458268.1
4	GO:0005643	nuclear pore	Cellular Component	1	XP_004310064.1
4	GO:0005849	mRNA cleavage factor complex	Cellular Component	1	XP_004308094.1
4	GO:0005875	microtubule associated complex	Cellular Component	1	FANhyb_rscf00000347.1.g00008.1
4	GO:0031082	BLOC complex	Cellular Component	1	FANhyb_icon00005685_a.1.g00001.1
4	GO:0033588	Elongator holoenzyme complex	Cellular Component	1	XP_011468400.1
4	GO:0035145	exon-exon junction complex	Cellular Component	1	XP_004306981.1
4	GO:0035267	NuA4 histone acetyltransferase complex	Cellular Component	1	XP_004294179.1
4	GO:0042555	MCM complex	Cellular Component	2	XP_004300454.1,XP_011458268.1
4	GO:0043564	Ku70:Ku80 complex	Cellular Component	1	XP_004296683.1
4	GO:0045239	tricarboxylic acid cycle enzyme complex	Cellular Component	1	FANhyb_rscf00000286.1.g00003.1
4	GO:0097361	CIA complex	Cellular Component	1	XP_004302992.1
4	GO:0098798	mitochondrial protein complex	Cellular Component	1	XP_004303839.1
4	GO:0000015	phosphopyruvate hydratase complex	Cellular Component	1	XP_011460910.1
4	GO:0033202	DNA helicase complex	Cellular Component	1	XP_004294179.1
4	GO:0071013	catalytic step 2 spliceosome	Cellular Component	2	FANhyb_rscf00000522.1.g00007.1,XP_004296479.1
4	GO:1904949	ATPase complex	Cellular Component	1	XP_004294179.1
4	GO:1905348	endonuclease complex	Cellular Component	1	XP_011467028.1
4	GO:1990234	transferase complex	Cellular Component	4	FANhyb_rscf00000286.1.g00003.1,XP_004294179.1,XP_004296687.1,XP_004303601.1
4	GO:0030529	intracellular ribonucleoprotein complex	Cellular Component	47	FANhyb_rscf00000157.1.g00010.1,FANhyb_rscf00000308.1.g00011.1,FANhyb_rscf00000697.1.g00007.1,FANhyb_rscf00000898.1.g00005.1,FANhyb_rscf00001010.1.g00003.1,FANhyb_rscf00001692.1.g00001.1,FANhyb_rscf00005274.1.g00001.1,XP_004288169.1,XP_004289795.1,XP_004291214.1,XP_004294612.1,XP_004299366.1,XP_004299660.1,XP_004303828.1,XP_004306930.1,XP_004307456.1,XP_004308073.1,FANhyb_rscf00000195.1.g00003.1,X…
4	GO:0043231	intracellular membrane-bounded organelle	Cellular Component	191	FANhyb_rscf00000001.1.g00051.1,FANhyb_rscf00000177.1.g00009.1,FANhyb_rscf00000286.1.g00003.1,FANhyb_rscf00000416.1.g00002.1,FANhyb_rscf00005365.1.g00001.1,FANhyb_rscf00005989.1.g00001.1,XP_004291571.1,XP_004299147.1,XP_004306814.1,YP_004286153.1,FANhyb_rscf00000325.1.g00003.1,FANhyb_icon00001817_a.1.g00001.1,FANhyb_rscf00000855.1.g00004.1,FANhyb_rscf00001426.1.g00001.1,XP_004307223.1,XP_011469508…
4	GO:0031967	organelle envelope	Cellular Component	18	FANhyb_rscf00000031.1.g00016.1,XP_004290445.1,XP_004297634.1,XP_011459596.1,FANhyb_rscf00000416.1.g00002.1,FANhyb_rscf00001104.1.g00003.1,FANhyb_rscf00005365.1.g00001.1,XP_004287805.1,XP_004287964.1,XP_004291571.1,XP_004303813.1,XP_011468213.1,XP_004310064.1,FANhyb_rscf00000032.1.g00011.1,FANhyb_rscf00000033.1.g00008.1,XP_011458986.1,XP_004295148.1,XP_004303839.1
4	GO:0031982	vesicle	Cellular Component	5	FANhyb_rscf00000383.1.g00002.1,XP_004300275.1,XP_004302648.1,XP_004295773.1,FANhyb_rscf00001426.1.g00001.1
4	GO:0031984	organelle subcompartment	Cellular Component	27	FANhyb_rscf00000210.1.g00002.1,FANhyb_rscf00000420.1.g00006.1,XP_004290445.1,XP_004299673.1,XP_004307637.1,FANhyb_rscf00000383.1.g00002.1,XP_004300275.1,YP_004286153.1,FANhyb_icon00013603_a.1.g00001.1,FANhyb_rscf00000001.1.g00001.1,FANhyb_rscf00000001.1.g00002.1,FANhyb_rscf00000231.1.g00002.1,FANhyb_rscf00000416.1.g00002.1,XP_004287805.1,XP_004299336.1,XP_004300672.1,XP_004302636.1,XP_004310079.1…
4	GO:0043232	intracellular non-membrane-bounded organelle	Cellular Component	64	FANhyb_rscf00000157.1.g00010.1,FANhyb_rscf00000308.1.g00011.1,FANhyb_rscf00000697.1.g00007.1,FANhyb_rscf00000898.1.g00005.1,FANhyb_rscf00001010.1.g00003.1,FANhyb_rscf00001692.1.g00001.1,FANhyb_rscf00005274.1.g00001.1,XP_004288169.1,XP_004289795.1,XP_004291214.1,XP_004294612.1,XP_004299366.1,XP_004299660.1,XP_004303828.1,XP_004306930.1,XP_004307456.1,XP_004308073.1,FANhyb_rscf00000195.1.g00003.1,X…
4	GO:0097708	intracellular vesicle	Cellular Component	4	FANhyb_rscf00000383.1.g00002.1,XP_004300275.1,XP_004302648.1,XP_004295773.1
4	GO:0031301	integral component of organelle membrane	Cellular Component	1	XP_004295148.1
4	GO:0098573	intrinsic component of mitochondrial membrane	Cellular Component	1	XP_004295148.1
4	GO:0044391	ribosomal subunit	Cellular Component	13	FANhyb_rscf00000023.1.g00009.1,XP_004296676.1,FANhyb_rscf00000087.1.g00004.1,FANhyb_icon00042639_a.1.g00001.1,FANhyb_icon14422311_s.1.g00001.1,FANhyb_rscf00000565.1.g00004.1,FANhyb_rscf00005319.1.g00001.1,XP_004287511.1,XP_004298777.1,XP_004305372.2,FANhyb_rscf00001708.1.g00002.1,FANhyb_rscf00005750.1.g00001.1,XP_004308170.1
4	GO:0044427	chromosomal part	Cellular Component	13	FANhyb_rscf00000890.1.g00004.1,FANhyb_rscf00000173.1.g00014.1,FANhyb_rscf00000294.1.g00011.1,FANhyb_rscf00000295.1.g00005.1,FANhyb_rscf00000686.1.g00005.1,FANhyb_rscf00006857.1.g00001.1,XP_004287213.1,XP_004287377.1,XP_004302471.1,XP_011461273.1,XP_004296683.1,XP_004287513.1,XP_004294179.1
4	GO:0044428	nuclear part	Cellular Component	24	XP_004300454.1,XP_011458268.1,XP_004310064.1,FANhyb_rscf00000295.1.g00005.1,XP_004306981.1,FANhyb_rscf00000125.1.g00013.1,XP_004288550.1,XP_004295127.1,XP_004296683.1,XP_004287907.1,XP_004299788.1,XP_004302263.1,FANhyb_rscf00000522.1.g00007.1,XP_004296479.1,XP_004296687.1,XP_004303601.1,XP_004308094.1,XP_011467028.1,FANhyb_rscf00000686.1.g00005.1,XP_004302471.1,XP_004290803.1,XP_011470068.1,XP_00…
4	GO:0044429	mitochondrial part	Cellular Component	5	FANhyb_rscf00001581.1.g00003.1,FANhyb_rscf00000033.1.g00008.1,XP_011458986.1,XP_004303839.1,XP_004295148.1
4	GO:0044430	cytoskeletal part	Cellular Component	3	FANhyb_rscf00000347.1.g00008.1,FANhyb_rscf00001571.1.g00001.1,FANhyb_rscf00000198.1.g00009.1
4	GO:0044431	Golgi apparatus part	Cellular Component	4	XP_004294339.1,XP_004295773.1,FANhyb_rscf00000383.1.g00002.1,XP_004300275.1
4	GO:0044432	endoplasmic reticulum part	Cellular Component	1	XP_004306946.1
4	GO:0044433	cytoplasmic vesicle part	Cellular Component	1	XP_004295773.1
4	GO:0044435	plastid part	Cellular Component	46	FANhyb_rscf00000031.1.g00016.1,XP_004290445.1,XP_004297634.1,XP_011459596.1,FANhyb_rscf00000032.1.g00011.1,FANhyb_rscf00000360.1.g00001.1,FANhyb_rscf00000130.1.g00005.1,FANhyb_rscf00001989.1.g00001.1,XP_004287298.1,XP_004288389.1,XP_004289497.1,XP_004297733.1,XP_004299015.1,XP_004299713.1,XP_004303291.1,FANhyb_rscf00000416.1.g00002.1,FANhyb_rscf00001104.1.g00003.1,FANhyb_rscf00005365.1.g00001.1,X…
4	GO:0044437	vacuolar part	Cellular Component	9	FANhyb_rscf00000261.1.g00009.1,XP_004307846.1,XP_011468207.1,FANhyb_rscf00000251.1.g00014.1,FANhyb_rscf00000383.1.g00002.1,XP_004300275.1,XP_004303813.1,FANhyb_rscf00001104.1.g00003.1,XP_004291186.1
4	GO:0016021	integral component of membrane	Cellular Component	93	FANhyb_rscf00000251.1.g00014.1,FANhyb_rscf00001243.1.g00002.1,XP_004296457.1,XP_004302154.1,FANhyb_rscf00000001.1.g00002.1,XP_004295148.1,FANhyb_icon00004976_a.1.g00001.1,FANhyb_icon00013603_a.1.g00001.1,FANhyb_icon16846536_o.1.g00001.1,FANhyb_rscf00000001.1.g00001.1,FANhyb_rscf00000001.1.g00005.1,FANhyb_rscf00000014.1.g00007.1,FANhyb_rscf00000033.1.g00008.1,FANhyb_rscf00000049.1.g00028.1,FANhyb_…
4	GO:0031225	anchored component of membrane	Cellular Component	1	FANhyb_rscf00004708.1.g00001.1
4	GO:0031226	intrinsic component of plasma membrane	Cellular Component	5	FANhyb_rscf00004708.1.g00001.1,FANhyb_rscf00000251.1.g00014.1,FANhyb_rscf00001243.1.g00002.1,XP_004296457.1,XP_004302154.1
4	GO:0031360	intrinsic component of thylakoid membrane	Cellular Component	1	FANhyb_rscf00000001.1.g00002.1
4	GO:0098800	inner mitochondrial membrane protein complex	Cellular Component	1	XP_004303839.1
4	GO:0098797	plasma membrane protein complex	Cellular Component	1	XP_004295773.1
4	GO:0016469	proton-transporting two-sector ATPase complex	Cellular Component	11	XP_004303839.1,FANhyb_rscf00000261.1.g00009.1,XP_004307846.1,XP_011468207.1,XP_004303813.1,YP_004286088.1,YP_004286090.1,YP_004286109.1,FANhyb_rscf00000045.1.g00003.1,YP_004286087.1,YP_004286108.1
4	GO:0033177	proton-transporting two-sector ATPase complex, proton-transporting domain	Cellular Component	4	YP_004286088.1,YP_004286090.1,YP_004286109.1,FANhyb_rscf00000261.1.g00009.1
4	GO:0033178	proton-transporting two-sector ATPase complex, catalytic domain	Cellular Component	8	XP_004303813.1,FANhyb_rscf00000045.1.g00003.1,YP_004286087.1,YP_004286108.1,YP_004286109.1,XP_004307846.1,XP_011468207.1,XP_004303839.1
4	GO:0030132	clathrin coat of coated pit	Cellular Component	1	XP_004295773.1
4	GO:0005783	endoplasmic reticulum	Cellular Component	8	XP_004306946.1,FANhyb_rscf00000055.1.g00013.1,FANhyb_rscf00000124.1.g00005.1,FANhyb_rscf00000654.1.g00001.1,XP_004302701.1,XP_004307223.1,FANhyb_rscf00000192.1.g00014.1,XP_004299741.1
4	GO:0005635	nuclear envelope	Cellular Component	1	XP_004310064.1
4	GO:0005768	endosome	Cellular Component	3	FANhyb_rscf00000383.1.g00002.1,XP_004300275.1,XP_004302648.1
4	GO:0005794	Golgi apparatus	Cellular Component	12	XP_004294339.1,FANhyb_rscf00000383.1.g00002.1,XP_004300275.1,XP_004295773.1,FANhyb_rscf00000251.1.g00014.1,FANhyb_rscf00001104.1.g00003.1,XP_004288005.1,XP_004302648.1,XP_004303813.1,XP_004307653.1,XP_004307846.1,XP_011468207.1
4	GO:0030133	transport vesicle	Cellular Component	1	XP_004295773.1
4	GO:0005618	cell wall	Cellular Component	14	FANhyb_rscf00000643.1.g00005.1,FANhyb_rscf00001104.1.g00003.1,XP_004294572.1,XP_004304671.2,FANhyb_icon00012405_a.1.g00001.1,FANhyb_rscf00001263.1.g00002.1,XP_004287395.1,XP_004290441.1,XP_004301317.1,XP_004302315.1,XP_004303813.1,XP_011460622.1,FANhyb_rscf00001264.1.g00001.1,XP_004302749.1
4	GO:0120025	plasma membrane bounded cell projection	Cellular Component	1	XP_004290921.1
4	GO:0005737	cytoplasm	Cellular Component	214	FANhyb_rscf00000049.1.g00003.1,FANhyb_rscf00000272.1.g00008.1,FANhyb_rscf00000555.1.g00007.1,FANhyb_rscf00001018.1.g00005.1,XP_004289881.1,XP_004291559.1,XP_004299485.1,XP_004307915.1,FANhyb_rscf00000198.1.g00009.1,XP_011460910.1,XP_004294339.1,FANhyb_icon00042639_a.1.g00001.1,FANhyb_icon14422311_s.1.g00001.1,FANhyb_rscf00000565.1.g00004.1,FANhyb_rscf00005319.1.g00001.1,XP_004287511.1,XP_00429877…
4	GO:0045263	proton-transporting ATP synthase complex, coupling factor F(o)	Cellular Component	3	YP_004286088.1,YP_004286090.1,YP_004286109.1
4	GO:0009579	thylakoid	Cellular Component	37	FANhyb_rscf00000210.1.g00002.1,FANhyb_rscf00000488.1.g00009.1,XP_004294359.1,FANhyb_rscf00000420.1.g00006.1,XP_004290445.1,XP_004299673.1,XP_004307637.1,YP_004286153.1,FANhyb_icon00013603_a.1.g00001.1,FANhyb_rscf00000001.1.g00001.1,FANhyb_rscf00000001.1.g00002.1,FANhyb_rscf00000231.1.g00002.1,FANhyb_rscf00000416.1.g00002.1,XP_004287805.1,XP_004299336.1,XP_004300672.1,XP_004302636.1,XP_004310079.1…
4	GO:0030880	RNA polymerase complex	Cellular Component	2	XP_004296687.1,XP_004303601.1
4	GO:0031248	protein acetyltransferase complex	Cellular Component	1	XP_004294179.1
4	GO:0044436	thylakoid part	Cellular Component	28	FANhyb_rscf00000278.1.g00009.1,XP_004287805.1,XP_004299673.1,XP_004307637.1,FANhyb_icon00013603_a.1.g00001.1,FANhyb_rscf00000001.1.g00005.1,FANhyb_rscf00000231.1.g00002.1,FANhyb_rscf00001375.1.g00001.1,XP_004300672.1,XP_004302636.1,XP_004310079.1,YP_004286153.1,FANhyb_rscf00000001.1.g00001.1,YP_004286097.1,FANhyb_rscf00000001.1.g00002.1,FANhyb_rscf00000962.1.g00002.1,XP_004293472.1,FANhyb_rscf000…
4	GO:0044444	cytoplasmic part	Cellular Component	186	FANhyb_rscf00000001.1.g00051.1,FANhyb_rscf00000177.1.g00009.1,FANhyb_rscf00000286.1.g00003.1,FANhyb_rscf00000416.1.g00002.1,FANhyb_rscf00005365.1.g00001.1,FANhyb_rscf00005989.1.g00001.1,XP_004291571.1,XP_004299147.1,XP_004306814.1,YP_004286153.1,FANhyb_rscf00000325.1.g00003.1,FANhyb_icon00001817_a.1.g00001.1,FANhyb_rscf00000855.1.g00004.1,FANhyb_rscf00001426.1.g00001.1,XP_004307223.1,XP_011469508…
4	GO:0045259	proton-transporting ATP synthase complex	Cellular Component	7	YP_004286088.1,YP_004286090.1,YP_004286109.1,FANhyb_rscf00000045.1.g00003.1,YP_004286087.1,YP_004286108.1,XP_004303839.1
4	GO:0045261	proton-transporting ATP synthase complex, catalytic core F(1)	Cellular Component	5	XP_004303839.1,FANhyb_rscf00000045.1.g00003.1,YP_004286087.1,YP_004286108.1,YP_004286109.1
4	GO:0005960	glycine cleavage complex	Cellular Component	1	FANhyb_rscf00007251.1.g00001.1
4	GO:0045240	dihydrolipoyl dehydrogenase complex	Cellular Component	1	FANhyb_rscf00000286.1.g00003.1
4	GO:0099512	supramolecular fiber	Cellular Component	1	FANhyb_rscf00001571.1.g00001.1
5	GO:0005741	mitochondrial outer membrane	Cellular Component	1	XP_004295148.1
5	GO:0030659	cytoplasmic vesicle membrane	Cellular Component	1	XP_004295773.1
5	GO:0005743	mitochondrial inner membrane	Cellular Component	3	XP_004303839.1,FANhyb_rscf00000033.1.g00008.1,XP_011458986.1
5	GO:0000139	Golgi membrane	Cellular Component	1	XP_004294339.1
5	GO:0009522	photosystem I	Cellular Component	8	FANhyb_icon00013603_a.1.g00001.1,FANhyb_rscf00000001.1.g00005.1,FANhyb_rscf00000231.1.g00002.1,FANhyb_rscf00001375.1.g00001.1,XP_004300672.1,XP_004302636.1,XP_004310079.1,YP_004286153.1
5	GO:0009523	photosystem II	Cellular Component	3	FANhyb_rscf00000278.1.g00009.1,FANhyb_rscf00000001.1.g00001.1,YP_004286097.1
5	GO:0055035	plastid thylakoid membrane	Cellular Component	18	FANhyb_icon00013603_a.1.g00001.1,FANhyb_rscf00000001.1.g00001.1,FANhyb_rscf00000001.1.g00002.1,FANhyb_rscf00000231.1.g00002.1,FANhyb_rscf00000416.1.g00002.1,XP_004287805.1,XP_004299336.1,XP_004300672.1,XP_004302636.1,XP_004310079.1,YP_004286087.1,YP_004286088.1,YP_004286090.1,YP_004286097.1,YP_004286108.1,YP_004286109.1,YP_004286132.1,YP_004286153.1
5	GO:0030118	clathrin coat	Cellular Component	1	XP_004295773.1
5	GO:0030120	vesicle coat	Cellular Component	1	XP_004295773.1
5	GO:0009705	plant-type vacuole membrane	Cellular Component	2	FANhyb_rscf00001104.1.g00003.1,XP_004291186.1
5	GO:0016471	vacuolar proton-transporting V-type ATPase complex	Cellular Component	3	FANhyb_rscf00000261.1.g00009.1,XP_004307846.1,XP_011468207.1
5	GO:0012510	trans-Golgi network transport vesicle membrane	Cellular Component	1	XP_004295773.1
5	GO:0030665	clathrin-coated vesicle membrane	Cellular Component	1	XP_004295773.1
5	GO:0005759	mitochondrial matrix	Cellular Component	1	FANhyb_rscf00001581.1.g00003.1
5	GO:0031981	nuclear lumen	Cellular Component	13	FANhyb_rscf00000295.1.g00005.1,XP_004306981.1,XP_004296683.1,FANhyb_rscf00000686.1.g00005.1,XP_004302471.1,XP_004294179.1,XP_004296687.1,XP_004303601.1,XP_004308094.1,XP_011467028.1,FANhyb_rscf00000125.1.g00013.1,XP_004288550.1,XP_004295127.1
5	GO:0005871	kinesin complex	Cellular Component	1	FANhyb_rscf00000347.1.g00008.1
5	GO:0031083	BLOC-1 complex	Cellular Component	1	FANhyb_icon00005685_a.1.g00001.1
5	GO:0031011	Ino80 complex	Cellular Component	1	XP_004294179.1
5	GO:0070603	SWI/SNF superfamily-type complex	Cellular Component	1	XP_004294179.1
5	GO:1902555	endoribonuclease complex	Cellular Component	1	XP_011467028.1
5	GO:0045252	oxoglutarate dehydrogenase complex	Cellular Component	1	FANhyb_rscf00000286.1.g00003.1
5	GO:0061695	transferase complex, transferring phosphorus-containing groups	Cellular Component	2	XP_004296687.1,XP_004303601.1
5	GO:1902493	acetyltransferase complex	Cellular Component	1	XP_004294179.1
5	GO:0030532	small nuclear ribonucleoprotein complex	Cellular Component	5	FANhyb_rscf00000522.1.g00007.1,XP_004287907.1,XP_004290803.1,XP_011470068.1,XP_004296479.1
5	GO:0005840	ribosome	Cellular Component	34	FANhyb_rscf00005365.1.g00001.1,XP_004291571.1,FANhyb_icon00042639_a.1.g00001.1,FANhyb_icon14422311_s.1.g00001.1,FANhyb_rscf00000565.1.g00004.1,FANhyb_rscf00005319.1.g00001.1,XP_004287511.1,XP_004298777.1,XP_004305372.2,FANhyb_rscf00001708.1.g00002.1,FANhyb_rscf00005750.1.g00001.1,XP_004308170.1,FANhyb_rscf00000023.1.g00009.1,XP_004296676.1,FANhyb_rscf00000087.1.g00004.1,FANhyb_rscf00000157.1.g000…
5	GO:0005681	spliceosomal complex	Cellular Component	5	XP_004287907.1,XP_004299788.1,XP_004302263.1,FANhyb_rscf00000522.1.g00007.1,XP_004296479.1
5	GO:0030677	ribonuclease P complex	Cellular Component	1	XP_011467028.1
5	GO:0030684	preribosome	Cellular Component	1	XP_004306712.1
5	GO:0035770	ribonucleoprotein granule	Cellular Component	2	XP_011459107.1,XP_004296687.1
5	GO:0005739	mitochondrion	Cellular Component	16	XP_004303839.1,FANhyb_rscf00000033.1.g00008.1,XP_011458986.1,FANhyb_rscf00001581.1.g00003.1,XP_004295148.1,FANhyb_rscf00000001.1.g00051.1,FANhyb_rscf00000177.1.g00009.1,FANhyb_rscf00000286.1.g00003.1,FANhyb_rscf00000416.1.g00002.1,FANhyb_rscf00005365.1.g00001.1,FANhyb_rscf00005989.1.g00001.1,XP_004291571.1,XP_004299147.1,XP_004306814.1,YP_004286153.1,FANhyb_rscf00000325.1.g00003.1
5	GO:0005773	vacuole	Cellular Component	15	XP_004303813.1,XP_004307846.1,XP_011468207.1,FANhyb_rscf00001104.1.g00003.1,XP_004288649.1,XP_004291186.1,FANhyb_rscf00000261.1.g00009.1,FANhyb_rscf00000251.1.g00014.1,FANhyb_rscf00000383.1.g00002.1,XP_004300275.1,FANhyb_icon00001817_a.1.g00001.1,FANhyb_rscf00000855.1.g00004.1,FANhyb_rscf00001426.1.g00001.1,XP_004307223.1,XP_011469508.1
5	GO:0005634	nucleus	Cellular Component	75	XP_004299114.1,XP_004287907.1,XP_004300454.1,XP_011458268.1,XP_004296683.1,FANhyb_rscf00000295.1.g00005.1,FANhyb_rscf00000686.1.g00005.1,XP_004302471.1,XP_004310064.1,XP_011467028.1,XP_004296687.1,XP_004303601.1,FANhyb_rscf00000522.1.g00007.1,XP_004290803.1,XP_011470068.1,XP_004296479.1,XP_004306981.1,XP_004308094.1,XP_004294179.1,FANhyb_rscf00000125.1.g00013.1,XP_004288550.1,XP_004295127.1,XP_00…
5	GO:0005793	endoplasmic reticulum-Golgi intermediate compartment	Cellular Component	1	XP_004300063.1
5	GO:0009536	plastid	Cellular Component	81	FANhyb_icon00000422_a.1.g00001.1,FANhyb_icon00001817_a.1.g00001.1,FANhyb_rscf00000001.1.g00003.1,FANhyb_rscf00000060.1.g00019.1,FANhyb_rscf00000069.1.g00003.1,FANhyb_rscf00000177.1.g00009.1,FANhyb_rscf00000251.1.g00001.1,FANhyb_rscf00001046.1.g00002.1,FANhyb_rscf00003770.1.g00001.1,XP_004287077.1,XP_004287395.1,XP_004288103.1,XP_004293389.1,XP_004294359.1,XP_004300075.1,XP_004300170.1,XP_00430020…
5	GO:0042579	microbody	Cellular Component	4	FANhyb_rscf00000872.1.g00006.1,XP_004287395.1,XP_004295070.1,XP_004289711.1
5	GO:0005740	mitochondrial envelope	Cellular Component	4	FANhyb_rscf00000033.1.g00008.1,XP_011458986.1,XP_004295148.1,XP_004303839.1
5	GO:0009526	plastid envelope	Cellular Component	13	FANhyb_rscf00000416.1.g00002.1,FANhyb_rscf00001104.1.g00003.1,FANhyb_rscf00005365.1.g00001.1,XP_004287805.1,XP_004287964.1,XP_004291571.1,XP_004303813.1,XP_011468213.1,FANhyb_rscf00000032.1.g00011.1,FANhyb_rscf00000031.1.g00016.1,XP_004290445.1,XP_004297634.1,XP_011459596.1
5	GO:0031976	plastid thylakoid	Cellular Component	23	FANhyb_rscf00000210.1.g00002.1,FANhyb_rscf00000420.1.g00006.1,XP_004290445.1,XP_004299673.1,XP_004307637.1,YP_004286153.1,FANhyb_icon00013603_a.1.g00001.1,FANhyb_rscf00000001.1.g00001.1,FANhyb_rscf00000001.1.g00002.1,FANhyb_rscf00000231.1.g00002.1,FANhyb_rscf00000416.1.g00002.1,XP_004287805.1,XP_004299336.1,XP_004300672.1,XP_004302636.1,XP_004310079.1,YP_004286087.1,YP_004286088.1,YP_004286090.1,…
5	GO:0098791	Golgi subcompartment	Cellular Component	3	XP_004294339.1,FANhyb_rscf00000383.1.g00002.1,XP_004300275.1
5	GO:0098827	endoplasmic reticulum subcompartment	Cellular Component	1	XP_004306946.1
5	GO:0005694	chromosome	Cellular Component	17	XP_004287513.1,XP_004296683.1,FANhyb_rscf00000890.1.g00004.1,FANhyb_rscf00000173.1.g00014.1,FANhyb_rscf00000294.1.g00011.1,FANhyb_rscf00000295.1.g00005.1,FANhyb_rscf00000686.1.g00005.1,FANhyb_rscf00006857.1.g00001.1,XP_004287213.1,XP_004287377.1,XP_004302471.1,XP_011461273.1,XP_004294179.1,FANhyb_icon00028103_a.1.g00001.1,FANhyb_rscf00000222.1.g00004.1,XP_004290706.1,XP_004302064.1
5	GO:0005730	nucleolus	Cellular Component	4	XP_011467028.1,XP_004303601.1,FANhyb_rscf00000295.1.g00005.1,XP_004306981.1
5	GO:0005811	lipid droplet	Cellular Component	1	FANhyb_icon00005044_a.1.g00001.1
5	GO:0005856	cytoskeleton	Cellular Component	5	FANhyb_rscf00000198.1.g00009.1,FANhyb_rscf00001571.1.g00001.1,FANhyb_rscf00000347.1.g00008.1,FANhyb_icon00054238_a.1.g00001.1,XP_004290829.1
5	GO:0031410	cytoplasmic vesicle	Cellular Component	4	FANhyb_rscf00000383.1.g00002.1,XP_004300275.1,XP_004302648.1,XP_004295773.1
5	GO:0032592	integral component of mitochondrial membrane	Cellular Component	1	XP_004295148.1
5	GO:0031306	intrinsic component of mitochondrial outer membrane	Cellular Component	1	XP_004295148.1
5	GO:0015934	large ribosomal subunit	Cellular Component	9	FANhyb_icon00042639_a.1.g00001.1,FANhyb_icon14422311_s.1.g00001.1,FANhyb_rscf00000565.1.g00004.1,FANhyb_rscf00005319.1.g00001.1,XP_004287511.1,XP_004298777.1,XP_004305372.2,FANhyb_rscf00000023.1.g00009.1,XP_004296676.1
5	GO:0015935	small ribosomal subunit	Cellular Component	4	FANhyb_rscf00001708.1.g00002.1,FANhyb_rscf00005750.1.g00001.1,XP_004308170.1,FANhyb_rscf00000087.1.g00004.1
5	GO:0000785	chromatin	Cellular Component	11	FANhyb_rscf00000173.1.g00014.1,FANhyb_rscf00000294.1.g00011.1,FANhyb_rscf00000295.1.g00005.1,FANhyb_rscf00000686.1.g00005.1,FANhyb_rscf00006857.1.g00001.1,XP_004287213.1,XP_004287377.1,XP_004302471.1,XP_011461273.1,XP_004294179.1,FANhyb_rscf00000890.1.g00004.1
5	GO:0044454	nuclear chromosome part	Cellular Component	5	XP_004296683.1,FANhyb_rscf00000295.1.g00005.1,FANhyb_rscf00000686.1.g00005.1,XP_004302471.1,XP_004294179.1
5	GO:0098687	chromosomal region	Cellular Component	2	XP_004287513.1,XP_004296683.1
5	GO:0000228	nuclear chromosome	Cellular Component	5	XP_004296683.1,FANhyb_rscf00000295.1.g00005.1,FANhyb_rscf00000686.1.g00005.1,XP_004302471.1,XP_004294179.1
5	GO:0005654	nucleoplasm	Cellular Component	5	XP_004296687.1,XP_004303601.1,XP_004308094.1,XP_004306981.1,XP_004294179.1
5	GO:0044451	nucleoplasm part	Cellular Component	5	XP_004296687.1,XP_004303601.1,XP_004308094.1,XP_004306981.1,XP_004294179.1
5	GO:0044452	nucleolar part	Cellular Component	2	XP_011467028.1,XP_004303601.1
5	GO:0055029	nuclear DNA-directed RNA polymerase complex	Cellular Component	2	XP_004296687.1,XP_004303601.1
5	GO:0099513	polymeric cytoskeletal fiber	Cellular Component	1	FANhyb_rscf00001571.1.g00001.1
5	GO:0005798	Golgi-associated vesicle	Cellular Component	1	XP_004295773.1
5	GO:0030130	clathrin coat of trans-Golgi network vesicle	Cellular Component	1	XP_004295773.1
5	GO:0009532	plastid stroma	Cellular Component	8	FANhyb_rscf00000032.1.g00011.1,FANhyb_rscf00000872.1.g00006.1,FANhyb_rscf00000929.1.g00002.1,FANhyb_rscf00005365.1.g00001.1,XP_004287805.1,XP_004291571.1,XP_004307439.1,YP_004286153.1
5	GO:0010319	stromule	Cellular Component	1	FANhyb_rscf00000032.1.g00011.1
5	GO:0043036	starch grain	Cellular Component	1	FANhyb_rscf00000360.1.g00001.1
5	GO:0044434	chloroplast part	Cellular Component	46	FANhyb_rscf00000210.1.g00002.1,FANhyb_rscf00000420.1.g00006.1,XP_004290445.1,XP_004299673.1,XP_004307637.1,FANhyb_icon00013603_a.1.g00001.1,FANhyb_rscf00000001.1.g00001.1,FANhyb_rscf00000001.1.g00002.1,FANhyb_rscf00000231.1.g00002.1,FANhyb_rscf00000416.1.g00002.1,XP_004287805.1,XP_004299336.1,XP_004300672.1,XP_004302636.1,XP_004310079.1,YP_004286087.1,YP_004286088.1,YP_004286090.1,YP_004286097.1,…
5	GO:0000220	vacuolar proton-transporting V-type ATPase, V0 domain	Cellular Component	1	FANhyb_rscf00000261.1.g00009.1
5	GO:0000221	vacuolar proton-transporting V-type ATPase, V1 domain	Cellular Component	2	XP_004307846.1,XP_011468207.1
5	GO:0005887	integral component of plasma membrane	Cellular Component	4	FANhyb_rscf00000251.1.g00014.1,FANhyb_rscf00001243.1.g00002.1,XP_004296457.1,XP_004302154.1
5	GO:0031361	integral component of thylakoid membrane	Cellular Component	1	FANhyb_rscf00000001.1.g00002.1
5	GO:0046658	anchored component of plasma membrane	Cellular Component	1	FANhyb_rscf00004708.1.g00001.1
5	GO:0000275	mitochondrial proton-transporting ATP synthase complex, catalytic core F(1)	Cellular Component	1	XP_004303839.1
5	GO:0005753	mitochondrial proton-transporting ATP synthase complex	Cellular Component	1	XP_004303839.1
5	GO:0033176	proton-transporting V-type ATPase complex	Cellular Component	4	XP_004303813.1,FANhyb_rscf00000261.1.g00009.1,XP_004307846.1,XP_011468207.1
5	GO:0033179	proton-transporting V-type ATPase, V0 domain	Cellular Component	1	FANhyb_rscf00000261.1.g00009.1
5	GO:0033180	proton-transporting V-type ATPase, V1 domain	Cellular Component	3	XP_004307846.1,XP_011468207.1,XP_004303813.1
5	GO:0030140	trans-Golgi network transport vesicle	Cellular Component	1	XP_004295773.1
5	GO:0009505	plant-type cell wall	Cellular Component	4	FANhyb_rscf00000643.1.g00005.1,FANhyb_rscf00001104.1.g00003.1,XP_004294572.1,XP_004304671.2
5	GO:0090406	pollen tube	Cellular Component	1	XP_004290921.1
5	GO:0000428	DNA-directed RNA polymerase complex	Cellular Component	2	XP_004296687.1,XP_004303601.1
5	GO:0000123	histone acetyltransferase complex	Cellular Component	1	XP_004294179.1
5	GO:0031977	thylakoid lumen	Cellular Component	2	XP_004287805.1,XP_004299673.1
5	GO:0005829	cytosol	Cellular Component	46	XP_011460910.1,FANhyb_icon00042639_a.1.g00001.1,FANhyb_icon14422311_s.1.g00001.1,FANhyb_rscf00000565.1.g00004.1,FANhyb_rscf00005319.1.g00001.1,XP_004287511.1,XP_004298777.1,XP_004305372.2,FANhyb_rscf00001708.1.g00002.1,FANhyb_rscf00005750.1.g00001.1,XP_004308170.1,FANhyb_rscf00005365.1.g00001.1,XP_004291571.1,FANhyb_icon00005685_a.1.g00001.1,XP_004302992.1,FANhyb_icon20224439_s.1.g00001.1,FANhyb_…
5	GO:0036464	cytoplasmic ribonucleoprotein granule	Cellular Component	2	XP_004296687.1,XP_011459107.1
5	GO:0044445	cytosolic part	Cellular Component	15	XP_011460910.1,FANhyb_icon00042639_a.1.g00001.1,FANhyb_icon14422311_s.1.g00001.1,FANhyb_rscf00000565.1.g00004.1,FANhyb_rscf00005319.1.g00001.1,XP_004287511.1,XP_004298777.1,XP_004305372.2,FANhyb_rscf00001708.1.g00002.1,FANhyb_rscf00005750.1.g00001.1,XP_004308170.1,FANhyb_rscf00005365.1.g00001.1,XP_004291571.1,XP_004302992.1,FANhyb_icon00005685_a.1.g00001.1
6	GO:0009535	chloroplast thylakoid membrane	Cellular Component	18	FANhyb_icon00013603_a.1.g00001.1,FANhyb_rscf00000001.1.g00001.1,FANhyb_rscf00000001.1.g00002.1,FANhyb_rscf00000231.1.g00002.1,FANhyb_rscf00000416.1.g00002.1,XP_004287805.1,XP_004299336.1,XP_004300672.1,XP_004302636.1,XP_004310079.1,YP_004286087.1,YP_004286088.1,YP_004286090.1,YP_004286097.1,YP_004286108.1,YP_004286109.1,YP_004286132.1,YP_004286153.1
6	GO:0030125	clathrin vesicle coat	Cellular Component	1	XP_004295773.1
6	GO:0097346	INO80-type complex	Cellular Component	1	XP_004294179.1
6	GO:0097525	spliceosomal snRNP complex	Cellular Component	5	FANhyb_rscf00000522.1.g00007.1,XP_004287907.1,XP_004290803.1,XP_011470068.1,XP_004296479.1
6	GO:0022626	cytosolic ribosome	Cellular Component	12	FANhyb_icon00042639_a.1.g00001.1,FANhyb_icon14422311_s.1.g00001.1,FANhyb_rscf00000565.1.g00004.1,FANhyb_rscf00005319.1.g00001.1,XP_004287511.1,XP_004298777.1,XP_004305372.2,FANhyb_rscf00001708.1.g00002.1,FANhyb_rscf00005750.1.g00001.1,XP_004308170.1,FANhyb_rscf00005365.1.g00001.1,XP_004291571.1
6	GO:0005684	U2-type spliceosomal complex	Cellular Component	3	XP_004287907.1,FANhyb_rscf00000522.1.g00007.1,XP_004296479.1
6	GO:0071010	prespliceosome	Cellular Component	3	FANhyb_rscf00000522.1.g00007.1,XP_004287907.1,XP_004296479.1
6	GO:0071011	precatalytic spliceosome	Cellular Component	3	XP_004287907.1,XP_004299788.1,XP_004302263.1
6	GO:0030681	multimeric ribonuclease P complex	Cellular Component	1	XP_011467028.1
6	GO:0032040	small-subunit processome	Cellular Component	1	XP_004306712.1
6	GO:0000322	storage vacuole	Cellular Component	1	FANhyb_rscf00001104.1.g00003.1
6	GO:0000323	lytic vacuole	Cellular Component	1	XP_004288649.1
6	GO:0000325	plant-type vacuole	Cellular Component	5	FANhyb_rscf00001104.1.g00003.1,XP_004291186.1,XP_004303813.1,XP_004307846.1,XP_011468207.1
6	GO:0009507	chloroplast	Cellular Component	72	FANhyb_rscf00000031.1.g00016.1,FANhyb_rscf00000130.1.g00005.1,FANhyb_rscf00000360.1.g00001.1,FANhyb_rscf00001989.1.g00001.1,XP_004287298.1,XP_004288389.1,XP_004289497.1,XP_004297634.1,XP_004297733.1,XP_004299015.1,XP_004299713.1,XP_004303291.1,XP_011459596.1,YP_004286153.1,FANhyb_rscf00000210.1.g00002.1,FANhyb_rscf00000420.1.g00006.1,XP_004290445.1,XP_004299673.1,XP_004307637.1,FANhyb_icon0001360…
6	GO:0005777	peroxisome	Cellular Component	4	XP_004289711.1,FANhyb_rscf00000872.1.g00006.1,XP_004287395.1,XP_004295070.1
6	GO:0009941	chloroplast envelope	Cellular Component	8	FANhyb_rscf00000416.1.g00002.1,FANhyb_rscf00001104.1.g00003.1,FANhyb_rscf00005365.1.g00001.1,XP_004287805.1,XP_004287964.1,XP_004291571.1,XP_004303813.1,XP_011468213.1
6	GO:0009534	chloroplast thylakoid	Cellular Component	23	YP_004286153.1,FANhyb_icon00013603_a.1.g00001.1,FANhyb_rscf00000001.1.g00001.1,FANhyb_rscf00000001.1.g00002.1,FANhyb_rscf00000231.1.g00002.1,FANhyb_rscf00000416.1.g00002.1,XP_004287805.1,XP_004299336.1,XP_004300672.1,XP_004302636.1,XP_004310079.1,YP_004286087.1,YP_004286088.1,YP_004286090.1,YP_004286097.1,YP_004286108.1,YP_004286109.1,YP_004286132.1,FANhyb_rscf00000210.1.g00002.1,FANhyb_rscf00000…
6	GO:0005802	trans-Golgi network	Cellular Component	2	FANhyb_rscf00000383.1.g00002.1,XP_004300275.1
6	GO:0012511	monolayer-surrounded lipid storage body	Cellular Component	1	FANhyb_icon00005044_a.1.g00001.1
6	GO:0015630	microtubule cytoskeleton	Cellular Component	3	FANhyb_rscf00001571.1.g00001.1,FANhyb_rscf00000347.1.g00008.1,FANhyb_rscf00000198.1.g00009.1
6	GO:0030135	coated vesicle	Cellular Component	1	XP_004295773.1
6	GO:0031307	integral component of mitochondrial outer membrane	Cellular Component	1	XP_004295148.1
6	GO:0022625	cytosolic large ribosomal subunit	Cellular Component	7	FANhyb_icon00042639_a.1.g00001.1,FANhyb_icon14422311_s.1.g00001.1,FANhyb_rscf00000565.1.g00004.1,FANhyb_rscf00005319.1.g00001.1,XP_004287511.1,XP_004298777.1,XP_004305372.2
6	GO:0022627	cytosolic small ribosomal subunit	Cellular Component	3	FANhyb_rscf00001708.1.g00002.1,FANhyb_rscf00005750.1.g00001.1,XP_004308170.1
6	GO:0000790	nuclear chromatin	Cellular Component	4	XP_004294179.1,FANhyb_rscf00000295.1.g00005.1,FANhyb_rscf00000686.1.g00005.1,XP_004302471.1
6	GO:0000792	heterochromatin	Cellular Component	1	FANhyb_rscf00000295.1.g00005.1
6	GO:0000784	nuclear chromosome, telomeric region	Cellular Component	1	XP_004296683.1
6	GO:0000781	chromosome, telomeric region	Cellular Component	2	XP_004296683.1,XP_004287513.1
6	GO:0005665	DNA-directed RNA polymerase II, core complex	Cellular Component	2	XP_004296687.1,XP_004303601.1
6	GO:0005666	DNA-directed RNA polymerase III complex	Cellular Component	1	XP_004303601.1
6	GO:0016591	DNA-directed RNA polymerase II, holoenzyme	Cellular Component	2	XP_004296687.1,XP_004303601.1
6	GO:0016604	nuclear body	Cellular Component	1	XP_004306981.1
6	GO:0005655	nucleolar ribonuclease P complex	Cellular Component	1	XP_011467028.1
6	GO:0005736	DNA-directed RNA polymerase I complex	Cellular Component	1	XP_004303601.1
6	GO:0005874	microtubule	Cellular Component	1	FANhyb_rscf00001571.1.g00001.1
6	GO:0009570	chloroplast stroma	Cellular Component	8	YP_004286153.1,FANhyb_rscf00000032.1.g00011.1,FANhyb_rscf00000872.1.g00006.1,FANhyb_rscf00000929.1.g00002.1,FANhyb_rscf00005365.1.g00001.1,XP_004287805.1,XP_004291571.1,XP_004307439.1
6	GO:1902562	H4 histone acetyltransferase complex	Cellular Component	1	XP_004294179.1
6	GO:0000932	P-body	Cellular Component	1	XP_004296687.1
7	GO:0005682	U5 snRNP	Cellular Component	1	FANhyb_rscf00000522.1.g00007.1
7	GO:0005685	U1 snRNP	Cellular Component	4	FANhyb_rscf00000522.1.g00007.1,XP_004287907.1,XP_004290803.1,XP_011470068.1
7	GO:0005686	U2 snRNP	Cellular Component	2	FANhyb_rscf00000522.1.g00007.1,XP_004296479.1
7	GO:0005687	U4 snRNP	Cellular Component	1	FANhyb_rscf00000522.1.g00007.1
7	GO:0097526	spliceosomal tri-snRNP complex	Cellular Component	1	FANhyb_rscf00000522.1.g00007.1
7	GO:0000243	commitment complex	Cellular Component	1	XP_004287907.1
7	GO:0071004	U2-type prespliceosome	Cellular Component	3	FANhyb_rscf00000522.1.g00007.1,XP_004287907.1,XP_004296479.1
7	GO:0000326	protein storage vacuole	Cellular Component	1	FANhyb_rscf00001104.1.g00003.1
7	GO:0005764	lysosome	Cellular Component	1	XP_004288649.1
7	GO:0042807	central vacuole	Cellular Component	2	FANhyb_rscf00001104.1.g00003.1,XP_004291186.1
7	GO:0009514	glyoxysome	Cellular Component	1	XP_004289711.1
7	GO:0009533	chloroplast stromal thylakoid	Cellular Component	1	YP_004286153.1
7	GO:0030136	clathrin-coated vesicle	Cellular Component	1	XP_004295773.1
7	GO:0016607	nuclear speck	Cellular Component	1	XP_004306981.1
7	GO:0043189	H4/H2A histone acetyltransferase complex	Cellular Component	1	XP_004294179.1
8	GO:0046540	U4/U6 x U5 tri-snRNP complex	Cellular Component	1	FANhyb_rscf00000522.1.g00007.1

## Sheet: Enrichment
GO_ID	Term	Category	Test	Ref	TestAll	RefAll	Test_per	Ref_per	Over_Under	TestSeqs	RefSeqs	P value	FDR	richFactor
GO:0016491	oxidoreductase activity	F	130	484	1307	7271	0.0994644	0.0665658	over	FANhyb_icon00000422_a.1.g00001.1,FANhyb_rscf00000001.1.g00002.1,FANhyb_rscf00000210.1.g00002.1,XP_004294027.1,YP_004286153.1,XP_004302148.1,XP_004287395.1,XP_004307519.1,FANhyb_rscf00000135.1.g00004.1,XP_004297255.1,XP_011468213.1,XP_004300681.1,XP_004303397.2,XP_004304520.1,FANhyb_rscf00000009.1.g00006.1,FANhyb_rscf00000929.1.g00002.1,XP_004287805.1,FANhyb_rscf00000268.1.g00005.1,FANhyb_rscf0000…	FANhyb_icon00000422_a.1.g00001.1,FANhyb_icon00001087_a.1.g00001.1,FANhyb_rscf00000001.1.g00002.1,FANhyb_rscf00000047.1.g00012.1,FANhyb_rscf00000097.1.g00011.1,FANhyb_rscf00000210.1.g00002.1,FANhyb_rscf00000389.1.g00006.1,FANhyb_rscf00001078.1.g00005.1,FANhyb_rscf00002609.1.g00001.1,FANhyb_rscf00003372.1.g00002.1,FANhyb_rscf00004485.1.g00001.1,FANhyb_rscf00004632.1.g00001.1,XP_004294027.1,XP_00429…	3.41373e-07	0.000658849	0.268595
GO:0003677	DNA binding	F	43	117	1307	7271	0.0328998	0.0160913	over	XP_004296683.1,XP_004296687.1,FANhyb_rscf00000173.1.g00014.1,XP_004287213.1,FANhyb_rscf00000232.1.g00002.1,XP_004293268.1,XP_004303190.1,XP_004307087.1,XP_004287423.1,XP_004305679.1,XP_011460107.1,XP_011465109.1,FANhyb_icon00033651_a.1.g00001.1,FANhyb_rscf00000011.1.g00011.1,FANhyb_rscf00000294.1.g00011.1,FANhyb_rscf00000295.1.g00005.1,FANhyb_rscf00000395.1.g00012.1,FANhyb_rscf00000686.1.g00005.1…	XP_004296683.1,XP_004304711.1,XP_004299088.1,XP_004287219.1,XP_004296687.1,XP_004297331.1,FANhyb_rscf00001056.1.g00002.1,XP_004289901.1,XP_004299246.1,FANhyb_rscf00000173.1.g00014.1,XP_004287213.1,FANhyb_rscf00000232.1.g00002.1,FANhyb_rscf00000824.1.g00006.1,FANhyb_rscf00002591.1.g00001.1,XP_004291469.1,XP_004293268.1,XP_004296394.1,XP_004303190.1,XP_004307087.1,XP_011468749.1,FANhyb_icon00001036…	9.49807e-07	0.000916564	0.367521
GO:0000786	nucleosome	C	9	11	1307	7271	0.006886	0.00151286	over	FANhyb_rscf00000173.1.g00014.1,FANhyb_rscf00000294.1.g00011.1,FANhyb_rscf00000295.1.g00005.1,FANhyb_rscf00000686.1.g00005.1,FANhyb_rscf00006857.1.g00001.1,XP_004287213.1,XP_004287377.1,XP_004302471.1,XP_011461273.1	FANhyb_rscf00000173.1.g00014.1,FANhyb_rscf00000294.1.g00011.1,FANhyb_rscf00000295.1.g00005.1,FANhyb_rscf00000686.1.g00005.1,FANhyb_rscf00006857.1.g00001.1,XP_004287213.1,XP_004287377.1,XP_004302471.1,XP_004302773.1,XP_004309659.1,XP_011461273.1	7.42119e-06	0.0047743	0.818182
GO:0009579	thylakoid	C	37	104	1307	7271	0.0283091	0.0143034	over	FANhyb_rscf00000210.1.g00002.1,FANhyb_rscf00000488.1.g00009.1,XP_004294359.1,FANhyb_rscf00000420.1.g00006.1,XP_004290445.1,XP_004299673.1,XP_004307637.1,YP_004286153.1,FANhyb_icon00013603_a.1.g00001.1,FANhyb_rscf00000001.1.g00001.1,FANhyb_rscf00000001.1.g00002.1,FANhyb_rscf00000231.1.g00002.1,FANhyb_rscf00000416.1.g00002.1,XP_004287805.1,XP_004299336.1,XP_004300672.1,XP_004302636.1,XP_004310079.1…	FANhyb_rscf00000210.1.g00002.1,FANhyb_rscf00000488.1.g00009.1,XP_004294359.1,XP_004307474.1,XP_011459397.1,FANhyb_icon00008211_a.1.g00001.1,FANhyb_icon00021712_a.1.g00001.1,FANhyb_rscf00000128.1.g00004.1,FANhyb_rscf00000420.1.g00006.1,FANhyb_rscf00000742.1.g00006.1,FANhyb_rscf00000922.1.g00004.1,FANhyb_rscf00002899.1.g00002.1,XP_004289801.1,XP_004290445.1,XP_004294664.1,XP_004298290.1,XP_00429967…	1.28034e-05	0.0059838	0.355769
GO:0046982	protein heterodimerization activity	F	12	19	1307	7271	0.00918133	0.00261312	over	FANhyb_rscf00000173.1.g00014.1,FANhyb_rscf00000294.1.g00011.1,FANhyb_rscf00000295.1.g00005.1,FANhyb_rscf00000686.1.g00005.1,FANhyb_rscf00006857.1.g00001.1,XP_004287213.1,XP_004287377.1,XP_004302471.1,XP_011461273.1,FANhyb_icon19788725_s.1.g00001.1,FANhyb_rscf00000907.1.g00005.1,XP_004305679.1	FANhyb_rscf00000173.1.g00014.1,FANhyb_rscf00000294.1.g00011.1,FANhyb_rscf00000295.1.g00005.1,FANhyb_rscf00000686.1.g00005.1,FANhyb_rscf00006857.1.g00001.1,XP_004287213.1,XP_004287377.1,XP_004295020.1,XP_004302471.1,XP_004302773.1,XP_004303693.1,XP_004309659.1,XP_011461273.1,XP_011463262.1,FANhyb_icon19788725_s.1.g00001.1,FANhyb_rscf00000300.1.g00010.1,FANhyb_rscf00000907.1.g00005.1,XP_004305679.1…	1.56822e-05	0.0059838	0.631579
GO:0044815	DNA packaging complex	C	9	12	1307	7271	0.006886	0.00165039	over	FANhyb_rscf00000173.1.g00014.1,FANhyb_rscf00000294.1.g00011.1,FANhyb_rscf00000295.1.g00005.1,FANhyb_rscf00000686.1.g00005.1,FANhyb_rscf00006857.1.g00001.1,XP_004287213.1,XP_004287377.1,XP_004302471.1,XP_011461273.1	FANhyb_rscf00000173.1.g00014.1,FANhyb_rscf00000294.1.g00011.1,FANhyb_rscf00000295.1.g00005.1,FANhyb_rscf00000686.1.g00005.1,FANhyb_rscf00006857.1.g00001.1,XP_004287213.1,XP_004287377.1,XP_004302471.1,XP_004302773.1,XP_004309659.1,XP_011461273.1,XP_004307722.1	2.49271e-05	0.0059838	0.75
GO:0032993	protein-DNA complex	C	9	12	1307	7271	0.006886	0.00165039	over	FANhyb_rscf00000173.1.g00014.1,FANhyb_rscf00000294.1.g00011.1,FANhyb_rscf00000295.1.g00005.1,FANhyb_rscf00000686.1.g00005.1,FANhyb_rscf00006857.1.g00001.1,XP_004287213.1,XP_004287377.1,XP_004302471.1,XP_011461273.1	FANhyb_rscf00000173.1.g00014.1,FANhyb_rscf00000294.1.g00011.1,FANhyb_rscf00000295.1.g00005.1,FANhyb_rscf00000686.1.g00005.1,FANhyb_rscf00006857.1.g00001.1,XP_004287213.1,XP_004287377.1,XP_004302471.1,XP_004302773.1,XP_004309659.1,XP_011461273.1,XP_004296851.1	2.49271e-05	0.0059838	0.75
GO:0045892	negative regulation of transcription, DNA-templated	P	8	10	1307	7271	0.00612089	0.00137533	over	FANhyb_rscf00000295.1.g00005.1,FANhyb_rscf00000686.1.g00005.1,XP_004302471.1,XP_004287513.1,FANhyb_icon00001339_a.1.g00001.1,FANhyb_rscf00000134.1.g00015.1,FANhyb_rscf00000395.1.g00012.1,XP_004294313.1	FANhyb_rscf00000295.1.g00005.1,FANhyb_rscf00000686.1.g00005.1,XP_004302471.1,XP_004287513.1,FANhyb_icon00001339_a.1.g00001.1,FANhyb_rscf00000134.1.g00015.1,FANhyb_rscf00000395.1.g00012.1,XP_004293489.1,XP_004294274.1,XP_004294313.1	3.41046e-05	0.0059838	0.8
GO:1903507	negative regulation of nucleic acid-templated transcription	P	8	10	1307	7271	0.00612089	0.00137533	over	FANhyb_rscf00000295.1.g00005.1,FANhyb_rscf00000686.1.g00005.1,XP_004302471.1,XP_004287513.1,FANhyb_icon00001339_a.1.g00001.1,FANhyb_rscf00000134.1.g00015.1,FANhyb_rscf00000395.1.g00012.1,XP_004294313.1	FANhyb_rscf00000295.1.g00005.1,FANhyb_rscf00000686.1.g00005.1,XP_004302471.1,XP_004287513.1,FANhyb_icon00001339_a.1.g00001.1,FANhyb_rscf00000134.1.g00015.1,FANhyb_rscf00000395.1.g00012.1,XP_004293489.1,XP_004294274.1,XP_004294313.1	3.41046e-05	0.0059838	0.8
GO:0051253	negative regulation of RNA metabolic process	P	8	10	1307	7271	0.00612089	0.00137533	over	FANhyb_rscf00000295.1.g00005.1,FANhyb_rscf00000686.1.g00005.1,XP_004302471.1,XP_004287513.1,FANhyb_icon00001339_a.1.g00001.1,FANhyb_rscf00000134.1.g00015.1,FANhyb_rscf00000395.1.g00012.1,XP_004294313.1	FANhyb_rscf00000295.1.g00005.1,FANhyb_rscf00000686.1.g00005.1,XP_004302471.1,XP_004287513.1,FANhyb_icon00001339_a.1.g00001.1,FANhyb_rscf00000134.1.g00015.1,FANhyb_rscf00000395.1.g00012.1,XP_004293489.1,XP_004294274.1,XP_004294313.1	3.41046e-05	0.0059838	0.8
GO:1902679	negative regulation of RNA biosynthetic process	P	8	10	1307	7271	0.00612089	0.00137533	over	FANhyb_rscf00000295.1.g00005.1,FANhyb_rscf00000686.1.g00005.1,XP_004302471.1,XP_004287513.1,FANhyb_icon00001339_a.1.g00001.1,FANhyb_rscf00000134.1.g00015.1,FANhyb_rscf00000395.1.g00012.1,XP_004294313.1	FANhyb_rscf00000295.1.g00005.1,FANhyb_rscf00000686.1.g00005.1,XP_004302471.1,XP_004287513.1,FANhyb_icon00001339_a.1.g00001.1,FANhyb_rscf00000134.1.g00015.1,FANhyb_rscf00000395.1.g00012.1,XP_004293489.1,XP_004294274.1,XP_004294313.1	3.41046e-05	0.0059838	0.8
GO:0044436	thylakoid part	C	28	77	1307	7271	0.0214231	0.01059	over	FANhyb_rscf00000278.1.g00009.1,XP_004287805.1,XP_004299673.1,XP_004307637.1,FANhyb_icon00013603_a.1.g00001.1,FANhyb_rscf00000001.1.g00005.1,FANhyb_rscf00000231.1.g00002.1,FANhyb_rscf00001375.1.g00001.1,XP_004300672.1,XP_004302636.1,XP_004310079.1,YP_004286153.1,FANhyb_rscf00000001.1.g00001.1,YP_004286097.1,FANhyb_rscf00000001.1.g00002.1,FANhyb_rscf00000962.1.g00002.1,XP_004293472.1,FANhyb_rscf000…	FANhyb_rscf00000199.1.g00016.1,XP_004302156.1,XP_004302896.1,FANhyb_rscf00000131.1.g00004.1,YP_004286117.1,YP_004286118.1,YP_004286119.1,YP_004286130.1,FANhyb_rscf00000238.1.g00010.1,FANhyb_rscf00000278.1.g00009.1,XP_004294212.1,XP_004303902.1,FANhyb_icon00005755_a.1.g00001.1,XP_004287805.1,XP_004299673.1,XP_004309830.1,FANhyb_rscf00000796.1.g00006.1,XP_004307637.1,FANhyb_icon00013603_a.1.g00001.…	9.15294e-05	0.014721	0.363636
GO:0045934	negative regulation of nucleobase-containing compound metabolic process	P	8	11	1307	7271	0.00612089	0.00151286	over	FANhyb_rscf00000295.1.g00005.1,FANhyb_rscf00000686.1.g00005.1,XP_004302471.1,XP_004287513.1,FANhyb_icon00001339_a.1.g00001.1,FANhyb_rscf00000134.1.g00015.1,FANhyb_rscf00000395.1.g00012.1,XP_004294313.1	FANhyb_rscf00000295.1.g00005.1,FANhyb_rscf00000686.1.g00005.1,XP_004302471.1,XP_004287513.1,FANhyb_icon00001339_a.1.g00001.1,FANhyb_rscf00000134.1.g00015.1,FANhyb_rscf00000395.1.g00012.1,XP_004293489.1,XP_004294274.1,XP_004294313.1,XP_004297331.1	0.00010526	0.0151055	0.727273
GO:0055114	oxidation-reduction process	P	93	362	1307	7271	0.0711553	0.0497868	over	FANhyb_rscf00000032.1.g00011.1,FANhyb_rscf00000034.1.g00008.1,FANhyb_rscf00000286.1.g00003.1,FANhyb_rscf00001581.1.g00003.1,XP_004289711.1,XP_004303182.1,FANhyb_rscf00000076.1.g00002.1,YP_004286132.1,XP_011458986.1,XP_004287395.1,XP_004287805.1,XP_004290445.1,FANhyb_rscf00000001.1.g00001.1,YP_004286097.1,YP_004286153.1,FANhyb_rscf00000416.1.g00002.1,FANhyb_icon00001339_a.1.g00001.1,FANhyb_icon000…	FANhyb_rscf00000829.1.g00004.1,FANhyb_rscf00000032.1.g00011.1,FANhyb_rscf00000482.1.g00001.1,XP_004297463.1,XP_004303908.1,FANhyb_rscf00000034.1.g00008.1,FANhyb_rscf00000688.1.g00002.1,XP_004295557.1,FANhyb_rscf00000605.1.g00001.1,FANhyb_rscf00000245.1.g00012.1,FANhyb_rscf00000250.1.g00001.1,FANhyb_rscf00000286.1.g00003.1,FANhyb_rscf00000368.1.g00001.1,FANhyb_rscf00000711.1.g00006.1,FANhyb_rscf00…	0.000109574	0.0151055	0.256906
GO:0046983	protein dimerization activity	F	18	42	1307	7271	0.013772	0.00577637	over	FANhyb_rscf00000177.1.g00009.1,XP_004306814.1,FANhyb_rscf00000173.1.g00014.1,FANhyb_rscf00000294.1.g00011.1,FANhyb_rscf00000295.1.g00005.1,FANhyb_rscf00000686.1.g00005.1,FANhyb_rscf00006857.1.g00001.1,XP_004287213.1,XP_004287377.1,XP_004302471.1,XP_011461273.1,FANhyb_icon19788725_s.1.g00001.1,FANhyb_rscf00000907.1.g00005.1,XP_004305679.1,FANhyb_rscf00000011.1.g00011.1,XP_004289695.1,XP_004307899.…	FANhyb_rscf00000129.1.g00016.1,FANhyb_rscf00000177.1.g00009.1,FANhyb_rscf00002015.1.g00002.1,XP_004288153.1,XP_004297078.1,XP_004306542.1,XP_004306814.1,FANhyb_rscf00000173.1.g00014.1,FANhyb_rscf00000294.1.g00011.1,FANhyb_rscf00000295.1.g00005.1,FANhyb_rscf00000686.1.g00005.1,FANhyb_rscf00006857.1.g00001.1,XP_004287213.1,XP_004287377.1,XP_004295020.1,XP_004302471.1,XP_004302773.1,XP_004303693.1,X…	0.000152051	0.0193539	0.428571
GO:0051252	regulation of RNA metabolic process	P	31	91	1307	7271	0.0237184	0.0125155	over	XP_004296479.1,FANhyb_rscf00000295.1.g00005.1,FANhyb_rscf00000686.1.g00005.1,XP_004302471.1,XP_004287513.1,FANhyb_rscf00000232.1.g00002.1,FANhyb_rscf00000302.1.g00007.1,XP_004292548.1,XP_004293268.1,XP_004294179.1,XP_004302576.1,XP_004307087.1,XP_004307740.1,XP_011469921.1,FANhyb_rscf00000091.1.g00001.1,FANhyb_rscf00000421.1.g00006.1,FANhyb_rscf00000796.1.g00005.1,XP_004287423.1,XP_004288144.1,XP…	FANhyb_rscf00003210.1.g00001.1,XP_004296479.1,FANhyb_rscf00000295.1.g00005.1,FANhyb_rscf00000686.1.g00005.1,XP_004302471.1,XP_004287513.1,FANhyb_icon00000505_a.1.g00001.1,FANhyb_rscf00000134.1.g00005.1,FANhyb_rscf00000232.1.g00002.1,FANhyb_rscf00000243.1.g00011.1,FANhyb_rscf00000296.1.g00003.1,FANhyb_rscf00000302.1.g00007.1,XP_004288244.1,XP_004291052.1,XP_004291469.1,XP_004292548.1,XP_004293268.…	0.000160447	0.0193539	0.340659
GO:0031327	negative regulation of cellular biosynthetic process	P	10	17	1307	7271	0.00765111	0.00233806	over	FANhyb_rscf00000295.1.g00005.1,FANhyb_rscf00000686.1.g00005.1,XP_004302471.1,XP_004287513.1,XP_004302910.1,FANhyb_icon00001339_a.1.g00001.1,FANhyb_rscf00000134.1.g00015.1,FANhyb_rscf00000395.1.g00012.1,XP_004294313.1,XP_004291754.1	FANhyb_rscf00000295.1.g00005.1,FANhyb_rscf00000686.1.g00005.1,XP_004302471.1,XP_004287513.1,XP_004302910.1,FANhyb_icon00001339_a.1.g00001.1,FANhyb_rscf00000134.1.g00015.1,FANhyb_rscf00000395.1.g00012.1,XP_004293489.1,XP_004294274.1,XP_004294313.1,FANhyb_rscf00000243.1.g00011.1,XP_004291754.1,XP_004297331.1,XP_004289908.1,XP_004304496.1,XP_004291574.1	0.000193848	0.0210904	0.588235
GO:0019748	secondary metabolic process	P	12	23	1307	7271	0.00918133	0.00316325	over	FANhyb_rscf00000381.1.g00009.1,XP_004307376.1,XP_004290595.1,XP_004307899.1,XP_011467012.1,FANhyb_rscf00000294.1.g00009.1,XP_004291620.1,XP_004303698.1,XP_004307039.1,XP_004302643.1,FANhyb_rscf00000033.1.g00024.1,XP_011457835.1	FANhyb_icon00019563_a.1.g00001.1,FANhyb_rscf00000381.1.g00009.1,XP_004294220.1,XP_004300630.1,XP_004299743.1,FANhyb_icon00000749_a.1.g00001.1,FANhyb_rscf00000079.1.g00001.1,XP_004307376.1,FANhyb_icon00009240_a.1.g00001.1,XP_004290595.1,XP_004307899.1,XP_004310146.1,XP_011467012.1,FANhyb_rscf00002323.1.g00001.1,FANhyb_rscf00000294.1.g00009.1,XP_004291620.1,FANhyb_rscf00001705.1.g00003.1,XP_0042875…	0.000206485	0.0210904	0.521739
GO:0000785	chromatin	C	11	20	1307	7271	0.00841622	0.00275065	over	FANhyb_rscf00000173.1.g00014.1,FANhyb_rscf00000294.1.g00011.1,FANhyb_rscf00000295.1.g00005.1,FANhyb_rscf00000686.1.g00005.1,FANhyb_rscf00006857.1.g00001.1,XP_004287213.1,XP_004287377.1,XP_004302471.1,XP_011461273.1,XP_004294179.1,FANhyb_rscf00000890.1.g00004.1	FANhyb_rscf00000173.1.g00014.1,FANhyb_rscf00000294.1.g00011.1,FANhyb_rscf00000295.1.g00005.1,FANhyb_rscf00000686.1.g00005.1,FANhyb_rscf00006857.1.g00001.1,XP_004287213.1,XP_004287377.1,XP_004302471.1,XP_004302773.1,XP_004309659.1,XP_011461273.1,XP_004299193.1,FANhyb_rscf00000284.1.g00002.1,XP_004296801.1,XP_004294179.1,XP_004300168.1,FANhyb_rscf00001409.1.g00002.1,FANhyb_rscf00001866.1.g00001.1,F…	0.000207626	0.0210904	0.55
GO:0019219	regulation of nucleobase-containing compound metabolic process	P	31	94	1307	7271	0.0237184	0.0129281	over	XP_004296479.1,FANhyb_rscf00000295.1.g00005.1,FANhyb_rscf00000686.1.g00005.1,XP_004302471.1,XP_004287513.1,FANhyb_rscf00000232.1.g00002.1,FANhyb_rscf00000302.1.g00007.1,XP_004292548.1,XP_004293268.1,XP_004294179.1,XP_004302576.1,XP_004307087.1,XP_004307740.1,XP_011469921.1,FANhyb_rscf00000091.1.g00001.1,FANhyb_rscf00000421.1.g00006.1,FANhyb_rscf00000796.1.g00005.1,XP_004287423.1,XP_004288144.1,XP…	FANhyb_rscf00003210.1.g00001.1,XP_004296479.1,XP_004294249.1,XP_004303621.1,FANhyb_rscf00000295.1.g00005.1,FANhyb_rscf00000686.1.g00005.1,XP_004302471.1,XP_004287513.1,FANhyb_icon00000505_a.1.g00001.1,FANhyb_rscf00000134.1.g00005.1,FANhyb_rscf00000232.1.g00002.1,FANhyb_rscf00000243.1.g00011.1,FANhyb_rscf00000296.1.g00003.1,FANhyb_rscf00000302.1.g00007.1,XP_004288244.1,XP_004291052.1,XP_004291469.…	0.000310922	0.0276429	0.329787
GO:0044427	chromosomal part	C	13	27	1307	7271	0.00994644	0.00371338	over	FANhyb_rscf00000890.1.g00004.1,FANhyb_rscf00000173.1.g00014.1,FANhyb_rscf00000294.1.g00011.1,FANhyb_rscf00000295.1.g00005.1,FANhyb_rscf00000686.1.g00005.1,FANhyb_rscf00006857.1.g00001.1,XP_004287213.1,XP_004287377.1,XP_004302471.1,XP_011461273.1,XP_004296683.1,XP_004287513.1,XP_004294179.1	FANhyb_rscf00000890.1.g00004.1,XP_004288153.1,FANhyb_rscf00000173.1.g00014.1,FANhyb_rscf00000294.1.g00011.1,FANhyb_rscf00000295.1.g00005.1,FANhyb_rscf00000686.1.g00005.1,FANhyb_rscf00006857.1.g00001.1,XP_004287213.1,XP_004287377.1,XP_004302471.1,XP_004302773.1,XP_004309659.1,XP_011461273.1,XP_004307722.1,XP_004291151.1,XP_004296683.1,XP_004296851.1,XP_004290531.1,XP_004287513.1,XP_004299193.1,XP_…	0.000315638	0.0276429	0.481481
GO:0010558	negative regulation of macromolecule biosynthetic process	P	9	15	1307	7271	0.006886	0.00206299	over	FANhyb_rscf00000295.1.g00005.1,FANhyb_rscf00000686.1.g00005.1,XP_004302471.1,XP_004287513.1,FANhyb_icon00001339_a.1.g00001.1,FANhyb_rscf00000134.1.g00015.1,FANhyb_rscf00000395.1.g00012.1,XP_004294313.1,XP_004291754.1	FANhyb_rscf00000295.1.g00005.1,FANhyb_rscf00000686.1.g00005.1,XP_004302471.1,XP_004287513.1,FANhyb_icon00001339_a.1.g00001.1,FANhyb_rscf00000134.1.g00015.1,FANhyb_rscf00000395.1.g00012.1,XP_004293489.1,XP_004294274.1,XP_004294313.1,FANhyb_rscf00000243.1.g00011.1,XP_004291754.1,XP_004297331.1,XP_004289908.1,XP_004291574.1	0.00033655	0.0276429	0.6
GO:2000113	negative regulation of cellular macromolecule biosynthetic process	P	9	15	1307	7271	0.006886	0.00206299	over	FANhyb_rscf00000295.1.g00005.1,FANhyb_rscf00000686.1.g00005.1,XP_004302471.1,XP_004287513.1,FANhyb_icon00001339_a.1.g00001.1,FANhyb_rscf00000134.1.g00015.1,FANhyb_rscf00000395.1.g00012.1,XP_004294313.1,XP_004291754.1	FANhyb_rscf00000295.1.g00005.1,FANhyb_rscf00000686.1.g00005.1,XP_004302471.1,XP_004287513.1,FANhyb_icon00001339_a.1.g00001.1,FANhyb_rscf00000134.1.g00015.1,FANhyb_rscf00000395.1.g00012.1,XP_004293489.1,XP_004294274.1,XP_004294313.1,FANhyb_rscf00000243.1.g00011.1,XP_004291754.1,XP_004297331.1,XP_004289908.1,XP_004291574.1	0.00033655	0.0276429	0.6
GO:0036442	hydrogen-exporting ATPase activity	F	10	18	1307	7271	0.00765111	0.00247559	over	FANhyb_rscf00000045.1.g00003.1,XP_004303813.1,XP_004303839.1,XP_004307846.1,YP_004286087.1,YP_004286108.1,FANhyb_rscf00000059.1.g00014.1,FANhyb_rscf00000251.1.g00014.1,XP_004296457.1,XP_011467496.1	FANhyb_icon00000899_a.1.g00001.1,FANhyb_icon00033521_a.1.g00001.1,FANhyb_rscf00000001.1.g00025.1,FANhyb_rscf00000045.1.g00003.1,XP_004298862.1,XP_004299302.1,XP_004302050.1,XP_004303813.1,XP_004303839.1,XP_004307846.1,YP_004286087.1,YP_004286108.1,FANhyb_rscf00000059.1.g00014.1,FANhyb_rscf00000251.1.g00014.1,XP_004291218.1,XP_004296457.1,XP_004299601.1,XP_011467496.1	0.00036614	0.0276429	0.555556
GO:0009890	negative regulation of biosynthetic process	P	10	18	1307	7271	0.00765111	0.00247559	over	FANhyb_rscf00000295.1.g00005.1,FANhyb_rscf00000686.1.g00005.1,XP_004302471.1,XP_004287513.1,XP_004302910.1,FANhyb_icon00001339_a.1.g00001.1,FANhyb_rscf00000134.1.g00015.1,FANhyb_rscf00000395.1.g00012.1,XP_004294313.1,XP_004291754.1	FANhyb_rscf00000295.1.g00005.1,FANhyb_rscf00000686.1.g00005.1,XP_004302471.1,XP_004287513.1,XP_004302910.1,FANhyb_icon00001339_a.1.g00001.1,FANhyb_rscf00000134.1.g00015.1,FANhyb_rscf00000395.1.g00012.1,XP_004293489.1,XP_004294274.1,XP_004294313.1,FANhyb_rscf00000243.1.g00011.1,XP_004291754.1,XP_004297331.1,XP_004289908.1,XP_004300084.1,XP_004304496.1,XP_004291574.1	0.00036614	0.0276429	0.555556
GO:0005694	chromosome	C	17	41	1307	7271	0.0130069	0.00563884	over	XP_004287513.1,XP_004296683.1,FANhyb_rscf00000890.1.g00004.1,FANhyb_rscf00000173.1.g00014.1,FANhyb_rscf00000294.1.g00011.1,FANhyb_rscf00000295.1.g00005.1,FANhyb_rscf00000686.1.g00005.1,FANhyb_rscf00006857.1.g00001.1,XP_004287213.1,XP_004287377.1,XP_004302471.1,XP_011461273.1,XP_004294179.1,FANhyb_icon00028103_a.1.g00001.1,FANhyb_rscf00000222.1.g00004.1,XP_004290706.1,XP_004302064.1	FANhyb_rscf00003704.1.g00001.1,XP_004297331.1,XP_004291151.1,XP_004307722.1,XP_004290531.1,XP_004287513.1,XP_004296683.1,FANhyb_rscf00000890.1.g00004.1,XP_004288153.1,FANhyb_rscf00000173.1.g00014.1,FANhyb_rscf00000294.1.g00011.1,FANhyb_rscf00000295.1.g00005.1,FANhyb_rscf00000686.1.g00005.1,FANhyb_rscf00006857.1.g00001.1,XP_004287213.1,XP_004287377.1,XP_004302471.1,XP_004302773.1,XP_004309659.1,XP…	0.000372391	0.0276429	0.414634
GO:0042651	thylakoid membrane	C	21	56	1307	7271	0.0160673	0.00770183	over	FANhyb_rscf00000278.1.g00009.1,FANhyb_icon00013603_a.1.g00001.1,FANhyb_rscf00000001.1.g00001.1,FANhyb_rscf00000001.1.g00002.1,FANhyb_rscf00000231.1.g00002.1,FANhyb_rscf00000416.1.g00002.1,XP_004287805.1,XP_004299336.1,XP_004300672.1,XP_004302636.1,XP_004310079.1,YP_004286087.1,YP_004286088.1,YP_004286090.1,YP_004286097.1,YP_004286108.1,YP_004286109.1,YP_004286132.1,YP_004286153.1,FANhyb_rscf00000…	FANhyb_rscf00000238.1.g00010.1,FANhyb_rscf00000278.1.g00009.1,XP_004294212.1,XP_004303902.1,YP_004286119.1,FANhyb_icon00005755_a.1.g00001.1,FANhyb_icon00013603_a.1.g00001.1,FANhyb_icon00042330_a.1.g00001.1,FANhyb_icon16812173_o.1.g00001.1,FANhyb_rscf00000001.1.g00001.1,FANhyb_rscf00000001.1.g00002.1,FANhyb_rscf00000231.1.g00002.1,FANhyb_rscf00000416.1.g00002.1,FANhyb_rscf00000625.1.g00002.1,FANhy…	0.000417387	0.0297452	0.375
GO:0006544	glycine metabolic process	P	7	10	1307	7271	0.00535578	0.00137533	over	FANhyb_rscf00007251.1.g00001.1,FANhyb_rscf00001125.1.g00002.1,FANhyb_rscf00003898.1.g00001.1,XP_004291039.1,XP_004293305.1,XP_004296982.1,XP_011468925.1	FANhyb_icon00005362_a.1.g00001.1,FANhyb_rscf00007251.1.g00001.1,FANhyb_rscf00001125.1.g00002.1,FANhyb_rscf00003898.1.g00001.1,XP_004291039.1,XP_004293305.1,FANhyb_rscf00003174.1.g00001.1,XP_004296982.1,XP_011459019.1,XP_011468925.1	0.000431537	0.0297452	0.7
GO:0034357	photosynthetic membrane	C	24	68	1307	7271	0.0183627	0.00935222	over	FANhyb_rscf00000962.1.g00002.1,XP_004293472.1,FANhyb_icon00013603_a.1.g00001.1,FANhyb_rscf00000001.1.g00001.1,FANhyb_rscf00000001.1.g00002.1,FANhyb_rscf00000231.1.g00002.1,FANhyb_rscf00000416.1.g00002.1,XP_004287805.1,XP_004299336.1,XP_004300672.1,XP_004302636.1,XP_004310079.1,YP_004286087.1,YP_004286088.1,YP_004286090.1,YP_004286097.1,YP_004286108.1,YP_004286109.1,YP_004286132.1,YP_004286153.1,F…	FANhyb_rscf00000146.1.g00001.1,FANhyb_rscf00000962.1.g00002.1,XP_004291415.1,XP_004293472.1,FANhyb_icon00005755_a.1.g00001.1,FANhyb_icon00013603_a.1.g00001.1,FANhyb_icon00042330_a.1.g00001.1,FANhyb_icon16812173_o.1.g00001.1,FANhyb_rscf00000001.1.g00001.1,FANhyb_rscf00000001.1.g00002.1,FANhyb_rscf00000231.1.g00002.1,FANhyb_rscf00000416.1.g00002.1,FANhyb_rscf00000625.1.g00002.1,FANhyb_rscf00002511.…	0.000476472	0.03104	0.352941
GO:0003824	catalytic activity	F	474	2351	1307	7271	0.362663	0.323339	over	FANhyb_icon00000422_a.1.g00001.1,FANhyb_rscf00000001.1.g00002.1,FANhyb_rscf00000210.1.g00002.1,XP_004294027.1,YP_004286153.1,XP_004302148.1,XP_011461303.1,FANhyb_rscf00000045.1.g00003.1,XP_004303813.1,XP_004303839.1,XP_004307846.1,YP_004286087.1,YP_004286108.1,XP_004299147.1,XP_004303601.1,XP_004288649.1,XP_004300454.1,XP_011458268.1,FANhyb_icon00001469_a.1.g00001.1,XP_004288060.1,XP_004297284.1,…	FANhyb_icon00014530_a.1.g00001.1,FANhyb_rscf00000036.1.g00025.1,FANhyb_rscf00003450.1.g00001.1,XP_004302250.1,XP_004304072.1,FANhyb_icon00000422_a.1.g00001.1,FANhyb_icon00001087_a.1.g00001.1,FANhyb_rscf00000001.1.g00002.1,FANhyb_rscf00000047.1.g00012.1,FANhyb_rscf00000097.1.g00011.1,FANhyb_rscf00000210.1.g00002.1,FANhyb_rscf00000389.1.g00006.1,FANhyb_rscf00001078.1.g00005.1,FANhyb_rscf00002609.1.…	0.000482487	0.03104	0.201616
GO:1903506	regulation of nucleic acid-templated transcription	P	27	82	1307	7271	0.020658	0.0112777	over	FANhyb_rscf00000295.1.g00005.1,FANhyb_rscf00000686.1.g00005.1,XP_004302471.1,XP_004287513.1,FANhyb_rscf00000232.1.g00002.1,FANhyb_rscf00000302.1.g00007.1,XP_004292548.1,XP_004293268.1,XP_004294179.1,XP_004302576.1,XP_004307087.1,XP_004307740.1,XP_011469921.1,FANhyb_rscf00000091.1.g00001.1,FANhyb_rscf00000421.1.g00006.1,FANhyb_rscf00000796.1.g00005.1,XP_004287423.1,XP_004288144.1,XP_004305679.1,XP…	FANhyb_rscf00000295.1.g00005.1,FANhyb_rscf00000686.1.g00005.1,XP_004302471.1,XP_004287513.1,FANhyb_icon00000505_a.1.g00001.1,FANhyb_rscf00000134.1.g00005.1,FANhyb_rscf00000232.1.g00002.1,FANhyb_rscf00000243.1.g00011.1,FANhyb_rscf00000296.1.g00003.1,FANhyb_rscf00000302.1.g00007.1,XP_004288244.1,XP_004291052.1,XP_004291469.1,XP_004292548.1,XP_004293268.1,XP_004293788.1,XP_004294179.1,XP_004294625.1…	0.000763488	0.0460479	0.329268
GO:2001141	regulation of RNA biosynthetic process	P	27	82	1307	7271	0.020658	0.0112777	over	FANhyb_rscf00000295.1.g00005.1,FANhyb_rscf00000686.1.g00005.1,XP_004302471.1,XP_004287513.1,FANhyb_rscf00000232.1.g00002.1,FANhyb_rscf00000302.1.g00007.1,XP_004292548.1,XP_004293268.1,XP_004294179.1,XP_004302576.1,XP_004307087.1,XP_004307740.1,XP_011469921.1,FANhyb_rscf00000091.1.g00001.1,FANhyb_rscf00000421.1.g00006.1,FANhyb_rscf00000796.1.g00005.1,XP_004287423.1,XP_004288144.1,XP_004305679.1,XP…	FANhyb_rscf00000295.1.g00005.1,FANhyb_rscf00000686.1.g00005.1,XP_004302471.1,XP_004287513.1,FANhyb_icon00000505_a.1.g00001.1,FANhyb_rscf00000134.1.g00005.1,FANhyb_rscf00000232.1.g00002.1,FANhyb_rscf00000243.1.g00011.1,FANhyb_rscf00000296.1.g00003.1,FANhyb_rscf00000302.1.g00007.1,XP_004288244.1,XP_004291052.1,XP_004291469.1,XP_004292548.1,XP_004293268.1,XP_004293788.1,XP_004294179.1,XP_004294625.1…	0.000763488	0.0460479	0.329268
GO:0009071	serine family amino acid catabolic process	P	5	6	1307	7271	0.00382555	0.000825196	over	FANhyb_rscf00007251.1.g00001.1,FANhyb_rscf00001125.1.g00002.1,FANhyb_rscf00003898.1.g00001.1,XP_004291039.1,XP_004293305.1	FANhyb_icon00005362_a.1.g00001.1,FANhyb_rscf00007251.1.g00001.1,FANhyb_rscf00001125.1.g00002.1,FANhyb_rscf00003898.1.g00001.1,XP_004291039.1,XP_004293305.1	0.000951903	0.0475687	0.833333
GO:0006546	glycine catabolic process	P	5	6	1307	7271	0.00382555	0.000825196	over	FANhyb_rscf00007251.1.g00001.1,FANhyb_rscf00001125.1.g00002.1,FANhyb_rscf00003898.1.g00001.1,XP_004291039.1,XP_004293305.1	FANhyb_icon00005362_a.1.g00001.1,FANhyb_rscf00007251.1.g00001.1,FANhyb_rscf00001125.1.g00002.1,FANhyb_rscf00003898.1.g00001.1,XP_004291039.1,XP_004293305.1	0.000951903	0.0475687	0.833333
GO:0009534	chloroplast thylakoid	C	23	67	1307	7271	0.0175976	0.00921469	over	YP_004286153.1,FANhyb_icon00013603_a.1.g00001.1,FANhyb_rscf00000001.1.g00001.1,FANhyb_rscf00000001.1.g00002.1,FANhyb_rscf00000231.1.g00002.1,FANhyb_rscf00000416.1.g00002.1,XP_004287805.1,XP_004299336.1,XP_004300672.1,XP_004302636.1,XP_004310079.1,YP_004286087.1,YP_004286088.1,YP_004286090.1,YP_004286097.1,YP_004286108.1,YP_004286109.1,YP_004286132.1,FANhyb_rscf00000210.1.g00002.1,FANhyb_rscf00000…	YP_004286153.1,FANhyb_icon00005755_a.1.g00001.1,FANhyb_icon00013603_a.1.g00001.1,FANhyb_icon00042330_a.1.g00001.1,FANhyb_icon16812173_o.1.g00001.1,FANhyb_rscf00000001.1.g00001.1,FANhyb_rscf00000001.1.g00002.1,FANhyb_rscf00000231.1.g00002.1,FANhyb_rscf00000416.1.g00002.1,FANhyb_rscf00000625.1.g00002.1,FANhyb_rscf00002511.1.g00001.1,FANhyb_rscf00002966.1.g00002.1,FANhyb_rscf00004485.1.g00001.1,XP_0…	0.000965853	0.0475687	0.343284
GO:0031976	plastid thylakoid	C	23	67	1307	7271	0.0175976	0.00921469	over	FANhyb_rscf00000210.1.g00002.1,FANhyb_rscf00000420.1.g00006.1,XP_004290445.1,XP_004299673.1,XP_004307637.1,YP_004286153.1,FANhyb_icon00013603_a.1.g00001.1,FANhyb_rscf00000001.1.g00001.1,FANhyb_rscf00000001.1.g00002.1,FANhyb_rscf00000231.1.g00002.1,FANhyb_rscf00000416.1.g00002.1,XP_004287805.1,XP_004299336.1,XP_004300672.1,XP_004302636.1,XP_004310079.1,YP_004286087.1,YP_004286088.1,YP_004286090.1,…	FANhyb_icon00008211_a.1.g00001.1,FANhyb_icon00021712_a.1.g00001.1,FANhyb_rscf00000128.1.g00004.1,FANhyb_rscf00000210.1.g00002.1,FANhyb_rscf00000420.1.g00006.1,FANhyb_rscf00000742.1.g00006.1,FANhyb_rscf00000922.1.g00004.1,FANhyb_rscf00002899.1.g00002.1,XP_004289801.1,XP_004290445.1,XP_004294664.1,XP_004298290.1,XP_004299673.1,XP_004302895.1,XP_004307474.1,XP_004307637.1,XP_004309830.1,XP_011459397…	0.000965853	0.0475687	0.343284
GO:0004478	methionine adenosyltransferase activity	F	4	4	1307	7271	0.00306044	0.000550131	over	FANhyb_rscf00000301.1.g00011.1,FANhyb_rscf00002955.1.g00001.1,XP_004304467.1,XP_011466231.1	FANhyb_rscf00000301.1.g00011.1,FANhyb_rscf00002955.1.g00001.1,XP_004304467.1,XP_011466231.1	0.00104013	0.0475687	1
GO:0045814	negative regulation of gene expression, epigenetic	P	4	4	1307	7271	0.00306044	0.000550131	over	FANhyb_rscf00000295.1.g00005.1,FANhyb_rscf00000686.1.g00005.1,XP_004302471.1,XP_004287513.1	FANhyb_rscf00000295.1.g00005.1,FANhyb_rscf00000686.1.g00005.1,XP_004302471.1,XP_004287513.1	0.00104013	0.0475687	1
GO:0042393	histone binding	F	4	4	1307	7271	0.00306044	0.000550131	over	FANhyb_icon00033651_a.1.g00001.1,FANhyb_rscf00000302.1.g00007.1,XP_004302576.1,XP_011469921.1	FANhyb_icon00033651_a.1.g00001.1,FANhyb_rscf00000302.1.g00007.1,XP_004302576.1,XP_011469921.1	0.00104013	0.0475687	1
GO:0006556	S-adenosylmethionine biosynthetic process	P	4	4	1307	7271	0.00306044	0.000550131	over	FANhyb_rscf00000301.1.g00011.1,FANhyb_rscf00002955.1.g00001.1,XP_004304467.1,XP_011466231.1	FANhyb_rscf00000301.1.g00011.1,FANhyb_rscf00002955.1.g00001.1,XP_004304467.1,XP_011466231.1	0.00104013	0.0475687	1
GO:0006342	chromatin silencing	P	4	4	1307	7271	0.00306044	0.000550131	over	XP_004287513.1,FANhyb_rscf00000295.1.g00005.1,FANhyb_rscf00000686.1.g00005.1,XP_004302471.1	XP_004287513.1,FANhyb_rscf00000295.1.g00005.1,FANhyb_rscf00000686.1.g00005.1,XP_004302471.1	0.00104013	0.0475687	1
GO:0009535	chloroplast thylakoid membrane	C	18	48	1307	7271	0.013772	0.00660157	over	FANhyb_icon00013603_a.1.g00001.1,FANhyb_rscf00000001.1.g00001.1,FANhyb_rscf00000001.1.g00002.1,FANhyb_rscf00000231.1.g00002.1,FANhyb_rscf00000416.1.g00002.1,XP_004287805.1,XP_004299336.1,XP_004300672.1,XP_004302636.1,XP_004310079.1,YP_004286087.1,YP_004286088.1,YP_004286090.1,YP_004286097.1,YP_004286108.1,YP_004286109.1,YP_004286132.1,YP_004286153.1	FANhyb_rscf00003704.1.g00001.1,FANhyb_icon00005755_a.1.g00001.1,FANhyb_icon00013603_a.1.g00001.1,FANhyb_icon00042330_a.1.g00001.1,FANhyb_icon16812173_o.1.g00001.1,FANhyb_rscf00000001.1.g00001.1,FANhyb_rscf00000001.1.g00002.1,FANhyb_rscf00000231.1.g00002.1,FANhyb_rscf00000416.1.g00002.1,FANhyb_rscf00000625.1.g00002.1,FANhyb_rscf00002511.1.g00001.1,FANhyb_rscf00002966.1.g00002.1,FANhyb_rscf00004485…	0.00105982	0.0475687	0.375
GO:0055035	plastid thylakoid membrane	C	18	48	1307	7271	0.013772	0.00660157	over	FANhyb_icon00013603_a.1.g00001.1,FANhyb_rscf00000001.1.g00001.1,FANhyb_rscf00000001.1.g00002.1,FANhyb_rscf00000231.1.g00002.1,FANhyb_rscf00000416.1.g00002.1,XP_004287805.1,XP_004299336.1,XP_004300672.1,XP_004302636.1,XP_004310079.1,YP_004286087.1,YP_004286088.1,YP_004286090.1,YP_004286097.1,YP_004286108.1,YP_004286109.1,YP_004286132.1,YP_004286153.1	FANhyb_icon00005755_a.1.g00001.1,FANhyb_icon00013603_a.1.g00001.1,FANhyb_icon00042330_a.1.g00001.1,FANhyb_icon16812173_o.1.g00001.1,FANhyb_rscf00000001.1.g00001.1,FANhyb_rscf00000001.1.g00002.1,FANhyb_rscf00000231.1.g00002.1,FANhyb_rscf00000416.1.g00002.1,FANhyb_rscf00000625.1.g00002.1,FANhyb_rscf00002511.1.g00001.1,FANhyb_rscf00002966.1.g00002.1,FANhyb_rscf00004485.1.g00001.1,XP_004287661.1,XP_0…	0.00105982	0.0475687	0.375
GO:0022853	active ion transmembrane transporter activity	F	14	34	1307	7271	0.0107116	0.00467611	over	FANhyb_rscf00000045.1.g00003.1,XP_004303813.1,XP_004303839.1,XP_004307846.1,YP_004286087.1,YP_004286108.1,YP_004286088.1,YP_004286090.1,YP_004286109.1,FANhyb_rscf00000059.1.g00014.1,FANhyb_rscf00000251.1.g00014.1,XP_004296457.1,XP_011467496.1,FANhyb_rscf00000863.1.g00003.1	FANhyb_icon00000899_a.1.g00001.1,FANhyb_icon00033521_a.1.g00001.1,FANhyb_rscf00000001.1.g00025.1,FANhyb_rscf00000045.1.g00003.1,XP_004298862.1,XP_004299302.1,XP_004302050.1,XP_004303813.1,XP_004303839.1,XP_004307846.1,YP_004286087.1,YP_004286108.1,FANhyb_icon00047190_a.1.g00001.1,XP_004299016.1,XP_004299555.1,YP_004286088.1,YP_004286090.1,YP_004286109.1,FANhyb_rscf00007379.1.g00001.1,XP_004306532…	0.00131603	0.0529575	0.411765
GO:0042625	ATPase coupled ion transmembrane transporter activity	F	14	34	1307	7271	0.0107116	0.00467611	over	FANhyb_rscf00000045.1.g00003.1,XP_004303813.1,XP_004303839.1,XP_004307846.1,YP_004286087.1,YP_004286108.1,YP_004286088.1,YP_004286090.1,YP_004286109.1,FANhyb_rscf00000059.1.g00014.1,FANhyb_rscf00000251.1.g00014.1,XP_004296457.1,XP_011467496.1,FANhyb_rscf00000863.1.g00003.1	FANhyb_icon00000899_a.1.g00001.1,FANhyb_icon00033521_a.1.g00001.1,FANhyb_rscf00000001.1.g00025.1,FANhyb_rscf00000045.1.g00003.1,XP_004298862.1,XP_004299302.1,XP_004302050.1,XP_004303813.1,XP_004303839.1,XP_004307846.1,YP_004286087.1,YP_004286108.1,FANhyb_icon00047190_a.1.g00001.1,XP_004299016.1,XP_004299555.1,YP_004286088.1,YP_004286090.1,YP_004286109.1,FANhyb_rscf00007379.1.g00001.1,XP_004306532…	0.00131603	0.0529575	0.411765
GO:0015078	hydrogen ion transmembrane transporter activity	F	17	45	1307	7271	0.0130069	0.00618897	over	FANhyb_rscf00000045.1.g00003.1,XP_004303813.1,XP_004303839.1,XP_004307846.1,YP_004286087.1,YP_004286108.1,YP_004286088.1,YP_004286090.1,YP_004286109.1,FANhyb_rscf00000033.1.g00008.1,XP_011458986.1,FANhyb_rscf00000059.1.g00014.1,FANhyb_rscf00000251.1.g00014.1,XP_004296457.1,XP_011467496.1,FANhyb_rscf00000261.1.g00009.1,XP_011468207.1	FANhyb_icon00000899_a.1.g00001.1,FANhyb_icon00033521_a.1.g00001.1,FANhyb_rscf00000001.1.g00025.1,FANhyb_rscf00000045.1.g00003.1,XP_004298862.1,XP_004299302.1,XP_004302050.1,XP_004303813.1,XP_004303839.1,XP_004307846.1,YP_004286087.1,YP_004286108.1,FANhyb_icon00047190_a.1.g00001.1,XP_004299016.1,XP_004299555.1,YP_004286088.1,YP_004286090.1,YP_004286109.1,FANhyb_rscf00007379.1.g00001.1,XP_004306532…	0.00131708	0.0529575	0.377778
GO:1902600	hydrogen ion transmembrane transport	P	17	45	1307	7271	0.0130069	0.00618897	over	FANhyb_rscf00000045.1.g00003.1,XP_004303839.1,YP_004286087.1,YP_004286088.1,YP_004286090.1,YP_004286108.1,YP_004286109.1,FANhyb_rscf00000251.1.g00014.1,FANhyb_rscf00000261.1.g00009.1,XP_004303813.1,XP_004307846.1,XP_011468207.1,FANhyb_rscf00000033.1.g00008.1,FANhyb_rscf00000059.1.g00014.1,XP_004296457.1,XP_011458986.1,XP_011467496.1	FANhyb_icon00000899_a.1.g00001.1,FANhyb_icon00033521_a.1.g00001.1,FANhyb_icon00047190_a.1.g00001.1,FANhyb_rscf00000001.1.g00025.1,FANhyb_rscf00000045.1.g00003.1,XP_004290378.1,XP_004299016.1,XP_004299302.1,XP_004299555.1,XP_004303839.1,XP_004307414.1,YP_004286087.1,YP_004286088.1,YP_004286090.1,YP_004286108.1,YP_004286109.1,FANhyb_rscf00004538.1.g00001.1,FANhyb_rscf00007379.1.g00001.1,XP_00428752…	0.00131708	0.0529575	0.377778
GO:0015077	monovalent inorganic cation transmembrane transporter activity	F	17	45	1307	7271	0.0130069	0.00618897	over	FANhyb_rscf00000045.1.g00003.1,XP_004303813.1,XP_004303839.1,XP_004307846.1,YP_004286087.1,YP_004286108.1,YP_004286088.1,YP_004286090.1,YP_004286109.1,FANhyb_rscf00000033.1.g00008.1,XP_011458986.1,FANhyb_rscf00000059.1.g00014.1,FANhyb_rscf00000251.1.g00014.1,XP_004296457.1,XP_011467496.1,FANhyb_rscf00000261.1.g00009.1,XP_011468207.1	FANhyb_icon00000899_a.1.g00001.1,FANhyb_icon00033521_a.1.g00001.1,FANhyb_rscf00000001.1.g00025.1,FANhyb_rscf00000045.1.g00003.1,XP_004298862.1,XP_004299302.1,XP_004302050.1,XP_004303813.1,XP_004303839.1,XP_004307846.1,YP_004286087.1,YP_004286108.1,FANhyb_icon00047190_a.1.g00001.1,XP_004299016.1,XP_004299555.1,YP_004286088.1,YP_004286090.1,YP_004286109.1,FANhyb_rscf00007379.1.g00001.1,XP_004306532…	0.00131708	0.0529575	0.377778
GO:0006355	regulation of transcription, DNA-templated	P	26	81	1307	7271	0.0198929	0.0111401	over	FANhyb_rscf00000295.1.g00005.1,FANhyb_rscf00000686.1.g00005.1,XP_004302471.1,XP_004287513.1,XP_004297005.1,XP_011460107.1,FANhyb_icon00001339_a.1.g00001.1,FANhyb_rscf00000134.1.g00015.1,FANhyb_rscf00000395.1.g00012.1,XP_004294313.1,FANhyb_rscf00000232.1.g00002.1,FANhyb_rscf00000302.1.g00007.1,XP_004292548.1,XP_004293268.1,XP_004294179.1,XP_004302576.1,XP_004307087.1,XP_004307740.1,XP_011469921.1,…	FANhyb_rscf00000295.1.g00005.1,FANhyb_rscf00000686.1.g00005.1,XP_004302471.1,XP_004287513.1,FANhyb_rscf00000034.1.g00016.1,FANhyb_rscf00000034.1.g00022.1,XP_004297005.1,XP_004297626.1,XP_004299193.1,FANhyb_rscf00007400.1.g00001.1,XP_004306650.1,XP_004291177.1,XP_004303973.1,XP_011460107.1,FANhyb_icon00001339_a.1.g00001.1,FANhyb_rscf00000134.1.g00015.1,FANhyb_rscf00000395.1.g00012.1,XP_004293489.1…	0.00144643	0.0569715	0.320988
GO:0043169	cation binding	F	110	472	1307	7271	0.0841622	0.0649154	over	FANhyb_icon20224439_s.1.g00001.1,FANhyb_rscf00000001.1.g00003.1,FANhyb_rscf00000044.1.g00005.1,FANhyb_rscf00000080.1.g00002.1,FANhyb_rscf00000251.1.g00014.1,XP_004287071.1,XP_004297699.1,XP_004302532.1,XP_004302755.1,XP_004307020.1,XP_011460910.1,FANhyb_rscf00000278.1.g00009.1,XP_004302545.1,FANhyb_icon00013603_a.1.g00001.1,FANhyb_icon00031506_a.1.g00001.1,FANhyb_rscf00000001.1.g00005.1,FANhyb_rs…	FANhyb_icon00034554_a.1.g00001.1,FANhyb_icon20224439_s.1.g00001.1,FANhyb_rscf00000001.1.g00003.1,FANhyb_rscf00000044.1.g00005.1,FANhyb_rscf00000080.1.g00002.1,FANhyb_rscf00000149.1.g00015.1,FANhyb_rscf00000251.1.g00014.1,FANhyb_rscf00000430.1.g00001.1,FANhyb_rscf00000583.1.g00005.1,FANhyb_rscf00000711.1.g00006.1,FANhyb_rscf00000727.1.g00005.1,FANhyb_rscf00001066.1.g00002.1,FANhyb_rscf00001739.1.g…	0.00147812	0.0570553	0.233051
GO:0005975	carbohydrate metabolic process	P	55	210	1307	7271	0.0420811	0.0288819	over	FANhyb_rscf00000491.1.g00003.1,FANhyb_rscf00000032.1.g00011.1,FANhyb_rscf00000034.1.g00008.1,XP_004307147.1,XP_004294168.1,FANhyb_icon00000317_a.1.g00001.1,FANhyb_rscf00000159.1.g00006.1,FANhyb_rscf00000268.1.g00005.1,XP_004304578.1,FANhyb_rscf00000023.1.g00019.1,XP_004287213.1,XP_004288419.1,FANhyb_rscf00000080.1.g00002.1,FANhyb_icon00049590_a.1.g00001.1,FANhyb_rscf00000435.1.g00002.1,XP_0042903…	FANhyb_rscf00000491.1.g00003.1,XP_004290812.1,XP_004304093.1,FANhyb_rscf00000829.1.g00004.1,FANhyb_rscf00000032.1.g00011.1,FANhyb_rscf00000482.1.g00001.1,XP_004297463.1,XP_004303908.1,FANhyb_rscf00000034.1.g00008.1,FANhyb_rscf00000688.1.g00002.1,XP_004295557.1,FANhyb_rscf00003553.1.g00001.1,XP_004307147.1,XP_011460160.1,FANhyb_rscf00002144.1.g00001.1,FANhyb_rscf00000245.1.g00002.1,FANhyb_rscf0000…	0.00170058	0.0621322	0.261905
GO:0040029	regulation of gene expression, epigenetic	P	6	9	1307	7271	0.00459067	0.00123779	over	FANhyb_rscf00000295.1.g00005.1,FANhyb_rscf00000686.1.g00005.1,XP_004302471.1,XP_004287513.1,XP_004291754.1,XP_004296439.1	FANhyb_rscf00000295.1.g00005.1,FANhyb_rscf00000686.1.g00005.1,XP_004302471.1,XP_004287513.1,XP_011469469.1,XP_004291754.1,XP_004296439.1,XP_004304078.2,XP_004291574.1	0.00170622	0.0621322	0.666667
GO:0016679	oxidoreductase activity, acting on diphenols and related substances as donors	F	6	9	1307	7271	0.00459067	0.00123779	over	XP_004303397.2,FANhyb_rscf00000033.1.g00008.1,XP_011458986.1,FANhyb_rscf00000962.1.g00002.1,XP_004293472.1,XP_004302643.1	XP_004303397.2,FANhyb_rscf00000028.1.g00006.1,FANhyb_rscf00000033.1.g00008.1,XP_004291494.1,XP_004302991.1,XP_011458986.1,FANhyb_rscf00000962.1.g00002.1,XP_004293472.1,XP_004302643.1	0.00170622	0.0621322	0.666667
GO:0046872	metal ion binding	F	108	466	1307	7271	0.082632	0.0640902	over	FANhyb_icon20224439_s.1.g00001.1,FANhyb_rscf00000001.1.g00003.1,FANhyb_rscf00000044.1.g00005.1,FANhyb_rscf00000080.1.g00002.1,FANhyb_rscf00000251.1.g00014.1,XP_004287071.1,XP_004297699.1,XP_004302532.1,XP_004302755.1,XP_004307020.1,XP_011460910.1,FANhyb_rscf00000278.1.g00009.1,XP_004302545.1,FANhyb_icon00004976_a.1.g00001.1,FANhyb_rscf00000001.1.g00002.1,FANhyb_rscf00000282.1.g00006.1,FANhyb_rscf…	FANhyb_icon00034554_a.1.g00001.1,FANhyb_icon20224439_s.1.g00001.1,FANhyb_rscf00000001.1.g00003.1,FANhyb_rscf00000044.1.g00005.1,FANhyb_rscf00000080.1.g00002.1,FANhyb_rscf00000149.1.g00015.1,FANhyb_rscf00000251.1.g00014.1,FANhyb_rscf00000430.1.g00001.1,FANhyb_rscf00000583.1.g00005.1,FANhyb_rscf00000711.1.g00006.1,FANhyb_rscf00000727.1.g00005.1,FANhyb_rscf00001066.1.g00002.1,FANhyb_rscf00001739.1.g…	0.00198437	0.0700918	0.23176
GO:0004180	carboxypeptidase activity	F	7	12	1307	7271	0.00535578	0.00165039	over	FANhyb_rscf00000033.1.g00024.1,XP_011457835.1,XP_004296446.1,FANhyb_icon00001449_a.1.g00001.1,XP_004290128.1,XP_004304228.1,XP_004306039.2	FANhyb_rscf00000033.1.g00024.1,FANhyb_rscf00001169.1.g00004.1,XP_011457835.1,XP_004296446.1,FANhyb_icon00001449_a.1.g00001.1,FANhyb_rscf00000060.1.g00011.1,XP_004289772.1,XP_004290128.1,XP_004297368.1,XP_004304228.1,XP_004306039.2,XP_004307353.1	0.00203375	0.0700918	0.583333
GO:0009698	phenylpropanoid metabolic process	P	7	12	1307	7271	0.00535578	0.00165039	over	XP_004307376.1,XP_004290595.1,XP_004307899.1,XP_011467012.1,FANhyb_rscf00000294.1.g00009.1,XP_004291620.1,XP_004302643.1	FANhyb_icon00000749_a.1.g00001.1,FANhyb_rscf00000079.1.g00001.1,XP_004307376.1,FANhyb_icon00009240_a.1.g00001.1,XP_004290595.1,XP_004307899.1,XP_004310146.1,XP_011467012.1,FANhyb_rscf00000294.1.g00009.1,XP_004291620.1,XP_004302643.1,XP_004299743.1	0.00203375	0.0700918	0.583333
GO:0044550	secondary metabolite biosynthetic process	P	8	15	1307	7271	0.00612089	0.00206299	over	XP_004307376.1,XP_004290595.1,XP_004307899.1,XP_011467012.1,FANhyb_rscf00000294.1.g00009.1,XP_004291620.1,XP_004303698.1,XP_004307039.1	FANhyb_icon00000749_a.1.g00001.1,FANhyb_rscf00000079.1.g00001.1,XP_004307376.1,FANhyb_icon00009240_a.1.g00001.1,XP_004290595.1,XP_004307899.1,XP_004310146.1,XP_011467012.1,FANhyb_rscf00002323.1.g00001.1,FANhyb_rscf00000294.1.g00009.1,XP_004291620.1,FANhyb_rscf00001705.1.g00003.1,XP_004287582.1,XP_004303698.1,XP_004307039.1	0.00207047	0.0701053	0.533333
GO:0015992	proton transport	P	18	51	1307	7271	0.013772	0.00701417	over	FANhyb_rscf00000045.1.g00003.1,XP_004303839.1,YP_004286087.1,YP_004286088.1,YP_004286090.1,YP_004286108.1,YP_004286109.1,FANhyb_rscf00000251.1.g00014.1,FANhyb_rscf00000261.1.g00009.1,XP_004303813.1,XP_004307846.1,XP_011468207.1,FANhyb_rscf00000033.1.g00008.1,FANhyb_rscf00000059.1.g00014.1,XP_004296457.1,XP_011458986.1,XP_011467496.1,XP_004303283.1	FANhyb_icon00000899_a.1.g00001.1,FANhyb_icon00033521_a.1.g00001.1,FANhyb_icon00047190_a.1.g00001.1,FANhyb_rscf00000001.1.g00025.1,FANhyb_rscf00000045.1.g00003.1,XP_004290378.1,XP_004299016.1,XP_004299302.1,XP_004299555.1,XP_004303839.1,XP_004307414.1,YP_004286087.1,YP_004286088.1,YP_004286090.1,YP_004286108.1,YP_004286109.1,FANhyb_rscf00004538.1.g00001.1,FANhyb_rscf00007379.1.g00001.1,XP_00428752…	0.0023547	0.0770266	0.352941
GO:0006818	hydrogen transport	P	18	51	1307	7271	0.013772	0.00701417	over	XP_004303283.1,FANhyb_rscf00000045.1.g00003.1,XP_004303839.1,YP_004286087.1,YP_004286088.1,YP_004286090.1,YP_004286108.1,YP_004286109.1,FANhyb_rscf00000251.1.g00014.1,FANhyb_rscf00000261.1.g00009.1,XP_004303813.1,XP_004307846.1,XP_011468207.1,FANhyb_rscf00000033.1.g00008.1,FANhyb_rscf00000059.1.g00014.1,XP_004296457.1,XP_011458986.1,XP_011467496.1	FANhyb_rscf00000656.1.g00001.1,FANhyb_rscf00004290.1.g00001.1,XP_004287260.1,XP_004302243.1,XP_004303283.1,XP_004304425.1,FANhyb_icon00000899_a.1.g00001.1,FANhyb_icon00033521_a.1.g00001.1,FANhyb_icon00047190_a.1.g00001.1,FANhyb_rscf00000001.1.g00025.1,FANhyb_rscf00000045.1.g00003.1,XP_004290378.1,XP_004299016.1,XP_004299302.1,XP_004299555.1,XP_004303839.1,XP_004307414.1,YP_004286087.1,YP_00428608…	0.0023547	0.0770266	0.352941
GO:0009889	regulation of biosynthetic process	P	32	110	1307	7271	0.0244836	0.0151286	over	FANhyb_rscf00000295.1.g00005.1,FANhyb_rscf00000686.1.g00005.1,XP_004302471.1,XP_004287513.1,FANhyb_rscf00000232.1.g00002.1,FANhyb_rscf00000302.1.g00007.1,XP_004292548.1,XP_004293268.1,XP_004294179.1,XP_004302576.1,XP_004307087.1,XP_004307740.1,XP_011469921.1,FANhyb_rscf00000091.1.g00001.1,FANhyb_rscf00000421.1.g00006.1,FANhyb_rscf00000796.1.g00005.1,XP_004287423.1,XP_004288144.1,XP_004305679.1,XP…	XP_004294249.1,XP_004303621.1,FANhyb_rscf00000295.1.g00005.1,FANhyb_rscf00000686.1.g00005.1,XP_004302471.1,XP_004287513.1,FANhyb_icon00000505_a.1.g00001.1,FANhyb_rscf00000134.1.g00005.1,FANhyb_rscf00000232.1.g00002.1,FANhyb_rscf00000243.1.g00011.1,FANhyb_rscf00000296.1.g00003.1,FANhyb_rscf00000302.1.g00007.1,XP_004288244.1,XP_004291052.1,XP_004291469.1,XP_004292548.1,XP_004293268.1,XP_004293788.1…	0.00271086	0.0855411	0.290909
GO:0006333	chromatin assembly or disassembly	P	5	7	1307	7271	0.00382555	0.000962729	over	FANhyb_rscf00000173.1.g00014.1,FANhyb_rscf00000294.1.g00011.1,XP_004287213.1,XP_004297005.1,FANhyb_rscf00000068.1.g00002.1	FANhyb_rscf00000173.1.g00014.1,FANhyb_rscf00000294.1.g00011.1,XP_004287213.1,XP_004299377.1,FANhyb_rscf00000212.1.g00019.1,XP_004297005.1,FANhyb_rscf00000068.1.g00002.1	0.0028366	0.0855411	0.714286
GO:0000325	plant-type vacuole	C	5	7	1307	7271	0.00382555	0.000962729	over	FANhyb_rscf00001104.1.g00003.1,XP_004291186.1,XP_004303813.1,XP_004307846.1,XP_011468207.1	FANhyb_rscf00001104.1.g00003.1,XP_004291186.1,XP_004293465.1,FANhyb_rscf00002760.1.g00001.1,XP_004303813.1,XP_004307846.1,XP_011468207.1	0.0028366	0.0855411	0.714286
GO:0016759	cellulose synthase activity	F	5	7	1307	7271	0.00382555	0.000962729	over	FANhyb_rscf00000060.1.g00019.1,FANhyb_rscf00000572.1.g00006.1,XP_004289981.1,XP_004291468.1,XP_011460622.1	FANhyb_rscf00000060.1.g00019.1,FANhyb_rscf00000085.1.g00003.1,FANhyb_rscf00000572.1.g00006.1,FANhyb_rscf00001203.1.g00002.1,XP_004289981.1,XP_004291468.1,XP_011460622.1	0.0028366	0.0855411	0.714286
GO:0016760	cellulose synthase (UDP-forming) activity	F	5	7	1307	7271	0.00382555	0.000962729	over	FANhyb_rscf00000060.1.g00019.1,FANhyb_rscf00000572.1.g00006.1,XP_004289981.1,XP_004291468.1,XP_011460622.1	FANhyb_rscf00000060.1.g00019.1,FANhyb_rscf00000085.1.g00003.1,FANhyb_rscf00000572.1.g00006.1,FANhyb_rscf00001203.1.g00002.1,XP_004289981.1,XP_004291468.1,XP_011460622.1	0.0028366	0.0855411	0.714286
GO:0098662	inorganic cation transmembrane transport	P	17	48	1307	7271	0.0130069	0.00660157	over	FANhyb_rscf00000045.1.g00003.1,XP_004303839.1,YP_004286087.1,YP_004286088.1,YP_004286090.1,YP_004286108.1,YP_004286109.1,FANhyb_rscf00000251.1.g00014.1,FANhyb_rscf00000261.1.g00009.1,XP_004303813.1,XP_004307846.1,XP_011468207.1,FANhyb_rscf00000033.1.g00008.1,FANhyb_rscf00000059.1.g00014.1,XP_004296457.1,XP_011458986.1,XP_011467496.1	FANhyb_icon00000899_a.1.g00001.1,FANhyb_icon00033521_a.1.g00001.1,FANhyb_icon00047190_a.1.g00001.1,FANhyb_rscf00000001.1.g00025.1,FANhyb_rscf00000045.1.g00003.1,XP_004290378.1,XP_004299016.1,XP_004299302.1,XP_004299555.1,XP_004303839.1,XP_004307414.1,YP_004286087.1,YP_004286088.1,YP_004286090.1,YP_004286108.1,YP_004286109.1,FANhyb_rscf00004538.1.g00001.1,FANhyb_rscf00007379.1.g00001.1,XP_00428752…	0.00295597	0.0869927	0.354167
GO:0015979	photosynthesis	P	21	64	1307	7271	0.0160673	0.00880209	over	XP_004287805.1,XP_004290445.1,FANhyb_icon00013603_a.1.g00001.1,FANhyb_rscf00000231.1.g00002.1,XP_004300672.1,XP_004302636.1,XP_004310079.1,FANhyb_rscf00000001.1.g00001.1,YP_004286097.1,YP_004286153.1,FANhyb_rscf00000416.1.g00002.1,FANhyb_rscf00000001.1.g00003.1,XP_004299336.1,FANhyb_rscf00000278.1.g00009.1,FANhyb_rscf00000001.1.g00002.1,FANhyb_rscf00000001.1.g00005.1,FANhyb_rscf00000962.1.g00002.…	XP_004287805.1,XP_004290445.1,YP_004286118.1,YP_004286119.1,YP_004286133.1,FANhyb_icon00013603_a.1.g00001.1,FANhyb_rscf00000231.1.g00002.1,FANhyb_rscf00000625.1.g00002.1,XP_004293460.1,XP_004293579.1,XP_004294267.1,XP_004299348.1,XP_004300672.1,XP_004300703.1,XP_004302636.1,XP_004310079.1,XP_011460161.1,FANhyb_icon00042330_a.1.g00001.1,FANhyb_icon16812173_o.1.g00001.1,XP_004294489.1,XP_004303913.…	0.00297488	0.0869927	0.328125
GO:0006325	chromatin organization	P	13	33	1307	7271	0.00994644	0.00453858	over	FANhyb_rscf00000068.1.g00002.1,FANhyb_rscf00000173.1.g00014.1,FANhyb_rscf00000294.1.g00011.1,XP_004287213.1,XP_004292921.1,XP_004297005.1,XP_004294179.1,FANhyb_rscf00000295.1.g00005.1,FANhyb_rscf00000686.1.g00005.1,XP_004302471.1,XP_004287513.1,FANhyb_rscf00000134.1.g00015.1,XP_004288550.1	FANhyb_rscf00000068.1.g00002.1,FANhyb_rscf00000173.1.g00014.1,FANhyb_rscf00000294.1.g00011.1,XP_004287213.1,XP_004299377.1,FANhyb_rscf00000212.1.g00019.1,XP_004292921.1,XP_004293522.1,XP_004297005.1,XP_004294179.1,XP_004300168.1,FANhyb_rscf00001866.1.g00001.1,FANhyb_rscf00000295.1.g00005.1,FANhyb_rscf00000686.1.g00005.1,XP_004302471.1,XP_004287513.1,XP_004304567.1,FANhyb_rscf00000034.1.g00022.1,F…	0.0031116	0.0871483	0.393939
GO:0019829	cation-transporting ATPase activity	F	13	33	1307	7271	0.00994644	0.00453858	over	FANhyb_rscf00000045.1.g00003.1,XP_004303813.1,XP_004303839.1,XP_004307846.1,YP_004286087.1,YP_004286108.1,YP_004286088.1,YP_004286090.1,YP_004286109.1,FANhyb_rscf00000059.1.g00014.1,FANhyb_rscf00000251.1.g00014.1,XP_004296457.1,XP_011467496.1	FANhyb_icon00000899_a.1.g00001.1,FANhyb_icon00033521_a.1.g00001.1,FANhyb_rscf00000001.1.g00025.1,FANhyb_rscf00000045.1.g00003.1,XP_004298862.1,XP_004299302.1,XP_004302050.1,XP_004303813.1,XP_004303839.1,XP_004307846.1,YP_004286087.1,YP_004286108.1,FANhyb_icon00047190_a.1.g00001.1,XP_004299016.1,XP_004299555.1,YP_004286088.1,YP_004286090.1,YP_004286109.1,FANhyb_rscf00007379.1.g00001.1,XP_004306532…	0.0031116	0.0871483	0.393939
GO:0019318	hexose metabolic process	P	9	19	1307	7271	0.006886	0.00261312	over	FANhyb_icon00000317_a.1.g00001.1,FANhyb_rscf00000032.1.g00011.1,FANhyb_rscf00000159.1.g00006.1,FANhyb_rscf00000268.1.g00005.1,XP_004304578.1,FANhyb_rscf00000023.1.g00019.1,XP_004287213.1,XP_004288419.1,XP_004299522.1	FANhyb_icon00000317_a.1.g00001.1,FANhyb_rscf00000032.1.g00011.1,FANhyb_rscf00000159.1.g00006.1,FANhyb_rscf00000268.1.g00005.1,XP_004297463.1,XP_004304016.1,XP_004304578.1,XP_004310041.1,FANhyb_rscf00000023.1.g00019.1,FANhyb_rscf00001285.1.g00004.1,XP_004287213.1,XP_004302499.1,FANhyb_rscf00000538.1.g00003.1,XP_004298746.1,XP_004288419.1,XP_004297957.1,XP_004288307.1,XP_004291883.1,XP_004299522.1	0.00311567	0.0871483	0.473684
GO:0031324	negative regulation of cellular metabolic process	P	11	26	1307	7271	0.00841622	0.00357585	over	FANhyb_rscf00000295.1.g00005.1,FANhyb_rscf00000686.1.g00005.1,XP_004302471.1,XP_004287513.1,FANhyb_rscf00000416.1.g00002.1,XP_004302910.1,FANhyb_icon00001339_a.1.g00001.1,FANhyb_rscf00000134.1.g00015.1,FANhyb_rscf00000395.1.g00012.1,XP_004294313.1,XP_004291754.1	FANhyb_rscf00000295.1.g00005.1,FANhyb_rscf00000686.1.g00005.1,XP_004302471.1,XP_004287513.1,FANhyb_rscf00000416.1.g00002.1,XP_004302910.1,FANhyb_icon00007096_a.1.g00001.1,FANhyb_rscf00004481.1.g00001.1,FANhyb_rscf00000226.1.g00004.1,FANhyb_rscf00007264.1.g00001.1,XP_004293371.1,XP_004301214.1,FANhyb_icon00001339_a.1.g00001.1,FANhyb_rscf00000134.1.g00015.1,FANhyb_rscf00000395.1.g00012.1,XP_0042934…	0.00333358	0.0919114	0.423077
GO:0009699	phenylpropanoid biosynthetic process	P	6	10	1307	7271	0.00459067	0.00137533	over	XP_004307376.1,XP_004290595.1,XP_004307899.1,XP_011467012.1,FANhyb_rscf00000294.1.g00009.1,XP_004291620.1	FANhyb_rscf00000079.1.g00001.1,XP_004307376.1,FANhyb_icon00009240_a.1.g00001.1,XP_004290595.1,XP_004307899.1,XP_004310146.1,XP_011467012.1,FANhyb_rscf00000294.1.g00009.1,XP_004291620.1,FANhyb_icon00000749_a.1.g00001.1	0.00361825	0.0983552	0.6
GO:0006730	one-carbon metabolic process	P	7	13	1307	7271	0.00535578	0.00178792	over	XP_004296982.1,XP_011468925.1,FANhyb_rscf00000301.1.g00011.1,FANhyb_rscf00002955.1.g00001.1,XP_004304467.1,XP_011466231.1,FANhyb_icon00002701_a.1.g00001.1	FANhyb_rscf00003174.1.g00001.1,XP_004287197.1,XP_004296982.1,XP_011459019.1,XP_011468925.1,FANhyb_icon18304963_o.1.g00001.1,FANhyb_rscf00000301.1.g00011.1,FANhyb_rscf00002955.1.g00001.1,XP_004296983.1,XP_004304467.1,XP_004307174.1,XP_011466231.1,FANhyb_icon00002701_a.1.g00001.1	0.00372685	0.0999003	0.538462
GO:0098655	cation transmembrane transport	P	18	53	1307	7271	0.013772	0.00728923	over	FANhyb_rscf00000045.1.g00003.1,XP_004303839.1,YP_004286087.1,YP_004286088.1,YP_004286090.1,YP_004286108.1,YP_004286109.1,FANhyb_rscf00000251.1.g00014.1,FANhyb_rscf00000261.1.g00009.1,XP_004303813.1,XP_004307846.1,XP_011468207.1,FANhyb_rscf00001104.1.g00003.1,FANhyb_rscf00000033.1.g00008.1,FANhyb_rscf00000059.1.g00014.1,XP_004296457.1,XP_011458986.1,XP_011467496.1	FANhyb_icon00000899_a.1.g00001.1,FANhyb_icon00033521_a.1.g00001.1,FANhyb_icon00047190_a.1.g00001.1,FANhyb_rscf00000001.1.g00025.1,FANhyb_rscf00000045.1.g00003.1,XP_004290378.1,XP_004299016.1,XP_004299302.1,XP_004299555.1,XP_004303839.1,XP_004307414.1,YP_004286087.1,YP_004286088.1,YP_004286090.1,YP_004286108.1,YP_004286109.1,FANhyb_rscf00004538.1.g00001.1,FANhyb_rscf00007379.1.g00001.1,XP_00428752…	0.00380543	0.100175	0.339623
GO:0046527	glucosyltransferase activity	F	12	30	1307	7271	0.00918133	0.00412598	over	XP_004294168.1,FANhyb_rscf00000060.1.g00019.1,FANhyb_rscf00000572.1.g00006.1,XP_004289981.1,XP_004291468.1,XP_011460622.1,FANhyb_icon00012405_a.1.g00001.1,FANhyb_rscf00001263.1.g00002.1,FANhyb_icon00042521_a.1.g00001.1,FANhyb_icon18346655_o.1.g00001.1,XP_004293221.1,XP_004304050.2	XP_004294168.1,XP_011463160.1,XP_011468794.1,FANhyb_icon00002640_a.1.g00001.1,FANhyb_rscf00000439.1.g00010.1,XP_011460160.1,FANhyb_rscf00000245.1.g00002.1,FANhyb_rscf00000334.1.g00004.1,XP_004287272.1,XP_004287669.1,XP_004290813.1,FANhyb_rscf00000060.1.g00019.1,FANhyb_rscf00000085.1.g00003.1,FANhyb_rscf00000572.1.g00006.1,FANhyb_rscf00001203.1.g00002.1,XP_004289981.1,XP_004291468.1,XP_011460622.1…	0.00384091	0.100175	0.4
GO:0031326	regulation of cellular biosynthetic process	P	31	108	1307	7271	0.0237184	0.0148535	over	FANhyb_rscf00000295.1.g00005.1,FANhyb_rscf00000686.1.g00005.1,XP_004302471.1,XP_004287513.1,FANhyb_rscf00000232.1.g00002.1,FANhyb_rscf00000302.1.g00007.1,XP_004292548.1,XP_004293268.1,XP_004294179.1,XP_004302576.1,XP_004307087.1,XP_004307740.1,XP_011469921.1,FANhyb_rscf00000091.1.g00001.1,FANhyb_rscf00000421.1.g00006.1,FANhyb_rscf00000796.1.g00005.1,XP_004287423.1,XP_004288144.1,XP_004305679.1,XP…	XP_004294249.1,XP_004303621.1,FANhyb_rscf00000295.1.g00005.1,FANhyb_rscf00000686.1.g00005.1,XP_004302471.1,XP_004287513.1,FANhyb_icon00000505_a.1.g00001.1,FANhyb_rscf00000134.1.g00005.1,FANhyb_rscf00000232.1.g00002.1,FANhyb_rscf00000243.1.g00011.1,FANhyb_rscf00000296.1.g00003.1,FANhyb_rscf00000302.1.g00007.1,XP_004288244.1,XP_004291052.1,XP_004291469.1,XP_004292548.1,XP_004293268.1,XP_004293788.1…	0.00391731	0.100805	0.287037
GO:0004497	monooxygenase activity	F	10	23	1307	7271	0.00765111	0.00316325	over	XP_004303698.1,XP_004307039.1,FANhyb_rscf00000282.1.g00006.1,XP_004294725.1,FANhyb_icon00004976_a.1.g00001.1,FANhyb_rscf00000001.1.g00003.1,FANhyb_rscf00000311.1.g00010.1,FANhyb_rscf00007124.1.g00001.1,XP_004287964.1,XP_004299180.1	FANhyb_rscf00003845.1.g00001.1,XP_004310148.1,XP_004303698.1,XP_004307039.1,FANhyb_rscf00000282.1.g00006.1,XP_004294725.1,NP_001274347.1,FANhyb_rscf00000410.1.g00008.1,FANhyb_rscf00001863.1.g00002.1,FANhyb_icon00004976_a.1.g00001.1,FANhyb_icon00037348_a.1.g00001.1,FANhyb_rscf00000001.1.g00003.1,FANhyb_rscf00000033.1.g00004.1,FANhyb_rscf00000251.1.g00004.1,FANhyb_rscf00000311.1.g00010.1,FANhyb_rsc…	0.00401279	0.101904	0.434783
GO:0006259	DNA metabolic process	P	19	58	1307	7271	0.0145371	0.00797689	over	FANhyb_rscf00000291.1.g00002.1,XP_004289559.1,XP_004299199.1,XP_011460545.1,FANhyb_icon00026897_a.1.g00001.1,XP_004310044.1,XP_004296683.1,XP_004300454.1,XP_011458268.1,FANhyb_rscf00001170.1.g00001.1,XP_004294179.1,XP_004297005.1,XP_011459934.1,FANhyb_rscf00000014.1.g00011.1,XP_004296086.1,FANhyb_rscf00000087.1.g00004.1,FANhyb_rscf00000304.1.g00004.1,XP_004287571.1,XP_004291257.1	FANhyb_rscf00000038.1.g00019.1,FANhyb_rscf00000066.1.g00009.1,FANhyb_rscf00000291.1.g00002.1,FANhyb_rscf00000424.1.g00004.1,XP_004288327.1,XP_004289559.1,XP_004289753.1,XP_004298747.1,XP_004299199.1,XP_004300869.1,XP_011460181.1,XP_011460545.1,FANhyb_icon00026897_a.1.g00001.1,FANhyb_rscf00001056.1.g00002.1,XP_004289901.1,XP_004310044.1,XP_004296683.1,XP_004304604.1,FANhyb_rscf00001298.1.g00001.1,…	0.00470537	0.117084	0.327586
GO:0098660	inorganic ion transmembrane transport	P	17	50	1307	7271	0.0130069	0.00687663	over	FANhyb_rscf00000045.1.g00003.1,XP_004303839.1,YP_004286087.1,YP_004286088.1,YP_004286090.1,YP_004286108.1,YP_004286109.1,FANhyb_rscf00000251.1.g00014.1,FANhyb_rscf00000261.1.g00009.1,XP_004303813.1,XP_004307846.1,XP_011468207.1,FANhyb_rscf00000033.1.g00008.1,FANhyb_rscf00000059.1.g00014.1,XP_004296457.1,XP_011458986.1,XP_011467496.1	FANhyb_icon00000899_a.1.g00001.1,FANhyb_icon00033521_a.1.g00001.1,FANhyb_icon00047190_a.1.g00001.1,FANhyb_rscf00000001.1.g00025.1,FANhyb_rscf00000045.1.g00003.1,XP_004290378.1,XP_004299016.1,XP_004299302.1,XP_004299555.1,XP_004303839.1,XP_004307414.1,YP_004286087.1,YP_004286088.1,YP_004286090.1,YP_004286108.1,YP_004286109.1,FANhyb_rscf00004538.1.g00001.1,FANhyb_rscf00007379.1.g00001.1,XP_00428752…	0.00479254	0.117084	0.34
GO:0022890	inorganic cation transmembrane transporter activity	F	17	50	1307	7271	0.0130069	0.00687663	over	FANhyb_rscf00000045.1.g00003.1,XP_004303813.1,XP_004303839.1,XP_004307846.1,YP_004286087.1,YP_004286108.1,YP_004286088.1,YP_004286090.1,YP_004286109.1,FANhyb_rscf00000033.1.g00008.1,XP_011458986.1,FANhyb_rscf00000059.1.g00014.1,FANhyb_rscf00000251.1.g00014.1,XP_004296457.1,XP_011467496.1,FANhyb_rscf00000261.1.g00009.1,XP_011468207.1	FANhyb_icon00000899_a.1.g00001.1,FANhyb_icon00033521_a.1.g00001.1,FANhyb_rscf00000001.1.g00025.1,FANhyb_rscf00000045.1.g00003.1,XP_004298862.1,XP_004299302.1,XP_004302050.1,XP_004303813.1,XP_004303839.1,XP_004307846.1,YP_004286087.1,YP_004286108.1,FANhyb_icon00047190_a.1.g00001.1,XP_004299016.1,XP_004299555.1,YP_004286088.1,YP_004286090.1,YP_004286109.1,FANhyb_rscf00007379.1.g00001.1,XP_004306532…	0.00479254	0.117084	0.34
GO:0034654	nucleobase-containing compound biosynthetic process	P	55	220	1307	7271	0.0420811	0.0302572	over	FANhyb_rscf00000135.1.g00004.1,XP_004297255.1,XP_004305371.1,XP_004300170.1,FANhyb_rscf00000295.1.g00005.1,FANhyb_rscf00000686.1.g00005.1,XP_004302471.1,XP_004287513.1,FANhyb_icon00033651_a.1.g00001.1,FANhyb_rscf00000110.1.g00009.1,FANhyb_rscf00000393.1.g00004.1,FANhyb_rscf00002242.1.g00001.1,XP_004289695.1,XP_004297715.1,FANhyb_icon00000211_a.1.g00001.1,FANhyb_icon00009704_a.1.g00001.1,FANhyb_ic…	FANhyb_rscf00003111.1.g00001.1,XP_004295094.1,FANhyb_rscf00005663.1.g00001.1,XP_004287766.1,XP_004291403.1,FANhyb_rscf00000509.1.g00012.1,FANhyb_rscf00000135.1.g00004.1,XP_004297255.1,FANhyb_rscf00000023.1.g00001.1,FANhyb_rscf00000338.1.g00007.1,XP_011464632.1,XP_004304443.1,XP_004307377.1,FANhyb_rscf00005528.1.g00001.1,XP_011459658.1,FANhyb_icon00010108_a.1.g00001.1,XP_011459170.1,FANhyb_rscf000…	0.00502431	0.121212	0.25
GO:0019684	photosynthesis, light reaction	P	12	31	1307	7271	0.00918133	0.00426351	over	XP_004287805.1,XP_004290445.1,FANhyb_icon00013603_a.1.g00001.1,FANhyb_rscf00000231.1.g00002.1,XP_004300672.1,XP_004302636.1,XP_004310079.1,FANhyb_rscf00000001.1.g00001.1,YP_004286097.1,YP_004286153.1,FANhyb_rscf00000416.1.g00002.1,FANhyb_rscf00000278.1.g00009.1	XP_004287805.1,XP_004290445.1,YP_004286118.1,YP_004286119.1,YP_004286133.1,FANhyb_icon00013603_a.1.g00001.1,FANhyb_rscf00000231.1.g00002.1,FANhyb_rscf00000625.1.g00002.1,XP_004293460.1,XP_004293579.1,XP_004294267.1,XP_004299348.1,XP_004300672.1,XP_004300703.1,XP_004302636.1,XP_004310079.1,XP_011460161.1,FANhyb_icon00042330_a.1.g00001.1,FANhyb_icon16812173_o.1.g00001.1,XP_004294489.1,XP_004303913.…	0.00525953	0.12532	0.387097
GO:0051172	negative regulation of nitrogen compound metabolic process	P	10	24	1307	7271	0.00765111	0.00330078	over	FANhyb_rscf00000295.1.g00005.1,FANhyb_rscf00000686.1.g00005.1,XP_004302471.1,XP_004287513.1,XP_004302910.1,FANhyb_icon00001339_a.1.g00001.1,FANhyb_rscf00000134.1.g00015.1,FANhyb_rscf00000395.1.g00012.1,XP_004294313.1,XP_004291754.1	FANhyb_rscf00000295.1.g00005.1,FANhyb_rscf00000686.1.g00005.1,XP_004302471.1,XP_004287513.1,XP_004302910.1,FANhyb_icon00007096_a.1.g00001.1,FANhyb_rscf00004481.1.g00001.1,FANhyb_rscf00000226.1.g00004.1,FANhyb_rscf00007264.1.g00001.1,XP_004293371.1,XP_004301214.1,FANhyb_icon00001339_a.1.g00001.1,FANhyb_rscf00000134.1.g00015.1,FANhyb_rscf00000395.1.g00012.1,XP_004293489.1,XP_004294274.1,XP_00429431…	0.00578791	0.134805	0.416667
GO:0046398	UDP-glucuronate metabolic process	P	3	3	1307	7271	0.00229533	0.000412598	over	FANhyb_rscf00000135.1.g00004.1,XP_004297255.1,XP_004290921.1	FANhyb_rscf00000135.1.g00004.1,XP_004297255.1,XP_004290921.1	0.0057973	0.134805	1
GO:0015672	monovalent inorganic cation transport	P	18	56	1307	7271	0.013772	0.00770183	over	XP_004303283.1,FANhyb_rscf00000045.1.g00003.1,XP_004303839.1,YP_004286087.1,YP_004286088.1,YP_004286090.1,YP_004286108.1,YP_004286109.1,FANhyb_rscf00000251.1.g00014.1,FANhyb_rscf00000261.1.g00009.1,XP_004303813.1,XP_004307846.1,XP_011468207.1,FANhyb_rscf00000033.1.g00008.1,FANhyb_rscf00000059.1.g00014.1,XP_004296457.1,XP_011458986.1,XP_011467496.1	FANhyb_rscf00000014.1.g00006.1,XP_004296412.1,XP_011458414.1,FANhyb_rscf00000742.1.g00006.1,FANhyb_rscf00000656.1.g00001.1,FANhyb_rscf00004290.1.g00001.1,XP_004287260.1,XP_004302243.1,XP_004303283.1,XP_004304425.1,FANhyb_icon00000899_a.1.g00001.1,FANhyb_icon00033521_a.1.g00001.1,FANhyb_icon00047190_a.1.g00001.1,FANhyb_rscf00000001.1.g00025.1,FANhyb_rscf00000045.1.g00003.1,XP_004290378.1,XP_004299…	0.0072999	0.167583	0.321429
GO:0048037	cofactor binding	F	36	135	1307	7271	0.027544	0.0185669	over	FANhyb_icon00001339_a.1.g00001.1,FANhyb_rscf00001743.1.g00003.1,XP_004294313.1,XP_004310055.1,FANhyb_rscf00000034.1.g00008.1,FANhyb_rscf00000082.1.g00002.1,FANhyb_rscf00000676.1.g00001.1,FANhyb_rscf00006771.1.g00001.1,XP_004291082.1,XP_004296982.1,XP_004302910.1,XP_004309987.1,XP_011467676.1,XP_011468925.1,FANhyb_rscf00000286.1.g00003.1,XP_004302532.1,FANhyb_rscf00000001.1.g00051.1,FANhyb_rscf000…	FANhyb_rscf00001078.1.g00005.1,XP_004302406.1,XP_004302546.1,FANhyb_rscf00000561.1.g00008.1,FANhyb_icon00001339_a.1.g00001.1,FANhyb_icon00010943_a.1.g00001.1,FANhyb_rscf00000086.1.g00005.1,FANhyb_rscf00000398.1.g00005.1,FANhyb_rscf00000966.1.g00004.1,FANhyb_rscf00001743.1.g00003.1,XP_004293489.1,XP_004294094.1,XP_004294274.1,XP_004294313.1,XP_004294515.1,XP_004299743.1,XP_004310055.1,FANhyb_rscf0…	0.00738058	0.167583	0.266667
[truncated: 1,845 more rows]
