# Supplementary material for: Phenotypic analysis combined with tandem mass tags (TMT) labeling reveal the heterogeneity of strawberry stolon buds
Source: BMC Plant Biol. 2019 Nov 19;19:505. doi: 10.1186/s12870-019-2096-0 (PMC6862844; doi:10.1186/s12870-019-2096-0)
Supplement: Supplementary file 19 — Additional file 19: Table S10. GO analysis of RLB (D) vs DSB (M). [file 12870_2019_2096_MOESM19_ESM.xlsx]

## Sheet: BP
Level	GO_ID	Term	Type	Seqs_Num	Sequences
1	GO:0008150	biological_process	Biological Process	160	FANhyb_rscf00000291.1.g00002.1,XP_004299199.1,XP_011460181.1,XP_011460545.1,XP_004310044.1,XP_011459107.1,FANhyb_icon00004233_a.1.g00001.1,XP_004298793.1,XP_011461303.1,XP_004299114.1,FANhyb_rscf00000658.1.g00007.1,XP_004300291.1,XP_004296683.1,FANhyb_rscf00000031.1.g00016.1,FANhyb_rscf00000239.1.g00005.1,FANhyb_rscf00000390.1.g00012.1,FANhyb_rscf00000428.1.g00008.1,XP_004287489.1,XP_004289502.1,…
2	GO:0000003	reproduction	Biological Process	4	FANhyb_rscf00005365.1.g00001.1,XP_004291571.1,FANhyb_rscf00001465.1.g00003.1,FANhyb_rscf00001426.1.g00001.1
2	GO:0008152	metabolic process	Biological Process	133	FANhyb_rscf00000291.1.g00002.1,XP_004299199.1,XP_011460181.1,XP_011460545.1,XP_004310044.1,XP_004299114.1,FANhyb_rscf00000658.1.g00007.1,XP_004300291.1,XP_004296683.1,FANhyb_rscf00007251.1.g00001.1,XP_004299087.1,XP_004300170.1,FANhyb_rscf00000087.1.g00009.1,FANhyb_rscf00000034.1.g00008.1,XP_004290308.1,XP_004294168.1,FANhyb_rscf00000159.1.g00006.1,XP_004304578.1,XP_004287213.1,FANhyb_rscf0000008…
2	GO:0040007	growth	Biological Process	2	FANhyb_rscf00002286.1.g00003.1,XP_004290308.1
2	GO:0009987	cellular process	Biological Process	108	FANhyb_rscf00000291.1.g00002.1,XP_004299199.1,XP_011460181.1,XP_011460545.1,XP_004310044.1,XP_011459107.1,FANhyb_icon00004233_a.1.g00001.1,XP_004298793.1,XP_011461303.1,XP_004299114.1,FANhyb_rscf00000658.1.g00007.1,XP_004300291.1,XP_004296683.1,XP_004300629.1,FANhyb_rscf00000173.1.g00014.1,XP_004287213.1,FANhyb_rscf00005365.1.g00001.1,XP_004291571.1,FANhyb_rscf00007251.1.g00001.1,FANhyb_rscf00000…
2	GO:0022414	reproductive process	Biological Process	4	FANhyb_rscf00005365.1.g00001.1,XP_004291571.1,FANhyb_rscf00001465.1.g00003.1,FANhyb_rscf00001426.1.g00001.1
2	GO:0023052	signaling	Biological Process	6	XP_011461303.1,FANhyb_rscf00000080.1.g00002.1,XP_011460327.1,XP_011465103.1,XP_004289043.1,XP_004302648.1
2	GO:0032501	multicellular organismal process	Biological Process	11	XP_004299199.1,FANhyb_rscf00000011.1.g00011.1,XP_004299114.1,FANhyb_rscf00005365.1.g00001.1,XP_004291571.1,FANhyb_rscf00001465.1.g00003.1,FANhyb_rscf00001426.1.g00001.1,FANhyb_rscf00002286.1.g00003.1,XP_004302648.1,XP_004290308.1,XP_011460327.1
2	GO:0032502	developmental process	Biological Process	12	XP_004302648.1,XP_004299199.1,XP_011460327.1,FANhyb_rscf00000011.1.g00011.1,XP_004299114.1,FANhyb_rscf00005365.1.g00001.1,XP_004291571.1,FANhyb_rscf00001465.1.g00003.1,FANhyb_rscf00001426.1.g00001.1,FANhyb_rscf00002286.1.g00003.1,XP_004290308.1,XP_004308064.1
2	GO:0048519	negative regulation of biological process	Biological Process	3	FANhyb_rscf00001426.1.g00001.1,FANhyb_rscf00000416.1.g00002.1,XP_004296439.1
2	GO:0050789	regulation of biological process	Biological Process	24	XP_011461303.1,FANhyb_rscf00000080.1.g00002.1,XP_011460327.1,XP_011465103.1,FANhyb_rscf00000027.1.g00001.1,FANhyb_rscf00001346.1.g00002.1,XP_004294179.1,XP_004307740.1,FANhyb_icon00005243_a.1.g00001.1,FANhyb_rscf00000185.1.g00008.1,FANhyb_rscf00000421.1.g00006.1,XP_004306439.1,XP_011465109.1,XP_004289043.1,XP_004302648.1,FANhyb_rscf00001426.1.g00001.1,FANhyb_rscf00000416.1.g00002.1,FANhyb_rscf000…
2	GO:0050896	response to stimulus	Biological Process	22	XP_011461303.1,NP_001269275.1,XP_004297382.1,XP_004290308.1,FANhyb_rscf00000080.1.g00002.1,XP_011460327.1,XP_011465103.1,XP_004294179.1,XP_011459934.1,FANhyb_rscf00000014.1.g00011.1,XP_004296086.1,XP_004296683.1,FANhyb_rscf00000194.1.g00006.1,XP_004287571.1,XP_004289043.1,FANhyb_rscf00000381.1.g00009.1,FANhyb_rscf00002286.1.g00003.1,XP_004302648.1,FANhyb_rscf00001426.1.g00001.1,FANhyb_rscf0000041…
2	GO:0051179	localization	Biological Process	18	XP_004287213.1,FANhyb_rscf00001426.1.g00001.1,FANhyb_rscf00000176.1.g00003.1,FANhyb_rscf00000374.1.g00004.1,FANhyb_rscf00001370.1.g00001.1,FANhyb_rscf00004861.1.g00001.1,XP_004302648.1,FANhyb_icon00014271_a.1.g00001.1,XP_004303253.1,XP_004290308.1,FANhyb_icon00047190_a.1.g00001.1,FANhyb_rscf00000045.1.g00003.1,YP_004286087.1,YP_004286088.1,YP_004286108.1,XP_011461303.1,FANhyb_rscf00001243.1.g0000…
2	GO:0051704	multi-organism process	Biological Process	1	XP_004290308.1
2	GO:0065007	biological regulation	Biological Process	25	XP_011461303.1,XP_004296683.1,FANhyb_rscf00000080.1.g00002.1,XP_011460327.1,XP_011465103.1,FANhyb_rscf00000027.1.g00001.1,FANhyb_rscf00001346.1.g00002.1,XP_004294179.1,XP_004307740.1,FANhyb_icon00005243_a.1.g00001.1,FANhyb_rscf00000185.1.g00008.1,FANhyb_rscf00000421.1.g00006.1,XP_004306439.1,XP_011465109.1,XP_004289043.1,XP_004302648.1,FANhyb_rscf00001426.1.g00001.1,FANhyb_rscf00000416.1.g00002.1…
2	GO:0071840	cellular component organization or biogenesis	Biological Process	15	FANhyb_icon00004233_a.1.g00001.1,FANhyb_rscf00000658.1.g00007.1,XP_004296683.1,FANhyb_rscf00000173.1.g00014.1,XP_004287213.1,XP_004292921.1,XP_004294179.1,XP_004308063.1,FANhyb_rscf00005365.1.g00001.1,XP_004291571.1,FANhyb_rscf00000416.1.g00002.1,XP_004299114.1,XP_004300291.1,XP_004300454.1,XP_011458268.1
2	GO:0098754	detoxification	Biological Process	2	FANhyb_rscf00000381.1.g00009.1,XP_004288411.1
3	GO:0055114	oxidation-reduction process	Biological Process	29	FANhyb_rscf00000034.1.g00008.1,XP_004289711.1,YP_004286132.1,XP_004290445.1,YP_004286097.1,FANhyb_rscf00000416.1.g00002.1,FANhyb_icon00037348_a.1.g00001.1,FANhyb_icon16846536_o.1.g00001.1,FANhyb_rscf00000001.1.g00003.1,FANhyb_rscf00000027.1.g00001.1,FANhyb_rscf00000159.1.g00006.1,FANhyb_rscf00000482.1.g00003.1,FANhyb_rscf00000962.1.g00002.1,FANhyb_rscf00001125.1.g00002.1,FANhyb_rscf00001465.1.g00…
3	GO:0006807	nitrogen compound metabolic process	Biological Process	71	FANhyb_rscf00000291.1.g00002.1,XP_004299199.1,XP_011460181.1,XP_011460545.1,XP_004310044.1,XP_004299114.1,FANhyb_rscf00000658.1.g00007.1,XP_004300291.1,XP_004296683.1,FANhyb_rscf00007251.1.g00001.1,FANhyb_rscf00002286.1.g00003.1,FANhyb_icon00049590_a.1.g00001.1,XP_004290303.1,XP_004303022.1,XP_004306579.1,XP_004299336.1,FANhyb_rscf00000381.1.g00009.1,XP_011458708.1,XP_011459170.1,XP_004300170.1,F…
3	GO:0009056	catabolic process	Biological Process	17	FANhyb_rscf00007251.1.g00001.1,FANhyb_rscf00000034.1.g00008.1,XP_004287213.1,FANhyb_rscf00002286.1.g00003.1,FANhyb_icon00049590_a.1.g00001.1,XP_004290303.1,XP_004303022.1,XP_004306579.1,FANhyb_rscf00005373.1.g00001.1,FANhyb_rscf00001125.1.g00002.1,FANhyb_rscf00003898.1.g00001.1,XP_004291039.1,XP_004301060.1,FANhyb_rscf00000381.1.g00009.1,FANhyb_rscf00000416.1.g00002.1,XP_004299721.1,FANhyb_rscf00…
3	GO:0009058	biosynthetic process	Biological Process	50	FANhyb_rscf00000291.1.g00002.1,XP_004299199.1,XP_011460181.1,XP_011460545.1,XP_004310044.1,XP_004294168.1,FANhyb_rscf00000080.1.g00002.1,XP_011459170.1,XP_004300170.1,XP_004300454.1,XP_011458268.1,FANhyb_icon16706223_s.1.g00001.1,XP_004294179.1,XP_004307740.1,FANhyb_icon00005243_a.1.g00001.1,FANhyb_rscf00000185.1.g00008.1,FANhyb_rscf00000421.1.g00006.1,XP_004306439.1,XP_011465109.1,FANhyb_icon000…
3	GO:0009892	negative regulation of metabolic process	Biological Process	2	FANhyb_rscf00000416.1.g00002.1,XP_004296439.1
3	GO:0019222	regulation of metabolic process	Biological Process	14	XP_004294179.1,XP_004307740.1,FANhyb_icon00005243_a.1.g00001.1,FANhyb_rscf00000185.1.g00008.1,FANhyb_rscf00000421.1.g00006.1,XP_004306439.1,XP_011465109.1,FANhyb_rscf00000416.1.g00002.1,FANhyb_rscf00002286.1.g00003.1,XP_011459107.1,FANhyb_rscf00000194.1.g00006.1,XP_004296439.1,XP_004290308.1,FANhyb_rscf00001426.1.g00001.1
3	GO:0019748	secondary metabolic process	Biological Process	1	FANhyb_rscf00000381.1.g00009.1
3	GO:0032259	methylation	Biological Process	5	FANhyb_rscf00000383.1.g00002.1,FANhyb_rscf00003898.1.g00001.1,FANhyb_rscf00004094.1.g00001.1,XP_004308063.1,XP_004288717.1
3	GO:0042440	pigment metabolic process	Biological Process	1	XP_011459170.1
3	GO:0044237	cellular metabolic process	Biological Process	90	FANhyb_rscf00000291.1.g00002.1,XP_004299199.1,XP_011460181.1,XP_011460545.1,XP_004310044.1,XP_004299114.1,FANhyb_rscf00000658.1.g00007.1,XP_004300291.1,XP_004296683.1,FANhyb_rscf00007251.1.g00001.1,FANhyb_rscf00000034.1.g00008.1,XP_004290308.1,XP_004294168.1,FANhyb_rscf00000080.1.g00002.1,FANhyb_icon00049590_a.1.g00001.1,XP_004290303.1,XP_004303022.1,XP_004306579.1,XP_004289711.1,XP_004299336.1,Y…
3	GO:0044238	primary metabolic process	Biological Process	83	FANhyb_rscf00000291.1.g00002.1,XP_004299199.1,XP_011460181.1,XP_011460545.1,XP_004310044.1,XP_004299114.1,FANhyb_rscf00000658.1.g00007.1,XP_004300291.1,XP_004296683.1,FANhyb_rscf00007251.1.g00001.1,XP_004299087.1,XP_004300170.1,FANhyb_rscf00000087.1.g00009.1,FANhyb_rscf00000034.1.g00008.1,XP_004290308.1,XP_004294168.1,FANhyb_rscf00000159.1.g00006.1,XP_004304578.1,XP_004287213.1,FANhyb_rscf0000008…
3	GO:0044281	small molecule metabolic process	Biological Process	28	FANhyb_rscf00007251.1.g00001.1,FANhyb_rscf00000159.1.g00006.1,XP_004304578.1,XP_004287213.1,FANhyb_rscf00000080.1.g00002.1,FANhyb_icon00049590_a.1.g00001.1,XP_004290303.1,XP_004303022.1,XP_004306579.1,XP_004289711.1,XP_004299336.1,XP_011459170.1,XP_004300170.1,XP_004305293.1,XP_011468925.1,FANhyb_rscf00001125.1.g00002.1,FANhyb_rscf00003898.1.g00001.1,XP_004291039.1,FANhyb_rscf00000087.1.g00005.1,…
3	GO:0070085	glycosylation	Biological Process	1	FANhyb_rscf00001057.1.g00004.1
3	GO:0071704	organic substance metabolic process	Biological Process	98	FANhyb_rscf00000291.1.g00002.1,XP_004299199.1,XP_011460181.1,XP_011460545.1,XP_004310044.1,XP_004299114.1,FANhyb_rscf00000658.1.g00007.1,XP_004300291.1,XP_004296683.1,FANhyb_rscf00007251.1.g00001.1,XP_004299087.1,XP_004300170.1,FANhyb_rscf00000087.1.g00009.1,FANhyb_rscf00000034.1.g00008.1,XP_004290308.1,XP_004294168.1,FANhyb_rscf00000159.1.g00006.1,XP_004304578.1,XP_004287213.1,FANhyb_rscf0000008…
3	GO:0016049	cell growth	Biological Process	1	FANhyb_rscf00002286.1.g00003.1
3	GO:0007059	chromosome segregation	Biological Process	1	XP_011459107.1
3	GO:0007017	microtubule-based process	Biological Process	1	XP_004298793.1
3	GO:0006457	protein folding	Biological Process	4	FANhyb_rscf00005365.1.g00001.1,XP_004291571.1,FANhyb_icon00000525_a.1.g00001.1,XP_004300629.1
3	GO:0007165	signal transduction	Biological Process	6	XP_011461303.1,XP_004289043.1,XP_004302648.1,FANhyb_rscf00000080.1.g00002.1,XP_011460327.1,XP_011465103.1
3	GO:0007154	cell communication	Biological Process	6	XP_011461303.1,FANhyb_rscf00000080.1.g00002.1,XP_011460327.1,XP_011465103.1,XP_004289043.1,XP_004302648.1
3	GO:0010118	stomatal movement	Biological Process	1	XP_004290308.1
3	GO:0016043	cellular component organization	Biological Process	11	FANhyb_icon00004233_a.1.g00001.1,XP_004296683.1,FANhyb_rscf00000173.1.g00014.1,XP_004287213.1,XP_004292921.1,XP_004294179.1,FANhyb_rscf00005365.1.g00001.1,XP_004291571.1,FANhyb_rscf00000416.1.g00002.1,XP_004300454.1,XP_011458268.1
3	GO:0016458	gene silencing	Biological Process	1	XP_004296439.1
3	GO:0019725	cellular homeostasis	Biological Process	2	FANhyb_rscf00000027.1.g00001.1,FANhyb_rscf00001346.1.g00002.1
3	GO:0048523	negative regulation of cellular process	Biological Process	2	FANhyb_rscf00000416.1.g00002.1,FANhyb_rscf00001426.1.g00001.1
3	GO:0048869	cellular developmental process	Biological Process	3	FANhyb_rscf00002286.1.g00003.1,XP_004302648.1,FANhyb_rscf00001426.1.g00001.1
3	GO:0050794	regulation of cellular process	Biological Process	20	XP_011461303.1,FANhyb_rscf00000080.1.g00002.1,XP_011460327.1,XP_011465103.1,FANhyb_rscf00000027.1.g00001.1,FANhyb_rscf00001346.1.g00002.1,XP_004294179.1,XP_004307740.1,FANhyb_icon00005243_a.1.g00001.1,FANhyb_rscf00000185.1.g00008.1,FANhyb_rscf00000421.1.g00006.1,XP_004306439.1,XP_011465109.1,XP_004289043.1,XP_004302648.1,FANhyb_rscf00000416.1.g00002.1,FANhyb_rscf00002286.1.g00003.1,XP_004290308.1…
3	GO:0051716	cellular response to stimulus	Biological Process	13	XP_011461303.1,FANhyb_rscf00000080.1.g00002.1,XP_011460327.1,XP_011465103.1,XP_004294179.1,XP_011459934.1,FANhyb_rscf00000014.1.g00011.1,XP_004296086.1,XP_004296683.1,XP_004287571.1,XP_004289043.1,XP_004302648.1,XP_004288411.1
3	GO:0071554	cell wall organization or biogenesis	Biological Process	2	FANhyb_rscf00002286.1.g00003.1,XP_004303340.1
3	GO:0003006	developmental process involved in reproduction	Biological Process	4	FANhyb_rscf00005365.1.g00001.1,XP_004291571.1,FANhyb_rscf00001465.1.g00003.1,FANhyb_rscf00001426.1.g00001.1
3	GO:2000241	regulation of reproductive process	Biological Process	1	FANhyb_rscf00001426.1.g00001.1
3	GO:2000242	negative regulation of reproductive process	Biological Process	1	FANhyb_rscf00001426.1.g00001.1
3	GO:0007275	multicellular organism development	Biological Process	11	XP_004299199.1,FANhyb_rscf00000011.1.g00011.1,XP_004299114.1,FANhyb_rscf00005365.1.g00001.1,XP_004291571.1,FANhyb_rscf00001465.1.g00003.1,FANhyb_rscf00001426.1.g00001.1,FANhyb_rscf00002286.1.g00003.1,XP_004302648.1,XP_004290308.1,XP_011460327.1
3	GO:0009791	post-embryonic development	Biological Process	7	FANhyb_rscf00005365.1.g00001.1,XP_004291571.1,FANhyb_rscf00001426.1.g00001.1,XP_004302648.1,XP_011460327.1,FANhyb_rscf00000011.1.g00011.1,XP_004299114.1
3	GO:0051239	regulation of multicellular organismal process	Biological Process	2	FANhyb_rscf00001426.1.g00001.1,XP_011460327.1
3	GO:0051241	negative regulation of multicellular organismal process	Biological Process	1	FANhyb_rscf00001426.1.g00001.1
3	GO:0009653	anatomical structure morphogenesis	Biological Process	3	XP_004302648.1,FANhyb_rscf00002286.1.g00003.1,XP_004308064.1
3	GO:0007568	aging	Biological Process	2	FANhyb_rscf00001465.1.g00003.1,FANhyb_rscf00001426.1.g00001.1
3	GO:0048646	anatomical structure formation involved in morphogenesis	Biological Process	1	XP_004302648.1
3	GO:0021700	developmental maturation	Biological Process	2	FANhyb_rscf00001465.1.g00003.1,XP_004302648.1
3	GO:0048856	anatomical structure development	Biological Process	12	XP_004302648.1,XP_004299199.1,XP_011460327.1,FANhyb_rscf00000011.1.g00011.1,XP_004299114.1,FANhyb_rscf00005365.1.g00001.1,XP_004291571.1,FANhyb_rscf00001465.1.g00003.1,FANhyb_rscf00001426.1.g00001.1,FANhyb_rscf00002286.1.g00003.1,XP_004290308.1,XP_004308064.1
3	GO:0050793	regulation of developmental process	Biological Process	2	FANhyb_rscf00001426.1.g00001.1,XP_011460327.1
3	GO:0051093	negative regulation of developmental process	Biological Process	1	FANhyb_rscf00001426.1.g00001.1
3	GO:0032879	regulation of localization	Biological Process	1	XP_004290308.1
3	GO:0006950	response to stress	Biological Process	14	NP_001269275.1,XP_004297382.1,XP_004290308.1,XP_004294179.1,XP_011459934.1,FANhyb_rscf00000014.1.g00011.1,XP_004296086.1,XP_004296683.1,FANhyb_rscf00000194.1.g00006.1,XP_004287571.1,FANhyb_rscf00002286.1.g00003.1,FANhyb_rscf00000080.1.g00002.1,XP_004288411.1,XP_011460327.1
3	GO:0009605	response to external stimulus	Biological Process	2	XP_004290308.1,XP_004302648.1
3	GO:0009607	response to biotic stimulus	Biological Process	3	XP_004290308.1,NP_001269275.1,XP_004297382.1
3	GO:0009628	response to abiotic stimulus	Biological Process	9	FANhyb_rscf00000194.1.g00006.1,FANhyb_rscf00002286.1.g00003.1,FANhyb_rscf00000080.1.g00002.1,XP_004290308.1,XP_011461303.1,XP_004302648.1,FANhyb_rscf00000416.1.g00002.1,XP_004296683.1,XP_011460327.1
3	GO:0009719	response to endogenous stimulus	Biological Process	3	XP_004302648.1,FANhyb_rscf00002286.1.g00003.1,XP_004290308.1
3	GO:0042221	response to chemical	Biological Process	7	FANhyb_rscf00000381.1.g00009.1,FANhyb_rscf00002286.1.g00003.1,XP_004290308.1,XP_004302648.1,FANhyb_rscf00001426.1.g00001.1,XP_004288411.1,XP_011460327.1
3	GO:0033036	macromolecule localization	Biological Process	3	XP_004287213.1,FANhyb_rscf00001426.1.g00001.1,FANhyb_icon00014271_a.1.g00001.1
3	GO:0051234	establishment of localization	Biological Process	18	XP_004287213.1,FANhyb_rscf00001426.1.g00001.1,FANhyb_rscf00000176.1.g00003.1,FANhyb_rscf00000374.1.g00004.1,FANhyb_rscf00001370.1.g00001.1,FANhyb_rscf00004861.1.g00001.1,XP_004302648.1,FANhyb_icon00014271_a.1.g00001.1,XP_004303253.1,XP_004290308.1,FANhyb_icon00047190_a.1.g00001.1,FANhyb_rscf00000045.1.g00003.1,YP_004286087.1,YP_004286088.1,YP_004286108.1,FANhyb_rscf00001243.1.g00002.1,XP_01146777…
3	GO:0051641	cellular localization	Biological Process	3	XP_004287213.1,FANhyb_rscf00001426.1.g00001.1,XP_004303253.1
3	GO:0051707	response to other organism	Biological Process	1	XP_004290308.1
3	GO:0065008	regulation of biological quality	Biological Process	4	XP_004296683.1,FANhyb_rscf00000027.1.g00001.1,FANhyb_rscf00001346.1.g00002.1,XP_004302648.1
3	GO:0065009	regulation of molecular function	Biological Process	2	XP_004290308.1,XP_004289043.1
3	GO:0044085	cellular component biogenesis	Biological Process	6	FANhyb_rscf00000658.1.g00007.1,FANhyb_rscf00000173.1.g00014.1,XP_004287213.1,XP_004308063.1,XP_004299114.1,XP_004300291.1
3	GO:0009407	toxin catabolic process	Biological Process	1	FANhyb_rscf00000381.1.g00009.1
3	GO:1990748	cellular detoxification	Biological Process	1	XP_004288411.1
4	GO:0022900	electron transport chain	Biological Process	4	YP_004286132.1,XP_004290445.1,YP_004286097.1,FANhyb_rscf00000416.1.g00002.1
4	GO:0015980	energy derivation by oxidation of organic compounds	Biological Process	3	FANhyb_rscf00000034.1.g00008.1,XP_004289711.1,YP_004286132.1
4	GO:0034641	cellular nitrogen compound metabolic process	Biological Process	51	FANhyb_rscf00000291.1.g00002.1,XP_004299199.1,XP_011460181.1,XP_011460545.1,XP_004310044.1,XP_004299114.1,FANhyb_rscf00000658.1.g00007.1,XP_004300291.1,XP_004296683.1,FANhyb_icon00049590_a.1.g00001.1,XP_004290303.1,XP_004303022.1,XP_004306579.1,XP_004299336.1,FANhyb_rscf00000381.1.g00009.1,XP_011458708.1,XP_011459170.1,XP_004300170.1,FANhyb_rscf00001124.1.g00002.1,XP_004287571.1,XP_004300454.1,XP…
4	GO:0051171	regulation of nitrogen compound metabolic process	Biological Process	8	XP_004294179.1,XP_004307740.1,FANhyb_icon00005243_a.1.g00001.1,FANhyb_rscf00000185.1.g00008.1,FANhyb_rscf00000421.1.g00006.1,XP_004306439.1,XP_011465109.1,FANhyb_rscf00001426.1.g00001.1
4	GO:1901564	organonitrogen compound metabolic process	Biological Process	44	FANhyb_rscf00007251.1.g00001.1,FANhyb_rscf00002286.1.g00003.1,FANhyb_icon00049590_a.1.g00001.1,XP_004290303.1,XP_004303022.1,XP_004306579.1,XP_004299336.1,FANhyb_rscf00000381.1.g00009.1,XP_011458708.1,XP_011459170.1,XP_004300170.1,XP_004292921.1,FANhyb_icon00054362_a.1.g00001.1,FANhyb_rscf00000228.1.g00004.1,XP_004306930.1,YP_004286140.1,FANhyb_rscf00000195.1.g00003.1,XP_011459107.1,XP_004305293.…
4	GO:0044248	cellular catabolic process	Biological Process	9	FANhyb_rscf00007251.1.g00001.1,FANhyb_rscf00000034.1.g00008.1,FANhyb_rscf00005373.1.g00001.1,FANhyb_rscf00001125.1.g00002.1,FANhyb_rscf00003898.1.g00001.1,XP_004291039.1,FANhyb_rscf00000381.1.g00009.1,FANhyb_rscf00000416.1.g00002.1,FANhyb_rscf00002286.1.g00003.1
4	GO:0044282	small molecule catabolic process	Biological Process	6	FANhyb_rscf00007251.1.g00001.1,XP_004287213.1,FANhyb_rscf00001125.1.g00002.1,FANhyb_rscf00003898.1.g00001.1,XP_004291039.1,FANhyb_rscf00000080.1.g00002.1
4	GO:0090487	secondary metabolite catabolic process	Biological Process	1	FANhyb_rscf00000381.1.g00009.1
4	GO:1901575	organic substance catabolic process	Biological Process	16	FANhyb_rscf00007251.1.g00001.1,FANhyb_rscf00000034.1.g00008.1,XP_004287213.1,FANhyb_rscf00002286.1.g00003.1,FANhyb_icon00049590_a.1.g00001.1,XP_004290303.1,XP_004303022.1,XP_004306579.1,FANhyb_rscf00005373.1.g00001.1,FANhyb_rscf00001125.1.g00002.1,FANhyb_rscf00003898.1.g00001.1,XP_004291039.1,XP_004301060.1,FANhyb_rscf00000416.1.g00002.1,XP_004299721.1,FANhyb_rscf00000080.1.g00002.1
4	GO:0009889	regulation of biosynthetic process	Biological Process	8	XP_004294179.1,XP_004307740.1,FANhyb_icon00005243_a.1.g00001.1,FANhyb_rscf00000185.1.g00008.1,FANhyb_rscf00000421.1.g00006.1,XP_004306439.1,XP_011465109.1,FANhyb_rscf00001426.1.g00001.1
4	GO:0044249	cellular biosynthetic process	Biological Process	42	FANhyb_rscf00000291.1.g00002.1,XP_004299199.1,XP_011460181.1,XP_011460545.1,XP_004310044.1,XP_004294168.1,FANhyb_rscf00000080.1.g00002.1,XP_011459170.1,XP_004300170.1,XP_004300454.1,XP_011458268.1,FANhyb_icon16706223_s.1.g00001.1,XP_004294179.1,XP_004307740.1,FANhyb_icon00005243_a.1.g00001.1,FANhyb_rscf00000185.1.g00008.1,FANhyb_rscf00000421.1.g00006.1,XP_004306439.1,XP_011465109.1,FANhyb_icon000…
4	GO:0044283	small molecule biosynthetic process	Biological Process	3	FANhyb_rscf00000080.1.g00002.1,FANhyb_rscf00000087.1.g00005.1,XP_004290308.1
4	GO:1901576	organic substance biosynthetic process	Biological Process	49	FANhyb_rscf00000291.1.g00002.1,XP_004299199.1,XP_011460181.1,XP_011460545.1,XP_004310044.1,XP_004294168.1,FANhyb_rscf00000080.1.g00002.1,XP_011459170.1,XP_004300170.1,XP_004300454.1,XP_011458268.1,FANhyb_icon16706223_s.1.g00001.1,XP_004294179.1,XP_004307740.1,FANhyb_icon00005243_a.1.g00001.1,FANhyb_rscf00000185.1.g00008.1,FANhyb_rscf00000421.1.g00006.1,XP_004306439.1,XP_011465109.1,FANhyb_icon000…
4	GO:0010605	negative regulation of macromolecule metabolic process	Biological Process	1	XP_004296439.1
4	GO:0031324	negative regulation of cellular metabolic process	Biological Process	1	FANhyb_rscf00000416.1.g00002.1
4	GO:0031323	regulation of cellular metabolic process	Biological Process	11	XP_004294179.1,XP_004307740.1,FANhyb_icon00005243_a.1.g00001.1,FANhyb_rscf00000185.1.g00008.1,FANhyb_rscf00000421.1.g00006.1,XP_004306439.1,XP_011465109.1,FANhyb_rscf00000416.1.g00002.1,FANhyb_rscf00002286.1.g00003.1,XP_004290308.1,FANhyb_rscf00001426.1.g00001.1
4	GO:0060255	regulation of macromolecule metabolic process	Biological Process	11	XP_004294179.1,XP_004307740.1,FANhyb_icon00005243_a.1.g00001.1,FANhyb_rscf00000185.1.g00008.1,FANhyb_rscf00000421.1.g00006.1,XP_004306439.1,XP_011465109.1,XP_011459107.1,FANhyb_rscf00000194.1.g00006.1,XP_004296439.1,FANhyb_rscf00001426.1.g00001.1
4	GO:0080090	regulation of primary metabolic process	Biological Process	8	XP_004294179.1,XP_004307740.1,FANhyb_icon00005243_a.1.g00001.1,FANhyb_rscf00000185.1.g00008.1,FANhyb_rscf00000421.1.g00006.1,XP_004306439.1,XP_011465109.1,FANhyb_rscf00001426.1.g00001.1
4	GO:0009404	toxin metabolic process	Biological Process	1	FANhyb_rscf00000381.1.g00009.1
4	GO:0046148	pigment biosynthetic process	Biological Process	1	XP_011459170.1
4	GO:0006790	sulfur compound metabolic process	Biological Process	2	FANhyb_rscf00000381.1.g00009.1,XP_011458708.1
4	GO:0006081	cellular aldehyde metabolic process	Biological Process	2	XP_004289711.1,XP_004299336.1
4	GO:0006082	organic acid metabolic process	Biological Process	16	FANhyb_rscf00007251.1.g00001.1,FANhyb_icon00049590_a.1.g00001.1,XP_004290303.1,XP_004303022.1,XP_004306579.1,XP_004289711.1,XP_004305293.1,XP_011468925.1,FANhyb_rscf00001125.1.g00002.1,FANhyb_rscf00003898.1.g00001.1,XP_004291039.1,FANhyb_rscf00000087.1.g00005.1,XP_004290308.1,FANhyb_rscf00002286.1.g00003.1,FANhyb_rscf00000078.1.g00004.1,FANhyb_rscf00000080.1.g00002.1
4	GO:0006091	generation of precursor metabolites and energy	Biological Process	13	FANhyb_rscf00000034.1.g00008.1,FANhyb_icon00049590_a.1.g00001.1,XP_004290303.1,XP_004303022.1,XP_004306579.1,XP_004289711.1,YP_004286132.1,XP_004290445.1,XP_004300672.1,XP_004310079.1,FANhyb_icon16812173_o.1.g00001.1,YP_004286097.1,FANhyb_rscf00000416.1.g00002.1
4	GO:0006413	translational initiation	Biological Process	1	XP_011459107.1
4	GO:0006575	cellular modified amino acid metabolic process	Biological Process	3	FANhyb_rscf00000381.1.g00009.1,XP_011458708.1,XP_011468925.1
4	GO:0006725	cellular aromatic compound metabolic process	Biological Process	45	FANhyb_rscf00000291.1.g00002.1,XP_004299199.1,XP_011460181.1,XP_011460545.1,XP_004310044.1,XP_004299114.1,FANhyb_rscf00000658.1.g00007.1,XP_004300291.1,XP_004296683.1,FANhyb_icon00049590_a.1.g00001.1,XP_004290303.1,XP_004303022.1,XP_004306579.1,XP_004299336.1,XP_011459170.1,XP_004300170.1,FANhyb_rscf00001124.1.g00002.1,XP_004287571.1,XP_004300454.1,XP_011458268.1,XP_004294179.1,XP_011459934.1,FAN…
4	GO:0006730	one-carbon metabolic process	Biological Process	1	XP_011468925.1
4	GO:0006793	phosphorus metabolic process	Biological Process	19	FANhyb_icon00049590_a.1.g00001.1,XP_004290303.1,XP_004303022.1,XP_004306579.1,XP_004299336.1,XP_004300170.1,XP_011460327.1,FANhyb_rscf00000557.1.g00003.1,XP_004298934.1,FANhyb_rscf00000830.1.g00002.1,FANhyb_icon00047190_a.1.g00001.1,FANhyb_rscf00000045.1.g00003.1,YP_004286087.1,YP_004286088.1,YP_004286108.1,XP_011464972.1,XP_011461303.1,XP_004290308.1,FANhyb_rscf00000080.1.g00002.1
4	GO:0072593	reactive oxygen species metabolic process	Biological Process	2	XP_004288411.1,XP_004290308.1
4	GO:0015979	photosynthesis	Biological Process	14	XP_004290445.1,XP_004300672.1,XP_004310079.1,FANhyb_icon16812173_o.1.g00001.1,YP_004286097.1,FANhyb_rscf00000416.1.g00002.1,FANhyb_icon00037348_a.1.g00001.1,FANhyb_rscf00000001.1.g00003.1,XP_004299336.1,FANhyb_rscf00000962.1.g00002.1,XP_004302896.1,XP_004303137.1,XP_004307637.1,YP_004286132.1
4	GO:0042180	cellular ketone metabolic process	Biological Process	1	FANhyb_rscf00002286.1.g00003.1
4	GO:0043094	cellular metabolic compound salvage	Biological Process	3	XP_011459170.1,FANhyb_icon00037348_a.1.g00001.1,XP_004300170.1
4	GO:0043449	cellular alkene metabolic process	Biological Process	1	FANhyb_rscf00001465.1.g00003.1
4	GO:0044255	cellular lipid metabolic process	Biological Process	4	FANhyb_rscf00000087.1.g00005.1,XP_004290308.1,FANhyb_rscf00000080.1.g00002.1,FANhyb_rscf00000069.1.g00003.1
4	GO:0044260	cellular macromolecule metabolic process	Biological Process	50	FANhyb_rscf00000291.1.g00002.1,XP_004299199.1,XP_011460181.1,XP_011460545.1,XP_004310044.1,XP_004299114.1,FANhyb_rscf00000658.1.g00007.1,XP_004300291.1,XP_004296683.1,FANhyb_rscf00000034.1.g00008.1,FANhyb_rscf00001124.1.g00002.1,XP_004287571.1,XP_004300454.1,XP_011458268.1,XP_004294179.1,XP_011459934.1,FANhyb_rscf00000014.1.g00011.1,XP_004296086.1,XP_004292921.1,FANhyb_icon16706223_s.1.g00001.1,X…
4	GO:0044262	cellular carbohydrate metabolic process	Biological Process	7	FANhyb_rscf00000034.1.g00008.1,XP_004290308.1,XP_004294168.1,FANhyb_rscf00000080.1.g00002.1,XP_004289711.1,FANhyb_rscf00000166.1.g00017.1,FANhyb_rscf00002286.1.g00003.1
4	GO:0046483	heterocycle metabolic process	Biological Process	44	FANhyb_rscf00000291.1.g00002.1,XP_004299199.1,XP_011460181.1,XP_011460545.1,XP_004310044.1,XP_004299114.1,FANhyb_rscf00000658.1.g00007.1,XP_004300291.1,XP_004296683.1,FANhyb_icon00049590_a.1.g00001.1,XP_004290303.1,XP_004303022.1,XP_004306579.1,XP_004299336.1,XP_011459170.1,XP_004300170.1,FANhyb_rscf00001124.1.g00002.1,XP_004287571.1,XP_004300454.1,XP_011458268.1,XP_004294179.1,XP_011459934.1,FAN…
4	GO:0051186	cofactor metabolic process	Biological Process	7	FANhyb_icon00049590_a.1.g00001.1,XP_004290303.1,XP_004303022.1,XP_004306579.1,XP_004299336.1,XP_004304520.1,XP_011468925.1
4	GO:0005975	carbohydrate metabolic process	Biological Process	21	FANhyb_rscf00000034.1.g00008.1,XP_004290308.1,XP_004294168.1,FANhyb_rscf00000159.1.g00006.1,XP_004304578.1,XP_004287213.1,FANhyb_rscf00000080.1.g00002.1,FANhyb_icon00049590_a.1.g00001.1,XP_004290303.1,XP_004303022.1,XP_004306579.1,XP_004289711.1,FANhyb_rscf00000166.1.g00017.1,XP_004301060.1,FANhyb_icon00037348_a.1.g00001.1,FANhyb_rscf00000001.1.g00003.1,XP_004299336.1,FANhyb_rscf00002286.1.g00003…
4	GO:0006099	tricarboxylic acid cycle	Biological Process	1	XP_004289711.1
4	GO:0006139	nucleobase-containing compound metabolic process	Biological Process	41	FANhyb_rscf00000291.1.g00002.1,XP_004299199.1,XP_011460181.1,XP_011460545.1,XP_004310044.1,XP_004299114.1,FANhyb_rscf00000658.1.g00007.1,XP_004300291.1,XP_004296683.1,FANhyb_icon00049590_a.1.g00001.1,XP_004290303.1,XP_004303022.1,XP_004306579.1,XP_004299336.1,XP_011459170.1,XP_004300170.1,FANhyb_rscf00001124.1.g00002.1,XP_004287571.1,XP_004300454.1,XP_011458268.1,XP_004294179.1,XP_011459934.1,FAN…
4	GO:0006520	cellular amino acid metabolic process	Biological Process	6	FANhyb_rscf00007251.1.g00001.1,XP_004305293.1,XP_011468925.1,FANhyb_rscf00001125.1.g00002.1,FANhyb_rscf00003898.1.g00001.1,XP_004291039.1
4	GO:0006629	lipid metabolic process	Biological Process	5	FANhyb_rscf00000087.1.g00005.1,XP_004290308.1,FANhyb_rscf00000069.1.g00003.1,FANhyb_rscf00000080.1.g00002.1,XP_011459096.1
4	GO:0019538	protein metabolic process	Biological Process	22	XP_004292921.1,FANhyb_icon00054362_a.1.g00001.1,FANhyb_rscf00000228.1.g00004.1,XP_004306930.1,YP_004286140.1,FANhyb_rscf00000195.1.g00003.1,XP_011459107.1,XP_004305293.1,XP_011460327.1,FANhyb_rscf00000557.1.g00003.1,XP_004298934.1,FANhyb_rscf00000416.1.g00002.1,FANhyb_rscf00007356.1.g00001.1,XP_004299721.1,FANhyb_rscf00005373.1.g00001.1,FANhyb_rscf00001057.1.g00004.1,FANhyb_icon16812173_o.1.g0000…
4	GO:0005996	monosaccharide metabolic process	Biological Process	4	FANhyb_rscf00000159.1.g00006.1,XP_004304578.1,XP_004287213.1,FANhyb_rscf00000080.1.g00002.1
4	GO:0006066	alcohol metabolic process	Biological Process	1	FANhyb_rscf00000080.1.g00002.1
4	GO:0006766	vitamin metabolic process	Biological Process	1	FANhyb_rscf00000080.1.g00002.1
4	GO:0018904	ether metabolic process	Biological Process	1	FANhyb_rscf00000027.1.g00001.1
4	GO:0055086	nucleobase-containing small molecule metabolic process	Biological Process	12	FANhyb_icon00049590_a.1.g00001.1,XP_004290303.1,XP_004303022.1,XP_004306579.1,XP_004299336.1,XP_011459170.1,XP_004300170.1,FANhyb_icon00047190_a.1.g00001.1,FANhyb_rscf00000045.1.g00003.1,YP_004286087.1,YP_004286088.1,YP_004286108.1
4	GO:0043413	macromolecule glycosylation	Biological Process	1	FANhyb_rscf00001057.1.g00004.1
4	GO:0009812	flavonoid metabolic process	Biological Process	4	FANhyb_icon00000880_a.1.g00001.1,XP_004287814.1,XP_004306542.1,XP_004307451.1
4	GO:0015977	carbon fixation	Biological Process	4	FANhyb_icon00037348_a.1.g00001.1,FANhyb_rscf00000001.1.g00003.1,XP_004299336.1,XP_004303137.1
4	GO:0019637	organophosphate metabolic process	Biological Process	12	FANhyb_icon00049590_a.1.g00001.1,XP_004290303.1,XP_004303022.1,XP_004306579.1,XP_004299336.1,XP_004300170.1,FANhyb_icon00047190_a.1.g00001.1,FANhyb_rscf00000045.1.g00003.1,YP_004286087.1,YP_004286088.1,YP_004286108.1,FANhyb_rscf00000080.1.g00002.1
4	GO:0043170	macromolecule metabolic process	Biological Process	54	FANhyb_rscf00000291.1.g00002.1,XP_004299199.1,XP_011460181.1,XP_011460545.1,XP_004310044.1,XP_004299114.1,FANhyb_rscf00000658.1.g00007.1,XP_004300291.1,XP_004296683.1,FANhyb_rscf00000034.1.g00008.1,FANhyb_rscf00002286.1.g00003.1,FANhyb_rscf00001124.1.g00002.1,XP_004287571.1,XP_004300454.1,XP_011458268.1,XP_004294179.1,XP_011459934.1,FANhyb_rscf00000014.1.g00011.1,XP_004296086.1,XP_004292921.1,FAN…
4	GO:1900673	olefin metabolic process	Biological Process	1	FANhyb_rscf00001465.1.g00003.1
4	GO:1901135	carbohydrate derivative metabolic process	Biological Process	14	FANhyb_rscf00002286.1.g00003.1,FANhyb_icon00049590_a.1.g00001.1,XP_004290303.1,XP_004303022.1,XP_004306579.1,XP_004299336.1,XP_004300170.1,XP_011459170.1,FANhyb_icon00047190_a.1.g00001.1,FANhyb_rscf00000045.1.g00003.1,YP_004286087.1,YP_004286088.1,YP_004286108.1,FANhyb_rscf00001057.1.g00004.1
4	GO:1901360	organic cyclic compound metabolic process	Biological Process	45	FANhyb_rscf00000291.1.g00002.1,XP_004299199.1,XP_011460181.1,XP_011460545.1,XP_004310044.1,XP_004299114.1,FANhyb_rscf00000658.1.g00007.1,XP_004300291.1,XP_004296683.1,FANhyb_icon00049590_a.1.g00001.1,XP_004290303.1,XP_004303022.1,XP_004306579.1,XP_004299336.1,XP_011459170.1,XP_004300170.1,FANhyb_rscf00001124.1.g00002.1,XP_004287571.1,XP_004300454.1,XP_011458268.1,XP_004294179.1,XP_011459934.1,FAN…
4	GO:1901615	organic hydroxy compound metabolic process	Biological Process	2	FANhyb_rscf00000080.1.g00002.1,FANhyb_rscf00002286.1.g00003.1
4	GO:0009825	multidimensional cell growth	Biological Process	1	FANhyb_rscf00002286.1.g00003.1
4	GO:0042026	protein refolding	Biological Process	2	FANhyb_rscf00005365.1.g00001.1,XP_004291571.1
4	GO:0061077	chaperone-mediated protein folding	Biological Process	1	FANhyb_icon00000525_a.1.g00001.1
4	GO:0035556	intracellular signal transduction	Biological Process	2	XP_011461303.1,XP_004289043.1
4	GO:0009755	hormone-mediated signaling pathway	Biological Process	1	XP_004302648.1
4	GO:0023014	signal transduction by protein phosphorylation	Biological Process	1	XP_011461303.1
4	GO:0010119	regulation of stomatal movement	Biological Process	1	XP_004290308.1
4	GO:1990069	stomatal opening	Biological Process	1	XP_004290308.1
4	GO:0006325	chromatin organization	Biological Process	4	FANhyb_rscf00000173.1.g00014.1,XP_004287213.1,XP_004292921.1,XP_004294179.1
4	GO:0006996	organelle organization	Biological Process	11	FANhyb_icon00004233_a.1.g00001.1,XP_004296683.1,FANhyb_rscf00000173.1.g00014.1,XP_004287213.1,XP_004292921.1,XP_004294179.1,FANhyb_rscf00005365.1.g00001.1,XP_004291571.1,FANhyb_rscf00000416.1.g00002.1,XP_004300454.1,XP_011458268.1
4	GO:0022607	cellular component assembly	Biological Process	2	FANhyb_rscf00000173.1.g00014.1,XP_004287213.1
4	GO:0043933	macromolecular complex subunit organization	Biological Process	2	FANhyb_rscf00000173.1.g00014.1,XP_004287213.1
4	GO:0061024	membrane organization	Biological Process	1	FANhyb_rscf00000416.1.g00002.1
4	GO:0045454	cell redox homeostasis	Biological Process	2	FANhyb_rscf00000027.1.g00001.1,FANhyb_rscf00001346.1.g00002.1
4	GO:0090344	negative regulation of cell aging	Biological Process	1	FANhyb_rscf00001426.1.g00001.1
4	GO:0007569	cell aging	Biological Process	1	FANhyb_rscf00001426.1.g00001.1
4	GO:0030154	cell differentiation	Biological Process	2	FANhyb_rscf00002286.1.g00003.1,XP_004302648.1
4	GO:0048468	cell development	Biological Process	1	XP_004302648.1
4	GO:0048469	cell maturation	Biological Process	1	XP_004302648.1
4	GO:0090342	regulation of cell aging	Biological Process	1	FANhyb_rscf00001426.1.g00001.1
4	GO:0033554	cellular response to stress	Biological Process	7	XP_004294179.1,XP_011459934.1,FANhyb_rscf00000014.1.g00011.1,XP_004296086.1,XP_004296683.1,XP_004287571.1,XP_004288411.1
4	GO:0070887	cellular response to chemical stimulus	Biological Process	2	XP_004302648.1,XP_004288411.1
4	GO:0104004	cellular response to environmental stimulus	Biological Process	1	XP_004296683.1
4	GO:0044036	cell wall macromolecule metabolic process	Biological Process	1	FANhyb_rscf00002286.1.g00003.1
4	GO:0009793	embryo development ending in seed dormancy	Biological Process	2	FANhyb_rscf00005365.1.g00001.1,XP_004291571.1
4	GO:0009835	fruit ripening	Biological Process	1	FANhyb_rscf00001465.1.g00003.1
4	GO:0048608	reproductive structure development	Biological Process	4	FANhyb_rscf00005365.1.g00001.1,XP_004291571.1,FANhyb_rscf00001465.1.g00003.1,FANhyb_rscf00001426.1.g00001.1
4	GO:0009909	regulation of flower development	Biological Process	1	FANhyb_rscf00001426.1.g00001.1
4	GO:0009910	negative regulation of flower development	Biological Process	1	FANhyb_rscf00001426.1.g00001.1
4	GO:0009790	embryo development	Biological Process	3	FANhyb_rscf00005365.1.g00001.1,XP_004291571.1,XP_004299199.1
4	GO:0048731	system development	Biological Process	10	FANhyb_rscf00005365.1.g00001.1,XP_004291571.1,FANhyb_rscf00001465.1.g00003.1,FANhyb_rscf00001426.1.g00001.1,FANhyb_rscf00002286.1.g00003.1,XP_004302648.1,XP_004299199.1,XP_004290308.1,XP_004299114.1,XP_011460327.1
4	GO:2000026	regulation of multicellular organismal development	Biological Process	2	FANhyb_rscf00001426.1.g00001.1,XP_011460327.1
4	GO:0010311	lateral root formation	Biological Process	1	XP_004302648.1
4	GO:0048316	seed development	Biological Process	2	FANhyb_rscf00005365.1.g00001.1,XP_004291571.1
4	GO:0048580	regulation of post-embryonic development	Biological Process	2	FANhyb_rscf00001426.1.g00001.1,XP_011460327.1
4	GO:0048581	negative regulation of post-embryonic development	Biological Process	1	FANhyb_rscf00001426.1.g00001.1
4	GO:0090567	reproductive shoot system development	Biological Process	1	FANhyb_rscf00001426.1.g00001.1
4	GO:0090696	post-embryonic plant organ development	Biological Process	1	XP_004302648.1
4	GO:0007164	establishment of tissue polarity	Biological Process	1	XP_004302648.1
4	GO:0048729	tissue morphogenesis	Biological Process	1	XP_004302648.1
4	GO:0090626	plant epidermis morphogenesis	Biological Process	1	XP_004308064.1
4	GO:0090698	post-embryonic plant morphogenesis	Biological Process	1	XP_004302648.1
4	GO:1905392	plant organ morphogenesis	Biological Process	2	FANhyb_rscf00002286.1.g00003.1,XP_004302648.1
4	GO:1905393	plant organ formation	Biological Process	1	XP_004302648.1
4	GO:0071695	anatomical structure maturation	Biological Process	2	FANhyb_rscf00001465.1.g00003.1,XP_004302648.1
4	GO:0009888	tissue development	Biological Process	4	XP_004302648.1,FANhyb_rscf00002286.1.g00003.1,XP_004308064.1,XP_011460327.1
4	GO:0048829	root cap development	Biological Process	1	XP_004302648.1
4	GO:0099402	plant organ development	Biological Process	5	FANhyb_rscf00002286.1.g00003.1,XP_004302648.1,XP_004299199.1,XP_004290308.1,XP_004299114.1
4	GO:0051049	regulation of transport	Biological Process	1	XP_004290308.1
4	GO:0006952	defense response	Biological Process	3	XP_004290308.1,NP_001269275.1,XP_004297382.1
4	GO:0006970	response to osmotic stress	Biological Process	3	FANhyb_rscf00002286.1.g00003.1,XP_004290308.1,FANhyb_rscf00000194.1.g00006.1
4	GO:0006979	response to oxidative stress	Biological Process	1	XP_004288411.1
4	GO:0009408	response to heat	Biological Process	2	FANhyb_rscf00000194.1.g00006.1,FANhyb_rscf00002286.1.g00003.1
4	GO:0009409	response to cold	Biological Process	1	FANhyb_rscf00000080.1.g00002.1
4	GO:0009414	response to water deprivation	Biological Process	2	FANhyb_rscf00002286.1.g00003.1,XP_004290308.1
4	GO:0009606	tropism	Biological Process	1	XP_004302648.1
4	GO:0043207	response to external biotic stimulus	Biological Process	1	XP_004290308.1
4	GO:0009266	response to temperature stimulus	Biological Process	3	FANhyb_rscf00002286.1.g00003.1,FANhyb_rscf00000080.1.g00002.1,FANhyb_rscf00000194.1.g00006.1
4	GO:0009314	response to radiation	Biological Process	3	XP_011461303.1,FANhyb_rscf00000416.1.g00002.1,XP_004296683.1
4	GO:0009415	response to water	Biological Process	2	FANhyb_rscf00002286.1.g00003.1,XP_004290308.1
4	GO:0009629	response to gravity	Biological Process	1	XP_004302648.1
4	GO:0071214	cellular response to abiotic stimulus	Biological Process	1	XP_004296683.1
4	GO:0009725	response to hormone	Biological Process	3	XP_004302648.1,FANhyb_rscf00002286.1.g00003.1,XP_004290308.1
4	GO:0071495	cellular response to endogenous stimulus	Biological Process	1	XP_004302648.1
4	GO:0001101	response to acid chemical	Biological Process	2	FANhyb_rscf00002286.1.g00003.1,XP_004290308.1
4	GO:0009636	response to toxic substance	Biological Process	2	FANhyb_rscf00000381.1.g00009.1,XP_004288411.1
4	GO:0010033	response to organic substance	Biological Process	4	XP_004302648.1,FANhyb_rscf00002286.1.g00003.1,XP_004290308.1,FANhyb_rscf00001426.1.g00001.1
4	GO:0010035	response to inorganic substance	Biological Process	3	FANhyb_rscf00002286.1.g00003.1,XP_004290308.1,XP_004288411.1
4	GO:1901698	response to nitrogen compound	Biological Process	1	FANhyb_rscf00002286.1.g00003.1
4	GO:1901700	response to oxygen-containing compound	Biological Process	4	FANhyb_rscf00002286.1.g00003.1,XP_004290308.1,FANhyb_rscf00001426.1.g00001.1,XP_004288411.1
4	GO:0008104	protein localization	Biological Process	2	XP_004287213.1,FANhyb_rscf00001426.1.g00001.1
4	GO:0010876	lipid localization	Biological Process	1	FANhyb_icon00014271_a.1.g00001.1
4	GO:0070727	cellular macromolecule localization	Biological Process	2	XP_004287213.1,FANhyb_rscf00001426.1.g00001.1
4	GO:0006810	transport	Biological Process	17	XP_004287213.1,FANhyb_rscf00001426.1.g00001.1,FANhyb_rscf00004861.1.g00001.1,XP_004302648.1,FANhyb_icon00014271_a.1.g00001.1,XP_004303253.1,XP_004290308.1,FANhyb_icon00047190_a.1.g00001.1,FANhyb_rscf00000045.1.g00003.1,YP_004286087.1,YP_004286088.1,YP_004286108.1,FANhyb_rscf00001243.1.g00002.1,XP_011467773.1,FANhyb_rscf00000176.1.g00003.1,FANhyb_rscf00000374.1.g00004.1,FANhyb_rscf00001370.1.g0000…
4	GO:0045184	establishment of protein localization	Biological Process	2	XP_004287213.1,FANhyb_rscf00001426.1.g00001.1
4	GO:0051649	establishment of localization in cell	Biological Process	3	XP_004287213.1,FANhyb_rscf00001426.1.g00001.1,XP_004303253.1
4	GO:0046907	intracellular transport	Biological Process	3	XP_004287213.1,FANhyb_rscf00001426.1.g00001.1,XP_004303253.1
4	GO:0009617	response to bacterium	Biological Process	1	XP_004290308.1
4	GO:0098542	defense response to other organism	Biological Process	1	XP_004290308.1
4	GO:0010817	regulation of hormone levels	Biological Process	1	XP_004302648.1
4	GO:0042592	homeostatic process	Biological Process	3	XP_004296683.1,FANhyb_rscf00000027.1.g00001.1,FANhyb_rscf00001346.1.g00002.1
4	GO:0032409	regulation of transporter activity	Biological Process	1	XP_004290308.1
4	GO:0050790	regulation of catalytic activity	Biological Process	1	XP_004289043.1
4	GO:0022613	ribonucleoprotein complex biogenesis	Biological Process	4	FANhyb_rscf00000658.1.g00007.1,XP_004308063.1,XP_004300291.1,XP_004299114.1
4	GO:0098869	cellular oxidant detoxification	Biological Process	1	XP_004288411.1
5	GO:0022904	respiratory electron transport chain	Biological Process	1	YP_004286132.1
5	GO:0009767	photosynthetic electron transport chain	Biological Process	3	YP_004286097.1,FANhyb_rscf00000416.1.g00002.1,XP_004290445.1
5	GO:0006112	energy reserve metabolic process	Biological Process	1	FANhyb_rscf00000034.1.g00008.1
5	GO:0045333	cellular respiration	Biological Process	2	XP_004289711.1,YP_004286132.1
5	GO:0043603	cellular amide metabolic process	Biological Process	10	FANhyb_rscf00000381.1.g00009.1,XP_011458708.1,FANhyb_icon00054362_a.1.g00001.1,FANhyb_rscf00000228.1.g00004.1,XP_004306930.1,YP_004286140.1,FANhyb_rscf00000195.1.g00003.1,XP_011459107.1,XP_004305293.1,XP_011468925.1
5	GO:0044271	cellular nitrogen compound biosynthetic process	Biological Process	26	XP_011459170.1,XP_004300170.1,FANhyb_icon16706223_s.1.g00001.1,XP_004294179.1,XP_004307740.1,FANhyb_icon00005243_a.1.g00001.1,FANhyb_rscf00000185.1.g00008.1,FANhyb_rscf00000421.1.g00006.1,XP_004306439.1,XP_011465109.1,FANhyb_icon00054362_a.1.g00001.1,FANhyb_rscf00000228.1.g00004.1,XP_004306930.1,YP_004286140.1,FANhyb_rscf00000195.1.g00003.1,XP_011459107.1,XP_004305293.1,XP_004304520.1,FANhyb_icon…
5	GO:0072521	purine-containing compound metabolic process	Biological Process	10	FANhyb_icon00049590_a.1.g00001.1,XP_004290303.1,XP_004303022.1,XP_004306579.1,XP_011459170.1,FANhyb_icon00047190_a.1.g00001.1,FANhyb_rscf00000045.1.g00003.1,YP_004286087.1,YP_004286088.1,YP_004286108.1
5	GO:0072524	pyridine-containing compound metabolic process	Biological Process	5	FANhyb_icon00049590_a.1.g00001.1,XP_004290303.1,XP_004303022.1,XP_004306579.1,XP_004299336.1
5	GO:0072527	pyrimidine-containing compound metabolic process	Biological Process	1	XP_004300170.1
5	GO:0019219	regulation of nucleobase-containing compound metabolic process	Biological Process	8	XP_004294179.1,XP_004307740.1,FANhyb_icon00005243_a.1.g00001.1,FANhyb_rscf00000185.1.g00008.1,FANhyb_rscf00000421.1.g00006.1,XP_004306439.1,XP_011465109.1,FANhyb_rscf00001426.1.g00001.1
5	GO:0006022	aminoglycan metabolic process	Biological Process	1	FANhyb_rscf00002286.1.g00003.1
5	GO:0006518	peptide metabolic process	Biological Process	9	FANhyb_rscf00000381.1.g00009.1,XP_011458708.1,FANhyb_icon00054362_a.1.g00001.1,FANhyb_rscf00000228.1.g00004.1,XP_004306930.1,YP_004286140.1,FANhyb_rscf00000195.1.g00003.1,XP_011459107.1,XP_004305293.1
5	GO:0009112	nucleobase metabolic process	Biological Process	2	XP_011459170.1,XP_004300170.1
5	GO:0009116	nucleoside metabolic process	Biological Process	2	XP_004300170.1,XP_011459170.1
5	GO:0033013	tetrapyrrole metabolic process	Biological Process	2	XP_004304520.1,XP_011470332.1
5	GO:0042558	pteridine-containing compound metabolic process	Biological Process	1	XP_011468925.1
5	GO:1901565	organonitrogen compound catabolic process	Biological Process	8	FANhyb_rscf00007251.1.g00001.1,FANhyb_rscf00002286.1.g00003.1,FANhyb_rscf00005373.1.g00001.1,FANhyb_rscf00001125.1.g00002.1,FANhyb_rscf00003898.1.g00001.1,XP_004291039.1,FANhyb_rscf00000416.1.g00002.1,XP_004299721.1
5	GO:1901566	organonitrogen compound biosynthetic process	Biological Process	17	XP_011459170.1,XP_004300170.1,FANhyb_icon00054362_a.1.g00001.1,FANhyb_rscf00000228.1.g00004.1,XP_004306930.1,YP_004286140.1,FANhyb_rscf00000195.1.g00003.1,XP_011459107.1,XP_004305293.1,XP_004304520.1,FANhyb_icon00047190_a.1.g00001.1,FANhyb_rscf00000045.1.g00003.1,YP_004286087.1,YP_004286088.1,YP_004286108.1,FANhyb_rscf00001057.1.g00004.1,XP_011470332.1
5	GO:0016054	organic acid catabolic process	Biological Process	4	FANhyb_rscf00007251.1.g00001.1,FANhyb_rscf00001125.1.g00002.1,FANhyb_rscf00003898.1.g00001.1,XP_004291039.1
5	GO:0016998	cell wall macromolecule catabolic process	Biological Process	1	FANhyb_rscf00002286.1.g00003.1
5	GO:0044265	cellular macromolecule catabolic process	Biological Process	2	FANhyb_rscf00005373.1.g00001.1,FANhyb_rscf00000416.1.g00002.1
5	GO:0044275	cellular carbohydrate catabolic process	Biological Process	1	FANhyb_rscf00000034.1.g00008.1
5	GO:0046164	alcohol catabolic process	Biological Process	1	FANhyb_rscf00000080.1.g00002.1
5	GO:0046365	monosaccharide catabolic process	Biological Process	1	XP_004287213.1
5	GO:0009057	macromolecule catabolic process	Biological Process	6	FANhyb_rscf00000034.1.g00008.1,FANhyb_rscf00002286.1.g00003.1,FANhyb_rscf00005373.1.g00001.1,XP_004301060.1,FANhyb_rscf00000416.1.g00002.1,XP_004299721.1
5	GO:0016052	carbohydrate catabolic process	Biological Process	7	FANhyb_rscf00000034.1.g00008.1,XP_004287213.1,FANhyb_icon00049590_a.1.g00001.1,XP_004290303.1,XP_004303022.1,XP_004306579.1,XP_004301060.1
5	GO:0046434	organophosphate catabolic process	Biological Process	1	FANhyb_rscf00000080.1.g00002.1
5	GO:1901136	carbohydrate derivative catabolic process	Biological Process	1	FANhyb_rscf00002286.1.g00003.1
5	GO:1901616	organic hydroxy compound catabolic process	Biological Process	1	FANhyb_rscf00000080.1.g00002.1
5	GO:0010556	regulation of macromolecule biosynthetic process	Biological Process	8	XP_004294179.1,XP_004307740.1,FANhyb_icon00005243_a.1.g00001.1,FANhyb_rscf00000185.1.g00008.1,FANhyb_rscf00000421.1.g00006.1,XP_004306439.1,XP_011465109.1,FANhyb_rscf00001426.1.g00001.1
5	GO:0031326	regulation of cellular biosynthetic process	Biological Process	8	XP_004294179.1,XP_004307740.1,FANhyb_icon00005243_a.1.g00001.1,FANhyb_rscf00000185.1.g00008.1,FANhyb_rscf00000421.1.g00006.1,XP_004306439.1,XP_011465109.1,FANhyb_rscf00001426.1.g00001.1
5	GO:0009110	vitamin biosynthetic process	Biological Process	1	FANhyb_rscf00000080.1.g00002.1
5	GO:0016053	organic acid biosynthetic process	Biological Process	3	FANhyb_rscf00000087.1.g00005.1,XP_004290308.1,FANhyb_rscf00000080.1.g00002.1
5	GO:0018130	heterocycle biosynthetic process	Biological Process	19	XP_011459170.1,XP_004300170.1,FANhyb_icon16706223_s.1.g00001.1,XP_004294179.1,XP_004307740.1,FANhyb_icon00005243_a.1.g00001.1,FANhyb_rscf00000185.1.g00008.1,FANhyb_rscf00000421.1.g00006.1,XP_004306439.1,XP_011465109.1,XP_004304520.1,FANhyb_icon00047190_a.1.g00001.1,FANhyb_rscf00000045.1.g00003.1,YP_004286087.1,YP_004286088.1,YP_004286108.1,XP_011470332.1,XP_004310044.1,FANhyb_rscf00001426.1.g0000…
5	GO:0019438	aromatic compound biosynthetic process	Biological Process	19	XP_011459170.1,XP_004300170.1,FANhyb_icon16706223_s.1.g00001.1,XP_004294179.1,XP_004307740.1,FANhyb_icon00005243_a.1.g00001.1,FANhyb_rscf00000185.1.g00008.1,FANhyb_rscf00000421.1.g00006.1,XP_004306439.1,XP_011465109.1,XP_004304520.1,FANhyb_icon00047190_a.1.g00001.1,FANhyb_rscf00000045.1.g00003.1,YP_004286087.1,YP_004286088.1,YP_004286108.1,XP_011470332.1,XP_004310044.1,FANhyb_rscf00001426.1.g0000…
5	GO:0034637	cellular carbohydrate biosynthetic process	Biological Process	4	XP_004294168.1,FANhyb_rscf00000080.1.g00002.1,FANhyb_rscf00000166.1.g00017.1,FANhyb_rscf00002286.1.g00003.1
5	GO:0034645	cellular macromolecule biosynthetic process	Biological Process	27	FANhyb_rscf00000291.1.g00002.1,XP_004299199.1,XP_011460181.1,XP_011460545.1,XP_004310044.1,XP_004300454.1,XP_011458268.1,FANhyb_icon16706223_s.1.g00001.1,XP_004294179.1,XP_004307740.1,FANhyb_icon00005243_a.1.g00001.1,FANhyb_rscf00000185.1.g00008.1,FANhyb_rscf00000421.1.g00006.1,XP_004306439.1,XP_011465109.1,FANhyb_icon00054362_a.1.g00001.1,FANhyb_rscf00000228.1.g00004.1,XP_004306930.1,YP_00428614…
5	GO:0043450	alkene biosynthetic process	Biological Process	1	FANhyb_rscf00001465.1.g00003.1
5	GO:0045017	glycerolipid biosynthetic process	Biological Process	1	XP_004290308.1
5	GO:0046460	neutral lipid biosynthetic process	Biological Process	1	XP_004290308.1
5	GO:0051188	cofactor biosynthetic process	Biological Process	1	XP_004304520.1
5	GO:0046165	alcohol biosynthetic process	Biological Process	1	FANhyb_rscf00000080.1.g00002.1
5	GO:0046364	monosaccharide biosynthetic process	Biological Process	1	FANhyb_rscf00000080.1.g00002.1
5	GO:0008610	lipid biosynthetic process	Biological Process	2	FANhyb_rscf00000087.1.g00005.1,XP_004290308.1
5	GO:0009059	macromolecule biosynthetic process	Biological Process	28	FANhyb_rscf00000291.1.g00002.1,XP_004299199.1,XP_011460181.1,XP_011460545.1,XP_004310044.1,XP_004300454.1,XP_011458268.1,FANhyb_icon16706223_s.1.g00001.1,XP_004294179.1,XP_004307740.1,FANhyb_icon00005243_a.1.g00001.1,FANhyb_rscf00000185.1.g00008.1,FANhyb_rscf00000421.1.g00006.1,XP_004306439.1,XP_011465109.1,FANhyb_icon00054362_a.1.g00001.1,FANhyb_rscf00000228.1.g00004.1,XP_004306930.1,YP_00428614…
5	GO:0009813	flavonoid biosynthetic process	Biological Process	4	FANhyb_icon00000880_a.1.g00001.1,XP_004287814.1,XP_004306542.1,XP_004307451.1
5	GO:0016051	carbohydrate biosynthetic process	Biological Process	7	XP_004294168.1,FANhyb_rscf00000080.1.g00002.1,FANhyb_rscf00000166.1.g00017.1,FANhyb_icon00037348_a.1.g00001.1,FANhyb_rscf00000001.1.g00003.1,XP_004299336.1,FANhyb_rscf00002286.1.g00003.1
5	GO:0090407	organophosphate biosynthetic process	Biological Process	6	XP_004300170.1,FANhyb_icon00047190_a.1.g00001.1,FANhyb_rscf00000045.1.g00003.1,YP_004286087.1,YP_004286088.1,YP_004286108.1
5	GO:1900674	olefin biosynthetic process	Biological Process	1	FANhyb_rscf00001465.1.g00003.1
5	GO:1901137	carbohydrate derivative biosynthetic process	Biological Process	7	XP_004300170.1,FANhyb_icon00047190_a.1.g00001.1,FANhyb_rscf00000045.1.g00003.1,YP_004286087.1,YP_004286088.1,YP_004286108.1,FANhyb_rscf00001057.1.g00004.1
5	GO:1901362	organic cyclic compound biosynthetic process	Biological Process	19	XP_011459170.1,XP_004300170.1,FANhyb_icon16706223_s.1.g00001.1,XP_004294179.1,XP_004307740.1,FANhyb_icon00005243_a.1.g00001.1,FANhyb_rscf00000185.1.g00008.1,FANhyb_rscf00000421.1.g00006.1,XP_004306439.1,XP_011465109.1,XP_004304520.1,FANhyb_icon00047190_a.1.g00001.1,FANhyb_rscf00000045.1.g00003.1,YP_004286087.1,YP_004286088.1,YP_004286108.1,XP_011470332.1,XP_004310044.1,FANhyb_rscf00001426.1.g0000…
5	GO:1901617	organic hydroxy compound biosynthetic process	Biological Process	1	FANhyb_rscf00000080.1.g00002.1
5	GO:0010629	negative regulation of gene expression	Biological Process	1	XP_004296439.1
5	GO:1905156	negative regulation of photosynthesis	Biological Process	1	FANhyb_rscf00000416.1.g00002.1
5	GO:0010109	regulation of photosynthesis	Biological Process	1	FANhyb_rscf00000416.1.g00002.1
5	GO:0010565	regulation of cellular ketone metabolic process	Biological Process	1	FANhyb_rscf00002286.1.g00003.1
5	GO:0043467	regulation of generation of precursor metabolites and energy	Biological Process	1	FANhyb_rscf00000416.1.g00002.1
5	GO:2000377	regulation of reactive oxygen species metabolic process	Biological Process	1	XP_004290308.1
5	GO:0010468	regulation of gene expression	Biological Process	10	XP_004294179.1,XP_004307740.1,FANhyb_icon00005243_a.1.g00001.1,FANhyb_rscf00000185.1.g00008.1,FANhyb_rscf00000421.1.g00006.1,XP_004306439.1,XP_011465109.1,XP_004296439.1,XP_011459107.1,FANhyb_rscf00000194.1.g00006.1
5	GO:0051252	regulation of RNA metabolic process	Biological Process	8	XP_004294179.1,XP_004307740.1,FANhyb_icon00005243_a.1.g00001.1,FANhyb_rscf00000185.1.g00008.1,FANhyb_rscf00000421.1.g00006.1,XP_004306439.1,XP_011465109.1,FANhyb_rscf00001426.1.g00001.1
5	GO:0009113	purine nucleobase biosynthetic process	Biological Process	1	XP_011459170.1
5	GO:0006749	glutathione metabolic process	Biological Process	2	FANhyb_rscf00000381.1.g00009.1,XP_011458708.1
5	GO:0019682	glyceraldehyde-3-phosphate metabolic process	Biological Process	1	XP_004299336.1
5	GO:0046487	glyoxylate metabolic process	Biological Process	1	XP_004289711.1
5	GO:0043436	oxoacid metabolic process	Biological Process	16	FANhyb_rscf00007251.1.g00001.1,FANhyb_icon00049590_a.1.g00001.1,XP_004290303.1,XP_004303022.1,XP_004306579.1,XP_004289711.1,XP_004305293.1,XP_011468925.1,FANhyb_rscf00001125.1.g00002.1,FANhyb_rscf00003898.1.g00001.1,XP_004291039.1,FANhyb_rscf00000087.1.g00005.1,XP_004290308.1,FANhyb_rscf00002286.1.g00003.1,FANhyb_rscf00000078.1.g00004.1,FANhyb_rscf00000080.1.g00002.1
5	GO:0006757	ATP generation from ADP	Biological Process	4	FANhyb_icon00049590_a.1.g00001.1,XP_004290303.1,XP_004303022.1,XP_004306579.1
5	GO:0009765	photosynthesis, light harvesting	Biological Process	4	FANhyb_icon16812173_o.1.g00001.1,FANhyb_rscf00000416.1.g00002.1,XP_004300672.1,XP_004310079.1
5	GO:0019684	photosynthesis, light reaction	Biological Process	6	XP_004290445.1,XP_004300672.1,XP_004310079.1,FANhyb_icon16812173_o.1.g00001.1,YP_004286097.1,FANhyb_rscf00000416.1.g00002.1
5	GO:0006760	folic acid-containing compound metabolic process	Biological Process	1	XP_011468925.1
5	GO:0018958	phenol-containing compound metabolic process	Biological Process	1	FANhyb_rscf00002286.1.g00003.1
5	GO:0042537	benzene-containing compound metabolic process	Biological Process	1	FANhyb_rscf00002286.1.g00003.1
5	GO:0035999	tetrahydrofolate interconversion	Biological Process	1	XP_011468925.1
5	GO:0006796	phosphate-containing compound metabolic process	Biological Process	19	FANhyb_icon00049590_a.1.g00001.1,XP_004290303.1,XP_004303022.1,XP_004306579.1,XP_004299336.1,XP_004300170.1,XP_011460327.1,FANhyb_rscf00000557.1.g00003.1,XP_004298934.1,FANhyb_icon00047190_a.1.g00001.1,FANhyb_rscf00000045.1.g00003.1,YP_004286087.1,YP_004286088.1,YP_004286108.1,XP_011464972.1,XP_011461303.1,XP_004290308.1,FANhyb_rscf00000080.1.g00002.1,FANhyb_rscf00000830.1.g00002.1
5	GO:0006801	superoxide metabolic process	Biological Process	1	XP_004288411.1
5	GO:0019685	photosynthesis, dark reaction	Biological Process	3	FANhyb_icon00037348_a.1.g00001.1,FANhyb_rscf00000001.1.g00003.1,XP_004299336.1
5	GO:0008655	pyrimidine-containing compound salvage	Biological Process	1	XP_004300170.1
5	GO:0009853	photorespiration	Biological Process	1	FANhyb_icon00037348_a.1.g00001.1
5	GO:0043101	purine-containing compound salvage	Biological Process	1	XP_011459170.1
5	GO:0043174	nucleoside salvage	Biological Process	1	XP_004300170.1
5	GO:0009692	ethylene metabolic process	Biological Process	1	FANhyb_rscf00001465.1.g00003.1
5	GO:0006631	fatty acid metabolic process	Biological Process	2	FANhyb_rscf00000087.1.g00005.1,XP_004290308.1
5	GO:0006638	neutral lipid metabolic process	Biological Process	1	XP_004290308.1
5	GO:0006644	phospholipid metabolic process	Biological Process	1	FANhyb_rscf00000080.1.g00002.1
5	GO:0030258	lipid modification	Biological Process	1	FANhyb_rscf00000080.1.g00002.1
5	GO:0046486	glycerolipid metabolic process	Biological Process	2	XP_004290308.1,FANhyb_rscf00000080.1.g00002.1
5	GO:0006259	DNA metabolic process	Biological Process	14	FANhyb_rscf00000291.1.g00002.1,XP_004299199.1,XP_011460181.1,XP_011460545.1,XP_004310044.1,XP_004296683.1,XP_004300454.1,XP_011458268.1,XP_004294179.1,XP_011459934.1,FANhyb_rscf00000014.1.g00011.1,XP_004296086.1,FANhyb_rscf00001124.1.g00002.1,XP_004287571.1
5	GO:0009100	glycoprotein metabolic process	Biological Process	1	FANhyb_rscf00001057.1.g00004.1
5	GO:0016070	RNA metabolic process	Biological Process	16	XP_004299114.1,FANhyb_rscf00000658.1.g00007.1,XP_004300291.1,FANhyb_icon16706223_s.1.g00001.1,XP_004294179.1,XP_004307740.1,FANhyb_icon00005243_a.1.g00001.1,FANhyb_rscf00000185.1.g00008.1,FANhyb_rscf00000421.1.g00006.1,XP_004306439.1,XP_011465109.1,XP_004308063.1,XP_004305293.1,XP_011459107.1,FANhyb_rscf00001426.1.g00001.1,XP_004296439.1
5	GO:0044264	cellular polysaccharide metabolic process	Biological Process	3	FANhyb_rscf00000034.1.g00008.1,FANhyb_rscf00000166.1.g00017.1,FANhyb_rscf00002286.1.g00003.1
5	GO:0044267	cellular protein metabolic process	Biological Process	20	XP_004292921.1,FANhyb_icon00054362_a.1.g00001.1,FANhyb_rscf00000228.1.g00004.1,XP_004306930.1,YP_004286140.1,FANhyb_rscf00000195.1.g00003.1,XP_011459107.1,XP_004305293.1,XP_011460327.1,FANhyb_rscf00000557.1.g00003.1,XP_004298934.1,FANhyb_rscf00005373.1.g00001.1,FANhyb_rscf00000416.1.g00002.1,FANhyb_rscf00001057.1.g00004.1,FANhyb_icon16812173_o.1.g00001.1,XP_004300672.1,XP_004310079.1,YP_004286097…
5	GO:0005984	disaccharide metabolic process	Biological Process	2	XP_004290308.1,XP_004294168.1
5	GO:0006020	inositol metabolic process	Biological Process	1	FANhyb_rscf00000080.1.g00002.1
5	GO:0006097	glyoxylate cycle	Biological Process	1	XP_004289711.1
5	GO:0046838	phosphorylated carbohydrate dephosphorylation	Biological Process	1	FANhyb_rscf00000080.1.g00002.1
5	GO:0006732	coenzyme metabolic process	Biological Process	6	FANhyb_icon00049590_a.1.g00001.1,XP_004290303.1,XP_004303022.1,XP_004306579.1,XP_004299336.1,XP_011468925.1
5	GO:0006778	porphyrin-containing compound metabolic process	Biological Process	1	XP_004304520.1
5	GO:0005976	polysaccharide metabolic process	Biological Process	4	FANhyb_rscf00000034.1.g00008.1,FANhyb_rscf00000166.1.g00017.1,XP_004301060.1,FANhyb_rscf00002286.1.g00003.1
5	GO:0009311	oligosaccharide metabolic process	Biological Process	2	XP_004290308.1,XP_004294168.1
5	GO:0034654	nucleobase-containing compound biosynthetic process	Biological Process	17	XP_011459170.1,XP_004300170.1,FANhyb_icon16706223_s.1.g00001.1,XP_004294179.1,XP_004307740.1,FANhyb_icon00005243_a.1.g00001.1,FANhyb_rscf00000185.1.g00008.1,FANhyb_rscf00000421.1.g00006.1,XP_004306439.1,XP_011465109.1,FANhyb_icon00047190_a.1.g00001.1,FANhyb_rscf00000045.1.g00003.1,YP_004286087.1,YP_004286088.1,YP_004286108.1,XP_004310044.1,FANhyb_rscf00001426.1.g00001.1
5	GO:0090304	nucleic acid metabolic process	Biological Process	29	FANhyb_rscf00000291.1.g00002.1,XP_004299199.1,XP_011460181.1,XP_011460545.1,XP_004310044.1,XP_004299114.1,FANhyb_rscf00000658.1.g00007.1,XP_004300291.1,XP_004296683.1,FANhyb_rscf00001124.1.g00002.1,XP_004287571.1,XP_004300454.1,XP_011458268.1,XP_004294179.1,XP_011459934.1,FANhyb_rscf00000014.1.g00011.1,XP_004296086.1,FANhyb_icon16706223_s.1.g00001.1,XP_004307740.1,FANhyb_icon00005243_a.1.g00001.1…
5	GO:0009063	cellular amino acid catabolic process	Biological Process	4	FANhyb_rscf00007251.1.g00001.1,FANhyb_rscf00001125.1.g00002.1,FANhyb_rscf00003898.1.g00001.1,XP_004291039.1
5	GO:0043038	amino acid activation	Biological Process	1	XP_004305293.1
5	GO:1901605	alpha-amino acid metabolic process	Biological Process	5	FANhyb_rscf00007251.1.g00001.1,XP_011468925.1,FANhyb_rscf00001125.1.g00002.1,FANhyb_rscf00003898.1.g00001.1,XP_004291039.1
5	GO:0006508	proteolysis	Biological Process	4	FANhyb_rscf00005373.1.g00001.1,FANhyb_rscf00000416.1.g00002.1,FANhyb_rscf00007356.1.g00001.1,XP_004299721.1
5	GO:0030163	protein catabolic process	Biological Process	3	FANhyb_rscf00005373.1.g00001.1,FANhyb_rscf00000416.1.g00002.1,XP_004299721.1
5	GO:0036211	protein modification process	Biological Process	11	XP_004292921.1,XP_011460327.1,FANhyb_rscf00000557.1.g00003.1,XP_004298934.1,FANhyb_rscf00001057.1.g00004.1,FANhyb_icon16812173_o.1.g00001.1,XP_004300672.1,XP_004310079.1,YP_004286097.1,XP_011461303.1,XP_004290308.1
5	GO:0019318	hexose metabolic process	Biological Process	3	FANhyb_rscf00000159.1.g00006.1,XP_004304578.1,XP_004287213.1
5	GO:0019852	L-ascorbic acid metabolic process	Biological Process	1	FANhyb_rscf00000080.1.g00002.1
5	GO:0019751	polyol metabolic process	Biological Process	1	FANhyb_rscf00000080.1.g00002.1
5	GO:0006767	water-soluble vitamin metabolic process	Biological Process	1	FANhyb_rscf00000080.1.g00002.1
5	GO:0006662	glycerol ether metabolic process	Biological Process	1	FANhyb_rscf00000027.1.g00001.1
5	GO:0006753	nucleoside phosphate metabolic process	Biological Process	11	FANhyb_icon00049590_a.1.g00001.1,XP_004290303.1,XP_004303022.1,XP_004306579.1,XP_004299336.1,XP_004300170.1,FANhyb_icon00047190_a.1.g00001.1,FANhyb_rscf00000045.1.g00003.1,YP_004286087.1,YP_004286088.1,YP_004286108.1
5	GO:0006486	protein glycosylation	Biological Process	1	FANhyb_rscf00001057.1.g00004.1
5	GO:0019253	reductive pentose-phosphate cycle	Biological Process	3	FANhyb_icon00037348_a.1.g00001.1,FANhyb_rscf00000001.1.g00003.1,XP_004299336.1
5	GO:0019693	ribose phosphate metabolic process	Biological Process	11	FANhyb_icon00049590_a.1.g00001.1,XP_004290303.1,XP_004303022.1,XP_004306579.1,XP_004299336.1,XP_004300170.1,FANhyb_icon00047190_a.1.g00001.1,FANhyb_rscf00000045.1.g00003.1,YP_004286087.1,YP_004286088.1,YP_004286108.1
5	GO:0043647	inositol phosphate metabolic process	Biological Process	1	FANhyb_rscf00000080.1.g00002.1
5	GO:0051156	glucose 6-phosphate metabolic process	Biological Process	1	XP_004299336.1
5	GO:0010467	gene expression	Biological Process	21	XP_004299114.1,FANhyb_rscf00000658.1.g00007.1,XP_004300291.1,FANhyb_icon16706223_s.1.g00001.1,XP_004294179.1,XP_004307740.1,FANhyb_icon00005243_a.1.g00001.1,FANhyb_rscf00000185.1.g00008.1,FANhyb_rscf00000421.1.g00006.1,XP_004306439.1,XP_011465109.1,XP_004308063.1,FANhyb_icon00054362_a.1.g00001.1,FANhyb_rscf00000228.1.g00004.1,XP_004306930.1,YP_004286140.1,FANhyb_rscf00000195.1.g00003.1,XP_0114591…
5	GO:0043412	macromolecule modification	Biological Process	12	XP_004292921.1,XP_011460327.1,FANhyb_rscf00000557.1.g00003.1,XP_004298934.1,FANhyb_rscf00001057.1.g00004.1,FANhyb_icon16812173_o.1.g00001.1,XP_004300672.1,XP_004310079.1,YP_004286097.1,XP_011461303.1,XP_004300291.1,XP_004290308.1
5	GO:0006040	amino sugar metabolic process	Biological Process	1	FANhyb_rscf00002286.1.g00003.1
5	GO:1901657	glycosyl compound metabolic process	Biological Process	2	XP_004300170.1,XP_011459170.1
5	GO:0000160	phosphorelay signal transduction system	Biological Process	1	XP_011461303.1
5	GO:0007264	small GTPase mediated signal transduction	Biological Process	1	XP_004289043.1
5	GO:0009734	auxin-activated signaling pathway	Biological Process	1	XP_004302648.1
5	GO:1902456	regulation of stomatal opening	Biological Process	1	XP_004290308.1
5	GO:0006333	chromatin assembly or disassembly	Biological Process	2	FANhyb_rscf00000173.1.g00014.1,XP_004287213.1
5	GO:0034728	nucleosome organization	Biological Process	2	FANhyb_rscf00000173.1.g00014.1,XP_004287213.1
5	GO:0006338	chromatin remodeling	Biological Process	1	XP_004294179.1
5	GO:0016569	covalent chromatin modification	Biological Process	1	XP_004292921.1
5	GO:0051276	chromosome organization	Biological Process	8	XP_004296683.1,FANhyb_rscf00000173.1.g00014.1,XP_004287213.1,XP_004292921.1,XP_004294179.1,XP_004300454.1,XP_011458268.1,FANhyb_icon00004233_a.1.g00001.1
5	GO:0009657	plastid organization	Biological Process	3	FANhyb_rscf00005365.1.g00001.1,XP_004291571.1,FANhyb_rscf00000416.1.g00002.1
5	GO:0031497	chromatin assembly	Biological Process	2	FANhyb_rscf00000173.1.g00014.1,XP_004287213.1
5	GO:0065003	macromolecular complex assembly	Biological Process	2	FANhyb_rscf00000173.1.g00014.1,XP_004287213.1
5	GO:0071824	protein-DNA complex subunit organization	Biological Process	2	FANhyb_rscf00000173.1.g00014.1,XP_004287213.1
5	GO:0009668	plastid membrane organization	Biological Process	1	FANhyb_rscf00000416.1.g00002.1
5	GO:0090627	plant epidermal cell differentiation	Biological Process	2	FANhyb_rscf00002286.1.g00003.1,XP_004302648.1
5	GO:0048764	trichoblast maturation	Biological Process	1	XP_004302648.1
5	GO:0006974	cellular response to DNA damage stimulus	Biological Process	6	XP_004294179.1,XP_011459934.1,FANhyb_rscf00000014.1.g00011.1,XP_004296086.1,XP_004296683.1,XP_004287571.1
5	GO:0034599	cellular response to oxidative stress	Biological Process	1	XP_004288411.1
5	GO:0071310	cellular response to organic substance	Biological Process	1	XP_004302648.1
5	GO:0097237	cellular response to toxic substance	Biological Process	1	XP_004288411.1
5	GO:1901701	cellular response to oxygen-containing compound	Biological Process	1	XP_004288411.1
5	GO:0010154	fruit development	Biological Process	3	FANhyb_rscf00005365.1.g00001.1,XP_004291571.1,FANhyb_rscf00001465.1.g00003.1
5	GO:0022622	root system development	Biological Process	3	FANhyb_rscf00002286.1.g00003.1,XP_004302648.1,XP_004299199.1
5	GO:0048367	shoot system development	Biological Process	4	FANhyb_rscf00001426.1.g00001.1,XP_004290308.1,XP_011460327.1,XP_004299114.1
5	GO:0061458	reproductive system development	Biological Process	4	FANhyb_rscf00005365.1.g00001.1,XP_004291571.1,FANhyb_rscf00001465.1.g00003.1,FANhyb_rscf00001426.1.g00001.1
5	GO:0048831	regulation of shoot system development	Biological Process	2	FANhyb_rscf00001426.1.g00001.1,XP_011460327.1
5	GO:0009908	flower development	Biological Process	1	FANhyb_rscf00001426.1.g00001.1
5	GO:0048528	post-embryonic root development	Biological Process	1	XP_004302648.1
5	GO:0090697	post-embryonic plant organ morphogenesis	Biological Process	1	XP_004302648.1
5	GO:0001736	establishment of planar polarity	Biological Process	1	XP_004302648.1
5	GO:0002009	morphogenesis of an epithelium	Biological Process	1	XP_004302648.1
5	GO:0010015	root morphogenesis	Biological Process	2	FANhyb_rscf00002286.1.g00003.1,XP_004302648.1
5	GO:0060429	epithelium development	Biological Process	1	XP_004302648.1
5	GO:0090558	plant epidermis development	Biological Process	3	FANhyb_rscf00002286.1.g00003.1,XP_004302648.1,XP_004308064.1
5	GO:0048364	root development	Biological Process	3	FANhyb_rscf00002286.1.g00003.1,XP_004302648.1,XP_004299199.1
5	GO:0048827	phyllome development	Biological Process	1	XP_004290308.1
5	GO:0034762	regulation of transmembrane transport	Biological Process	1	XP_004290308.1
5	GO:0043269	regulation of ion transport	Biological Process	1	XP_004290308.1
5	GO:0009651	response to salt stress	Biological Process	2	FANhyb_rscf00002286.1.g00003.1,XP_004290308.1
5	GO:0000302	response to reactive oxygen species	Biological Process	1	XP_004288411.1
5	GO:0010286	heat acclimation	Biological Process	1	FANhyb_rscf00000194.1.g00006.1
5	GO:0009630	gravitropism	Biological Process	1	XP_004302648.1
5	GO:0009416	response to light stimulus	Biological Process	2	XP_011461303.1,FANhyb_rscf00000416.1.g00002.1
5	GO:0010212	response to ionizing radiation	Biological Process	1	XP_004296683.1
5	GO:0071478	cellular response to radiation	Biological Process	1	XP_004296683.1
5	GO:0009733	response to auxin	Biological Process	1	XP_004302648.1
5	GO:0009735	response to cytokinin	Biological Process	1	FANhyb_rscf00002286.1.g00003.1
5	GO:0009737	response to abscisic acid	Biological Process	1	XP_004290308.1
5	GO:0032870	cellular response to hormone stimulus	Biological Process	1	XP_004302648.1
5	GO:0010167	response to nitrate	Biological Process	1	FANhyb_rscf00002286.1.g00003.1
5	GO:0009743	response to carbohydrate	Biological Process	1	FANhyb_rscf00001426.1.g00001.1
5	GO:0033993	response to lipid	Biological Process	1	XP_004290308.1
5	GO:0097305	response to alcohol	Biological Process	1	XP_004290308.1
5	GO:0000305	response to oxygen radical	Biological Process	1	XP_004288411.1
5	GO:0034613	cellular protein localization	Biological Process	2	XP_004287213.1,FANhyb_rscf00001426.1.g00001.1
5	GO:0006869	lipid transport	Biological Process	1	FANhyb_icon00014271_a.1.g00001.1
5	GO:0016192	vesicle-mediated transport	Biological Process	1	XP_004303253.1
5	GO:0006811	ion transport	Biological Process	7	XP_004302648.1,XP_004290308.1,FANhyb_icon00047190_a.1.g00001.1,FANhyb_rscf00000045.1.g00003.1,YP_004286087.1,YP_004286088.1,YP_004286108.1
5	GO:0006818	hydrogen transport	Biological Process	5	FANhyb_icon00047190_a.1.g00001.1,FANhyb_rscf00000045.1.g00003.1,YP_004286087.1,YP_004286088.1,YP_004286108.1
5	GO:0009914	hormone transport	Biological Process	1	XP_004302648.1
5	GO:0042044	fluid transport	Biological Process	1	FANhyb_rscf00004861.1.g00001.1
5	GO:0055085	transmembrane transport	Biological Process	9	XP_004290308.1,FANhyb_icon00047190_a.1.g00001.1,FANhyb_rscf00000045.1.g00003.1,YP_004286087.1,YP_004286088.1,YP_004286108.1,FANhyb_rscf00001243.1.g00002.1,XP_004302648.1,XP_011467773.1
5	GO:0071702	organic substance transport	Biological Process	5	XP_004287213.1,FANhyb_rscf00001426.1.g00001.1,XP_004302648.1,FANhyb_icon00014271_a.1.g00001.1,FANhyb_rscf00001243.1.g00002.1
5	GO:0071705	nitrogen compound transport	Biological Process	4	XP_004287213.1,FANhyb_rscf00001426.1.g00001.1,XP_004302648.1,FANhyb_rscf00001243.1.g00002.1
5	GO:0015031	protein transport	Biological Process	2	XP_004287213.1,FANhyb_rscf00001426.1.g00001.1
5	GO:0072594	establishment of protein localization to organelle	Biological Process	1	FANhyb_rscf00001426.1.g00001.1
5	GO:0006886	intracellular protein transport	Biological Process	2	XP_004287213.1,FANhyb_rscf00001426.1.g00001.1
5	GO:0006888	ER to Golgi vesicle-mediated transport	Biological Process	1	XP_004303253.1
5	GO:0007034	vacuolar transport	Biological Process	1	FANhyb_rscf00001426.1.g00001.1
5	GO:0042742	defense response to bacterium	Biological Process	1	XP_004290308.1
5	GO:0060249	anatomical structure homeostasis	Biological Process	1	XP_004296683.1
5	GO:0022898	regulation of transmembrane transporter activity	Biological Process	1	XP_004290308.1
5	GO:0042254	ribosome biogenesis	Biological Process	3	FANhyb_rscf00000658.1.g00007.1,XP_004308063.1,XP_004300291.1
5	GO:0042274	ribosomal small subunit biogenesis	Biological Process	1	FANhyb_rscf00000658.1.g00007.1
5	GO:0019430	removal of superoxide radicals	Biological Process	1	XP_004288411.1
6	GO:0009772	photosynthetic electron transport in photosystem II	Biological Process	1	YP_004286097.1
6	GO:0010205	photoinhibition	Biological Process	1	FANhyb_rscf00000416.1.g00002.1
6	GO:0005977	glycogen metabolic process	Biological Process	1	FANhyb_rscf00000034.1.g00008.1
6	GO:0009060	aerobic respiration	Biological Process	1	XP_004289711.1
6	GO:0043604	amide biosynthetic process	Biological Process	7	FANhyb_icon00054362_a.1.g00001.1,FANhyb_rscf00000228.1.g00004.1,XP_004306930.1,YP_004286140.1,FANhyb_rscf00000195.1.g00003.1,XP_011459107.1,XP_004305293.1
6	GO:0033014	tetrapyrrole biosynthetic process	Biological Process	2	XP_004304520.1,XP_011470332.1
6	GO:0072522	purine-containing compound biosynthetic process	Biological Process	6	XP_011459170.1,FANhyb_icon00047190_a.1.g00001.1,FANhyb_rscf00000045.1.g00003.1,YP_004286087.1,YP_004286088.1,YP_004286108.1
6	GO:0072528	pyrimidine-containing compound biosynthetic process	Biological Process	1	XP_004300170.1
6	GO:0006144	purine nucleobase metabolic process	Biological Process	1	XP_011459170.1
6	GO:0006163	purine nucleotide metabolic process	Biological Process	9	FANhyb_icon00049590_a.1.g00001.1,XP_004290303.1,XP_004303022.1,XP_004306579.1,FANhyb_icon00047190_a.1.g00001.1,FANhyb_rscf00000045.1.g00003.1,YP_004286087.1,YP_004286088.1,YP_004286108.1
6	GO:0019362	pyridine nucleotide metabolic process	Biological Process	5	FANhyb_icon00049590_a.1.g00001.1,XP_004290303.1,XP_004303022.1,XP_004306579.1,XP_004299336.1
6	GO:0006206	pyrimidine nucleobase metabolic process	Biological Process	1	XP_004300170.1
6	GO:0006213	pyrimidine nucleoside metabolic process	Biological Process	1	XP_004300170.1
6	GO:0006220	pyrimidine nucleotide metabolic process	Biological Process	1	XP_004300170.1
6	GO:0006026	aminoglycan catabolic process	Biological Process	1	FANhyb_rscf00002286.1.g00003.1
6	GO:0006030	chitin metabolic process	Biological Process	1	FANhyb_rscf00002286.1.g00003.1
6	GO:0043043	peptide biosynthetic process	Biological Process	7	FANhyb_icon00054362_a.1.g00001.1,FANhyb_rscf00000228.1.g00004.1,XP_004306930.1,YP_004286140.1,FANhyb_rscf00000195.1.g00003.1,XP_011459107.1,XP_004305293.1
6	GO:0046112	nucleobase biosynthetic process	Biological Process	1	XP_011459170.1
6	GO:0009119	ribonucleoside metabolic process	Biological Process	1	XP_004300170.1
6	GO:0009163	nucleoside biosynthetic process	Biological Process	1	XP_004300170.1
6	GO:0009101	glycoprotein biosynthetic process	Biological Process	1	FANhyb_rscf00001057.1.g00004.1
6	GO:0046395	carboxylic acid catabolic process	Biological Process	4	FANhyb_rscf00007251.1.g00001.1,FANhyb_rscf00001125.1.g00002.1,FANhyb_rscf00003898.1.g00001.1,XP_004291039.1
6	GO:0043632	modification-dependent macromolecule catabolic process	Biological Process	1	FANhyb_rscf00005373.1.g00001.1
6	GO:0044257	cellular protein catabolic process	Biological Process	2	FANhyb_rscf00005373.1.g00001.1,FANhyb_rscf00000416.1.g00002.1
6	GO:0044247	cellular polysaccharide catabolic process	Biological Process	1	FANhyb_rscf00000034.1.g00008.1
6	GO:0046174	polyol catabolic process	Biological Process	1	FANhyb_rscf00000080.1.g00002.1
6	GO:0019320	hexose catabolic process	Biological Process	1	XP_004287213.1
6	GO:0000272	polysaccharide catabolic process	Biological Process	2	FANhyb_rscf00000034.1.g00008.1,XP_004301060.1
6	GO:0006096	glycolytic process	Biological Process	4	FANhyb_icon00049590_a.1.g00001.1,XP_004290303.1,XP_004303022.1,XP_004306579.1
6	GO:0071545	inositol phosphate catabolic process	Biological Process	1	FANhyb_rscf00000080.1.g00002.1
6	GO:0046348	amino sugar catabolic process	Biological Process	1	FANhyb_rscf00002286.1.g00003.1
6	GO:2000112	regulation of cellular macromolecule biosynthetic process	Biological Process	7	XP_004294179.1,XP_004307740.1,FANhyb_icon00005243_a.1.g00001.1,FANhyb_rscf00000185.1.g00008.1,FANhyb_rscf00000421.1.g00006.1,XP_004306439.1,XP_011465109.1
6	GO:2001141	regulation of RNA biosynthetic process	Biological Process	8	XP_004294179.1,XP_004307740.1,FANhyb_icon00005243_a.1.g00001.1,FANhyb_rscf00000185.1.g00008.1,FANhyb_rscf00000421.1.g00006.1,XP_004306439.1,XP_011465109.1,FANhyb_rscf00001426.1.g00001.1
6	GO:0042364	water-soluble vitamin biosynthetic process	Biological Process	1	FANhyb_rscf00000080.1.g00002.1
6	GO:0046394	carboxylic acid biosynthetic process	Biological Process	3	FANhyb_rscf00000087.1.g00005.1,XP_004290308.1,FANhyb_rscf00000080.1.g00002.1
6	GO:0006021	inositol biosynthetic process	Biological Process	1	FANhyb_rscf00000080.1.g00002.1
6	GO:0033692	cellular polysaccharide biosynthetic process	Biological Process	2	FANhyb_rscf00000166.1.g00017.1,FANhyb_rscf00002286.1.g00003.1
6	GO:0046351	disaccharide biosynthetic process	Biological Process	1	XP_004294168.1
6	GO:0006260	DNA replication	Biological Process	7	XP_004300454.1,XP_011458268.1,FANhyb_rscf00000291.1.g00002.1,XP_004299199.1,XP_011460181.1,XP_011460545.1,XP_004310044.1
6	GO:0006351	transcription, DNA-templated	Biological Process	8	XP_004294179.1,XP_004307740.1,FANhyb_icon00005243_a.1.g00001.1,FANhyb_rscf00000185.1.g00008.1,FANhyb_rscf00000421.1.g00006.1,XP_004306439.1,XP_011465109.1,FANhyb_icon16706223_s.1.g00001.1
6	GO:0006412	translation	Biological Process	7	XP_011459107.1,XP_004305293.1,FANhyb_icon00054362_a.1.g00001.1,FANhyb_rscf00000228.1.g00004.1,XP_004306930.1,YP_004286140.1,FANhyb_rscf00000195.1.g00003.1
6	GO:0071897	DNA biosynthetic process	Biological Process	1	XP_004310044.1
6	GO:0009693	ethylene biosynthetic process	Biological Process	1	FANhyb_rscf00001465.1.g00003.1
6	GO:0046463	acylglycerol biosynthetic process	Biological Process	1	XP_004290308.1
6	GO:0006779	porphyrin-containing compound biosynthetic process	Biological Process	1	XP_004304520.1
6	GO:0046173	polyol biosynthetic process	Biological Process	1	FANhyb_rscf00000080.1.g00002.1
6	GO:0019853	L-ascorbic acid biosynthetic process	Biological Process	1	FANhyb_rscf00000080.1.g00002.1
6	GO:0006633	fatty acid biosynthetic process	Biological Process	2	XP_004290308.1,FANhyb_rscf00000087.1.g00005.1
6	GO:0000271	polysaccharide biosynthetic process	Biological Process	2	FANhyb_rscf00000166.1.g00017.1,FANhyb_rscf00002286.1.g00003.1
6	GO:0032774	RNA biosynthetic process	Biological Process	9	FANhyb_icon16706223_s.1.g00001.1,XP_004294179.1,XP_004307740.1,FANhyb_icon00005243_a.1.g00001.1,FANhyb_rscf00000185.1.g00008.1,FANhyb_rscf00000421.1.g00006.1,XP_004306439.1,XP_011465109.1,FANhyb_rscf00001426.1.g00001.1
6	GO:0009312	oligosaccharide biosynthetic process	Biological Process	1	XP_004294168.1
6	GO:0046390	ribose phosphate biosynthetic process	Biological Process	6	XP_004300170.1,FANhyb_icon00047190_a.1.g00001.1,FANhyb_rscf00000045.1.g00003.1,YP_004286087.1,YP_004286088.1,YP_004286108.1
6	GO:1901293	nucleoside phosphate biosynthetic process	Biological Process	6	XP_004300170.1,FANhyb_icon00047190_a.1.g00001.1,FANhyb_rscf00000045.1.g00003.1,YP_004286087.1,YP_004286088.1,YP_004286108.1
6	GO:1901659	glycosyl compound biosynthetic process	Biological Process	1	XP_004300170.1
6	GO:0043155	negative regulation of photosynthesis, light reaction	Biological Process	1	FANhyb_rscf00000416.1.g00002.1
6	GO:0042548	regulation of photosynthesis, light reaction	Biological Process	1	FANhyb_rscf00000416.1.g00002.1
6	GO:0010337	regulation of salicylic acid metabolic process	Biological Process	1	FANhyb_rscf00002286.1.g00003.1
6	GO:0006355	regulation of transcription, DNA-templated	Biological Process	7	XP_004294179.1,XP_004307740.1,FANhyb_icon00005243_a.1.g00001.1,FANhyb_rscf00000185.1.g00008.1,FANhyb_rscf00000421.1.g00006.1,XP_004306439.1,XP_011465109.1
6	GO:0040029	regulation of gene expression, epigenetic	Biological Process	1	XP_004296439.1
6	GO:0043096	purine nucleobase salvage	Biological Process	1	XP_011459170.1
6	GO:0046084	adenine biosynthetic process	Biological Process	1	XP_011459170.1
6	GO:0006098	pentose-phosphate shunt	Biological Process	1	XP_004299336.1
6	GO:0019752	carboxylic acid metabolic process	Biological Process	16	FANhyb_rscf00007251.1.g00001.1,FANhyb_icon00049590_a.1.g00001.1,XP_004290303.1,XP_004303022.1,XP_004306579.1,XP_004289711.1,XP_004305293.1,XP_011468925.1,FANhyb_rscf00001125.1.g00002.1,FANhyb_rscf00003898.1.g00001.1,XP_004291039.1,FANhyb_rscf00000087.1.g00005.1,XP_004290308.1,FANhyb_rscf00002286.1.g00003.1,FANhyb_rscf00000080.1.g00002.1,FANhyb_rscf00000078.1.g00004.1
6	GO:0009768	photosynthesis, light harvesting in photosystem I	Biological Process	1	FANhyb_icon16812173_o.1.g00001.1
6	GO:0010206	photosystem II repair	Biological Process	1	FANhyb_rscf00000416.1.g00002.1
6	GO:0046653	tetrahydrofolate metabolic process	Biological Process	1	XP_011468925.1
6	GO:0009696	salicylic acid metabolic process	Biological Process	1	FANhyb_rscf00002286.1.g00003.1
6	GO:0016310	phosphorylation	Biological Process	12	FANhyb_icon00049590_a.1.g00001.1,XP_004290303.1,XP_004303022.1,XP_004306579.1,XP_011460327.1,FANhyb_rscf00000557.1.g00003.1,XP_004298934.1,XP_011461303.1,XP_004290308.1,FANhyb_rscf00000080.1.g00002.1,XP_004300170.1,XP_011464972.1
6	GO:0016311	dephosphorylation	Biological Process	1	FANhyb_rscf00000080.1.g00002.1
6	GO:0043097	pyrimidine nucleoside salvage	Biological Process	1	XP_004300170.1
6	GO:0033559	unsaturated fatty acid metabolic process	Biological Process	1	XP_004290308.1
6	GO:0006639	acylglycerol metabolic process	Biological Process	1	XP_004290308.1
6	GO:0006650	glycerophospholipid metabolic process	Biological Process	1	FANhyb_rscf00000080.1.g00002.1
6	GO:0046834	lipid phosphorylation	Biological Process	1	FANhyb_rscf00000080.1.g00002.1
6	GO:0000723	telomere maintenance	Biological Process	1	XP_004296683.1
6	GO:0006270	DNA replication initiation	Biological Process	2	XP_004300454.1,XP_011458268.1
6	GO:0006281	DNA repair	Biological Process	5	XP_004296683.1,XP_004294179.1,XP_011459934.1,FANhyb_rscf00000014.1.g00011.1,XP_004296086.1
6	GO:0006310	DNA recombination	Biological Process	1	XP_004296683.1
6	GO:0006396	RNA processing	Biological Process	4	XP_004299114.1,FANhyb_rscf00000658.1.g00007.1,XP_004300291.1,XP_004308063.1
6	GO:0009451	RNA modification	Biological Process	1	XP_004300291.1
6	GO:0010501	RNA secondary structure unwinding	Biological Process	1	XP_011459107.1
6	GO:0016071	mRNA metabolic process	Biological Process	2	XP_004299114.1,XP_004300291.1
6	GO:0034660	ncRNA metabolic process	Biological Process	4	FANhyb_rscf00000658.1.g00007.1,XP_004300291.1,XP_004308063.1,XP_004305293.1
6	GO:0090501	RNA phosphodiester bond hydrolysis	Biological Process	1	FANhyb_rscf00000658.1.g00007.1
6	GO:0006073	cellular glucan metabolic process	Biological Process	3	FANhyb_rscf00000034.1.g00008.1,FANhyb_rscf00000166.1.g00017.1,FANhyb_rscf00002286.1.g00003.1
6	GO:0006464	cellular protein modification process	Biological Process	11	XP_004292921.1,XP_011460327.1,FANhyb_rscf00000557.1.g00003.1,XP_004298934.1,FANhyb_rscf00001057.1.g00004.1,FANhyb_icon16812173_o.1.g00001.1,XP_004300672.1,XP_004310079.1,YP_004286097.1,XP_011461303.1,XP_004290308.1
6	GO:0030091	protein repair	Biological Process	1	FANhyb_rscf00000416.1.g00002.1
6	GO:0005985	sucrose metabolic process	Biological Process	1	XP_004290308.1
6	GO:0005991	trehalose metabolic process	Biological Process	1	XP_004294168.1
6	GO:0046855	inositol phosphate dephosphorylation	Biological Process	1	FANhyb_rscf00000080.1.g00002.1
6	GO:0006733	oxidoreduction coenzyme metabolic process	Biological Process	5	FANhyb_icon00049590_a.1.g00001.1,XP_004290303.1,XP_004303022.1,XP_004306579.1,XP_004299336.1
6	GO:0044042	glucan metabolic process	Biological Process	4	FANhyb_rscf00000034.1.g00008.1,FANhyb_rscf00000166.1.g00017.1,XP_004301060.1,FANhyb_rscf00002286.1.g00003.1
6	GO:0090305	nucleic acid phosphodiester bond hydrolysis	Biological Process	1	FANhyb_rscf00000658.1.g00007.1
6	GO:1901606	alpha-amino acid catabolic process	Biological Process	4	FANhyb_rscf00007251.1.g00001.1,FANhyb_rscf00001125.1.g00002.1,FANhyb_rscf00003898.1.g00001.1,XP_004291039.1
6	GO:0043039	tRNA aminoacylation	Biological Process	1	XP_004305293.1
6	GO:0009069	serine family amino acid metabolic process	Biological Process	5	FANhyb_rscf00007251.1.g00001.1,XP_011468925.1,FANhyb_rscf00001125.1.g00002.1,FANhyb_rscf00003898.1.g00001.1,XP_004291039.1
6	GO:0051603	proteolysis involved in cellular protein catabolic process	Biological Process	1	FANhyb_rscf00005373.1.g00001.1
6	GO:0006006	glucose metabolic process	Biological Process	3	XP_004287213.1,FANhyb_rscf00000159.1.g00006.1,XP_004304578.1
6	GO:0009117	nucleotide metabolic process	Biological Process	11	FANhyb_icon00049590_a.1.g00001.1,XP_004290303.1,XP_004303022.1,XP_004306579.1,XP_004299336.1,XP_004300170.1,FANhyb_icon00047190_a.1.g00001.1,FANhyb_rscf00000045.1.g00003.1,YP_004286087.1,YP_004286088.1,YP_004286108.1
6	GO:0009123	nucleoside monophosphate metabolic process	Biological Process	10	FANhyb_icon00049590_a.1.g00001.1,XP_004290303.1,XP_004303022.1,XP_004306579.1,XP_004300170.1,FANhyb_icon00047190_a.1.g00001.1,FANhyb_rscf00000045.1.g00003.1,YP_004286087.1,YP_004286088.1,YP_004286108.1
6	GO:0009132	nucleoside diphosphate metabolic process	Biological Process	4	FANhyb_icon00049590_a.1.g00001.1,XP_004290303.1,XP_004303022.1,XP_004306579.1
6	GO:0009141	nucleoside triphosphate metabolic process	Biological Process	9	FANhyb_icon00049590_a.1.g00001.1,XP_004290303.1,XP_004303022.1,XP_004306579.1,FANhyb_icon00047190_a.1.g00001.1,FANhyb_rscf00000045.1.g00003.1,YP_004286087.1,YP_004286088.1,YP_004286108.1
6	GO:0006487	protein N-linked glycosylation	Biological Process	1	FANhyb_rscf00001057.1.g00004.1
6	GO:0009259	ribonucleotide metabolic process	Biological Process	10	FANhyb_icon00049590_a.1.g00001.1,XP_004290303.1,XP_004303022.1,XP_004306579.1,XP_004300170.1,FANhyb_icon00047190_a.1.g00001.1,FANhyb_rscf00000045.1.g00003.1,YP_004286087.1,YP_004286088.1,YP_004286108.1
6	GO:1901071	glucosamine-containing compound metabolic process	Biological Process	1	FANhyb_rscf00002286.1.g00003.1
6	GO:0006334	nucleosome assembly	Biological Process	2	FANhyb_rscf00000173.1.g00014.1,XP_004287213.1
6	GO:0016570	histone modification	Biological Process	1	XP_004292921.1
6	GO:0032200	telomere organization	Biological Process	1	XP_004296683.1
6	GO:0071103	DNA conformation change	Biological Process	5	FANhyb_rscf00000173.1.g00014.1,XP_004287213.1,XP_004296683.1,XP_004300454.1,XP_011458268.1
6	GO:0009658	chloroplast organization	Biological Process	2	FANhyb_rscf00005365.1.g00001.1,XP_004291571.1
6	GO:0034622	cellular macromolecular complex assembly	Biological Process	2	FANhyb_rscf00000173.1.g00014.1,XP_004287213.1
6	GO:0065004	protein-DNA complex assembly	Biological Process	2	FANhyb_rscf00000173.1.g00014.1,XP_004287213.1
6	GO:0010027	thylakoid membrane organization	Biological Process	1	FANhyb_rscf00000416.1.g00002.1
6	GO:0010053	root epidermal cell differentiation	Biological Process	2	XP_004302648.1,FANhyb_rscf00002286.1.g00003.1
6	GO:0048765	root hair cell differentiation	Biological Process	1	XP_004302648.1
6	GO:0034614	cellular response to reactive oxygen species	Biological Process	1	XP_004288411.1
6	GO:0010101	post-embryonic root morphogenesis	Biological Process	1	XP_004302648.1
6	GO:0048527	lateral root development	Biological Process	1	XP_004302648.1
6	GO:0001738	morphogenesis of a polarized epithelium	Biological Process	1	XP_004302648.1
6	GO:0048366	leaf development	Biological Process	1	XP_004290308.1
6	GO:0034765	regulation of ion transmembrane transport	Biological Process	1	XP_004290308.1
6	GO:0044070	regulation of anion transport	Biological Process	1	XP_004290308.1
6	GO:0009958	positive gravitropism	Biological Process	1	XP_004302648.1
6	GO:0009637	response to blue light	Biological Process	1	XP_011461303.1
6	GO:0009642	response to light intensity	Biological Process	1	FANhyb_rscf00000416.1.g00002.1
6	GO:0010165	response to X-ray	Biological Process	1	XP_004296683.1
6	GO:0010332	response to gamma radiation	Biological Process	1	XP_004296683.1
6	GO:0071479	cellular response to ionizing radiation	Biological Process	1	XP_004296683.1
6	GO:0071365	cellular response to auxin stimulus	Biological Process	1	XP_004302648.1
6	GO:0034285	response to disaccharide	Biological Process	1	FANhyb_rscf00001426.1.g00001.1
6	GO:0000303	response to superoxide	Biological Process	1	XP_004288411.1
6	GO:0071450	cellular response to oxygen radical	Biological Process	1	XP_004288411.1
6	GO:0033365	protein localization to organelle	Biological Process	1	FANhyb_rscf00001426.1.g00001.1
6	GO:0048193	Golgi vesicle transport	Biological Process	1	XP_004303253.1
6	GO:0006812	cation transport	Biological Process	5	FANhyb_icon00047190_a.1.g00001.1,FANhyb_rscf00000045.1.g00003.1,YP_004286087.1,YP_004286088.1,YP_004286108.1
6	GO:0006820	anion transport	Biological Process	2	XP_004302648.1,XP_004290308.1
6	GO:0034220	ion transmembrane transport	Biological Process	6	XP_004290308.1,FANhyb_icon00047190_a.1.g00001.1,FANhyb_rscf00000045.1.g00003.1,YP_004286087.1,YP_004286088.1,YP_004286108.1
6	GO:0015992	proton transport	Biological Process	5	FANhyb_icon00047190_a.1.g00001.1,FANhyb_rscf00000045.1.g00003.1,YP_004286087.1,YP_004286088.1,YP_004286108.1
6	GO:0060918	auxin transport	Biological Process	1	XP_004302648.1
6	GO:0006833	water transport	Biological Process	1	FANhyb_rscf00004861.1.g00001.1
6	GO:0090662	ATP hydrolysis coupled transmembrane transport	Biological Process	2	FANhyb_icon00047190_a.1.g00001.1,YP_004286087.1
6	GO:0015711	organic anion transport	Biological Process	1	XP_004302648.1
6	GO:0015833	peptide transport	Biological Process	2	XP_004287213.1,FANhyb_rscf00001426.1.g00001.1
6	GO:0015849	organic acid transport	Biological Process	1	XP_004302648.1
6	GO:0006865	amino acid transport	Biological Process	1	XP_004302648.1
6	GO:0042886	amide transport	Biological Process	2	XP_004287213.1,FANhyb_rscf00001426.1.g00001.1
6	GO:0072666	establishment of protein localization to vacuole	Biological Process	1	FANhyb_rscf00001426.1.g00001.1
6	GO:0006605	protein targeting	Biological Process	2	FANhyb_rscf00001426.1.g00001.1,XP_004287213.1
6	GO:0006623	protein targeting to vacuole	Biological Process	1	FANhyb_rscf00001426.1.g00001.1
6	GO:0032412	regulation of ion transmembrane transporter activity	Biological Process	1	XP_004290308.1
6	GO:0006364	rRNA processing	Biological Process	3	FANhyb_rscf00000658.1.g00007.1,XP_004300291.1,XP_004308063.1
6	GO:0030490	maturation of SSU-rRNA	Biological Process	1	FANhyb_rscf00000658.1.g00007.1
7	GO:0005980	glycogen catabolic process	Biological Process	1	FANhyb_rscf00000034.1.g00008.1
7	GO:0006164	purine nucleotide biosynthetic process	Biological Process	5	FANhyb_icon00047190_a.1.g00001.1,FANhyb_rscf00000045.1.g00003.1,YP_004286087.1,YP_004286088.1,YP_004286108.1
7	GO:0006221	pyrimidine nucleotide biosynthetic process	Biological Process	1	XP_004300170.1
7	GO:0046134	pyrimidine nucleoside biosynthetic process	Biological Process	1	XP_004300170.1
7	GO:0046083	adenine metabolic process	Biological Process	1	XP_011459170.1
7	GO:0009150	purine ribonucleotide metabolic process	Biological Process	9	FANhyb_icon00049590_a.1.g00001.1,XP_004290303.1,XP_004303022.1,XP_004306579.1,FANhyb_icon00047190_a.1.g00001.1,FANhyb_rscf00000045.1.g00003.1,YP_004286087.1,YP_004286088.1,YP_004286108.1
7	GO:0046496	nicotinamide nucleotide metabolic process	Biological Process	5	FANhyb_icon00049590_a.1.g00001.1,XP_004290303.1,XP_004303022.1,XP_004306579.1,XP_004299336.1
7	GO:0046131	pyrimidine ribonucleoside metabolic process	Biological Process	1	XP_004300170.1
7	GO:0009218	pyrimidine ribonucleotide metabolic process	Biological Process	1	XP_004300170.1
7	GO:0006032	chitin catabolic process	Biological Process	1	FANhyb_rscf00002286.1.g00003.1
7	GO:0042455	ribonucleoside biosynthetic process	Biological Process	1	XP_004300170.1
7	GO:0019941	modification-dependent protein catabolic process	Biological Process	1	FANhyb_rscf00005373.1.g00001.1
7	GO:0010304	PSII associated light-harvesting complex II catabolic process	Biological Process	1	FANhyb_rscf00000416.1.g00002.1
7	GO:0006007	glucose catabolic process	Biological Process	1	XP_004287213.1
7	GO:0009251	glucan catabolic process	Biological Process	2	FANhyb_rscf00000034.1.g00008.1,XP_004301060.1
7	GO:1901072	glucosamine-containing compound catabolic process	Biological Process	1	FANhyb_rscf00002286.1.g00003.1
7	GO:1903506	regulation of nucleic acid-templated transcription	Biological Process	8	XP_004294179.1,XP_004307740.1,FANhyb_icon00005243_a.1.g00001.1,FANhyb_rscf00000185.1.g00008.1,FANhyb_rscf00000421.1.g00006.1,XP_004306439.1,XP_011465109.1,FANhyb_rscf00001426.1.g00001.1
7	GO:0072330	monocarboxylic acid biosynthetic process	Biological Process	2	FANhyb_rscf00000087.1.g00005.1,XP_004290308.1
7	GO:0009250	glucan biosynthetic process	Biological Process	2	FANhyb_rscf00002286.1.g00003.1,FANhyb_rscf00000166.1.g00017.1
7	GO:0005992	trehalose biosynthetic process	Biological Process	1	XP_004294168.1
7	GO:0006261	DNA-dependent DNA replication	Biological Process	2	XP_004300454.1,XP_011458268.1
7	GO:0006418	tRNA aminoacylation for protein translation	Biological Process	1	XP_004305293.1
7	GO:0019432	triglyceride biosynthetic process	Biological Process	1	XP_004290308.1
7	GO:0006636	unsaturated fatty acid biosynthetic process	Biological Process	1	XP_004290308.1
7	GO:0097659	nucleic acid-templated transcription	Biological Process	9	FANhyb_icon16706223_s.1.g00001.1,XP_004294179.1,XP_004307740.1,FANhyb_icon00005243_a.1.g00001.1,FANhyb_rscf00000185.1.g00008.1,FANhyb_rscf00000421.1.g00006.1,XP_004306439.1,XP_011465109.1,FANhyb_rscf00001426.1.g00001.1
7	GO:0009260	ribonucleotide biosynthetic process	Biological Process	6	XP_004300170.1,FANhyb_icon00047190_a.1.g00001.1,FANhyb_rscf00000045.1.g00003.1,YP_004286087.1,YP_004286088.1,YP_004286108.1
7	GO:0009124	nucleoside monophosphate biosynthetic process	Biological Process	6	XP_004300170.1,FANhyb_icon00047190_a.1.g00001.1,FANhyb_rscf00000045.1.g00003.1,YP_004286087.1,YP_004286088.1,YP_004286108.1
7	GO:0009142	nucleoside triphosphate biosynthetic process	Biological Process	5	FANhyb_icon00047190_a.1.g00001.1,FANhyb_rscf00000045.1.g00003.1,YP_004286087.1,YP_004286088.1,YP_004286108.1
7	GO:0009165	nucleotide biosynthetic process	Biological Process	6	XP_004300170.1,FANhyb_icon00047190_a.1.g00001.1,FANhyb_rscf00000045.1.g00003.1,YP_004286087.1,YP_004286088.1,YP_004286108.1
7	GO:0006168	adenine salvage	Biological Process	1	XP_011459170.1
7	GO:0032787	monocarboxylic acid metabolic process	Biological Process	8	FANhyb_icon00049590_a.1.g00001.1,XP_004290303.1,XP_004303022.1,XP_004306579.1,XP_004289711.1,FANhyb_rscf00000087.1.g00005.1,XP_004290308.1,FANhyb_rscf00002286.1.g00003.1
7	GO:0043648	dicarboxylic acid metabolic process	Biological Process	1	XP_004289711.1
7	GO:0072350	tricarboxylic acid metabolic process	Biological Process	1	XP_004289711.1
7	GO:0006468	protein phosphorylation	Biological Process	5	XP_011461303.1,XP_004290308.1,XP_011460327.1,FANhyb_rscf00000557.1.g00003.1,XP_004298934.1
7	GO:0046939	nucleotide phosphorylation	Biological Process	4	FANhyb_icon00049590_a.1.g00001.1,XP_004290303.1,XP_004303022.1,XP_004306579.1
7	GO:0006641	triglyceride metabolic process	Biological Process	1	XP_004290308.1
7	GO:0046488	phosphatidylinositol metabolic process	Biological Process	1	FANhyb_rscf00000080.1.g00002.1
7	GO:0046854	phosphatidylinositol phosphorylation	Biological Process	1	FANhyb_rscf00000080.1.g00002.1
7	GO:0000726	non-recombinational repair	Biological Process	1	XP_004296683.1
7	GO:0006302	double-strand break repair	Biological Process	1	XP_004296683.1
7	GO:0006397	mRNA processing	Biological Process	1	XP_004299114.1
7	GO:0008380	RNA splicing	Biological Process	1	XP_004299114.1
7	GO:0031123	RNA 3'-end processing	Biological Process	1	XP_004300291.1
7	GO:0034470	ncRNA processing	Biological Process	3	FANhyb_rscf00000658.1.g00007.1,XP_004300291.1,XP_004308063.1
7	GO:0000154	rRNA modification	Biological Process	1	XP_004300291.1
7	GO:0001522	pseudouridine synthesis	Biological Process	1	XP_004300291.1
7	GO:0016556	mRNA modification	Biological Process	1	XP_004300291.1
7	GO:0040031	snRNA modification	Biological Process	1	XP_004300291.1
7	GO:0006399	tRNA metabolic process	Biological Process	2	XP_004305293.1,XP_004308063.1
7	GO:0016072	rRNA metabolic process	Biological Process	3	FANhyb_rscf00000658.1.g00007.1,XP_004308063.1,XP_004300291.1
7	GO:0016073	snRNA metabolic process	Biological Process	1	XP_004300291.1
7	GO:0016074	snoRNA metabolic process	Biological Process	1	XP_004300291.1
7	GO:0000469	cleavage involved in rRNA processing	Biological Process	1	FANhyb_rscf00000658.1.g00007.1
7	GO:0090502	RNA phosphodiester bond hydrolysis, endonucleolytic	Biological Process	1	FANhyb_rscf00000658.1.g00007.1
7	GO:0051273	beta-glucan metabolic process	Biological Process	1	FANhyb_rscf00002286.1.g00003.1
7	GO:0018193	peptidyl-amino acid modification	Biological Process	1	FANhyb_rscf00001057.1.g00004.1
7	GO:0018298	protein-chromophore linkage	Biological Process	4	FANhyb_icon16812173_o.1.g00001.1,XP_004300672.1,XP_004310079.1,YP_004286097.1
7	GO:0043687	post-translational protein modification	Biological Process	1	FANhyb_rscf00001057.1.g00004.1
7	GO:0009071	serine family amino acid catabolic process	Biological Process	4	FANhyb_rscf00007251.1.g00001.1,FANhyb_rscf00001125.1.g00002.1,FANhyb_rscf00003898.1.g00001.1,XP_004291039.1
7	GO:0006544	glycine metabolic process	Biological Process	5	FANhyb_rscf00007251.1.g00001.1,FANhyb_rscf00001125.1.g00002.1,FANhyb_rscf00003898.1.g00001.1,XP_004291039.1,XP_011468925.1
7	GO:0006563	L-serine metabolic process	Biological Process	1	XP_011468925.1
7	GO:0009126	purine nucleoside monophosphate metabolic process	Biological Process	9	FANhyb_icon00049590_a.1.g00001.1,XP_004290303.1,XP_004303022.1,XP_004306579.1,FANhyb_icon00047190_a.1.g00001.1,FANhyb_rscf00000045.1.g00003.1,YP_004286087.1,YP_004286088.1,YP_004286108.1
7	GO:0009129	pyrimidine nucleoside monophosphate metabolic process	Biological Process	1	XP_004300170.1
7	GO:0009161	ribonucleoside monophosphate metabolic process	Biological Process	10	FANhyb_icon00049590_a.1.g00001.1,XP_004290303.1,XP_004303022.1,XP_004306579.1,XP_004300170.1,FANhyb_icon00047190_a.1.g00001.1,FANhyb_rscf00000045.1.g00003.1,YP_004286087.1,YP_004286088.1,YP_004286108.1
7	GO:0006165	nucleoside diphosphate phosphorylation	Biological Process	4	FANhyb_icon00049590_a.1.g00001.1,XP_004290303.1,XP_004303022.1,XP_004306579.1
7	GO:0009135	purine nucleoside diphosphate metabolic process	Biological Process	4	FANhyb_icon00049590_a.1.g00001.1,XP_004290303.1,XP_004303022.1,XP_004306579.1
7	GO:0009185	ribonucleoside diphosphate metabolic process	Biological Process	4	FANhyb_icon00049590_a.1.g00001.1,XP_004290303.1,XP_004303022.1,XP_004306579.1
7	GO:0009144	purine nucleoside triphosphate metabolic process	Biological Process	9	FANhyb_icon00049590_a.1.g00001.1,XP_004290303.1,XP_004303022.1,XP_004306579.1,FANhyb_icon00047190_a.1.g00001.1,FANhyb_rscf00000045.1.g00003.1,YP_004286087.1,YP_004286088.1,YP_004286108.1
7	GO:0009199	ribonucleoside triphosphate metabolic process	Biological Process	9	FANhyb_icon00049590_a.1.g00001.1,XP_004290303.1,XP_004303022.1,XP_004306579.1,FANhyb_icon00047190_a.1.g00001.1,FANhyb_rscf00000045.1.g00003.1,YP_004286087.1,YP_004286088.1,YP_004286108.1
7	GO:0018279	protein N-linked glycosylation via asparagine	Biological Process	1	FANhyb_rscf00001057.1.g00004.1
7	GO:0006323	DNA packaging	Biological Process	2	FANhyb_rscf00000173.1.g00014.1,XP_004287213.1
7	GO:0032392	DNA geometric change	Biological Process	3	XP_004296683.1,XP_004300454.1,XP_011458268.1
7	GO:0010054	trichoblast differentiation	Biological Process	1	XP_004302648.1
7	GO:0010102	lateral root morphogenesis	Biological Process	1	XP_004302648.1
7	GO:1903959	regulation of anion transmembrane transport	Biological Process	1	XP_004290308.1
7	GO:0009644	response to high light intensity	Biological Process	1	FANhyb_rscf00000416.1.g00002.1
7	GO:0071481	cellular response to X-ray	Biological Process	1	XP_004296683.1
7	GO:0071480	cellular response to gamma radiation	Biological Process	1	XP_004296683.1
7	GO:0009744	response to sucrose	Biological Process	1	FANhyb_rscf00001426.1.g00001.1
7	GO:0071451	cellular response to superoxide	Biological Process	1	XP_004288411.1
7	GO:0072665	protein localization to vacuole	Biological Process	1	FANhyb_rscf00001426.1.g00001.1
7	GO:0015672	monovalent inorganic cation transport	Biological Process	5	FANhyb_icon00047190_a.1.g00001.1,FANhyb_rscf00000045.1.g00003.1,YP_004286087.1,YP_004286088.1,YP_004286108.1
7	GO:0098655	cation transmembrane transport	Biological Process	5	FANhyb_icon00047190_a.1.g00001.1,FANhyb_rscf00000045.1.g00003.1,YP_004286087.1,YP_004286088.1,YP_004286108.1
7	GO:0098656	anion transmembrane transport	Biological Process	1	XP_004290308.1
7	GO:0098660	inorganic ion transmembrane transport	Biological Process	5	FANhyb_icon00047190_a.1.g00001.1,FANhyb_rscf00000045.1.g00003.1,YP_004286087.1,YP_004286088.1,YP_004286108.1
7	GO:1902600	hydrogen ion transmembrane transport	Biological Process	5	FANhyb_icon00047190_a.1.g00001.1,FANhyb_rscf00000045.1.g00003.1,YP_004286087.1,YP_004286088.1,YP_004286108.1
7	GO:0060919	auxin influx	Biological Process	1	XP_004302648.1
7	GO:0099131	ATP hydrolysis coupled ion transmembrane transport	Biological Process	2	FANhyb_icon00047190_a.1.g00001.1,YP_004286087.1
7	GO:0046942	carboxylic acid transport	Biological Process	1	XP_004302648.1
7	GO:0010359	regulation of anion channel activity	Biological Process	1	XP_004290308.1
7	GO:0000462	maturation of SSU-rRNA from tricistronic rRNA transcript (SSU-rRNA, 5.8S rRNA, LSU-rRNA)	Biological Process	1	FANhyb_rscf00000658.1.g00007.1
8	GO:0009152	purine ribonucleotide biosynthetic process	Biological Process	5	FANhyb_icon00047190_a.1.g00001.1,FANhyb_rscf00000045.1.g00003.1,YP_004286087.1,YP_004286088.1,YP_004286108.1
8	GO:0009220	pyrimidine ribonucleotide biosynthetic process	Biological Process	1	XP_004300170.1
8	GO:0046132	pyrimidine ribonucleoside biosynthetic process	Biological Process	1	XP_004300170.1
8	GO:0046031	ADP metabolic process	Biological Process	4	FANhyb_icon00049590_a.1.g00001.1,XP_004290303.1,XP_004303022.1,XP_004306579.1
8	GO:0046034	ATP metabolic process	Biological Process	9	FANhyb_icon00049590_a.1.g00001.1,XP_004290303.1,XP_004303022.1,XP_004306579.1,FANhyb_icon00047190_a.1.g00001.1,FANhyb_rscf00000045.1.g00003.1,YP_004286087.1,YP_004286088.1,YP_004286108.1
8	GO:0006739	NADP metabolic process	Biological Process	1	XP_004299336.1
8	GO:0046049	UMP metabolic process	Biological Process	1	XP_004300170.1
8	GO:0006511	ubiquitin-dependent protein catabolic process	Biological Process	1	FANhyb_rscf00005373.1.g00001.1
8	GO:0051274	beta-glucan biosynthetic process	Biological Process	1	FANhyb_rscf00002286.1.g00003.1
8	GO:0006433	prolyl-tRNA aminoacylation	Biological Process	1	XP_004305293.1
8	GO:0009127	purine nucleoside monophosphate biosynthetic process	Biological Process	5	FANhyb_icon00047190_a.1.g00001.1,FANhyb_rscf00000045.1.g00003.1,YP_004286087.1,YP_004286088.1,YP_004286108.1
8	GO:0009130	pyrimidine nucleoside monophosphate biosynthetic process	Biological Process	1	XP_004300170.1
8	GO:0009156	ribonucleoside monophosphate biosynthetic process	Biological Process	6	XP_004300170.1,FANhyb_icon00047190_a.1.g00001.1,FANhyb_rscf00000045.1.g00003.1,YP_004286087.1,YP_004286088.1,YP_004286108.1
8	GO:0009145	purine nucleoside triphosphate biosynthetic process	Biological Process	5	FANhyb_icon00047190_a.1.g00001.1,FANhyb_rscf00000045.1.g00003.1,YP_004286087.1,YP_004286088.1,YP_004286108.1
8	GO:0009201	ribonucleoside triphosphate biosynthetic process	Biological Process	5	FANhyb_icon00047190_a.1.g00001.1,FANhyb_rscf00000045.1.g00003.1,YP_004286087.1,YP_004286088.1,YP_004286108.1
8	GO:0006090	pyruvate metabolic process	Biological Process	4	FANhyb_icon00049590_a.1.g00001.1,XP_004290303.1,XP_004303022.1,XP_004306579.1
8	GO:0006108	malate metabolic process	Biological Process	1	XP_004289711.1
8	GO:0006101	citrate metabolic process	Biological Process	1	XP_004289711.1
8	GO:0046777	protein autophosphorylation	Biological Process	1	XP_004290308.1
8	GO:0006303	double-strand break repair via nonhomologous end joining	Biological Process	1	XP_004296683.1
8	GO:0000398	mRNA splicing, via spliceosome	Biological Process	1	XP_004299114.1
8	GO:0000375	RNA splicing, via transesterification reactions	Biological Process	1	XP_004299114.1
8	GO:0043628	ncRNA 3'-end processing	Biological Process	1	XP_004300291.1
8	GO:0008033	tRNA processing	Biological Process	1	XP_004308063.1
8	GO:0043144	snoRNA processing	Biological Process	1	XP_004300291.1
8	GO:0031118	rRNA pseudouridine synthesis	Biological Process	1	XP_004300291.1
8	GO:0031120	snRNA pseudouridine synthesis	Biological Process	1	XP_004300291.1
8	GO:1990481	mRNA pseudouridine synthesis	Biological Process	1	XP_004300291.1
8	GO:0033979	box H/ACA snoRNA metabolic process	Biological Process	1	XP_004300291.1
8	GO:0000478	endonucleolytic cleavage involved in rRNA processing	Biological Process	1	FANhyb_rscf00000658.1.g00007.1
8	GO:0030243	cellulose metabolic process	Biological Process	1	FANhyb_rscf00002286.1.g00003.1
8	GO:0018196	peptidyl-asparagine modification	Biological Process	1	FANhyb_rscf00001057.1.g00004.1
8	GO:0006546	glycine catabolic process	Biological Process	4	FANhyb_rscf00007251.1.g00001.1,FANhyb_rscf00001125.1.g00002.1,FANhyb_rscf00003898.1.g00001.1,XP_004291039.1
8	GO:0009167	purine ribonucleoside monophosphate metabolic process	Biological Process	9	FANhyb_icon00049590_a.1.g00001.1,XP_004290303.1,XP_004303022.1,XP_004306579.1,FANhyb_icon00047190_a.1.g00001.1,FANhyb_rscf00000045.1.g00003.1,YP_004286087.1,YP_004286088.1,YP_004286108.1
8	GO:0009173	pyrimidine ribonucleoside monophosphate metabolic process	Biological Process	1	XP_004300170.1
8	GO:0009179	purine ribonucleoside diphosphate metabolic process	Biological Process	4	FANhyb_icon00049590_a.1.g00001.1,XP_004290303.1,XP_004303022.1,XP_004306579.1
8	GO:0009205	purine ribonucleoside triphosphate metabolic process	Biological Process	9	FANhyb_icon00049590_a.1.g00001.1,XP_004290303.1,XP_004303022.1,XP_004306579.1,FANhyb_icon00047190_a.1.g00001.1,FANhyb_rscf00000045.1.g00003.1,YP_004286087.1,YP_004286088.1,YP_004286108.1
8	GO:0032508	DNA duplex unwinding	Biological Process	3	XP_004296683.1,XP_004300454.1,XP_011458268.1
8	GO:0098662	inorganic cation transmembrane transport	Biological Process	5	FANhyb_icon00047190_a.1.g00001.1,FANhyb_rscf00000045.1.g00003.1,YP_004286087.1,YP_004286088.1,YP_004286108.1
8	GO:0015985	energy coupled proton transport, down electrochemical gradient	Biological Process	5	FANhyb_icon00047190_a.1.g00001.1,FANhyb_rscf00000045.1.g00003.1,YP_004286087.1,YP_004286088.1,YP_004286108.1
8	GO:0015988	energy coupled proton transmembrane transport, against electrochemical gradient	Biological Process	2	FANhyb_icon00047190_a.1.g00001.1,YP_004286087.1
8	GO:0099132	ATP hydrolysis coupled cation transmembrane transport	Biological Process	2	FANhyb_icon00047190_a.1.g00001.1,YP_004286087.1
8	GO:0000480	endonucleolytic cleavage in 5'-ETS of tricistronic rRNA transcript (SSU-rRNA, 5.8S rRNA, LSU-rRNA)	Biological Process	1	FANhyb_rscf00000658.1.g00007.1
9	GO:0006754	ATP biosynthetic process	Biological Process	5	FANhyb_icon00047190_a.1.g00001.1,FANhyb_rscf00000045.1.g00003.1,YP_004286087.1,YP_004286088.1,YP_004286108.1
9	GO:0006222	UMP biosynthetic process	Biological Process	1	XP_004300170.1
9	GO:0030244	cellulose biosynthetic process	Biological Process	1	FANhyb_rscf00002286.1.g00003.1
9	GO:0009168	purine ribonucleoside monophosphate biosynthetic process	Biological Process	5	FANhyb_icon00047190_a.1.g00001.1,FANhyb_rscf00000045.1.g00003.1,YP_004286087.1,YP_004286088.1,YP_004286108.1
9	GO:0009174	pyrimidine ribonucleoside monophosphate biosynthetic process	Biological Process	1	XP_004300170.1
9	GO:0009206	purine ribonucleoside triphosphate biosynthetic process	Biological Process	5	FANhyb_icon00047190_a.1.g00001.1,FANhyb_rscf00000045.1.g00003.1,YP_004286087.1,YP_004286088.1,YP_004286108.1
9	GO:0000377	RNA splicing, via transesterification reactions with bulged adenosine as nucleophile	Biological Process	1	XP_004299114.1
9	GO:0031126	snoRNA 3'-end processing	Biological Process	1	XP_004300291.1
9	GO:0034964	box H/ACA snoRNA processing	Biological Process	1	XP_004300291.1
9	GO:0000479	endonucleolytic cleavage of tricistronic rRNA transcript (SSU-rRNA, 5.8S rRNA, LSU-rRNA)	Biological Process	1	FANhyb_rscf00000658.1.g00007.1
9	GO:0019464	glycine decarboxylation via glycine cleavage system	Biological Process	1	FANhyb_rscf00007251.1.g00001.1
9	GO:0015986	ATP synthesis coupled proton transport	Biological Process	5	FANhyb_icon00047190_a.1.g00001.1,FANhyb_rscf00000045.1.g00003.1,YP_004286087.1,YP_004286088.1,YP_004286108.1
9	GO:0015991	ATP hydrolysis coupled proton transport	Biological Process	2	FANhyb_icon00047190_a.1.g00001.1,YP_004286087.1
10	GO:0000495	box H/ACA snoRNA 3'-end processing	Biological Process	1	XP_004300291.1

## Sheet: MF
Level	GO_ID	Term	Type	Seqs_Num	Sequences
1	GO:0003674	molecular_function	Molecular Function	196	XP_004300629.1,FANhyb_icon00000422_a.1.g00001.1,FANhyb_rscf00000654.1.g00006.1,XP_011461303.1,FANhyb_rscf00000166.1.g00017.1,FANhyb_rscf00000291.1.g00002.1,FANhyb_rscf00000830.1.g00002.1,FANhyb_rscf00001311.1.g00003.1,XP_004287571.1,XP_004299199.1,XP_011459107.1,XP_011459934.1,XP_011460181.1,XP_011460545.1,XP_004294198.1,XP_004294372.1,XP_011458730.1,FANhyb_rscf00000045.1.g00003.1,YP_004286087.1,…
2	GO:0003824	catalytic activity	Molecular Function	138	FANhyb_icon00000422_a.1.g00001.1,FANhyb_rscf00000654.1.g00006.1,XP_011461303.1,FANhyb_rscf00000045.1.g00003.1,YP_004286087.1,YP_004286108.1,XP_004298793.1,XP_004300454.1,XP_011458268.1,FANhyb_icon00000525_a.1.g00001.1,XP_004294168.1,FANhyb_rscf00006771.1.g00001.1,XP_004310044.1,XP_011459934.1,FANhyb_icon00047190_a.1.g00001.1,YP_004286088.1,FANhyb_rscf00000658.1.g00007.1,XP_011459170.1,XP_00429668…
2	GO:0004871	signal transducer activity	Molecular Function	1	XP_011461303.1
2	GO:0005198	structural molecule activity	Molecular Function	6	FANhyb_icon00054362_a.1.g00001.1,FANhyb_rscf00000228.1.g00004.1,XP_004306930.1,YP_004286140.1,FANhyb_rscf00000195.1.g00003.1,XP_004298793.1
2	GO:0005215	transporter activity	Molecular Function	12	FANhyb_rscf00000045.1.g00003.1,YP_004286087.1,YP_004286108.1,FANhyb_icon00047190_a.1.g00001.1,YP_004286088.1,XP_004302648.1,FANhyb_rscf00001243.1.g00002.1,FANhyb_rscf00000176.1.g00003.1,FANhyb_rscf00000374.1.g00004.1,FANhyb_rscf00001370.1.g00001.1,FANhyb_rscf00004861.1.g00001.1,XP_011467773.1
2	GO:0005488	binding	Molecular Function	114	XP_004300629.1,FANhyb_rscf00000166.1.g00017.1,FANhyb_rscf00000291.1.g00002.1,FANhyb_rscf00000830.1.g00002.1,FANhyb_rscf00001311.1.g00003.1,XP_004287571.1,XP_004299199.1,XP_011459107.1,XP_011459934.1,XP_011460181.1,XP_011460545.1,XP_004294198.1,XP_004294372.1,XP_011458730.1,FANhyb_rscf00000001.1.g00003.1,FANhyb_rscf00000080.1.g00002.1,XP_004296439.1,XP_011466737.1,FANhyb_rscf00000011.1.g00011.1,XP…
2	GO:0016209	antioxidant activity	Molecular Function	1	XP_004288411.1
2	GO:0060089	molecular transducer activity	Molecular Function	1	XP_011461303.1
2	GO:0098772	molecular function regulator	Molecular Function	1	XP_004289043.1
2	GO:0140110	transcription regulator activity	Molecular Function	3	FANhyb_icon00005243_a.1.g00001.1,XP_011465109.1,FANhyb_rscf00001426.1.g00001.1
3	GO:0016491	oxidoreductase activity	Molecular Function	33	FANhyb_icon00000422_a.1.g00001.1,FANhyb_rscf00000654.1.g00006.1,XP_004304520.1,FANhyb_rscf00001125.1.g00002.1,XP_004291039.1,FANhyb_icon00037348_a.1.g00001.1,FANhyb_rscf00000001.1.g00003.1,XP_004288411.1,YP_004286097.1,FANhyb_rscf00000962.1.g00002.1,YP_004286132.1,FANhyb_rscf00001465.1.g00003.1,FANhyb_rscf00000027.1.g00001.1,FANhyb_rscf00000159.1.g00006.1,XP_004304578.1,XP_004297634.1,NP_00127434…
3	GO:0009975	cyclase activity	Molecular Function	1	FANhyb_rscf00000658.1.g00007.1
3	GO:0016740	transferase activity	Molecular Function	42	XP_011461303.1,XP_004294168.1,FANhyb_rscf00006771.1.g00001.1,XP_004310044.1,XP_011459170.1,FANhyb_rscf00003898.1.g00001.1,FANhyb_rscf00000381.1.g00009.1,XP_011458708.1,XP_011468925.1,FANhyb_rscf00001057.1.g00004.1,FANhyb_icon00049590_a.1.g00001.1,XP_004306579.1,FANhyb_rscf00001311.1.g00003.1,FANhyb_rscf00000557.1.g00003.1,XP_004298934.1,XP_011460327.1,XP_004290308.1,XP_004300170.1,FANhyb_icon0000…
3	GO:0016787	hydrolase activity	Molecular Function	37	FANhyb_rscf00000045.1.g00003.1,YP_004286087.1,YP_004286108.1,XP_004298793.1,XP_004300454.1,XP_011458268.1,FANhyb_icon00047190_a.1.g00001.1,YP_004286088.1,XP_004296683.1,XP_011459107.1,FANhyb_rscf00000416.1.g00002.1,FANhyb_icon00001449_a.1.g00001.1,XP_004299721.1,FANhyb_rscf00007356.1.g00001.1,FANhyb_rscf00002270.1.g00001.1,FANhyb_rscf00000291.1.g00002.1,XP_004299199.1,XP_011460181.1,XP_011460545.…
3	GO:0016829	lyase activity	Molecular Function	9	XP_004290303.1,XP_004303022.1,XP_011470332.1,FANhyb_rscf00000078.1.g00004.1,FANhyb_icon00037348_a.1.g00001.1,FANhyb_rscf00000001.1.g00003.1,FANhyb_icon00031022_a.1.g00001.1,XP_004297630.1,XP_004303137.1
3	GO:0016853	isomerase activity	Molecular Function	7	FANhyb_icon00000525_a.1.g00001.1,XP_004299336.1,XP_004300291.1,FANhyb_icon00000880_a.1.g00001.1,XP_004307451.1,FANhyb_rscf00000420.1.g00006.1,XP_011459397.1
3	GO:0016874	ligase activity	Molecular Function	4	XP_011459934.1,FANhyb_rscf00000658.1.g00007.1,XP_004303212.1,FANhyb_rscf00005373.1.g00001.1
3	GO:0140096	catalytic activity, acting on a protein	Molecular Function	12	XP_011461303.1,FANhyb_icon00000525_a.1.g00001.1,FANhyb_rscf00000416.1.g00002.1,FANhyb_icon00001449_a.1.g00001.1,XP_004299721.1,FANhyb_rscf00007356.1.g00001.1,FANhyb_rscf00002270.1.g00001.1,FANhyb_rscf00001311.1.g00003.1,FANhyb_rscf00000557.1.g00003.1,XP_004298934.1,XP_011460327.1,XP_004290308.1
3	GO:0140097	catalytic activity, acting on DNA	Molecular Function	5	XP_004300454.1,XP_011458268.1,XP_004310044.1,XP_011459934.1,XP_004296683.1
3	GO:0140098	catalytic activity, acting on RNA	Molecular Function	3	FANhyb_rscf00000658.1.g00007.1,XP_011459107.1,XP_004305293.1
3	GO:0038023	signaling receptor activity	Molecular Function	1	XP_011461303.1
3	GO:0003735	structural constituent of ribosome	Molecular Function	5	FANhyb_icon00054362_a.1.g00001.1,FANhyb_rscf00000228.1.g00004.1,XP_004306930.1,YP_004286140.1,FANhyb_rscf00000195.1.g00003.1
3	GO:0005200	structural constituent of cytoskeleton	Molecular Function	1	XP_004298793.1
3	GO:0022857	transmembrane transporter activity	Molecular Function	7	FANhyb_rscf00000045.1.g00003.1,YP_004286087.1,YP_004286108.1,FANhyb_icon00047190_a.1.g00001.1,YP_004286088.1,XP_004302648.1,FANhyb_rscf00001243.1.g00002.1
3	GO:0022892	substrate-specific transporter activity	Molecular Function	7	FANhyb_rscf00000045.1.g00003.1,YP_004286087.1,YP_004286108.1,FANhyb_icon00047190_a.1.g00001.1,YP_004286088.1,XP_004302648.1,FANhyb_rscf00001243.1.g00002.1
3	GO:0005515	protein binding	Molecular Function	10	XP_004300629.1,XP_004290829.1,FANhyb_rscf00000011.1.g00011.1,FANhyb_rscf00006771.1.g00001.1,XP_011460327.1,XP_004290308.1,XP_004306542.1,FANhyb_rscf00000173.1.g00014.1,XP_004287213.1,XP_011461273.1
3	GO:0001871	pattern binding	Molecular Function	1	FANhyb_rscf00002286.1.g00003.1
3	GO:0003682	chromatin binding	Molecular Function	4	FANhyb_rscf00000173.1.g00014.1,XP_004287213.1,XP_011457729.1,FANhyb_rscf00000185.1.g00008.1
3	GO:0030246	carbohydrate binding	Molecular Function	3	FANhyb_rscf00002286.1.g00003.1,FANhyb_rscf00001465.1.g00003.1,XP_004287814.1
3	GO:0008289	lipid binding	Molecular Function	1	FANhyb_icon00014271_a.1.g00001.1
3	GO:0008144	drug binding	Molecular Function	1	FANhyb_icon00000525_a.1.g00001.1
3	GO:0036094	small molecule binding	Molecular Function	43	FANhyb_rscf00000166.1.g00017.1,FANhyb_rscf00000291.1.g00002.1,FANhyb_rscf00000830.1.g00002.1,FANhyb_rscf00001311.1.g00003.1,XP_004287571.1,XP_004299199.1,XP_011459107.1,XP_011459934.1,XP_011460181.1,XP_011460545.1,XP_004294198.1,XP_004294372.1,XP_011458730.1,FANhyb_icon00047190_a.1.g00001.1,FANhyb_icon00049590_a.1.g00001.1,FANhyb_rscf00000003.1.g00025.1,FANhyb_rscf00000416.1.g00002.1,FANhyb_rscf0…
3	GO:0042562	hormone binding	Molecular Function	1	XP_004302648.1
3	GO:0043167	ion binding	Molecular Function	51	FANhyb_rscf00000001.1.g00003.1,FANhyb_rscf00000080.1.g00002.1,FANhyb_icon16812173_o.1.g00001.1,FANhyb_rscf00000152.1.g00010.1,FANhyb_rscf00000761.1.g00004.1,FANhyb_rscf00000962.1.g00002.1,FANhyb_rscf00001046.1.g00002.1,FANhyb_rscf00001465.1.g00003.1,XP_004287814.1,XP_004290332.1,XP_004299336.1,XP_004299923.1,XP_004300672.1,XP_004307343.1,XP_004310079.1,XP_004288772.2,XP_004309255.1,NP_001274347.1…
3	GO:0044877	macromolecular complex binding	Molecular Function	2	FANhyb_rscf00000173.1.g00014.1,XP_004287213.1
3	GO:0048037	cofactor binding	Molecular Function	13	FANhyb_rscf00001743.1.g00003.1,FANhyb_rscf00000034.1.g00008.1,FANhyb_rscf00006771.1.g00001.1,XP_011468925.1,FANhyb_rscf00000654.1.g00006.1,FANhyb_rscf00000159.1.g00006.1,XP_004304578.1,FANhyb_rscf00000335.1.g00003.1,FANhyb_rscf00000390.1.g00012.1,FANhyb_rscf00000482.1.g00003.1,XP_004309662.1,FANhyb_rscf00000264.1.g00012.1,FANhyb_icon00000422_a.1.g00001.1
3	GO:0051540	metal cluster binding	Molecular Function	3	FANhyb_icon00000422_a.1.g00001.1,XP_004296940.1,FANhyb_rscf00000962.1.g00002.1
3	GO:0097159	organic cyclic compound binding	Molecular Function	76	FANhyb_rscf00000166.1.g00017.1,FANhyb_rscf00000291.1.g00002.1,FANhyb_rscf00000830.1.g00002.1,FANhyb_rscf00001311.1.g00003.1,XP_004287571.1,XP_004299199.1,XP_011459107.1,XP_011459934.1,XP_011460181.1,XP_011460545.1,XP_004294198.1,XP_004294372.1,XP_011458730.1,XP_004296439.1,XP_011466737.1,FANhyb_rscf00000011.1.g00011.1,XP_004300454.1,XP_011458268.1,XP_011461273.1,XP_011469062.1,FANhyb_rscf00000421…
3	GO:0097367	carbohydrate derivative binding	Molecular Function	20	FANhyb_icon00047190_a.1.g00001.1,FANhyb_icon00049590_a.1.g00001.1,FANhyb_rscf00000003.1.g00025.1,FANhyb_rscf00000416.1.g00002.1,FANhyb_rscf00005365.1.g00001.1,XP_004290308.1,XP_004291571.1,XP_004300170.1,XP_004300454.1,XP_004300629.1,XP_004306579.1,XP_011458268.1,XP_011461303.1,YP_004286087.1,YP_004286108.1,FANhyb_rscf00000557.1.g00003.1,XP_004298934.1,XP_004305293.1,XP_004298793.1,FANhyb_rscf000…
3	GO:1901363	heterocyclic compound binding	Molecular Function	76	FANhyb_rscf00000166.1.g00017.1,FANhyb_rscf00000291.1.g00002.1,FANhyb_rscf00000830.1.g00002.1,FANhyb_rscf00001311.1.g00003.1,XP_004287571.1,XP_004299199.1,XP_011459107.1,XP_011459934.1,XP_011460181.1,XP_011460545.1,XP_004294198.1,XP_004294372.1,XP_011458730.1,XP_004296439.1,XP_011466737.1,FANhyb_rscf00000011.1.g00011.1,XP_004300454.1,XP_011458268.1,XP_011461273.1,XP_011469062.1,FANhyb_rscf00000421…
3	GO:0004784	superoxide dismutase activity	Molecular Function	1	XP_004288411.1
3	GO:0004872	receptor activity	Molecular Function	1	XP_011461303.1
3	GO:0030234	enzyme regulator activity	Molecular Function	1	XP_004289043.1
3	GO:0000988	transcription factor activity, protein binding	Molecular Function	1	FANhyb_rscf00001426.1.g00001.1
3	GO:0003700	DNA binding transcription factor activity	Molecular Function	2	FANhyb_icon00005243_a.1.g00001.1,XP_011465109.1
4	GO:0009055	electron transfer activity	Molecular Function	5	YP_004286097.1,FANhyb_rscf00000962.1.g00002.1,YP_004286132.1,FANhyb_icon00000422_a.1.g00001.1,FANhyb_rscf00000654.1.g00006.1
4	GO:0004497	monooxygenase activity	Molecular Function	3	NP_001274347.1,FANhyb_icon00037348_a.1.g00001.1,FANhyb_rscf00000001.1.g00003.1
4	GO:0016614	oxidoreductase activity, acting on CH-OH group of donors	Molecular Function	2	XP_004289711.1,FANhyb_rscf00000482.1.g00003.1
4	GO:0016903	oxidoreductase activity, acting on the aldehyde or oxo group of donors	Molecular Function	2	FANhyb_rscf00000159.1.g00006.1,XP_004304578.1
4	GO:0016627	oxidoreductase activity, acting on the CH-CH group of donors	Molecular Function	2	XP_004304520.1,XP_004297634.1
4	GO:0016638	oxidoreductase activity, acting on the CH-NH2 group of donors	Molecular Function	3	FANhyb_rscf00001125.1.g00002.1,XP_004291039.1,FANhyb_rscf00001465.1.g00003.1
4	GO:0016667	oxidoreductase activity, acting on a sulfur group of donors	Molecular Function	1	FANhyb_rscf00000027.1.g00001.1
4	GO:0016679	oxidoreductase activity, acting on diphenols and related substances as donors	Molecular Function	1	FANhyb_rscf00000962.1.g00002.1
4	GO:0016705	oxidoreductase activity, acting on paired donors, with incorporation or reduction of molecular oxygen	Molecular Function	2	NP_001274347.1,XP_004287814.1
4	GO:0016721	oxidoreductase activity, acting on superoxide radicals as acceptor	Molecular Function	1	XP_004288411.1
4	GO:0051213	dioxygenase activity	Molecular Function	3	XP_004287814.1,FANhyb_rscf00000087.1.g00005.1,FANhyb_rscf00001465.1.g00003.1
4	GO:0003963	RNA-3'-phosphate cyclase activity	Molecular Function	1	FANhyb_rscf00000658.1.g00007.1
4	GO:0016741	transferase activity, transferring one-carbon groups	Molecular Function	7	FANhyb_rscf00003898.1.g00001.1,XP_011468925.1,FANhyb_icon00001805_a.1.g00001.1,XP_004289881.1,XP_004308063.1,XP_004288717.1,FANhyb_rscf00000383.1.g00002.1
4	GO:0016746	transferase activity, transferring acyl groups	Molecular Function	3	XP_004306542.1,XP_004303340.1,XP_004287561.1
4	GO:0016757	transferase activity, transferring glycosyl groups	Molecular Function	7	XP_004294168.1,XP_011459170.1,FANhyb_rscf00001057.1.g00004.1,FANhyb_rscf00000034.1.g00008.1,XP_011461452.1,XP_004297810.1,XP_011457987.1
4	GO:0016765	transferase activity, transferring alkyl or aryl (other than methyl) groups	Molecular Function	2	FANhyb_rscf00000381.1.g00009.1,XP_011458708.1
4	GO:0016769	transferase activity, transferring nitrogenous groups	Molecular Function	3	FANhyb_rscf00006771.1.g00001.1,FANhyb_rscf00000031.1.g00016.1,FANhyb_rscf00003898.1.g00001.1
4	GO:0016772	transferase activity, transferring phosphorus-containing groups	Molecular Function	15	XP_011461303.1,XP_004310044.1,FANhyb_icon00049590_a.1.g00001.1,XP_004306579.1,FANhyb_rscf00001311.1.g00003.1,FANhyb_rscf00000557.1.g00003.1,XP_004298934.1,XP_011460327.1,XP_004290308.1,XP_004300170.1,FANhyb_rscf00000830.1.g00002.1,XP_011464972.1,FANhyb_rscf00000166.1.g00017.1,XP_004288915.1,XP_004296940.1
4	GO:0008233	peptidase activity	Molecular Function	5	FANhyb_rscf00000416.1.g00002.1,FANhyb_icon00001449_a.1.g00001.1,XP_004299721.1,FANhyb_rscf00007356.1.g00001.1,FANhyb_rscf00002270.1.g00001.1
4	GO:0016788	hydrolase activity, acting on ester bonds	Molecular Function	6	FANhyb_rscf00000658.1.g00007.1,FANhyb_rscf00000080.1.g00002.1,XP_011459096.1,XP_004307984.1,XP_004296391.1,XP_004304620.2
4	GO:0016798	hydrolase activity, acting on glycosyl bonds	Molecular Function	8	XP_004289502.1,XP_004306500.1,FANhyb_rscf00000087.1.g00009.1,FANhyb_rscf00002286.1.g00003.1,XP_004301060.1,XP_004299087.1,FANhyb_rscf00000239.1.g00005.1,XP_004287489.1
4	GO:0016817	hydrolase activity, acting on acid anhydrides	Molecular Function	15	FANhyb_rscf00000045.1.g00003.1,YP_004286087.1,YP_004286108.1,XP_004298793.1,XP_004300454.1,XP_011458268.1,FANhyb_icon00047190_a.1.g00001.1,YP_004286088.1,XP_004296683.1,XP_011459107.1,FANhyb_rscf00000416.1.g00002.1,FANhyb_rscf00000291.1.g00002.1,XP_004299199.1,XP_011460181.1,XP_011460545.1
4	GO:0017171	serine hydrolase activity	Molecular Function	1	FANhyb_rscf00002270.1.g00001.1
4	GO:0016830	carbon-carbon lyase activity	Molecular Function	5	XP_004290303.1,XP_004303022.1,FANhyb_rscf00000078.1.g00004.1,FANhyb_icon00037348_a.1.g00001.1,FANhyb_rscf00000001.1.g00003.1
4	GO:0016835	carbon-oxygen lyase activity	Molecular Function	1	XP_011470332.1
4	GO:0016854	racemase and epimerase activity	Molecular Function	1	XP_004299336.1
4	GO:0016859	cis-trans isomerase activity	Molecular Function	1	FANhyb_icon00000525_a.1.g00001.1
4	GO:0016866	intramolecular transferase activity	Molecular Function	1	XP_004300291.1
4	GO:0016872	intramolecular lyase activity	Molecular Function	2	FANhyb_icon00000880_a.1.g00001.1,XP_004307451.1
4	GO:0016877	ligase activity, forming carbon-sulfur bonds	Molecular Function	1	XP_004303212.1
4	GO:0016886	ligase activity, forming phosphoric ester bonds	Molecular Function	2	XP_011459934.1,FANhyb_rscf00000658.1.g00007.1
4	GO:0003755	peptidyl-prolyl cis-trans isomerase activity	Molecular Function	1	FANhyb_icon00000525_a.1.g00001.1
4	GO:0004672	protein kinase activity	Molecular Function	6	XP_011461303.1,XP_011460327.1,XP_004290308.1,FANhyb_rscf00001311.1.g00003.1,FANhyb_rscf00000557.1.g00003.1,XP_004298934.1
4	GO:0003678	DNA helicase activity	Molecular Function	3	XP_004296683.1,XP_004300454.1,XP_011458268.1
4	GO:0003909	DNA ligase activity	Molecular Function	1	XP_011459934.1
4	GO:0034061	DNA polymerase activity	Molecular Function	1	XP_004310044.1
4	GO:0003724	RNA helicase activity	Molecular Function	1	XP_011459107.1
4	GO:0004540	ribonuclease activity	Molecular Function	1	FANhyb_rscf00000658.1.g00007.1
4	GO:0140101	catalytic activity, acting on a tRNA	Molecular Function	1	XP_004305293.1
4	GO:0000155	phosphorelay sensor kinase activity	Molecular Function	1	XP_011461303.1
4	GO:0022804	active transmembrane transporter activity	Molecular Function	7	FANhyb_rscf00000045.1.g00003.1,YP_004286087.1,YP_004286108.1,FANhyb_icon00047190_a.1.g00001.1,YP_004286088.1,XP_004302648.1,FANhyb_rscf00001243.1.g00002.1
4	GO:0022891	substrate-specific transmembrane transporter activity	Molecular Function	7	FANhyb_rscf00000045.1.g00003.1,YP_004286087.1,YP_004286108.1,FANhyb_icon00047190_a.1.g00001.1,YP_004286088.1,XP_004302648.1,FANhyb_rscf00001243.1.g00002.1
4	GO:0051082	unfolded protein binding	Molecular Function	1	XP_004300629.1
4	GO:0046983	protein dimerization activity	Molecular Function	5	XP_004306542.1,FANhyb_rscf00000173.1.g00014.1,XP_004287213.1,XP_011461273.1,FANhyb_rscf00000011.1.g00011.1
4	GO:0008092	cytoskeletal protein binding	Molecular Function	1	XP_004290829.1
4	GO:0042802	identical protein binding	Molecular Function	2	XP_004306542.1,FANhyb_rscf00006771.1.g00001.1
4	GO:0019899	enzyme binding	Molecular Function	2	XP_011460327.1,XP_004290308.1
4	GO:0030247	polysaccharide binding	Molecular Function	1	FANhyb_rscf00002286.1.g00003.1
4	GO:0031490	chromatin DNA binding	Molecular Function	2	FANhyb_rscf00000173.1.g00014.1,XP_004287213.1
4	GO:0031491	nucleosome binding	Molecular Function	2	FANhyb_rscf00000173.1.g00014.1,XP_004287213.1
4	GO:0048029	monosaccharide binding	Molecular Function	2	FANhyb_rscf00001465.1.g00003.1,XP_004287814.1
4	GO:0005527	macrolide binding	Molecular Function	1	FANhyb_icon00000525_a.1.g00001.1
4	GO:0000166	nucleotide binding	Molecular Function	38	FANhyb_icon00047190_a.1.g00001.1,FANhyb_icon00049590_a.1.g00001.1,FANhyb_rscf00000003.1.g00025.1,FANhyb_rscf00000416.1.g00002.1,FANhyb_rscf00005365.1.g00001.1,XP_004290308.1,XP_004291571.1,XP_004300170.1,XP_004300454.1,XP_004300629.1,XP_004306579.1,XP_011458268.1,XP_011461303.1,YP_004286087.1,YP_004286108.1,FANhyb_rscf00000557.1.g00003.1,XP_004298934.1,XP_004305293.1,XP_004298793.1,FANhyb_rscf000…
4	GO:0001882	nucleoside binding	Molecular Function	1	XP_004298793.1
4	GO:0019842	vitamin binding	Molecular Function	5	FANhyb_rscf00000034.1.g00008.1,FANhyb_rscf00006771.1.g00001.1,XP_011468925.1,FANhyb_rscf00001465.1.g00003.1,XP_004287814.1
4	GO:0043177	organic acid binding	Molecular Function	2	FANhyb_rscf00001465.1.g00003.1,XP_004287814.1
4	GO:0010011	auxin binding	Molecular Function	1	XP_004302648.1
4	GO:0043168	anion binding	Molecular Function	27	FANhyb_icon00047190_a.1.g00001.1,FANhyb_icon00049590_a.1.g00001.1,FANhyb_rscf00000003.1.g00025.1,FANhyb_rscf00000416.1.g00002.1,FANhyb_rscf00005365.1.g00001.1,XP_004290308.1,XP_004291571.1,XP_004300170.1,XP_004300454.1,XP_004300629.1,XP_004306579.1,XP_011458268.1,XP_011461303.1,YP_004286087.1,YP_004286108.1,FANhyb_rscf00000557.1.g00003.1,XP_004298934.1,XP_004305293.1,XP_004298793.1,FANhyb_rscf000…
4	GO:0043169	cation binding	Molecular Function	26	FANhyb_rscf00000001.1.g00003.1,FANhyb_rscf00000080.1.g00002.1,FANhyb_icon16812173_o.1.g00001.1,FANhyb_rscf00000152.1.g00010.1,FANhyb_rscf00000761.1.g00004.1,FANhyb_rscf00000962.1.g00002.1,FANhyb_rscf00001046.1.g00002.1,FANhyb_rscf00001465.1.g00003.1,XP_004287814.1,XP_004290332.1,XP_004299336.1,XP_004299923.1,XP_004300672.1,XP_004307343.1,XP_004310079.1,XP_004288772.2,XP_004309255.1,NP_001274347.1…
4	GO:0010181	FMN binding	Molecular Function	1	FANhyb_rscf00001743.1.g00003.1
4	GO:0030170	pyridoxal phosphate binding	Molecular Function	3	FANhyb_rscf00000034.1.g00008.1,FANhyb_rscf00006771.1.g00001.1,XP_011468925.1
4	GO:0050662	coenzyme binding	Molecular Function	9	FANhyb_rscf00000654.1.g00006.1,FANhyb_rscf00000159.1.g00006.1,XP_004304578.1,FANhyb_icon00000422_a.1.g00001.1,FANhyb_rscf00000335.1.g00003.1,FANhyb_rscf00000390.1.g00012.1,FANhyb_rscf00000482.1.g00003.1,XP_004309662.1,FANhyb_rscf00000264.1.g00012.1
4	GO:0051536	iron-sulfur cluster binding	Molecular Function	3	FANhyb_rscf00000962.1.g00002.1,FANhyb_icon00000422_a.1.g00001.1,XP_004296940.1
4	GO:0003676	nucleic acid binding	Molecular Function	28	FANhyb_rscf00000011.1.g00011.1,XP_004287571.1,XP_004300454.1,XP_011458268.1,XP_011461273.1,XP_011469062.1,FANhyb_rscf00000421.1.g00006.1,XP_004291566.1,XP_004297521.1,XP_004301686.1,XP_004310044.1,XP_011461270.1,XP_004296683.1,FANhyb_icon00054362_a.1.g00001.1,FANhyb_rscf00000228.1.g00004.1,FANhyb_rscf00000658.1.g00007.1,XP_004308063.1,FANhyb_rscf00000194.1.g00006.1,YP_004286140.1,FANhyb_rscf00000…
4	GO:0046906	tetrapyrrole binding	Molecular Function	6	FANhyb_icon16812173_o.1.g00001.1,XP_004300672.1,XP_004310079.1,YP_004286097.1,NP_001274347.1,YP_004286132.1
4	GO:0070279	vitamin B6 binding	Molecular Function	3	FANhyb_rscf00000034.1.g00008.1,FANhyb_rscf00006771.1.g00001.1,XP_011468925.1
4	GO:1901265	nucleoside phosphate binding	Molecular Function	38	FANhyb_rscf00000166.1.g00017.1,FANhyb_rscf00000291.1.g00002.1,FANhyb_rscf00000830.1.g00002.1,FANhyb_rscf00001311.1.g00003.1,XP_004287571.1,XP_004299199.1,XP_011459107.1,XP_011459934.1,XP_011460181.1,XP_011460545.1,XP_004294198.1,XP_004294372.1,XP_011458730.1,FANhyb_icon00047190_a.1.g00001.1,FANhyb_icon00049590_a.1.g00001.1,FANhyb_rscf00000003.1.g00025.1,FANhyb_rscf00000416.1.g00002.1,FANhyb_rscf0…
4	GO:0032553	ribonucleotide binding	Molecular Function	20	FANhyb_icon00047190_a.1.g00001.1,FANhyb_icon00049590_a.1.g00001.1,FANhyb_rscf00000003.1.g00025.1,FANhyb_rscf00000416.1.g00002.1,FANhyb_rscf00005365.1.g00001.1,XP_004290308.1,XP_004291571.1,XP_004300170.1,XP_004300454.1,XP_004300629.1,XP_004306579.1,XP_011458268.1,XP_011461303.1,YP_004286087.1,YP_004286108.1,FANhyb_rscf00000557.1.g00003.1,XP_004298934.1,XP_004305293.1,XP_004298793.1,FANhyb_rscf000…
4	GO:0060589	nucleoside-triphosphatase regulator activity	Molecular Function	1	XP_004289043.1
4	GO:0000989	transcription factor activity, transcription factor binding	Molecular Function	1	FANhyb_rscf00001426.1.g00001.1
5	GO:0045156	electron transporter, transferring electrons within the cyclic electron transport pathway of photosynthesis activity	Molecular Function	1	YP_004286097.1
5	GO:0045158	electron transporter, transferring electrons within cytochrome b6/f complex of photosystem II activity	Molecular Function	2	FANhyb_rscf00000962.1.g00002.1,YP_004286132.1
5	GO:0016709	oxidoreductase activity, acting on paired donors, with incorporation or reduction of molecular oxygen, NAD(P)H as one donor, and incorporation of one atom of oxygen	Molecular Function	1	NP_001274347.1
5	GO:0016615	malate dehydrogenase activity	Molecular Function	1	XP_004289711.1
5	GO:0016616	oxidoreductase activity, acting on the CH-OH group of donors, NAD or NADP as acceptor	Molecular Function	2	XP_004289711.1,FANhyb_rscf00000482.1.g00003.1
5	GO:0016620	oxidoreductase activity, acting on the aldehyde or oxo group of donors, NAD or NADP as acceptor	Molecular Function	2	FANhyb_rscf00000159.1.g00006.1,XP_004304578.1
5	GO:0016628	oxidoreductase activity, acting on the CH-CH group of donors, NAD or NADP as acceptor	Molecular Function	1	XP_004297634.1
5	GO:0016634	oxidoreductase activity, acting on the CH-CH group of donors, oxygen as acceptor	Molecular Function	1	XP_004304520.1
5	GO:0016641	oxidoreductase activity, acting on the CH-NH2 group of donors, oxygen as acceptor	Molecular Function	1	FANhyb_rscf00001465.1.g00003.1
5	GO:0016642	oxidoreductase activity, acting on the CH-NH2 group of donors, disulfide as acceptor	Molecular Function	2	FANhyb_rscf00001125.1.g00002.1,XP_004291039.1
5	GO:0015036	disulfide oxidoreductase activity	Molecular Function	1	FANhyb_rscf00000027.1.g00001.1
5	GO:0052880	oxidoreductase activity, acting on diphenols and related substances as donors, with copper protein as acceptor	Molecular Function	1	FANhyb_rscf00000962.1.g00002.1
5	GO:0016706	oxidoreductase activity, acting on paired donors, with incorporation or reduction of molecular oxygen, 2-oxoglutarate as one donor, and incorporation of one atom each of oxygen into both donors	Molecular Function	1	XP_004287814.1
5	GO:0008168	methyltransferase activity	Molecular Function	6	FANhyb_rscf00003898.1.g00001.1,FANhyb_rscf00000383.1.g00002.1,FANhyb_icon00001805_a.1.g00001.1,XP_004289881.1,XP_004308063.1,XP_004288717.1
5	GO:0016742	hydroxymethyl-, formyl- and related transferase activity	Molecular Function	1	XP_011468925.1
5	GO:0016747	transferase activity, transferring acyl groups other than amino-acyl groups	Molecular Function	2	XP_004306542.1,XP_004303340.1
5	GO:0008194	UDP-glycosyltransferase activity	Molecular Function	1	XP_004294168.1
5	GO:0016758	transferase activity, transferring hexosyl groups	Molecular Function	4	XP_004294168.1,FANhyb_rscf00001057.1.g00004.1,FANhyb_rscf00000034.1.g00008.1,XP_011461452.1
5	GO:0016763	transferase activity, transferring pentosyl groups	Molecular Function	1	XP_011459170.1
5	GO:0004364	glutathione transferase activity	Molecular Function	2	FANhyb_rscf00000381.1.g00009.1,XP_011458708.1
5	GO:0008483	transaminase activity	Molecular Function	3	FANhyb_rscf00006771.1.g00001.1,FANhyb_rscf00000031.1.g00016.1,FANhyb_rscf00003898.1.g00001.1
5	GO:0016301	kinase activity	Molecular Function	11	XP_011461303.1,FANhyb_icon00049590_a.1.g00001.1,XP_004306579.1,FANhyb_rscf00001311.1.g00003.1,FANhyb_rscf00000557.1.g00003.1,XP_004298934.1,XP_011460327.1,XP_004290308.1,XP_004300170.1,FANhyb_rscf00000830.1.g00002.1,XP_011464972.1
5	GO:0016773	phosphotransferase activity, alcohol group as acceptor	Molecular Function	8	XP_011461303.1,FANhyb_rscf00001311.1.g00003.1,FANhyb_rscf00000557.1.g00003.1,XP_004298934.1,XP_011460327.1,XP_004290308.1,XP_004300170.1,FANhyb_rscf00000830.1.g00002.1
5	GO:0016774	phosphotransferase activity, carboxyl group as acceptor	Molecular Function	2	FANhyb_icon00049590_a.1.g00001.1,XP_004306579.1
5	GO:0016775	phosphotransferase activity, nitrogenous group as acceptor	Molecular Function	2	XP_011461303.1,XP_011460327.1
5	GO:0016779	nucleotidyltransferase activity	Molecular Function	4	XP_004310044.1,FANhyb_rscf00000166.1.g00017.1,XP_004288915.1,XP_004296940.1
5	GO:0070011	peptidase activity, acting on L-amino acid peptides	Molecular Function	5	FANhyb_rscf00000416.1.g00002.1,FANhyb_icon00001449_a.1.g00001.1,XP_004299721.1,FANhyb_rscf00007356.1.g00001.1,FANhyb_rscf00002270.1.g00001.1
5	GO:0004518	nuclease activity	Molecular Function	1	FANhyb_rscf00000658.1.g00007.1
5	GO:0016298	lipase activity	Molecular Function	1	XP_011459096.1
5	GO:0042578	phosphoric ester hydrolase activity	Molecular Function	1	FANhyb_rscf00000080.1.g00002.1
5	GO:0004553	hydrolase activity, hydrolyzing O-glycosyl compounds	Molecular Function	6	FANhyb_rscf00002286.1.g00003.1,XP_004301060.1,XP_004299087.1,XP_004289502.1,XP_004306500.1,FANhyb_rscf00000087.1.g00009.1
5	GO:0016818	hydrolase activity, acting on acid anhydrides, in phosphorus-containing anhydrides	Molecular Function	15	FANhyb_rscf00000045.1.g00003.1,YP_004286087.1,YP_004286108.1,XP_004298793.1,XP_004300454.1,XP_011458268.1,FANhyb_icon00047190_a.1.g00001.1,YP_004286088.1,XP_004296683.1,XP_011459107.1,FANhyb_rscf00000416.1.g00002.1,FANhyb_rscf00000291.1.g00002.1,XP_004299199.1,XP_011460181.1,XP_011460545.1
5	GO:0016820	hydrolase activity, acting on acid anhydrides, catalyzing transmembrane movement of substances	Molecular Function	5	FANhyb_rscf00000045.1.g00003.1,YP_004286087.1,YP_004286108.1,FANhyb_icon00047190_a.1.g00001.1,YP_004286088.1
5	GO:0008236	serine-type peptidase activity	Molecular Function	1	FANhyb_rscf00002270.1.g00001.1
5	GO:0016831	carboxy-lyase activity	Molecular Function	3	FANhyb_icon00037348_a.1.g00001.1,FANhyb_rscf00000001.1.g00003.1,FANhyb_rscf00000078.1.g00004.1
5	GO:0016832	aldehyde-lyase activity	Molecular Function	2	XP_004290303.1,XP_004303022.1
5	GO:0016836	hydro-lyase activity	Molecular Function	1	XP_011470332.1
5	GO:0016857	racemase and epimerase activity, acting on carbohydrates and derivatives	Molecular Function	1	XP_004299336.1
5	GO:0009982	pseudouridine synthase activity	Molecular Function	1	XP_004300291.1
5	GO:0045430	chalcone isomerase activity	Molecular Function	2	FANhyb_icon00000880_a.1.g00001.1,XP_004307451.1
5	GO:0016405	CoA-ligase activity	Molecular Function	1	XP_004303212.1
5	GO:0016878	acid-thiol ligase activity	Molecular Function	1	XP_004303212.1
5	GO:0004673	protein histidine kinase activity	Molecular Function	2	XP_011461303.1,XP_011460327.1
5	GO:0004674	protein serine/threonine kinase activity	Molecular Function	1	XP_004290308.1
5	GO:0004003	ATP-dependent DNA helicase activity	Molecular Function	1	XP_004296683.1
5	GO:0003887	DNA-directed DNA polymerase activity	Molecular Function	1	XP_004310044.1
5	GO:0004004	ATP-dependent RNA helicase activity	Molecular Function	1	XP_011459107.1
5	GO:0004521	endoribonuclease activity	Molecular Function	1	FANhyb_rscf00000658.1.g00007.1
5	GO:0004812	aminoacyl-tRNA ligase activity	Molecular Function	1	XP_004305293.1
5	GO:0015291	secondary active transmembrane transporter activity	Molecular Function	2	XP_004302648.1,FANhyb_rscf00001243.1.g00002.1
5	GO:0015399	primary active transmembrane transporter activity	Molecular Function	5	FANhyb_rscf00000045.1.g00003.1,YP_004286087.1,YP_004286108.1,FANhyb_icon00047190_a.1.g00001.1,YP_004286088.1
5	GO:0022853	active ion transmembrane transporter activity	Molecular Function	5	FANhyb_rscf00000045.1.g00003.1,YP_004286087.1,YP_004286108.1,FANhyb_icon00047190_a.1.g00001.1,YP_004286088.1
5	GO:0005342	organic acid transmembrane transporter activity	Molecular Function	1	FANhyb_rscf00001243.1.g00002.1
5	GO:0015075	ion transmembrane transporter activity	Molecular Function	6	FANhyb_rscf00000045.1.g00003.1,YP_004286087.1,YP_004286108.1,FANhyb_icon00047190_a.1.g00001.1,YP_004286088.1,FANhyb_rscf00001243.1.g00002.1
5	GO:0015203	polyamine transmembrane transporter activity	Molecular Function	1	FANhyb_rscf00001243.1.g00002.1
5	GO:0080161	auxin transmembrane transporter activity	Molecular Function	1	XP_004302648.1
5	GO:0042803	protein homodimerization activity	Molecular Function	1	XP_004306542.1
5	GO:0046982	protein heterodimerization activity	Molecular Function	3	FANhyb_rscf00000173.1.g00014.1,XP_004287213.1,XP_011461273.1
5	GO:0003779	actin binding	Molecular Function	1	XP_004290829.1
5	GO:0019900	kinase binding	Molecular Function	1	XP_011460327.1
5	GO:0019902	phosphatase binding	Molecular Function	1	XP_004290308.1
5	GO:0031492	nucleosomal DNA binding	Molecular Function	2	FANhyb_rscf00000173.1.g00014.1,XP_004287213.1
5	GO:0031418	L-ascorbic acid binding	Molecular Function	2	FANhyb_rscf00001465.1.g00003.1,XP_004287814.1
5	GO:0005528	FK506 binding	Molecular Function	1	FANhyb_icon00000525_a.1.g00001.1
5	GO:0017076	purine nucleotide binding	Molecular Function	20	FANhyb_icon00047190_a.1.g00001.1,FANhyb_icon00049590_a.1.g00001.1,FANhyb_rscf00000003.1.g00025.1,FANhyb_rscf00000416.1.g00002.1,FANhyb_rscf00005365.1.g00001.1,XP_004290308.1,XP_004291571.1,XP_004300170.1,XP_004300454.1,XP_004300629.1,XP_004306579.1,XP_011458268.1,XP_011461303.1,YP_004286087.1,YP_004286108.1,FANhyb_rscf00000557.1.g00003.1,XP_004298934.1,XP_004305293.1,XP_004298793.1,XP_011465103.1
5	GO:0050660	flavin adenine dinucleotide binding	Molecular Function	2	FANhyb_icon00000422_a.1.g00001.1,FANhyb_rscf00000654.1.g00006.1
5	GO:0050661	NADP binding	Molecular Function	2	FANhyb_rscf00000159.1.g00006.1,XP_004304578.1
5	GO:0051287	NAD binding	Molecular Function	2	FANhyb_rscf00000159.1.g00006.1,XP_004304578.1
5	GO:0001883	purine nucleoside binding	Molecular Function	1	XP_004298793.1
5	GO:0032549	ribonucleoside binding	Molecular Function	1	XP_004298793.1
5	GO:0031406	carboxylic acid binding	Molecular Function	2	FANhyb_rscf00001465.1.g00003.1,XP_004287814.1
5	GO:0035639	purine ribonucleoside triphosphate binding	Molecular Function	19	FANhyb_icon00047190_a.1.g00001.1,FANhyb_icon00049590_a.1.g00001.1,FANhyb_rscf00000003.1.g00025.1,FANhyb_rscf00000416.1.g00002.1,FANhyb_rscf00005365.1.g00001.1,XP_004290308.1,XP_004291571.1,XP_004300170.1,XP_004300454.1,XP_004300629.1,XP_004306579.1,XP_011458268.1,XP_011461303.1,YP_004286087.1,YP_004286108.1,FANhyb_rscf00000557.1.g00003.1,XP_004298934.1,XP_004305293.1,XP_004298793.1
5	GO:0046872	metal ion binding	Molecular Function	26	FANhyb_rscf00000001.1.g00003.1,FANhyb_rscf00000080.1.g00002.1,NP_001274347.1,YP_004286097.1,YP_004286132.1,XP_004288411.1,XP_004291312.1,FANhyb_rscf00003780.1.g00001.1,XP_011457729.1,XP_004298866.1,XP_004306439.1,FANhyb_icon16812173_o.1.g00001.1,FANhyb_rscf00000152.1.g00010.1,FANhyb_rscf00000761.1.g00004.1,FANhyb_rscf00000962.1.g00002.1,FANhyb_rscf00001046.1.g00002.1,FANhyb_rscf00001465.1.g00003.…
5	GO:0051537	2 iron, 2 sulfur cluster binding	Molecular Function	1	FANhyb_rscf00000962.1.g00002.1
5	GO:0003677	DNA binding	Molecular Function	17	XP_004296683.1,FANhyb_rscf00000173.1.g00014.1,XP_004287213.1,FANhyb_icon00005243_a.1.g00001.1,XP_011465109.1,FANhyb_rscf00000011.1.g00011.1,XP_004287571.1,XP_004300454.1,XP_011458268.1,XP_011461273.1,XP_011469062.1,FANhyb_rscf00000421.1.g00006.1,XP_004291566.1,XP_004297521.1,XP_004301686.1,XP_004310044.1,XP_011461270.1
5	GO:0003723	RNA binding	Molecular Function	6	YP_004286140.1,FANhyb_icon00054362_a.1.g00001.1,FANhyb_rscf00000228.1.g00004.1,FANhyb_rscf00000658.1.g00007.1,XP_004308063.1,FANhyb_rscf00000194.1.g00006.1
5	GO:0016168	chlorophyll binding	Molecular Function	4	FANhyb_icon16812173_o.1.g00001.1,XP_004300672.1,XP_004310079.1,YP_004286097.1
5	GO:0020037	heme binding	Molecular Function	2	NP_001274347.1,YP_004286132.1
5	GO:0032555	purine ribonucleotide binding	Molecular Function	19	FANhyb_icon00047190_a.1.g00001.1,FANhyb_icon00049590_a.1.g00001.1,FANhyb_rscf00000003.1.g00025.1,FANhyb_rscf00000416.1.g00002.1,FANhyb_rscf00005365.1.g00001.1,XP_004290308.1,XP_004291571.1,XP_004300170.1,XP_004300454.1,XP_004300629.1,XP_004306579.1,XP_011458268.1,XP_011461303.1,YP_004286087.1,YP_004286108.1,FANhyb_rscf00000557.1.g00003.1,XP_004298934.1,XP_004305293.1,XP_004298793.1
5	GO:0030695	GTPase regulator activity	Molecular Function	1	XP_004289043.1
5	GO:0003712	transcription cofactor activity	Molecular Function	1	FANhyb_rscf00001426.1.g00001.1
6	GO:0016711	flavonoid 3'-monooxygenase activity	Molecular Function	1	NP_001274347.1
6	GO:0030060	L-malate dehydrogenase activity	Molecular Function	1	XP_004289711.1
6	GO:0045552	dihydrokaempferol 4-reductase activity	Molecular Function	1	FANhyb_rscf00000482.1.g00003.1
6	GO:0004109	coproporphyrinogen oxidase activity	Molecular Function	1	XP_004304520.1
6	GO:0009815	1-aminocyclopropane-1-carboxylate oxidase activity	Molecular Function	1	FANhyb_rscf00001465.1.g00003.1
6	GO:0004375	glycine dehydrogenase (decarboxylating) activity	Molecular Function	2	FANhyb_rscf00001125.1.g00002.1,XP_004291039.1
6	GO:0015035	protein disulfide oxidoreductase activity	Molecular Function	1	FANhyb_rscf00000027.1.g00001.1
6	GO:0009496	plastoquinol--plastocyanin reductase activity	Molecular Function	1	FANhyb_rscf00000962.1.g00002.1
6	GO:0045486	naringenin 3-dioxygenase activity	Molecular Function	1	XP_004287814.1
6	GO:0004047	aminomethyltransferase activity	Molecular Function	1	FANhyb_rscf00003898.1.g00001.1
6	GO:0008757	S-adenosylmethionine-dependent methyltransferase activity	Molecular Function	1	FANhyb_rscf00000383.1.g00002.1
6	GO:0004372	glycine hydroxymethyltransferase activity	Molecular Function	1	XP_011468925.1
6	GO:0008374	O-acyltransferase activity	Molecular Function	1	XP_004303340.1
6	GO:0016210	naringenin-chalcone synthase activity	Molecular Function	1	XP_004306542.1
6	GO:0016407	acetyltransferase activity	Molecular Function	1	XP_004303340.1
6	GO:0035251	UDP-glucosyltransferase activity	Molecular Function	1	XP_004294168.1
6	GO:0004576	oligosaccharyl transferase activity	Molecular Function	1	FANhyb_rscf00001057.1.g00004.1
6	GO:0004645	phosphorylase activity	Molecular Function	1	FANhyb_rscf00000034.1.g00008.1
6	GO:0046527	glucosyltransferase activity	Molecular Function	1	XP_004294168.1
6	GO:0003999	adenine phosphoribosyltransferase activity	Molecular Function	1	XP_011459170.1
6	GO:0003867	4-aminobutyrate transaminase activity	Molecular Function	1	FANhyb_rscf00006771.1.g00001.1
6	GO:0004618	phosphoglycerate kinase activity	Molecular Function	2	FANhyb_icon00049590_a.1.g00001.1,XP_004306579.1
6	GO:0008974	phosphoribulokinase activity	Molecular Function	1	XP_004300170.1
6	GO:0019205	nucleobase-containing compound kinase activity	Molecular Function	1	XP_004300170.1
6	GO:0004175	endopeptidase activity	Molecular Function	2	XP_004299721.1,FANhyb_rscf00000416.1.g00002.1
6	GO:0004176	ATP-dependent peptidase activity	Molecular Function	1	FANhyb_rscf00000416.1.g00002.1
6	GO:0008234	cysteine-type peptidase activity	Molecular Function	1	FANhyb_rscf00007356.1.g00001.1
6	GO:0008237	metallopeptidase activity	Molecular Function	1	FANhyb_rscf00000416.1.g00002.1
6	GO:0008238	exopeptidase activity	Molecular Function	1	FANhyb_icon00001449_a.1.g00001.1
6	GO:0070001	aspartic-type peptidase activity	Molecular Function	1	XP_004299721.1
6	GO:0004519	endonuclease activity	Molecular Function	1	FANhyb_rscf00000658.1.g00007.1
6	GO:0016791	phosphatase activity	Molecular Function	1	FANhyb_rscf00000080.1.g00002.1
6	GO:0004568	chitinase activity	Molecular Function	1	FANhyb_rscf00002286.1.g00003.1
6	GO:0015926	glucosidase activity	Molecular Function	2	XP_004301060.1,XP_004299087.1
6	GO:0016462	pyrophosphatase activity	Molecular Function	15	FANhyb_rscf00000045.1.g00003.1,YP_004286087.1,YP_004286108.1,XP_004298793.1,XP_004300454.1,XP_011458268.1,FANhyb_icon00047190_a.1.g00001.1,YP_004286088.1,XP_004296683.1,XP_011459107.1,FANhyb_rscf00000416.1.g00002.1,FANhyb_rscf00000291.1.g00002.1,XP_004299199.1,XP_011460181.1,XP_011460545.1
6	GO:0042626	ATPase activity, coupled to transmembrane movement of substances	Molecular Function	5	FANhyb_rscf00000045.1.g00003.1,YP_004286087.1,YP_004286108.1,FANhyb_icon00047190_a.1.g00001.1,YP_004286088.1
6	GO:0016984	ribulose-bisphosphate carboxylase activity	Molecular Function	2	FANhyb_icon00037348_a.1.g00001.1,FANhyb_rscf00000001.1.g00003.1
6	GO:0004332	fructose-bisphosphate aldolase activity	Molecular Function	2	XP_004290303.1,XP_004303022.1
6	GO:0004852	uroporphyrinogen-III synthase activity	Molecular Function	1	XP_011470332.1
6	GO:0004750	ribulose-phosphate 3-epimerase activity	Molecular Function	1	XP_004299336.1
6	GO:0016207	4-coumarate-CoA ligase activity	Molecular Function	1	XP_004303212.1
6	GO:0004827	proline-tRNA ligase activity	Molecular Function	1	XP_004305293.1
6	GO:0015293	symporter activity	Molecular Function	1	XP_004302648.1
6	GO:0015297	antiporter activity	Molecular Function	1	FANhyb_rscf00001243.1.g00002.1
6	GO:0015405	P-P-bond-hydrolysis-driven transmembrane transporter activity	Molecular Function	5	FANhyb_rscf00000045.1.g00003.1,YP_004286087.1,YP_004286108.1,FANhyb_icon00047190_a.1.g00001.1,YP_004286088.1
6	GO:0042625	ATPase coupled ion transmembrane transporter activity	Molecular Function	5	FANhyb_rscf00000045.1.g00003.1,YP_004286087.1,YP_004286108.1,FANhyb_icon00047190_a.1.g00001.1,YP_004286088.1
6	GO:0046943	carboxylic acid transmembrane transporter activity	Molecular Function	1	FANhyb_rscf00001243.1.g00002.1
6	GO:0008324	cation transmembrane transporter activity	Molecular Function	5	FANhyb_rscf00000045.1.g00003.1,YP_004286087.1,YP_004286108.1,FANhyb_icon00047190_a.1.g00001.1,YP_004286088.1
6	GO:0008509	anion transmembrane transporter activity	Molecular Function	1	FANhyb_rscf00001243.1.g00002.1
6	GO:0010328	auxin influx transmembrane transporter activity	Molecular Function	1	XP_004302648.1
6	GO:0019903	protein phosphatase binding	Molecular Function	1	XP_004290308.1
6	GO:0019001	guanyl nucleotide binding	Molecular Function	2	XP_004298793.1,XP_011465103.1
6	GO:0030554	adenyl nucleotide binding	Molecular Function	18	FANhyb_icon00047190_a.1.g00001.1,FANhyb_icon00049590_a.1.g00001.1,FANhyb_rscf00000003.1.g00025.1,FANhyb_rscf00000416.1.g00002.1,FANhyb_rscf00005365.1.g00001.1,XP_004290308.1,XP_004291571.1,XP_004300170.1,XP_004300454.1,XP_004300629.1,XP_004306579.1,XP_011458268.1,XP_011461303.1,YP_004286087.1,YP_004286108.1,FANhyb_rscf00000557.1.g00003.1,XP_004298934.1,XP_004305293.1
6	GO:0071949	FAD binding	Molecular Function	1	FANhyb_icon00000422_a.1.g00001.1
6	GO:0032550	purine ribonucleoside binding	Molecular Function	1	XP_004298793.1
6	GO:0005524	ATP binding	Molecular Function	18	FANhyb_icon00047190_a.1.g00001.1,FANhyb_icon00049590_a.1.g00001.1,FANhyb_rscf00000003.1.g00025.1,FANhyb_rscf00000416.1.g00002.1,FANhyb_rscf00005365.1.g00001.1,XP_004290308.1,XP_004291571.1,XP_004300170.1,XP_004300454.1,XP_004300629.1,XP_004306579.1,XP_011458268.1,XP_011461303.1,YP_004286087.1,YP_004286108.1,FANhyb_rscf00000557.1.g00003.1,XP_004298934.1,XP_004305293.1
6	GO:0005525	GTP binding	Molecular Function	1	XP_004298793.1
6	GO:0000287	magnesium ion binding	Molecular Function	2	FANhyb_rscf00000001.1.g00003.1,FANhyb_rscf00000080.1.g00002.1
6	GO:0046914	transition metal ion binding	Molecular Function	9	NP_001274347.1,YP_004286097.1,YP_004286132.1,XP_004288411.1,XP_004291312.1,FANhyb_rscf00003780.1.g00001.1,XP_011457729.1,XP_004298866.1,XP_004306439.1
6	GO:0003684	damaged DNA binding	Molecular Function	1	XP_004296683.1
6	GO:0003690	double-stranded DNA binding	Molecular Function	1	XP_004296683.1
6	GO:0043565	sequence-specific DNA binding	Molecular Function	3	XP_004296683.1,FANhyb_icon00005243_a.1.g00001.1,XP_011465109.1
6	GO:0019843	rRNA binding	Molecular Function	1	YP_004286140.1
6	GO:0032559	adenyl ribonucleotide binding	Molecular Function	18	FANhyb_icon00047190_a.1.g00001.1,FANhyb_icon00049590_a.1.g00001.1,FANhyb_rscf00000003.1.g00025.1,FANhyb_rscf00000416.1.g00002.1,FANhyb_rscf00005365.1.g00001.1,XP_004290308.1,XP_004291571.1,XP_004300170.1,XP_004300454.1,XP_004300629.1,XP_004306579.1,XP_011458268.1,XP_011461303.1,YP_004286087.1,YP_004286108.1,FANhyb_rscf00000557.1.g00003.1,XP_004298934.1,XP_004305293.1
6	GO:0032561	guanyl ribonucleotide binding	Molecular Function	1	XP_004298793.1
6	GO:0005092	GDP-dissociation inhibitor activity	Molecular Function	1	XP_004289043.1
7	GO:0016413	O-acetyltransferase activity	Molecular Function	1	XP_004303340.1
7	GO:0003825	alpha,alpha-trehalose-phosphate synthase (UDP-forming) activity	Molecular Function	1	XP_004294168.1
7	GO:0004579	dolichyl-diphosphooligosaccharide-protein glycotransferase activity	Molecular Function	1	FANhyb_rscf00001057.1.g00004.1
7	GO:0008184	glycogen phosphorylase activity	Molecular Function	1	FANhyb_rscf00000034.1.g00008.1
7	GO:0019206	nucleoside kinase activity	Molecular Function	1	XP_004300170.1
7	GO:0004190	aspartic-type endopeptidase activity	Molecular Function	1	XP_004299721.1
7	GO:0004222	metalloendopeptidase activity	Molecular Function	1	FANhyb_rscf00000416.1.g00002.1
7	GO:0004180	carboxypeptidase activity	Molecular Function	1	FANhyb_icon00001449_a.1.g00001.1
7	GO:0052745	inositol phosphate phosphatase activity	Molecular Function	1	FANhyb_rscf00000080.1.g00002.1
7	GO:0019203	carbohydrate phosphatase activity	Molecular Function	1	FANhyb_rscf00000080.1.g00002.1
7	GO:0008422	beta-glucosidase activity	Molecular Function	1	XP_004301060.1
7	GO:0090599	alpha-glucosidase activity	Molecular Function	1	XP_004299087.1
7	GO:0017111	nucleoside-triphosphatase activity	Molecular Function	15	FANhyb_rscf00000045.1.g00003.1,YP_004286087.1,YP_004286108.1,XP_004298793.1,XP_004300454.1,XP_011458268.1,FANhyb_icon00047190_a.1.g00001.1,YP_004286088.1,XP_004296683.1,XP_011459107.1,FANhyb_rscf00000416.1.g00002.1,FANhyb_rscf00000291.1.g00002.1,XP_004299199.1,XP_011460181.1,XP_011460545.1
7	GO:0019829	cation-transporting ATPase activity	Molecular Function	5	FANhyb_rscf00000045.1.g00003.1,YP_004286087.1,YP_004286108.1,FANhyb_icon00047190_a.1.g00001.1,YP_004286088.1
7	GO:0044769	ATPase activity, coupled to transmembrane movement of ions, rotational mechanism	Molecular Function	5	FANhyb_rscf00000045.1.g00003.1,YP_004286087.1,YP_004286108.1,FANhyb_icon00047190_a.1.g00001.1,YP_004286088.1
7	GO:0015171	amino acid transmembrane transporter activity	Molecular Function	1	FANhyb_rscf00001243.1.g00002.1
7	GO:0022890	inorganic cation transmembrane transporter activity	Molecular Function	5	FANhyb_rscf00000045.1.g00003.1,YP_004286087.1,YP_004286108.1,FANhyb_icon00047190_a.1.g00001.1,YP_004286088.1
7	GO:0008514	organic anion transmembrane transporter activity	Molecular Function	1	FANhyb_rscf00001243.1.g00002.1
7	GO:0005506	iron ion binding	Molecular Function	3	NP_001274347.1,YP_004286097.1,YP_004286132.1
7	GO:0005507	copper ion binding	Molecular Function	2	XP_004288411.1,XP_004291312.1
7	GO:0008270	zinc ion binding	Molecular Function	5	FANhyb_rscf00003780.1.g00001.1,XP_004288411.1,XP_011457729.1,XP_004298866.1,XP_004306439.1
7	GO:0042162	telomeric DNA binding	Molecular Function	1	XP_004296683.1
8	GO:0004849	uridine kinase activity	Molecular Function	1	XP_004300170.1
8	GO:0052834	inositol monophosphate phosphatase activity	Molecular Function	1	FANhyb_rscf00000080.1.g00002.1
8	GO:0050308	sugar-phosphatase activity	Molecular Function	1	FANhyb_rscf00000080.1.g00002.1
8	GO:0003924	GTPase activity	Molecular Function	1	XP_004298793.1
8	GO:0004386	helicase activity	Molecular Function	8	XP_004300454.1,XP_011458268.1,XP_004296683.1,XP_011459107.1,FANhyb_rscf00000291.1.g00002.1,XP_004299199.1,XP_011460181.1,XP_011460545.1
8	GO:0016887	ATPase activity	Molecular Function	8	FANhyb_rscf00000045.1.g00003.1,YP_004286087.1,YP_004286108.1,FANhyb_icon00047190_a.1.g00001.1,YP_004286088.1,XP_004296683.1,XP_011459107.1,FANhyb_rscf00000416.1.g00002.1
8	GO:0046933	proton-transporting ATP synthase activity, rotational mechanism	Molecular Function	5	FANhyb_icon00047190_a.1.g00001.1,FANhyb_rscf00000045.1.g00003.1,YP_004286087.1,YP_004286088.1,YP_004286108.1
8	GO:0036442	hydrogen-exporting ATPase activity	Molecular Function	3	FANhyb_rscf00000045.1.g00003.1,YP_004286087.1,YP_004286108.1
8	GO:0046961	proton-transporting ATPase activity, rotational mechanism	Molecular Function	3	FANhyb_rscf00000045.1.g00003.1,YP_004286087.1,YP_004286108.1
8	GO:0015179	L-amino acid transmembrane transporter activity	Molecular Function	1	FANhyb_rscf00001243.1.g00002.1
8	GO:0015077	monovalent inorganic cation transmembrane transporter activity	Molecular Function	5	FANhyb_rscf00000045.1.g00003.1,YP_004286087.1,YP_004286108.1,FANhyb_icon00047190_a.1.g00001.1,YP_004286088.1
9	GO:0008934	inositol monophosphate 1-phosphatase activity	Molecular Function	1	FANhyb_rscf00000080.1.g00002.1
9	GO:0070456	galactose-1-phosphate phosphatase activity	Molecular Function	1	FANhyb_rscf00000080.1.g00002.1
9	GO:0070035	purine NTP-dependent helicase activity	Molecular Function	2	XP_004296683.1,XP_011459107.1
9	GO:0042623	ATPase activity, coupled	Molecular Function	8	FANhyb_rscf00000045.1.g00003.1,YP_004286087.1,YP_004286108.1,FANhyb_icon00047190_a.1.g00001.1,YP_004286088.1,XP_004296683.1,XP_011459107.1,FANhyb_rscf00000416.1.g00002.1
9	GO:0015078	hydrogen ion transmembrane transporter activity	Molecular Function	5	FANhyb_rscf00000045.1.g00003.1,YP_004286087.1,YP_004286108.1,FANhyb_icon00047190_a.1.g00001.1,YP_004286088.1
10	GO:0010347	L-galactose-1-phosphate phosphatase activity	Molecular Function	1	FANhyb_rscf00000080.1.g00002.1
10	GO:0008026	ATP-dependent helicase activity	Molecular Function	2	XP_004296683.1,XP_011459107.1
10	GO:0008094	DNA-dependent ATPase activity	Molecular Function	1	XP_004296683.1
10	GO:0008186	RNA-dependent ATPase activity	Molecular Function	1	XP_011459107.1
10	GO:0043492	ATPase activity, coupled to movement of substances	Molecular Function	5	FANhyb_rscf00000045.1.g00003.1,YP_004286087.1,YP_004286108.1,FANhyb_icon00047190_a.1.g00001.1,YP_004286088.1

## Sheet: CC
Level	GO_ID	Term	Type	Seqs_Num	Sequences
1	GO:0005575	cellular_component	Cellular Component	128	FANhyb_rscf00000105.1.g00001.1,FANhyb_rscf00000413.1.g00012.1,FANhyb_rscf00000428.1.g00008.1,FANhyb_rscf00000463.1.g00008.1,FANhyb_rscf00001046.1.g00002.1,FANhyb_rscf00002113.1.g00002.1,FANhyb_rscf00005365.1.g00001.1,FANhyb_rscf00007396.1.g00002.1,NP_001274347.1,XP_004289881.1,XP_004290445.1,XP_004290871.1,XP_004291571.1,XP_004307984.1,XP_004308926.1,XP_011460327.1,XP_011465081.1,FANhyb_icon00005…
2	GO:0016020	membrane	Cellular Component	63	FANhyb_rscf00000080.1.g00002.1,FANhyb_rscf00001426.1.g00001.1,XP_004287489.1,XP_004302648.1,YP_004286087.1,YP_004286088.1,YP_004286108.1,FANhyb_icon00000525_a.1.g00001.1,XP_004307637.1,FANhyb_rscf00000962.1.g00002.1,FANhyb_rscf00000383.1.g00002.1,XP_004303253.1,FANhyb_icon16812173_o.1.g00001.1,FANhyb_rscf00000416.1.g00002.1,XP_004299336.1,XP_004300672.1,XP_004310079.1,YP_004286097.1,YP_004286132.…
2	GO:0005576	extracellular region	Cellular Component	3	FANhyb_rscf00002286.1.g00003.1,FANhyb_rscf00005365.1.g00001.1,XP_004291571.1
2	GO:0005623	cell	Cellular Component	102	FANhyb_rscf00002113.1.g00002.1,FANhyb_rscf00000080.1.g00002.1,FANhyb_rscf00001426.1.g00001.1,XP_004287489.1,XP_004302648.1,YP_004286087.1,YP_004286088.1,YP_004286108.1,XP_004303253.1,XP_011461303.1,XP_004289043.1,FANhyb_icon00047190_a.1.g00001.1,XP_004300454.1,XP_011458268.1,XP_004296683.1,FANhyb_rscf00000173.1.g00014.1,XP_004287213.1,XP_011461273.1,FANhyb_rscf00000416.1.g00002.1,FANhyb_rscf00005…
2	GO:0030054	cell junction	Cellular Component	1	XP_004294572.1
2	GO:0031974	membrane-enclosed lumen	Cellular Component	5	FANhyb_rscf00000658.1.g00007.1,XP_004296683.1,XP_004294179.1,XP_011458881.1,XP_004300291.1
2	GO:0032991	macromolecular complex	Cellular Component	36	FANhyb_rscf00000291.1.g00002.1,XP_004299199.1,XP_011460181.1,FANhyb_rscf00000173.1.g00014.1,XP_004287213.1,XP_011461273.1,XP_004300454.1,XP_011458268.1,XP_011458881.1,XP_004294179.1,XP_004296683.1,XP_004300291.1,FANhyb_icon00054362_a.1.g00001.1,XP_004306930.1,XP_004307238.1,FANhyb_rscf00000195.1.g00003.1,FANhyb_rscf00000228.1.g00004.1,YP_004286140.1,FANhyb_rscf00005365.1.g00001.1,XP_004291571.1,X…
2	GO:0043226	organelle	Cellular Component	79	XP_004289948.1,XP_011459559.1,XP_011464492.1,XP_004289881.1,FANhyb_rscf00001426.1.g00001.1,FANhyb_rscf00000416.1.g00002.1,FANhyb_rscf00005365.1.g00001.1,XP_004291571.1,YP_004286140.1,FANhyb_rscf00000654.1.g00001.1,FANhyb_rscf00000173.1.g00014.1,FANhyb_rscf00000291.1.g00002.1,XP_004287213.1,XP_004290308.1,XP_004299199.1,XP_004307288.1,XP_004307343.1,XP_011460181.1,XP_011461273.1,FANhyb_icon0000524…
2	GO:0044422	organelle part	Cellular Component	40	XP_004289881.1,XP_004299114.1,XP_004303253.1,FANhyb_rscf00000383.1.g00002.1,FANhyb_rscf00000031.1.g00016.1,XP_004290445.1,XP_004297634.1,FANhyb_icon16812173_o.1.g00001.1,FANhyb_rscf00000416.1.g00002.1,FANhyb_rscf00005365.1.g00001.1,XP_004291571.1,FANhyb_rscf00000420.1.g00006.1,XP_004307637.1,XP_011459397.1,FANhyb_rscf00000228.1.g00004.1,YP_004286140.1,XP_004296683.1,FANhyb_rscf00000173.1.g00014.1…
2	GO:0044425	membrane part	Cellular Component	38	FANhyb_icon00000525_a.1.g00001.1,FANhyb_rscf00001057.1.g00004.1,FANhyb_rscf00001116.1.g00002.1,FANhyb_icon16812173_o.1.g00001.1,FANhyb_icon16846536_o.1.g00001.1,FANhyb_rscf00000176.1.g00003.1,FANhyb_rscf00000374.1.g00004.1,FANhyb_rscf00000383.1.g00002.1,FANhyb_rscf00000416.1.g00002.1,FANhyb_rscf00000654.1.g00001.1,FANhyb_rscf00000962.1.g00002.1,FANhyb_rscf00001370.1.g00001.1,FANhyb_rscf00004861.1…
2	GO:0044464	cell part	Cellular Component	100	FANhyb_rscf00000080.1.g00002.1,FANhyb_rscf00001426.1.g00001.1,XP_004287489.1,XP_004302648.1,YP_004286087.1,YP_004286088.1,YP_004286108.1,XP_011461303.1,XP_004289043.1,XP_004289881.1,XP_004289502.1,FANhyb_rscf00000034.1.g00008.1,FANhyb_rscf00000381.1.g00009.1,XP_004288411.1,XP_004290829.1,XP_004298793.1,XP_004300454.1,XP_011458708.1,XP_011459170.1,XP_004305293.1,FANhyb_rscf00000069.1.g00003.1,FANh…
2	GO:0055044	symplast	Cellular Component	1	XP_004294572.1
2	GO:0099080	supramolecular complex	Cellular Component	1	XP_004298793.1
3	GO:0005886	plasma membrane	Cellular Component	8	FANhyb_rscf00001243.1.g00002.1,FANhyb_rscf00000080.1.g00002.1,FANhyb_rscf00001426.1.g00001.1,XP_004287489.1,XP_004302648.1,YP_004286087.1,YP_004286088.1,YP_004286108.1
3	GO:0005789	endoplasmic reticulum membrane	Cellular Component	2	FANhyb_rscf00001057.1.g00004.1,FANhyb_icon00000525_a.1.g00001.1
3	GO:0031090	organelle membrane	Cellular Component	4	XP_004303253.1,FANhyb_rscf00000383.1.g00002.1,FANhyb_icon00047190_a.1.g00001.1,XP_011458045.1
3	GO:0034357	photosynthetic membrane	Cellular Component	14	FANhyb_rscf00000962.1.g00002.1,FANhyb_icon16812173_o.1.g00001.1,FANhyb_rscf00000416.1.g00002.1,XP_004299336.1,XP_004300672.1,XP_004310079.1,YP_004286087.1,YP_004286088.1,YP_004286097.1,YP_004286108.1,YP_004286132.1,FANhyb_rscf00001375.1.g00001.1,XP_004302896.1,XP_004307637.1
3	GO:0042175	nuclear outer membrane-endoplasmic reticulum membrane network	Cellular Component	2	FANhyb_icon00000525_a.1.g00001.1,FANhyb_rscf00001057.1.g00004.1
3	GO:0098805	whole membrane	Cellular Component	1	FANhyb_rscf00000383.1.g00002.1
3	GO:0048046	apoplast	Cellular Component	3	FANhyb_rscf00002286.1.g00003.1,FANhyb_rscf00005365.1.g00001.1,XP_004291571.1
3	GO:0005911	cell-cell junction	Cellular Component	1	XP_004294572.1
3	GO:0043233	organelle lumen	Cellular Component	5	FANhyb_rscf00000658.1.g00007.1,XP_004296683.1,XP_004294179.1,XP_011458881.1,XP_004300291.1
3	GO:0032993	protein-DNA complex	Cellular Component	3	FANhyb_rscf00000173.1.g00014.1,XP_004287213.1,XP_011461273.1
3	GO:0043234	protein complex	Cellular Component	20	XP_004300454.1,XP_011458268.1,XP_011458881.1,XP_004294179.1,XP_004296683.1,XP_004302896.1,FANhyb_icon16812173_o.1.g00001.1,FANhyb_rscf00001375.1.g00001.1,XP_004300672.1,XP_004310079.1,YP_004286097.1,YP_004286088.1,FANhyb_icon00047190_a.1.g00001.1,FANhyb_rscf00000045.1.g00003.1,YP_004286087.1,YP_004286108.1,XP_011458045.1,FANhyb_rscf00000291.1.g00002.1,XP_004299199.1,XP_011460181.1
3	GO:0044815	DNA packaging complex	Cellular Component	3	FANhyb_rscf00000173.1.g00014.1,XP_004287213.1,XP_011461273.1
3	GO:1902494	catalytic complex	Cellular Component	5	XP_004300291.1,XP_004294179.1,XP_011458045.1,FANhyb_rscf00007251.1.g00001.1,FANhyb_rscf00001057.1.g00004.1
3	GO:1990904	ribonucleoprotein complex	Cellular Component	11	FANhyb_icon00054362_a.1.g00001.1,XP_004306930.1,XP_004307238.1,FANhyb_rscf00000195.1.g00003.1,FANhyb_rscf00000228.1.g00004.1,YP_004286140.1,FANhyb_rscf00005365.1.g00001.1,XP_004291571.1,XP_011459107.1,XP_004299788.1,XP_004300291.1
3	GO:0043227	membrane-bounded organelle	Cellular Component	67	XP_004289881.1,FANhyb_rscf00001426.1.g00001.1,FANhyb_rscf00000416.1.g00002.1,FANhyb_rscf00005365.1.g00001.1,XP_004291571.1,YP_004286140.1,FANhyb_rscf00000654.1.g00001.1,FANhyb_rscf00000173.1.g00014.1,FANhyb_rscf00000291.1.g00002.1,XP_004287213.1,XP_004290308.1,XP_004299199.1,XP_004307288.1,XP_004307343.1,XP_011460181.1,XP_011461273.1,FANhyb_icon00005243_a.1.g00001.1,FANhyb_rscf00000421.1.g00006.1…
3	GO:0043228	non-membrane-bounded organelle	Cellular Component	19	FANhyb_icon00054362_a.1.g00001.1,XP_004306930.1,XP_004307238.1,FANhyb_rscf00000195.1.g00003.1,FANhyb_icon00004233_a.1.g00001.1,FANhyb_rscf00000658.1.g00007.1,XP_004290829.1,FANhyb_rscf00005365.1.g00001.1,XP_004291571.1,XP_011459107.1,XP_004298793.1,XP_004296683.1,XP_004294179.1,FANhyb_rscf00000228.1.g00004.1,YP_004286140.1,FANhyb_rscf00000173.1.g00014.1,XP_004287213.1,XP_011461273.1,XP_004300291.1
3	GO:0043229	intracellular organelle	Cellular Component	79	XP_004289881.1,FANhyb_rscf00000416.1.g00002.1,FANhyb_rscf00005365.1.g00001.1,XP_004291571.1,YP_004286140.1,FANhyb_rscf00001426.1.g00001.1,FANhyb_rscf00000654.1.g00001.1,FANhyb_rscf00000173.1.g00014.1,FANhyb_rscf00000291.1.g00002.1,XP_004287213.1,XP_004290308.1,XP_004299199.1,XP_004307288.1,XP_004307343.1,XP_011460181.1,XP_011461273.1,FANhyb_icon00005243_a.1.g00001.1,FANhyb_rscf00000421.1.g00006.1…
3	GO:0044446	intracellular organelle part	Cellular Component	40	XP_004299114.1,FANhyb_rscf00000031.1.g00016.1,XP_004290445.1,XP_004297634.1,FANhyb_rscf00000228.1.g00004.1,YP_004286140.1,FANhyb_rscf00000173.1.g00014.1,XP_004287213.1,XP_011461273.1,XP_004300454.1,XP_011458268.1,FANhyb_rscf00000658.1.g00007.1,XP_004296683.1,XP_004303253.1,FANhyb_icon00000525_a.1.g00001.1,FANhyb_rscf00001057.1.g00004.1,FANhyb_rscf00000383.1.g00002.1,XP_004299788.1,FANhyb_icon1681…
3	GO:0008250	oligosaccharyltransferase complex	Cellular Component	1	FANhyb_rscf00001057.1.g00004.1
3	GO:0030964	NADH dehydrogenase complex	Cellular Component	1	XP_011458045.1
3	GO:0031224	intrinsic component of membrane	Cellular Component	29	FANhyb_icon16812173_o.1.g00001.1,FANhyb_icon16846536_o.1.g00001.1,FANhyb_rscf00000176.1.g00003.1,FANhyb_rscf00000374.1.g00004.1,FANhyb_rscf00000383.1.g00002.1,FANhyb_rscf00000416.1.g00002.1,FANhyb_rscf00000654.1.g00001.1,FANhyb_rscf00000962.1.g00002.1,FANhyb_rscf00001057.1.g00004.1,FANhyb_rscf00001370.1.g00001.1,FANhyb_rscf00004861.1.g00001.1,XP_004287213.1,XP_004300672.1,XP_004302648.1,XP_004303…
3	GO:0044455	mitochondrial membrane part	Cellular Component	2	FANhyb_icon00047190_a.1.g00001.1,XP_011458045.1
3	GO:0044459	plasma membrane part	Cellular Component	1	FANhyb_rscf00001243.1.g00002.1
3	GO:0070469	respiratory chain	Cellular Component	1	XP_011458045.1
3	GO:0098796	membrane protein complex	Cellular Component	12	XP_004302896.1,FANhyb_icon16812173_o.1.g00001.1,FANhyb_rscf00001375.1.g00001.1,XP_004300672.1,XP_004310079.1,YP_004286097.1,YP_004286088.1,FANhyb_rscf00000045.1.g00003.1,YP_004286087.1,YP_004286108.1,FANhyb_icon00047190_a.1.g00001.1,XP_011458045.1
3	GO:0005622	intracellular	Cellular Component	95	XP_004303253.1,FANhyb_icon00047190_a.1.g00001.1,XP_004300454.1,XP_011458268.1,XP_004296683.1,FANhyb_rscf00000173.1.g00014.1,XP_004287213.1,XP_011461273.1,FANhyb_rscf00000416.1.g00002.1,FANhyb_rscf00005365.1.g00001.1,XP_004291571.1,YP_004286140.1,FANhyb_rscf00001426.1.g00001.1,FANhyb_rscf00000011.1.g00011.1,FANhyb_rscf00000080.1.g00002.1,XP_004290308.1,XP_004300170.1,FANhyb_rscf00000003.1.g00039.1…
3	GO:0009986	cell surface	Cellular Component	1	XP_004302648.1
3	GO:0012505	endomembrane system	Cellular Component	9	FANhyb_rscf00000654.1.g00001.1,FANhyb_rscf00000383.1.g00002.1,XP_004302648.1,FANhyb_rscf00002286.1.g00003.1,XP_004303340.1,FANhyb_icon00000525_a.1.g00001.1,FANhyb_rscf00001057.1.g00004.1,XP_004303253.1,XP_004289881.1
3	GO:0030312	external encapsulating structure	Cellular Component	2	XP_004289502.1,XP_004294572.1
3	GO:0031975	envelope	Cellular Component	9	FANhyb_rscf00000031.1.g00016.1,XP_004290445.1,XP_004297634.1,FANhyb_icon16812173_o.1.g00001.1,FANhyb_rscf00000416.1.g00002.1,FANhyb_rscf00005365.1.g00001.1,XP_004291571.1,FANhyb_icon00047190_a.1.g00001.1,XP_011458045.1
3	GO:0044424	intracellular part	Cellular Component	93	FANhyb_rscf00000034.1.g00008.1,FANhyb_rscf00000381.1.g00009.1,XP_004288411.1,XP_004290829.1,XP_004298793.1,XP_004300454.1,XP_011458708.1,XP_011459170.1,XP_004305293.1,YP_004286088.1,FANhyb_rscf00000069.1.g00003.1,FANhyb_rscf00001046.1.g00002.1,FANhyb_rscf00005365.1.g00001.1,XP_004291571.1,XP_004289948.1,XP_011459559.1,XP_011464492.1,XP_004294359.1,XP_011459397.1,XP_004289881.1,FANhyb_rscf00000045…
3	GO:0071944	cell periphery	Cellular Component	10	FANhyb_rscf00000080.1.g00002.1,FANhyb_rscf00001426.1.g00001.1,XP_004287489.1,XP_004302648.1,YP_004286087.1,YP_004286088.1,YP_004286108.1,XP_004289502.1,XP_004294572.1,FANhyb_rscf00001243.1.g00002.1
3	GO:1990204	oxidoreductase complex	Cellular Component	2	XP_011458045.1,FANhyb_rscf00007251.1.g00001.1
3	GO:0009506	plasmodesma	Cellular Component	1	XP_004294572.1
3	GO:0099081	supramolecular polymer	Cellular Component	1	XP_004298793.1
4	GO:0019866	organelle inner membrane	Cellular Component	2	FANhyb_icon00047190_a.1.g00001.1,XP_011458045.1
4	GO:0031966	mitochondrial membrane	Cellular Component	2	FANhyb_icon00047190_a.1.g00001.1,XP_011458045.1
4	GO:0098588	bounding membrane of organelle	Cellular Component	2	XP_004303253.1,FANhyb_rscf00000383.1.g00002.1
4	GO:0009521	photosystem	Cellular Component	6	FANhyb_icon16812173_o.1.g00001.1,FANhyb_rscf00001375.1.g00001.1,XP_004300672.1,XP_004310079.1,YP_004286097.1,XP_004302896.1
4	GO:0042651	thylakoid membrane	Cellular Component	11	FANhyb_icon16812173_o.1.g00001.1,FANhyb_rscf00000416.1.g00002.1,XP_004299336.1,XP_004300672.1,XP_004310079.1,YP_004286087.1,YP_004286088.1,YP_004286097.1,YP_004286108.1,YP_004286132.1,FANhyb_rscf00000962.1.g00002.1
4	GO:0005774	vacuolar membrane	Cellular Component	1	FANhyb_rscf00000383.1.g00002.1
4	GO:0070013	intracellular organelle lumen	Cellular Component	5	FANhyb_rscf00000658.1.g00007.1,XP_004296683.1,XP_004294179.1,XP_011458881.1,XP_004300291.1
4	GO:0000786	nucleosome	Cellular Component	3	FANhyb_rscf00000173.1.g00014.1,XP_004287213.1,XP_011461273.1
4	GO:0000347	THO complex	Cellular Component	2	XP_004300454.1,XP_011458268.1
4	GO:0016592	mediator complex	Cellular Component	1	XP_011458881.1
4	GO:0035267	NuA4 histone acetyltransferase complex	Cellular Component	1	XP_004294179.1
4	GO:0042555	MCM complex	Cellular Component	2	XP_004300454.1,XP_011458268.1
4	GO:0043564	Ku70:Ku80 complex	Cellular Component	1	XP_004296683.1
4	GO:0098798	mitochondrial protein complex	Cellular Component	2	FANhyb_icon00047190_a.1.g00001.1,XP_011458045.1
4	GO:0031429	box H/ACA snoRNP complex	Cellular Component	1	XP_004300291.1
4	GO:0033202	DNA helicase complex	Cellular Component	1	XP_004294179.1
4	GO:1904949	ATPase complex	Cellular Component	1	XP_004294179.1
4	GO:1990234	transferase complex	Cellular Component	2	FANhyb_rscf00001057.1.g00004.1,XP_004294179.1
4	GO:0030529	intracellular ribonucleoprotein complex	Cellular Component	11	FANhyb_icon00054362_a.1.g00001.1,XP_004306930.1,XP_004307238.1,FANhyb_rscf00000195.1.g00003.1,FANhyb_rscf00005365.1.g00001.1,XP_004291571.1,XP_004299788.1,XP_011459107.1,FANhyb_rscf00000228.1.g00004.1,YP_004286140.1,XP_004300291.1
4	GO:0043231	intracellular membrane-bounded organelle	Cellular Component	67	FANhyb_rscf00000416.1.g00002.1,FANhyb_rscf00005365.1.g00001.1,XP_004291571.1,YP_004286140.1,FANhyb_rscf00001426.1.g00001.1,FANhyb_rscf00000654.1.g00001.1,FANhyb_rscf00000173.1.g00014.1,FANhyb_rscf00000291.1.g00002.1,XP_004287213.1,XP_004290308.1,XP_004299199.1,XP_004307288.1,XP_004307343.1,XP_011460181.1,XP_011461273.1,FANhyb_icon00005243_a.1.g00001.1,FANhyb_rscf00000421.1.g00006.1,XP_004289874.1…
4	GO:0031967	organelle envelope	Cellular Component	9	FANhyb_rscf00000031.1.g00016.1,XP_004290445.1,XP_004297634.1,FANhyb_icon16812173_o.1.g00001.1,FANhyb_rscf00000416.1.g00002.1,FANhyb_rscf00005365.1.g00001.1,XP_004291571.1,FANhyb_icon00047190_a.1.g00001.1,XP_011458045.1
4	GO:0031982	vesicle	Cellular Component	3	FANhyb_rscf00000383.1.g00002.1,XP_004302648.1,FANhyb_rscf00001426.1.g00001.1
4	GO:0031984	organelle subcompartment	Cellular Component	18	FANhyb_rscf00000420.1.g00006.1,XP_004290445.1,XP_004307637.1,XP_011459397.1,FANhyb_rscf00000383.1.g00002.1,FANhyb_icon16812173_o.1.g00001.1,FANhyb_rscf00000416.1.g00002.1,XP_004299336.1,XP_004300672.1,XP_004310079.1,YP_004286087.1,YP_004286088.1,YP_004286097.1,YP_004286108.1,YP_004286132.1,XP_004303253.1,FANhyb_icon00000525_a.1.g00001.1,FANhyb_rscf00001057.1.g00004.1
4	GO:0043232	intracellular non-membrane-bounded organelle	Cellular Component	19	FANhyb_icon00054362_a.1.g00001.1,XP_004306930.1,XP_004307238.1,FANhyb_rscf00000195.1.g00003.1,FANhyb_icon00004233_a.1.g00001.1,FANhyb_rscf00000658.1.g00007.1,XP_004290829.1,FANhyb_rscf00005365.1.g00001.1,XP_004291571.1,XP_011459107.1,XP_004298793.1,XP_004296683.1,XP_004294179.1,FANhyb_rscf00000228.1.g00004.1,YP_004286140.1,FANhyb_rscf00000173.1.g00014.1,XP_004287213.1,XP_011461273.1,XP_004300291.1
4	GO:0097708	intracellular vesicle	Cellular Component	2	FANhyb_rscf00000383.1.g00002.1,XP_004302648.1
4	GO:0044391	ribosomal subunit	Cellular Component	2	FANhyb_rscf00000228.1.g00004.1,YP_004286140.1
4	GO:0044427	chromosomal part	Cellular Component	5	FANhyb_rscf00000173.1.g00014.1,XP_004287213.1,XP_011461273.1,XP_004296683.1,XP_004294179.1
4	GO:0044428	nuclear part	Cellular Component	9	XP_004300454.1,XP_011458268.1,FANhyb_rscf00000658.1.g00007.1,XP_004296683.1,XP_004299788.1,XP_011458881.1,XP_004300291.1,XP_004294179.1,XP_004299114.1
4	GO:0044429	mitochondrial part	Cellular Component	2	FANhyb_icon00047190_a.1.g00001.1,XP_011458045.1
4	GO:0044430	cytoskeletal part	Cellular Component	1	XP_004298793.1
4	GO:0044431	Golgi apparatus part	Cellular Component	2	XP_004303253.1,FANhyb_rscf00000383.1.g00002.1
4	GO:0044432	endoplasmic reticulum part	Cellular Component	2	FANhyb_icon00000525_a.1.g00001.1,FANhyb_rscf00001057.1.g00004.1
4	GO:0044435	plastid part	Cellular Component	18	FANhyb_rscf00000031.1.g00016.1,XP_004290445.1,XP_004297634.1,FANhyb_icon16812173_o.1.g00001.1,FANhyb_rscf00000416.1.g00002.1,FANhyb_rscf00005365.1.g00001.1,XP_004291571.1,FANhyb_rscf00000420.1.g00006.1,XP_004307637.1,XP_011459397.1,XP_004299336.1,XP_004300672.1,XP_004310079.1,YP_004286087.1,YP_004286088.1,YP_004286097.1,YP_004286108.1,YP_004286132.1
4	GO:0044437	vacuolar part	Cellular Component	1	FANhyb_rscf00000383.1.g00002.1
4	GO:0045271	respiratory chain complex I	Cellular Component	1	XP_011458045.1
4	GO:0016021	integral component of membrane	Cellular Component	28	FANhyb_rscf00001243.1.g00002.1,FANhyb_icon16812173_o.1.g00001.1,FANhyb_icon16846536_o.1.g00001.1,FANhyb_rscf00000176.1.g00003.1,FANhyb_rscf00000374.1.g00004.1,FANhyb_rscf00000383.1.g00002.1,FANhyb_rscf00000416.1.g00002.1,FANhyb_rscf00000654.1.g00001.1,FANhyb_rscf00000962.1.g00002.1,FANhyb_rscf00001057.1.g00004.1,FANhyb_rscf00001370.1.g00001.1,FANhyb_rscf00004861.1.g00001.1,XP_004287213.1,XP_00430…
4	GO:0031226	intrinsic component of plasma membrane	Cellular Component	1	FANhyb_rscf00001243.1.g00002.1
4	GO:0005746	mitochondrial respiratory chain	Cellular Component	1	XP_011458045.1
4	GO:0098800	inner mitochondrial membrane protein complex	Cellular Component	2	FANhyb_icon00047190_a.1.g00001.1,XP_011458045.1
4	GO:0098803	respiratory chain complex	Cellular Component	1	XP_011458045.1
4	GO:0016469	proton-transporting two-sector ATPase complex	Cellular Component	5	FANhyb_icon00047190_a.1.g00001.1,YP_004286088.1,FANhyb_rscf00000045.1.g00003.1,YP_004286087.1,YP_004286108.1
4	GO:0009538	photosystem I reaction center	Cellular Component	1	XP_004302896.1
4	GO:0033177	proton-transporting two-sector ATPase complex, proton-transporting domain	Cellular Component	1	YP_004286088.1
4	GO:0033178	proton-transporting two-sector ATPase complex, catalytic domain	Cellular Component	4	FANhyb_rscf00000045.1.g00003.1,YP_004286087.1,YP_004286108.1,FANhyb_icon00047190_a.1.g00001.1
4	GO:0005783	endoplasmic reticulum	Cellular Component	3	FANhyb_icon00000525_a.1.g00001.1,FANhyb_rscf00001057.1.g00004.1,FANhyb_rscf00000654.1.g00001.1
4	GO:0005768	endosome	Cellular Component	2	FANhyb_rscf00000383.1.g00002.1,XP_004302648.1
4	GO:0005794	Golgi apparatus	Cellular Component	5	XP_004303253.1,FANhyb_rscf00000383.1.g00002.1,FANhyb_rscf00002286.1.g00003.1,XP_004302648.1,XP_004303340.1
4	GO:0005618	cell wall	Cellular Component	2	XP_004294572.1,XP_004289502.1
4	GO:0005737	cytoplasm	Cellular Component	67	XP_004289881.1,XP_004303253.1,FANhyb_icon00047190_a.1.g00001.1,FANhyb_rscf00000416.1.g00002.1,FANhyb_rscf00005365.1.g00001.1,XP_004291571.1,YP_004286140.1,FANhyb_rscf00001426.1.g00001.1,FANhyb_rscf00000011.1.g00011.1,FANhyb_rscf00000080.1.g00002.1,XP_004290308.1,XP_004300170.1,XP_011458268.1,FANhyb_rscf00000003.1.g00039.1,XP_011458881.1,FANhyb_rscf00000654.1.g00001.1,FANhyb_icon00054362_a.1.g0000…
4	GO:0045263	proton-transporting ATP synthase complex, coupling factor F(o)	Cellular Component	1	YP_004286088.1
4	GO:0009579	thylakoid	Cellular Component	22	XP_004294359.1,XP_011459397.1,FANhyb_rscf00000420.1.g00006.1,XP_004290445.1,XP_004307637.1,FANhyb_icon16812173_o.1.g00001.1,FANhyb_rscf00000416.1.g00002.1,XP_004299336.1,XP_004300672.1,XP_004310079.1,YP_004286087.1,YP_004286088.1,YP_004286097.1,YP_004286108.1,YP_004286132.1,FANhyb_rscf00001375.1.g00001.1,XP_004302896.1,FANhyb_rscf00000962.1.g00002.1,FANhyb_rscf00000069.1.g00003.1,FANhyb_rscf00001…
4	GO:0031248	protein acetyltransferase complex	Cellular Component	1	XP_004294179.1
4	GO:0044436	thylakoid part	Cellular Component	16	XP_004302896.1,XP_004307637.1,FANhyb_icon16812173_o.1.g00001.1,FANhyb_rscf00001375.1.g00001.1,XP_004300672.1,XP_004310079.1,YP_004286097.1,FANhyb_rscf00000962.1.g00002.1,FANhyb_rscf00000416.1.g00002.1,XP_004299336.1,YP_004286087.1,YP_004286088.1,YP_004286108.1,YP_004286132.1,XP_004294359.1,XP_011459397.1
4	GO:0044444	cytoplasmic part	Cellular Component	58	FANhyb_rscf00000416.1.g00002.1,FANhyb_rscf00005365.1.g00001.1,XP_004291571.1,YP_004286140.1,FANhyb_rscf00001426.1.g00001.1,FANhyb_rscf00000011.1.g00011.1,FANhyb_rscf00000080.1.g00002.1,XP_004290308.1,XP_004300170.1,XP_011458268.1,FANhyb_rscf00000003.1.g00039.1,XP_011458881.1,FANhyb_rscf00000654.1.g00001.1,FANhyb_icon00054362_a.1.g00001.1,XP_004306930.1,XP_004307238.1,FANhyb_rscf00000195.1.g00003.…
4	GO:0045259	proton-transporting ATP synthase complex	Cellular Component	5	YP_004286088.1,FANhyb_rscf00000045.1.g00003.1,YP_004286087.1,YP_004286108.1,FANhyb_icon00047190_a.1.g00001.1
4	GO:0045261	proton-transporting ATP synthase complex, catalytic core F(1)	Cellular Component	4	FANhyb_icon00047190_a.1.g00001.1,FANhyb_rscf00000045.1.g00003.1,YP_004286087.1,YP_004286108.1
4	GO:0005747	mitochondrial respiratory chain complex I	Cellular Component	1	XP_011458045.1
4	GO:0005960	glycine cleavage complex	Cellular Component	1	FANhyb_rscf00007251.1.g00001.1
4	GO:0099512	supramolecular fiber	Cellular Component	1	XP_004298793.1
5	GO:0005743	mitochondrial inner membrane	Cellular Component	2	FANhyb_icon00047190_a.1.g00001.1,XP_011458045.1
5	GO:0000139	Golgi membrane	Cellular Component	1	XP_004303253.1
5	GO:0009522	photosystem I	Cellular Component	5	XP_004302896.1,FANhyb_icon16812173_o.1.g00001.1,FANhyb_rscf00001375.1.g00001.1,XP_004300672.1,XP_004310079.1
5	GO:0009523	photosystem II	Cellular Component	1	YP_004286097.1
5	GO:0055035	plastid thylakoid membrane	Cellular Component	10	FANhyb_icon16812173_o.1.g00001.1,FANhyb_rscf00000416.1.g00002.1,XP_004299336.1,XP_004300672.1,XP_004310079.1,YP_004286087.1,YP_004286088.1,YP_004286097.1,YP_004286108.1,YP_004286132.1
5	GO:0031981	nuclear lumen	Cellular Component	5	FANhyb_rscf00000658.1.g00007.1,XP_004296683.1,XP_004294179.1,XP_011458881.1,XP_004300291.1
5	GO:0031011	Ino80 complex	Cellular Component	1	XP_004294179.1
5	GO:0070603	SWI/SNF superfamily-type complex	Cellular Component	1	XP_004294179.1
5	GO:1902493	acetyltransferase complex	Cellular Component	1	XP_004294179.1
5	GO:0005840	ribosome	Cellular Component	8	FANhyb_rscf00005365.1.g00001.1,XP_004291571.1,FANhyb_rscf00000228.1.g00004.1,YP_004286140.1,FANhyb_icon00054362_a.1.g00001.1,XP_004306930.1,XP_004307238.1,FANhyb_rscf00000195.1.g00003.1
5	GO:0005681	spliceosomal complex	Cellular Component	1	XP_004299788.1
5	GO:0005732	small nucleolar ribonucleoprotein complex	Cellular Component	1	XP_004300291.1
5	GO:0035770	ribonucleoprotein granule	Cellular Component	1	XP_011459107.1
5	GO:0005739	mitochondrion	Cellular Component	6	FANhyb_icon00047190_a.1.g00001.1,XP_011458045.1,FANhyb_rscf00000416.1.g00002.1,FANhyb_rscf00005365.1.g00001.1,XP_004291571.1,YP_004286140.1
5	GO:0005773	vacuole	Cellular Component	2	FANhyb_rscf00000383.1.g00002.1,FANhyb_rscf00001426.1.g00001.1
5	GO:0005634	nucleus	Cellular Component	24	XP_004299114.1,XP_004300454.1,XP_011458268.1,XP_004296683.1,FANhyb_rscf00000658.1.g00007.1,XP_011458881.1,XP_004294179.1,XP_004300291.1,XP_004299788.1,FANhyb_rscf00000173.1.g00014.1,FANhyb_rscf00000291.1.g00002.1,FANhyb_rscf00001426.1.g00001.1,XP_004287213.1,XP_004290308.1,XP_004299199.1,XP_004307288.1,XP_004307343.1,XP_011460181.1,XP_011461273.1,FANhyb_icon00005243_a.1.g00001.1,FANhyb_rscf000004…
5	GO:0005801	cis-Golgi network	Cellular Component	1	XP_004303253.1
5	GO:0009536	plastid	Cellular Component	32	FANhyb_icon00000422_a.1.g00001.1,FANhyb_icon00037348_a.1.g00001.1,FANhyb_rscf00000001.1.g00003.1,FANhyb_rscf00000069.1.g00003.1,FANhyb_rscf00001046.1.g00002.1,XP_004294359.1,XP_004300037.1,XP_004300170.1,XP_004308926.1,YP_004286140.1,FANhyb_rscf00000031.1.g00016.1,XP_004297634.1,XP_004290445.1,FANhyb_rscf00000420.1.g00006.1,XP_004307637.1,XP_011459397.1,FANhyb_icon16812173_o.1.g00001.1,FANhyb_rsc…
5	GO:0042579	microbody	Cellular Component	1	XP_004289711.1
5	GO:0005740	mitochondrial envelope	Cellular Component	2	FANhyb_icon00047190_a.1.g00001.1,XP_011458045.1
5	GO:0009526	plastid envelope	Cellular Component	7	FANhyb_icon16812173_o.1.g00001.1,FANhyb_rscf00000416.1.g00002.1,FANhyb_rscf00005365.1.g00001.1,XP_004291571.1,FANhyb_rscf00000031.1.g00016.1,XP_004290445.1,XP_004297634.1
5	GO:0031976	plastid thylakoid	Cellular Component	14	FANhyb_rscf00000420.1.g00006.1,XP_004290445.1,XP_004307637.1,XP_011459397.1,FANhyb_icon16812173_o.1.g00001.1,FANhyb_rscf00000416.1.g00002.1,XP_004299336.1,XP_004300672.1,XP_004310079.1,YP_004286087.1,YP_004286088.1,YP_004286097.1,YP_004286108.1,YP_004286132.1
5	GO:0098791	Golgi subcompartment	Cellular Component	2	XP_004303253.1,FANhyb_rscf00000383.1.g00002.1
5	GO:0098827	endoplasmic reticulum subcompartment	Cellular Component	2	FANhyb_icon00000525_a.1.g00001.1,FANhyb_rscf00001057.1.g00004.1
5	GO:0005694	chromosome	Cellular Component	6	XP_004296683.1,FANhyb_rscf00000173.1.g00014.1,XP_004287213.1,XP_011461273.1,XP_004294179.1,FANhyb_icon00004233_a.1.g00001.1
5	GO:0005730	nucleolus	Cellular Component	2	XP_004300291.1,FANhyb_rscf00000658.1.g00007.1
5	GO:0005856	cytoskeleton	Cellular Component	2	XP_004298793.1,XP_004290829.1
5	GO:0031410	cytoplasmic vesicle	Cellular Component	2	FANhyb_rscf00000383.1.g00002.1,XP_004302648.1
5	GO:0015934	large ribosomal subunit	Cellular Component	1	FANhyb_rscf00000228.1.g00004.1
5	GO:0015935	small ribosomal subunit	Cellular Component	1	YP_004286140.1
5	GO:0000785	chromatin	Cellular Component	4	FANhyb_rscf00000173.1.g00014.1,XP_004287213.1,XP_011461273.1,XP_004294179.1
5	GO:0044454	nuclear chromosome part	Cellular Component	2	XP_004296683.1,XP_004294179.1
5	GO:0098687	chromosomal region	Cellular Component	1	XP_004296683.1
5	GO:0000228	nuclear chromosome	Cellular Component	2	XP_004296683.1,XP_004294179.1
5	GO:0005654	nucleoplasm	Cellular Component	2	XP_011458881.1,XP_004294179.1
5	GO:0044451	nucleoplasm part	Cellular Component	2	XP_011458881.1,XP_004294179.1
5	GO:0044452	nucleolar part	Cellular Component	1	XP_004300291.1
5	GO:0099513	polymeric cytoskeletal fiber	Cellular Component	1	XP_004298793.1
5	GO:0009532	plastid stroma	Cellular Component	3	FANhyb_rscf00005365.1.g00001.1,XP_004291571.1,FANhyb_icon16812173_o.1.g00001.1
5	GO:0044434	chloroplast part	Cellular Component	18	FANhyb_rscf00000420.1.g00006.1,XP_004290445.1,XP_004307637.1,XP_011459397.1,FANhyb_icon16812173_o.1.g00001.1,FANhyb_rscf00000416.1.g00002.1,XP_004299336.1,XP_004300672.1,XP_004310079.1,YP_004286087.1,YP_004286088.1,YP_004286097.1,YP_004286108.1,YP_004286132.1,FANhyb_rscf00005365.1.g00001.1,XP_004291571.1,FANhyb_rscf00000031.1.g00016.1,XP_004297634.1
5	GO:0005887	integral component of plasma membrane	Cellular Component	1	FANhyb_rscf00001243.1.g00002.1
5	GO:0000275	mitochondrial proton-transporting ATP synthase complex, catalytic core F(1)	Cellular Component	1	FANhyb_icon00047190_a.1.g00001.1
5	GO:0005753	mitochondrial proton-transporting ATP synthase complex	Cellular Component	1	FANhyb_icon00047190_a.1.g00001.1
5	GO:0009505	plant-type cell wall	Cellular Component	1	XP_004294572.1
5	GO:0000123	histone acetyltransferase complex	Cellular Component	1	XP_004294179.1
5	GO:0005829	cytosol	Cellular Component	9	FANhyb_rscf00005365.1.g00001.1,XP_004291571.1,FANhyb_rscf00000011.1.g00011.1,FANhyb_rscf00000080.1.g00002.1,XP_004290308.1,XP_004300170.1,XP_011458268.1,FANhyb_rscf00000003.1.g00039.1,XP_011458881.1
5	GO:0036464	cytoplasmic ribonucleoprotein granule	Cellular Component	1	XP_011459107.1
5	GO:0044445	cytosolic part	Cellular Component	2	FANhyb_rscf00005365.1.g00001.1,XP_004291571.1
6	GO:0009535	chloroplast thylakoid membrane	Cellular Component	10	FANhyb_icon16812173_o.1.g00001.1,FANhyb_rscf00000416.1.g00002.1,XP_004299336.1,XP_004300672.1,XP_004310079.1,YP_004286087.1,YP_004286088.1,YP_004286097.1,YP_004286108.1,YP_004286132.1
6	GO:0097346	INO80-type complex	Cellular Component	1	XP_004294179.1
6	GO:0022626	cytosolic ribosome	Cellular Component	2	FANhyb_rscf00005365.1.g00001.1,XP_004291571.1
6	GO:0071011	precatalytic spliceosome	Cellular Component	1	XP_004299788.1
6	GO:0072588	box H/ACA RNP complex	Cellular Component	1	XP_004300291.1
6	GO:0009507	chloroplast	Cellular Component	28	FANhyb_rscf00000031.1.g00016.1,XP_004297634.1,FANhyb_rscf00000420.1.g00006.1,XP_004290445.1,XP_004307637.1,XP_011459397.1,FANhyb_icon16812173_o.1.g00001.1,FANhyb_rscf00000416.1.g00002.1,XP_004299336.1,XP_004300672.1,XP_004310079.1,YP_004286087.1,YP_004286088.1,YP_004286097.1,YP_004286108.1,YP_004286132.1,FANhyb_rscf00005365.1.g00001.1,XP_004291571.1,FANhyb_icon00000422_a.1.g00001.1,FANhyb_icon000…
6	GO:0005777	peroxisome	Cellular Component	1	XP_004289711.1
6	GO:0009941	chloroplast envelope	Cellular Component	4	FANhyb_icon16812173_o.1.g00001.1,FANhyb_rscf00000416.1.g00002.1,FANhyb_rscf00005365.1.g00001.1,XP_004291571.1
6	GO:0009534	chloroplast thylakoid	Cellular Component	14	FANhyb_icon16812173_o.1.g00001.1,FANhyb_rscf00000416.1.g00002.1,XP_004299336.1,XP_004300672.1,XP_004310079.1,YP_004286087.1,YP_004286088.1,YP_004286097.1,YP_004286108.1,YP_004286132.1,FANhyb_rscf00000420.1.g00006.1,XP_004290445.1,XP_004307637.1,XP_011459397.1
6	GO:0005802	trans-Golgi network	Cellular Component	1	FANhyb_rscf00000383.1.g00002.1
6	GO:0015630	microtubule cytoskeleton	Cellular Component	1	XP_004298793.1
6	GO:0000790	nuclear chromatin	Cellular Component	1	XP_004294179.1
6	GO:0000784	nuclear chromosome, telomeric region	Cellular Component	1	XP_004296683.1
6	GO:0000781	chromosome, telomeric region	Cellular Component	1	XP_004296683.1
6	GO:0005874	microtubule	Cellular Component	1	XP_004298793.1
6	GO:0009570	chloroplast stroma	Cellular Component	3	FANhyb_icon16812173_o.1.g00001.1,FANhyb_rscf00005365.1.g00001.1,XP_004291571.1
6	GO:0010287	plastoglobule	Cellular Component	1	FANhyb_icon16812173_o.1.g00001.1
6	GO:1902562	H4 histone acetyltransferase complex	Cellular Component	1	XP_004294179.1
7	GO:0009514	glyoxysome	Cellular Component	1	XP_004289711.1
7	GO:0043189	H4/H2A histone acetyltransferase complex	Cellular Component	1	XP_004294179.1

## Sheet: Enrichment
GO_ID	Term	Category	Test	Ref	TestAll	RefAll	Test_per	Ref_per	Over_Under	TestSeqs	RefSeqs	P value	FDR	richFactor
GO:0009579	thylakoid	C	22	104	363	7271	0.0606061	0.0143034	over	XP_004294359.1,XP_011459397.1,FANhyb_rscf00000420.1.g00006.1,XP_004290445.1,XP_004307637.1,FANhyb_icon16812173_o.1.g00001.1,FANhyb_rscf00000416.1.g00002.1,XP_004299336.1,XP_004300672.1,XP_004310079.1,YP_004286087.1,YP_004286088.1,YP_004286097.1,YP_004286108.1,YP_004286132.1,FANhyb_rscf00001375.1.g00001.1,XP_004302896.1,FANhyb_rscf00000962.1.g00002.1,FANhyb_rscf00000069.1.g00003.1,FANhyb_rscf00001…	FANhyb_rscf00000210.1.g00002.1,FANhyb_rscf00000488.1.g00009.1,XP_004294359.1,XP_004307474.1,XP_011459397.1,FANhyb_icon00008211_a.1.g00001.1,FANhyb_icon00021712_a.1.g00001.1,FANhyb_rscf00000128.1.g00004.1,FANhyb_rscf00000420.1.g00006.1,FANhyb_rscf00000742.1.g00006.1,FANhyb_rscf00000922.1.g00004.1,FANhyb_rscf00002899.1.g00002.1,XP_004289801.1,XP_004290445.1,XP_004294664.1,XP_004298290.1,XP_00429967…	5.46962e-09	6.52526e-06	0.211538
GO:0006259	DNA metabolic process	P	14	58	363	7271	0.0385675	0.00797689	over	FANhyb_rscf00000291.1.g00002.1,XP_004299199.1,XP_011460181.1,XP_011460545.1,XP_004310044.1,XP_004296683.1,XP_004300454.1,XP_011458268.1,XP_004294179.1,XP_011459934.1,FANhyb_rscf00000014.1.g00011.1,XP_004296086.1,FANhyb_rscf00001124.1.g00002.1,XP_004287571.1	FANhyb_rscf00000038.1.g00019.1,FANhyb_rscf00000066.1.g00009.1,FANhyb_rscf00000291.1.g00002.1,FANhyb_rscf00000424.1.g00004.1,XP_004288327.1,XP_004289559.1,XP_004289753.1,XP_004298747.1,XP_004299199.1,XP_004300869.1,XP_011460181.1,XP_011460545.1,FANhyb_icon00026897_a.1.g00001.1,FANhyb_rscf00001056.1.g00002.1,XP_004289901.1,XP_004310044.1,XP_004296683.1,XP_004304604.1,FANhyb_rscf00001298.1.g00001.1,…	6.33993e-07	0.000356091	0.241379
GO:0044436	thylakoid part	C	16	77	363	7271	0.0440771	0.01059	over	XP_004302896.1,XP_004307637.1,FANhyb_icon16812173_o.1.g00001.1,FANhyb_rscf00001375.1.g00001.1,XP_004300672.1,XP_004310079.1,YP_004286097.1,FANhyb_rscf00000962.1.g00002.1,FANhyb_rscf00000416.1.g00002.1,XP_004299336.1,YP_004286087.1,YP_004286088.1,YP_004286108.1,YP_004286132.1,XP_004294359.1,XP_011459397.1	FANhyb_rscf00000199.1.g00016.1,XP_004302156.1,XP_004302896.1,FANhyb_rscf00000131.1.g00004.1,YP_004286117.1,YP_004286118.1,YP_004286119.1,YP_004286130.1,FANhyb_rscf00000238.1.g00010.1,FANhyb_rscf00000278.1.g00009.1,XP_004294212.1,XP_004303902.1,FANhyb_icon00005755_a.1.g00001.1,XP_004287805.1,XP_004299673.1,XP_004309830.1,FANhyb_rscf00000796.1.g00006.1,XP_004307637.1,FANhyb_icon00013603_a.1.g00001.…	8.95452e-07	0.000356091	0.207792
GO:0015979	photosynthesis	P	14	64	363	7271	0.0385675	0.00880209	over	XP_004290445.1,XP_004300672.1,XP_004310079.1,FANhyb_icon16812173_o.1.g00001.1,YP_004286097.1,FANhyb_rscf00000416.1.g00002.1,FANhyb_icon00037348_a.1.g00001.1,FANhyb_rscf00000001.1.g00003.1,XP_004299336.1,FANhyb_rscf00000962.1.g00002.1,XP_004302896.1,XP_004303137.1,XP_004307637.1,YP_004286132.1	XP_004287805.1,XP_004290445.1,YP_004286118.1,YP_004286119.1,YP_004286133.1,FANhyb_icon00013603_a.1.g00001.1,FANhyb_rscf00000231.1.g00002.1,FANhyb_rscf00000625.1.g00002.1,XP_004293460.1,XP_004293579.1,XP_004294267.1,XP_004299348.1,XP_004300672.1,XP_004300703.1,XP_004302636.1,XP_004310079.1,XP_011460161.1,FANhyb_icon00042330_a.1.g00001.1,FANhyb_icon16812173_o.1.g00001.1,XP_004294489.1,XP_004303913.…	2.27416e-06	0.00067827	0.21875
GO:0009534	chloroplast thylakoid	C	14	67	363	7271	0.0385675	0.00921469	over	FANhyb_icon16812173_o.1.g00001.1,FANhyb_rscf00000416.1.g00002.1,XP_004299336.1,XP_004300672.1,XP_004310079.1,YP_004286087.1,YP_004286088.1,YP_004286097.1,YP_004286108.1,YP_004286132.1,FANhyb_rscf00000420.1.g00006.1,XP_004290445.1,XP_004307637.1,XP_011459397.1	YP_004286153.1,FANhyb_icon00005755_a.1.g00001.1,FANhyb_icon00013603_a.1.g00001.1,FANhyb_icon00042330_a.1.g00001.1,FANhyb_icon16812173_o.1.g00001.1,FANhyb_rscf00000001.1.g00001.1,FANhyb_rscf00000001.1.g00002.1,FANhyb_rscf00000231.1.g00002.1,FANhyb_rscf00000416.1.g00002.1,FANhyb_rscf00000625.1.g00002.1,FANhyb_rscf00002511.1.g00001.1,FANhyb_rscf00002966.1.g00002.1,FANhyb_rscf00004485.1.g00001.1,XP_0…	4.05536e-06	0.000806341	0.208955
GO:0031976	plastid thylakoid	C	14	67	363	7271	0.0385675	0.00921469	over	FANhyb_rscf00000420.1.g00006.1,XP_004290445.1,XP_004307637.1,XP_011459397.1,FANhyb_icon16812173_o.1.g00001.1,FANhyb_rscf00000416.1.g00002.1,XP_004299336.1,XP_004300672.1,XP_004310079.1,YP_004286087.1,YP_004286088.1,YP_004286097.1,YP_004286108.1,YP_004286132.1	FANhyb_icon00008211_a.1.g00001.1,FANhyb_icon00021712_a.1.g00001.1,FANhyb_rscf00000128.1.g00004.1,FANhyb_rscf00000210.1.g00002.1,FANhyb_rscf00000420.1.g00006.1,FANhyb_rscf00000742.1.g00006.1,FANhyb_rscf00000922.1.g00004.1,FANhyb_rscf00002899.1.g00002.1,XP_004289801.1,XP_004290445.1,XP_004294664.1,XP_004298290.1,XP_004299673.1,XP_004302895.1,XP_004307474.1,XP_004307637.1,XP_004309830.1,XP_011459397…	4.05536e-06	0.000806341	0.208955
GO:0034357	photosynthetic membrane	C	14	68	363	7271	0.0385675	0.00935222	over	FANhyb_rscf00000962.1.g00002.1,FANhyb_icon16812173_o.1.g00001.1,FANhyb_rscf00000416.1.g00002.1,XP_004299336.1,XP_004300672.1,XP_004310079.1,YP_004286087.1,YP_004286088.1,YP_004286097.1,YP_004286108.1,YP_004286132.1,FANhyb_rscf00001375.1.g00001.1,XP_004302896.1,XP_004307637.1	FANhyb_rscf00000146.1.g00001.1,FANhyb_rscf00000962.1.g00002.1,XP_004291415.1,XP_004293472.1,FANhyb_icon00005755_a.1.g00001.1,FANhyb_icon00013603_a.1.g00001.1,FANhyb_icon00042330_a.1.g00001.1,FANhyb_icon16812173_o.1.g00001.1,FANhyb_rscf00000001.1.g00001.1,FANhyb_rscf00000001.1.g00002.1,FANhyb_rscf00000231.1.g00002.1,FANhyb_rscf00000416.1.g00002.1,FANhyb_rscf00000625.1.g00002.1,FANhyb_rscf00002511.…	4.87895e-06	0.000831512	0.205882
GO:0006544	glycine metabolic process	P	5	10	363	7271	0.0137741	0.00137533	over	FANhyb_rscf00007251.1.g00001.1,FANhyb_rscf00001125.1.g00002.1,FANhyb_rscf00003898.1.g00001.1,XP_004291039.1,XP_011468925.1	FANhyb_icon00005362_a.1.g00001.1,FANhyb_rscf00007251.1.g00001.1,FANhyb_rscf00001125.1.g00002.1,FANhyb_rscf00003898.1.g00001.1,XP_004291039.1,XP_004293305.1,FANhyb_rscf00003174.1.g00001.1,XP_004296982.1,XP_011459019.1,XP_011468925.1	6.1761e-05	0.0082589	0.5
GO:0003677	DNA binding	F	17	117	363	7271	0.046832	0.0160913	over	XP_004296683.1,FANhyb_rscf00000173.1.g00014.1,XP_004287213.1,FANhyb_icon00005243_a.1.g00001.1,XP_011465109.1,FANhyb_rscf00000011.1.g00011.1,XP_004287571.1,XP_004300454.1,XP_011458268.1,XP_011461273.1,XP_011469062.1,FANhyb_rscf00000421.1.g00006.1,XP_004291566.1,XP_004297521.1,XP_004301686.1,XP_004310044.1,XP_011461270.1	XP_004296683.1,XP_004304711.1,XP_004299088.1,XP_004287219.1,XP_004296687.1,XP_004297331.1,FANhyb_rscf00001056.1.g00002.1,XP_004289901.1,XP_004299246.1,FANhyb_rscf00000173.1.g00014.1,XP_004287213.1,FANhyb_rscf00000232.1.g00002.1,FANhyb_rscf00000824.1.g00006.1,FANhyb_rscf00002591.1.g00001.1,XP_004291469.1,XP_004293268.1,XP_004296394.1,XP_004303190.1,XP_004307087.1,XP_011468749.1,FANhyb_icon00001036…	6.23052e-05	0.0082589	0.145299
GO:0042651	thylakoid membrane	C	11	56	363	7271	0.030303	0.00770183	over	FANhyb_icon16812173_o.1.g00001.1,FANhyb_rscf00000416.1.g00002.1,XP_004299336.1,XP_004300672.1,XP_004310079.1,YP_004286087.1,YP_004286088.1,YP_004286097.1,YP_004286108.1,YP_004286132.1,FANhyb_rscf00000962.1.g00002.1	FANhyb_rscf00000238.1.g00010.1,FANhyb_rscf00000278.1.g00009.1,XP_004294212.1,XP_004303902.1,YP_004286119.1,FANhyb_icon00005755_a.1.g00001.1,FANhyb_icon00013603_a.1.g00001.1,FANhyb_icon00042330_a.1.g00001.1,FANhyb_icon16812173_o.1.g00001.1,FANhyb_rscf00000001.1.g00001.1,FANhyb_rscf00000001.1.g00002.1,FANhyb_rscf00000231.1.g00002.1,FANhyb_rscf00000416.1.g00002.1,FANhyb_rscf00000625.1.g00002.1,FANhy…	8.07871e-05	0.0084132	0.196429
GO:0009071	serine family amino acid catabolic process	P	4	6	363	7271	0.0110193	0.000825196	over	FANhyb_rscf00007251.1.g00001.1,FANhyb_rscf00001125.1.g00002.1,FANhyb_rscf00003898.1.g00001.1,XP_004291039.1	FANhyb_icon00005362_a.1.g00001.1,FANhyb_rscf00007251.1.g00001.1,FANhyb_rscf00001125.1.g00002.1,FANhyb_rscf00003898.1.g00001.1,XP_004291039.1,XP_004293305.1	8.46257e-05	0.0084132	0.666667
GO:0006546	glycine catabolic process	P	4	6	363	7271	0.0110193	0.000825196	over	FANhyb_rscf00007251.1.g00001.1,FANhyb_rscf00001125.1.g00002.1,FANhyb_rscf00003898.1.g00001.1,XP_004291039.1	FANhyb_icon00005362_a.1.g00001.1,FANhyb_rscf00007251.1.g00001.1,FANhyb_rscf00001125.1.g00002.1,FANhyb_rscf00003898.1.g00001.1,XP_004291039.1,XP_004293305.1	8.46257e-05	0.0084132	0.666667
GO:0055035	plastid thylakoid membrane	C	10	48	363	7271	0.0275482	0.00660157	over	FANhyb_icon16812173_o.1.g00001.1,FANhyb_rscf00000416.1.g00002.1,XP_004299336.1,XP_004300672.1,XP_004310079.1,YP_004286087.1,YP_004286088.1,YP_004286097.1,YP_004286108.1,YP_004286132.1	FANhyb_icon00005755_a.1.g00001.1,FANhyb_icon00013603_a.1.g00001.1,FANhyb_icon00042330_a.1.g00001.1,FANhyb_icon16812173_o.1.g00001.1,FANhyb_rscf00000001.1.g00001.1,FANhyb_rscf00000001.1.g00002.1,FANhyb_rscf00000231.1.g00002.1,FANhyb_rscf00000416.1.g00002.1,FANhyb_rscf00000625.1.g00002.1,FANhyb_rscf00002511.1.g00001.1,FANhyb_rscf00002966.1.g00002.1,FANhyb_rscf00004485.1.g00001.1,XP_004287661.1,XP_0…	0.000101226	0.00862592	0.208333
GO:0009535	chloroplast thylakoid membrane	C	10	48	363	7271	0.0275482	0.00660157	over	FANhyb_icon16812173_o.1.g00001.1,FANhyb_rscf00000416.1.g00002.1,XP_004299336.1,XP_004300672.1,XP_004310079.1,YP_004286087.1,YP_004286088.1,YP_004286097.1,YP_004286108.1,YP_004286132.1	FANhyb_rscf00003704.1.g00001.1,FANhyb_icon00005755_a.1.g00001.1,FANhyb_icon00013603_a.1.g00001.1,FANhyb_icon00042330_a.1.g00001.1,FANhyb_icon16812173_o.1.g00001.1,FANhyb_rscf00000001.1.g00001.1,FANhyb_rscf00000001.1.g00002.1,FANhyb_rscf00000231.1.g00002.1,FANhyb_rscf00000416.1.g00002.1,FANhyb_rscf00000625.1.g00002.1,FANhyb_rscf00002511.1.g00001.1,FANhyb_rscf00002966.1.g00002.1,FANhyb_rscf00004485…	0.000101226	0.00862592	0.208333
GO:0006260	DNA replication	P	7	26	363	7271	0.0192837	0.00357585	over	XP_004300454.1,XP_011458268.1,FANhyb_rscf00000291.1.g00002.1,XP_004299199.1,XP_011460181.1,XP_011460545.1,XP_004310044.1	FANhyb_rscf00001298.1.g00001.1,XP_011467315.1,XP_004287219.1,XP_004300454.1,XP_011458268.1,XP_004303621.1,XP_004294249.1,XP_004289868.1,XP_004302321.1,FANhyb_icon00003155_a.1.g00001.1,FANhyb_rscf00000038.1.g00019.1,FANhyb_rscf00000066.1.g00009.1,FANhyb_rscf00000291.1.g00002.1,FANhyb_rscf00000424.1.g00004.1,XP_004288327.1,XP_004289559.1,XP_004289753.1,XP_004298747.1,XP_004299199.1,XP_004300869.1,X…	0.00021022	0.0167195	0.269231
GO:0031984	organelle subcompartment	C	18	153	363	7271	0.0495868	0.0210425	over	FANhyb_rscf00000420.1.g00006.1,XP_004290445.1,XP_004307637.1,XP_011459397.1,FANhyb_rscf00000383.1.g00002.1,FANhyb_icon16812173_o.1.g00001.1,FANhyb_rscf00000416.1.g00002.1,XP_004299336.1,XP_004300672.1,XP_004310079.1,YP_004286087.1,YP_004286088.1,YP_004286097.1,YP_004286108.1,YP_004286132.1,XP_004303253.1,FANhyb_icon00000525_a.1.g00001.1,FANhyb_rscf00001057.1.g00004.1	FANhyb_icon00008211_a.1.g00001.1,FANhyb_icon00021712_a.1.g00001.1,FANhyb_rscf00000128.1.g00004.1,FANhyb_rscf00000210.1.g00002.1,FANhyb_rscf00000420.1.g00006.1,FANhyb_rscf00000742.1.g00006.1,FANhyb_rscf00000922.1.g00004.1,FANhyb_rscf00002899.1.g00002.1,XP_004289801.1,XP_004290445.1,XP_004294664.1,XP_004298290.1,XP_004299673.1,XP_004302895.1,XP_004307474.1,XP_004307637.1,XP_004309830.1,XP_011459397…	0.000578156	0.0431087	0.117647
GO:0015977	carbon fixation	P	4	9	363	7271	0.0110193	0.00123779	over	FANhyb_icon00037348_a.1.g00001.1,FANhyb_rscf00000001.1.g00003.1,XP_004299336.1,XP_004303137.1	FANhyb_icon00037348_a.1.g00001.1,FANhyb_rscf00000001.1.g00003.1,FANhyb_rscf00001778.1.g00001.1,XP_004299336.1,XP_004300084.1,XP_004294066.1,XP_004299075.1,XP_004303137.1,XP_004303182.1	0.000630239	0.044228	0.444444
GO:0071103	DNA conformation change	P	5	16	363	7271	0.0137741	0.00220052	over	FANhyb_rscf00000173.1.g00014.1,XP_004287213.1,XP_004296683.1,XP_004300454.1,XP_011458268.1	FANhyb_rscf00000173.1.g00014.1,FANhyb_rscf00000294.1.g00011.1,XP_004287213.1,XP_004299377.1,FANhyb_rscf00000212.1.g00019.1,FANhyb_rscf00001298.1.g00001.1,XP_011467315.1,XP_004307722.1,FANhyb_icon00000505_a.1.g00001.1,XP_004287219.1,XP_004288244.1,XP_004294694.1,XP_004296683.1,XP_004300454.1,XP_011458268.1,XP_011458673.1	0.000834269	0.0523833	0.3125
GO:0046933	proton-transporting ATP synthase activity, rotational mechanism	F	5	16	363	7271	0.0137741	0.00220052	over	FANhyb_icon00047190_a.1.g00001.1,FANhyb_rscf00000045.1.g00003.1,YP_004286087.1,YP_004286088.1,YP_004286108.1	FANhyb_icon00000899_a.1.g00001.1,FANhyb_icon00033521_a.1.g00001.1,FANhyb_icon00047190_a.1.g00001.1,FANhyb_rscf00000001.1.g00025.1,FANhyb_rscf00000045.1.g00003.1,XP_004299016.1,XP_004299302.1,XP_004299555.1,XP_004303839.1,YP_004286087.1,YP_004286088.1,YP_004286090.1,YP_004286108.1,YP_004286109.1,FANhyb_rscf00007379.1.g00001.1,XP_004306532.1	0.000834269	0.0523833	0.3125
GO:0009813	flavonoid biosynthetic process	P	4	10	363	7271	0.0110193	0.00137533	over	FANhyb_icon00000880_a.1.g00001.1,XP_004287814.1,XP_004306542.1,XP_004307451.1	XP_004298720.1,XP_011467012.1,FANhyb_icon00000078_a.1.g00001.1,FANhyb_icon00000880_a.1.g00001.1,FANhyb_rscf00006252.1.g00001.1,XP_004287814.1,XP_004298887.1,XP_004304050.2,XP_004306542.1,XP_004307451.1	0.00100922	0.0602002	0.4
GO:0019685	photosynthesis, dark reaction	P	3	5	363	7271	0.00826446	0.000687663	over	FANhyb_icon00037348_a.1.g00001.1,FANhyb_rscf00000001.1.g00003.1,XP_004299336.1	FANhyb_icon00037348_a.1.g00001.1,FANhyb_rscf00000001.1.g00003.1,FANhyb_rscf00001778.1.g00001.1,XP_004299336.1,XP_004300084.1	0.00114467	0.0620721	0.6
GO:0019253	reductive pentose-phosphate cycle	P	3	5	363	7271	0.00826446	0.000687663	over	FANhyb_icon00037348_a.1.g00001.1,FANhyb_rscf00000001.1.g00003.1,XP_004299336.1	XP_004300084.1,FANhyb_icon00037348_a.1.g00001.1,FANhyb_rscf00000001.1.g00003.1,FANhyb_rscf00001778.1.g00001.1,XP_004299336.1	0.00114467	0.0620721	0.6
GO:0006974	cellular response to DNA damage stimulus	P	6	26	363	7271	0.0165289	0.00357585	over	XP_004294179.1,XP_011459934.1,FANhyb_rscf00000014.1.g00011.1,XP_004296086.1,XP_004296683.1,XP_004287571.1	XP_004304604.1,FANhyb_icon00016107_a.1.g00001.1,FANhyb_rscf00001170.1.g00001.1,XP_004290273.1,XP_004294179.1,XP_004297005.1,XP_004297329.1,XP_004297331.1,XP_004299390.1,XP_011459934.1,FANhyb_rscf00000014.1.g00011.1,XP_004296086.1,XP_004295094.1,XP_004302321.1,XP_004304711.1,XP_004299088.1,XP_004303621.1,XP_004291683.1,XP_004294139.1,XP_004303511.1,XP_004306918.1,XP_004296683.1,FANhyb_icon00000705…	0.00145945	0.0757009	0.230769
GO:0003682	chromatin binding	F	4	11	363	7271	0.0110193	0.00151286	over	FANhyb_rscf00000173.1.g00014.1,XP_004287213.1,XP_011457729.1,FANhyb_rscf00000185.1.g00008.1	FANhyb_rscf00000284.1.g00002.1,XP_004296801.1,FANhyb_rscf00000173.1.g00014.1,XP_004287213.1,FANhyb_rscf00000175.1.g00002.1,FANhyb_rscf00000295.1.g00005.1,XP_004287219.1,XP_004288153.1,XP_011457729.1,FANhyb_rscf00000185.1.g00008.1,XP_004294099.1	0.00152386	0.0757487	0.363636
GO:0005975	carbohydrate metabolic process	P	21	210	363	7271	0.0578512	0.0288819	over	FANhyb_rscf00000034.1.g00008.1,XP_004290308.1,XP_004294168.1,FANhyb_rscf00000159.1.g00006.1,XP_004304578.1,XP_004287213.1,FANhyb_rscf00000080.1.g00002.1,FANhyb_icon00049590_a.1.g00001.1,XP_004290303.1,XP_004303022.1,XP_004306579.1,XP_004289711.1,FANhyb_rscf00000166.1.g00017.1,XP_004301060.1,FANhyb_icon00037348_a.1.g00001.1,FANhyb_rscf00000001.1.g00003.1,XP_004299336.1,FANhyb_rscf00002286.1.g00003…	FANhyb_rscf00000491.1.g00003.1,XP_004290812.1,XP_004304093.1,FANhyb_rscf00000829.1.g00004.1,FANhyb_rscf00000032.1.g00011.1,FANhyb_rscf00000482.1.g00001.1,XP_004297463.1,XP_004303908.1,FANhyb_rscf00000034.1.g00008.1,FANhyb_rscf00000688.1.g00002.1,XP_004295557.1,FANhyb_rscf00003553.1.g00001.1,XP_004307147.1,XP_011460160.1,FANhyb_rscf00002144.1.g00001.1,FANhyb_rscf00000245.1.g00002.1,FANhyb_rscf0000…	0.00177223	0.0788101	0.1
GO:0140097	catalytic activity, acting on DNA	F	5	19	363	7271	0.0137741	0.00261312	over	XP_004300454.1,XP_011458268.1,XP_004310044.1,XP_011459934.1,XP_004296683.1	XP_004287219.1,XP_004300454.1,XP_011458268.1,XP_004310044.1,XP_011459934.1,FANhyb_rscf00000087.1.g00004.1,FANhyb_rscf00000304.1.g00004.1,FANhyb_rscf00003982.1.g00001.1,XP_004308178.2,FANhyb_rscf00000422.1.g00002.1,FANhyb_rscf00001298.1.g00001.1,XP_011467315.1,XP_004296683.1,XP_004302321.1,XP_004298590.2,FANhyb_icon00000505_a.1.g00001.1,XP_004288244.1,XP_004294694.1,XP_011458673.1	0.00196195	0.0788101	0.263158
GO:0045259	proton-transporting ATP synthase complex	C	5	19	363	7271	0.0137741	0.00261312	over	YP_004286088.1,FANhyb_rscf00000045.1.g00003.1,YP_004286087.1,YP_004286108.1,FANhyb_icon00047190_a.1.g00001.1	XP_004288113.1,YP_004286088.1,YP_004286090.1,YP_004286109.1,FANhyb_icon00000899_a.1.g00001.1,FANhyb_icon00033521_a.1.g00001.1,FANhyb_rscf00000001.1.g00025.1,FANhyb_rscf00000045.1.g00003.1,XP_004299302.1,YP_004286087.1,YP_004286108.1,FANhyb_icon00047190_a.1.g00001.1,XP_004299016.1,XP_004299555.1,XP_004303839.1,XP_004290378.1,XP_004307414.1,FANhyb_rscf00004538.1.g00001.1,XP_004287522.1	0.00196195	0.0788101	0.263158
GO:0045261	proton-transporting ATP synthase complex, catalytic core F(1)	C	4	12	363	7271	0.0110193	0.00165039	over	FANhyb_icon00047190_a.1.g00001.1,FANhyb_rscf00000045.1.g00003.1,YP_004286087.1,YP_004286108.1	FANhyb_icon00047190_a.1.g00001.1,XP_004299016.1,XP_004299555.1,XP_004303839.1,FANhyb_icon00000899_a.1.g00001.1,FANhyb_icon00033521_a.1.g00001.1,FANhyb_rscf00000001.1.g00025.1,FANhyb_rscf00000045.1.g00003.1,XP_004299302.1,YP_004286087.1,YP_004286108.1,YP_004286109.1	0.0021965	0.0788101	0.333333
GO:0004386	helicase activity	F	8	48	363	7271	0.0220386	0.00660157	over	XP_004300454.1,XP_011458268.1,XP_004296683.1,XP_011459107.1,FANhyb_rscf00000291.1.g00002.1,XP_004299199.1,XP_011460181.1,XP_011460545.1	XP_004287219.1,XP_004300454.1,XP_011458268.1,XP_004296683.1,FANhyb_rscf00000293.1.g00007.1,FANhyb_rscf00000632.1.g00004.1,FANhyb_rscf00000850.1.g00004.1,FANhyb_rscf00001449.1.g00003.1,FANhyb_rscf00001598.1.g00001.1,FANhyb_rscf00002147.1.g00002.1,XP_004288547.1,XP_004291063.1,XP_004303365.1,XP_011459107.1,FANhyb_rscf00000330.1.g00004.1,XP_004299319.1,FANhyb_icon00000505_a.1.g00001.1,XP_004288244.1…	0.0023298	0.0788101	0.166667
GO:0031492	nucleosomal DNA binding	F	2	2	363	7271	0.00550964	0.000275065	over	FANhyb_rscf00000173.1.g00014.1,XP_004287213.1	FANhyb_rscf00000173.1.g00014.1,XP_004287213.1	0.00248592	0.0788101	1
GO:0016642	oxidoreductase activity, acting on the CH-NH2 group of donors, disulfide as acceptor	F	2	2	363	7271	0.00550964	0.000275065	over	FANhyb_rscf00001125.1.g00002.1,XP_004291039.1	FANhyb_rscf00001125.1.g00002.1,XP_004291039.1	0.00248592	0.0788101	1
GO:0016886	ligase activity, forming phosphoric ester bonds	F	2	2	363	7271	0.00550964	0.000275065	over	XP_011459934.1,FANhyb_rscf00000658.1.g00007.1	XP_011459934.1,FANhyb_rscf00000658.1.g00007.1	0.00248592	0.0788101	1
GO:0045430	chalcone isomerase activity	F	2	2	363	7271	0.00550964	0.000275065	over	FANhyb_icon00000880_a.1.g00001.1,XP_004307451.1	FANhyb_icon00000880_a.1.g00001.1,XP_004307451.1	0.00248592	0.0788101	1
GO:0031490	chromatin DNA binding	F	2	2	363	7271	0.00550964	0.000275065	over	FANhyb_rscf00000173.1.g00014.1,XP_004287213.1	FANhyb_rscf00000173.1.g00014.1,XP_004287213.1	0.00248592	0.0788101	1
GO:0004375	glycine dehydrogenase (decarboxylating) activity	F	2	2	363	7271	0.00550964	0.000275065	over	FANhyb_rscf00001125.1.g00002.1,XP_004291039.1	FANhyb_rscf00001125.1.g00002.1,XP_004291039.1	0.00248592	0.0788101	1
GO:0016984	ribulose-bisphosphate carboxylase activity	F	2	2	363	7271	0.00550964	0.000275065	over	FANhyb_icon00037348_a.1.g00001.1,FANhyb_rscf00000001.1.g00003.1	FANhyb_icon00037348_a.1.g00001.1,FANhyb_rscf00000001.1.g00003.1	0.00248592	0.0788101	1
GO:0015986	ATP synthesis coupled proton transport	P	5	20	363	7271	0.0137741	0.00275065	over	FANhyb_icon00047190_a.1.g00001.1,FANhyb_rscf00000045.1.g00003.1,YP_004286087.1,YP_004286088.1,YP_004286108.1	FANhyb_icon00000899_a.1.g00001.1,FANhyb_icon00033521_a.1.g00001.1,FANhyb_icon00047190_a.1.g00001.1,FANhyb_rscf00000001.1.g00025.1,FANhyb_rscf00000045.1.g00003.1,XP_004290378.1,XP_004299016.1,XP_004299302.1,XP_004299555.1,XP_004303839.1,XP_004307414.1,YP_004286087.1,YP_004286088.1,YP_004286090.1,YP_004286108.1,YP_004286109.1,FANhyb_rscf00004538.1.g00001.1,FANhyb_rscf00007379.1.g00001.1,XP_00428752…	0.0025103	0.0788101	0.25
GO:0015985	energy coupled proton transport, down electrochemical gradient	P	5	20	363	7271	0.0137741	0.00275065	over	FANhyb_icon00047190_a.1.g00001.1,FANhyb_rscf00000045.1.g00003.1,YP_004286087.1,YP_004286088.1,YP_004286108.1	FANhyb_icon00000899_a.1.g00001.1,FANhyb_icon00033521_a.1.g00001.1,FANhyb_icon00047190_a.1.g00001.1,FANhyb_rscf00000001.1.g00025.1,FANhyb_rscf00000045.1.g00003.1,XP_004290378.1,XP_004299016.1,XP_004299302.1,XP_004299555.1,XP_004303839.1,XP_004307414.1,YP_004286087.1,YP_004286088.1,YP_004286090.1,YP_004286108.1,YP_004286109.1,FANhyb_rscf00004538.1.g00001.1,FANhyb_rscf00007379.1.g00001.1,XP_00428752…	0.0025103	0.0788101	0.25
GO:0006091	generation of precursor metabolites and energy	P	13	109	363	7271	0.0358127	0.0149911	over	FANhyb_rscf00000034.1.g00008.1,FANhyb_icon00049590_a.1.g00001.1,XP_004290303.1,XP_004303022.1,XP_004306579.1,XP_004289711.1,YP_004286132.1,XP_004290445.1,XP_004300672.1,XP_004310079.1,FANhyb_icon16812173_o.1.g00001.1,YP_004286097.1,FANhyb_rscf00000416.1.g00002.1	FANhyb_rscf00000829.1.g00004.1,FANhyb_rscf00000032.1.g00011.1,FANhyb_rscf00000482.1.g00001.1,XP_004297463.1,XP_004303908.1,FANhyb_rscf00000034.1.g00008.1,FANhyb_rscf00000688.1.g00002.1,XP_004295557.1,FANhyb_icon00049590_a.1.g00001.1,FANhyb_icon00057595_a.1.g00001.1,FANhyb_rscf00000012.1.g00013.1,FANhyb_rscf00000018.1.g00017.1,FANhyb_rscf00000435.1.g00002.1,FANhyb_rscf00001066.1.g00002.1,FANhyb_rs…	0.00290167	0.0887184	0.119266
GO:0009812	flavonoid metabolic process	P	4	13	363	7271	0.0110193	0.00178792	over	FANhyb_icon00000880_a.1.g00001.1,XP_004287814.1,XP_004306542.1,XP_004307451.1	XP_004298720.1,FANhyb_icon00000078_a.1.g00001.1,FANhyb_icon00000880_a.1.g00001.1,FANhyb_rscf00006252.1.g00001.1,XP_004287814.1,XP_004298887.1,XP_004304050.2,XP_004306542.1,XP_004307451.1,XP_011467012.1,FANhyb_icon00042521_a.1.g00001.1,FANhyb_icon18346655_o.1.g00001.1,XP_004293221.1	0.003049	0.0887184	0.307692
GO:1901606	alpha-amino acid catabolic process	P	4	13	363	7271	0.0110193	0.00178792	over	FANhyb_rscf00007251.1.g00001.1,FANhyb_rscf00001125.1.g00002.1,FANhyb_rscf00003898.1.g00001.1,XP_004291039.1	FANhyb_icon00005362_a.1.g00001.1,FANhyb_rscf00007251.1.g00001.1,FANhyb_rscf00001125.1.g00002.1,FANhyb_rscf00003898.1.g00001.1,XP_004291039.1,XP_004293305.1,FANhyb_rscf00002609.1.g00001.1,XP_004294797.1,FANhyb_rscf00000079.1.g00001.1,XP_004307376.1,XP_011460752.1,XP_011465993.1,XP_004297200.1	0.003049	0.0887184	0.307692
GO:0051276	chromosome organization	P	8	51	363	7271	0.0220386	0.00701417	over	XP_004296683.1,FANhyb_rscf00000173.1.g00014.1,XP_004287213.1,XP_004292921.1,XP_004294179.1,XP_004300454.1,XP_011458268.1,FANhyb_icon00004233_a.1.g00001.1	XP_004296683.1,FANhyb_rscf00000041.1.g00009.1,XP_004300697.1,FANhyb_rscf00000068.1.g00002.1,FANhyb_rscf00000173.1.g00014.1,FANhyb_rscf00000294.1.g00011.1,XP_004287213.1,XP_004299377.1,FANhyb_rscf00000212.1.g00019.1,FANhyb_rscf00001298.1.g00001.1,XP_011467315.1,XP_004292921.1,XP_004293522.1,NP_001266969.1,XP_004306541.1,XP_004297005.1,XP_004294179.1,XP_004300168.1,FANhyb_rscf00001866.1.g00001.1,FA…	0.00345143	0.098037	0.156863
GO:0019684	photosynthesis, light reaction	P	6	31	363	7271	0.0165289	0.00426351	over	XP_004290445.1,XP_004300672.1,XP_004310079.1,FANhyb_icon16812173_o.1.g00001.1,YP_004286097.1,FANhyb_rscf00000416.1.g00002.1	XP_004287805.1,XP_004290445.1,YP_004286118.1,YP_004286119.1,YP_004286133.1,FANhyb_icon00013603_a.1.g00001.1,FANhyb_rscf00000231.1.g00002.1,FANhyb_rscf00000625.1.g00002.1,XP_004293460.1,XP_004293579.1,XP_004294267.1,XP_004299348.1,XP_004300672.1,XP_004300703.1,XP_004302636.1,XP_004310079.1,XP_011460161.1,FANhyb_icon00042330_a.1.g00001.1,FANhyb_icon16812173_o.1.g00001.1,XP_004294489.1,XP_004303913.…	0.00377994	0.104111	0.193548
GO:0044769	ATPase activity, coupled to transmembrane movement of ions, rotational mechanism	F	5	22	363	7271	0.0137741	0.00302572	over	FANhyb_rscf00000045.1.g00003.1,YP_004286087.1,YP_004286108.1,FANhyb_icon00047190_a.1.g00001.1,YP_004286088.1	FANhyb_icon00000899_a.1.g00001.1,FANhyb_icon00033521_a.1.g00001.1,FANhyb_rscf00000001.1.g00025.1,FANhyb_rscf00000045.1.g00003.1,XP_004298862.1,XP_004299302.1,XP_004302050.1,XP_004303813.1,XP_004303839.1,XP_004307846.1,YP_004286087.1,YP_004286108.1,FANhyb_icon00047190_a.1.g00001.1,XP_004299016.1,XP_004299555.1,YP_004286088.1,YP_004286090.1,YP_004286109.1,FANhyb_rscf00007379.1.g00001.1,XP_004306532…	0.00392706	0.104111	0.227273
GO:0006281	DNA repair	P	5	22	363	7271	0.0137741	0.00302572	over	XP_004296683.1,XP_004294179.1,XP_011459934.1,FANhyb_rscf00000014.1.g00011.1,XP_004296086.1	XP_004304604.1,XP_004295094.1,XP_004302321.1,XP_004304711.1,XP_004299088.1,XP_004303621.1,XP_004291683.1,XP_004294139.1,XP_004303511.1,XP_004306918.1,XP_004296683.1,FANhyb_icon00016107_a.1.g00001.1,FANhyb_rscf00001170.1.g00001.1,XP_004290273.1,XP_004294179.1,XP_004297005.1,XP_004297329.1,XP_004297331.1,XP_004299390.1,XP_011459934.1,FANhyb_rscf00000014.1.g00011.1,XP_004296086.1	0.00392706	0.104111	0.227273
GO:0009069	serine family amino acid metabolic process	P	5	23	363	7271	0.0137741	0.00316325	over	FANhyb_rscf00007251.1.g00001.1,XP_011468925.1,FANhyb_rscf00001125.1.g00002.1,FANhyb_rscf00003898.1.g00001.1,XP_004291039.1	FANhyb_icon00005362_a.1.g00001.1,FANhyb_rscf00007251.1.g00001.1,FANhyb_rscf00000329.1.g00011.1,XP_004299115.1,XP_004302011.1,XP_004306760.1,FANhyb_icon00033101_a.1.g00001.1,FANhyb_rscf00003174.1.g00001.1,XP_004296982.1,XP_011459019.1,XP_011468925.1,FANhyb_rscf00001125.1.g00002.1,FANhyb_rscf00003898.1.g00001.1,XP_004291039.1,XP_004293305.1,FANhyb_rscf00005246.1.g00001.1,FANhyb_rscf00001583.1.g0000…	0.00481608	0.122246	0.217391
GO:0009522	photosystem I	C	5	23	363	7271	0.0137741	0.00316325	over	XP_004302896.1,FANhyb_icon16812173_o.1.g00001.1,FANhyb_rscf00001375.1.g00001.1,XP_004300672.1,XP_004310079.1	FANhyb_rscf00000199.1.g00016.1,XP_004302156.1,XP_004302896.1,FANhyb_rscf00000131.1.g00004.1,FANhyb_rscf00003704.1.g00001.1,FANhyb_icon00013603_a.1.g00001.1,FANhyb_icon16812173_o.1.g00001.1,FANhyb_rscf00000001.1.g00005.1,FANhyb_rscf00000231.1.g00002.1,FANhyb_rscf00000625.1.g00002.1,FANhyb_rscf00001155.1.g00005.1,FANhyb_rscf00001375.1.g00001.1,XP_004293460.1,XP_004293579.1,XP_004294267.1,XP_0042944…	0.00481608	0.122246	0.217391
GO:0044434	chloroplast part	C	18	185	363	7271	0.0495868	0.0254435	over	FANhyb_rscf00000420.1.g00006.1,XP_004290445.1,XP_004307637.1,XP_011459397.1,FANhyb_icon16812173_o.1.g00001.1,FANhyb_rscf00000416.1.g00002.1,XP_004299336.1,XP_004300672.1,XP_004310079.1,YP_004286087.1,YP_004286088.1,YP_004286097.1,YP_004286108.1,YP_004286132.1,FANhyb_rscf00005365.1.g00001.1,XP_004291571.1,FANhyb_rscf00000031.1.g00016.1,XP_004297634.1	FANhyb_icon00008211_a.1.g00001.1,FANhyb_icon00021712_a.1.g00001.1,FANhyb_rscf00000128.1.g00004.1,FANhyb_rscf00000210.1.g00002.1,FANhyb_rscf00000420.1.g00006.1,FANhyb_rscf00000742.1.g00006.1,FANhyb_rscf00000922.1.g00004.1,FANhyb_rscf00002899.1.g00002.1,XP_004289801.1,XP_004290445.1,XP_004294664.1,XP_004298290.1,XP_004299673.1,XP_004302895.1,XP_004307474.1,XP_004307637.1,XP_004309830.1,XP_011459397…	0.00493524	0.122661	0.0972973
GO:0046034	ATP metabolic process	P	9	66	363	7271	0.0247934	0.00907716	over	FANhyb_icon00049590_a.1.g00001.1,XP_004290303.1,XP_004303022.1,XP_004306579.1,FANhyb_icon00047190_a.1.g00001.1,FANhyb_rscf00000045.1.g00003.1,YP_004286087.1,YP_004286088.1,YP_004286108.1	FANhyb_icon00049590_a.1.g00001.1,FANhyb_icon00057595_a.1.g00001.1,FANhyb_rscf00000012.1.g00013.1,FANhyb_rscf00000018.1.g00017.1,FANhyb_rscf00000435.1.g00002.1,FANhyb_rscf00001066.1.g00002.1,FANhyb_rscf00001285.1.g00004.1,FANhyb_rscf00001420.1.g00002.1,FANhyb_rscf00001778.1.g00001.1,XP_004287480.1,XP_004290303.1,XP_004291365.1,XP_004291883.1,XP_004293419.1,XP_004294938.1,XP_004297699.1,XP_00429902…	0.0051802	0.126122	0.136364
GO:0006139	nucleobase-containing compound metabolic process	P	41	548	363	7271	0.112948	0.0753679	over	FANhyb_rscf00000291.1.g00002.1,XP_004299199.1,XP_011460181.1,XP_011460545.1,XP_004310044.1,XP_004299114.1,FANhyb_rscf00000658.1.g00007.1,XP_004300291.1,XP_004296683.1,FANhyb_icon00049590_a.1.g00001.1,XP_004290303.1,XP_004303022.1,XP_004306579.1,XP_004299336.1,XP_011459170.1,XP_004300170.1,FANhyb_rscf00001124.1.g00002.1,XP_004287571.1,XP_004300454.1,XP_011458268.1,XP_004294179.1,XP_011459934.1,FAN…	FANhyb_rscf00000038.1.g00019.1,FANhyb_rscf00000066.1.g00009.1,FANhyb_rscf00000291.1.g00002.1,FANhyb_rscf00000424.1.g00004.1,XP_004288327.1,XP_004289559.1,XP_004289753.1,XP_004298747.1,XP_004299199.1,XP_004300869.1,XP_011460181.1,XP_011460545.1,FANhyb_icon00026897_a.1.g00001.1,FANhyb_rscf00001056.1.g00002.1,XP_004289901.1,XP_004310044.1,XP_004300457.1,XP_004300289.1,XP_004288254.1,FANhyb_rscf00000…	0.00540921	0.128939	0.0748175
GO:0003678	DNA helicase activity	F	3	8	363	7271	0.00826446	0.00110026	over	XP_004296683.1,XP_004300454.1,XP_011458268.1	XP_004296683.1,FANhyb_icon00000505_a.1.g00001.1,XP_004288244.1,XP_004294694.1,XP_011458673.1,XP_004287219.1,XP_004300454.1,XP_011458268.1	0.00572689	0.128939	0.375
GO:0009205	purine ribonucleoside triphosphate metabolic process	P	9	67	363	7271	0.0247934	0.00921469	over	FANhyb_icon00049590_a.1.g00001.1,XP_004290303.1,XP_004303022.1,XP_004306579.1,FANhyb_icon00047190_a.1.g00001.1,FANhyb_rscf00000045.1.g00003.1,YP_004286087.1,YP_004286088.1,YP_004286108.1	FANhyb_icon00049590_a.1.g00001.1,FANhyb_icon00057595_a.1.g00001.1,FANhyb_rscf00000012.1.g00013.1,FANhyb_rscf00000018.1.g00017.1,FANhyb_rscf00000435.1.g00002.1,FANhyb_rscf00001066.1.g00002.1,FANhyb_rscf00001285.1.g00004.1,FANhyb_rscf00001420.1.g00002.1,FANhyb_rscf00001778.1.g00001.1,XP_004287480.1,XP_004290303.1,XP_004291365.1,XP_004291883.1,XP_004293419.1,XP_004294938.1,XP_004297699.1,XP_00429902…	0.00572824	0.128939	0.134328
GO:0009144	purine nucleoside triphosphate metabolic process	P	9	67	363	7271	0.0247934	0.00921469	over	FANhyb_icon00049590_a.1.g00001.1,XP_004290303.1,XP_004303022.1,XP_004306579.1,FANhyb_icon00047190_a.1.g00001.1,FANhyb_rscf00000045.1.g00003.1,YP_004286087.1,YP_004286088.1,YP_004286108.1	FANhyb_icon00049590_a.1.g00001.1,FANhyb_icon00057595_a.1.g00001.1,FANhyb_rscf00000012.1.g00013.1,FANhyb_rscf00000018.1.g00017.1,FANhyb_rscf00000435.1.g00002.1,FANhyb_rscf00001066.1.g00002.1,FANhyb_rscf00001285.1.g00004.1,FANhyb_rscf00001420.1.g00002.1,FANhyb_rscf00001778.1.g00001.1,XP_004287480.1,XP_004290303.1,XP_004291365.1,XP_004291883.1,XP_004293419.1,XP_004294938.1,XP_004297699.1,XP_00429902…	0.00572824	0.128939	0.134328
GO:0006725	cellular aromatic compound metabolic process	P	45	619	363	7271	0.123967	0.0851327	over	FANhyb_rscf00000291.1.g00002.1,XP_004299199.1,XP_011460181.1,XP_011460545.1,XP_004310044.1,XP_004299114.1,FANhyb_rscf00000658.1.g00007.1,XP_004300291.1,XP_004296683.1,FANhyb_icon00049590_a.1.g00001.1,XP_004290303.1,XP_004303022.1,XP_004306579.1,XP_004299336.1,XP_011459170.1,XP_004300170.1,FANhyb_rscf00001124.1.g00002.1,XP_004287571.1,XP_004300454.1,XP_011458268.1,XP_004294179.1,XP_011459934.1,FAN…	FANhyb_rscf00000038.1.g00019.1,FANhyb_rscf00000066.1.g00009.1,FANhyb_rscf00000291.1.g00002.1,FANhyb_rscf00000424.1.g00004.1,XP_004288327.1,XP_004289559.1,XP_004289753.1,XP_004298747.1,XP_004299199.1,XP_004300869.1,XP_011460181.1,XP_011460545.1,FANhyb_icon00026897_a.1.g00001.1,FANhyb_rscf00001056.1.g00002.1,XP_004289901.1,XP_004310044.1,FANhyb_rscf00000583.1.g00005.1,XP_004299961.1,XP_011460636.1,…	0.00610817	0.133706	0.0726979
GO:0009161	ribonucleoside monophosphate metabolic process	P	10	80	363	7271	0.0275482	0.0110026	over	FANhyb_icon00049590_a.1.g00001.1,XP_004290303.1,XP_004303022.1,XP_004306579.1,XP_004300170.1,FANhyb_icon00047190_a.1.g00001.1,FANhyb_rscf00000045.1.g00003.1,YP_004286087.1,YP_004286088.1,YP_004286108.1	FANhyb_icon00049590_a.1.g00001.1,FANhyb_icon00057595_a.1.g00001.1,FANhyb_rscf00000012.1.g00013.1,FANhyb_rscf00000018.1.g00017.1,FANhyb_rscf00000435.1.g00002.1,FANhyb_rscf00001066.1.g00002.1,FANhyb_rscf00001285.1.g00004.1,FANhyb_rscf00001420.1.g00002.1,FANhyb_rscf00001778.1.g00001.1,XP_004287480.1,XP_004290303.1,XP_004291365.1,XP_004291883.1,XP_004293419.1,XP_004294938.1,XP_004297699.1,XP_00429902…	0.00616415	0.133706	0.125
GO:0044435	plastid part	C	18	190	363	7271	0.0495868	0.0261312	over	FANhyb_rscf00000031.1.g00016.1,XP_004290445.1,XP_004297634.1,FANhyb_icon16812173_o.1.g00001.1,FANhyb_rscf00000416.1.g00002.1,FANhyb_rscf00005365.1.g00001.1,XP_004291571.1,FANhyb_rscf00000420.1.g00006.1,XP_004307637.1,XP_011459397.1,XP_004299336.1,XP_004300672.1,XP_004310079.1,YP_004286087.1,YP_004286088.1,YP_004286097.1,YP_004286108.1,YP_004286132.1	FANhyb_rscf00003704.1.g00001.1,XP_004297331.1,FANhyb_rscf00000031.1.g00016.1,XP_004290445.1,XP_004291778.1,XP_004297634.1,XP_011459596.1,FANhyb_rscf00001033.1.g00001.1,XP_004300076.1,FANhyb_rscf00000032.1.g00011.1,XP_004297463.1,XP_004308130.1,YP_004286117.1,YP_004286118.1,FANhyb_rscf00000360.1.g00001.1,FANhyb_icon00003107_a.1.g00001.1,FANhyb_rscf00000130.1.g00005.1,FANhyb_rscf00000243.1.g00006.1…	0.0065028	0.138533	0.0947368
GO:0009123	nucleoside monophosphate metabolic process	P	10	81	363	7271	0.0275482	0.0111401	over	FANhyb_icon00049590_a.1.g00001.1,XP_004290303.1,XP_004303022.1,XP_004306579.1,XP_004300170.1,FANhyb_icon00047190_a.1.g00001.1,FANhyb_rscf00000045.1.g00003.1,YP_004286087.1,YP_004286088.1,YP_004286108.1	FANhyb_icon00049590_a.1.g00001.1,FANhyb_icon00057595_a.1.g00001.1,FANhyb_rscf00000012.1.g00013.1,FANhyb_rscf00000018.1.g00017.1,FANhyb_rscf00000435.1.g00002.1,FANhyb_rscf00001066.1.g00002.1,FANhyb_rscf00001285.1.g00004.1,FANhyb_rscf00001420.1.g00002.1,FANhyb_rscf00001778.1.g00001.1,XP_004287480.1,XP_004290303.1,XP_004291365.1,XP_004291883.1,XP_004293419.1,XP_004294938.1,XP_004297699.1,XP_00429902…	0.00672964	0.13875	0.123457
GO:0009063	cellular amino acid catabolic process	P	4	16	363	7271	0.0110193	0.00220052	over	FANhyb_rscf00007251.1.g00001.1,FANhyb_rscf00001125.1.g00002.1,FANhyb_rscf00003898.1.g00001.1,XP_004291039.1	FANhyb_icon00005362_a.1.g00001.1,FANhyb_rscf00007251.1.g00001.1,FANhyb_rscf00001125.1.g00002.1,FANhyb_rscf00003898.1.g00001.1,XP_004291039.1,XP_004293305.1,FANhyb_rscf00002609.1.g00001.1,XP_004294797.1,FANhyb_rscf00000079.1.g00001.1,XP_004307376.1,XP_011460752.1,XP_011465993.1,FANhyb_rscf00001078.1.g00005.1,FANhyb_icon00000299_a.1.g00001.1,XP_004293797.1,XP_004297200.1	0.00689101	0.13875	0.25
GO:0006754	ATP biosynthetic process	P	5	25	363	7271	0.0137741	0.00343832	over	FANhyb_icon00047190_a.1.g00001.1,FANhyb_rscf00000045.1.g00003.1,YP_004286087.1,YP_004286088.1,YP_004286108.1	FANhyb_icon00000899_a.1.g00001.1,FANhyb_icon00033521_a.1.g00001.1,FANhyb_icon00047190_a.1.g00001.1,FANhyb_rscf00000001.1.g00025.1,FANhyb_rscf00000045.1.g00003.1,XP_004290378.1,XP_004299016.1,XP_004299302.1,XP_004299555.1,XP_004303839.1,XP_004307414.1,YP_004286087.1,YP_004286088.1,YP_004286090.1,YP_004286108.1,YP_004286109.1,FANhyb_rscf00004538.1.g00001.1,FANhyb_rscf00007379.1.g00001.1,XP_00428752…	0.00700609	0.13875	0.2
GO:0042555	MCM complex	C	2	3	363	7271	0.00550964	0.000412598	over	XP_004300454.1,XP_011458268.1	XP_004287219.1,XP_004300454.1,XP_011458268.1	0.00721084	0.13875	0.666667
GO:0004618	phosphoglycerate kinase activity	F	2	3	363	7271	0.00550964	0.000412598	over	FANhyb_icon00049590_a.1.g00001.1,XP_004306579.1	FANhyb_icon00049590_a.1.g00001.1,XP_004306579.1,XP_011468861.1	0.00721084	0.13875	0.666667
GO:0006270	DNA replication initiation	P	2	3	363	7271	0.00550964	0.000412598	over	XP_004300454.1,XP_011458268.1	XP_004287219.1,XP_004300454.1,XP_011458268.1	0.00721084	0.13875	0.666667
GO:0055114	oxidation-reduction process	P	29	362	363	7271	0.0798898	0.0497868	over	FANhyb_rscf00000034.1.g00008.1,XP_004289711.1,YP_004286132.1,XP_004290445.1,YP_004286097.1,FANhyb_rscf00000416.1.g00002.1,FANhyb_icon00037348_a.1.g00001.1,FANhyb_icon16846536_o.1.g00001.1,FANhyb_rscf00000001.1.g00003.1,FANhyb_rscf00000027.1.g00001.1,FANhyb_rscf00000159.1.g00006.1,FANhyb_rscf00000482.1.g00003.1,FANhyb_rscf00000962.1.g00002.1,FANhyb_rscf00001125.1.g00002.1,FANhyb_rscf00001465.1.g00…	FANhyb_rscf00000829.1.g00004.1,FANhyb_rscf00000032.1.g00011.1,FANhyb_rscf00000482.1.g00001.1,XP_004297463.1,XP_004303908.1,FANhyb_rscf00000034.1.g00008.1,FANhyb_rscf00000688.1.g00002.1,XP_004295557.1,FANhyb_rscf00000605.1.g00001.1,FANhyb_rscf00000245.1.g00012.1,FANhyb_rscf00000250.1.g00001.1,FANhyb_rscf00000286.1.g00003.1,FANhyb_rscf00000368.1.g00001.1,FANhyb_rscf00000711.1.g00006.1,FANhyb_rscf00…	0.00752663	0.142528	0.0801105
GO:0046483	heterocycle metabolic process	P	44	611	363	7271	0.121212	0.0840325	over	FANhyb_rscf00000291.1.g00002.1,XP_004299199.1,XP_011460181.1,XP_011460545.1,XP_004310044.1,XP_004299114.1,FANhyb_rscf00000658.1.g00007.1,XP_004300291.1,XP_004296683.1,FANhyb_icon00049590_a.1.g00001.1,XP_004290303.1,XP_004303022.1,XP_004306579.1,XP_004299336.1,XP_011459170.1,XP_004300170.1,FANhyb_rscf00001124.1.g00002.1,XP_004287571.1,XP_004300454.1,XP_011458268.1,XP_004294179.1,XP_011459934.1,FAN…	FANhyb_rscf00000038.1.g00019.1,FANhyb_rscf00000066.1.g00009.1,FANhyb_rscf00000291.1.g00002.1,FANhyb_rscf00000424.1.g00004.1,XP_004288327.1,XP_004289559.1,XP_004289753.1,XP_004298747.1,XP_004299199.1,XP_004300869.1,XP_011460181.1,XP_011460545.1,FANhyb_icon00026897_a.1.g00001.1,FANhyb_rscf00001056.1.g00002.1,XP_004289901.1,XP_004310044.1,FANhyb_rscf00000583.1.g00005.1,XP_004299961.1,XP_011460636.1,…	0.00789223	0.146085	0.0720131
GO:0033554	cellular response to stress	P	7	47	363	7271	0.0192837	0.00646404	over	XP_004294179.1,XP_011459934.1,FANhyb_rscf00000014.1.g00011.1,XP_004296086.1,XP_004296683.1,XP_004287571.1,XP_004288411.1	FANhyb_rscf00002323.1.g00001.1,XP_004304604.1,FANhyb_icon00016107_a.1.g00001.1,FANhyb_rscf00001170.1.g00001.1,XP_004290273.1,XP_004294179.1,XP_004297005.1,XP_004297329.1,XP_004297331.1,XP_004299390.1,XP_011459934.1,FANhyb_rscf00000014.1.g00011.1,XP_004296086.1,XP_004295094.1,XP_004302321.1,XP_004304711.1,XP_004299088.1,XP_004303621.1,XP_004291683.1,XP_004294139.1,XP_004303511.1,XP_004306918.1,XP_…	0.00815698	0.146085	0.148936
GO:0090558	plant epidermis development	P	3	9	363	7271	0.00826446	0.00123779	over	FANhyb_rscf00002286.1.g00003.1,XP_004302648.1,XP_004308064.1	XP_004307911.1,FANhyb_rscf00002286.1.g00003.1,XP_004299258.2,XP_004310002.1,XP_004289868.1,XP_004302648.1,XP_004289860.1,XP_004306760.1,XP_004308064.1	0.00827522	0.146085	0.333333
GO:0009145	purine nucleoside triphosphate biosynthetic process	P	5	26	363	7271	0.0137741	0.00357585	over	FANhyb_icon00047190_a.1.g00001.1,FANhyb_rscf00000045.1.g00003.1,YP_004286087.1,YP_004286088.1,YP_004286108.1	FANhyb_rscf00000782.1.g00005.1,FANhyb_rscf00000059.1.g00014.1,XP_004291218.1,XP_004296457.1,XP_004299601.1,XP_011467496.1,FANhyb_icon00000899_a.1.g00001.1,FANhyb_icon00033521_a.1.g00001.1,FANhyb_icon00047190_a.1.g00001.1,FANhyb_rscf00000001.1.g00025.1,FANhyb_rscf00000045.1.g00003.1,XP_004290378.1,XP_004299016.1,XP_004299302.1,XP_004299555.1,XP_004303839.1,XP_004307414.1,YP_004286087.1,YP_00428608…	0.00832671	0.146085	0.192308
GO:0009206	purine ribonucleoside triphosphate biosynthetic process	P	5	26	363	7271	0.0137741	0.00357585	over	FANhyb_icon00047190_a.1.g00001.1,FANhyb_rscf00000045.1.g00003.1,YP_004286087.1,YP_004286088.1,YP_004286108.1	FANhyb_rscf00000782.1.g00005.1,FANhyb_rscf00000059.1.g00014.1,XP_004291218.1,XP_004296457.1,XP_004299601.1,XP_011467496.1,FANhyb_icon00000899_a.1.g00001.1,FANhyb_icon00033521_a.1.g00001.1,FANhyb_icon00047190_a.1.g00001.1,FANhyb_rscf00000001.1.g00025.1,FANhyb_rscf00000045.1.g00003.1,XP_004290378.1,XP_004299016.1,XP_004299302.1,XP_004299555.1,XP_004303839.1,XP_004307414.1,YP_004286087.1,YP_00428608…	0.00832671	0.146085	0.192308
GO:0044282	small molecule catabolic process	P	6	37	363	7271	0.0165289	0.00508871	over	FANhyb_rscf00007251.1.g00001.1,XP_004287213.1,FANhyb_rscf00001125.1.g00002.1,FANhyb_rscf00003898.1.g00001.1,XP_004291039.1,FANhyb_rscf00000080.1.g00002.1	FANhyb_icon00005362_a.1.g00001.1,FANhyb_rscf00007251.1.g00001.1,FANhyb_rscf00001285.1.g00004.1,XP_004287213.1,XP_004302499.1,FANhyb_rscf00001125.1.g00002.1,FANhyb_rscf00003898.1.g00001.1,XP_004291039.1,XP_004293305.1,FANhyb_rscf00002609.1.g00001.1,XP_004294797.1,FANhyb_rscf00000079.1.g00001.1,XP_004307376.1,XP_011460752.1,XP_011465993.1,FANhyb_icon00000953_a.1.g00001.1,FANhyb_rscf00001842.1.g0000…	0.0092802	0.160453	0.162162
GO:0044427	chromosomal part	C	5	27	363	7271	0.0137741	0.00371338	over	FANhyb_rscf00000173.1.g00014.1,XP_004287213.1,XP_011461273.1,XP_004296683.1,XP_004294179.1	FANhyb_rscf00000890.1.g00004.1,XP_004288153.1,FANhyb_rscf00000173.1.g00014.1,FANhyb_rscf00000294.1.g00011.1,FANhyb_rscf00000295.1.g00005.1,FANhyb_rscf00000686.1.g00005.1,FANhyb_rscf00006857.1.g00001.1,XP_004287213.1,XP_004287377.1,XP_004302471.1,XP_004302773.1,XP_004309659.1,XP_011461273.1,XP_004307722.1,XP_004291151.1,XP_004296683.1,XP_004296851.1,XP_004290531.1,XP_004287513.1,XP_004299193.1,XP_…	0.00981033	0.167196	0.185185
GO:0016051	carbohydrate biosynthetic process	P	7	49	363	7271	0.0192837	0.0067391	over	XP_004294168.1,FANhyb_rscf00000080.1.g00002.1,FANhyb_rscf00000166.1.g00017.1,FANhyb_icon00037348_a.1.g00001.1,FANhyb_rscf00000001.1.g00003.1,XP_004299336.1,FANhyb_rscf00002286.1.g00003.1	FANhyb_rscf00000032.1.g00011.1,FANhyb_rscf00000482.1.g00001.1,XP_004297463.1,XP_004303908.1,FANhyb_rscf00002144.1.g00001.1,FANhyb_rscf00000430.1.g00004.1,XP_004293972.1,XP_004294168.1,XP_004297647.1,XP_011463160.1,FANhyb_rscf00000285.1.g00010.1,FANhyb_rscf00000080.1.g00002.1,XP_004288224.1,XP_004293375.1,XP_011468794.1,XP_004288307.1,XP_004291883.1,FANhyb_rscf00000166.1.g00017.1,XP_004289659.1,FA…	0.0102328	0.168152	0.142857
GO:0009536	plastid	C	32	420	363	7271	0.0881543	0.0577637	over	FANhyb_icon00000422_a.1.g00001.1,FANhyb_icon00037348_a.1.g00001.1,FANhyb_rscf00000001.1.g00003.1,FANhyb_rscf00000069.1.g00003.1,FANhyb_rscf00001046.1.g00002.1,XP_004294359.1,XP_004300037.1,XP_004300170.1,XP_004308926.1,YP_004286140.1,FANhyb_rscf00000031.1.g00016.1,XP_004297634.1,XP_004290445.1,FANhyb_rscf00000420.1.g00006.1,XP_004307637.1,XP_011459397.1,FANhyb_icon16812173_o.1.g00001.1,FANhyb_rsc…	FANhyb_icon00002640_a.1.g00001.1,FANhyb_rscf00000439.1.g00010.1,FANhyb_icon00000422_a.1.g00001.1,FANhyb_icon00000953_a.1.g00001.1,FANhyb_icon00001817_a.1.g00001.1,FANhyb_icon00003344_a.1.g00001.1,FANhyb_icon00006485_a.1.g00001.1,FANhyb_icon00009950_a.1.g00001.1,FANhyb_icon00014112_a.1.g00001.1,FANhyb_icon00037348_a.1.g00001.1,FANhyb_icon18183999_o.1.g00001.1,FANhyb_rscf00000001.1.g00003.1,FANhyb_…	0.0104797	0.168152	0.0761905
GO:0009156	ribonucleoside monophosphate biosynthetic process	P	6	38	363	7271	0.0165289	0.00522624	over	XP_004300170.1,FANhyb_icon00047190_a.1.g00001.1,FANhyb_rscf00000045.1.g00003.1,YP_004286087.1,YP_004286088.1,YP_004286108.1	FANhyb_rscf00005528.1.g00001.1,XP_004304443.1,XP_004307377.1,XP_011459658.1,FANhyb_rscf00000783.1.g00004.1,XP_004300886.2,FANhyb_icon00003290_a.1.g00001.1,XP_004301174.1,FANhyb_rscf00000447.1.g00007.1,XP_004300170.1,FANhyb_rscf00000059.1.g00014.1,XP_004291218.1,XP_004296457.1,XP_004299601.1,XP_011467496.1,FANhyb_icon00000899_a.1.g00001.1,FANhyb_icon00033521_a.1.g00001.1,FANhyb_icon00047190_a.1.g0…	0.0105694	0.168152	0.157895
GO:0019693	ribose phosphate metabolic process	P	11	100	363	7271	0.030303	0.0137533	over	FANhyb_icon00049590_a.1.g00001.1,XP_004290303.1,XP_004303022.1,XP_004306579.1,XP_004299336.1,XP_004300170.1,FANhyb_icon00047190_a.1.g00001.1,FANhyb_rscf00000045.1.g00003.1,YP_004286087.1,YP_004286088.1,YP_004286108.1	FANhyb_icon00049590_a.1.g00001.1,FANhyb_icon00057595_a.1.g00001.1,FANhyb_rscf00000012.1.g00013.1,FANhyb_rscf00000018.1.g00017.1,FANhyb_rscf00000435.1.g00002.1,FANhyb_rscf00001066.1.g00002.1,FANhyb_rscf00001285.1.g00004.1,FANhyb_rscf00001420.1.g00002.1,FANhyb_rscf00001778.1.g00001.1,XP_004287480.1,XP_004290303.1,XP_004291365.1,XP_004291883.1,XP_004293419.1,XP_004294938.1,XP_004297699.1,XP_00429902…	0.0108103	0.168152	0.11
GO:0003824	catalytic activity	F	138	2351	363	7271	0.380165	0.323339	over	FANhyb_icon00000422_a.1.g00001.1,FANhyb_rscf00000654.1.g00006.1,XP_011461303.1,FANhyb_rscf00000045.1.g00003.1,YP_004286087.1,YP_004286108.1,XP_004298793.1,XP_004300454.1,XP_011458268.1,FANhyb_icon00000525_a.1.g00001.1,XP_004294168.1,FANhyb_rscf00006771.1.g00001.1,XP_004310044.1,XP_011459934.1,FANhyb_icon00047190_a.1.g00001.1,YP_004286088.1,FANhyb_rscf00000658.1.g00007.1,XP_011459170.1,XP_00429668…	FANhyb_icon00014530_a.1.g00001.1,FANhyb_rscf00000036.1.g00025.1,FANhyb_rscf00003450.1.g00001.1,XP_004302250.1,XP_004304072.1,FANhyb_icon00000422_a.1.g00001.1,FANhyb_icon00001087_a.1.g00001.1,FANhyb_rscf00000001.1.g00002.1,FANhyb_rscf00000047.1.g00012.1,FANhyb_rscf00000097.1.g00011.1,FANhyb_rscf00000210.1.g00002.1,FANhyb_rscf00000389.1.g00006.1,FANhyb_rscf00001078.1.g00005.1,FANhyb_rscf00002609.1.…	0.0109106	0.168152	0.0586984
GO:0009199	ribonucleoside triphosphate metabolic process	P	9	74	363	7271	0.0247934	0.0101774	over	FANhyb_icon00049590_a.1.g00001.1,XP_004290303.1,XP_004303022.1,XP_004306579.1,FANhyb_icon00047190_a.1.g00001.1,FANhyb_rscf00000045.1.g00003.1,YP_004286087.1,YP_004286088.1,YP_004286108.1	FANhyb_icon00049590_a.1.g00001.1,FANhyb_icon00057595_a.1.g00001.1,FANhyb_rscf00000012.1.g00013.1,FANhyb_rscf00000018.1.g00017.1,FANhyb_rscf00000435.1.g00002.1,FANhyb_rscf00001066.1.g00002.1,FANhyb_rscf00001285.1.g00004.1,FANhyb_rscf00001420.1.g00002.1,FANhyb_rscf00001778.1.g00001.1,XP_004287480.1,XP_004290303.1,XP_004291365.1,XP_004291883.1,XP_004293419.1,XP_004294938.1,XP_004297699.1,XP_00429902…	0.0109142	0.168152	0.121622
GO:0016638	oxidoreductase activity, acting on the CH-NH2 group of donors	F	3	10	363	7271	0.00826446	0.00137533	over	FANhyb_rscf00001125.1.g00002.1,XP_004291039.1,FANhyb_rscf00001465.1.g00003.1	XP_004289827.1,FANhyb_rscf00001125.1.g00002.1,XP_004291039.1,FANhyb_rscf00000577.1.g00005.1,FANhyb_rscf00001465.1.g00003.1,XP_004303588.1,FANhyb_rscf00000086.1.g00005.1,FANhyb_rscf00001394.1.g00002.1,XP_004307767.1,XP_011464635.1	0.0113892	0.168152	0.3
GO:0032392	DNA geometric change	P	3	10	363	7271	0.00826446	0.00137533	over	XP_004296683.1,XP_004300454.1,XP_011458268.1	FANhyb_rscf00001298.1.g00001.1,XP_011467315.1,FANhyb_icon00000505_a.1.g00001.1,XP_004287219.1,XP_004288244.1,XP_004294694.1,XP_004296683.1,XP_004300454.1,XP_011458268.1,XP_011458673.1	0.0113892	0.168152	0.3
GO:0032508	DNA duplex unwinding	P	3	10	363	7271	0.00826446	0.00137533	over	XP_004296683.1,XP_004300454.1,XP_011458268.1	FANhyb_rscf00001298.1.g00001.1,XP_011467315.1,FANhyb_icon00000505_a.1.g00001.1,XP_004287219.1,XP_004288244.1,XP_004294694.1,XP_004296683.1,XP_004300454.1,XP_011458268.1,XP_011458673.1	0.0113892	0.168152	0.3
GO:1901360	organic cyclic compound metabolic process	P	45	642	363	7271	0.123967	0.088296	over	FANhyb_rscf00000291.1.g00002.1,XP_004299199.1,XP_011460181.1,XP_011460545.1,XP_004310044.1,XP_004299114.1,FANhyb_rscf00000658.1.g00007.1,XP_004300291.1,XP_004296683.1,FANhyb_icon00049590_a.1.g00001.1,XP_004290303.1,XP_004303022.1,XP_004306579.1,XP_004299336.1,XP_011459170.1,XP_004300170.1,FANhyb_rscf00001124.1.g00002.1,XP_004287571.1,XP_004300454.1,XP_011458268.1,XP_004294179.1,XP_011459934.1,FAN…	FANhyb_rscf00000038.1.g00019.1,FANhyb_rscf00000066.1.g00009.1,FANhyb_rscf00000291.1.g00002.1,FANhyb_rscf00000424.1.g00004.1,XP_004288327.1,XP_004289559.1,XP_004289753.1,XP_004298747.1,XP_004299199.1,XP_004300869.1,XP_011460181.1,XP_011460545.1,FANhyb_icon00026897_a.1.g00001.1,FANhyb_rscf00001056.1.g00002.1,XP_004289901.1,XP_004310044.1,FANhyb_rscf00000583.1.g00005.1,XP_004299961.1,XP_011460636.1,…	0.0115498	0.168152	0.0700935
GO:0009141	nucleoside triphosphate metabolic process	P	9	75	363	7271	0.0247934	0.0103149	over	FANhyb_icon00049590_a.1.g00001.1,XP_004290303.1,XP_004303022.1,XP_004306579.1,FANhyb_icon00047190_a.1.g00001.1,FANhyb_rscf00000045.1.g00003.1,YP_004286087.1,YP_004286088.1,YP_004286108.1	FANhyb_icon00049590_a.1.g00001.1,FANhyb_icon00057595_a.1.g00001.1,FANhyb_rscf00000012.1.g00013.1,FANhyb_rscf00000018.1.g00017.1,FANhyb_rscf00000435.1.g00002.1,FANhyb_rscf00001066.1.g00002.1,FANhyb_rscf00001285.1.g00004.1,FANhyb_rscf00001420.1.g00002.1,FANhyb_rscf00001778.1.g00001.1,XP_004287480.1,XP_004290303.1,XP_004291365.1,XP_004291883.1,XP_004293419.1,XP_004294938.1,XP_004297699.1,XP_00429902…	0.011875	0.168152	0.12
GO:0009628	response to abiotic stimulus	P	9	75	363	7271	0.0247934	0.0103149	over	FANhyb_rscf00000194.1.g00006.1,FANhyb_rscf00002286.1.g00003.1,FANhyb_rscf00000080.1.g00002.1,XP_004290308.1,XP_011461303.1,XP_004302648.1,FANhyb_rscf00000416.1.g00002.1,XP_004296683.1,XP_011460327.1	FANhyb_rscf00002323.1.g00001.1,FANhyb_icon00001403_a.1.g00001.1,XP_004288260.1,XP_004290160.1,XP_004307658.1,XP_011460622.1,FANhyb_rscf00000194.1.g00006.1,XP_004290068.1,FANhyb_rscf00007339.1.g00001.1,XP_004287193.1,FANhyb_rscf00000687.1.g00007.1,FANhyb_rscf00005576.1.g00002.1,XP_004306728.1,FANhyb_rscf00000013.1.g00027.1,FANhyb_rscf00000389.1.g00006.1,FANhyb_rscf00002286.1.g00003.1,XP_004289860.…	0.011875	0.168152	0.12
GO:0048731	system development	P	10	88	363	7271	0.0275482	0.0121029	over	FANhyb_rscf00005365.1.g00001.1,XP_004291571.1,FANhyb_rscf00001465.1.g00003.1,FANhyb_rscf00001426.1.g00001.1,FANhyb_rscf00002286.1.g00003.1,XP_004302648.1,XP_004299199.1,XP_004290308.1,XP_004299114.1,XP_011460327.1	FANhyb_rscf00000769.1.g00004.1,FANhyb_rscf00000483.1.g00006.1,FANhyb_rscf00005365.1.g00001.1,XP_004288328.1,XP_004290039.1,XP_004291571.1,XP_004302529.1,XP_004302546.1,XP_004306541.1,XP_004306981.1,XP_004307223.1,XP_011457715.1,FANhyb_rscf00001465.1.g00003.1,XP_004306760.1,FANhyb_icon00000953_a.1.g00001.1,FANhyb_rscf00000005.1.g00042.1,FANhyb_rscf00000260.1.g00005.1,FANhyb_rscf00002966.1.g00002.1…	0.0118924	0.168152	0.113636
GO:0009259	ribonucleotide metabolic process	P	10	88	363	7271	0.0275482	0.0121029	over	FANhyb_icon00049590_a.1.g00001.1,XP_004290303.1,XP_004303022.1,XP_004306579.1,XP_004300170.1,FANhyb_icon00047190_a.1.g00001.1,FANhyb_rscf00000045.1.g00003.1,YP_004286087.1,YP_004286088.1,YP_004286108.1	FANhyb_icon00049590_a.1.g00001.1,FANhyb_icon00057595_a.1.g00001.1,FANhyb_rscf00000012.1.g00013.1,FANhyb_rscf00000018.1.g00017.1,FANhyb_rscf00000435.1.g00002.1,FANhyb_rscf00001066.1.g00002.1,FANhyb_rscf00001285.1.g00004.1,FANhyb_rscf00001420.1.g00002.1,FANhyb_rscf00001778.1.g00001.1,XP_004287480.1,XP_004290303.1,XP_004291365.1,XP_004291883.1,XP_004293419.1,XP_004294938.1,XP_004297699.1,XP_00429902…	0.0118924	0.168152	0.113636
GO:0009124	nucleoside monophosphate biosynthetic process	P	6	39	363	7271	0.0165289	0.00536377	over	XP_004300170.1,FANhyb_icon00047190_a.1.g00001.1,FANhyb_rscf00000045.1.g00003.1,YP_004286087.1,YP_004286088.1,YP_004286108.1	FANhyb_rscf00005528.1.g00001.1,XP_004304443.1,XP_004307377.1,XP_011459658.1,FANhyb_rscf00000783.1.g00004.1,XP_004300886.2,FANhyb_icon00003290_a.1.g00001.1,XP_004301174.1,FANhyb_rscf00000447.1.g00007.1,XP_004300170.1,FANhyb_rscf00000059.1.g00014.1,XP_004291218.1,XP_004296457.1,XP_004299601.1,XP_011467496.1,XP_004299894.1,FANhyb_icon00000899_a.1.g00001.1,FANhyb_icon00033521_a.1.g00001.1,FANhyb_icon…	0.0119806	0.168152	0.153846
GO:0009126	purine nucleoside monophosphate metabolic process	P	9	76	363	7271	0.0247934	0.0104525	over	FANhyb_icon00049590_a.1.g00001.1,XP_004290303.1,XP_004303022.1,XP_004306579.1,FANhyb_icon00047190_a.1.g00001.1,FANhyb_rscf00000045.1.g00003.1,YP_004286087.1,YP_004286088.1,YP_004286108.1	FANhyb_icon00049590_a.1.g00001.1,FANhyb_icon00057595_a.1.g00001.1,FANhyb_rscf00000012.1.g00013.1,FANhyb_rscf00000018.1.g00017.1,FANhyb_rscf00000435.1.g00002.1,FANhyb_rscf00001066.1.g00002.1,FANhyb_rscf00001285.1.g00004.1,FANhyb_rscf00001420.1.g00002.1,FANhyb_rscf00001778.1.g00001.1,XP_004287480.1,XP_004290303.1,XP_004291365.1,XP_004291883.1,XP_004293419.1,XP_004294938.1,XP_004297699.1,XP_00429902…	0.0128977	0.17331	0.118421
GO:0009167	purine ribonucleoside monophosphate metabolic process	P	9	76	363	7271	0.0247934	0.0104525	over	FANhyb_icon00049590_a.1.g00001.1,XP_004290303.1,XP_004303022.1,XP_004306579.1,FANhyb_icon00047190_a.1.g00001.1,FANhyb_rscf00000045.1.g00003.1,YP_004286087.1,YP_004286088.1,YP_004286108.1	FANhyb_icon00049590_a.1.g00001.1,FANhyb_icon00057595_a.1.g00001.1,FANhyb_rscf00000012.1.g00013.1,FANhyb_rscf00000018.1.g00017.1,FANhyb_rscf00000435.1.g00002.1,FANhyb_rscf00001066.1.g00002.1,FANhyb_rscf00001285.1.g00004.1,FANhyb_rscf00001420.1.g00002.1,FANhyb_rscf00001778.1.g00001.1,XP_004287480.1,XP_004290303.1,XP_004291365.1,XP_004291883.1,XP_004293419.1,XP_004294938.1,XP_004297699.1,XP_00429902…	0.0128977	0.17331	0.118421
GO:0009765	photosynthesis, light harvesting	P	4	19	363	7271	0.0110193	0.00261312	over	FANhyb_icon16812173_o.1.g00001.1,FANhyb_rscf00000416.1.g00002.1,XP_004300672.1,XP_004310079.1	FANhyb_icon00042330_a.1.g00001.1,FANhyb_icon16812173_o.1.g00001.1,XP_004294489.1,XP_004303913.1,YP_004286119.1,FANhyb_rscf00000416.1.g00002.1,XP_011467972.1,FANhyb_icon00013603_a.1.g00001.1,FANhyb_rscf00000231.1.g00002.1,FANhyb_rscf00000625.1.g00002.1,XP_004293460.1,XP_004293579.1,XP_004294267.1,XP_004299348.1,XP_004300672.1,XP_004300703.1,XP_004302636.1,XP_004310079.1,XP_011460161.1	0.0130389	0.17331	0.210526
GO:0018298	protein-chromophore linkage	P	4	19	363	7271	0.0110193	0.00261312	over	FANhyb_icon16812173_o.1.g00001.1,XP_004300672.1,XP_004310079.1,YP_004286097.1	FANhyb_icon00013603_a.1.g00001.1,FANhyb_icon16812173_o.1.g00001.1,FANhyb_rscf00000001.1.g00001.1,FANhyb_rscf00000231.1.g00002.1,FANhyb_rscf00000243.1.g00011.1,FANhyb_rscf00000625.1.g00002.1,XP_004293460.1,XP_004293579.1,XP_004294267.1,XP_004294489.1,XP_004299348.1,XP_004300672.1,XP_004300703.1,XP_004302636.1,XP_004310079.1,XP_011460161.1,YP_004286082.1,YP_004286097.1,YP_004286098.1	0.0130389	0.17331	0.210526
GO:0031491	nucleosome binding	F	2	4	363	7271	0.00550964	0.000550131	over	FANhyb_rscf00000173.1.g00014.1,XP_004287213.1	FANhyb_rscf00000173.1.g00014.1,XP_004287213.1,FANhyb_rscf00000284.1.g00002.1,XP_004296801.1	0.0139462	0.17331	0.5
GO:0090627	plant epidermal cell differentiation	P	2	4	363	7271	0.00550964	0.000550131	over	FANhyb_rscf00002286.1.g00003.1,XP_004302648.1	FANhyb_rscf00002286.1.g00003.1,XP_004302648.1,XP_004289860.1,XP_004306760.1	0.0139462	0.17331	0.5
GO:0016775	phosphotransferase activity, nitrogenous group as acceptor	F	2	4	363	7271	0.00550964	0.000550131	over	XP_011461303.1,XP_011460327.1	FANhyb_rscf00000243.1.g00011.1,XP_011461303.1,XP_004288459.1,XP_011460327.1	0.0139462	0.17331	0.5
GO:0010053	root epidermal cell differentiation	P	2	4	363	7271	0.00550964	0.000550131	over	XP_004302648.1,FANhyb_rscf00002286.1.g00003.1	XP_004302648.1,XP_004289860.1,XP_004306760.1,FANhyb_rscf00002286.1.g00003.1	0.0139462	0.17331	0.5
GO:0045158	electron transporter, transferring electrons within cytochrome b6/f complex of photosystem II activity	F	2	4	363	7271	0.00550964	0.000550131	over	FANhyb_rscf00000962.1.g00002.1,YP_004286132.1	FANhyb_rscf00000962.1.g00002.1,XP_004293472.1,YP_004286132.1,YP_004286133.1	0.0139462	0.17331	0.5
GO:0071695	anatomical structure maturation	P	2	4	363	7271	0.00550964	0.000550131	over	FANhyb_rscf00001465.1.g00003.1,XP_004302648.1	FANhyb_rscf00001465.1.g00003.1,XP_004306760.1,XP_004302648.1,XP_004289860.1	0.0139462	0.17331	0.5
GO:0004673	protein histidine kinase activity	F	2	4	363	7271	0.00550964	0.000550131	over	XP_011461303.1,XP_011460327.1	FANhyb_rscf00000243.1.g00011.1,XP_011461303.1,XP_004288459.1,XP_011460327.1	0.0139462	0.17331	0.5
GO:0005488	binding	F	114	1912	363	7271	0.31405	0.262962	over	XP_004300629.1,FANhyb_rscf00000166.1.g00017.1,FANhyb_rscf00000291.1.g00002.1,FANhyb_rscf00000830.1.g00002.1,FANhyb_rscf00001311.1.g00003.1,XP_004287571.1,XP_004299199.1,XP_011459107.1,XP_011459934.1,XP_011460181.1,XP_011460545.1,XP_004294198.1,XP_004294372.1,XP_011458730.1,FANhyb_rscf00000001.1.g00003.1,FANhyb_rscf00000080.1.g00002.1,XP_004296439.1,XP_011466737.1,FANhyb_rscf00000011.1.g00011.1,XP…	FANhyb_icon00022422_a.1.g00001.1,FANhyb_rscf00000017.1.g00017.1,FANhyb_rscf00000090.1.g00007.1,FANhyb_rscf00000129.1.g00011.1,FANhyb_rscf00000408.1.g00003.1,FANhyb_rscf00000523.1.g00005.1,XP_004287776.1,XP_004291314.1,XP_004291352.1,XP_004293826.1,XP_004294191.1,XP_004294900.1,XP_004295122.1,XP_004297188.1,XP_004299113.1,XP_004299754.1,XP_004300334.1,XP_004300467.1,XP_004300629.1,XP_004302061.1,X…	0.0147459	0.181233	0.0596234
GO:0000786	nucleosome	C	3	11	363	7271	0.00826446	0.00151286	over	FANhyb_rscf00000173.1.g00014.1,XP_004287213.1,XP_011461273.1	FANhyb_rscf00000173.1.g00014.1,FANhyb_rscf00000294.1.g00011.1,FANhyb_rscf00000295.1.g00005.1,FANhyb_rscf00000686.1.g00005.1,FANhyb_rscf00006857.1.g00001.1,XP_004287213.1,XP_004287377.1,XP_004302471.1,XP_004302773.1,XP_004309659.1,XP_011461273.1	0.0150887	0.181233	0.272727
GO:0009521	photosystem	C	6	41	363	7271	0.0165289	0.00563884	over	FANhyb_icon16812173_o.1.g00001.1,FANhyb_rscf00001375.1.g00001.1,XP_004300672.1,XP_004310079.1,YP_004286097.1,XP_004302896.1	FANhyb_icon00013603_a.1.g00001.1,FANhyb_icon16812173_o.1.g00001.1,FANhyb_rscf00000001.1.g00005.1,FANhyb_rscf00000231.1.g00002.1,FANhyb_rscf00000625.1.g00002.1,FANhyb_rscf00001155.1.g00005.1,FANhyb_rscf00001375.1.g00001.1,XP_004293460.1,XP_004293579.1,XP_004294267.1,XP_004294489.1,XP_004299348.1,XP_004300672.1,XP_004302636.1,XP_004310079.1,XP_011460161.1,YP_004286113.1,YP_004286153.1,FANhyb_icon16…	0.0151914	0.181233	0.146341
GO:0005694	chromosome	C	6	41	363	7271	0.0165289	0.00563884	over	XP_004296683.1,FANhyb_rscf00000173.1.g00014.1,XP_004287213.1,XP_011461273.1,XP_004294179.1,FANhyb_icon00004233_a.1.g00001.1	FANhyb_rscf00003704.1.g00001.1,XP_004297331.1,XP_004291151.1,XP_004307722.1,XP_004290531.1,XP_004287513.1,XP_004296683.1,FANhyb_rscf00000890.1.g00004.1,XP_004288153.1,FANhyb_rscf00000173.1.g00014.1,FANhyb_rscf00000294.1.g00011.1,FANhyb_rscf00000295.1.g00005.1,FANhyb_rscf00000686.1.g00005.1,FANhyb_rscf00006857.1.g00001.1,XP_004287213.1,XP_004287377.1,XP_004302471.1,XP_004302773.1,XP_004309659.1,XP…	0.0151914	0.181233	0.146341
GO:0000785	chromatin	C	4	20	363	7271	0.0110193	0.00275065	over	FANhyb_rscf00000173.1.g00014.1,XP_004287213.1,XP_011461273.1,XP_004294179.1	FANhyb_rscf00000173.1.g00014.1,FANhyb_rscf00000294.1.g00011.1,FANhyb_rscf00000295.1.g00005.1,FANhyb_rscf00000686.1.g00005.1,FANhyb_rscf00006857.1.g00001.1,XP_004287213.1,XP_004287377.1,XP_004302471.1,XP_004302773.1,XP_004309659.1,XP_011461273.1,XP_004299193.1,FANhyb_rscf00000284.1.g00002.1,XP_004296801.1,XP_004294179.1,XP_004300168.1,FANhyb_rscf00001409.1.g00002.1,FANhyb_rscf00001866.1.g00001.1,F…	0.0156711	0.181511	0.2
GO:0033178	proton-transporting two-sector ATPase complex, catalytic domain	C	4	20	363	7271	0.0110193	0.00275065	over	FANhyb_rscf00000045.1.g00003.1,YP_004286087.1,YP_004286108.1,FANhyb_icon00047190_a.1.g00001.1	FANhyb_rscf00000438.1.g00009.1,XP_004290741.1,XP_004302050.1,XP_004303813.1,FANhyb_icon00000899_a.1.g00001.1,FANhyb_icon00033521_a.1.g00001.1,FANhyb_rscf00000001.1.g00025.1,FANhyb_rscf00000045.1.g00003.1,XP_004299302.1,YP_004286087.1,YP_004286108.1,YP_004286109.1,XP_004307846.1,XP_011468207.1,FANhyb_icon00047190_a.1.g00001.1,XP_004299016.1,XP_004299555.1,XP_004303839.1,FANhyb_rscf00004290.1.g0000…	0.0156711	0.181511	0.2
GO:0009888	tissue development	P	4	20	363	7271	0.0110193	0.00275065	over	XP_004302648.1,FANhyb_rscf00002286.1.g00003.1,XP_004308064.1,XP_011460327.1	XP_004302648.1,FANhyb_rscf00000034.1.g00016.1,FANhyb_rscf00000483.1.g00006.1,XP_004307911.1,FANhyb_rscf00002286.1.g00003.1,FANhyb_rscf00000272.1.g00004.1,FANhyb_rscf00000519.1.g00005.1,FANhyb_rscf00005824.1.g00001.1,XP_004308923.2,XP_011457553.1,XP_004291650.1,XP_004299258.2,XP_004310002.1,XP_004289868.1,XP_011469166.1,XP_004289860.1,XP_004306760.1,XP_004308064.1,XP_011458925.1,XP_011460327.1	0.0156711	0.181511	0.2
GO:0009150	purine ribonucleotide metabolic process	P	9	79	363	7271	0.0247934	0.0108651	over	FANhyb_icon00049590_a.1.g00001.1,XP_004290303.1,XP_004303022.1,XP_004306579.1,FANhyb_icon00047190_a.1.g00001.1,FANhyb_rscf00000045.1.g00003.1,YP_004286087.1,YP_004286088.1,YP_004286108.1	FANhyb_icon00049590_a.1.g00001.1,FANhyb_icon00057595_a.1.g00001.1,FANhyb_rscf00000012.1.g00013.1,FANhyb_rscf00000018.1.g00017.1,FANhyb_rscf00000435.1.g00002.1,FANhyb_rscf00001066.1.g00002.1,FANhyb_rscf00001285.1.g00004.1,FANhyb_rscf00001420.1.g00002.1,FANhyb_rscf00001778.1.g00001.1,XP_004287480.1,XP_004290303.1,XP_004291365.1,XP_004291883.1,XP_004293419.1,XP_004294938.1,XP_004297699.1,XP_00429902…	0.0163589	0.187656	0.113924
GO:0048037	cofactor binding	F	13	135	363	7271	0.0358127	0.0185669	over	FANhyb_rscf00001743.1.g00003.1,FANhyb_rscf00000034.1.g00008.1,FANhyb_rscf00006771.1.g00001.1,XP_011468925.1,FANhyb_rscf00000654.1.g00006.1,FANhyb_rscf00000159.1.g00006.1,XP_004304578.1,FANhyb_rscf00000335.1.g00003.1,FANhyb_rscf00000390.1.g00012.1,FANhyb_rscf00000482.1.g00003.1,XP_004309662.1,FANhyb_rscf00000264.1.g00012.1,FANhyb_icon00000422_a.1.g00001.1	FANhyb_rscf00001078.1.g00005.1,XP_004302406.1,XP_004302546.1,FANhyb_rscf00000561.1.g00008.1,FANhyb_icon00001339_a.1.g00001.1,FANhyb_icon00010943_a.1.g00001.1,FANhyb_rscf00000086.1.g00005.1,FANhyb_rscf00000398.1.g00005.1,FANhyb_rscf00000966.1.g00004.1,FANhyb_rscf00001743.1.g00003.1,XP_004293489.1,XP_004294094.1,XP_004294274.1,XP_004294313.1,XP_004294515.1,XP_004299743.1,XP_004310055.1,FANhyb_rscf0…	0.0169781	0.190709	0.0962963
GO:0016052	carbohydrate catabolic process	P	7	54	363	7271	0.0192837	0.00742676	over	FANhyb_rscf00000034.1.g00008.1,XP_004287213.1,FANhyb_icon00049590_a.1.g00001.1,XP_004290303.1,XP_004303022.1,XP_004306579.1,XP_004301060.1	FANhyb_rscf00000491.1.g00003.1,XP_004290812.1,XP_004304093.1,FANhyb_rscf00000034.1.g00008.1,FANhyb_rscf00000688.1.g00002.1,XP_004295557.1,FANhyb_rscf00002144.1.g00001.1,FANhyb_rscf00001285.1.g00004.1,XP_004287213.1,XP_004302499.1,FANhyb_icon00049590_a.1.g00001.1,FANhyb_icon00057595_a.1.g00001.1,FANhyb_rscf00000012.1.g00013.1,FANhyb_rscf00000018.1.g00017.1,FANhyb_rscf00000435.1.g00002.1,FANhyb_rsc…	0.0170677	0.190709	0.12963
GO:0072521	purine-containing compound metabolic process	P	10	93	363	7271	0.0275482	0.0127905	over	FANhyb_icon00049590_a.1.g00001.1,XP_004290303.1,XP_004303022.1,XP_004306579.1,XP_011459170.1,FANhyb_icon00047190_a.1.g00001.1,FANhyb_rscf00000045.1.g00003.1,YP_004286087.1,YP_004286088.1,YP_004286108.1	FANhyb_icon00049590_a.1.g00001.1,FANhyb_icon00057595_a.1.g00001.1,FANhyb_rscf00000012.1.g00013.1,FANhyb_rscf00000018.1.g00017.1,FANhyb_rscf00000435.1.g00002.1,FANhyb_rscf00001066.1.g00002.1,FANhyb_rscf00001285.1.g00004.1,FANhyb_rscf00001420.1.g00002.1,FANhyb_rscf00001778.1.g00001.1,XP_004287480.1,XP_004290303.1,XP_004291365.1,XP_004291883.1,XP_004293419.1,XP_004294938.1,XP_004297699.1,XP_00429902…	0.0171047	0.190709	0.107527
GO:0016830	carbon-carbon lyase activity	F	5	31	363	7271	0.0137741	0.00426351	over	XP_004290303.1,XP_004303022.1,FANhyb_rscf00000078.1.g00004.1,FANhyb_icon00037348_a.1.g00001.1,FANhyb_rscf00000001.1.g00003.1	FANhyb_icon00009869_a.1.g00001.1,XP_011467182.1,XP_011469322.1,FANhyb_rscf00001420.1.g00002.1,XP_004290303.1,XP_004299028.1,XP_004303022.1,XP_004303023.1,XP_011469669.1,XP_004307120.1,XP_004288307.1,XP_004302532.1,XP_011465993.1,FANhyb_rscf00000530.1.g00002.1,XP_004307718.1,XP_004306445.1,FANhyb_rscf00000719.1.g00003.1,FANhyb_icon00031506_a.1.g00001.1,XP_011466072.1,XP_004294066.1,XP_004303182.1,…	0.0175469	0.193829	0.16129
GO:0016168	chlorophyll binding	F	4	21	363	7271	0.0110193	0.00288819	over	FANhyb_icon16812173_o.1.g00001.1,XP_004300672.1,XP_004310079.1,YP_004286097.1	FANhyb_icon00013603_a.1.g00001.1,FANhyb_icon00042330_a.1.g00001.1,FANhyb_icon16812173_o.1.g00001.1,FANhyb_rscf00000001.1.g00001.1,FANhyb_rscf00000231.1.g00002.1,FANhyb_rscf00000625.1.g00002.1,FANhyb_rscf00001155.1.g00005.1,XP_004293460.1,XP_004293579.1,XP_004294267.1,XP_004294489.1,XP_004299348.1,XP_004300672.1,XP_004300703.1,XP_004302636.1,XP_004303913.1,XP_004310079.1,XP_011460161.1,YP_00428608…	0.0186144	0.203734	0.190476
GO:0046961	proton-transporting ATPase activity, rotational mechanism	F	3	12	363	7271	0.00826446	0.00165039	over	FANhyb_rscf00000045.1.g00003.1,YP_004286087.1,YP_004286108.1	FANhyb_icon00000899_a.1.g00001.1,FANhyb_icon00033521_a.1.g00001.1,FANhyb_rscf00000001.1.g00025.1,FANhyb_rscf00000045.1.g00003.1,XP_004298862.1,XP_004299302.1,XP_004302050.1,XP_004303813.1,XP_004303839.1,XP_004307846.1,YP_004286087.1,YP_004286108.1	0.0193861	0.204669	0.25
GO:0044815	DNA packaging complex	C	3	12	363	7271	0.00826446	0.00165039	over	FANhyb_rscf00000173.1.g00014.1,XP_004287213.1,XP_011461273.1	FANhyb_rscf00000173.1.g00014.1,FANhyb_rscf00000294.1.g00011.1,FANhyb_rscf00000295.1.g00005.1,FANhyb_rscf00000686.1.g00005.1,FANhyb_rscf00006857.1.g00001.1,XP_004287213.1,XP_004287377.1,XP_004302471.1,XP_004302773.1,XP_004309659.1,XP_011461273.1,XP_004307722.1	0.0193861	0.204669	0.25
GO:0032993	protein-DNA complex	C	3	12	363	7271	0.00826446	0.00165039	over	FANhyb_rscf00000173.1.g00014.1,XP_004287213.1,XP_011461273.1	FANhyb_rscf00000173.1.g00014.1,FANhyb_rscf00000294.1.g00011.1,FANhyb_rscf00000295.1.g00005.1,FANhyb_rscf00000686.1.g00005.1,FANhyb_rscf00006857.1.g00001.1,XP_004287213.1,XP_004287377.1,XP_004302471.1,XP_004302773.1,XP_004309659.1,XP_011461273.1,XP_004296851.1	0.0193861	0.204669	0.25
GO:0009767	photosynthetic electron transport chain	P	3	12	363	7271	0.00826446	0.00165039	over	YP_004286097.1,FANhyb_rscf00000416.1.g00002.1,XP_004290445.1	FANhyb_rscf00000001.1.g00001.1,YP_004286082.1,YP_004286097.1,YP_004286098.1,FANhyb_rscf00003704.1.g00001.1,YP_004286153.1,FANhyb_rscf00000416.1.g00002.1,XP_004287805.1,XP_004290445.1,YP_004286118.1,YP_004286119.1,YP_004286133.1	0.0193861	0.204669	0.25
GO:0009142	nucleoside triphosphate biosynthetic process	P	5	32	363	7271	0.0137741	0.00440105	over	FANhyb_icon00047190_a.1.g00001.1,FANhyb_rscf00000045.1.g00003.1,YP_004286087.1,YP_004286088.1,YP_004286108.1	FANhyb_rscf00000782.1.g00005.1,FANhyb_rscf00000059.1.g00014.1,XP_004291218.1,XP_004296457.1,XP_004299601.1,XP_011467496.1,XP_004303708.1,XP_004309791.1,XP_011463993.1,FANhyb_icon00000899_a.1.g00001.1,FANhyb_icon00033521_a.1.g00001.1,FANhyb_icon00047190_a.1.g00001.1,FANhyb_rscf00000001.1.g00025.1,FANhyb_rscf00000045.1.g00003.1,XP_004290378.1,XP_004299016.1,XP_004299302.1,XP_004299555.1,XP_00430383…	0.0199703	0.205384	0.15625
GO:0016469	proton-transporting two-sector ATPase complex	C	5	32	363	7271	0.0137741	0.00440105	over	FANhyb_icon00047190_a.1.g00001.1,YP_004286088.1,FANhyb_rscf00000045.1.g00003.1,YP_004286087.1,YP_004286108.1	FANhyb_rscf00004290.1.g00001.1,XP_004298862.1,XP_004304425.1,XP_004288113.1,FANhyb_icon00047190_a.1.g00001.1,XP_004299016.1,XP_004299555.1,XP_004303839.1,XP_004290378.1,XP_004307414.1,FANhyb_rscf00004538.1.g00001.1,XP_004287522.1,FANhyb_rscf00000261.1.g00009.1,XP_004290287.1,XP_004307846.1,XP_011468207.1,XP_004287829.1,XP_004302350.1,FANhyb_rscf00000438.1.g00009.1,XP_004290741.1,XP_004302050.1,XP…	0.0199703	0.205384	0.15625
GO:0009201	ribonucleoside triphosphate biosynthetic process	P	5	32	363	7271	0.0137741	0.00440105	over	FANhyb_icon00047190_a.1.g00001.1,FANhyb_rscf00000045.1.g00003.1,YP_004286087.1,YP_004286088.1,YP_004286108.1	FANhyb_rscf00000782.1.g00005.1,FANhyb_rscf00000059.1.g00014.1,XP_004291218.1,XP_004296457.1,XP_004299601.1,XP_011467496.1,XP_004309791.1,XP_011463993.1,FANhyb_icon00000899_a.1.g00001.1,FANhyb_icon00033521_a.1.g00001.1,FANhyb_icon00047190_a.1.g00001.1,FANhyb_rscf00000001.1.g00025.1,FANhyb_rscf00000045.1.g00003.1,XP_004290378.1,XP_004299016.1,XP_004299302.1,XP_004299555.1,XP_004303839.1,XP_00430741…	0.0199703	0.205384	0.15625
GO:0016872	intramolecular lyase activity	F	2	5	363	7271	0.00550964	0.000687663	over	FANhyb_icon00000880_a.1.g00001.1,XP_004307451.1	XP_004288224.1,FANhyb_icon00000880_a.1.g00001.1,XP_004307451.1,FANhyb_icon00004487_a.1.g00001.1,FANhyb_rscf00000241.1.g00008.1	0.0224805	0.21401	0.4
GO:0016774	phosphotransferase activity, carboxyl group as acceptor	F	2	5	363	7271	0.00550964	0.000687663	over	FANhyb_icon00049590_a.1.g00001.1,XP_004306579.1	XP_004305183.1,XP_004307578.1,FANhyb_icon00049590_a.1.g00001.1,XP_004306579.1,XP_011468861.1	0.0224805	0.21401	0.4
GO:0031418	L-ascorbic acid binding	F	2	5	363	7271	0.00550964	0.000687663	over	FANhyb_rscf00001465.1.g00003.1,XP_004287814.1	FANhyb_rscf00000064.1.g00009.1,FANhyb_rscf00001465.1.g00003.1,XP_004287814.1,XP_004296772.2,XP_004298720.1	0.0224805	0.21401	0.4
GO:0000347	THO complex	C	2	5	363	7271	0.00550964	0.000687663	over	XP_004300454.1,XP_011458268.1	XP_004290531.1,XP_004287219.1,XP_004300454.1,XP_011458268.1,XP_011469469.1	0.0224805	0.21401	0.4
GO:0021700	developmental maturation	P	2	5	363	7271	0.00550964	0.000687663	over	FANhyb_rscf00001465.1.g00003.1,XP_004302648.1	FANhyb_rscf00001465.1.g00003.1,XP_004306760.1,XP_004309692.1,XP_004302648.1,XP_004289860.1	0.0224805	0.21401	0.4
GO:0048831	regulation of shoot system development	P	2	5	363	7271	0.00550964	0.000687663	over	FANhyb_rscf00001426.1.g00001.1,XP_011460327.1	NP_001266969.1,FANhyb_rscf00001047.1.g00001.1,FANhyb_rscf00001426.1.g00001.1,XP_004299193.1,XP_011460327.1	0.0224805	0.21401	0.4
GO:0031497	chromatin assembly	P	2	5	363	7271	0.00550964	0.000687663	over	FANhyb_rscf00000173.1.g00014.1,XP_004287213.1	FANhyb_rscf00000173.1.g00014.1,FANhyb_rscf00000294.1.g00011.1,XP_004287213.1,XP_004299377.1,FANhyb_rscf00000212.1.g00019.1	0.0224805	0.21401	0.4
GO:0004332	fructose-bisphosphate aldolase activity	F	2	5	363	7271	0.00550964	0.000687663	over	XP_004290303.1,XP_004303022.1	FANhyb_rscf00001420.1.g00002.1,XP_004290303.1,XP_004299028.1,XP_004303022.1,XP_004303023.1	0.0224805	0.21401	0.4
GO:0006334	nucleosome assembly	P	2	5	363	7271	0.00550964	0.000687663	over	FANhyb_rscf00000173.1.g00014.1,XP_004287213.1	FANhyb_rscf00000173.1.g00014.1,FANhyb_rscf00000294.1.g00011.1,XP_004287213.1,XP_004299377.1,FANhyb_rscf00000212.1.g00019.1	0.0224805	0.21401	0.4
GO:0019829	cation-transporting ATPase activity	F	5	33	363	7271	0.0137741	0.00453858	over	FANhyb_rscf00000045.1.g00003.1,YP_004286087.1,YP_004286108.1,FANhyb_icon00047190_a.1.g00001.1,YP_004286088.1	FANhyb_icon00000899_a.1.g00001.1,FANhyb_icon00033521_a.1.g00001.1,FANhyb_rscf00000001.1.g00025.1,FANhyb_rscf00000045.1.g00003.1,XP_004298862.1,XP_004299302.1,XP_004302050.1,XP_004303813.1,XP_004303839.1,XP_004307846.1,YP_004286087.1,YP_004286108.1,FANhyb_icon00047190_a.1.g00001.1,XP_004299016.1,XP_004299555.1,YP_004286088.1,YP_004286090.1,YP_004286109.1,FANhyb_rscf00007379.1.g00001.1,XP_004306532…	0.0226029	0.21401	0.151515
GO:0090304	nucleic acid metabolic process	P	29	395	363	7271	0.0798898	0.0543254	over	FANhyb_rscf00000291.1.g00002.1,XP_004299199.1,XP_011460181.1,XP_011460545.1,XP_004310044.1,XP_004299114.1,FANhyb_rscf00000658.1.g00007.1,XP_004300291.1,XP_004296683.1,FANhyb_rscf00001124.1.g00002.1,XP_004287571.1,XP_004300454.1,XP_011458268.1,XP_004294179.1,XP_011459934.1,FANhyb_rscf00000014.1.g00011.1,XP_004296086.1,FANhyb_icon16706223_s.1.g00001.1,XP_004307740.1,FANhyb_icon00005243_a.1.g00001.1…	FANhyb_rscf00000038.1.g00019.1,FANhyb_rscf00000066.1.g00009.1,FANhyb_rscf00000291.1.g00002.1,FANhyb_rscf00000424.1.g00004.1,XP_004288327.1,XP_004289559.1,XP_004289753.1,XP_004298747.1,XP_004299199.1,XP_004300869.1,XP_011460181.1,XP_011460545.1,FANhyb_icon00026897_a.1.g00001.1,FANhyb_rscf00001056.1.g00002.1,XP_004289901.1,XP_004310044.1,XP_004300457.1,XP_004300289.1,XP_004288254.1,FANhyb_rscf00000…	0.0228395	0.214548	0.0734177
GO:0072522	purine-containing compound biosynthetic process	P	6	45	363	7271	0.0165289	0.00618897	over	XP_011459170.1,FANhyb_icon00047190_a.1.g00001.1,FANhyb_rscf00000045.1.g00003.1,YP_004286087.1,YP_004286088.1,YP_004286108.1	FANhyb_rscf00000023.1.g00001.1,FANhyb_rscf00000338.1.g00007.1,XP_011464632.1,XP_004304443.1,XP_004307377.1,FANhyb_rscf00005528.1.g00001.1,XP_011459658.1,FANhyb_icon00010108_a.1.g00001.1,XP_011459170.1,FANhyb_rscf00000783.1.g00004.1,FANhyb_rscf00000782.1.g00005.1,XP_004300886.2,FANhyb_icon00003290_a.1.g00001.1,XP_004301174.1,FANhyb_rscf00000447.1.g00007.1,FANhyb_rscf00000059.1.g00014.1,XP_00429121…	0.023309	0.217247	0.133333
GO:0006163	purine nucleotide metabolic process	P	9	84	363	7271	0.0247934	0.0115527	over	FANhyb_icon00049590_a.1.g00001.1,XP_004290303.1,XP_004303022.1,XP_004306579.1,FANhyb_icon00047190_a.1.g00001.1,FANhyb_rscf00000045.1.g00003.1,YP_004286087.1,YP_004286088.1,YP_004286108.1	FANhyb_icon00049590_a.1.g00001.1,FANhyb_icon00057595_a.1.g00001.1,FANhyb_rscf00000012.1.g00013.1,FANhyb_rscf00000018.1.g00017.1,FANhyb_rscf00000435.1.g00002.1,FANhyb_rscf00001066.1.g00002.1,FANhyb_rscf00001285.1.g00004.1,FANhyb_rscf00001420.1.g00002.1,FANhyb_rscf00001778.1.g00001.1,XP_004287480.1,XP_004290303.1,XP_004291365.1,XP_004291883.1,XP_004293419.1,XP_004294938.1,XP_004297699.1,XP_00429902…	0.0235705	0.217981	0.107143
GO:0006006	glucose metabolic process	P	3	13	363	7271	0.00826446	0.00178792	over	XP_004287213.1,FANhyb_rscf00000159.1.g00006.1,XP_004304578.1	FANhyb_rscf00001285.1.g00004.1,XP_004287213.1,XP_004302499.1,XP_004288307.1,XP_004291883.1,FANhyb_rscf00000032.1.g00011.1,FANhyb_rscf00000159.1.g00006.1,FANhyb_rscf00000268.1.g00005.1,XP_004297463.1,XP_004304016.1,XP_004304578.1,XP_004310041.1,FANhyb_rscf00000023.1.g00019.1	0.0242873	0.222882	0.230769
GO:1901363	heterocyclic compound binding	F	76	1234	363	7271	0.209366	0.169715	over	FANhyb_rscf00000166.1.g00017.1,FANhyb_rscf00000291.1.g00002.1,FANhyb_rscf00000830.1.g00002.1,FANhyb_rscf00001311.1.g00003.1,XP_004287571.1,XP_004299199.1,XP_011459107.1,XP_011459934.1,XP_011460181.1,XP_011460545.1,XP_004294198.1,XP_004294372.1,XP_011458730.1,XP_004296439.1,XP_011466737.1,FANhyb_rscf00000011.1.g00011.1,XP_004300454.1,XP_011458268.1,XP_011461273.1,XP_011469062.1,FANhyb_rscf00000421…	FANhyb_rscf00000089.1.g00016.1,XP_004290039.1,XP_004290586.1,XP_004291313.2,XP_004296962.1,XP_004297751.1,FANhyb_rscf00000201.1.g00010.1,XP_004307736.1,FANhyb_icon00000732_a.1.g00001.1,FANhyb_icon00000911_a.1.g00001.1,FANhyb_icon00008698_a.1.g00001.1,FANhyb_icon00012696_a.1.g00001.1,FANhyb_icon00024309_a.1.g00001.1,FANhyb_icon00034876_a.1.g00001.1,FANhyb_icon00049956_a.1.g00001.1,FANhyb_icon00057…	0.0252793	0.228289	0.0615883
GO:0022853	active ion transmembrane transporter activity	F	5	34	363	7271	0.0137741	0.00467611	over	FANhyb_rscf00000045.1.g00003.1,YP_004286087.1,YP_004286108.1,FANhyb_icon00047190_a.1.g00001.1,YP_004286088.1	FANhyb_icon00000899_a.1.g00001.1,FANhyb_icon00033521_a.1.g00001.1,FANhyb_rscf00000001.1.g00025.1,FANhyb_rscf00000045.1.g00003.1,XP_004298862.1,XP_004299302.1,XP_004302050.1,XP_004303813.1,XP_004303839.1,XP_004307846.1,YP_004286087.1,YP_004286108.1,FANhyb_icon00047190_a.1.g00001.1,XP_004299016.1,XP_004299555.1,YP_004286088.1,YP_004286090.1,YP_004286109.1,FANhyb_rscf00007379.1.g00001.1,XP_004306532…	0.0254505	0.228289	0.147059
GO:0042625	ATPase coupled ion transmembrane transporter activity	F	5	34	363	7271	0.0137741	0.00467611	over	FANhyb_rscf00000045.1.g00003.1,YP_004286087.1,YP_004286108.1,FANhyb_icon00047190_a.1.g00001.1,YP_004286088.1	FANhyb_icon00000899_a.1.g00001.1,FANhyb_icon00033521_a.1.g00001.1,FANhyb_rscf00000001.1.g00025.1,FANhyb_rscf00000045.1.g00003.1,XP_004298862.1,XP_004299302.1,XP_004302050.1,XP_004303813.1,XP_004303839.1,XP_004307846.1,YP_004286087.1,YP_004286108.1,FANhyb_icon00047190_a.1.g00001.1,XP_004299016.1,XP_004299555.1,YP_004286088.1,YP_004286090.1,YP_004286109.1,FANhyb_rscf00007379.1.g00001.1,XP_004306532…	0.0254505	0.228289	0.147059
GO:0097159	organic cyclic compound binding	F	76	1235	363	7271	0.209366	0.169853	over	FANhyb_rscf00000166.1.g00017.1,FANhyb_rscf00000291.1.g00002.1,FANhyb_rscf00000830.1.g00002.1,FANhyb_rscf00001311.1.g00003.1,XP_004287571.1,XP_004299199.1,XP_011459107.1,XP_011459934.1,XP_011460181.1,XP_011460545.1,XP_004294198.1,XP_004294372.1,XP_011458730.1,XP_004296439.1,XP_011466737.1,FANhyb_rscf00000011.1.g00011.1,XP_004300454.1,XP_011458268.1,XP_011461273.1,XP_011469062.1,FANhyb_rscf00000421…	FANhyb_rscf00000089.1.g00016.1,XP_004290039.1,XP_004290586.1,XP_004291313.2,XP_004296962.1,XP_004297751.1,FANhyb_rscf00000201.1.g00010.1,XP_004307736.1,FANhyb_icon00000732_a.1.g00001.1,FANhyb_icon00000911_a.1.g00001.1,FANhyb_icon00008698_a.1.g00001.1,FANhyb_icon00012696_a.1.g00001.1,FANhyb_icon00024309_a.1.g00001.1,FANhyb_icon00034876_a.1.g00001.1,FANhyb_icon00049956_a.1.g00001.1,FANhyb_icon00057…	0.0257185	0.228971	0.0615385
GO:0046390	ribose phosphate biosynthetic process	P	6	47	363	7271	0.0165289	0.00646404	over	XP_004300170.1,FANhyb_icon00047190_a.1.g00001.1,FANhyb_rscf00000045.1.g00003.1,YP_004286087.1,YP_004286088.1,YP_004286108.1	FANhyb_rscf00005528.1.g00001.1,XP_004304443.1,XP_004307377.1,XP_011459658.1,FANhyb_rscf00000783.1.g00004.1,FANhyb_rscf00000782.1.g00005.1,XP_004300886.2,FANhyb_icon00003290_a.1.g00001.1,XP_004301174.1,FANhyb_rscf00000447.1.g00007.1,XP_004300170.1,FANhyb_rscf00000059.1.g00014.1,XP_004291218.1,XP_004296457.1,XP_004299601.1,XP_011467496.1,XP_004309791.1,XP_011463993.1,XP_004303708.1,FANhyb_rscf00000…	0.0282887	0.246536	0.12766
GO:0009260	ribonucleotide biosynthetic process	P	6	47	363	7271	0.0165289	0.00646404	over	XP_004300170.1,FANhyb_icon00047190_a.1.g00001.1,FANhyb_rscf00000045.1.g00003.1,YP_004286087.1,YP_004286088.1,YP_004286108.1	FANhyb_rscf00005528.1.g00001.1,XP_004304443.1,XP_004307377.1,XP_011459658.1,FANhyb_rscf00000783.1.g00004.1,FANhyb_rscf00000782.1.g00005.1,XP_004300886.2,FANhyb_icon00003290_a.1.g00001.1,XP_004301174.1,FANhyb_rscf00000447.1.g00007.1,XP_004300170.1,FANhyb_rscf00000059.1.g00014.1,XP_004291218.1,XP_004296457.1,XP_004299601.1,XP_011467496.1,XP_004309791.1,XP_011463993.1,FANhyb_rscf00000017.1.g00022.1,…	0.0282887	0.246536	0.12766
GO:0009168	purine ribonucleoside monophosphate biosynthetic process	P	5	35	363	7271	0.0137741	0.00481364	over	FANhyb_icon00047190_a.1.g00001.1,FANhyb_rscf00000045.1.g00003.1,YP_004286087.1,YP_004286088.1,YP_004286108.1	FANhyb_rscf00005528.1.g00001.1,XP_004304443.1,XP_004307377.1,XP_011459658.1,FANhyb_rscf00000783.1.g00004.1,XP_004300886.2,FANhyb_icon00003290_a.1.g00001.1,XP_004301174.1,FANhyb_rscf00000447.1.g00007.1,FANhyb_rscf00000059.1.g00014.1,XP_004291218.1,XP_004296457.1,XP_004299601.1,XP_011467496.1,FANhyb_icon00000899_a.1.g00001.1,FANhyb_icon00033521_a.1.g00001.1,FANhyb_icon00047190_a.1.g00001.1,FANhyb_r…	0.028518	0.246536	0.142857
GO:0009127	purine nucleoside monophosphate biosynthetic process	P	5	35	363	7271	0.0137741	0.00481364	over	FANhyb_icon00047190_a.1.g00001.1,FANhyb_rscf00000045.1.g00003.1,YP_004286087.1,YP_004286088.1,YP_004286108.1	FANhyb_rscf00005528.1.g00001.1,XP_004304443.1,XP_004307377.1,XP_011459658.1,FANhyb_rscf00000783.1.g00004.1,XP_004300886.2,FANhyb_icon00003290_a.1.g00001.1,XP_004301174.1,FANhyb_rscf00000447.1.g00007.1,FANhyb_rscf00000059.1.g00014.1,XP_004291218.1,XP_004296457.1,XP_004299601.1,XP_011467496.1,FANhyb_icon00000899_a.1.g00001.1,FANhyb_icon00033521_a.1.g00001.1,FANhyb_icon00047190_a.1.g00001.1,FANhyb_r…	0.028518	0.246536	0.142857
GO:0046395	carboxylic acid catabolic process	P	4	24	363	7271	0.0110193	0.00330078	over	FANhyb_rscf00007251.1.g00001.1,FANhyb_rscf00001125.1.g00002.1,FANhyb_rscf00003898.1.g00001.1,XP_004291039.1	FANhyb_icon00005362_a.1.g00001.1,FANhyb_rscf00007251.1.g00001.1,FANhyb_rscf00001125.1.g00002.1,FANhyb_rscf00003898.1.g00001.1,XP_004291039.1,XP_004293305.1,FANhyb_rscf00002609.1.g00001.1,XP_004294797.1,FANhyb_rscf00000079.1.g00001.1,XP_004307376.1,XP_011460752.1,XP_011465993.1,FANhyb_icon00000953_a.1.g00001.1,FANhyb_rscf00001842.1.g00001.1,XP_004287395.1,XP_004291195.1,XP_004299412.1,XP_011466939…	0.0293966	0.249034	0.166667
GO:0016054	organic acid catabolic process	P	4	24	363	7271	0.0110193	0.00330078	over	FANhyb_rscf00007251.1.g00001.1,FANhyb_rscf00001125.1.g00002.1,FANhyb_rscf00003898.1.g00001.1,XP_004291039.1	FANhyb_icon00005362_a.1.g00001.1,FANhyb_rscf00007251.1.g00001.1,FANhyb_rscf00001125.1.g00002.1,FANhyb_rscf00003898.1.g00001.1,XP_004291039.1,XP_004293305.1,FANhyb_rscf00002609.1.g00001.1,XP_004294797.1,FANhyb_rscf00000079.1.g00001.1,XP_004307376.1,XP_011460752.1,XP_011465993.1,FANhyb_icon00000953_a.1.g00001.1,FANhyb_rscf00001842.1.g00001.1,XP_004287395.1,XP_004291195.1,XP_004299412.1,XP_011466939…	0.0293966	0.249034	0.166667
GO:0009507	chloroplast	C	28	387	363	7271	0.077135	0.0532251	over	FANhyb_rscf00000031.1.g00016.1,XP_004297634.1,FANhyb_rscf00000420.1.g00006.1,XP_004290445.1,XP_004307637.1,XP_011459397.1,FANhyb_icon16812173_o.1.g00001.1,FANhyb_rscf00000416.1.g00002.1,XP_004299336.1,XP_004300672.1,XP_004310079.1,YP_004286087.1,YP_004286088.1,YP_004286097.1,YP_004286108.1,YP_004286132.1,FANhyb_rscf00005365.1.g00001.1,XP_004291571.1,FANhyb_icon00000422_a.1.g00001.1,FANhyb_icon000…	FANhyb_icon00003107_a.1.g00001.1,FANhyb_rscf00000031.1.g00016.1,FANhyb_rscf00000130.1.g00005.1,FANhyb_rscf00000243.1.g00006.1,FANhyb_rscf00000360.1.g00001.1,FANhyb_rscf00000481.1.g00004.1,FANhyb_rscf00000960.1.g00007.1,FANhyb_rscf00001033.1.g00001.1,FANhyb_rscf00001367.1.g00002.1,FANhyb_rscf00001436.1.g00003.1,FANhyb_rscf00001559.1.g00003.1,FANhyb_rscf00001989.1.g00001.1,FANhyb_rscf00002208.1.g00…	0.0296196	0.249034	0.0723514
GO:0009657	plastid organization	P	3	14	363	7271	0.00826446	0.00192546	over	FANhyb_rscf00005365.1.g00001.1,XP_004291571.1,FANhyb_rscf00000416.1.g00002.1	FANhyb_rscf00005365.1.g00001.1,XP_004291571.1,XP_004294407.1,XP_004305312.1,FANhyb_rscf00001038.1.g00007.1,XP_004288511.1,FANhyb_rscf00000129.1.g00016.1,XP_004300881.1,FANhyb_rscf00000234.1.g00013.1,FANhyb_rscf00000416.1.g00002.1,FANhyb_icon00005840_a.1.g00001.1,FANhyb_rscf00002873.1.g00003.1,XP_004302895.1,FANhyb_icon00002107_a.1.g00001.1	0.0297922	0.249034	0.214286
GO:1901135	carbohydrate derivative metabolic process	P	14	161	363	7271	0.0385675	0.0221428	over	FANhyb_rscf00002286.1.g00003.1,FANhyb_icon00049590_a.1.g00001.1,XP_004290303.1,XP_004303022.1,XP_004306579.1,XP_004299336.1,XP_004300170.1,XP_011459170.1,FANhyb_icon00047190_a.1.g00001.1,FANhyb_rscf00000045.1.g00003.1,YP_004286087.1,YP_004286088.1,YP_004286108.1,FANhyb_rscf00001057.1.g00004.1	XP_004293328.1,XP_011458966.1,FANhyb_icon00000317_a.1.g00001.1,XP_004288589.1,XP_004290921.1,FANhyb_rscf00000135.1.g00004.1,XP_004297255.1,XP_004308923.2,FANhyb_rscf00001773.1.g00004.1,FANhyb_rscf00002286.1.g00003.1,FANhyb_rscf00002783.1.g00001.1,XP_011461764.1,FANhyb_rscf00000133.1.g00004.1,FANhyb_rscf00000509.1.g00012.1,XP_004303071.1,XP_004303284.1,XP_004307359.1,FANhyb_icon00049590_a.1.g00001…	0.029979	0.249034	0.0869565
GO:0017111	nucleoside-triphosphatase activity	F	15	177	363	7271	0.0413223	0.0243433	over	FANhyb_rscf00000045.1.g00003.1,YP_004286087.1,YP_004286108.1,XP_004298793.1,XP_004300454.1,XP_011458268.1,FANhyb_icon00047190_a.1.g00001.1,YP_004286088.1,XP_004296683.1,XP_011459107.1,FANhyb_rscf00000416.1.g00002.1,FANhyb_rscf00000291.1.g00002.1,XP_004299199.1,XP_011460181.1,XP_011460545.1	FANhyb_icon00000899_a.1.g00001.1,FANhyb_icon00033521_a.1.g00001.1,FANhyb_rscf00000001.1.g00025.1,FANhyb_rscf00000045.1.g00003.1,XP_004298862.1,XP_004299302.1,XP_004302050.1,XP_004303813.1,XP_004303839.1,XP_004307846.1,YP_004286087.1,YP_004286108.1,FANhyb_icon00019934_a.1.g00001.1,FANhyb_rscf00000005.1.g00009.1,FANhyb_rscf00000154.1.g00013.1,FANhyb_rscf00000234.1.g00013.1,FANhyb_rscf00000319.1.g00…	0.0308475	0.249034	0.0847458
GO:0006323	DNA packaging	P	2	6	363	7271	0.00550964	0.000825196	over	FANhyb_rscf00000173.1.g00014.1,XP_004287213.1	FANhyb_rscf00000173.1.g00014.1,FANhyb_rscf00000294.1.g00011.1,XP_004287213.1,XP_004299377.1,FANhyb_rscf00000212.1.g00019.1,XP_004307722.1	0.0326184	0.249034	0.333333
GO:0048580	regulation of post-embryonic development	P	2	6	363	7271	0.00550964	0.000825196	over	FANhyb_rscf00001426.1.g00001.1,XP_011460327.1	NP_001266969.1,FANhyb_rscf00001047.1.g00001.1,FANhyb_rscf00001426.1.g00001.1,XP_004289860.1,XP_004287288.1,XP_011460327.1	0.0326184	0.249034	0.333333
GO:0034728	nucleosome organization	P	2	6	363	7271	0.00550964	0.000825196	over	FANhyb_rscf00000173.1.g00014.1,XP_004287213.1	FANhyb_rscf00000173.1.g00014.1,FANhyb_rscf00000294.1.g00011.1,XP_004287213.1,XP_004299377.1,FANhyb_rscf00000212.1.g00019.1,XP_004297005.1	0.0326184	0.249034	0.333333
GO:0042623	ATPase activity, coupled	F	8	76	363	7271	0.0220386	0.0104525	over	FANhyb_rscf00000045.1.g00003.1,YP_004286087.1,YP_004286108.1,FANhyb_icon00047190_a.1.g00001.1,YP_004286088.1,XP_004296683.1,XP_011459107.1,FANhyb_rscf00000416.1.g00002.1	FANhyb_icon00000899_a.1.g00001.1,FANhyb_icon00033521_a.1.g00001.1,FANhyb_rscf00000001.1.g00025.1,FANhyb_rscf00000045.1.g00003.1,XP_004298862.1,XP_004299302.1,XP_004302050.1,XP_004303813.1,XP_004303839.1,XP_004307846.1,YP_004286087.1,YP_004286108.1,FANhyb_rscf00001298.1.g00001.1,XP_011467315.1,FANhyb_icon00047190_a.1.g00001.1,XP_004299016.1,XP_004299555.1,YP_004286088.1,YP_004286090.1,YP_004286109…	0.0349224	0.249034	0.105263
GO:0043094	cellular metabolic compound salvage	P	3	15	363	7271	0.00826446	0.00206299	over	XP_011459170.1,FANhyb_icon00037348_a.1.g00001.1,XP_004300170.1	XP_004304443.1,XP_004307377.1,FANhyb_icon00010108_a.1.g00001.1,XP_011459170.1,FANhyb_rscf00000883.1.g00007.1,FANhyb_icon00037348_a.1.g00001.1,XP_004300033.1,FANhyb_rscf00000017.1.g00022.1,XP_004287647.1,FANhyb_rscf00000919.1.g00004.1,XP_004302529.1,XP_004300170.1,XP_011467700.1,FANhyb_rscf00000095.1.g00011.1,FANhyb_rscf00000928.1.g00006.1	0.0358961	0.249034	0.2
GO:0008152	metabolic process	P	133	2341	363	7271	0.366391	0.321964	over	FANhyb_rscf00000291.1.g00002.1,XP_004299199.1,XP_011460181.1,XP_011460545.1,XP_004310044.1,XP_004299114.1,FANhyb_rscf00000658.1.g00007.1,XP_004300291.1,XP_004296683.1,FANhyb_rscf00007251.1.g00001.1,XP_004299087.1,XP_004300170.1,FANhyb_rscf00000087.1.g00009.1,FANhyb_rscf00000034.1.g00008.1,XP_004290308.1,XP_004294168.1,FANhyb_rscf00000159.1.g00006.1,XP_004304578.1,XP_004287213.1,FANhyb_rscf0000008…	XP_004303685.1,FANhyb_rscf00000038.1.g00019.1,FANhyb_rscf00000066.1.g00009.1,FANhyb_rscf00000291.1.g00002.1,FANhyb_rscf00000424.1.g00004.1,XP_004288327.1,XP_004289559.1,XP_004289753.1,XP_004298747.1,XP_004299199.1,XP_004300869.1,XP_011460181.1,XP_011460545.1,FANhyb_icon00026897_a.1.g00001.1,FANhyb_rscf00001056.1.g00002.1,XP_004289901.1,XP_004310044.1,FANhyb_rscf00001548.1.g00003.1,XP_004295160.1,…	0.0368506	0.249034	0.0568133
GO:0046906	tetrapyrrole binding	F	6	50	363	7271	0.0165289	0.00687663	over	FANhyb_icon16812173_o.1.g00001.1,XP_004300672.1,XP_004310079.1,YP_004286097.1,NP_001274347.1,YP_004286132.1	FANhyb_icon00013603_a.1.g00001.1,FANhyb_icon00042330_a.1.g00001.1,FANhyb_icon16812173_o.1.g00001.1,FANhyb_rscf00000001.1.g00001.1,FANhyb_rscf00000231.1.g00002.1,FANhyb_rscf00000625.1.g00002.1,FANhyb_rscf00001155.1.g00005.1,XP_004293460.1,XP_004293579.1,XP_004294267.1,XP_004294489.1,XP_004299348.1,XP_004300672.1,XP_004300703.1,XP_004302636.1,XP_004303913.1,XP_004310079.1,XP_011460161.1,YP_00428608…	0.0369943	0.249034	0.12
GO:0050662	coenzyme binding	F	9	91	363	7271	0.0247934	0.0125155	over	FANhyb_rscf00000654.1.g00006.1,FANhyb_rscf00000159.1.g00006.1,XP_004304578.1,FANhyb_icon00000422_a.1.g00001.1,FANhyb_rscf00000335.1.g00003.1,FANhyb_rscf00000390.1.g00012.1,FANhyb_rscf00000482.1.g00003.1,XP_004309662.1,FANhyb_rscf00000264.1.g00012.1	FANhyb_rscf00001078.1.g00005.1,XP_004302406.1,XP_004302546.1,FANhyb_rscf00000561.1.g00008.1,FANhyb_icon00034554_a.1.g00001.1,FANhyb_rscf00000286.1.g00003.1,XP_004293926.1,XP_004302532.1,XP_004307550.1,FANhyb_rscf00000009.1.g00006.1,FANhyb_rscf00000086.1.g00005.1,FANhyb_rscf00000094.1.g00012.1,FANhyb_rscf00000126.1.g00017.1,FANhyb_rscf00000180.1.g00006.1,FANhyb_rscf00000250.1.g00001.1,FANhyb_rscf0…	0.0371215	0.249034	0.0989011
GO:0009152	purine ribonucleotide biosynthetic process	P	5	38	363	7271	0.0137741	0.00522624	over	FANhyb_icon00047190_a.1.g00001.1,FANhyb_rscf00000045.1.g00003.1,YP_004286087.1,YP_004286088.1,YP_004286108.1	FANhyb_rscf00005528.1.g00001.1,XP_004304443.1,XP_004307377.1,XP_011459658.1,FANhyb_rscf00000783.1.g00004.1,FANhyb_rscf00000782.1.g00005.1,XP_004300886.2,FANhyb_icon00003290_a.1.g00001.1,XP_004301174.1,FANhyb_rscf00000447.1.g00007.1,FANhyb_rscf00000059.1.g00014.1,XP_004291218.1,XP_004296457.1,XP_004299601.1,XP_011467496.1,XP_004292645.1,XP_004298946.1,FANhyb_icon00000899_a.1.g00001.1,FANhyb_icon00…	0.0390821	0.249034	0.131579
GO:0006950	response to stress	P	14	167	363	7271	0.0385675	0.022968	over	NP_001269275.1,XP_004297382.1,XP_004290308.1,XP_004294179.1,XP_011459934.1,FANhyb_rscf00000014.1.g00011.1,XP_004296086.1,XP_004296683.1,FANhyb_rscf00000194.1.g00006.1,XP_004287571.1,FANhyb_rscf00002286.1.g00003.1,FANhyb_rscf00000080.1.g00002.1,XP_004288411.1,XP_011460327.1	FANhyb_rscf00002323.1.g00001.1,FANhyb_rscf00002966.1.g00002.1,XP_004300331.2,XP_004304604.1,XP_004302089.1,FANhyb_rscf00000127.1.g00007.1,XP_011458905.1,FANhyb_rscf00000025.1.g00024.1,FANhyb_rscf00002511.1.g00001.1,NP_001269275.1,XP_004291923.1,XP_004296884.1,XP_004296893.1,XP_004296894.1,XP_004297331.1,XP_011461766.1,XP_011464501.1,XP_011469354.1,FANhyb_icon00010024_a.1.g00001.1,FANhyb_rscf00006…	0.03916	0.249034	0.0838323
GO:0009056	catabolic process	P	17	215	363	7271	0.046832	0.0295695	over	FANhyb_rscf00007251.1.g00001.1,FANhyb_rscf00000034.1.g00008.1,XP_004287213.1,FANhyb_rscf00002286.1.g00003.1,FANhyb_icon00049590_a.1.g00001.1,XP_004290303.1,XP_004303022.1,XP_004306579.1,FANhyb_rscf00005373.1.g00001.1,FANhyb_rscf00001125.1.g00002.1,FANhyb_rscf00003898.1.g00001.1,XP_004291039.1,XP_004301060.1,FANhyb_rscf00000381.1.g00009.1,FANhyb_rscf00000416.1.g00002.1,XP_004299721.1,FANhyb_rscf00…	XP_004303685.1,XP_004300289.1,FANhyb_icon00048040_a.1.g00001.1,XP_004302175.1,FANhyb_rscf00000491.1.g00003.1,XP_004290812.1,XP_004304093.1,FANhyb_rscf00006063.1.g00001.1,XP_004287651.1,XP_004291696.1,XP_004296687.1,FANhyb_rscf00000069.1.g00019.1,FANhyb_rscf00000370.1.g00008.1,XP_004288123.1,XP_004302012.1,XP_004303524.1,FANhyb_icon00005362_a.1.g00001.1,FANhyb_rscf00007251.1.g00001.1,FANhyb_rscf00…	0.0400365	0.249034	0.0790698
GO:0016491	oxidoreductase activity	F	33	484	363	7271	0.0909091	0.0665658	over	FANhyb_icon00000422_a.1.g00001.1,FANhyb_rscf00000654.1.g00006.1,XP_004304520.1,FANhyb_rscf00001125.1.g00002.1,XP_004291039.1,FANhyb_icon00037348_a.1.g00001.1,FANhyb_rscf00000001.1.g00003.1,XP_004288411.1,YP_004286097.1,FANhyb_rscf00000962.1.g00002.1,YP_004286132.1,FANhyb_rscf00001465.1.g00003.1,FANhyb_rscf00000027.1.g00001.1,FANhyb_rscf00000159.1.g00006.1,XP_004304578.1,XP_004297634.1,NP_00127434…	FANhyb_icon00000422_a.1.g00001.1,FANhyb_icon00001087_a.1.g00001.1,FANhyb_rscf00000001.1.g00002.1,FANhyb_rscf00000047.1.g00012.1,FANhyb_rscf00000097.1.g00011.1,FANhyb_rscf00000210.1.g00002.1,FANhyb_rscf00000389.1.g00006.1,FANhyb_rscf00001078.1.g00005.1,FANhyb_rscf00002609.1.g00001.1,FANhyb_rscf00003372.1.g00002.1,FANhyb_rscf00004485.1.g00001.1,FANhyb_rscf00004632.1.g00001.1,XP_004294027.1,XP_00429…	0.0402669	0.249034	0.0681818
GO:1901575	organic substance catabolic process	P	16	200	363	7271	0.0440771	0.0275065	over	FANhyb_rscf00007251.1.g00001.1,FANhyb_rscf00000034.1.g00008.1,XP_004287213.1,FANhyb_rscf00002286.1.g00003.1,FANhyb_icon00049590_a.1.g00001.1,XP_004290303.1,XP_004303022.1,XP_004306579.1,FANhyb_rscf00005373.1.g00001.1,FANhyb_rscf00001125.1.g00002.1,FANhyb_rscf00003898.1.g00001.1,XP_004291039.1,XP_004301060.1,FANhyb_rscf00000416.1.g00002.1,XP_004299721.1,FANhyb_rscf00000080.1.g00002.1	XP_004300289.1,FANhyb_icon00048040_a.1.g00001.1,XP_004302175.1,FANhyb_rscf00000491.1.g00003.1,XP_004290812.1,XP_004304093.1,FANhyb_rscf00006063.1.g00001.1,XP_004287651.1,XP_004291696.1,XP_004296687.1,FANhyb_rscf00000069.1.g00019.1,FANhyb_rscf00000370.1.g00008.1,XP_004288123.1,XP_004302012.1,XP_004303524.1,FANhyb_icon00005362_a.1.g00001.1,FANhyb_rscf00007251.1.g00001.1,FANhyb_rscf00000034.1.g00008…	0.0415779	0.249034	0.08
GO:0009266	response to temperature stimulus	P	3	16	363	7271	0.00826446	0.00220052	over	FANhyb_rscf00002286.1.g00003.1,FANhyb_rscf00000080.1.g00002.1,FANhyb_rscf00000194.1.g00006.1	FANhyb_icon00001403_a.1.g00001.1,FANhyb_rscf00000013.1.g00027.1,FANhyb_rscf00000389.1.g00006.1,FANhyb_rscf00002286.1.g00003.1,XP_004289860.1,XP_004290160.1,XP_004293242.1,XP_004294027.1,XP_004299309.1,XP_004302938.1,XP_011467911.1,FANhyb_rscf00000080.1.g00002.1,XP_004293375.1,XP_004288260.1,XP_004302012.1,FANhyb_rscf00000194.1.g00006.1	0.0425895	0.249034	0.1875
GO:0009117	nucleotide metabolic process	P	11	123	363	7271	0.030303	0.0169165	over	FANhyb_icon00049590_a.1.g00001.1,XP_004290303.1,XP_004303022.1,XP_004306579.1,XP_004299336.1,XP_004300170.1,FANhyb_icon00047190_a.1.g00001.1,FANhyb_rscf00000045.1.g00003.1,YP_004286087.1,YP_004286088.1,YP_004286108.1	FANhyb_icon00049590_a.1.g00001.1,FANhyb_icon00057595_a.1.g00001.1,FANhyb_rscf00000012.1.g00013.1,FANhyb_rscf00000018.1.g00017.1,FANhyb_rscf00000435.1.g00002.1,FANhyb_rscf00001066.1.g00002.1,FANhyb_rscf00001285.1.g00004.1,FANhyb_rscf00001420.1.g00002.1,FANhyb_rscf00001778.1.g00001.1,XP_004287480.1,XP_004290303.1,XP_004291365.1,XP_004291883.1,XP_004293419.1,XP_004294938.1,XP_004297699.1,XP_00429902…	0.0428733	0.249034	0.0894309
GO:0022900	electron transport chain	P	4	27	363	7271	0.0110193	0.00371338	over	YP_004286132.1,XP_004290445.1,YP_004286097.1,FANhyb_rscf00000416.1.g00002.1	XP_004308040.1,YP_004286132.1,XP_004291494.1,XP_004299854.1,XP_004302991.1,XP_011458986.1,XP_004287805.1,XP_004290445.1,YP_004286118.1,YP_004286119.1,YP_004286133.1,FANhyb_rscf00000001.1.g00001.1,YP_004286082.1,YP_004286097.1,YP_004286098.1,FANhyb_rscf00003704.1.g00001.1,YP_004286153.1,FANhyb_rscf00000416.1.g00002.1,FANhyb_rscf00000001.1.g00022.1,FANhyb_icon00010077_a.1.g00001.1,FANhyb_rscf000000…	0.0432169	0.249034	0.148148
GO:0007568	aging	P	2	7	363	7271	0.00550964	0.000962729	over	FANhyb_rscf00001465.1.g00003.1,FANhyb_rscf00001426.1.g00001.1	FANhyb_rscf00001465.1.g00003.1,XP_004306760.1,XP_004289860.1,XP_004292227.1,XP_004294103.1,XP_004304271.1,FANhyb_rscf00001426.1.g00001.1	0.0441794	0.249034	0.285714
GO:0048029	monosaccharide binding	F	2	7	363	7271	0.00550964	0.000962729	over	FANhyb_rscf00001465.1.g00003.1,XP_004287814.1	XP_004287480.1,XP_004291365.1,FANhyb_rscf00000064.1.g00009.1,FANhyb_rscf00001465.1.g00003.1,XP_004287814.1,XP_004296772.2,XP_004298720.1	0.0441794	0.249034	0.285714
GO:0016832	aldehyde-lyase activity	F	2	7	363	7271	0.00550964	0.000962729	over	XP_004290303.1,XP_004303022.1	XP_011467182.1,FANhyb_rscf00001420.1.g00002.1,XP_004290303.1,XP_004299028.1,XP_004303022.1,XP_004303023.1,XP_011465993.1	0.0441794	0.249034	0.285714
GO:0006333	chromatin assembly or disassembly	P	2	7	363	7271	0.00550964	0.000962729	over	FANhyb_rscf00000173.1.g00014.1,XP_004287213.1	FANhyb_rscf00000173.1.g00014.1,FANhyb_rscf00000294.1.g00011.1,XP_004287213.1,XP_004299377.1,FANhyb_rscf00000212.1.g00019.1,XP_004297005.1,FANhyb_rscf00000068.1.g00002.1	0.0441794	0.249034	0.285714
GO:0015926	glucosidase activity	F	2	7	363	7271	0.00550964	0.000962729	over	XP_004301060.1,XP_004299087.1	XP_004310063.1,XP_004307805.1,FANhyb_rscf00000009.1.g00015.1,FANhyb_rscf00001005.1.g00001.1,XP_004301060.1,FANhyb_rscf00004629.1.g00001.1,XP_004299087.1	0.0441794	0.249034	0.285714
GO:0055086	nucleobase-containing small molecule metabolic process	P	12	139	363	7271	0.0330579	0.019117	over	FANhyb_icon00049590_a.1.g00001.1,XP_004290303.1,XP_004303022.1,XP_004306579.1,XP_004299336.1,XP_011459170.1,XP_004300170.1,FANhyb_icon00047190_a.1.g00001.1,FANhyb_rscf00000045.1.g00003.1,YP_004286087.1,YP_004286088.1,YP_004286108.1	FANhyb_icon00049590_a.1.g00001.1,FANhyb_icon00057595_a.1.g00001.1,FANhyb_rscf00000012.1.g00013.1,FANhyb_rscf00000018.1.g00017.1,FANhyb_rscf00000435.1.g00002.1,FANhyb_rscf00001066.1.g00002.1,FANhyb_rscf00001285.1.g00004.1,FANhyb_rscf00001420.1.g00002.1,FANhyb_rscf00001778.1.g00001.1,XP_004287480.1,XP_004290303.1,XP_004291365.1,XP_004291883.1,XP_004293419.1,XP_004294938.1,XP_004297699.1,XP_00429902…	0.0445527	0.249034	0.0863309
GO:0009526	plastid envelope	C	7	66	363	7271	0.0192837	0.00907716	over	FANhyb_icon16812173_o.1.g00001.1,FANhyb_rscf00000416.1.g00002.1,FANhyb_rscf00005365.1.g00001.1,XP_004291571.1,FANhyb_rscf00000031.1.g00016.1,XP_004290445.1,XP_004297634.1	FANhyb_icon00000800_a.1.g00002.1,FANhyb_icon00002107_a.1.g00001.1,FANhyb_icon00005840_a.1.g00001.1,FANhyb_icon00009745_a.1.g00001.1,FANhyb_icon00021007_a.1.g00001.1,FANhyb_icon00042330_a.1.g00001.1,FANhyb_icon15561220_o.1.g00001.1,FANhyb_icon16812173_o.1.g00001.1,FANhyb_rscf00000093.1.g00002.1,FANhyb_rscf00000128.1.g00004.1,FANhyb_rscf00000129.1.g00016.1,FANhyb_rscf00000240.1.g00004.1,FANhyb_rscf…	0.0453232	0.249034	0.106061
GO:0006753	nucleoside phosphate metabolic process	P	11	125	363	7271	0.030303	0.0171916	over	FANhyb_icon00049590_a.1.g00001.1,XP_004290303.1,XP_004303022.1,XP_004306579.1,XP_004299336.1,XP_004300170.1,FANhyb_icon00047190_a.1.g00001.1,FANhyb_rscf00000045.1.g00003.1,YP_004286087.1,YP_004286088.1,YP_004286108.1	FANhyb_icon00049590_a.1.g00001.1,FANhyb_icon00057595_a.1.g00001.1,FANhyb_rscf00000012.1.g00013.1,FANhyb_rscf00000018.1.g00017.1,FANhyb_rscf00000435.1.g00002.1,FANhyb_rscf00001066.1.g00002.1,FANhyb_rscf00001285.1.g00004.1,FANhyb_rscf00001420.1.g00002.1,FANhyb_rscf00001778.1.g00001.1,XP_004287480.1,XP_004290303.1,XP_004291365.1,XP_004291883.1,XP_004293419.1,XP_004294938.1,XP_004297699.1,XP_00429902…	0.0472817	0.249034	0.088
GO:0034654	nucleobase-containing compound biosynthetic process	P	17	220	363	7271	0.046832	0.0302572	over	XP_011459170.1,XP_004300170.1,FANhyb_icon16706223_s.1.g00001.1,XP_004294179.1,XP_004307740.1,FANhyb_icon00005243_a.1.g00001.1,FANhyb_rscf00000185.1.g00008.1,FANhyb_rscf00000421.1.g00006.1,XP_004306439.1,XP_011465109.1,FANhyb_icon00047190_a.1.g00001.1,FANhyb_rscf00000045.1.g00003.1,YP_004286087.1,YP_004286088.1,YP_004286108.1,XP_004310044.1,FANhyb_rscf00001426.1.g00001.1	FANhyb_rscf00003111.1.g00001.1,XP_004295094.1,FANhyb_rscf00005663.1.g00001.1,XP_004287766.1,XP_004291403.1,FANhyb_rscf00000509.1.g00012.1,FANhyb_rscf00000135.1.g00004.1,XP_004297255.1,FANhyb_rscf00000023.1.g00001.1,FANhyb_rscf00000338.1.g00007.1,XP_011464632.1,XP_004304443.1,XP_004307377.1,FANhyb_rscf00005528.1.g00001.1,XP_011459658.1,FANhyb_icon00010108_a.1.g00001.1,XP_011459170.1,FANhyb_rscf000…	0.048021	0.249034	0.0772727
GO:0072588	box H/ACA RNP complex	C	1	1	363	7271	0.00275482	0.000137533	over	XP_004300291.1	XP_004300291.1	0.0499244	0.249034	1
GO:0007569	cell aging	P	1	1	363	7271	0.00275482	0.000137533	over	FANhyb_rscf00001426.1.g00001.1	FANhyb_rscf00001426.1.g00001.1	0.0499244	0.249034	1
GO:2000242	negative regulation of reproductive process	P	1	1	363	7271	0.00275482	0.000137533	over	FANhyb_rscf00001426.1.g00001.1	FANhyb_rscf00001426.1.g00001.1	0.0499244	0.249034	1
GO:0016207	4-coumarate-CoA ligase activity	F	1	1	363	7271	0.00275482	0.000137533	over	XP_004303212.1	XP_004303212.1	0.0499244	0.249034	1
GO:0000784	nuclear chromosome, telomeric region	C	1	1	363	7271	0.00275482	0.000137533	over	XP_004296683.1	XP_004296683.1	0.0499244	0.249034	1
GO:0090342	regulation of cell aging	P	1	1	363	7271	0.00275482	0.000137533	over	FANhyb_rscf00001426.1.g00001.1	FANhyb_rscf00001426.1.g00001.1	0.0499244	0.249034	1
GO:0040031	snRNA modification	P	1	1	363	7271	0.00275482	0.000137533	over	XP_004300291.1	XP_004300291.1	0.0499244	0.249034	1
GO:0001736	establishment of planar polarity	P	1	1	363	7271	0.00275482	0.000137533	over	XP_004302648.1	XP_004302648.1	0.0499244	0.249034	1
GO:0010167	response to nitrate	P	1	1	363	7271	0.00275482	0.000137533	over	FANhyb_rscf00002286.1.g00003.1	FANhyb_rscf00002286.1.g00003.1	0.0499244	0.249034	1
GO:1902456	regulation of stomatal opening	P	1	1	363	7271	0.00275482	0.000137533	over	XP_004290308.1	XP_004290308.1	0.0499244	0.249034	1
GO:0009696	salicylic acid metabolic process	P	1	1	363	7271	0.00275482	0.000137533	over	FANhyb_rscf00002286.1.g00003.1	FANhyb_rscf00002286.1.g00003.1	0.0499244	0.249034	1
GO:0071479	cellular response to ionizing radiation	P	1	1	363	7271	0.00275482	0.000137533	over	XP_004296683.1	XP_004296683.1	0.0499244	0.249034	1
GO:0033559	unsaturated fatty acid metabolic process	P	1	1	363	7271	0.00275482	0.000137533	over	XP_004290308.1	XP_004290308.1	0.0499244	0.249034	1
GO:0009986	cell surface	C	1	1	363	7271	0.00275482	0.000137533	over	XP_004302648.1	XP_004302648.1	0.0499244	0.249034	1
GO:0046460	neutral lipid biosynthetic process	P	1	1	363	7271	0.00275482	0.000137533	over	XP_004290308.1	XP_004290308.1	0.0499244	0.249034	1
GO:0045552	dihydrokaempferol 4-reductase activity	F	1	1	363	7271	0.00275482	0.000137533	over	FANhyb_rscf00000482.1.g00003.1	FANhyb_rscf00000482.1.g00003.1	0.0499244	0.249034	1
GO:0000478	endonucleolytic cleavage involved in rRNA processing	P	1	1	363	7271	0.00275482	0.000137533	over	FANhyb_rscf00000658.1.g00007.1	FANhyb_rscf00000658.1.g00007.1	0.0499244	0.249034	1
GO:0010165	response to X-ray	P	1	1	363	7271	0.00275482	0.000137533	over	XP_004296683.1	XP_004296683.1	0.0499244	0.249034	1
GO:0009644	response to high light intensity	P	1	1	363	7271	0.00275482	0.000137533	over	FANhyb_rscf00000416.1.g00002.1	FANhyb_rscf00000416.1.g00002.1	0.0499244	0.249034	1
GO:0000495	box H/ACA snoRNA 3'-end processing	P	1	1	363	7271	0.00275482	0.000137533	over	XP_004300291.1	XP_004300291.1	0.0499244	0.249034	1
GO:0060429	epithelium development	P	1	1	363	7271	0.00275482	0.000137533	over	XP_004302648.1	XP_004302648.1	0.0499244	0.249034	1
GO:0071481	cellular response to X-ray	P	1	1	363	7271	0.00275482	0.000137533	over	XP_004296683.1	XP_004296683.1	0.0499244	0.249034	1
GO:0006638	neutral lipid metabolic process	P	1	1	363	7271	0.00275482	0.000137533	over	XP_004290308.1	XP_004290308.1	0.0499244	0.249034	1
GO:0045486	naringenin 3-dioxygenase activity	F	1	1	363	7271	0.00275482	0.000137533	over	XP_004287814.1	XP_004287814.1	0.0499244	0.249034	1
GO:0009514	glyoxysome	C	1	1	363	7271	0.00275482	0.000137533	over	XP_004289711.1	XP_004289711.1	0.0499244	0.249034	1
GO:0010337	regulation of salicylic acid metabolic process	P	1	1	363	7271	0.00275482	0.000137533	over	FANhyb_rscf00002286.1.g00003.1	FANhyb_rscf00002286.1.g00003.1	0.0499244	0.249034	1
GO:0031120	snRNA pseudouridine synthesis	P	1	1	363	7271	0.00275482	0.000137533	over	XP_004300291.1	XP_004300291.1	0.0499244	0.249034	1
GO:0046463	acylglycerol biosynthetic process	P	1	1	363	7271	0.00275482	0.000137533	over	XP_004290308.1	XP_004290308.1	0.0499244	0.249034	1
GO:0016210	naringenin-chalcone synthase activity	F	1	1	363	7271	0.00275482	0.000137533	over	XP_004306542.1	XP_004306542.1	0.0499244	0.249034	1
GO:0048581	negative regulation of post-embryonic development	P	1	1	363	7271	0.00275482	0.000137533	over	FANhyb_rscf00001426.1.g00001.1	FANhyb_rscf00001426.1.g00001.1	0.0499244	0.249034	1
GO:0003909	DNA ligase activity	F	1	1	363	7271	0.00275482	0.000137533	over	XP_011459934.1	XP_011459934.1	0.0499244	0.249034	1
GO:0000480	endonucleolytic cleavage in 5'-ETS of tricistronic rRNA transcript (SSU-rRNA, 5.8S rRNA, LSU-rRNA)	P	1	1	363	7271	0.00275482	0.000137533	over	FANhyb_rscf00000658.1.g00007.1	FANhyb_rscf00000658.1.g00007.1	0.0499244	0.249034	1
GO:0048829	root cap development	P	1	1	363	7271	0.00275482	0.000137533	over	XP_004302648.1	XP_004302648.1	0.0499244	0.249034	1
GO:0031118	rRNA pseudouridine synthesis	P	1	1	363	7271	0.00275482	0.000137533	over	XP_004300291.1	XP_004300291.1	0.0499244	0.249034	1
GO:0007164	establishment of tissue polarity	P	1	1	363	7271	0.00275482	0.000137533	over	XP_004302648.1	XP_004302648.1	0.0499244	0.249034	1
GO:0003963	RNA-3'-phosphate cyclase activity	F	1	1	363	7271	0.00275482	0.000137533	over	FANhyb_rscf00000658.1.g00007.1	FANhyb_rscf00000658.1.g00007.1	0.0499244	0.249034	1
GO:0010205	photoinhibition	P	1	1	363	7271	0.00275482	0.000137533	over	FANhyb_rscf00000416.1.g00002.1	FANhyb_rscf00000416.1.g00002.1	0.0499244	0.249034	1
GO:0006641	triglyceride metabolic process	P	1	1	363	7271	0.00275482	0.000137533	over	XP_004290308.1	XP_004290308.1	0.0499244	0.249034	1
GO:1990069	stomatal opening	P	1	1	363	7271	0.00275482	0.000137533	over	XP_004290308.1	XP_004290308.1	0.0499244	0.249034	1
GO:0008974	phosphoribulokinase activity	F	1	1	363	7271	0.00275482	0.000137533	over	XP_004300170.1	XP_004300170.1	0.0499244	0.249034	1
GO:0006097	glyoxylate cycle	P	1	1	363	7271	0.00275482	0.000137533	over	XP_004289711.1	XP_004289711.1	0.0499244	0.249034	1
GO:0001738	morphogenesis of a polarized epithelium	P	1	1	363	7271	0.00275482	0.000137533	over	XP_004302648.1	XP_004302648.1	0.0499244	0.249034	1
GO:0009815	1-aminocyclopropane-1-carboxylate oxidase activity	F	1	1	363	7271	0.00275482	0.000137533	over	FANhyb_rscf00001465.1.g00003.1	FANhyb_rscf00001465.1.g00003.1	0.0499244	0.249034	1
GO:0000726	non-recombinational repair	P	1	1	363	7271	0.00275482	0.000137533	over	XP_004296683.1	XP_004296683.1	0.0499244	0.249034	1
GO:0006303	double-strand break repair via nonhomologous end joining	P	1	1	363	7271	0.00275482	0.000137533	over	XP_004296683.1	XP_004296683.1	0.0499244	0.249034	1
GO:0004109	coproporphyrinogen oxidase activity	F	1	1	363	7271	0.00275482	0.000137533	over	XP_004304520.1	XP_004304520.1	0.0499244	0.249034	1
GO:0043564	Ku70:Ku80 complex	C	1	1	363	7271	0.00275482	0.000137533	over	XP_004296683.1	XP_004296683.1	0.0499244	0.249034	1
GO:0003887	DNA-directed DNA polymerase activity	F	1	1	363	7271	0.00275482	0.000137533	over	XP_004310044.1	XP_004310044.1	0.0499244	0.249034	1
GO:0010212	response to ionizing radiation	P	1	1	363	7271	0.00275482	0.000137533	over	XP_004296683.1	XP_004296683.1	0.0499244	0.249034	1
GO:0090344	negative regulation of cell aging	P	1	1	363	7271	0.00275482	0.000137533	over	FANhyb_rscf00001426.1.g00001.1	FANhyb_rscf00001426.1.g00001.1	0.0499244	0.249034	1
GO:0031429	box H/ACA snoRNP complex	C	1	1	363	7271	0.00275482	0.000137533	over	XP_004300291.1	XP_004300291.1	0.0499244	0.249034	1
GO:0006639	acylglycerol metabolic process	P	1	1	363	7271	0.00275482	0.000137533	over	XP_004290308.1	XP_004290308.1	0.0499244	0.249034	1
GO:0051241	negative regulation of multicellular organismal process	P	1	1	363	7271	0.00275482	0.000137533	over	FANhyb_rscf00001426.1.g00001.1	FANhyb_rscf00001426.1.g00001.1	0.0499244	0.249034	1
GO:0010304	PSII associated light-harvesting complex II catabolic process	P	1	1	363	7271	0.00275482	0.000137533	over	FANhyb_rscf00000416.1.g00002.1	FANhyb_rscf00000416.1.g00002.1	0.0499244	0.249034	1
GO:0048729	tissue morphogenesis	P	1	1	363	7271	0.00275482	0.000137533	over	XP_004302648.1	XP_004302648.1	0.0499244	0.249034	1
GO:0015203	polyamine transmembrane transporter activity	F	1	1	363	7271	0.00275482	0.000137533	over	FANhyb_rscf00001243.1.g00002.1	FANhyb_rscf00001243.1.g00002.1	0.0499244	0.249034	1
GO:0071480	cellular response to gamma radiation	P	1	1	363	7271	0.00275482	0.000137533	over	XP_004296683.1	XP_004296683.1	0.0499244	0.249034	1
GO:0002009	morphogenesis of an epithelium	P	1	1	363	7271	0.00275482	0.000137533	over	XP_004302648.1	XP_004302648.1	0.0499244	0.249034	1
GO:1990481	mRNA pseudouridine synthesis	P	1	1	363	7271	0.00275482	0.000137533	over	XP_004300291.1	XP_004300291.1	0.0499244	0.249034	1
GO:0016711	flavonoid 3'-monooxygenase activity	F	1	1	363	7271	0.00275482	0.000137533	over	NP_001274347.1	NP_001274347.1	0.0499244	0.249034	1
GO:0010332	response to gamma radiation	P	1	1	363	7271	0.00275482	0.000137533	over	XP_004296683.1	XP_004296683.1	0.0499244	0.249034	1
GO:0019432	triglyceride biosynthetic process	P	1	1	363	7271	0.00275482	0.000137533	over	XP_004290308.1	XP_004290308.1	0.0499244	0.249034	1
GO:0034964	box H/ACA snoRNA processing	P	1	1	363	7271	0.00275482	0.000137533	over	XP_004300291.1	XP_004300291.1	0.0499244	0.249034	1
GO:0004852	uroporphyrinogen-III synthase activity	F	1	1	363	7271	0.00275482	0.000137533	over	XP_011470332.1	XP_011470332.1	0.0499244	0.249034	1
GO:0016556	mRNA modification	P	1	1	363	7271	0.00275482	0.000137533	over	XP_004300291.1	XP_004300291.1	0.0499244	0.249034	1
GO:0033979	box H/ACA snoRNA metabolic process	P	1	1	363	7271	0.00275482	0.000137533	over	XP_004300291.1	XP_004300291.1	0.0499244	0.249034	1
GO:0043155	negative regulation of photosynthesis, light reaction	P	1	1	363	7271	0.00275482	0.000137533	over	FANhyb_rscf00000416.1.g00002.1	FANhyb_rscf00000416.1.g00002.1	0.0499244	0.249034	1
GO:0000479	endonucleolytic cleavage of tricistronic rRNA transcript (SSU-rRNA, 5.8S rRNA, LSU-rRNA)	P	1	1	363	7271	0.00275482	0.000137533	over	FANhyb_rscf00000658.1.g00007.1	FANhyb_rscf00000658.1.g00007.1	0.0499244	0.249034	1
GO:0006636	unsaturated fatty acid biosynthetic process	P	1	1	363	7271	0.00275482	0.000137533	over	XP_004290308.1	XP_004290308.1	0.0499244	0.249034	1
GO:0009910	negative regulation of flower development	P	1	1	363	7271	0.00275482	0.000137533	over	FANhyb_rscf00001426.1.g00001.1	FANhyb_rscf00001426.1.g00001.1	0.0499244	0.249034	1
GO:0016462	pyrophosphatase activity	F	15	189	363	7271	0.0413223	0.0259937	over	FANhyb_rscf00000045.1.g00003.1,YP_004286087.1,YP_004286108.1,XP_004298793.1,XP_004300454.1,XP_011458268.1,FANhyb_icon00047190_a.1.g00001.1,YP_004286088.1,XP_004296683.1,XP_011459107.1,FANhyb_rscf00000416.1.g00002.1,FANhyb_rscf00000291.1.g00002.1,XP_004299199.1,XP_011460181.1,XP_011460545.1	FANhyb_icon00000899_a.1.g00001.1,FANhyb_icon00033521_a.1.g00001.1,FANhyb_rscf00000001.1.g00025.1,FANhyb_rscf00000045.1.g00003.1,XP_004298862.1,XP_004299302.1,XP_004302050.1,XP_004303813.1,XP_004303839.1,XP_004307846.1,YP_004286087.1,YP_004286108.1,FANhyb_icon00019934_a.1.g00001.1,FANhyb_rscf00000005.1.g00009.1,FANhyb_rscf00000154.1.g00013.1,FANhyb_rscf00000234.1.g00013.1,FANhyb_rscf00000319.1.g00…	0.0503078	0.249034	0.0793651
GO:0016818	hydrolase activity, acting on acid anhydrides, in phosphorus-containing anhydrides	F	15	189	363	7271	0.0413223	0.0259937	over	FANhyb_rscf00000045.1.g00003.1,YP_004286087.1,YP_004286108.1,XP_004298793.1,XP_004300454.1,XP_011458268.1,FANhyb_icon00047190_a.1.g00001.1,YP_004286088.1,XP_004296683.1,XP_011459107.1,FANhyb_rscf00000416.1.g00002.1,FANhyb_rscf00000291.1.g00002.1,XP_004299199.1,XP_011460181.1,XP_011460545.1	FANhyb_icon00000899_a.1.g00001.1,FANhyb_icon00033521_a.1.g00001.1,FANhyb_rscf00000001.1.g00025.1,FANhyb_rscf00000045.1.g00003.1,XP_004298862.1,XP_004299302.1,XP_004302050.1,XP_004303813.1,XP_004303839.1,XP_004307846.1,YP_004286087.1,YP_004286108.1,FANhyb_icon00019934_a.1.g00001.1,FANhyb_rscf00000005.1.g00009.1,FANhyb_rscf00000154.1.g00013.1,FANhyb_rscf00000234.1.g00013.1,FANhyb_rscf00000319.1.g00…	0.0503078	0.249034	0.0793651
GO:1903506	regulation of nucleic acid-templated transcription	P	8	82	363	7271	0.0220386	0.0112777	over	XP_004294179.1,XP_004307740.1,FANhyb_icon00005243_a.1.g00001.1,FANhyb_rscf00000185.1.g00008.1,FANhyb_rscf00000421.1.g00006.1,XP_004306439.1,XP_011465109.1,FANhyb_rscf00001426.1.g00001.1	FANhyb_rscf00000295.1.g00005.1,FANhyb_rscf00000686.1.g00005.1,XP_004302471.1,XP_004287513.1,FANhyb_icon00000505_a.1.g00001.1,FANhyb_rscf00000134.1.g00005.1,FANhyb_rscf00000232.1.g00002.1,FANhyb_rscf00000243.1.g00011.1,FANhyb_rscf00000296.1.g00003.1,FANhyb_rscf00000302.1.g00007.1,XP_004288244.1,XP_004291052.1,XP_004291469.1,XP_004292548.1,XP_004293268.1,XP_004293788.1,XP_004294179.1,XP_004294625.1…	0.0511839	0.251285	0.097561
GO:2001141	regulation of RNA biosynthetic process	P	8	82	363	7271	0.0220386	0.0112777	over	XP_004294179.1,XP_004307740.1,FANhyb_icon00005243_a.1.g00001.1,FANhyb_rscf00000185.1.g00008.1,FANhyb_rscf00000421.1.g00006.1,XP_004306439.1,XP_011465109.1,FANhyb_rscf00001426.1.g00001.1	FANhyb_rscf00000295.1.g00005.1,FANhyb_rscf00000686.1.g00005.1,XP_004302471.1,XP_004287513.1,FANhyb_icon00000505_a.1.g00001.1,FANhyb_rscf00000134.1.g00005.1,FANhyb_rscf00000232.1.g00002.1,FANhyb_rscf00000243.1.g00011.1,FANhyb_rscf00000296.1.g00003.1,FANhyb_rscf00000302.1.g00007.1,XP_004288244.1,XP_004291052.1,XP_004291469.1,XP_004292548.1,XP_004293268.1,XP_004293788.1,XP_004294179.1,XP_004294625.1…	0.0511839	0.251285	0.097561
GO:0006164	purine nucleotide biosynthetic process	P	5	41	363	7271	0.0137741	0.00563884	over	FANhyb_icon00047190_a.1.g00001.1,FANhyb_rscf00000045.1.g00003.1,YP_004286087.1,YP_004286088.1,YP_004286108.1	FANhyb_rscf00005528.1.g00001.1,XP_004304443.1,XP_004307377.1,XP_011459658.1,FANhyb_rscf00000783.1.g00004.1,FANhyb_rscf00000782.1.g00005.1,XP_004300886.2,FANhyb_icon00003290_a.1.g00001.1,XP_004301174.1,FANhyb_rscf00000447.1.g00007.1,FANhyb_rscf00000059.1.g00014.1,XP_004291218.1,XP_004296457.1,XP_004299601.1,XP_011467496.1,XP_004292645.1,XP_004298946.1,FANhyb_icon00000899_a.1.g00001.1,FANhyb_icon00…	0.0517467	0.251703	0.121951
GO:0009791	post-embryonic development	P	7	68	363	7271	0.0192837	0.00935222	over	FANhyb_rscf00005365.1.g00001.1,XP_004291571.1,FANhyb_rscf00001426.1.g00001.1,XP_004302648.1,XP_011460327.1,FANhyb_rscf00000011.1.g00011.1,XP_004299114.1	FANhyb_rscf00000243.1.g00011.1,FANhyb_rscf00000260.1.g00005.1,XP_004303635.1,XP_004304313.1,XP_004304461.2,XP_011460204.1,XP_004287973.1,FANhyb_rscf00000483.1.g00006.1,FANhyb_rscf00005365.1.g00001.1,XP_004288328.1,XP_004290039.1,XP_004291571.1,XP_004302529.1,XP_004302546.1,XP_004306541.1,XP_004306981.1,XP_004307223.1,XP_011457715.1,FANhyb_icon00001403_a.1.g00001.1,FANhyb_rscf00001178.1.g00003.1,X…	0.0519019	0.251703	0.102941
GO:0022804	active transmembrane transporter activity	F	7	68	363	7271	0.0192837	0.00935222	over	FANhyb_rscf00000045.1.g00003.1,YP_004286087.1,YP_004286108.1,FANhyb_icon00047190_a.1.g00001.1,YP_004286088.1,XP_004302648.1,FANhyb_rscf00001243.1.g00002.1	FANhyb_icon00000899_a.1.g00001.1,FANhyb_icon00033521_a.1.g00001.1,FANhyb_rscf00000001.1.g00025.1,FANhyb_rscf00000045.1.g00003.1,XP_004298862.1,XP_004299302.1,XP_004302050.1,XP_004303813.1,XP_004303839.1,XP_004307846.1,YP_004286087.1,YP_004286108.1,FANhyb_icon00047190_a.1.g00001.1,XP_004299016.1,XP_004299555.1,YP_004286088.1,YP_004286090.1,YP_004286109.1,FANhyb_rscf00007379.1.g00001.1,XP_004306532…	0.0519019	0.251703	0.102941
GO:0046983	protein dimerization activity	F	5	42	363	7271	0.0137741	0.00577637	over	XP_004306542.1,FANhyb_rscf00000173.1.g00014.1,XP_004287213.1,XP_011461273.1,FANhyb_rscf00000011.1.g00011.1	FANhyb_rscf00000129.1.g00016.1,FANhyb_rscf00000177.1.g00009.1,FANhyb_rscf00002015.1.g00002.1,XP_004288153.1,XP_004297078.1,XP_004306542.1,XP_004306814.1,FANhyb_rscf00000173.1.g00014.1,FANhyb_rscf00000294.1.g00011.1,FANhyb_rscf00000295.1.g00005.1,FANhyb_rscf00000686.1.g00005.1,FANhyb_rscf00006857.1.g00001.1,XP_004287213.1,XP_004287377.1,XP_004295020.1,XP_004302471.1,XP_004302773.1,XP_004303693.1,X…	0.056442	0.271513	0.119048
GO:0019842	vitamin binding	F	5	42	363	7271	0.0137741	0.00577637	over	FANhyb_rscf00000034.1.g00008.1,FANhyb_rscf00006771.1.g00001.1,XP_011468925.1,FANhyb_rscf00001465.1.g00003.1,XP_004287814.1	FANhyb_icon00052295_a.1.g00001.1,FANhyb_rscf00000034.1.g00008.1,FANhyb_rscf00000082.1.g00002.1,FANhyb_rscf00000119.1.g00004.1,FANhyb_rscf00000539.1.g00003.1,FANhyb_rscf00000676.1.g00001.1,FANhyb_rscf00000688.1.g00002.1,FANhyb_rscf00003117.1.g00001.1,FANhyb_rscf00003174.1.g00001.1,FANhyb_rscf00005246.1.g00001.1,FANhyb_rscf00006771.1.g00001.1,XP_004290845.1,XP_004291082.1,XP_004291203.1,XP_00429422…	0.056442	0.271513	0.119048
GO:0042026	protein refolding	P	2	8	363	7271	0.00550964	0.00110026	over	FANhyb_rscf00005365.1.g00001.1,XP_004291571.1	FANhyb_icon00016475_a.1.g00001.1,FANhyb_rscf00000131.1.g00015.1,FANhyb_rscf00005365.1.g00001.1,XP_004290029.1,XP_004291571.1,XP_004294947.1,XP_004297534.1,XP_004299212.1	0.0569969	0.272021	0.25
GO:0007275	multicellular organism development	P	11	129	363	7271	0.030303	0.0177417	over	XP_004299199.1,FANhyb_rscf00000011.1.g00011.1,XP_004299114.1,FANhyb_rscf00005365.1.g00001.1,XP_004291571.1,FANhyb_rscf00001465.1.g00003.1,FANhyb_rscf00001426.1.g00001.1,FANhyb_rscf00002286.1.g00003.1,XP_004302648.1,XP_004290308.1,XP_011460327.1	XP_011469166.1,FANhyb_rscf00000517.1.g00001.1,XP_004296989.1,XP_004299199.1,XP_004307863.1,XP_011460686.1,FANhyb_rscf00000769.1.g00004.1,FANhyb_rscf00000067.1.g00021.1,FANhyb_rscf00000791.1.g00001.1,FANhyb_rscf00001550.1.g00002.1,XP_004302387.1,XP_004304315.1,XP_004306508.1,XP_004302936.1,FANhyb_rscf00000017.1.g00007.1,FANhyb_rscf00002323.1.g00001.1,XP_004288113.1,XP_004289860.1,XP_004290921.1,XP…	0.0570036	0.272021	0.0852713
GO:0036442	hydrogen-exporting ATPase activity	F	3	18	363	7271	0.00826446	0.00247559	over	FANhyb_rscf00000045.1.g00003.1,YP_004286087.1,YP_004286108.1	FANhyb_icon00000899_a.1.g00001.1,FANhyb_icon00033521_a.1.g00001.1,FANhyb_rscf00000001.1.g00025.1,FANhyb_rscf00000045.1.g00003.1,XP_004298862.1,XP_004299302.1,XP_004302050.1,XP_004303813.1,XP_004303839.1,XP_004307846.1,YP_004286087.1,YP_004286108.1,FANhyb_rscf00000059.1.g00014.1,FANhyb_rscf00000251.1.g00014.1,XP_004291218.1,XP_004296457.1,XP_004299601.1,XP_011467496.1	0.0576902	0.272033	0.166667
GO:0009790	embryo development	P	3	18	363	7271	0.00826446	0.00247559	over	FANhyb_rscf00005365.1.g00001.1,XP_004291571.1,XP_004299199.1	FANhyb_rscf00000483.1.g00006.1,FANhyb_rscf00005365.1.g00001.1,XP_004288328.1,XP_004290039.1,XP_004291571.1,XP_004302529.1,XP_004302546.1,XP_004306541.1,XP_004306981.1,XP_004307223.1,XP_011457715.1,FANhyb_rscf00000272.1.g00004.1,XP_004299530.1,FANhyb_rscf00000517.1.g00001.1,XP_004296989.1,XP_004299199.1,XP_004307863.1,XP_011460686.1	0.0576902	0.272033	0.166667
GO:0006970	response to osmotic stress	P	3	18	363	7271	0.00826446	0.00247559	over	FANhyb_rscf00002286.1.g00003.1,XP_004290308.1,FANhyb_rscf00000194.1.g00006.1	FANhyb_rscf00002323.1.g00001.1,XP_004290068.1,FANhyb_icon00033651_a.1.g00001.1,FANhyb_rscf00000063.1.g00025.1,FANhyb_rscf00001550.1.g00002.1,FANhyb_rscf00002286.1.g00003.1,XP_004289860.1,XP_004290308.1,XP_004298849.1,XP_011459301.1,FANhyb_rscf00000022.1.g00013.1,XP_011461076.1,FANhyb_icon00001403_a.1.g00001.1,XP_004288260.1,XP_004290160.1,XP_004307658.1,XP_011460622.1,FANhyb_rscf00000194.1.g00006…	0.0576902	0.272033	0.166667
GO:0098796	membrane protein complex	C	12	145	363	7271	0.0330579	0.0199422	over	XP_004302896.1,FANhyb_icon16812173_o.1.g00001.1,FANhyb_rscf00001375.1.g00001.1,XP_004300672.1,XP_004310079.1,YP_004286097.1,YP_004286088.1,FANhyb_rscf00000045.1.g00003.1,YP_004286087.1,YP_004286108.1,FANhyb_icon00047190_a.1.g00001.1,XP_011458045.1	XP_004289908.1,FANhyb_rscf00006050.1.g00001.1,XP_004302446.1,XP_004307615.1,FANhyb_rscf00000211.1.g00005.1,FANhyb_rscf00000199.1.g00016.1,XP_004302156.1,XP_004302896.1,FANhyb_rscf00000131.1.g00004.1,YP_004286117.1,YP_004286118.1,YP_004286119.1,YP_004286130.1,FANhyb_rscf00005953.1.g00001.1,XP_004297651.1,XP_004302920.1,XP_011458114.1,XP_004287898.1,FANhyb_rscf00002981.1.g00001.1,XP_004287790.1,FAN…	0.0580828	0.272806	0.0827586
GO:0016817	hydrolase activity, acting on acid anhydrides	F	15	193	363	7271	0.0413223	0.0265438	over	FANhyb_rscf00000045.1.g00003.1,YP_004286087.1,YP_004286108.1,XP_004298793.1,XP_004300454.1,XP_011458268.1,FANhyb_icon00047190_a.1.g00001.1,YP_004286088.1,XP_004296683.1,XP_011459107.1,FANhyb_rscf00000416.1.g00002.1,FANhyb_rscf00000291.1.g00002.1,XP_004299199.1,XP_011460181.1,XP_011460545.1	FANhyb_icon00000899_a.1.g00001.1,FANhyb_icon00033521_a.1.g00001.1,FANhyb_rscf00000001.1.g00025.1,FANhyb_rscf00000045.1.g00003.1,XP_004298862.1,XP_004299302.1,XP_004302050.1,XP_004303813.1,XP_004303839.1,XP_004307846.1,YP_004286087.1,YP_004286108.1,FANhyb_icon00019934_a.1.g00001.1,FANhyb_rscf00000005.1.g00009.1,FANhyb_rscf00000154.1.g00013.1,FANhyb_rscf00000234.1.g00013.1,FANhyb_rscf00000319.1.g00…	0.0583703	0.273081	0.0777202
GO:0016741	transferase activity, transferring one-carbon groups	F	7	70	363	7271	0.0192837	0.00962729	over	FANhyb_rscf00003898.1.g00001.1,XP_011468925.1,FANhyb_icon00001805_a.1.g00001.1,XP_004289881.1,XP_004308063.1,XP_004288717.1,FANhyb_rscf00000383.1.g00002.1	XP_004300457.1,FANhyb_rscf00001008.1.g00002.1,XP_004299531.1,XP_004307223.1,XP_004306733.1,FANhyb_rscf00000257.1.g00003.1,XP_011467399.1,FANhyb_rscf00003898.1.g00001.1,XP_004293305.1,FANhyb_rscf00000187.1.g00011.1,FANhyb_rscf00003174.1.g00001.1,XP_004296982.1,XP_011459019.1,XP_011468925.1,XP_004294320.1,FANhyb_rscf00000482.1.g00004.1,XP_004304206.1,FANhyb_icon00001805_a.1.g00001.1,FANhyb_icon0000…	0.0590525	0.275194	0.1
GO:0032501	multicellular organismal process	P	11	131	363	7271	0.030303	0.0180168	over	XP_004299199.1,FANhyb_rscf00000011.1.g00011.1,XP_004299114.1,FANhyb_rscf00005365.1.g00001.1,XP_004291571.1,FANhyb_rscf00001465.1.g00003.1,FANhyb_rscf00001426.1.g00001.1,FANhyb_rscf00002286.1.g00003.1,XP_004302648.1,XP_004290308.1,XP_011460327.1	XP_011469166.1,FANhyb_rscf00000036.1.g00025.1,FANhyb_rscf00000110.1.g00009.1,FANhyb_rscf00000125.1.g00013.1,FANhyb_rscf00000281.1.g00008.1,FANhyb_rscf00002935.1.g00001.1,FANhyb_rscf00004354.1.g00001.1,XP_004300238.1,XP_004302250.1,XP_004307911.1,FANhyb_rscf00000517.1.g00001.1,XP_004296989.1,XP_004299199.1,XP_004307863.1,XP_011460686.1,FANhyb_rscf00000769.1.g00004.1,FANhyb_rscf00000067.1.g00021.1,…	0.0623291	0.289333	0.0839695
GO:0048856	anatomical structure development	P	12	148	363	7271	0.0330579	0.0203548	over	XP_004302648.1,XP_004299199.1,XP_011460327.1,FANhyb_rscf00000011.1.g00011.1,XP_004299114.1,FANhyb_rscf00005365.1.g00001.1,XP_004291571.1,FANhyb_rscf00001465.1.g00003.1,FANhyb_rscf00001426.1.g00001.1,FANhyb_rscf00002286.1.g00003.1,XP_004290308.1,XP_004308064.1	FANhyb_rscf00000769.1.g00002.1,FANhyb_rscf00001455.1.g00005.1,FANhyb_icon00009996_a.1.g00001.1,XP_004302648.1,XP_011469166.1,FANhyb_rscf00000036.1.g00025.1,FANhyb_rscf00000110.1.g00009.1,FANhyb_rscf00000125.1.g00013.1,FANhyb_rscf00000281.1.g00008.1,FANhyb_rscf00002935.1.g00001.1,FANhyb_rscf00004354.1.g00001.1,XP_004300238.1,XP_004302250.1,XP_004307911.1,FANhyb_rscf00000286.1.g00010.1,XP_004306541…	0.0657818	0.30081	0.0810811
GO:0008483	transaminase activity	F	3	19	363	7271	0.00826446	0.00261312	over	FANhyb_rscf00006771.1.g00001.1,FANhyb_rscf00000031.1.g00016.1,FANhyb_rscf00003898.1.g00001.1	FANhyb_rscf00006771.1.g00001.1,XP_011467676.1,FANhyb_icon00052295_a.1.g00001.1,XP_004291203.1,XP_004288286.1,XP_004291005.1,FANhyb_rscf00000635.1.g00002.1,FANhyb_rscf00000082.1.g00002.1,XP_011461731.1,XP_004302910.1,FANhyb_rscf00000031.1.g00016.1,FANhyb_rscf00000229.1.g00006.1,FANhyb_rscf00003117.1.g00001.1,FANhyb_rscf00003898.1.g00001.1,XP_004290845.1,XP_004293305.1,XP_004294104.1,XP_004297515.1…	0.0660623	0.30081	0.157895
GO:0016769	transferase activity, transferring nitrogenous groups	F	3	19	363	7271	0.00826446	0.00261312	over	FANhyb_rscf00006771.1.g00001.1,FANhyb_rscf00000031.1.g00016.1,FANhyb_rscf00003898.1.g00001.1	FANhyb_rscf00006771.1.g00001.1,XP_011467676.1,FANhyb_icon00052295_a.1.g00001.1,XP_004291203.1,XP_004288286.1,XP_004291005.1,FANhyb_rscf00000635.1.g00002.1,FANhyb_rscf00000082.1.g00002.1,XP_011461731.1,FANhyb_rscf00000031.1.g00016.1,FANhyb_rscf00000229.1.g00006.1,FANhyb_rscf00003117.1.g00001.1,FANhyb_rscf00003898.1.g00001.1,XP_004290845.1,XP_004293305.1,XP_004294104.1,XP_004297515.1,XP_011459596.1…	0.0660623	0.30081	0.157895
GO:0046982	protein heterodimerization activity	F	3	19	363	7271	0.00826446	0.00261312	over	FANhyb_rscf00000173.1.g00014.1,XP_004287213.1,XP_011461273.1	FANhyb_rscf00000173.1.g00014.1,FANhyb_rscf00000294.1.g00011.1,FANhyb_rscf00000295.1.g00005.1,FANhyb_rscf00000686.1.g00005.1,FANhyb_rscf00006857.1.g00001.1,XP_004287213.1,XP_004287377.1,XP_004295020.1,XP_004302471.1,XP_004302773.1,XP_004303693.1,XP_004309659.1,XP_011461273.1,XP_011463262.1,FANhyb_icon19788725_s.1.g00001.1,FANhyb_rscf00000300.1.g00010.1,FANhyb_rscf00000907.1.g00005.1,XP_004305679.1…	0.0660623	0.30081	0.157895
GO:0019318	hexose metabolic process	P	3	19	363	7271	0.00826446	0.00261312	over	FANhyb_rscf00000159.1.g00006.1,XP_004304578.1,XP_004287213.1	FANhyb_icon00000317_a.1.g00001.1,FANhyb_rscf00000032.1.g00011.1,FANhyb_rscf00000159.1.g00006.1,FANhyb_rscf00000268.1.g00005.1,XP_004297463.1,XP_004304016.1,XP_004304578.1,XP_004310041.1,FANhyb_rscf00000023.1.g00019.1,FANhyb_rscf00001285.1.g00004.1,XP_004287213.1,XP_004302499.1,FANhyb_rscf00000538.1.g00003.1,XP_004298746.1,XP_004288419.1,XP_004297957.1,XP_004288307.1,XP_004291883.1,XP_004299522.1	0.0660623	0.30081	0.157895
GO:0019222	regulation of metabolic process	P	14	181	363	7271	0.0385675	0.0248934	over	XP_004294179.1,XP_004307740.1,FANhyb_icon00005243_a.1.g00001.1,FANhyb_rscf00000185.1.g00008.1,FANhyb_rscf00000421.1.g00006.1,XP_004306439.1,XP_011465109.1,FANhyb_rscf00000416.1.g00002.1,FANhyb_rscf00002286.1.g00003.1,XP_011459107.1,FANhyb_rscf00000194.1.g00006.1,XP_004296439.1,XP_004290308.1,FANhyb_rscf00001426.1.g00001.1	FANhyb_rscf00002323.1.g00001.1,XP_004300289.1,XP_004288351.1,FANhyb_rscf00006063.1.g00001.1,XP_004287651.1,XP_004291696.1,XP_004296687.1,FANhyb_rscf00003210.1.g00001.1,XP_004296479.1,FANhyb_rscf00000069.1.g00019.1,FANhyb_rscf00000370.1.g00008.1,XP_004288123.1,XP_004302012.1,XP_004303524.1,XP_004306774.1,XP_004294249.1,XP_004303621.1,FANhyb_rscf00000295.1.g00005.1,FANhyb_rscf00000686.1.g00005.1,XP…	0.0680257	0.306883	0.0773481
GO:0044262	cellular carbohydrate metabolic process	P	7	73	363	7271	0.0192837	0.0100399	over	FANhyb_rscf00000034.1.g00008.1,XP_004290308.1,XP_004294168.1,FANhyb_rscf00000080.1.g00002.1,XP_004289711.1,FANhyb_rscf00000166.1.g00017.1,FANhyb_rscf00002286.1.g00003.1	FANhyb_rscf00000829.1.g00004.1,FANhyb_rscf00000032.1.g00011.1,FANhyb_rscf00000482.1.g00001.1,XP_004297463.1,XP_004303908.1,FANhyb_rscf00000034.1.g00008.1,FANhyb_rscf00000688.1.g00002.1,XP_004295557.1,FANhyb_rscf00003553.1.g00001.1,XP_004307147.1,XP_011460160.1,FANhyb_rscf00002144.1.g00001.1,FANhyb_rscf00000245.1.g00002.1,FANhyb_rscf00000334.1.g00004.1,XP_004287272.1,XP_004287669.1,XP_004290308.1,…	0.0708645	0.306883	0.0958904
GO:0009415	response to water	P	2	9	363	7271	0.00550964	0.00123779	over	FANhyb_rscf00002286.1.g00003.1,XP_004290308.1	FANhyb_rscf00007339.1.g00001.1,XP_004287193.1,FANhyb_rscf00000687.1.g00007.1,FANhyb_rscf00005576.1.g00002.1,XP_004306728.1,FANhyb_icon00033651_a.1.g00001.1,FANhyb_rscf00002286.1.g00003.1,XP_004290308.1,XP_011460622.1	0.0709174	0.306883	0.222222
GO:0009414	response to water deprivation	P	2	9	363	7271	0.00550964	0.00123779	over	FANhyb_rscf00002286.1.g00003.1,XP_004290308.1	FANhyb_rscf00007339.1.g00001.1,XP_004287193.1,FANhyb_rscf00000687.1.g00007.1,FANhyb_rscf00005576.1.g00002.1,XP_004306728.1,FANhyb_icon00033651_a.1.g00001.1,FANhyb_rscf00002286.1.g00003.1,XP_004290308.1,XP_011460622.1	0.0709174	0.306883	0.222222
GO:0006261	DNA-dependent DNA replication	P	2	9	363	7271	0.00550964	0.00123779	over	XP_004300454.1,XP_011458268.1	FANhyb_rscf00001298.1.g00001.1,XP_011467315.1,XP_004287219.1,XP_004300454.1,XP_011458268.1,XP_004303621.1,XP_004289868.1,XP_004302321.1,FANhyb_icon00003155_a.1.g00001.1	0.0709174	0.306883	0.222222
GO:0009112	nucleobase metabolic process	P	2	9	363	7271	0.00550964	0.00123779	over	XP_011459170.1,XP_004300170.1	FANhyb_icon00010108_a.1.g00001.1,XP_011459170.1,XP_004300170.1,FANhyb_rscf00000929.1.g00002.1,XP_004293941.1,XP_004307120.1,FANhyb_rscf00000883.1.g00007.1,FANhyb_rscf00000713.1.g00004.1,XP_004303110.1	0.0709174	0.306883	0.222222
GO:0009251	glucan catabolic process	P	2	9	363	7271	0.00550964	0.00123779	over	FANhyb_rscf00000034.1.g00008.1,XP_004301060.1	FANhyb_rscf00000034.1.g00008.1,FANhyb_rscf00000688.1.g00002.1,XP_004295557.1,FANhyb_rscf00002144.1.g00001.1,FANhyb_icon00000318_a.1.g00001.1,XP_004297459.1,XP_004298897.1,FANhyb_rscf00001005.1.g00001.1,XP_004301060.1	0.0709174	0.306883	0.222222
GO:0065004	protein-DNA complex assembly	P	2	9	363	7271	0.00550964	0.00123779	over	FANhyb_rscf00000173.1.g00014.1,XP_004287213.1	FANhyb_rscf00000173.1.g00014.1,FANhyb_rscf00000294.1.g00011.1,XP_004287213.1,XP_004299377.1,FANhyb_rscf00000212.1.g00019.1,FANhyb_rscf00001435.1.g00003.1,XP_004303755.1,XP_004307102.1,XP_004297626.1	0.0709174	0.306883	0.222222
GO:0004364	glutathione transferase activity	F	2	9	363	7271	0.00550964	0.00123779	over	FANhyb_rscf00000381.1.g00009.1,XP_011458708.1	FANhyb_icon00019563_a.1.g00001.1,FANhyb_rscf00000381.1.g00009.1,FANhyb_rscf00000980.1.g00003.1,FANhyb_rscf00004485.1.g00001.1,XP_004290762.1,XP_004294220.1,XP_004300630.1,XP_011458708.1,XP_011458709.1	0.0709174	0.306883	0.222222
GO:0009658	chloroplast organization	P	2	9	363	7271	0.00550964	0.00123779	over	FANhyb_rscf00005365.1.g00001.1,XP_004291571.1	FANhyb_rscf00001038.1.g00007.1,XP_004288511.1,FANhyb_rscf00000129.1.g00016.1,XP_004300881.1,FANhyb_icon00002107_a.1.g00001.1,FANhyb_rscf00005365.1.g00001.1,XP_004291571.1,XP_004294407.1,XP_004305312.1	0.0709174	0.306883	0.222222
GO:0010015	root morphogenesis	P	2	9	363	7271	0.00550964	0.00123779	over	FANhyb_rscf00002286.1.g00003.1,XP_004302648.1	FANhyb_rscf00002286.1.g00003.1,FANhyb_rscf00000519.1.g00005.1,XP_004294692.1,XP_004302002.1,XP_004302648.1,XP_004309692.1,XP_004289860.1,XP_004306760.1,XP_004289890.1	0.0709174	0.306883	0.222222
GO:0032502	developmental process	P	12	150	363	7271	0.0330579	0.0206299	over	XP_004302648.1,XP_004299199.1,XP_011460327.1,FANhyb_rscf00000011.1.g00011.1,XP_004299114.1,FANhyb_rscf00005365.1.g00001.1,XP_004291571.1,FANhyb_rscf00001465.1.g00003.1,FANhyb_rscf00001426.1.g00001.1,FANhyb_rscf00002286.1.g00003.1,XP_004290308.1,XP_004308064.1	FANhyb_rscf00000769.1.g00002.1,FANhyb_rscf00001455.1.g00005.1,FANhyb_icon00009996_a.1.g00001.1,XP_004302648.1,XP_011469166.1,FANhyb_rscf00000036.1.g00025.1,XP_004302250.1,XP_004304271.1,FANhyb_rscf00000110.1.g00009.1,FANhyb_rscf00000125.1.g00013.1,FANhyb_rscf00000281.1.g00008.1,FANhyb_rscf00002935.1.g00001.1,FANhyb_rscf00004354.1.g00001.1,XP_004300238.1,XP_004307911.1,FANhyb_rscf00000286.1.g00010…	0.0712704	0.306883	0.08
GO:0015077	monovalent inorganic cation transmembrane transporter activity	F	5	45	363	7271	0.0137741	0.00618897	over	FANhyb_rscf00000045.1.g00003.1,YP_004286087.1,YP_004286108.1,FANhyb_icon00047190_a.1.g00001.1,YP_004286088.1	FANhyb_icon00000899_a.1.g00001.1,FANhyb_icon00033521_a.1.g00001.1,FANhyb_rscf00000001.1.g00025.1,FANhyb_rscf00000045.1.g00003.1,XP_004298862.1,XP_004299302.1,XP_004302050.1,XP_004303813.1,XP_004303839.1,XP_004307846.1,YP_004286087.1,YP_004286108.1,FANhyb_icon00047190_a.1.g00001.1,XP_004299016.1,XP_004299555.1,YP_004286088.1,YP_004286090.1,YP_004286109.1,FANhyb_rscf00007379.1.g00001.1,XP_004306532…	0.0719479	0.306883	0.111111
GO:1902600	hydrogen ion transmembrane transport	P	5	45	363	7271	0.0137741	0.00618897	over	FANhyb_icon00047190_a.1.g00001.1,FANhyb_rscf00000045.1.g00003.1,YP_004286087.1,YP_004286088.1,YP_004286108.1	FANhyb_icon00000899_a.1.g00001.1,FANhyb_icon00033521_a.1.g00001.1,FANhyb_icon00047190_a.1.g00001.1,FANhyb_rscf00000001.1.g00025.1,FANhyb_rscf00000045.1.g00003.1,XP_004290378.1,XP_004299016.1,XP_004299302.1,XP_004299555.1,XP_004303839.1,XP_004307414.1,YP_004286087.1,YP_004286088.1,YP_004286090.1,YP_004286108.1,YP_004286109.1,FANhyb_rscf00004538.1.g00001.1,FANhyb_rscf00007379.1.g00001.1,XP_00428752…	0.0719479	0.306883	0.111111
GO:0099402	plant organ development	P	5	45	363	7271	0.0137741	0.00618897	over	FANhyb_rscf00002286.1.g00003.1,XP_004302648.1,XP_004299199.1,XP_004290308.1,XP_004299114.1	FANhyb_rscf00005824.1.g00001.1,XP_004299530.1,XP_011457553.1,XP_004289890.1,FANhyb_rscf00002286.1.g00003.1,FANhyb_rscf00000519.1.g00005.1,XP_004289860.1,XP_004292227.1,XP_004294103.1,XP_004306541.1,XP_004294692.1,XP_004302002.1,XP_004302648.1,XP_004309692.1,FANhyb_icon00000211_a.1.g00001.1,FANhyb_rscf00000034.1.g00016.1,FANhyb_rscf00001373.1.g00002.1,FANhyb_rscf00001550.1.g00002.1,XP_004287601.1,…	0.0719479	0.306883	0.111111
GO:0015078	hydrogen ion transmembrane transporter activity	F	5	45	363	7271	0.0137741	0.00618897	over	FANhyb_rscf00000045.1.g00003.1,YP_004286087.1,YP_004286108.1,FANhyb_icon00047190_a.1.g00001.1,YP_004286088.1	FANhyb_icon00000899_a.1.g00001.1,FANhyb_icon00033521_a.1.g00001.1,FANhyb_rscf00000001.1.g00025.1,FANhyb_rscf00000045.1.g00003.1,XP_004298862.1,XP_004299302.1,XP_004302050.1,XP_004303813.1,XP_004303839.1,XP_004307846.1,YP_004286087.1,YP_004286108.1,FANhyb_icon00047190_a.1.g00001.1,XP_004299016.1,XP_004299555.1,YP_004286088.1,YP_004286090.1,YP_004286109.1,FANhyb_rscf00007379.1.g00001.1,XP_004306532…	0.0719479	0.306883	0.111111
GO:0006096	glycolytic process	P	4	32	363	7271	0.0110193	0.00440105	over	FANhyb_icon00049590_a.1.g00001.1,XP_004290303.1,XP_004303022.1,XP_004306579.1	XP_004293328.1,XP_004300090.1,XP_011458966.1,FANhyb_icon00049590_a.1.g00001.1,FANhyb_icon00057595_a.1.g00001.1,FANhyb_rscf00000012.1.g00013.1,FANhyb_rscf00000018.1.g00017.1,FANhyb_rscf00000435.1.g00002.1,FANhyb_rscf00001066.1.g00002.1,FANhyb_rscf00001285.1.g00004.1,FANhyb_rscf00001420.1.g00002.1,FANhyb_rscf00001778.1.g00001.1,XP_004287480.1,XP_004290303.1,XP_004291365.1,XP_004291883.1,XP_00429341…	0.0730551	0.306883	0.125
GO:0009185	ribonucleoside diphosphate metabolic process	P	4	32	363	7271	0.0110193	0.00440105	over	FANhyb_icon00049590_a.1.g00001.1,XP_004290303.1,XP_004303022.1,XP_004306579.1	FANhyb_icon00049590_a.1.g00001.1,FANhyb_icon00057595_a.1.g00001.1,FANhyb_rscf00000012.1.g00013.1,FANhyb_rscf00000018.1.g00017.1,FANhyb_rscf00000435.1.g00002.1,FANhyb_rscf00001066.1.g00002.1,FANhyb_rscf00001285.1.g00004.1,FANhyb_rscf00001420.1.g00002.1,FANhyb_rscf00001778.1.g00001.1,XP_004287480.1,XP_004290303.1,XP_004291365.1,XP_004291883.1,XP_004293419.1,XP_004294938.1,XP_004297699.1,XP_00429902…	0.0730551	0.306883	0.125
GO:0009135	purine nucleoside diphosphate metabolic process	P	4	32	363	7271	0.0110193	0.00440105	over	FANhyb_icon00049590_a.1.g00001.1,XP_004290303.1,XP_004303022.1,XP_004306579.1	FANhyb_icon00049590_a.1.g00001.1,FANhyb_icon00057595_a.1.g00001.1,FANhyb_rscf00000012.1.g00013.1,FANhyb_rscf00000018.1.g00017.1,FANhyb_rscf00000435.1.g00002.1,FANhyb_rscf00001066.1.g00002.1,FANhyb_rscf00001285.1.g00004.1,FANhyb_rscf00001420.1.g00002.1,FANhyb_rscf00001778.1.g00001.1,XP_004287480.1,XP_004290303.1,XP_004291365.1,XP_004291883.1,XP_004293419.1,XP_004294938.1,XP_004297699.1,XP_00429902…	0.0730551	0.306883	0.125
GO:0009179	purine ribonucleoside diphosphate metabolic process	P	4	32	363	7271	0.0110193	0.00440105	over	FANhyb_icon00049590_a.1.g00001.1,XP_004290303.1,XP_004303022.1,XP_004306579.1	FANhyb_icon00049590_a.1.g00001.1,FANhyb_icon00057595_a.1.g00001.1,FANhyb_rscf00000012.1.g00013.1,FANhyb_rscf00000018.1.g00017.1,FANhyb_rscf00000435.1.g00002.1,FANhyb_rscf00001066.1.g00002.1,FANhyb_rscf00001285.1.g00004.1,FANhyb_rscf00001420.1.g00002.1,FANhyb_rscf00001778.1.g00001.1,XP_004287480.1,XP_004290303.1,XP_004291365.1,XP_004291883.1,XP_004293419.1,XP_004294938.1,XP_004297699.1,XP_00429902…	0.0730551	0.306883	0.125
GO:0006757	ATP generation from ADP	P	4	32	363	7271	0.0110193	0.00440105	over	FANhyb_icon00049590_a.1.g00001.1,XP_004290303.1,XP_004303022.1,XP_004306579.1	FANhyb_icon00049590_a.1.g00001.1,FANhyb_icon00057595_a.1.g00001.1,FANhyb_rscf00000012.1.g00013.1,FANhyb_rscf00000018.1.g00017.1,FANhyb_rscf00000435.1.g00002.1,FANhyb_rscf00001066.1.g00002.1,FANhyb_rscf00001285.1.g00004.1,FANhyb_rscf00001420.1.g00002.1,FANhyb_rscf00001778.1.g00001.1,XP_004287480.1,XP_004290303.1,XP_004291365.1,XP_004291883.1,XP_004293419.1,XP_004294938.1,XP_004297699.1,XP_00429902…	0.0730551	0.306883	0.125
GO:0046031	ADP metabolic process	P	4	32	363	7271	0.0110193	0.00440105	over	FANhyb_icon00049590_a.1.g00001.1,XP_004290303.1,XP_004303022.1,XP_004306579.1	FANhyb_icon00049590_a.1.g00001.1,FANhyb_icon00057595_a.1.g00001.1,FANhyb_rscf00000012.1.g00013.1,FANhyb_rscf00000018.1.g00017.1,FANhyb_rscf00000435.1.g00002.1,FANhyb_rscf00001066.1.g00002.1,FANhyb_rscf00001285.1.g00004.1,FANhyb_rscf00001420.1.g00002.1,FANhyb_rscf00001778.1.g00001.1,XP_004287480.1,XP_004290303.1,XP_004291365.1,XP_004291883.1,XP_004293419.1,XP_004294938.1,XP_004297699.1,XP_00429902…	0.0730551	0.306883	0.125
GO:0005634	nucleus	C	24	353	363	7271	0.0661157	0.048549	over	XP_004299114.1,XP_004300454.1,XP_011458268.1,XP_004296683.1,FANhyb_rscf00000658.1.g00007.1,XP_011458881.1,XP_004294179.1,XP_004300291.1,XP_004299788.1,FANhyb_rscf00000173.1.g00014.1,FANhyb_rscf00000291.1.g00002.1,FANhyb_rscf00001426.1.g00001.1,XP_004287213.1,XP_004290308.1,XP_004299199.1,XP_004307288.1,XP_004307343.1,XP_011460181.1,XP_011461273.1,FANhyb_icon00005243_a.1.g00001.1,FANhyb_rscf000004…	FANhyb_icon00008068_a.1.g00001.1,XP_004299114.1,XP_004289890.1,XP_004299193.1,XP_011462331.1,XP_004303973.1,FANhyb_rscf00000146.1.g00006.1,XP_004287714.1,XP_004287907.1,XP_004287219.1,XP_004300454.1,XP_011458268.1,XP_011469469.1,FANhyb_icon00001361_a.1.g00001.1,XP_004290531.1,XP_004291151.1,XP_004296683.1,FANhyb_rscf00000295.1.g00005.1,FANhyb_rscf00000686.1.g00005.1,XP_004302471.1,XP_004307848.1,…	0.0749661	0.313806	0.0679887
GO:0005996	monosaccharide metabolic process	P	4	33	363	7271	0.0110193	0.00453858	over	FANhyb_rscf00000159.1.g00006.1,XP_004304578.1,XP_004287213.1,FANhyb_rscf00000080.1.g00002.1	FANhyb_icon00000317_a.1.g00001.1,FANhyb_rscf00000032.1.g00011.1,FANhyb_rscf00000159.1.g00006.1,FANhyb_rscf00000268.1.g00005.1,XP_004297463.1,XP_004304016.1,XP_004304578.1,XP_004310041.1,FANhyb_rscf00000023.1.g00019.1,FANhyb_rscf00001285.1.g00004.1,XP_004287213.1,XP_004302499.1,FANhyb_rscf00000538.1.g00003.1,XP_004298746.1,XP_004288419.1,XP_004297957.1,XP_004307554.1,XP_004309811.1,XP_011468527.1,…	0.080014	0.31736	0.121212
GO:0009132	nucleoside diphosphate metabolic process	P	4	33	363	7271	0.0110193	0.00453858	over	FANhyb_icon00049590_a.1.g00001.1,XP_004290303.1,XP_004303022.1,XP_004306579.1	FANhyb_icon00049590_a.1.g00001.1,FANhyb_icon00057595_a.1.g00001.1,FANhyb_rscf00000012.1.g00013.1,FANhyb_rscf00000018.1.g00017.1,FANhyb_rscf00000435.1.g00002.1,FANhyb_rscf00001066.1.g00002.1,FANhyb_rscf00001285.1.g00004.1,FANhyb_rscf00001420.1.g00002.1,FANhyb_rscf00001778.1.g00001.1,XP_004287480.1,XP_004290303.1,XP_004291365.1,XP_004291883.1,XP_004293419.1,XP_004294938.1,XP_004297699.1,XP_00429902…	0.080014	0.31736	0.121212
GO:0006325	chromatin organization	P	4	33	363	7271	0.0110193	0.00453858	over	FANhyb_rscf00000173.1.g00014.1,XP_004287213.1,XP_004292921.1,XP_004294179.1	FANhyb_rscf00000068.1.g00002.1,FANhyb_rscf00000173.1.g00014.1,FANhyb_rscf00000294.1.g00011.1,XP_004287213.1,XP_004299377.1,FANhyb_rscf00000212.1.g00019.1,XP_004292921.1,XP_004293522.1,XP_004297005.1,XP_004294179.1,XP_004300168.1,FANhyb_rscf00001866.1.g00001.1,FANhyb_rscf00000295.1.g00005.1,FANhyb_rscf00000686.1.g00005.1,XP_004302471.1,XP_004287513.1,XP_004304567.1,FANhyb_rscf00000034.1.g00022.1,F…	0.080014	0.31736	0.121212
GO:0006165	nucleoside diphosphate phosphorylation	P	4	33	363	7271	0.0110193	0.00453858	over	FANhyb_icon00049590_a.1.g00001.1,XP_004290303.1,XP_004303022.1,XP_004306579.1	FANhyb_icon00049590_a.1.g00001.1,FANhyb_icon00057595_a.1.g00001.1,FANhyb_rscf00000012.1.g00013.1,FANhyb_rscf00000018.1.g00017.1,FANhyb_rscf00000435.1.g00002.1,FANhyb_rscf00001066.1.g00002.1,FANhyb_rscf00001285.1.g00004.1,FANhyb_rscf00001420.1.g00002.1,FANhyb_rscf00001778.1.g00001.1,XP_004287480.1,XP_004290303.1,XP_004291365.1,XP_004291883.1,XP_004293419.1,XP_004294938.1,XP_004297699.1,XP_00429902…	0.080014	0.31736	0.121212
GO:0009165	nucleotide biosynthetic process	P	6	61	363	7271	0.0165289	0.00838949	over	XP_004300170.1,FANhyb_icon00047190_a.1.g00001.1,FANhyb_rscf00000045.1.g00003.1,YP_004286087.1,YP_004286088.1,YP_004286108.1	FANhyb_rscf00000023.1.g00001.1,FANhyb_rscf00000338.1.g00007.1,XP_011464632.1,FANhyb_rscf00005528.1.g00001.1,XP_004304443.1,XP_004307377.1,XP_011459658.1,FANhyb_rscf00000783.1.g00004.1,FANhyb_rscf00000782.1.g00005.1,XP_004300886.2,FANhyb_icon00003290_a.1.g00001.1,XP_004301174.1,FANhyb_rscf00000447.1.g00007.1,FANhyb_rscf00006104.1.g00001.1,XP_004291972.1,XP_011460556.1,XP_004305371.1,XP_004300170.1…	0.0824761	0.31736	0.0983607
GO:0042626	ATPase activity, coupled to transmembrane movement of substances	F	5	47	363	7271	0.0137741	0.00646404	over	FANhyb_rscf00000045.1.g00003.1,YP_004286087.1,YP_004286108.1,FANhyb_icon00047190_a.1.g00001.1,YP_004286088.1	FANhyb_icon00000899_a.1.g00001.1,FANhyb_icon00033521_a.1.g00001.1,FANhyb_rscf00000001.1.g00025.1,FANhyb_rscf00000045.1.g00003.1,XP_004298862.1,XP_004299302.1,XP_004302050.1,XP_004303813.1,XP_004303839.1,XP_004307846.1,YP_004286087.1,YP_004286108.1,FANhyb_icon00047190_a.1.g00001.1,XP_004299016.1,XP_004299555.1,YP_004286088.1,YP_004286090.1,YP_004286109.1,FANhyb_rscf00007379.1.g00001.1,XP_004306532…	0.0834543	0.31736	0.106383
GO:0043492	ATPase activity, coupled to movement of substances	F	5	47	363	7271	0.0137741	0.00646404	over	FANhyb_rscf00000045.1.g00003.1,YP_004286087.1,YP_004286108.1,FANhyb_icon00047190_a.1.g00001.1,YP_004286088.1	FANhyb_icon00000899_a.1.g00001.1,FANhyb_icon00033521_a.1.g00001.1,FANhyb_rscf00000001.1.g00025.1,FANhyb_rscf00000045.1.g00003.1,XP_004298862.1,XP_004299302.1,XP_004302050.1,XP_004303813.1,XP_004303839.1,XP_004307846.1,YP_004286087.1,YP_004286108.1,FANhyb_icon00047190_a.1.g00001.1,XP_004299016.1,XP_004299555.1,YP_004286088.1,YP_004286090.1,YP_004286109.1,FANhyb_rscf00007379.1.g00001.1,XP_004306532…	0.0834543	0.31736	0.106383
GO:0051252	regulation of RNA metabolic process	P	8	91	363	7271	0.0220386	0.0125155	over	XP_004294179.1,XP_004307740.1,FANhyb_icon00005243_a.1.g00001.1,FANhyb_rscf00000185.1.g00008.1,FANhyb_rscf00000421.1.g00006.1,XP_004306439.1,XP_011465109.1,FANhyb_rscf00001426.1.g00001.1	FANhyb_rscf00003210.1.g00001.1,XP_004296479.1,FANhyb_rscf00000295.1.g00005.1,FANhyb_rscf00000686.1.g00005.1,XP_004302471.1,XP_004287513.1,FANhyb_icon00000505_a.1.g00001.1,FANhyb_rscf00000134.1.g00005.1,FANhyb_rscf00000232.1.g00002.1,FANhyb_rscf00000243.1.g00011.1,FANhyb_rscf00000296.1.g00003.1,FANhyb_rscf00000302.1.g00007.1,XP_004288244.1,XP_004291052.1,XP_004291469.1,XP_004292548.1,XP_004293268.…	0.0835586	0.31736	0.0879121
GO:1901137	carbohydrate derivative biosynthetic process	P	7	76	363	7271	0.0192837	0.0104525	over	XP_004300170.1,FANhyb_icon00047190_a.1.g00001.1,FANhyb_rscf00000045.1.g00003.1,YP_004286087.1,YP_004286088.1,YP_004286108.1,FANhyb_rscf00001057.1.g00004.1	FANhyb_rscf00000135.1.g00004.1,XP_004297255.1,XP_004308923.2,FANhyb_rscf00000509.1.g00012.1,XP_004304443.1,XP_004307377.1,FANhyb_rscf00005528.1.g00001.1,XP_011459658.1,FANhyb_rscf00000783.1.g00004.1,FANhyb_rscf00000782.1.g00005.1,XP_004300886.2,FANhyb_icon00003290_a.1.g00001.1,XP_004301174.1,FANhyb_rscf00000447.1.g00007.1,XP_004300170.1,XP_004289884.1,XP_004297503.1,XP_004301301.1,XP_004307658.1,…	0.0839857	0.31736	0.0921053
GO:0009651	response to salt stress	P	2	10	363	7271	0.00550964	0.00137533	over	FANhyb_rscf00002286.1.g00003.1,XP_004290308.1	FANhyb_rscf00000022.1.g00013.1,XP_011461076.1,FANhyb_icon00033651_a.1.g00001.1,FANhyb_rscf00000063.1.g00025.1,FANhyb_rscf00001550.1.g00002.1,FANhyb_rscf00002286.1.g00003.1,XP_004289860.1,XP_004290308.1,XP_004298849.1,XP_011459301.1	0.0857995	0.31736	0.2
GO:0071824	protein-DNA complex subunit organization	P	2	10	363	7271	0.00550964	0.00137533	over	FANhyb_rscf00000173.1.g00014.1,XP_004287213.1	FANhyb_rscf00000173.1.g00014.1,FANhyb_rscf00000294.1.g00011.1,XP_004287213.1,XP_004299377.1,FANhyb_rscf00000212.1.g00019.1,XP_004297005.1,FANhyb_rscf00001435.1.g00003.1,XP_004303755.1,XP_004307102.1,XP_004297626.1	0.0857995	0.31736	0.2
GO:0008168	methyltransferase activity	F	6	62	363	7271	0.0165289	0.00852703	over	FANhyb_rscf00003898.1.g00001.1,FANhyb_rscf00000383.1.g00002.1,FANhyb_icon00001805_a.1.g00001.1,XP_004289881.1,XP_004308063.1,XP_004288717.1	XP_004300457.1,FANhyb_rscf00001008.1.g00002.1,XP_004299531.1,XP_004307223.1,FANhyb_rscf00000257.1.g00003.1,XP_011467399.1,FANhyb_rscf00003898.1.g00001.1,XP_004293305.1,FANhyb_rscf00000187.1.g00011.1,XP_004294320.1,XP_004304206.1,FANhyb_rscf00000067.1.g00019.1,FANhyb_rscf00000089.1.g00016.1,XP_004287365.1,FANhyb_icon00026542_a.1.g00001.1,FANhyb_icon00027203_a.1.g00001.1,FANhyb_rscf00000213.1.g0000…	0.0876874	0.31736	0.0967742
GO:0098662	inorganic cation transmembrane transport	P	5	48	363	7271	0.0137741	0.00660157	over	FANhyb_icon00047190_a.1.g00001.1,FANhyb_rscf00000045.1.g00003.1,YP_004286087.1,YP_004286088.1,YP_004286108.1	FANhyb_icon00000899_a.1.g00001.1,FANhyb_icon00033521_a.1.g00001.1,FANhyb_icon00047190_a.1.g00001.1,FANhyb_rscf00000001.1.g00025.1,FANhyb_rscf00000045.1.g00003.1,XP_004290378.1,XP_004299016.1,XP_004299302.1,XP_004299555.1,XP_004303839.1,XP_004307414.1,YP_004286087.1,YP_004286088.1,YP_004286090.1,YP_004286108.1,YP_004286109.1,FANhyb_rscf00004538.1.g00001.1,FANhyb_rscf00007379.1.g00001.1,XP_00428752…	0.089551	0.31736	0.104167
GO:1901293	nucleoside phosphate biosynthetic process	P	6	63	363	7271	0.0165289	0.00866456	over	XP_004300170.1,FANhyb_icon00047190_a.1.g00001.1,FANhyb_rscf00000045.1.g00003.1,YP_004286087.1,YP_004286088.1,YP_004286108.1	FANhyb_rscf00000023.1.g00001.1,FANhyb_rscf00000338.1.g00007.1,XP_011464632.1,FANhyb_rscf00005528.1.g00001.1,XP_004304443.1,XP_004307377.1,XP_011459658.1,FANhyb_rscf00000783.1.g00004.1,FANhyb_rscf00000782.1.g00005.1,XP_004300886.2,FANhyb_icon00003290_a.1.g00001.1,XP_004301174.1,FANhyb_rscf00000447.1.g00007.1,FANhyb_rscf00006104.1.g00001.1,XP_004291972.1,XP_011460556.1,XP_004305371.1,XP_004300170.1…	0.093075	0.31736	0.0952381
GO:0018130	heterocycle biosynthetic process	P	19	275	363	7271	0.0523416	0.0378215	over	XP_011459170.1,XP_004300170.1,FANhyb_icon16706223_s.1.g00001.1,XP_004294179.1,XP_004307740.1,FANhyb_icon00005243_a.1.g00001.1,FANhyb_rscf00000185.1.g00008.1,FANhyb_rscf00000421.1.g00006.1,XP_004306439.1,XP_011465109.1,XP_004304520.1,FANhyb_icon00047190_a.1.g00001.1,FANhyb_rscf00000045.1.g00003.1,YP_004286087.1,YP_004286088.1,YP_004286108.1,XP_011470332.1,XP_004310044.1,FANhyb_rscf00001426.1.g0000…	FANhyb_rscf00000583.1.g00005.1,XP_004299961.1,XP_011460636.1,XP_011466760.1,XP_004299121.1,FANhyb_icon00003079_a.1.g00001.1,FANhyb_icon00009869_a.1.g00001.1,FANhyb_rscf00000092.1.g00007.1,XP_004289899.1,XP_004294355.2,FANhyb_rscf00003111.1.g00001.1,XP_004295094.1,FANhyb_rscf00005663.1.g00001.1,XP_004287766.1,XP_004291403.1,FANhyb_rscf00000509.1.g00012.1,FANhyb_rscf00000135.1.g00004.1,XP_004297255…	0.0931587	0.31736	0.0690909
GO:0016831	carboxy-lyase activity	F	3	22	363	7271	0.00826446	0.00302572	over	FANhyb_icon00037348_a.1.g00001.1,FANhyb_rscf00000001.1.g00003.1,FANhyb_rscf00000078.1.g00004.1	XP_011469322.1,XP_011469669.1,XP_004307120.1,XP_004288307.1,XP_004302532.1,FANhyb_rscf00000530.1.g00002.1,XP_004307718.1,XP_004306445.1,FANhyb_rscf00000719.1.g00003.1,FANhyb_icon00031506_a.1.g00001.1,XP_011466072.1,XP_004294066.1,XP_004303182.1,FANhyb_icon00037348_a.1.g00001.1,FANhyb_rscf00000001.1.g00003.1,XP_004296862.1,XP_004302315.1,XP_011469795.1,FANhyb_rscf00000078.1.g00004.1,XP_004287058.1…	0.0942081	0.31736	0.136364
GO:0019637	organophosphate metabolic process	P	12	158	363	7271	0.0330579	0.0217302	over	FANhyb_icon00049590_a.1.g00001.1,XP_004290303.1,XP_004303022.1,XP_004306579.1,XP_004299336.1,XP_004300170.1,FANhyb_icon00047190_a.1.g00001.1,FANhyb_rscf00000045.1.g00003.1,YP_004286087.1,YP_004286088.1,YP_004286108.1,FANhyb_rscf00000080.1.g00002.1	XP_004293328.1,XP_011458966.1,FANhyb_icon00000317_a.1.g00001.1,XP_004303071.1,XP_004303284.1,XP_004307359.1,FANhyb_icon00049590_a.1.g00001.1,FANhyb_icon00057595_a.1.g00001.1,FANhyb_rscf00000012.1.g00013.1,FANhyb_rscf00000018.1.g00017.1,FANhyb_rscf00000435.1.g00002.1,FANhyb_rscf00001066.1.g00002.1,FANhyb_rscf00001285.1.g00004.1,FANhyb_rscf00001420.1.g00002.1,FANhyb_rscf00001778.1.g00001.1,XP_00428…	0.0961291	0.31736	0.0759494
GO:0019219	regulation of nucleobase-containing compound metabolic process	P	8	94	363	7271	0.0220386	0.0129281	over	XP_004294179.1,XP_004307740.1,FANhyb_icon00005243_a.1.g00001.1,FANhyb_rscf00000185.1.g00008.1,FANhyb_rscf00000421.1.g00006.1,XP_004306439.1,XP_011465109.1,FANhyb_rscf00001426.1.g00001.1	FANhyb_rscf00003210.1.g00001.1,XP_004296479.1,XP_004294249.1,XP_004303621.1,FANhyb_rscf00000295.1.g00005.1,FANhyb_rscf00000686.1.g00005.1,XP_004302471.1,XP_004287513.1,FANhyb_icon00000505_a.1.g00001.1,FANhyb_rscf00000134.1.g00005.1,FANhyb_rscf00000232.1.g00002.1,FANhyb_rscf00000243.1.g00011.1,FANhyb_rscf00000296.1.g00003.1,FANhyb_rscf00000302.1.g00007.1,XP_004288244.1,XP_004291052.1,XP_004291469.…	0.0965334	0.31736	0.0851064
GO:0052880	oxidoreductase activity, acting on diphenols and related substances as donors, with copper protein as acceptor	F	1	2	363	7271	0.00275482	0.000275065	over	FANhyb_rscf00000962.1.g00002.1	FANhyb_rscf00000962.1.g00002.1,XP_004293472.1	0.0973628	0.31736	0.5
GO:0016878	acid-thiol ligase activity	F	1	2	363	7271	0.00275482	0.000275065	over	XP_004303212.1	XP_004304580.1,XP_004303212.1	0.0973628	0.31736	0.5
GO:0009835	fruit ripening	P	1	2	363	7271	0.00275482	0.000275065	over	FANhyb_rscf00001465.1.g00003.1	XP_004306760.1,FANhyb_rscf00001465.1.g00003.1	0.0973628	0.31736	0.5
GO:0010359	regulation of anion channel activity	P	1	2	363	7271	0.00275482	0.000275065	over	XP_004290308.1	XP_004290308.1,XP_004298849.1	0.0973628	0.31736	0.5
GO:0016074	snoRNA metabolic process	P	1	2	363	7271	0.00275482	0.000275065	over	XP_004300291.1	XP_004300291.1,FANhyb_rscf00000146.1.g00006.1	0.0973628	0.31736	0.5
GO:0004750	ribulose-phosphate 3-epimerase activity	F	1	2	363	7271	0.00275482	0.000275065	over	XP_004299336.1	XP_004299336.1,XP_004303988.1	0.0973628	0.31736	0.5
GO:0010347	L-galactose-1-phosphate phosphatase activity	F	1	2	363	7271	0.00275482	0.000275065	over	FANhyb_rscf00000080.1.g00002.1	FANhyb_rscf00000080.1.g00002.1,XP_004293375.1	0.0973628	0.31736	0.5
GO:0004849	uridine kinase activity	F	1	2	363	7271	0.00275482	0.000275065	over	XP_004300170.1	XP_004300170.1,XP_011467700.1	0.0973628	0.31736	0.5
GO:0004784	superoxide dismutase activity	F	1	2	363	7271	0.00275482	0.000275065	over	XP_004288411.1	FANhyb_icon00000213_a.1.g00001.1,XP_004288411.1	0.0973628	0.31736	0.5
GO:0043189	H4/H2A histone acetyltransferase complex	C	1	2	363	7271	0.00275482	0.000275065	over	XP_004294179.1	FANhyb_rscf00000034.1.g00022.1,XP_004294179.1	0.0973628	0.31736	0.5
GO:0003690	double-stranded DNA binding	F	1	2	363	7271	0.00275482	0.000275065	over	XP_004296683.1	XP_004287219.1,XP_004296683.1	0.0973628	0.31736	0.5
GO:0009982	pseudouridine synthase activity	F	1	2	363	7271	0.00275482	0.000275065	over	XP_004300291.1	XP_004300291.1,XP_004302031.2	0.0973628	0.31736	0.5
GO:0010328	auxin influx transmembrane transporter activity	F	1	2	363	7271	0.00275482	0.000275065	over	XP_004302648.1	XP_004302648.1,XP_004304461.2	0.0973628	0.31736	0.5
GO:0022898	regulation of transmembrane transporter activity	P	1	2	363	7271	0.00275482	0.000275065	over	XP_004290308.1	XP_004290308.1,XP_004298849.1	0.0973628	0.31736	0.5
GO:0005960	glycine cleavage complex	C	1	2	363	7271	0.00275482	0.000275065	over	FANhyb_rscf00007251.1.g00001.1	FANhyb_icon00005362_a.1.g00001.1,FANhyb_rscf00007251.1.g00001.1	0.0973628	0.31736	0.5
GO:0009744	response to sucrose	P	1	2	363	7271	0.00275482	0.000275065	over	FANhyb_rscf00001426.1.g00001.1	FANhyb_rscf00001426.1.g00001.1,XP_004289860.1	0.0973628	0.31736	0.5
GO:0034285	response to disaccharide	P	1	2	363	7271	0.00275482	0.000275065	over	FANhyb_rscf00001426.1.g00001.1	FANhyb_rscf00001426.1.g00001.1,XP_004289860.1	0.0973628	0.31736	0.5
GO:0032200	telomere organization	P	1	2	363	7271	0.00275482	0.000275065	over	XP_004296683.1	XP_004296683.1,XP_004297331.1	0.0973628	0.31736	0.5
GO:0010286	heat acclimation	P	1	2	363	7271	0.00275482	0.000275065	over	FANhyb_rscf00000194.1.g00006.1	XP_004302012.1,FANhyb_rscf00000194.1.g00006.1	0.0973628	0.31736	0.5
GO:0042548	regulation of photosynthesis, light reaction	P	1	2	363	7271	0.00275482	0.000275065	over	FANhyb_rscf00000416.1.g00002.1	FANhyb_rscf00000416.1.g00002.1,FANhyb_rscf00000278.1.g00009.1	0.0973628	0.31736	0.5
GO:0016641	oxidoreductase activity, acting on the CH-NH2 group of donors, oxygen as acceptor	F	1	2	363	7271	0.00275482	0.000275065	over	FANhyb_rscf00001465.1.g00003.1	FANhyb_rscf00000577.1.g00005.1,FANhyb_rscf00001465.1.g00003.1	0.0973628	0.31736	0.5
GO:0046084	adenine biosynthetic process	P	1	2	363	7271	0.00275482	0.000275065	over	XP_011459170.1	FANhyb_icon00010108_a.1.g00001.1,XP_011459170.1	0.0973628	0.31736	0.5
GO:1905156	negative regulation of photosynthesis	P	1	2	363	7271	0.00275482	0.000275065	over	FANhyb_rscf00000416.1.g00002.1	FANhyb_rscf00000416.1.g00002.1,XP_004300084.1	0.0973628	0.31736	0.5
GO:0000155	phosphorelay sensor kinase activity	F	1	2	363	7271	0.00275482	0.000275065	over	XP_011461303.1	FANhyb_rscf00000243.1.g00011.1,XP_011461303.1	0.0973628	0.31736	0.5
GO:0016405	CoA-ligase activity	F	1	2	363	7271	0.00275482	0.000275065	over	XP_004303212.1	XP_004304580.1,XP_004303212.1	0.0973628	0.31736	0.5
GO:0000723	telomere maintenance	P	1	2	363	7271	0.00275482	0.000275065	over	XP_004296683.1	XP_004297331.1,XP_004296683.1	0.0973628	0.31736	0.5
GO:0010011	auxin binding	F	1	2	363	7271	0.00275482	0.000275065	over	XP_004302648.1	XP_004302648.1,XP_004309692.1	0.0973628	0.31736	0.5
GO:0035267	NuA4 histone acetyltransferase complex	C	1	2	363	7271	0.00275482	0.000275065	over	XP_004294179.1	FANhyb_rscf00000034.1.g00022.1,XP_004294179.1	0.0973628	0.31736	0.5
GO:0009668	plastid membrane organization	P	1	2	363	7271	0.00275482	0.000275065	over	FANhyb_rscf00000416.1.g00002.1	FANhyb_rscf00000234.1.g00013.1,FANhyb_rscf00000416.1.g00002.1	0.0973628	0.31736	0.5
GO:0010206	photosystem II repair	P	1	2	363	7271	0.00275482	0.000275065	over	FANhyb_rscf00000416.1.g00002.1	FANhyb_rscf00000416.1.g00002.1,XP_011467972.1	0.0973628	0.31736	0.5
GO:0016073	snRNA metabolic process	P	1	2	363	7271	0.00275482	0.000275065	over	XP_004300291.1	XP_004300291.1,FANhyb_rscf00000146.1.g00006.1	0.0973628	0.31736	0.5
GO:0015179	L-amino acid transmembrane transporter activity	F	1	2	363	7271	0.00275482	0.000275065	over	FANhyb_rscf00001243.1.g00002.1	FANhyb_rscf00000742.1.g00006.1,FANhyb_rscf00001243.1.g00002.1	0.0973628	0.31736	0.5
GO:0000469	cleavage involved in rRNA processing	P	1	2	363	7271	0.00275482	0.000275065	over	FANhyb_rscf00000658.1.g00007.1	FANhyb_rscf00000146.1.g00006.1,FANhyb_rscf00000658.1.g00007.1	0.0973628	0.31736	0.5
GO:0006168	adenine salvage	P	1	2	363	7271	0.00275482	0.000275065	over	XP_011459170.1	FANhyb_icon00010108_a.1.g00001.1,XP_011459170.1	0.0973628	0.31736	0.5
GO:0034061	DNA polymerase activity	F	1	2	363	7271	0.00275482	0.000275065	over	XP_004310044.1	XP_004310044.1,XP_004298590.2	0.0973628	0.31736	0.5
GO:0070456	galactose-1-phosphate phosphatase activity	F	1	2	363	7271	0.00275482	0.000275065	over	FANhyb_rscf00000080.1.g00002.1	FANhyb_rscf00000080.1.g00002.1,XP_004293375.1	0.0973628	0.31736	0.5
GO:0009975	cyclase activity	F	1	2	363	7271	0.00275482	0.000275065	over	FANhyb_rscf00000658.1.g00007.1	FANhyb_rscf00000658.1.g00007.1,FANhyb_icon00002360_a.1.g00001.1	0.0973628	0.31736	0.5
GO:0032412	regulation of ion transmembrane transporter activity	P	1	2	363	7271	0.00275482	0.000275065	over	XP_004290308.1	XP_004290308.1,XP_004298849.1	0.0973628	0.31736	0.5
GO:1902562	H4 histone acetyltransferase complex	C	1	2	363	7271	0.00275482	0.000275065	over	XP_004294179.1	FANhyb_rscf00000034.1.g00022.1,XP_004294179.1	0.0973628	0.31736	0.5
GO:0009496	plastoquinol--plastocyanin reductase activity	F	1	2	363	7271	0.00275482	0.000275065	over	FANhyb_rscf00000962.1.g00002.1	FANhyb_rscf00000962.1.g00002.1,XP_004293472.1	0.0973628	0.31736	0.5
GO:0003999	adenine phosphoribosyltransferase activity	F	1	2	363	7271	0.00275482	0.000275065	over	XP_011459170.1	FANhyb_icon00010108_a.1.g00001.1,XP_011459170.1	0.0973628	0.31736	0.5
GO:0016721	oxidoreductase activity, acting on superoxide radicals as acceptor	F	1	2	363	7271	0.00275482	0.000275065	over	XP_004288411.1	FANhyb_icon00000213_a.1.g00001.1,XP_004288411.1	0.0973628	0.31736	0.5
GO:0004047	aminomethyltransferase activity	F	1	2	363	7271	0.00275482	0.000275065	over	FANhyb_rscf00003898.1.g00001.1	FANhyb_rscf00003898.1.g00001.1,XP_004293305.1	0.0973628	0.31736	0.5
GO:0003825	alpha,alpha-trehalose-phosphate synthase (UDP-forming) activity	F	1	2	363	7271	0.00275482	0.000275065	over	XP_004294168.1	XP_004294168.1,XP_011463160.1	0.0973628	0.31736	0.5
GO:0043467	regulation of generation of precursor metabolites and energy	P	1	2	363	7271	0.00275482	0.000275065	over	FANhyb_rscf00000416.1.g00002.1	FANhyb_rscf00000416.1.g00002.1,FANhyb_rscf00000278.1.g00009.1	0.0973628	0.31736	0.5
GO:0019464	glycine decarboxylation via glycine cleavage system	P	1	2	363	7271	0.00275482	0.000275065	over	FANhyb_rscf00007251.1.g00001.1	FANhyb_icon00005362_a.1.g00001.1,FANhyb_rscf00007251.1.g00001.1	0.0973628	0.31736	0.5
GO:0060249	anatomical structure homeostasis	P	1	2	363	7271	0.00275482	0.000275065	over	XP_004296683.1	XP_004296683.1,XP_004297331.1	0.0973628	0.31736	0.5
GO:0071949	FAD binding	F	1	2	363	7271	0.00275482	0.000275065	over	FANhyb_icon00000422_a.1.g00001.1	FANhyb_icon00000422_a.1.g00001.1,FANhyb_rscf00007222.1.g00001.1	0.0973628	0.31736	0.5
GO:0031126	snoRNA 3'-end processing	P	1	2	363	7271	0.00275482	0.000275065	over	XP_004300291.1	XP_004300291.1,FANhyb_rscf00000146.1.g00006.1	0.0973628	0.31736	0.5
GO:0060919	auxin influx	P	1	2	363	7271	0.00275482	0.000275065	over	XP_004302648.1	XP_004302648.1,XP_004304461.2	0.0973628	0.31736	0.5
GO:0015171	amino acid transmembrane transporter activity	F	1	2	363	7271	0.00275482	0.000275065	over	FANhyb_rscf00001243.1.g00002.1	FANhyb_rscf00000742.1.g00006.1,FANhyb_rscf00001243.1.g00002.1	0.0973628	0.31736	0.5
GO:0019902	phosphatase binding	F	1	2	363	7271	0.00275482	0.000275065	over	XP_004290308.1	XP_004290308.1,FANhyb_rscf00000672.1.g00002.1	0.0973628	0.31736	0.5
GO:0010027	thylakoid membrane organization	P	1	2	363	7271	0.00275482	0.000275065	over	FANhyb_rscf00000416.1.g00002.1	FANhyb_rscf00000234.1.g00013.1,FANhyb_rscf00000416.1.g00002.1	0.0973628	0.31736	0.5
GO:0043144	snoRNA processing	P	1	2	363	7271	0.00275482	0.000275065	over	XP_004300291.1	XP_004300291.1,FANhyb_rscf00000146.1.g00006.1	0.0973628	0.31736	0.5
GO:0032409	regulation of transporter activity	P	1	2	363	7271	0.00275482	0.000275065	over	XP_004290308.1	XP_004290308.1,XP_004298849.1	0.0973628	0.31736	0.5
GO:0042162	telomeric DNA binding	F	1	2	363	7271	0.00275482	0.000275065	over	XP_004296683.1	XP_004296683.1,XP_004297331.1	0.0973628	0.31736	0.5
GO:0003867	4-aminobutyrate transaminase activity	F	1	2	363	7271	0.00275482	0.000275065	over	FANhyb_rscf00006771.1.g00001.1	FANhyb_rscf00006771.1.g00001.1,XP_011467676.1	0.0973628	0.31736	0.5
GO:0019903	protein phosphatase binding	F	1	2	363	7271	0.00275482	0.000275065	over	XP_004290308.1	FANhyb_rscf00000672.1.g00002.1,XP_004290308.1	0.0973628	0.31736	0.5
GO:0046083	adenine metabolic process	P	1	2	363	7271	0.00275482	0.000275065	over	XP_011459170.1	FANhyb_icon00010108_a.1.g00001.1,XP_011459170.1	0.0973628	0.31736	0.5
GO:0051093	negative regulation of developmental process	P	1	2	363	7271	0.00275482	0.000275065	over	FANhyb_rscf00001426.1.g00001.1	FANhyb_rscf00001426.1.g00001.1,XP_011458925.1	0.0973628	0.31736	0.5
GO:0015293	symporter activity	F	1	2	363	7271	0.00275482	0.000275065	over	XP_004302648.1	XP_004296903.1,XP_004302648.1	0.0973628	0.31736	0.5
GO:0018958	phenol-containing compound metabolic process	P	1	2	363	7271	0.00275482	0.000275065	over	FANhyb_rscf00002286.1.g00003.1	FANhyb_rscf00002286.1.g00003.1,XP_011460752.1	0.0973628	0.31736	0.5
GO:0043096	purine nucleobase salvage	P	1	2	363	7271	0.00275482	0.000275065	over	XP_011459170.1	FANhyb_icon00010108_a.1.g00001.1,XP_011459170.1	0.0973628	0.31736	0.5
GO:0003676	nucleic acid binding	F	28	435	363	7271	0.077135	0.0598267	over	FANhyb_rscf00000011.1.g00011.1,XP_004287571.1,XP_004300454.1,XP_011458268.1,XP_011461273.1,XP_011469062.1,FANhyb_rscf00000421.1.g00006.1,XP_004291566.1,XP_004297521.1,XP_004301686.1,XP_004310044.1,XP_011461270.1,XP_004296683.1,FANhyb_icon00054362_a.1.g00001.1,FANhyb_rscf00000228.1.g00004.1,FANhyb_rscf00000658.1.g00007.1,XP_004308063.1,FANhyb_rscf00000194.1.g00006.1,YP_004286140.1,FANhyb_rscf00000…	FANhyb_rscf00000089.1.g00016.1,XP_004290039.1,XP_004290586.1,XP_004291313.2,XP_004296962.1,XP_004297751.1,FANhyb_rscf00000201.1.g00010.1,XP_004307736.1,XP_004287651.1,XP_004291754.1,FANhyb_icon00021453_a.1.g00001.1,FANhyb_icon00033651_a.1.g00001.1,FANhyb_rscf00000001.1.g00007.1,FANhyb_rscf00000006.1.g00003.1,FANhyb_rscf00000011.1.g00011.1,FANhyb_rscf00000038.1.g00019.1,FANhyb_rscf00000066.1.g0000…	0.0976461	0.317416	0.0643678
GO:0051239	regulation of multicellular organismal process	P	2	11	363	7271	0.00550964	0.00151286	over	FANhyb_rscf00001426.1.g00001.1,XP_011460327.1	NP_001266969.1,FANhyb_rscf00001047.1.g00001.1,FANhyb_rscf00001426.1.g00001.1,XP_004289860.1,XP_004287288.1,XP_011460327.1,XP_004299193.1,FANhyb_rscf00000134.1.g00015.1,XP_004291808.1,FANhyb_rscf00000769.1.g00004.1,XP_004302315.1	0.101513	0.322199	0.181818
GO:0043177	organic acid binding	F	2	11	363	7271	0.00550964	0.00151286	over	FANhyb_rscf00001465.1.g00003.1,XP_004287814.1	XP_004296884.1,FANhyb_rscf00000482.1.g00004.1,FANhyb_rscf00001583.1.g00004.1,XP_004290039.1,XP_004297751.1,XP_004304040.1,FANhyb_rscf00000064.1.g00009.1,FANhyb_rscf00001465.1.g00003.1,XP_004287814.1,XP_004296772.2,XP_004298720.1	0.101513	0.322199	0.181818
GO:2000026	regulation of multicellular organismal development	P	2	11	363	7271	0.00550964	0.00151286	over	FANhyb_rscf00001426.1.g00001.1,XP_011460327.1	NP_001266969.1,FANhyb_rscf00001047.1.g00001.1,FANhyb_rscf00001426.1.g00001.1,XP_004289860.1,XP_004287288.1,XP_011460327.1,XP_004299193.1,FANhyb_rscf00000769.1.g00004.1,XP_004302315.1,FANhyb_rscf00000134.1.g00015.1,XP_004291808.1	0.101513	0.322199	0.181818
GO:0031406	carboxylic acid binding	F	2	11	363	7271	0.00550964	0.00151286	over	FANhyb_rscf00001465.1.g00003.1,XP_004287814.1	XP_004296884.1,FANhyb_rscf00000482.1.g00004.1,FANhyb_rscf00001583.1.g00004.1,XP_004290039.1,XP_004297751.1,XP_004304040.1,FANhyb_rscf00000064.1.g00009.1,FANhyb_rscf00001465.1.g00003.1,XP_004287814.1,XP_004296772.2,XP_004298720.1	0.101513	0.322199	0.181818
GO:0006749	glutathione metabolic process	P	2	11	363	7271	0.00550964	0.00151286	over	FANhyb_rscf00000381.1.g00009.1,XP_011458708.1	XP_011463882.1,FANhyb_icon00019563_a.1.g00001.1,FANhyb_rscf00000381.1.g00009.1,FANhyb_rscf00000980.1.g00003.1,FANhyb_rscf00004485.1.g00001.1,XP_004290762.1,XP_004294220.1,XP_004296631.1,XP_004300630.1,XP_011458708.1,XP_011458709.1	0.101513	0.322199	0.181818
GO:0016829	lyase activity	F	9	111	363	7271	0.0247934	0.0152661	over	XP_004290303.1,XP_004303022.1,XP_011470332.1,FANhyb_rscf00000078.1.g00004.1,FANhyb_icon00037348_a.1.g00001.1,FANhyb_rscf00000001.1.g00003.1,FANhyb_icon00031022_a.1.g00001.1,XP_004297630.1,XP_004303137.1	FANhyb_icon20078917_s.1.g00001.1,FANhyb_rscf00000592.1.g00005.1,FANhyb_rscf00004336.1.g00001.1,XP_004288087.1,XP_004302480.1,FANhyb_rscf00005246.1.g00001.1,FANhyb_rscf00000064.1.g00010.1,XP_004287770.1,XP_004287944.1,XP_004300886.2,FANhyb_icon00009869_a.1.g00001.1,FANhyb_icon00002701_a.1.g00001.1,FANhyb_icon00010943_a.1.g00001.1,XP_004299115.1,XP_004302011.1,XP_004306760.1,XP_011467182.1,FANhyb_r…	0.102089	0.322199	0.0810811
GO:0016820	hydrolase activity, acting on acid anhydrides, catalyzing transmembrane movement of substances	F	5	50	363	7271	0.0137741	0.00687663	over	FANhyb_rscf00000045.1.g00003.1,YP_004286087.1,YP_004286108.1,FANhyb_icon00047190_a.1.g00001.1,YP_004286088.1	FANhyb_icon00000899_a.1.g00001.1,FANhyb_icon00033521_a.1.g00001.1,FANhyb_rscf00000001.1.g00025.1,FANhyb_rscf00000045.1.g00003.1,XP_004298862.1,XP_004299302.1,XP_004302050.1,XP_004303813.1,XP_004303839.1,XP_004307846.1,YP_004286087.1,YP_004286108.1,FANhyb_icon00047190_a.1.g00001.1,XP_004299016.1,XP_004299555.1,YP_004286088.1,YP_004286090.1,YP_004286109.1,FANhyb_rscf00007379.1.g00001.1,XP_004306532…	0.102414	0.322199	0.1
GO:0009055	electron transfer activity	F	5	50	363	7271	0.0137741	0.00687663	over	YP_004286097.1,FANhyb_rscf00000962.1.g00002.1,YP_004286132.1,FANhyb_icon00000422_a.1.g00001.1,FANhyb_rscf00000654.1.g00006.1	FANhyb_rscf00000001.1.g00030.1,XP_004309856.1,XP_004302953.1,FANhyb_rscf00000028.1.g00006.1,FANhyb_rscf00000033.1.g00008.1,XP_004291494.1,XP_004302991.1,XP_011458986.1,FANhyb_rscf00000001.1.g00001.1,XP_004287805.1,YP_004286082.1,YP_004286097.1,YP_004286098.1,YP_004286133.1,FANhyb_rscf00000962.1.g00002.1,XP_004293472.1,YP_004286132.1,FANhyb_icon00000422_a.1.g00001.1,FANhyb_icon00001087_a.1.g00001.…	0.102414	0.322199	0.1
GO:0046496	nicotinamide nucleotide metabolic process	P	5	50	363	7271	0.0137741	0.00687663	over	FANhyb_icon00049590_a.1.g00001.1,XP_004290303.1,XP_004303022.1,XP_004306579.1,XP_004299336.1	FANhyb_icon00049590_a.1.g00001.1,FANhyb_icon00057595_a.1.g00001.1,FANhyb_rscf00000012.1.g00013.1,FANhyb_rscf00000018.1.g00017.1,FANhyb_rscf00000435.1.g00002.1,FANhyb_rscf00001066.1.g00002.1,FANhyb_rscf00001285.1.g00004.1,FANhyb_rscf00001420.1.g00002.1,FANhyb_rscf00001778.1.g00001.1,XP_004287480.1,XP_004290303.1,XP_004291365.1,XP_004291883.1,XP_004293419.1,XP_004294938.1,XP_004297699.1,XP_00429902…	0.102414	0.322199	0.1
GO:0019362	pyridine nucleotide metabolic process	P	5	50	363	7271	0.0137741	0.00687663	over	FANhyb_icon00049590_a.1.g00001.1,XP_004290303.1,XP_004303022.1,XP_004306579.1,XP_004299336.1	FANhyb_icon00049590_a.1.g00001.1,FANhyb_icon00057595_a.1.g00001.1,FANhyb_rscf00000012.1.g00013.1,FANhyb_rscf00000018.1.g00017.1,FANhyb_rscf00000435.1.g00002.1,FANhyb_rscf00001066.1.g00002.1,FANhyb_rscf00001285.1.g00004.1,FANhyb_rscf00001420.1.g00002.1,FANhyb_rscf00001778.1.g00001.1,XP_004287480.1,XP_004290303.1,XP_004291365.1,XP_004291883.1,XP_004293419.1,XP_004294938.1,XP_004297699.1,XP_00429902…	0.102414	0.322199	0.1
GO:0022890	inorganic cation transmembrane transporter activity	F	5	50	363	7271	0.0137741	0.00687663	over	FANhyb_rscf00000045.1.g00003.1,YP_004286087.1,YP_004286108.1,FANhyb_icon00047190_a.1.g00001.1,YP_004286088.1	FANhyb_icon00000899_a.1.g00001.1,FANhyb_icon00033521_a.1.g00001.1,FANhyb_rscf00000001.1.g00025.1,FANhyb_rscf00000045.1.g00003.1,XP_004298862.1,XP_004299302.1,XP_004302050.1,XP_004303813.1,XP_004303839.1,XP_004307846.1,YP_004286087.1,YP_004286108.1,FANhyb_icon00047190_a.1.g00001.1,XP_004299016.1,XP_004299555.1,YP_004286088.1,YP_004286090.1,YP_004286109.1,FANhyb_rscf00007379.1.g00001.1,XP_004306532…	0.102414	0.322199	0.1
GO:0098660	inorganic ion transmembrane transport	P	5	50	363	7271	0.0137741	0.00687663	over	FANhyb_icon00047190_a.1.g00001.1,FANhyb_rscf00000045.1.g00003.1,YP_004286087.1,YP_004286088.1,YP_004286108.1	FANhyb_icon00000899_a.1.g00001.1,FANhyb_icon00033521_a.1.g00001.1,FANhyb_icon00047190_a.1.g00001.1,FANhyb_rscf00000001.1.g00025.1,FANhyb_rscf00000045.1.g00003.1,XP_004290378.1,XP_004299016.1,XP_004299302.1,XP_004299555.1,XP_004303839.1,XP_004307414.1,YP_004286087.1,YP_004286088.1,YP_004286090.1,YP_004286108.1,YP_004286109.1,FANhyb_rscf00004538.1.g00001.1,FANhyb_rscf00007379.1.g00001.1,XP_00428752…	0.102414	0.322199	0.1
GO:0046939	nucleotide phosphorylation	P	4	36	363	7271	0.0110193	0.00495118	over	FANhyb_icon00049590_a.1.g00001.1,XP_004290303.1,XP_004303022.1,XP_004306579.1	FANhyb_icon00049590_a.1.g00001.1,FANhyb_icon00057595_a.1.g00001.1,FANhyb_rscf00000012.1.g00013.1,FANhyb_rscf00000018.1.g00017.1,FANhyb_rscf00000435.1.g00002.1,FANhyb_rscf00001066.1.g00002.1,FANhyb_rscf00001285.1.g00004.1,FANhyb_rscf00001420.1.g00002.1,FANhyb_rscf00001778.1.g00001.1,XP_004287480.1,XP_004290303.1,XP_004291365.1,XP_004291883.1,XP_004293419.1,XP_004294938.1,XP_004297699.1,XP_00429902…	0.102755	0.322199	0.111111
GO:0022622	root system development	P	3	23	363	7271	0.00826446	0.00316325	over	FANhyb_rscf00002286.1.g00003.1,XP_004302648.1,XP_004299199.1	XP_004289890.1,FANhyb_rscf00002286.1.g00003.1,FANhyb_rscf00000519.1.g00005.1,XP_004294692.1,XP_004302002.1,XP_004302648.1,XP_004309692.1,FANhyb_rscf00000034.1.g00016.1,FANhyb_rscf00001373.1.g00002.1,FANhyb_rscf00001550.1.g00002.1,XP_004287601.1,XP_004291650.1,XP_004294104.1,XP_004299199.1,XP_004300652.1,FANhyb_rscf00000769.1.g00004.1,XP_004300290.1,XP_004304313.1,XP_004289860.1,FANhyb_icon0005229…	0.104519	0.322199	0.130435
GO:0140110	transcription regulator activity	F	3	23	363	7271	0.00826446	0.00316325	over	FANhyb_icon00005243_a.1.g00001.1,XP_011465109.1,FANhyb_rscf00001426.1.g00001.1	FANhyb_rscf00007400.1.g00001.1,XP_004306650.1,XP_004297626.1,XP_004291469.1,XP_004307087.1,XP_011468749.1,FANhyb_icon00005243_a.1.g00001.1,FANhyb_rscf00000091.1.g00001.1,FANhyb_rscf00000917.1.g00008.1,XP_004287423.1,XP_004289872.1,XP_004291397.1,XP_004296017.2,XP_004299904.1,XP_004307733.1,XP_011460107.1,XP_011460676.1,XP_011465109.1,FANhyb_rscf00001426.1.g00001.1,XP_004303973.1,FANhyb_rscf000003…	0.104519	0.322199	0.130435
GO:0010035	response to inorganic substance	P	3	23	363	7271	0.00826446	0.00316325	over	FANhyb_rscf00002286.1.g00003.1,XP_004290308.1,XP_004288411.1	FANhyb_rscf00007339.1.g00001.1,XP_004287193.1,FANhyb_rscf00000687.1.g00007.1,FANhyb_rscf00005576.1.g00002.1,XP_004306728.1,FANhyb_rscf00004067.1.g00001.1,XP_011464640.1,FANhyb_icon00033651_a.1.g00001.1,FANhyb_rscf00002286.1.g00003.1,XP_004290308.1,XP_011460622.1,FANhyb_rscf00000146.1.g00001.1,FANhyb_icon00000213_a.1.g00001.1,XP_004287702.2,XP_004288411.1,FANhyb_icon00003685_a.1.g00001.1,FANhyb_ic…	0.104519	0.322199	0.130435
GO:0030246	carbohydrate binding	F	3	23	363	7271	0.00826446	0.00316325	over	FANhyb_rscf00002286.1.g00003.1,FANhyb_rscf00001465.1.g00003.1,XP_004287814.1	FANhyb_rscf00000013.1.g00027.1,XP_004287480.1,XP_004291365.1,FANhyb_rscf00002286.1.g00003.1,FANhyb_rscf00000064.1.g00009.1,FANhyb_rscf00001465.1.g00003.1,XP_004287814.1,XP_004296772.2,XP_004298720.1,FANhyb_icon00000317_a.1.g00001.1,FANhyb_icon00022422_a.1.g00001.1,FANhyb_rscf00000552.1.g00005.1,FANhyb_rscf00000635.1.g00002.1,FANhyb_rscf00004629.1.g00001.1,XP_004296464.1,XP_004298897.1,XP_00429952…	0.104519	0.322199	0.130435
GO:0004497	monooxygenase activity	F	3	23	363	7271	0.00826446	0.00316325	over	NP_001274347.1,FANhyb_icon00037348_a.1.g00001.1,FANhyb_rscf00000001.1.g00003.1	FANhyb_rscf00003845.1.g00001.1,XP_004310148.1,XP_004303698.1,XP_004307039.1,FANhyb_rscf00000282.1.g00006.1,XP_004294725.1,NP_001274347.1,FANhyb_rscf00000410.1.g00008.1,FANhyb_rscf00001863.1.g00002.1,FANhyb_icon00004976_a.1.g00001.1,FANhyb_icon00037348_a.1.g00001.1,FANhyb_rscf00000001.1.g00003.1,FANhyb_rscf00000033.1.g00004.1,FANhyb_rscf00000251.1.g00004.1,FANhyb_rscf00000311.1.g00010.1,FANhyb_rsc…	0.104519	0.322199	0.130435
GO:0010154	fruit development	P	3	23	363	7271	0.00826446	0.00316325	over	FANhyb_rscf00005365.1.g00001.1,XP_004291571.1,FANhyb_rscf00001465.1.g00003.1	FANhyb_rscf00000483.1.g00006.1,FANhyb_rscf00005365.1.g00001.1,XP_004288328.1,XP_004290039.1,XP_004291571.1,XP_004302529.1,XP_004302546.1,XP_004306541.1,XP_004306981.1,XP_004307223.1,XP_011457715.1,FANhyb_rscf00001465.1.g00003.1,XP_004306760.1,FANhyb_rscf00000272.1.g00004.1,FANhyb_rscf00000366.1.g00002.1,XP_004299132.1,XP_004304315.1,FANhyb_rscf00007323.1.g00001.1,XP_004307358.1,FANhyb_rscf0000263…	0.104519	0.322199	0.130435
GO:0048364	root development	P	3	23	363	7271	0.00826446	0.00316325	over	FANhyb_rscf00002286.1.g00003.1,XP_004302648.1,XP_004299199.1	XP_004289890.1,FANhyb_rscf00002286.1.g00003.1,FANhyb_rscf00000519.1.g00005.1,XP_004294692.1,XP_004302002.1,XP_004302648.1,XP_004309692.1,FANhyb_rscf00000034.1.g00016.1,FANhyb_rscf00000769.1.g00004.1,XP_004300290.1,XP_004304313.1,XP_004289860.1,FANhyb_icon00052295_a.1.g00001.1,XP_004304271.1,XP_004306760.1,XP_004302315.1,FANhyb_rscf00001373.1.g00002.1,FANhyb_rscf00001550.1.g00002.1,XP_004287601.1,…	0.104519	0.322199	0.130435
GO:1901576	organic substance biosynthetic process	P	49	823	363	7271	0.134986	0.113189	over	FANhyb_rscf00000291.1.g00002.1,XP_004299199.1,XP_011460181.1,XP_011460545.1,XP_004310044.1,XP_004294168.1,FANhyb_rscf00000080.1.g00002.1,XP_011459170.1,XP_004300170.1,XP_004300454.1,XP_011458268.1,FANhyb_icon16706223_s.1.g00001.1,XP_004294179.1,XP_004307740.1,FANhyb_icon00005243_a.1.g00001.1,FANhyb_rscf00000185.1.g00008.1,FANhyb_rscf00000421.1.g00006.1,XP_004306439.1,XP_011465109.1,FANhyb_icon000…	FANhyb_rscf00000038.1.g00019.1,FANhyb_rscf00000066.1.g00009.1,FANhyb_rscf00000291.1.g00002.1,FANhyb_rscf00000424.1.g00004.1,XP_004288327.1,XP_004289559.1,XP_004289753.1,XP_004298747.1,XP_004299199.1,XP_004300869.1,XP_011460181.1,XP_011460545.1,FANhyb_icon00026897_a.1.g00001.1,FANhyb_rscf00001056.1.g00002.1,XP_004289901.1,XP_004310044.1,FANhyb_rscf00000583.1.g00005.1,XP_004299961.1,XP_011460636.1,…	0.105694	0.324425	0.0595383
GO:0016887	ATPase activity	F	8	96	363	7271	0.0220386	0.0132031	over	FANhyb_rscf00000045.1.g00003.1,YP_004286087.1,YP_004286108.1,FANhyb_icon00047190_a.1.g00001.1,YP_004286088.1,XP_004296683.1,XP_011459107.1,FANhyb_rscf00000416.1.g00002.1	FANhyb_icon00000899_a.1.g00001.1,FANhyb_icon00033521_a.1.g00001.1,FANhyb_rscf00000001.1.g00025.1,FANhyb_rscf00000045.1.g00003.1,XP_004298862.1,XP_004299302.1,XP_004302050.1,XP_004303813.1,XP_004303839.1,XP_004307846.1,YP_004286087.1,YP_004286108.1,FANhyb_rscf00001298.1.g00001.1,XP_011467315.1,FANhyb_icon00047190_a.1.g00001.1,XP_004299016.1,XP_004299555.1,YP_004286088.1,YP_004286090.1,YP_004286109…	0.105785	0.324425	0.0833333
GO:0019438	aromatic compound biosynthetic process	P	19	280	363	7271	0.0523416	0.0385091	over	XP_011459170.1,XP_004300170.1,FANhyb_icon16706223_s.1.g00001.1,XP_004294179.1,XP_004307740.1,FANhyb_icon00005243_a.1.g00001.1,FANhyb_rscf00000185.1.g00008.1,FANhyb_rscf00000421.1.g00006.1,XP_004306439.1,XP_011465109.1,XP_004304520.1,FANhyb_icon00047190_a.1.g00001.1,FANhyb_rscf00000045.1.g00003.1,YP_004286087.1,YP_004286088.1,YP_004286108.1,XP_011470332.1,XP_004310044.1,FANhyb_rscf00001426.1.g0000…	FANhyb_rscf00000583.1.g00005.1,XP_004299961.1,XP_011460636.1,XP_011466760.1,XP_004299121.1,FANhyb_icon00003079_a.1.g00001.1,FANhyb_icon00009869_a.1.g00001.1,FANhyb_rscf00000092.1.g00007.1,XP_004289899.1,XP_004294355.2,FANhyb_rscf00003111.1.g00001.1,XP_004295094.1,FANhyb_rscf00005663.1.g00001.1,XP_004287766.1,XP_004291403.1,FANhyb_rscf00000509.1.g00012.1,FANhyb_rscf00000135.1.g00004.1,XP_004297255…	0.106152	0.324718	0.0678571
GO:0031323	regulation of cellular metabolic process	P	11	145	363	7271	0.030303	0.0199422	over	XP_004294179.1,XP_004307740.1,FANhyb_icon00005243_a.1.g00001.1,FANhyb_rscf00000185.1.g00008.1,FANhyb_rscf00000421.1.g00006.1,XP_004306439.1,XP_011465109.1,FANhyb_rscf00000416.1.g00002.1,FANhyb_rscf00002286.1.g00003.1,XP_004290308.1,FANhyb_rscf00001426.1.g00001.1	FANhyb_rscf00002323.1.g00001.1,XP_004288351.1,FANhyb_rscf00003210.1.g00001.1,XP_004296479.1,XP_004294249.1,XP_004303621.1,FANhyb_rscf00000295.1.g00005.1,FANhyb_rscf00000686.1.g00005.1,XP_004302471.1,XP_004287513.1,FANhyb_icon00000505_a.1.g00001.1,FANhyb_rscf00000134.1.g00005.1,FANhyb_rscf00000232.1.g00002.1,FANhyb_rscf00000243.1.g00011.1,FANhyb_rscf00000296.1.g00003.1,FANhyb_rscf00000302.1.g00007…	0.108608	0.329729	0.0758621
GO:0006355	regulation of transcription, DNA-templated	P	7	81	363	7271	0.0192837	0.0111401	over	XP_004294179.1,XP_004307740.1,FANhyb_icon00005243_a.1.g00001.1,FANhyb_rscf00000185.1.g00008.1,FANhyb_rscf00000421.1.g00006.1,XP_004306439.1,XP_011465109.1	FANhyb_rscf00000295.1.g00005.1,FANhyb_rscf00000686.1.g00005.1,XP_004302471.1,XP_004287513.1,FANhyb_rscf00000034.1.g00016.1,FANhyb_rscf00000034.1.g00022.1,XP_004297005.1,XP_004297626.1,XP_004299193.1,FANhyb_rscf00007400.1.g00001.1,XP_004306650.1,XP_004291177.1,XP_004303973.1,XP_011460107.1,FANhyb_icon00001339_a.1.g00001.1,FANhyb_rscf00000134.1.g00015.1,FANhyb_rscf00000395.1.g00012.1,XP_004293489.1…	0.108731	0.329729	0.0864198
GO:0006733	oxidoreduction coenzyme metabolic process	P	5	51	363	7271	0.0137741	0.00701417	over	FANhyb_icon00049590_a.1.g00001.1,XP_004290303.1,XP_004303022.1,XP_004306579.1,XP_004299336.1	FANhyb_icon00049590_a.1.g00001.1,FANhyb_icon00057595_a.1.g00001.1,FANhyb_rscf00000012.1.g00013.1,FANhyb_rscf00000018.1.g00017.1,FANhyb_rscf00000435.1.g00002.1,FANhyb_rscf00001066.1.g00002.1,FANhyb_rscf00001285.1.g00004.1,FANhyb_rscf00001420.1.g00002.1,FANhyb_rscf00001778.1.g00001.1,XP_004287480.1,XP_004290303.1,XP_004291365.1,XP_004291883.1,XP_004293419.1,XP_004294938.1,XP_004297699.1,XP_00429902…	0.109173	0.329729	0.0980392
GO:0006818	hydrogen transport	P	5	51	363	7271	0.0137741	0.00701417	over	FANhyb_icon00047190_a.1.g00001.1,FANhyb_rscf00000045.1.g00003.1,YP_004286087.1,YP_004286088.1,YP_004286108.1	FANhyb_rscf00000656.1.g00001.1,FANhyb_rscf00004290.1.g00001.1,XP_004287260.1,XP_004302243.1,XP_004303283.1,XP_004304425.1,FANhyb_icon00000899_a.1.g00001.1,FANhyb_icon00033521_a.1.g00001.1,FANhyb_icon00047190_a.1.g00001.1,FANhyb_rscf00000001.1.g00025.1,FANhyb_rscf00000045.1.g00003.1,XP_004290378.1,XP_004299016.1,XP_004299302.1,XP_004299555.1,XP_004303839.1,XP_004307414.1,YP_004286087.1,YP_00428608…	0.109173	0.329729	0.0980392
GO:0015992	proton transport	P	5	51	363	7271	0.0137741	0.00701417	over	FANhyb_icon00047190_a.1.g00001.1,FANhyb_rscf00000045.1.g00003.1,YP_004286087.1,YP_004286088.1,YP_004286108.1	FANhyb_icon00000899_a.1.g00001.1,FANhyb_icon00033521_a.1.g00001.1,FANhyb_icon00047190_a.1.g00001.1,FANhyb_rscf00000001.1.g00025.1,FANhyb_rscf00000045.1.g00003.1,XP_004290378.1,XP_004299016.1,XP_004299302.1,XP_004299555.1,XP_004303839.1,XP_004307414.1,YP_004286087.1,YP_004286088.1,YP_004286090.1,YP_004286108.1,YP_004286109.1,FANhyb_rscf00004538.1.g00001.1,FANhyb_rscf00007379.1.g00001.1,XP_00428752…	0.109173	0.329729	0.0980392
GO:0016798	hydrolase activity, acting on glycosyl bonds	F	8	97	363	7271	0.0220386	0.0133407	over	XP_004289502.1,XP_004306500.1,FANhyb_rscf00000087.1.g00009.1,FANhyb_rscf00002286.1.g00003.1,XP_004301060.1,XP_004299087.1,FANhyb_rscf00000239.1.g00005.1,XP_004287489.1	FANhyb_icon00002491_a.1.g00001.1,FANhyb_icon00012405_a.1.g00001.1,FANhyb_icon00013480_a.1.g00001.1,FANhyb_icon00020792_a.1.g00001.1,FANhyb_rscf00000013.1.g00027.1,FANhyb_rscf00000110.1.g00011.1,FANhyb_rscf00000221.1.g00007.1,FANhyb_rscf00000439.1.g00008.1,FANhyb_rscf00000491.1.g00003.1,FANhyb_rscf00000749.1.g00001.1,FANhyb_rscf00000750.1.g00002.1,FANhyb_rscf00001263.1.g00002.1,FANhyb_rscf00003553…	0.110588	0.333162	0.0824742
GO:0034637	cellular carbohydrate biosynthetic process	P	4	37	363	7271	0.0110193	0.00508871	over	XP_004294168.1,FANhyb_rscf00000080.1.g00002.1,FANhyb_rscf00000166.1.g00017.1,FANhyb_rscf00002286.1.g00003.1	FANhyb_rscf00000032.1.g00011.1,FANhyb_rscf00000482.1.g00001.1,XP_004297463.1,XP_004303908.1,FANhyb_rscf00002144.1.g00001.1,FANhyb_rscf00000430.1.g00004.1,XP_004293972.1,XP_004294168.1,XP_004297647.1,XP_011463160.1,FANhyb_rscf00000285.1.g00010.1,FANhyb_rscf00000080.1.g00002.1,XP_004288224.1,XP_004293375.1,XP_011468794.1,FANhyb_rscf00000166.1.g00017.1,XP_004289659.1,FANhyb_rscf00001157.1.g00003.1,X…	0.110928	0.333343	0.108108
GO:0071704	organic substance metabolic process	P	98	1759	363	7271	0.269972	0.24192	over	FANhyb_rscf00000291.1.g00002.1,XP_004299199.1,XP_011460181.1,XP_011460545.1,XP_004310044.1,XP_004299114.1,FANhyb_rscf00000658.1.g00007.1,XP_004300291.1,XP_004296683.1,FANhyb_rscf00007251.1.g00001.1,XP_004299087.1,XP_004300170.1,FANhyb_rscf00000087.1.g00009.1,FANhyb_rscf00000034.1.g00008.1,XP_004290308.1,XP_004294168.1,FANhyb_rscf00000159.1.g00006.1,XP_004304578.1,XP_004287213.1,FANhyb_rscf0000008…	FANhyb_rscf00000038.1.g00019.1,FANhyb_rscf00000066.1.g00009.1,FANhyb_rscf00000291.1.g00002.1,FANhyb_rscf00000424.1.g00004.1,XP_004288327.1,XP_004289559.1,XP_004289753.1,XP_004298747.1,XP_004299199.1,XP_004300869.1,XP_011460181.1,XP_011460545.1,FANhyb_icon00026897_a.1.g00001.1,FANhyb_rscf00001056.1.g00002.1,XP_004289901.1,XP_004310044.1,FANhyb_rscf00000583.1.g00005.1,XP_004299961.1,XP_011460636.1,…	0.112511	0.337252	0.0557135
GO:0006575	cellular modified amino acid metabolic process	P	3	24	363	7271	0.00826446	0.00330078	over	FANhyb_rscf00000381.1.g00009.1,XP_011458708.1,XP_011468925.1	FANhyb_icon00019563_a.1.g00001.1,FANhyb_rscf00000381.1.g00009.1,FANhyb_rscf00000980.1.g00003.1,FANhyb_rscf00004485.1.g00001.1,XP_004290762.1,XP_004294220.1,XP_004296631.1,XP_004300630.1,XP_011458708.1,XP_011458709.1,XP_011463882.1,FANhyb_rscf00000980.1.g00004.1,XP_004294956.2,XP_004306810.1,XP_004306733.1,XP_004290223.1,XP_004287647.1,XP_004296983.1,FANhyb_rscf00003174.1.g00001.1,XP_004287197.1,X…	0.11525	0.342877	0.125
GO:0048869	cellular developmental process	P	3	24	363	7271	0.00826446	0.00330078	over	FANhyb_rscf00002286.1.g00003.1,XP_004302648.1,FANhyb_rscf00001426.1.g00001.1	FANhyb_rscf00000769.1.g00002.1,FANhyb_rscf00001455.1.g00005.1,FANhyb_icon00009996_a.1.g00001.1,XP_004300798.1,FANhyb_rscf00000519.1.g00005.1,FANhyb_rscf00004629.1.g00001.1,XP_004287062.1,XP_011468207.1,XP_004295148.1,XP_011466799.1,XP_004307911.1,FANhyb_rscf00002286.1.g00003.1,XP_004299258.2,XP_004310002.1,XP_004289868.1,XP_004289959.1,XP_011469166.1,XP_004290497.1,XP_004302648.1,XP_004289860.1,X…	0.11525	0.342877	0.125
GO:0051213	dioxygenase activity	F	3	24	363	7271	0.00826446	0.00330078	over	XP_004287814.1,FANhyb_rscf00000087.1.g00005.1,FANhyb_rscf00001465.1.g00003.1	XP_011460752.1,FANhyb_rscf00000919.1.g00004.1,FANhyb_rscf00000054.1.g00004.1,FANhyb_rscf00000855.1.g00004.1,XP_004310200.1,XP_004290837.1,XP_004287814.1,XP_004297378.1,XP_004298720.1,FANhyb_icon00005664_a.1.g00001.1,FANhyb_rscf00000064.1.g00009.1,FANhyb_rscf00000087.1.g00005.1,FANhyb_rscf00000101.1.g00017.1,FANhyb_rscf00000139.1.g00004.1,FANhyb_rscf00000139.1.g00005.1,FANhyb_rscf00001465.1.g00003…	0.11525	0.342877	0.125
GO:0015291	secondary active transmembrane transporter activity	F	2	12	363	7271	0.00550964	0.00165039	over	XP_004302648.1,FANhyb_rscf00001243.1.g00002.1	XP_004309979.1,XP_004288330.1,FANhyb_rscf00002504.1.g00001.1,XP_011468815.1,FANhyb_rscf00000742.1.g00006.1,XP_004290627.1,XP_004296903.1,XP_004302648.1,FANhyb_rscf00000802.1.g00003.1,FANhyb_rscf00001243.1.g00002.1,XP_004290839.1,FANhyb_rscf00002931.1.g00001.1	0.117938	0.350001	0.166667
GO:0072524	pyridine-containing compound metabolic process	P	5	53	363	7271	0.0137741	0.00728923	over	FANhyb_icon00049590_a.1.g00001.1,XP_004290303.1,XP_004303022.1,XP_004306579.1,XP_004299336.1	FANhyb_icon00049590_a.1.g00001.1,FANhyb_icon00057595_a.1.g00001.1,FANhyb_rscf00000012.1.g00013.1,FANhyb_rscf00000018.1.g00017.1,FANhyb_rscf00000435.1.g00002.1,FANhyb_rscf00001066.1.g00002.1,FANhyb_rscf00001285.1.g00004.1,FANhyb_rscf00001420.1.g00002.1,FANhyb_rscf00001778.1.g00001.1,XP_004287480.1,XP_004290303.1,XP_004291365.1,XP_004291883.1,XP_004293419.1,XP_004294938.1,XP_004297699.1,XP_00429902…	0.123319	0.351821	0.0943396
GO:0015405	P-P-bond-hydrolysis-driven transmembrane transporter activity	F	5	53	363	7271	0.0137741	0.00728923	over	FANhyb_rscf00000045.1.g00003.1,YP_004286087.1,YP_004286108.1,FANhyb_icon00047190_a.1.g00001.1,YP_004286088.1	FANhyb_icon00000899_a.1.g00001.1,FANhyb_icon00033521_a.1.g00001.1,FANhyb_rscf00000001.1.g00025.1,FANhyb_rscf00000045.1.g00003.1,XP_004298862.1,XP_004299302.1,XP_004302050.1,XP_004303813.1,XP_004303839.1,XP_004307846.1,YP_004286087.1,YP_004286108.1,FANhyb_icon00047190_a.1.g00001.1,XP_004299016.1,XP_004299555.1,YP_004286088.1,YP_004286090.1,YP_004286109.1,FANhyb_rscf00007379.1.g00001.1,XP_004306532…	0.123319	0.351821	0.0943396
GO:0098655	cation transmembrane transport	P	5	53	363	7271	0.0137741	0.00728923	over	FANhyb_icon00047190_a.1.g00001.1,FANhyb_rscf00000045.1.g00003.1,YP_004286087.1,YP_004286088.1,YP_004286108.1	FANhyb_icon00000899_a.1.g00001.1,FANhyb_icon00033521_a.1.g00001.1,FANhyb_icon00047190_a.1.g00001.1,FANhyb_rscf00000001.1.g00025.1,FANhyb_rscf00000045.1.g00003.1,XP_004290378.1,XP_004299016.1,XP_004299302.1,XP_004299555.1,XP_004303839.1,XP_004307414.1,YP_004286087.1,YP_004286088.1,YP_004286090.1,YP_004286108.1,YP_004286109.1,FANhyb_rscf00004538.1.g00001.1,FANhyb_rscf00007379.1.g00001.1,XP_00428752…	0.123319	0.351821	0.0943396
GO:0015399	primary active transmembrane transporter activity	F	5	53	363	7271	0.0137741	0.00728923	over	FANhyb_rscf00000045.1.g00003.1,YP_004286087.1,YP_004286108.1,FANhyb_icon00047190_a.1.g00001.1,YP_004286088.1	FANhyb_icon00000899_a.1.g00001.1,FANhyb_icon00033521_a.1.g00001.1,FANhyb_rscf00000001.1.g00025.1,FANhyb_rscf00000045.1.g00003.1,XP_004298862.1,XP_004299302.1,XP_004302050.1,XP_004303813.1,XP_004303839.1,XP_004307846.1,YP_004286087.1,YP_004286108.1,FANhyb_icon00047190_a.1.g00001.1,XP_004299016.1,XP_004299555.1,YP_004286088.1,YP_004286090.1,YP_004286109.1,FANhyb_rscf00007379.1.g00001.1,XP_004306532…	0.123319	0.351821	0.0943396
GO:0005506	iron ion binding	F	3	25	363	7271	0.00826446	0.00343832	over	NP_001274347.1,YP_004286097.1,YP_004286132.1	XP_004302994.1,FANhyb_rscf00002966.1.g00002.1,FANhyb_icon00004976_a.1.g00001.1,FANhyb_rscf00000001.1.g00002.1,FANhyb_rscf00000064.1.g00009.1,FANhyb_rscf00000070.1.g00005.1,FANhyb_rscf00000086.1.g00005.1,FANhyb_rscf00000282.1.g00006.1,FANhyb_rscf00000919.1.g00004.1,FANhyb_rscf00001679.1.g00002.1,FANhyb_rscf00007124.1.g00001.1,NP_001274347.1,XP_004290825.1,XP_004291513.1,XP_004294725.1,XP_004295028…	0.126376	0.351821	0.12
GO:0034220	ion transmembrane transport	P	6	69	363	7271	0.0165289	0.00948975	over	XP_004290308.1,FANhyb_icon00047190_a.1.g00001.1,FANhyb_rscf00000045.1.g00003.1,YP_004286087.1,YP_004286088.1,YP_004286108.1	FANhyb_rscf00000016.1.g00008.1,FANhyb_rscf00000049.1.g00002.1,XP_004290308.1,XP_004298849.1,FANhyb_icon00000899_a.1.g00001.1,FANhyb_icon00033521_a.1.g00001.1,FANhyb_icon00047190_a.1.g00001.1,FANhyb_rscf00000001.1.g00025.1,FANhyb_rscf00000045.1.g00003.1,XP_004290378.1,XP_004299016.1,XP_004299302.1,XP_004299555.1,XP_004303839.1,XP_004307414.1,YP_004286087.1,YP_004286088.1,YP_004286090.1,YP_00428610…	0.128984	0.351821	0.0869565
GO:0044281	small molecule metabolic process	P	28	451	363	7271	0.077135	0.0620272	over	FANhyb_rscf00007251.1.g00001.1,FANhyb_rscf00000159.1.g00006.1,XP_004304578.1,XP_004287213.1,FANhyb_rscf00000080.1.g00002.1,FANhyb_icon00049590_a.1.g00001.1,XP_004290303.1,XP_004303022.1,XP_004306579.1,XP_004289711.1,XP_004299336.1,XP_011459170.1,XP_004300170.1,XP_004305293.1,XP_011468925.1,FANhyb_rscf00001125.1.g00002.1,FANhyb_rscf00003898.1.g00001.1,XP_004291039.1,FANhyb_rscf00000087.1.g00005.1,…	FANhyb_rscf00000583.1.g00005.1,XP_004299961.1,XP_011460636.1,XP_011466760.1,XP_004299121.1,FANhyb_icon00003079_a.1.g00001.1,FANhyb_icon00009869_a.1.g00001.1,FANhyb_rscf00000092.1.g00007.1,XP_004289899.1,XP_004294355.2,FANhyb_rscf00000342.1.g00009.1,FANhyb_icon00005362_a.1.g00001.1,FANhyb_rscf00007251.1.g00001.1,FANhyb_icon00000317_a.1.g00001.1,FANhyb_rscf00000032.1.g00011.1,FANhyb_rscf00000159.1.…	0.134004	0.351821	0.0620843
GO:0016740	transferase activity	F	42	709	363	7271	0.115702	0.0975107	over	XP_011461303.1,XP_004294168.1,FANhyb_rscf00006771.1.g00001.1,XP_004310044.1,XP_011459170.1,FANhyb_rscf00003898.1.g00001.1,FANhyb_rscf00000381.1.g00009.1,XP_011458708.1,XP_011468925.1,FANhyb_rscf00001057.1.g00004.1,FANhyb_icon00049590_a.1.g00001.1,XP_004306579.1,FANhyb_rscf00001311.1.g00003.1,FANhyb_rscf00000557.1.g00003.1,XP_004298934.1,XP_011460327.1,XP_004290308.1,XP_004300170.1,FANhyb_icon0000…	XP_004299961.1,XP_011466760.1,FANhyb_rscf00000243.1.g00011.1,XP_011461303.1,XP_004300457.1,FANhyb_rscf00001008.1.g00002.1,XP_004299531.1,FANhyb_icon00001361_a.1.g00001.1,XP_004303601.1,XP_004307246.1,FANhyb_rscf00005663.1.g00001.1,XP_004294168.1,XP_011463160.1,XP_004290068.1,XP_004307223.1,XP_011468794.1,FANhyb_icon00003685_a.1.g00001.1,XP_004299659.1,XP_004306733.1,FANhyb_rscf00000805.1.g00003.1…	0.134784	0.351821	0.0592384
GO:0009408	response to heat	P	2	13	363	7271	0.00550964	0.00178792	over	FANhyb_rscf00000194.1.g00006.1,FANhyb_rscf00002286.1.g00003.1	XP_004302012.1,FANhyb_rscf00000194.1.g00006.1,FANhyb_icon00001403_a.1.g00001.1,FANhyb_rscf00000013.1.g00027.1,FANhyb_rscf00000389.1.g00006.1,FANhyb_rscf00002286.1.g00003.1,XP_004289860.1,XP_004290160.1,XP_004293242.1,XP_004294027.1,XP_004299309.1,XP_004302938.1,XP_011467911.1	0.134966	0.351821	0.153846
GO:0009793	embryo development ending in seed dormancy	P	2	13	363	7271	0.00550964	0.00178792	over	FANhyb_rscf00005365.1.g00001.1,XP_004291571.1	FANhyb_rscf00000272.1.g00004.1,XP_004299530.1,FANhyb_rscf00000483.1.g00006.1,FANhyb_rscf00005365.1.g00001.1,XP_004288328.1,XP_004290039.1,XP_004291571.1,XP_004302529.1,XP_004302546.1,XP_004306541.1,XP_004306981.1,XP_004307223.1,XP_011457715.1	0.134966	0.351821	0.153846
GO:0046486	glycerolipid metabolic process	P	2	13	363	7271	0.00550964	0.00178792	over	XP_004290308.1,FANhyb_rscf00000080.1.g00002.1	XP_004300201.1,FANhyb_rscf00001008.1.g00002.1,XP_004299531.1,XP_004298912.1,XP_004290308.1,FANhyb_rscf00000428.1.g00002.1,FANhyb_rscf00001521.1.g00001.1,XP_004303313.1,FANhyb_icon00016234_a.1.g00001.1,FANhyb_rscf00000080.1.g00002.1,XP_004293375.1,XP_011464124.1,XP_011466091.1	0.134966	0.351821	0.153846
GO:0005984	disaccharide metabolic process	P	2	13	363	7271	0.00550964	0.00178792	over	XP_004290308.1,XP_004294168.1	FANhyb_rscf00000245.1.g00002.1,FANhyb_rscf00000334.1.g00004.1,XP_004287272.1,XP_004287669.1,XP_004290308.1,XP_004290813.1,FANhyb_rscf00002144.1.g00001.1,FANhyb_rscf00000430.1.g00004.1,XP_004293972.1,XP_004294168.1,XP_004297647.1,XP_011463160.1,FANhyb_rscf00000285.1.g00010.1	0.134966	0.351821	0.153846
GO:0042802	identical protein binding	F	2	13	363	7271	0.00550964	0.00178792	over	XP_004306542.1,FANhyb_rscf00006771.1.g00001.1	FANhyb_rscf00000129.1.g00016.1,FANhyb_rscf00000177.1.g00009.1,FANhyb_rscf00002015.1.g00002.1,XP_004288153.1,XP_004297078.1,XP_004306542.1,XP_004306814.1,FANhyb_icon00052295_a.1.g00001.1,FANhyb_rscf00000243.1.g00011.1,FANhyb_rscf00002591.1.g00001.1,FANhyb_rscf00006771.1.g00001.1,XP_004296394.1,FANhyb_rscf00000014.1.g00035.1	0.134966	0.351821	0.153846
GO:0050661	NADP binding	F	2	13	363	7271	0.00550964	0.00178792	over	FANhyb_rscf00000159.1.g00006.1,XP_004304578.1	FANhyb_rscf00000146.1.g00008.1,XP_004298943.1,FANhyb_rscf00000159.1.g00006.1,FANhyb_rscf00000268.1.g00005.1,FANhyb_rscf00000592.1.g00005.1,XP_004296631.1,XP_004297429.1,XP_004299831.1,XP_004302480.1,XP_004304016.1,XP_004304578.1,XP_004310041.1,FANhyb_rscf00000023.1.g00019.1	0.134966	0.351821	0.153846
GO:0010468	regulation of gene expression	P	10	135	363	7271	0.0275482	0.0185669	over	XP_004294179.1,XP_004307740.1,FANhyb_icon00005243_a.1.g00001.1,FANhyb_rscf00000185.1.g00008.1,FANhyb_rscf00000421.1.g00006.1,XP_004306439.1,XP_011465109.1,XP_004296439.1,XP_011459107.1,FANhyb_rscf00000194.1.g00006.1	XP_004300289.1,FANhyb_rscf00006063.1.g00001.1,XP_004287651.1,XP_004291696.1,XP_004296687.1,FANhyb_rscf00003210.1.g00001.1,XP_004296479.1,FANhyb_rscf00000069.1.g00019.1,FANhyb_rscf00000370.1.g00008.1,XP_004288123.1,XP_004302012.1,XP_004303524.1,FANhyb_rscf00000295.1.g00005.1,FANhyb_rscf00000686.1.g00005.1,XP_004302471.1,XP_004287513.1,FANhyb_icon00000505_a.1.g00001.1,FANhyb_rscf00000134.1.g00005.1…	0.136639	0.351821	0.0740741
GO:0006090	pyruvate metabolic process	P	4	40	363	7271	0.0110193	0.00550131	over	FANhyb_icon00049590_a.1.g00001.1,XP_004290303.1,XP_004303022.1,XP_004306579.1	FANhyb_rscf00000097.1.g00003.1,FANhyb_rscf00000128.1.g00004.1,XP_004297682.1,XP_004298290.1,XP_004310117.1,FANhyb_icon00049590_a.1.g00001.1,FANhyb_icon00057595_a.1.g00001.1,FANhyb_rscf00000012.1.g00013.1,FANhyb_rscf00000018.1.g00017.1,FANhyb_rscf00000435.1.g00002.1,FANhyb_rscf00001066.1.g00002.1,FANhyb_rscf00001285.1.g00004.1,FANhyb_rscf00001420.1.g00002.1,FANhyb_rscf00001778.1.g00001.1,XP_004287…	0.137081	0.351821	0.1
GO:0005215	transporter activity	F	12	170	363	7271	0.0330579	0.0233806	over	FANhyb_rscf00000045.1.g00003.1,YP_004286087.1,YP_004286108.1,FANhyb_icon00047190_a.1.g00001.1,YP_004286088.1,XP_004302648.1,FANhyb_rscf00001243.1.g00002.1,FANhyb_rscf00000176.1.g00003.1,FANhyb_rscf00000374.1.g00004.1,FANhyb_rscf00001370.1.g00001.1,FANhyb_rscf00004861.1.g00001.1,XP_011467773.1	FANhyb_icon00000899_a.1.g00001.1,FANhyb_icon00033521_a.1.g00001.1,FANhyb_rscf00000001.1.g00025.1,FANhyb_rscf00000045.1.g00003.1,XP_004298862.1,XP_004299302.1,XP_004302050.1,XP_004303813.1,XP_004303839.1,XP_004307846.1,YP_004286087.1,YP_004286108.1,FANhyb_icon00000415_a.1.g00001.1,FANhyb_icon00047190_a.1.g00001.1,XP_004299016.1,XP_004299555.1,YP_004286088.1,YP_004286090.1,YP_004286109.1,FANhyb_rsc…	0.142147	0.351821	0.0705882
GO:0009693	ethylene biosynthetic process	P	1	3	363	7271	0.00275482	0.000412598	over	FANhyb_rscf00001465.1.g00003.1	XP_004302910.1,FANhyb_rscf00001465.1.g00003.1,XP_004294103.1	0.142439	0.351821	0.333333
GO:0042044	fluid transport	P	1	3	363	7271	0.00275482	0.000412598	over	FANhyb_rscf00004861.1.g00001.1	FANhyb_rscf00001104.1.g00003.1,FANhyb_rscf00004861.1.g00001.1,XP_004307390.1	0.142439	0.351821	0.333333
GO:0071897	DNA biosynthetic process	P	1	3	363	7271	0.00275482	0.000412598	over	XP_004310044.1	XP_004303621.1,XP_004297331.1,XP_004310044.1	0.142439	0.351821	0.333333
GO:0042537	benzene-containing compound metabolic process	P	1	3	363	7271	0.00275482	0.000412598	over	FANhyb_rscf00002286.1.g00003.1	FANhyb_rscf00000079.1.g00001.1,XP_004307376.1,FANhyb_rscf00002286.1.g00003.1	0.142439	0.351821	0.333333
GO:0090599	alpha-glucosidase activity	F	1	3	363	7271	0.00275482	0.000412598	over	XP_004299087.1	XP_004307805.1,FANhyb_rscf00004629.1.g00001.1,XP_004299087.1	0.142439	0.351821	0.333333
GO:0052834	inositol monophosphate phosphatase activity	F	1	3	363	7271	0.00275482	0.000412598	over	FANhyb_rscf00000080.1.g00002.1	FANhyb_rscf00000080.1.g00002.1,XP_004293375.1,XP_004293748.1	0.142439	0.351821	0.333333
GO:0048765	root hair cell differentiation	P	1	3	363	7271	0.00275482	0.000412598	over	XP_004302648.1	XP_004289860.1,XP_004306760.1,XP_004302648.1	0.142439	0.351821	0.333333
GO:0043687	post-translational protein modification	P	1	3	363	7271	0.00275482	0.000412598	over	FANhyb_rscf00001057.1.g00004.1	FANhyb_rscf00001057.1.g00004.1,XP_004287460.1,XP_004299463.1	0.142439	0.351821	0.333333
GO:0034765	regulation of ion transmembrane transport	P	1	3	363	7271	0.00275482	0.000412598	over	XP_004290308.1	XP_004290308.1,XP_004298849.1,XP_004297335.1	0.142439	0.351821	0.333333
GO:0004827	proline-tRNA ligase activity	F	1	3	363	7271	0.00275482	0.000412598	over	XP_004305293.1	FANhyb_rscf00000775.1.g00002.1,XP_004298664.1,XP_004305293.1	0.142439	0.351821	0.333333
GO:0000781	chromosome, telomeric region	C	1	3	363	7271	0.00275482	0.000412598	over	XP_004296683.1	XP_004296683.1,XP_004290531.1,XP_004287513.1	0.142439	0.351821	0.333333
GO:0071545	inositol phosphate catabolic process	P	1	3	363	7271	0.00275482	0.000412598	over	FANhyb_rscf00000080.1.g00002.1	FANhyb_rscf00000080.1.g00002.1,XP_004293375.1,XP_004293748.1	0.142439	0.351821	0.333333
GO:0042562	hormone binding	F	1	3	363	7271	0.00275482	0.000412598	over	XP_004302648.1	XP_004302648.1,XP_004309692.1,XP_004296884.1	0.142439	0.351821	0.333333
GO:0006021	inositol biosynthetic process	P	1	3	363	7271	0.00275482	0.000412598	over	FANhyb_rscf00000080.1.g00002.1	FANhyb_rscf00000080.1.g00002.1,XP_004288224.1,XP_004293375.1	0.142439	0.351821	0.333333
GO:0006433	prolyl-tRNA aminoacylation	P	1	3	363	7271	0.00275482	0.000412598	over	XP_004305293.1	FANhyb_rscf00000775.1.g00002.1,XP_004298664.1,XP_004305293.1	0.142439	0.351821	0.333333
GO:0005092	GDP-dissociation inhibitor activity	F	1	3	363	7271	0.00275482	0.000412598	over	XP_004289043.1	FANhyb_rscf00000551.1.g00005.1,FANhyb_rscf00003019.1.g00001.1,XP_004289043.1	0.142439	0.351821	0.333333
GO:0006302	double-strand break repair	P	1	3	363	7271	0.00275482	0.000412598	over	XP_004296683.1	XP_004304604.1,XP_004296683.1,XP_004306918.1	0.142439	0.351821	0.333333
GO:0043449	cellular alkene metabolic process	P	1	3	363	7271	0.00275482	0.000412598	over	FANhyb_rscf00001465.1.g00003.1	FANhyb_rscf00001465.1.g00003.1,XP_004294103.1,XP_004302910.1	0.142439	0.351821	0.333333
GO:0009113	purine nucleobase biosynthetic process	P	1	3	363	7271	0.00275482	0.000412598	over	XP_011459170.1	FANhyb_icon00010108_a.1.g00001.1,XP_011459170.1,FANhyb_rscf00000713.1.g00004.1	0.142439	0.351821	0.333333
GO:0003684	damaged DNA binding	F	1	3	363	7271	0.00275482	0.000412598	over	XP_004296683.1	XP_004296683.1,XP_004304711.1,XP_004299088.1	0.142439	0.351821	0.333333
GO:0009174	pyrimidine ribonucleoside monophosphate biosynthetic process	P	1	3	363	7271	0.00275482	0.000412598	over	XP_004300170.1	XP_004300170.1,XP_004307120.1,XP_011467700.1	0.142439	0.351821	0.333333
GO:0009129	pyrimidine nucleoside monophosphate metabolic process	P	1	3	363	7271	0.00275482	0.000412598	over	XP_004300170.1	XP_004300170.1,XP_004307120.1,XP_011467700.1	0.142439	0.351821	0.333333
GO:0009173	pyrimidine ribonucleoside monophosphate metabolic process	P	1	3	363	7271	0.00275482	0.000412598	over	XP_004300170.1	XP_004300170.1,XP_004307120.1,XP_011467700.1	0.142439	0.351821	0.333333
GO:0006144	purine nucleobase metabolic process	P	1	3	363	7271	0.00275482	0.000412598	over	XP_011459170.1	FANhyb_icon00010108_a.1.g00001.1,XP_011459170.1,FANhyb_rscf00000713.1.g00004.1	0.142439	0.351821	0.333333
GO:0052745	inositol phosphate phosphatase activity	F	1	3	363	7271	0.00275482	0.000412598	over	FANhyb_rscf00000080.1.g00002.1	FANhyb_rscf00000080.1.g00002.1,XP_004293375.1,XP_004293748.1	0.142439	0.351821	0.333333
GO:0009130	pyrimidine nucleoside monophosphate biosynthetic process	P	1	3	363	7271	0.00275482	0.000412598	over	XP_004300170.1	XP_004300170.1,XP_004307120.1,XP_011467700.1	0.142439	0.351821	0.333333
GO:0043097	pyrimidine nucleoside salvage	P	1	3	363	7271	0.00275482	0.000412598	over	XP_004300170.1	XP_011467700.1,FANhyb_rscf00000017.1.g00022.1,XP_004300170.1	0.142439	0.351821	0.333333
GO:0046943	carboxylic acid transmembrane transporter activity	F	1	3	363	7271	0.00275482	0.000412598	over	FANhyb_rscf00001243.1.g00002.1	FANhyb_rscf00000742.1.g00006.1,FANhyb_icon00003663_a.1.g00001.1,FANhyb_rscf00001243.1.g00002.1	0.142439	0.351821	0.333333
GO:0019852	L-ascorbic acid metabolic process	P	1	3	363	7271	0.00275482	0.000412598	over	FANhyb_rscf00000080.1.g00002.1	FANhyb_rscf00000080.1.g00002.1,XP_004289827.1,XP_004293375.1	0.142439	0.351821	0.333333
GO:0019853	L-ascorbic acid biosynthetic process	P	1	3	363	7271	0.00275482	0.000412598	over	FANhyb_rscf00000080.1.g00002.1	FANhyb_rscf00000080.1.g00002.1,XP_004289827.1,XP_004293375.1	0.142439	0.351821	0.333333
GO:0000154	rRNA modification	P	1	3	363	7271	0.00275482	0.000412598	over	XP_004300291.1	XP_004300291.1,XP_004289662.1,XP_004300457.1	0.142439	0.351821	0.333333
GO:0008422	beta-glucosidase activity	F	1	3	363	7271	0.00275482	0.000412598	over	XP_004301060.1	FANhyb_rscf00000009.1.g00015.1,FANhyb_rscf00001005.1.g00001.1,XP_004301060.1	0.142439	0.351821	0.333333
GO:0006865	amino acid transport	P	1	3	363	7271	0.00275482	0.000412598	over	XP_004302648.1	FANhyb_rscf00000742.1.g00006.1,FANhyb_rscf00000038.1.g00025.1,XP_004302648.1	0.142439	0.351821	0.333333
GO:0043450	alkene biosynthetic process	P	1	3	363	7271	0.00275482	0.000412598	over	FANhyb_rscf00001465.1.g00003.1	FANhyb_rscf00001465.1.g00003.1,XP_004294103.1,XP_004302910.1	0.142439	0.351821	0.333333
GO:0048469	cell maturation	P	1	3	363	7271	0.00275482	0.000412598	over	XP_004302648.1	XP_004302648.1,XP_004289860.1,XP_004306760.1	0.142439	0.351821	0.333333
GO:2000241	regulation of reproductive process	P	1	3	363	7271	0.00275482	0.000412598	over	FANhyb_rscf00001426.1.g00001.1	NP_001266969.1,FANhyb_rscf00001047.1.g00001.1,FANhyb_rscf00001426.1.g00001.1	0.142439	0.351821	0.333333
GO:0006833	water transport	P	1	3	363	7271	0.00275482	0.000412598	over	FANhyb_rscf00004861.1.g00001.1	FANhyb_rscf00001104.1.g00003.1,FANhyb_rscf00004861.1.g00001.1,XP_004307390.1	0.142439	0.351821	0.333333
GO:0001522	pseudouridine synthesis	P	1	3	363	7271	0.00275482	0.000412598	over	XP_004300291.1	XP_004300291.1,XP_004289959.1,XP_004302031.2	0.142439	0.351821	0.333333
GO:0006222	UMP biosynthetic process	P	1	3	363	7271	0.00275482	0.000412598	over	XP_004300170.1	XP_004307120.1,XP_011467700.1,XP_004300170.1	0.142439	0.351821	0.333333
GO:0043628	ncRNA 3'-end processing	P	1	3	363	7271	0.00275482	0.000412598	over	XP_004300291.1	FANhyb_rscf00000146.1.g00006.1,XP_004300291.1,XP_004299394.1	0.142439	0.351821	0.333333
GO:0046855	inositol phosphate dephosphorylation	P	1	3	363	7271	0.00275482	0.000412598	over	FANhyb_rscf00000080.1.g00002.1	FANhyb_rscf00000080.1.g00002.1,XP_004293375.1,XP_004293748.1	0.142439	0.351821	0.333333
GO:0048764	trichoblast maturation	P	1	3	363	7271	0.00275482	0.000412598	over	XP_004302648.1	XP_004302648.1,XP_004289860.1,XP_004306760.1	0.142439	0.351821	0.333333
GO:1903959	regulation of anion transmembrane transport	P	1	3	363	7271	0.00275482	0.000412598	over	XP_004290308.1	XP_004290308.1,XP_004298849.1,XP_004297335.1	0.142439	0.351821	0.333333
GO:0009853	photorespiration	P	1	3	363	7271	0.00275482	0.000412598	over	FANhyb_icon00037348_a.1.g00001.1	FANhyb_rscf00000928.1.g00006.1,FANhyb_icon00037348_a.1.g00001.1,XP_004300033.1	0.142439	0.351821	0.333333
GO:0006007	glucose catabolic process	P	1	3	363	7271	0.00275482	0.000412598	over	XP_004287213.1	FANhyb_rscf00001285.1.g00004.1,XP_004287213.1,XP_004302499.1	0.142439	0.351821	0.333333
GO:0001871	pattern binding	F	1	3	363	7271	0.00275482	0.000412598	over	FANhyb_rscf00002286.1.g00003.1	FANhyb_rscf00000013.1.g00027.1,FANhyb_rscf00002286.1.g00003.1,FANhyb_icon00000317_a.1.g00001.1	0.142439	0.351821	0.333333
GO:0009909	regulation of flower development	P	1	3	363	7271	0.00275482	0.000412598	over	FANhyb_rscf00001426.1.g00001.1	FANhyb_rscf00001426.1.g00001.1,NP_001266969.1,FANhyb_rscf00001047.1.g00001.1	0.142439	0.351821	0.333333
GO:1900673	olefin metabolic process	P	1	3	363	7271	0.00275482	0.000412598	over	FANhyb_rscf00001465.1.g00003.1	FANhyb_rscf00001465.1.g00003.1,XP_004294103.1,XP_004302910.1	0.142439	0.351821	0.333333
GO:0010565	regulation of cellular ketone metabolic process	P	1	3	363	7271	0.00275482	0.000412598	over	FANhyb_rscf00002286.1.g00003.1	FANhyb_rscf00002286.1.g00003.1,XP_004302910.1,FANhyb_rscf00000928.1.g00006.1	0.142439	0.351821	0.333333
GO:0005980	glycogen catabolic process	P	1	3	363	7271	0.00275482	0.000412598	over	FANhyb_rscf00000034.1.g00008.1	FANhyb_rscf00000034.1.g00008.1,FANhyb_rscf00000688.1.g00002.1,XP_004295557.1	0.142439	0.351821	0.333333
GO:1900674	olefin biosynthetic process	P	1	3	363	7271	0.00275482	0.000412598	over	FANhyb_rscf00001465.1.g00003.1	FANhyb_rscf00001465.1.g00003.1,XP_004294103.1,XP_004302910.1	0.142439	0.351821	0.333333
GO:0009692	ethylene metabolic process	P	1	3	363	7271	0.00275482	0.000412598	over	FANhyb_rscf00001465.1.g00003.1	FANhyb_rscf00001465.1.g00003.1,XP_004294103.1,XP_004302910.1	0.142439	0.351821	0.333333
GO:0010054	trichoblast differentiation	P	1	3	363	7271	0.00275482	0.000412598	over	XP_004302648.1	XP_004302648.1,XP_004289860.1,XP_004306760.1	0.142439	0.351821	0.333333
GO:0010109	regulation of photosynthesis	P	1	3	363	7271	0.00275482	0.000412598	over	FANhyb_rscf00000416.1.g00002.1	FANhyb_rscf00000416.1.g00002.1,FANhyb_rscf00000278.1.g00009.1,XP_004300084.1	0.142439	0.351821	0.333333
GO:0005342	organic acid transmembrane transporter activity	F	1	3	363	7271	0.00275482	0.000412598	over	FANhyb_rscf00001243.1.g00002.1	FANhyb_rscf00000742.1.g00006.1,FANhyb_icon00003663_a.1.g00001.1,FANhyb_rscf00001243.1.g00002.1	0.142439	0.351821	0.333333
GO:0009825	multidimensional cell growth	P	1	3	363	7271	0.00275482	0.000412598	over	FANhyb_rscf00002286.1.g00003.1	FANhyb_rscf00000519.1.g00005.1,FANhyb_rscf00002286.1.g00003.1,XP_004310002.1	0.142439	0.351821	0.333333
GO:2000377	regulation of reactive oxygen species metabolic process	P	1	3	363	7271	0.00275482	0.000412598	over	XP_004290308.1	XP_004287661.1,XP_004290308.1,XP_011467264.1	0.142439	0.351821	0.333333
GO:0034762	regulation of transmembrane transport	P	1	3	363	7271	0.00275482	0.000412598	over	XP_004290308.1	XP_004290308.1,XP_004298849.1,XP_004297335.1	0.142439	0.351821	0.333333
GO:0046838	phosphorylated carbohydrate dephosphorylation	P	1	3	363	7271	0.00275482	0.000412598	over	FANhyb_rscf00000080.1.g00002.1	FANhyb_rscf00000080.1.g00002.1,XP_004293375.1,XP_004293748.1	0.142439	0.351821	0.333333
GO:0030247	polysaccharide binding	F	1	3	363	7271	0.00275482	0.000412598	over	FANhyb_rscf00002286.1.g00003.1	FANhyb_rscf00000013.1.g00027.1,FANhyb_icon00000317_a.1.g00001.1,FANhyb_rscf00002286.1.g00003.1	0.142439	0.351821	0.333333
GO:0009409	response to cold	P	1	3	363	7271	0.00275482	0.000412598	over	FANhyb_rscf00000080.1.g00002.1	XP_004288260.1,FANhyb_rscf00000080.1.g00002.1,XP_004293375.1	0.142439	0.351821	0.333333
GO:0046049	UMP metabolic process	P	1	3	363	7271	0.00275482	0.000412598	over	XP_004300170.1	XP_004300170.1,XP_004307120.1,XP_011467700.1	0.142439	0.351821	0.333333
GO:0008934	inositol monophosphate 1-phosphatase activity	F	1	3	363	7271	0.00275482	0.000412598	over	FANhyb_rscf00000080.1.g00002.1	FANhyb_rscf00000080.1.g00002.1,XP_004293375.1,XP_004293748.1	0.142439	0.351821	0.333333
GO:0046487	glyoxylate metabolic process	P	1	3	363	7271	0.00275482	0.000412598	over	XP_004289711.1	XP_004289711.1,FANhyb_rscf00001178.1.g00003.1,XP_004291109.1	0.142439	0.351821	0.333333
GO:0034641	cellular nitrogen compound metabolic process	P	51	882	363	7271	0.140496	0.121304	over	FANhyb_rscf00000291.1.g00002.1,XP_004299199.1,XP_011460181.1,XP_011460545.1,XP_004310044.1,XP_004299114.1,FANhyb_rscf00000658.1.g00007.1,XP_004300291.1,XP_004296683.1,FANhyb_icon00049590_a.1.g00001.1,XP_004290303.1,XP_004303022.1,XP_004306579.1,XP_004299336.1,FANhyb_rscf00000381.1.g00009.1,XP_011458708.1,XP_011459170.1,XP_004300170.1,FANhyb_rscf00001124.1.g00002.1,XP_004287571.1,XP_004300454.1,XP…	FANhyb_rscf00000038.1.g00019.1,FANhyb_rscf00000066.1.g00009.1,FANhyb_rscf00000291.1.g00002.1,FANhyb_rscf00000424.1.g00004.1,XP_004288327.1,XP_004289559.1,XP_004289753.1,XP_004298747.1,XP_004299199.1,XP_004300869.1,XP_011460181.1,XP_011460545.1,FANhyb_icon00026897_a.1.g00001.1,FANhyb_rscf00001056.1.g00002.1,XP_004289901.1,XP_004310044.1,FANhyb_rscf00000583.1.g00005.1,XP_004299961.1,XP_011460636.1,…	0.143502	0.353715	0.0578231
GO:0015672	monovalent inorganic cation transport	P	5	56	363	7271	0.0137741	0.00770183	over	FANhyb_icon00047190_a.1.g00001.1,FANhyb_rscf00000045.1.g00003.1,YP_004286087.1,YP_004286088.1,YP_004286108.1	FANhyb_rscf00000014.1.g00006.1,XP_004296412.1,XP_011458414.1,FANhyb_rscf00000742.1.g00006.1,FANhyb_rscf00000656.1.g00001.1,FANhyb_rscf00004290.1.g00001.1,XP_004287260.1,XP_004302243.1,XP_004303283.1,XP_004304425.1,FANhyb_icon00000899_a.1.g00001.1,FANhyb_icon00033521_a.1.g00001.1,FANhyb_icon00047190_a.1.g00001.1,FANhyb_rscf00000001.1.g00025.1,FANhyb_rscf00000045.1.g00003.1,XP_004290378.1,XP_004299…	0.146029	0.3592	0.0892857
GO:0043565	sequence-specific DNA binding	F	3	27	363	7271	0.00826446	0.00371338	over	XP_004296683.1,FANhyb_icon00005243_a.1.g00001.1,XP_011465109.1	XP_004287219.1,XP_004296683.1,XP_004297331.1,FANhyb_rscf00000232.1.g00002.1,FANhyb_rscf00000824.1.g00006.1,FANhyb_rscf00002591.1.g00001.1,XP_004291469.1,XP_004293268.1,XP_004296394.1,XP_004303190.1,XP_004307087.1,XP_011468749.1,FANhyb_icon00001036_a.1.g00001.1,FANhyb_icon00005243_a.1.g00001.1,FANhyb_rscf00000079.1.g00010.1,FANhyb_rscf00000917.1.g00008.1,XP_004287423.1,XP_004289872.1,XP_004291397.…	0.1497	0.367474	0.111111
GO:0050793	regulation of developmental process	P	2	14	363	7271	0.00550964	0.00192546	over	FANhyb_rscf00001426.1.g00001.1,XP_011460327.1	XP_004300798.1,NP_001266969.1,FANhyb_rscf00001047.1.g00001.1,FANhyb_rscf00001426.1.g00001.1,XP_004289860.1,XP_004287288.1,XP_004290497.1,XP_011460327.1,XP_011458925.1,XP_004299193.1,FANhyb_rscf00000134.1.g00015.1,XP_004291808.1,FANhyb_rscf00000769.1.g00004.1,XP_004302315.1	0.152495	0.370522	0.142857
GO:0044454	nuclear chromosome part	C	2	14	363	7271	0.00550964	0.00192546	over	XP_004296683.1,XP_004294179.1	XP_004291151.1,XP_004296683.1,FANhyb_rscf00000295.1.g00005.1,FANhyb_rscf00000686.1.g00005.1,XP_004302471.1,XP_004296851.1,XP_004299193.1,XP_004307848.1,FANhyb_rscf00000284.1.g00002.1,XP_004296801.1,XP_004294179.1,XP_004300168.1,FANhyb_rscf00001409.1.g00002.1,FANhyb_rscf00001866.1.g00001.1	0.152495	0.370522	0.142857
GO:0000228	nuclear chromosome	C	2	14	363	7271	0.00550964	0.00192546	over	XP_004296683.1,XP_004294179.1	XP_004291151.1,XP_004296683.1,FANhyb_rscf00000295.1.g00005.1,FANhyb_rscf00000686.1.g00005.1,XP_004302471.1,XP_004307848.1,XP_004296851.1,XP_004299193.1,FANhyb_rscf00000284.1.g00002.1,XP_004296801.1,XP_004294179.1,XP_004300168.1,FANhyb_rscf00001409.1.g00002.1,FANhyb_rscf00001866.1.g00001.1	0.152495	0.370522	0.142857
GO:1905392	plant organ morphogenesis	P	2	14	363	7271	0.00550964	0.00192546	over	FANhyb_rscf00002286.1.g00003.1,XP_004302648.1	FANhyb_rscf00005824.1.g00001.1,XP_004299530.1,XP_011457553.1,XP_004289890.1,FANhyb_rscf00002286.1.g00003.1,FANhyb_rscf00000519.1.g00005.1,XP_004294692.1,XP_004302002.1,XP_004302648.1,XP_004309692.1,FANhyb_icon00000211_a.1.g00001.1,XP_004289860.1,XP_004306760.1,XP_004299193.1	0.152495	0.370522	0.142857
GO:0009311	oligosaccharide metabolic process	P	2	14	363	7271	0.00550964	0.00192546	over	XP_004290308.1,XP_004294168.1	FANhyb_rscf00000245.1.g00002.1,FANhyb_rscf00000334.1.g00004.1,XP_004287272.1,XP_004287669.1,XP_004290308.1,XP_004290813.1,FANhyb_rscf00002144.1.g00001.1,FANhyb_rscf00000430.1.g00004.1,XP_004293972.1,XP_004294168.1,XP_004297647.1,XP_011463160.1,FANhyb_rscf00000285.1.g00010.1,FANhyb_rscf00000504.1.g00001.1	0.152495	0.370522	0.142857
GO:1901565	organonitrogen compound catabolic process	P	8	105	363	7271	0.0220386	0.0144409	over	FANhyb_rscf00007251.1.g00001.1,FANhyb_rscf00002286.1.g00003.1,FANhyb_rscf00005373.1.g00001.1,FANhyb_rscf00001125.1.g00002.1,FANhyb_rscf00003898.1.g00001.1,XP_004291039.1,FANhyb_rscf00000416.1.g00002.1,XP_004299721.1	FANhyb_icon00048040_a.1.g00001.1,XP_004302175.1,FANhyb_icon00005362_a.1.g00001.1,FANhyb_rscf00007251.1.g00001.1,FANhyb_rscf00001773.1.g00004.1,FANhyb_rscf00002286.1.g00003.1,FANhyb_rscf00002783.1.g00001.1,XP_011461764.1,FANhyb_rscf00000133.1.g00004.1,FANhyb_rscf00000339.1.g00006.1,FANhyb_rscf00000929.1.g00002.1,FANhyb_icon00001164_a.1.g00001.1,FANhyb_rscf00000033.1.g00024.1,FANhyb_rscf00000096.1.…	0.153132	0.370561	0.0761905
GO:0010556	regulation of macromolecule biosynthetic process	P	8	105	363	7271	0.0220386	0.0144409	over	XP_004294179.1,XP_004307740.1,FANhyb_icon00005243_a.1.g00001.1,FANhyb_rscf00000185.1.g00008.1,FANhyb_rscf00000421.1.g00006.1,XP_004306439.1,XP_011465109.1,FANhyb_rscf00001426.1.g00001.1	XP_004294249.1,XP_004303621.1,FANhyb_rscf00000295.1.g00005.1,FANhyb_rscf00000686.1.g00005.1,XP_004302471.1,XP_004287513.1,FANhyb_icon00000505_a.1.g00001.1,FANhyb_rscf00000134.1.g00005.1,FANhyb_rscf00000232.1.g00002.1,FANhyb_rscf00000243.1.g00011.1,FANhyb_rscf00000296.1.g00003.1,FANhyb_rscf00000302.1.g00007.1,XP_004288244.1,XP_004291052.1,XP_004291469.1,XP_004292548.1,XP_004293268.1,XP_004293788.1…	0.153132	0.370561	0.0761905
GO:0032259	methylation	P	5	57	363	7271	0.0137741	0.00783936	over	FANhyb_rscf00000383.1.g00002.1,FANhyb_rscf00003898.1.g00001.1,FANhyb_rscf00004094.1.g00001.1,XP_004308063.1,XP_004288717.1	XP_004290614.1,XP_004304206.1,FANhyb_rscf00000051.1.g00017.1,XP_004287525.1,XP_004307081.1,XP_011462720.1,FANhyb_rscf00000002.1.g00018.1,XP_004304567.1,XP_004287365.1,FANhyb_rscf00000047.1.g00014.1,FANhyb_rscf00000089.1.g00016.1,XP_011465362.1,XP_004289662.1,XP_004294320.1,FANhyb_rscf00000034.1.g00016.1,FANhyb_icon00008729_a.1.g00001.1,FANhyb_icon00026542_a.1.g00001.1,FANhyb_icon00027203_a.1.g000…	0.153972	0.371839	0.0877193
GO:0050789	regulation of biological process	P	24	386	363	7271	0.0661157	0.0530876	over	XP_011461303.1,FANhyb_rscf00000080.1.g00002.1,XP_011460327.1,XP_011465103.1,FANhyb_rscf00000027.1.g00001.1,FANhyb_rscf00001346.1.g00002.1,XP_004294179.1,XP_004307740.1,FANhyb_icon00005243_a.1.g00001.1,FANhyb_rscf00000185.1.g00008.1,FANhyb_rscf00000421.1.g00006.1,XP_004306439.1,XP_011465109.1,XP_004289043.1,XP_004302648.1,FANhyb_rscf00001426.1.g00001.1,FANhyb_rscf00000416.1.g00002.1,FANhyb_rscf000…	FANhyb_rscf00000243.1.g00011.1,FANhyb_rscf00000788.1.g00002.1,XP_011461303.1,XP_011466346.1,FANhyb_rscf00000060.1.g00004.1,FANhyb_rscf00000241.1.g00016.1,XP_004294692.1,XP_004296956.1,XP_004306748.1,FANhyb_rscf00002323.1.g00001.1,XP_004300289.1,XP_004288351.1,FANhyb_rscf00006063.1.g00001.1,XP_004287651.1,XP_004291696.1,XP_004296687.1,FANhyb_rscf00003210.1.g00001.1,XP_004296479.1,FANhyb_rscf000000…	0.154737	0.372837	0.0621762
[truncated: 698 more rows]
