# Supplementary material for: Phenotypic analysis combined with tandem mass tags (TMT) labeling reveal the heterogeneity of strawberry stolon buds
Source: BMC Plant Biol. 2019 Nov 19;19:505. doi: 10.1186/s12870-019-2096-0 (PMC6862844; doi:10.1186/s12870-019-2096-0)
Supplement: Supplementary file 20 — Additional file 20: Table S11. GO analysis of RLB (D) vs ASB(N). [file 12870_2019_2096_MOESM20_ESM.xlsx]

## Sheet: BP
Level	GO_ID	Term	Type	Seqs_Num	Sequences
1	GO:0008150	biological_process	Biological Process	276	XP_004298777.1,XP_004305372.2,FANhyb_icon00026897_a.1.g00001.1,XP_004298793.1,FANhyb_rscf00001548.1.g00003.1,XP_011461303.1,FANhyb_rscf00000002.1.g00027.1,FANhyb_rscf00000491.1.g00003.1,XP_004296687.1,FANhyb_icon00000056_a.1.g00001.1,XP_004290803.1,FANhyb_rscf00000658.1.g00007.1,XP_004304642.1,XP_004299230.1,FANhyb_rscf00003111.1.g00001.1,FANhyb_icon00002064_a.1.g00001.1,FANhyb_rscf00000095.1.g00…
2	GO:0000003	reproduction	Biological Process	4	FANhyb_rscf00000005.1.g00042.1,XP_004287395.1,XP_011469166.1,XP_004303908.1
2	GO:0008152	metabolic process	Biological Process	227	FANhyb_icon00026897_a.1.g00001.1,FANhyb_rscf00001548.1.g00003.1,FANhyb_rscf00000002.1.g00027.1,FANhyb_rscf00000491.1.g00003.1,XP_004296687.1,FANhyb_icon00000056_a.1.g00001.1,XP_004290803.1,FANhyb_rscf00000658.1.g00007.1,XP_004304642.1,FANhyb_rscf00003111.1.g00001.1,FANhyb_icon00042639_a.1.g00001.1,FANhyb_icon00005362_a.1.g00001.1,FANhyb_rscf00007251.1.g00001.1,FANhyb_rscf00000049.1.g00014.1,FANhy…
2	GO:0002376	immune system process	Biological Process	1	XP_004304201.1
2	GO:0009987	cellular process	Biological Process	159	XP_004298777.1,XP_004305372.2,FANhyb_icon00026897_a.1.g00001.1,XP_004298793.1,FANhyb_rscf00001548.1.g00003.1,XP_011461303.1,FANhyb_rscf00000002.1.g00027.1,XP_004296687.1,FANhyb_icon00000056_a.1.g00001.1,XP_004290803.1,FANhyb_rscf00000658.1.g00007.1,XP_004304642.1,FANhyb_rscf00003111.1.g00001.1,FANhyb_icon00042639_a.1.g00001.1,FANhyb_rscf00000173.1.g00014.1,FANhyb_rscf00000294.1.g00011.1,XP_004287…
2	GO:0022414	reproductive process	Biological Process	4	FANhyb_rscf00000005.1.g00042.1,XP_004287395.1,XP_011469166.1,XP_004303908.1
2	GO:0023052	signaling	Biological Process	6	XP_011461303.1,FANhyb_icon00005872_a.1.g00001.1,XP_004290446.1,XP_011460327.1,FANhyb_rscf00000115.1.g00007.1,FANhyb_rscf00002242.1.g00001.1
2	GO:0032501	multicellular organismal process	Biological Process	9	XP_011469166.1,FANhyb_rscf00000110.1.g00009.1,XP_004299741.1,FANhyb_rscf00000005.1.g00042.1,XP_004287395.1,XP_004303908.1,XP_011460327.1,XP_004288005.1,XP_004302315.1
2	GO:0032502	developmental process	Biological Process	10	XP_011469166.1,FANhyb_rscf00000110.1.g00009.1,XP_011460327.1,XP_004299741.1,FANhyb_rscf00000005.1.g00042.1,XP_004287395.1,XP_004303908.1,XP_004288005.1,XP_004308064.1,XP_004302315.1
2	GO:0048518	positive regulation of biological process	Biological Process	3	XP_011467012.1,XP_004291402.1,XP_004296687.1
2	GO:0048519	negative regulation of biological process	Biological Process	7	XP_004296687.1,FANhyb_rscf00000295.1.g00005.1,FANhyb_rscf00000686.1.g00005.1,XP_004302471.1,FANhyb_icon00001339_a.1.g00001.1,FANhyb_rscf00000395.1.g00012.1,XP_004294313.1
2	GO:0050789	regulation of biological process	Biological Process	26	XP_011461303.1,XP_004296687.1,FANhyb_icon00005872_a.1.g00001.1,XP_004290446.1,XP_011460327.1,FANhyb_rscf00000115.1.g00007.1,FANhyb_rscf00000295.1.g00005.1,FANhyb_rscf00000686.1.g00005.1,XP_004302471.1,FANhyb_rscf00000302.1.g00007.1,XP_004293268.1,XP_011469921.1,FANhyb_rscf00000796.1.g00005.1,XP_004287423.1,XP_004288144.1,XP_004305679.1,FANhyb_rscf00002242.1.g00001.1,XP_011467012.1,FANhyb_icon0000…
2	GO:0050896	response to stimulus	Biological Process	32	XP_011461303.1,XP_004299230.1,FANhyb_rscf00006325.1.g00001.1,XP_004290369.1,FANhyb_rscf00000085.1.g00003.1,XP_004289981.1,XP_011460622.1,FANhyb_icon00005872_a.1.g00001.1,XP_004290446.1,XP_011460327.1,FANhyb_rscf00000115.1.g00007.1,FANhyb_rscf00000624.1.g00008.1,XP_004287247.1,XP_004290504.1,FANhyb_rscf00001975.1.g00001.1,XP_004289667.1,XP_004302689.1,XP_011457401.1,FANhyb_rscf00001189.1.g00003.1,…
2	GO:0051179	localization	Biological Process	27	XP_004295773.1,XP_004302701.1,XP_004287213.1,FANhyb_icon19101065_o.1.g00001.1,XP_004288509.1,XP_004290697.1,XP_004291186.1,XP_004291402.1,XP_004292610.1,XP_004307619.1,XP_004299815.1,FANhyb_rscf00001104.1.g00003.1,FANhyb_icon00009089_a.1.g00001.1,FANhyb_icon00005685_a.1.g00001.1,FANhyb_rscf00000192.1.g00014.1,XP_004302315.1,FANhyb_icon00000415_a.1.g00001.1,XP_004288330.1,FANhyb_rscf00000863.1.g00…
2	GO:0051704	multi-organism process	Biological Process	4	FANhyb_rscf00000085.1.g00003.1,XP_004289981.1,XP_011460622.1,XP_004304201.1
2	GO:0065007	biological regulation	Biological Process	30	XP_011461303.1,XP_004296687.1,FANhyb_icon00005872_a.1.g00001.1,XP_004290446.1,XP_011460327.1,FANhyb_rscf00000115.1.g00007.1,FANhyb_rscf00000295.1.g00005.1,FANhyb_rscf00000686.1.g00005.1,XP_004302471.1,FANhyb_rscf00000302.1.g00007.1,XP_004293268.1,XP_011469921.1,FANhyb_rscf00000796.1.g00005.1,XP_004287423.1,XP_004288144.1,XP_004305679.1,FANhyb_rscf00002242.1.g00001.1,XP_011467012.1,XP_004291402.1,…
2	GO:0071840	cellular component organization or biogenesis	Biological Process	20	XP_004298777.1,XP_004305372.2,FANhyb_rscf00000002.1.g00027.1,FANhyb_rscf00000658.1.g00007.1,FANhyb_rscf00000173.1.g00014.1,FANhyb_rscf00000294.1.g00011.1,XP_004287213.1,XP_011460943.1,XP_004293522.1,FANhyb_rscf00000295.1.g00005.1,FANhyb_rscf00000686.1.g00005.1,XP_004302471.1,FANhyb_rscf00000060.1.g00019.1,FANhyb_rscf00000085.1.g00003.1,XP_004289981.1,XP_011460622.1,XP_004302992.1,FANhyb_rscf00001…
2	GO:0098754	detoxification	Biological Process	2	FANhyb_rscf00000381.1.g00009.1,XP_004300630.1
3	GO:0055114	oxidation-reduction process	Biological Process	48	FANhyb_rscf00000482.1.g00001.1,XP_004303908.1,XP_004289711.1,XP_004303182.1,YP_004286132.1,XP_004287395.1,XP_004287805.1,XP_004290445.1,FANhyb_icon00000299_a.1.g00001.1,FANhyb_icon00001339_a.1.g00001.1,FANhyb_icon00004976_a.1.g00001.1,FANhyb_icon00023192_a.1.g00001.1,FANhyb_icon16846536_o.1.g00001.1,FANhyb_rscf00000062.1.g00009.1,FANhyb_rscf00000086.1.g00005.1,FANhyb_rscf00000135.1.g00004.1,FANhy…
3	GO:0006807	nitrogen compound metabolic process	Biological Process	97	FANhyb_icon00026897_a.1.g00001.1,FANhyb_rscf00000002.1.g00027.1,XP_004296687.1,FANhyb_icon00000056_a.1.g00001.1,XP_004290803.1,FANhyb_rscf00000658.1.g00007.1,XP_004304642.1,FANhyb_rscf00003111.1.g00001.1,FANhyb_icon00042639_a.1.g00001.1,FANhyb_icon00005362_a.1.g00001.1,FANhyb_rscf00007251.1.g00001.1,FANhyb_rscf00000135.1.g00004.1,XP_004297255.1,FANhyb_rscf00002783.1.g00001.1,XP_004290303.1,XP_004…
3	GO:0009056	catabolic process	Biological Process	22	FANhyb_rscf00000491.1.g00003.1,XP_004296687.1,FANhyb_icon00005362_a.1.g00001.1,FANhyb_rscf00007251.1.g00001.1,XP_004287213.1,FANhyb_rscf00002783.1.g00001.1,XP_004290303.1,XP_004297699.1,XP_004304642.1,FANhyb_rscf00000033.1.g00024.1,FANhyb_rscf00003898.1.g00001.1,FANhyb_rscf00000079.1.g00001.1,XP_004307376.1,XP_004287395.1,FANhyb_rscf00000381.1.g00009.1,XP_004300630.1,FANhyb_icon00000299_a.1.g0000…
3	GO:0009058	biosynthetic process	Biological Process	90	FANhyb_icon00026897_a.1.g00001.1,FANhyb_rscf00003111.1.g00001.1,FANhyb_icon00042639_a.1.g00001.1,FANhyb_rscf00000482.1.g00001.1,XP_004303908.1,FANhyb_rscf00000135.1.g00004.1,XP_004297255.1,FANhyb_icon00003290_a.1.g00001.1,XP_004307120.1,FANhyb_rscf00000295.1.g00005.1,FANhyb_rscf00000686.1.g00005.1,XP_004302471.1,FANhyb_rscf00000110.1.g00009.1,FANhyb_rscf00002242.1.g00001.1,FANhyb_rscf00000302.1.g…
3	GO:0009892	negative regulation of metabolic process	Biological Process	7	XP_004296687.1,FANhyb_rscf00000295.1.g00005.1,FANhyb_rscf00000686.1.g00005.1,XP_004302471.1,FANhyb_icon00001339_a.1.g00001.1,FANhyb_rscf00000395.1.g00012.1,XP_004294313.1
3	GO:0009893	positive regulation of metabolic process	Biological Process	3	XP_011467012.1,XP_004291402.1,XP_004296687.1
3	GO:0019222	regulation of metabolic process	Biological Process	18	XP_004296687.1,FANhyb_rscf00000295.1.g00005.1,FANhyb_rscf00000686.1.g00005.1,XP_004302471.1,FANhyb_rscf00000302.1.g00007.1,XP_004293268.1,XP_011469921.1,FANhyb_rscf00000796.1.g00005.1,XP_004287423.1,XP_004288144.1,XP_004305679.1,XP_011467012.1,FANhyb_icon00001339_a.1.g00001.1,FANhyb_rscf00000395.1.g00012.1,XP_004294313.1,XP_004291402.1,FANhyb_icon00031506_a.1.g00001.1,XP_011466072.1
3	GO:0019748	secondary metabolic process	Biological Process	13	FANhyb_rscf00000381.1.g00009.1,XP_004300630.1,FANhyb_rscf00000079.1.g00001.1,XP_004307376.1,XP_004290595.1,XP_004307899.1,XP_011467012.1,FANhyb_rscf00000294.1.g00009.1,XP_004291620.1,XP_004303698.1,XP_004307039.1,XP_004302643.1,FANhyb_rscf00000033.1.g00024.1
3	GO:0032259	methylation	Biological Process	5	FANhyb_rscf00000257.1.g00003.1,FANhyb_rscf00003898.1.g00001.1,XP_004290595.1,XP_004296982.1,XP_004307899.1
3	GO:0042440	pigment metabolic process	Biological Process	1	XP_004303397.2
3	GO:0044237	cellular metabolic process	Biological Process	145	FANhyb_icon00026897_a.1.g00001.1,FANhyb_rscf00001548.1.g00003.1,FANhyb_rscf00000002.1.g00027.1,XP_004296687.1,FANhyb_icon00000056_a.1.g00001.1,XP_004290803.1,FANhyb_rscf00000658.1.g00007.1,XP_004304642.1,FANhyb_rscf00003111.1.g00001.1,FANhyb_icon00042639_a.1.g00001.1,FANhyb_icon00005362_a.1.g00001.1,FANhyb_rscf00007251.1.g00001.1,FANhyb_rscf00000482.1.g00001.1,XP_004303908.1,XP_011458966.1,FANhyb…
3	GO:0044238	primary metabolic process	Biological Process	126	FANhyb_icon00026897_a.1.g00001.1,FANhyb_rscf00000002.1.g00027.1,FANhyb_rscf00000491.1.g00003.1,XP_004296687.1,FANhyb_icon00000056_a.1.g00001.1,XP_004290803.1,FANhyb_rscf00000658.1.g00007.1,XP_004304642.1,FANhyb_rscf00003111.1.g00001.1,FANhyb_icon00042639_a.1.g00001.1,FANhyb_icon00005362_a.1.g00001.1,FANhyb_rscf00007251.1.g00001.1,FANhyb_rscf00000049.1.g00014.1,FANhyb_rscf00000135.1.g00004.1,FANhy…
3	GO:0044281	small molecule metabolic process	Biological Process	50	FANhyb_icon00005362_a.1.g00001.1,FANhyb_rscf00007251.1.g00001.1,FANhyb_rscf00000268.1.g00005.1,XP_004304578.1,XP_004287213.1,FANhyb_rscf00000135.1.g00004.1,XP_004297255.1,XP_004290303.1,XP_004297699.1,XP_004289711.1,XP_004303182.1,FANhyb_rscf00000177.1.g00009.1,XP_004287468.2,XP_004297568.1,FANhyb_icon00003290_a.1.g00001.1,XP_004307120.1,FANhyb_rscf00004899.1.g00001.1,XP_004305293.1,FANhyb_rscf00…
3	GO:0071704	organic substance metabolic process	Biological Process	156	FANhyb_icon00026897_a.1.g00001.1,FANhyb_rscf00000002.1.g00027.1,FANhyb_rscf00000491.1.g00003.1,XP_004296687.1,FANhyb_icon00000056_a.1.g00001.1,XP_004290803.1,FANhyb_rscf00000658.1.g00007.1,XP_004304642.1,FANhyb_rscf00003111.1.g00001.1,FANhyb_icon00042639_a.1.g00001.1,FANhyb_icon00005362_a.1.g00001.1,FANhyb_rscf00007251.1.g00001.1,FANhyb_rscf00000049.1.g00014.1,FANhyb_rscf00000135.1.g00004.1,FANhy…
3	GO:0006955	immune response	Biological Process	1	XP_004304201.1
3	GO:0007017	microtubule-based process	Biological Process	1	XP_004298793.1
3	GO:0010496	intercellular transport	Biological Process	1	XP_004302315.1
3	GO:0007165	signal transduction	Biological Process	6	XP_011461303.1,FANhyb_rscf00000115.1.g00007.1,FANhyb_rscf00002242.1.g00001.1,FANhyb_icon00005872_a.1.g00001.1,XP_004290446.1,XP_011460327.1
3	GO:0007154	cell communication	Biological Process	6	XP_011461303.1,FANhyb_icon00005872_a.1.g00001.1,XP_004290446.1,XP_011460327.1,FANhyb_rscf00000115.1.g00007.1,FANhyb_rscf00002242.1.g00001.1
3	GO:0016043	cellular component organization	Biological Process	18	XP_004298777.1,XP_004305372.2,FANhyb_rscf00000002.1.g00027.1,FANhyb_rscf00000173.1.g00014.1,FANhyb_rscf00000294.1.g00011.1,XP_004287213.1,XP_011460943.1,XP_004293522.1,FANhyb_rscf00000295.1.g00005.1,FANhyb_rscf00000686.1.g00005.1,XP_004302471.1,FANhyb_rscf00000060.1.g00019.1,XP_004302992.1,FANhyb_rscf00000085.1.g00003.1,FANhyb_rscf00001263.1.g00002.1,XP_004289981.1,XP_004294339.1,XP_011460622.1
3	GO:0016458	gene silencing	Biological Process	3	FANhyb_rscf00000295.1.g00005.1,FANhyb_rscf00000686.1.g00005.1,XP_004302471.1
3	GO:0019725	cellular homeostasis	Biological Process	1	FANhyb_rscf00000251.1.g00014.1
3	GO:0048522	positive regulation of cellular process	Biological Process	2	XP_004291402.1,XP_004296687.1
3	GO:0048523	negative regulation of cellular process	Biological Process	6	FANhyb_rscf00000295.1.g00005.1,FANhyb_rscf00000686.1.g00005.1,XP_004302471.1,FANhyb_icon00001339_a.1.g00001.1,FANhyb_rscf00000395.1.g00012.1,XP_004294313.1
3	GO:0048869	cellular developmental process	Biological Process	1	XP_011469166.1
3	GO:0050794	regulation of cellular process	Biological Process	24	XP_011461303.1,FANhyb_icon00005872_a.1.g00001.1,XP_004290446.1,XP_011460327.1,FANhyb_rscf00000115.1.g00007.1,FANhyb_rscf00000295.1.g00005.1,FANhyb_rscf00000686.1.g00005.1,XP_004302471.1,FANhyb_rscf00000302.1.g00007.1,XP_004293268.1,XP_011469921.1,FANhyb_rscf00000796.1.g00005.1,XP_004287423.1,XP_004288144.1,XP_004305679.1,FANhyb_rscf00002242.1.g00001.1,FANhyb_icon00001339_a.1.g00001.1,FANhyb_rscf0…
3	GO:0051716	cellular response to stimulus	Biological Process	6	XP_011461303.1,FANhyb_icon00005872_a.1.g00001.1,XP_004290446.1,XP_011460327.1,FANhyb_rscf00000115.1.g00007.1,FANhyb_rscf00002242.1.g00001.1
3	GO:0071554	cell wall organization or biogenesis	Biological Process	8	FANhyb_rscf00000060.1.g00019.1,FANhyb_rscf00000085.1.g00003.1,XP_004289981.1,XP_011460622.1,FANhyb_rscf00001263.1.g00002.1,FANhyb_rscf00002783.1.g00001.1,XP_004294339.1,XP_004307653.1
3	GO:0003006	developmental process involved in reproduction	Biological Process	4	FANhyb_rscf00000005.1.g00042.1,XP_004287395.1,XP_011469166.1,XP_004303908.1
3	GO:0048573	photoperiodism, flowering	Biological Process	1	XP_004303908.1
3	GO:0007275	multicellular organism development	Biological Process	9	XP_011469166.1,XP_004299741.1,FANhyb_rscf00000005.1.g00042.1,XP_004287395.1,XP_004303908.1,XP_011460327.1,XP_004288005.1,XP_004302315.1,FANhyb_rscf00000110.1.g00009.1
3	GO:0007389	pattern specification process	Biological Process	1	XP_011469166.1
3	GO:0009791	post-embryonic development	Biological Process	5	FANhyb_rscf00000005.1.g00042.1,XP_004287395.1,XP_011469166.1,XP_004303908.1,XP_011460327.1
3	GO:0051239	regulation of multicellular organismal process	Biological Process	2	XP_011460327.1,XP_004302315.1
3	GO:0009653	anatomical structure morphogenesis	Biological Process	2	XP_004308064.1,XP_011469166.1
3	GO:0048856	anatomical structure development	Biological Process	10	XP_011469166.1,FANhyb_rscf00000110.1.g00009.1,XP_011460327.1,XP_004299741.1,FANhyb_rscf00000005.1.g00042.1,XP_004287395.1,XP_004303908.1,XP_004288005.1,XP_004308064.1,XP_004302315.1
3	GO:0050793	regulation of developmental process	Biological Process	2	XP_011460327.1,XP_004302315.1
3	GO:0006950	response to stress	Biological Process	18	FANhyb_rscf00006325.1.g00001.1,XP_004290369.1,FANhyb_rscf00000085.1.g00003.1,XP_004289981.1,XP_011460622.1,FANhyb_rscf00001189.1.g00003.1,FANhyb_rscf00000063.1.g00025.1,XP_004304201.1,FANhyb_icon00003685_a.1.g00001.1,FANhyb_rscf00000624.1.g00008.1,XP_004287247.1,XP_004290504.1,XP_004299230.1,XP_011460327.1,FANhyb_rscf00001975.1.g00001.1,XP_004289667.1,XP_004302689.1,XP_011457401.1
3	GO:0009605	response to external stimulus	Biological Process	4	FANhyb_rscf00000085.1.g00003.1,XP_004289981.1,XP_011460622.1,XP_004304201.1
3	GO:0009607	response to biotic stimulus	Biological Process	6	FANhyb_rscf00000085.1.g00003.1,XP_004289981.1,XP_011460622.1,XP_004304201.1,FANhyb_rscf00006325.1.g00001.1,XP_004290369.1
3	GO:0009628	response to abiotic stimulus	Biological Process	6	XP_011460622.1,XP_011461303.1,FANhyb_rscf00000063.1.g00025.1,XP_004303908.1,FANhyb_rscf00000624.1.g00008.1,XP_011460327.1
3	GO:0009719	response to endogenous stimulus	Biological Process	1	FANhyb_rscf00002242.1.g00001.1
3	GO:0042221	response to chemical	Biological Process	8	XP_004299230.1,FANhyb_rscf00006252.1.g00001.1,FANhyb_rscf00000381.1.g00009.1,XP_004300630.1,XP_011460622.1,FANhyb_rscf00002242.1.g00001.1,FANhyb_icon00003685_a.1.g00001.1,XP_011460327.1
3	GO:0033036	macromolecule localization	Biological Process	6	XP_004287213.1,FANhyb_icon00009089_a.1.g00001.1,XP_004295773.1,FANhyb_icon00005685_a.1.g00001.1,FANhyb_rscf00000192.1.g00014.1,FANhyb_icon00005044_a.1.g00001.1
3	GO:0051234	establishment of localization	Biological Process	26	XP_004295773.1,XP_004302701.1,XP_004287213.1,FANhyb_icon19101065_o.1.g00001.1,XP_004288509.1,XP_004290697.1,XP_004291186.1,XP_004291402.1,XP_004292610.1,XP_004307619.1,XP_004299815.1,FANhyb_rscf00001104.1.g00003.1,FANhyb_icon00009089_a.1.g00001.1,FANhyb_icon00005685_a.1.g00001.1,FANhyb_rscf00000192.1.g00014.1,XP_004302315.1,FANhyb_icon00000415_a.1.g00001.1,XP_004288330.1,FANhyb_rscf00000863.1.g00…
3	GO:0051235	maintenance of location	Biological Process	1	FANhyb_icon00005044_a.1.g00001.1
3	GO:0051641	cellular localization	Biological Process	4	XP_004287213.1,XP_004295773.1,FANhyb_icon00005685_a.1.g00001.1,FANhyb_rscf00000192.1.g00014.1
3	GO:0051707	response to other organism	Biological Process	4	FANhyb_rscf00000085.1.g00003.1,XP_004289981.1,XP_011460622.1,XP_004304201.1
3	GO:0065008	regulation of biological quality	Biological Process	4	XP_011467012.1,XP_004291402.1,FANhyb_icon00005044_a.1.g00001.1,FANhyb_rscf00000251.1.g00014.1
3	GO:0065009	regulation of molecular function	Biological Process	2	FANhyb_icon00031506_a.1.g00001.1,XP_011466072.1
3	GO:0044085	cellular component biogenesis	Biological Process	13	XP_004298777.1,XP_004305372.2,FANhyb_rscf00000002.1.g00027.1,FANhyb_rscf00000658.1.g00007.1,FANhyb_rscf00000173.1.g00014.1,FANhyb_rscf00000294.1.g00011.1,XP_004287213.1,FANhyb_rscf00000060.1.g00019.1,FANhyb_rscf00000085.1.g00003.1,XP_004289981.1,XP_011460622.1,XP_004302992.1,FANhyb_rscf00001263.1.g00002.1
3	GO:0009407	toxin catabolic process	Biological Process	2	FANhyb_rscf00000381.1.g00009.1,XP_004300630.1
4	GO:0022900	electron transport chain	Biological Process	3	YP_004286132.1,XP_004287805.1,XP_004290445.1
4	GO:0015980	energy derivation by oxidation of organic compounds	Biological Process	5	FANhyb_rscf00000482.1.g00001.1,XP_004303908.1,XP_004289711.1,XP_004303182.1,YP_004286132.1
4	GO:0034440	lipid oxidation	Biological Process	1	XP_004287395.1
4	GO:0034641	cellular nitrogen compound metabolic process	Biological Process	70	FANhyb_icon00026897_a.1.g00001.1,FANhyb_rscf00000002.1.g00027.1,XP_004296687.1,FANhyb_icon00000056_a.1.g00001.1,XP_004290803.1,FANhyb_rscf00000658.1.g00007.1,XP_004304642.1,FANhyb_rscf00003111.1.g00001.1,FANhyb_icon00042639_a.1.g00001.1,FANhyb_rscf00000135.1.g00004.1,XP_004297255.1,XP_004290303.1,XP_004297699.1,FANhyb_rscf00000268.1.g00005.1,FANhyb_rscf00000381.1.g00009.1,FANhyb_rscf00000980.1.g0…
4	GO:0051171	regulation of nitrogen compound metabolic process	Biological Process	16	FANhyb_rscf00000295.1.g00005.1,FANhyb_rscf00000686.1.g00005.1,XP_004302471.1,FANhyb_rscf00000302.1.g00007.1,XP_004293268.1,XP_011469921.1,FANhyb_rscf00000796.1.g00005.1,XP_004287423.1,XP_004288144.1,XP_004305679.1,FANhyb_icon00001339_a.1.g00001.1,FANhyb_rscf00000395.1.g00012.1,XP_004294313.1,XP_004296687.1,FANhyb_icon00031506_a.1.g00001.1,XP_011466072.1
4	GO:0051172	negative regulation of nitrogen compound metabolic process	Biological Process	6	FANhyb_rscf00000295.1.g00005.1,FANhyb_rscf00000686.1.g00005.1,XP_004302471.1,FANhyb_icon00001339_a.1.g00001.1,FANhyb_rscf00000395.1.g00012.1,XP_004294313.1
4	GO:0051173	positive regulation of nitrogen compound metabolic process	Biological Process	1	XP_004296687.1
4	GO:0071941	nitrogen cycle metabolic process	Biological Process	1	FANhyb_icon00000415_a.1.g00001.1
4	GO:1901564	organonitrogen compound metabolic process	Biological Process	70	FANhyb_icon00042639_a.1.g00001.1,FANhyb_icon00005362_a.1.g00001.1,FANhyb_rscf00007251.1.g00001.1,FANhyb_rscf00000135.1.g00004.1,XP_004297255.1,FANhyb_rscf00002783.1.g00001.1,XP_004290303.1,XP_004297699.1,FANhyb_rscf00000268.1.g00005.1,FANhyb_rscf00000381.1.g00009.1,FANhyb_rscf00000980.1.g00003.1,XP_004290762.1,XP_004300630.1,XP_004297568.1,FANhyb_icon00003290_a.1.g00001.1,XP_004307120.1,XP_004293…
4	GO:0009894	regulation of catabolic process	Biological Process	1	XP_004296687.1
4	GO:0009896	positive regulation of catabolic process	Biological Process	1	XP_004296687.1
4	GO:0044248	cellular catabolic process	Biological Process	16	XP_004296687.1,FANhyb_icon00005362_a.1.g00001.1,FANhyb_rscf00007251.1.g00001.1,XP_004304642.1,FANhyb_rscf00000033.1.g00024.1,FANhyb_rscf00003898.1.g00001.1,FANhyb_rscf00000079.1.g00001.1,XP_004307376.1,XP_004287395.1,FANhyb_rscf00000381.1.g00009.1,XP_004300630.1,FANhyb_icon00000299_a.1.g00001.1,FANhyb_rscf00001263.1.g00002.1,FANhyb_rscf00002783.1.g00001.1,XP_004294029.1,XP_004302643.1
4	GO:0044282	small molecule catabolic process	Biological Process	8	FANhyb_icon00005362_a.1.g00001.1,FANhyb_rscf00007251.1.g00001.1,XP_004287213.1,FANhyb_rscf00003898.1.g00001.1,FANhyb_rscf00000079.1.g00001.1,XP_004307376.1,XP_004287395.1,FANhyb_icon00000299_a.1.g00001.1
4	GO:0090487	secondary metabolite catabolic process	Biological Process	2	FANhyb_rscf00000381.1.g00009.1,XP_004300630.1
4	GO:1901575	organic substance catabolic process	Biological Process	19	FANhyb_rscf00000491.1.g00003.1,XP_004296687.1,FANhyb_icon00005362_a.1.g00001.1,FANhyb_rscf00007251.1.g00001.1,XP_004287213.1,FANhyb_rscf00002783.1.g00001.1,XP_004290303.1,XP_004297699.1,XP_004304642.1,FANhyb_rscf00000033.1.g00024.1,FANhyb_rscf00003898.1.g00001.1,FANhyb_rscf00000079.1.g00001.1,XP_004307376.1,XP_004287395.1,FANhyb_icon00000299_a.1.g00001.1,FANhyb_rscf00007191.1.g00001.1,XP_00430264…
4	GO:0009889	regulation of biosynthetic process	Biological Process	15	FANhyb_rscf00000295.1.g00005.1,FANhyb_rscf00000686.1.g00005.1,XP_004302471.1,FANhyb_rscf00000302.1.g00007.1,XP_004293268.1,XP_011469921.1,FANhyb_rscf00000796.1.g00005.1,XP_004287423.1,XP_004288144.1,XP_004305679.1,XP_011467012.1,FANhyb_icon00001339_a.1.g00001.1,FANhyb_rscf00000395.1.g00012.1,XP_004294313.1,XP_004296687.1
4	GO:0009890	negative regulation of biosynthetic process	Biological Process	6	FANhyb_rscf00000295.1.g00005.1,FANhyb_rscf00000686.1.g00005.1,XP_004302471.1,FANhyb_icon00001339_a.1.g00001.1,FANhyb_rscf00000395.1.g00012.1,XP_004294313.1
4	GO:0009891	positive regulation of biosynthetic process	Biological Process	2	XP_011467012.1,XP_004296687.1
4	GO:0044249	cellular biosynthetic process	Biological Process	78	FANhyb_icon00026897_a.1.g00001.1,FANhyb_rscf00003111.1.g00001.1,FANhyb_icon00042639_a.1.g00001.1,FANhyb_rscf00000482.1.g00001.1,XP_004303908.1,FANhyb_rscf00000135.1.g00004.1,XP_004297255.1,FANhyb_icon00003290_a.1.g00001.1,XP_004307120.1,FANhyb_rscf00000295.1.g00005.1,FANhyb_rscf00000686.1.g00005.1,XP_004302471.1,FANhyb_rscf00000110.1.g00009.1,FANhyb_rscf00002242.1.g00001.1,FANhyb_rscf00000302.1.g…
4	GO:0044283	small molecule biosynthetic process	Biological Process	15	FANhyb_rscf00000135.1.g00004.1,XP_004297255.1,FANhyb_rscf00000086.1.g00005.1,FANhyb_rscf00006912.1.g00001.1,FANhyb_rscf00001750.1.g00001.1,FANhyb_rscf00004120.1.g00003.1,XP_004299600.1,XP_004302419.1,XP_004302420.1,XP_004306503.1,FANhyb_rscf00000257.1.g00003.1,XP_004287395.1,FANhyb_rscf00000079.1.g00001.1,XP_004307376.1,XP_004299741.1
4	GO:0044550	secondary metabolite biosynthetic process	Biological Process	9	FANhyb_rscf00000079.1.g00001.1,XP_004307376.1,XP_004290595.1,XP_004307899.1,XP_011467012.1,FANhyb_rscf00000294.1.g00009.1,XP_004291620.1,XP_004303698.1,XP_004307039.1
4	GO:1901576	organic substance biosynthetic process	Biological Process	84	FANhyb_icon00026897_a.1.g00001.1,FANhyb_rscf00003111.1.g00001.1,FANhyb_icon00042639_a.1.g00001.1,FANhyb_rscf00000482.1.g00001.1,XP_004303908.1,FANhyb_rscf00000135.1.g00004.1,XP_004297255.1,FANhyb_icon00003290_a.1.g00001.1,XP_004307120.1,FANhyb_rscf00000295.1.g00005.1,FANhyb_rscf00000686.1.g00005.1,XP_004302471.1,FANhyb_rscf00000110.1.g00009.1,FANhyb_rscf00002242.1.g00001.1,FANhyb_rscf00000302.1.g…
4	GO:0010605	negative regulation of macromolecule metabolic process	Biological Process	7	XP_004296687.1,FANhyb_rscf00000295.1.g00005.1,FANhyb_rscf00000686.1.g00005.1,XP_004302471.1,FANhyb_icon00001339_a.1.g00001.1,FANhyb_rscf00000395.1.g00012.1,XP_004294313.1
4	GO:0031324	negative regulation of cellular metabolic process	Biological Process	6	FANhyb_rscf00000295.1.g00005.1,FANhyb_rscf00000686.1.g00005.1,XP_004302471.1,FANhyb_icon00001339_a.1.g00001.1,FANhyb_rscf00000395.1.g00012.1,XP_004294313.1
4	GO:0010604	positive regulation of macromolecule metabolic process	Biological Process	1	XP_004296687.1
4	GO:0031325	positive regulation of cellular metabolic process	Biological Process	2	XP_004296687.1,XP_004291402.1
4	GO:0031323	regulation of cellular metabolic process	Biological Process	17	FANhyb_rscf00000295.1.g00005.1,FANhyb_rscf00000686.1.g00005.1,XP_004302471.1,FANhyb_rscf00000302.1.g00007.1,XP_004293268.1,XP_011469921.1,FANhyb_rscf00000796.1.g00005.1,XP_004287423.1,XP_004288144.1,XP_004305679.1,FANhyb_icon00001339_a.1.g00001.1,FANhyb_rscf00000395.1.g00012.1,XP_004294313.1,XP_004291402.1,XP_004296687.1,FANhyb_icon00031506_a.1.g00001.1,XP_011466072.1
4	GO:0060255	regulation of macromolecule metabolic process	Biological Process	16	XP_004296687.1,FANhyb_rscf00000295.1.g00005.1,FANhyb_rscf00000686.1.g00005.1,XP_004302471.1,FANhyb_rscf00000302.1.g00007.1,XP_004293268.1,XP_011469921.1,FANhyb_rscf00000796.1.g00005.1,XP_004287423.1,XP_004288144.1,XP_004305679.1,FANhyb_icon00001339_a.1.g00001.1,FANhyb_rscf00000395.1.g00012.1,XP_004294313.1,FANhyb_icon00031506_a.1.g00001.1,XP_011466072.1
4	GO:0080090	regulation of primary metabolic process	Biological Process	17	FANhyb_rscf00000295.1.g00005.1,FANhyb_rscf00000686.1.g00005.1,XP_004302471.1,FANhyb_rscf00000302.1.g00007.1,XP_004293268.1,XP_011469921.1,FANhyb_rscf00000796.1.g00005.1,XP_004287423.1,XP_004288144.1,XP_004305679.1,XP_011467012.1,FANhyb_icon00001339_a.1.g00001.1,FANhyb_rscf00000395.1.g00012.1,XP_004294313.1,XP_004296687.1,FANhyb_icon00031506_a.1.g00001.1,XP_011466072.1
4	GO:0009404	toxin metabolic process	Biological Process	2	FANhyb_rscf00000381.1.g00009.1,XP_004300630.1
4	GO:0009698	phenylpropanoid metabolic process	Biological Process	8	FANhyb_rscf00000079.1.g00001.1,XP_004307376.1,XP_004290595.1,XP_004307899.1,XP_011467012.1,FANhyb_rscf00000294.1.g00009.1,XP_004291620.1,XP_004302643.1
4	GO:0046148	pigment biosynthetic process	Biological Process	1	XP_004303397.2
4	GO:0006790	sulfur compound metabolic process	Biological Process	13	FANhyb_rscf00001548.1.g00003.1,FANhyb_rscf00000381.1.g00009.1,FANhyb_rscf00000980.1.g00003.1,XP_004290762.1,XP_004300630.1,XP_004287197.1,FANhyb_rscf00000301.1.g00011.1,FANhyb_rscf00002955.1.g00001.1,XP_004304467.1,XP_011466231.1,FANhyb_rscf00000257.1.g00003.1,XP_004302992.1,XP_004291620.1
4	GO:0006081	cellular aldehyde metabolic process	Biological Process	3	XP_004289711.1,FANhyb_rscf00000268.1.g00005.1,XP_011468213.1
4	GO:0006082	organic acid metabolic process	Biological Process	36	FANhyb_icon00005362_a.1.g00001.1,FANhyb_rscf00007251.1.g00001.1,FANhyb_rscf00000135.1.g00004.1,XP_004297255.1,XP_004290303.1,XP_004297699.1,XP_004289711.1,XP_004303182.1,FANhyb_rscf00000177.1.g00009.1,XP_004287468.2,FANhyb_rscf00004899.1.g00001.1,XP_004305293.1,FANhyb_rscf00001394.1.g00002.1,FANhyb_rscf00000086.1.g00005.1,FANhyb_rscf00006912.1.g00001.1,FANhyb_rscf00003174.1.g00001.1,XP_004296982.…
4	GO:0006091	generation of precursor metabolites and energy	Biological Process	10	FANhyb_rscf00000482.1.g00001.1,XP_004303908.1,XP_004290303.1,XP_004297699.1,XP_004289711.1,XP_004303182.1,YP_004286132.1,XP_004287805.1,XP_004290445.1,XP_011458966.1
4	GO:0006413	translational initiation	Biological Process	1	XP_004296687.1
4	GO:0006575	cellular modified amino acid metabolic process	Biological Process	8	FANhyb_rscf00000381.1.g00009.1,FANhyb_rscf00000980.1.g00003.1,XP_004290762.1,XP_004300630.1,FANhyb_rscf00003174.1.g00001.1,XP_004287197.1,XP_004296982.1,XP_011468925.1
4	GO:0006725	cellular aromatic compound metabolic process	Biological Process	54	FANhyb_icon00026897_a.1.g00001.1,FANhyb_rscf00000002.1.g00027.1,XP_004296687.1,FANhyb_icon00000056_a.1.g00001.1,XP_004290803.1,FANhyb_rscf00000658.1.g00007.1,XP_004304642.1,FANhyb_rscf00003111.1.g00001.1,FANhyb_rscf00000135.1.g00004.1,XP_004297255.1,XP_004290303.1,XP_004297699.1,FANhyb_rscf00000268.1.g00005.1,XP_004297568.1,FANhyb_icon00003290_a.1.g00001.1,XP_004307120.1,FANhyb_rscf00000295.1.g00…
4	GO:0006730	one-carbon metabolic process	Biological Process	9	FANhyb_rscf00003174.1.g00001.1,XP_004287197.1,XP_004296982.1,XP_011468925.1,FANhyb_icon18304963_o.1.g00001.1,FANhyb_rscf00000301.1.g00011.1,FANhyb_rscf00002955.1.g00001.1,XP_004304467.1,XP_011466231.1
4	GO:0006793	phosphorus metabolic process	Biological Process	27	XP_011458966.1,FANhyb_rscf00000135.1.g00004.1,XP_004297255.1,XP_004290303.1,XP_004297699.1,FANhyb_rscf00000268.1.g00005.1,XP_004297568.1,FANhyb_icon00003290_a.1.g00001.1,FANhyb_icon00005872_a.1.g00001.1,XP_004290446.1,XP_004302545.1,XP_011460327.1,XP_011464973.1,FANhyb_rscf00000032.1.g00006.1,FANhyb_rscf00000115.1.g00007.1,FANhyb_rscf00000158.1.g00011.1,XP_004291218.1,FANhyb_rscf00000335.1.g00013…
4	GO:0015979	photosynthesis	Biological Process	4	XP_004287805.1,XP_004290445.1,XP_004303137.1,YP_004286132.1
4	GO:0044255	cellular lipid metabolic process	Biological Process	9	FANhyb_rscf00001750.1.g00001.1,FANhyb_rscf00004120.1.g00003.1,XP_004299600.1,XP_004302419.1,XP_004302420.1,XP_004306503.1,XP_004287395.1,XP_004293412.1,XP_004299741.1
4	GO:0044260	cellular macromolecule metabolic process	Biological Process	67	FANhyb_icon00026897_a.1.g00001.1,FANhyb_rscf00000002.1.g00027.1,XP_004296687.1,FANhyb_icon00000056_a.1.g00001.1,XP_004290803.1,FANhyb_rscf00000658.1.g00007.1,XP_004304642.1,FANhyb_rscf00003111.1.g00001.1,FANhyb_icon00042639_a.1.g00001.1,FANhyb_rscf00000482.1.g00001.1,XP_004303908.1,XP_004293522.1,FANhyb_rscf00000295.1.g00005.1,FANhyb_rscf00000686.1.g00005.1,XP_004302471.1,FANhyb_rscf00000110.1.g0…
4	GO:0044262	cellular carbohydrate metabolic process	Biological Process	9	FANhyb_rscf00000482.1.g00001.1,XP_004303908.1,XP_004289711.1,XP_004289659.1,FANhyb_rscf00000060.1.g00019.1,FANhyb_rscf00001263.1.g00002.1,FANhyb_rscf00000085.1.g00003.1,XP_004289981.1,XP_011460622.1
4	GO:0046483	heterocycle metabolic process	Biological Process	47	FANhyb_icon00026897_a.1.g00001.1,FANhyb_rscf00000002.1.g00027.1,XP_004296687.1,FANhyb_icon00000056_a.1.g00001.1,XP_004290803.1,FANhyb_rscf00000658.1.g00007.1,XP_004304642.1,FANhyb_rscf00003111.1.g00001.1,FANhyb_rscf00000135.1.g00004.1,XP_004297255.1,XP_004290303.1,XP_004297699.1,FANhyb_rscf00000268.1.g00005.1,XP_004297568.1,FANhyb_icon00003290_a.1.g00001.1,XP_004307120.1,FANhyb_rscf00000295.1.g00…
4	GO:0051186	cofactor metabolic process	Biological Process	14	XP_004290303.1,XP_004297699.1,FANhyb_rscf00000268.1.g00005.1,FANhyb_rscf00000301.1.g00011.1,FANhyb_rscf00002955.1.g00001.1,XP_004304467.1,XP_011466231.1,XP_004302992.1,XP_004291620.1,FANhyb_rscf00003174.1.g00001.1,XP_004287197.1,XP_004296982.1,XP_011468925.1,XP_011458966.1
4	GO:0005975	carbohydrate metabolic process	Biological Process	28	FANhyb_rscf00000491.1.g00003.1,FANhyb_rscf00000482.1.g00001.1,XP_004303908.1,FANhyb_rscf00000268.1.g00005.1,XP_004304578.1,XP_004287213.1,XP_004290303.1,XP_004297699.1,XP_004289711.1,XP_004289659.1,FANhyb_rscf00000060.1.g00019.1,FANhyb_rscf00001263.1.g00002.1,FANhyb_rscf00000085.1.g00003.1,XP_004289981.1,XP_011460622.1,XP_004294339.1,FANhyb_rscf00006252.1.g00001.1,XP_011458966.1,FANhyb_rscf000000…
4	GO:0006099	tricarboxylic acid cycle	Biological Process	2	XP_004289711.1,XP_004303182.1
4	GO:0006139	nucleobase-containing compound metabolic process	Biological Process	42	FANhyb_icon00026897_a.1.g00001.1,FANhyb_rscf00000002.1.g00027.1,XP_004296687.1,FANhyb_icon00000056_a.1.g00001.1,XP_004290803.1,FANhyb_rscf00000658.1.g00007.1,XP_004304642.1,FANhyb_rscf00003111.1.g00001.1,FANhyb_rscf00000135.1.g00004.1,XP_004297255.1,XP_004290303.1,XP_004297699.1,FANhyb_rscf00000268.1.g00005.1,XP_004297568.1,FANhyb_icon00003290_a.1.g00001.1,XP_004307120.1,FANhyb_rscf00000295.1.g00…
4	GO:0006520	cellular amino acid metabolic process	Biological Process	16	FANhyb_icon00005362_a.1.g00001.1,FANhyb_rscf00007251.1.g00001.1,FANhyb_rscf00004899.1.g00001.1,XP_004305293.1,FANhyb_rscf00000086.1.g00005.1,FANhyb_rscf00006912.1.g00001.1,FANhyb_rscf00003174.1.g00001.1,XP_004296982.1,XP_011468925.1,FANhyb_rscf00003898.1.g00001.1,XP_004287197.1,FANhyb_rscf00000079.1.g00001.1,XP_004307376.1,FANhyb_rscf00000257.1.g00003.1,FANhyb_icon00000299_a.1.g00001.1,FANhyb_rsc…
4	GO:0006629	lipid metabolic process	Biological Process	12	FANhyb_rscf00001750.1.g00001.1,FANhyb_rscf00004120.1.g00003.1,XP_004299600.1,XP_004302419.1,XP_004302420.1,XP_004306503.1,XP_004287395.1,XP_004302671.1,XP_004293412.1,XP_004299741.1,XP_004307519.1,XP_011459096.1
4	GO:0019538	protein metabolic process	Biological Process	37	FANhyb_icon00042639_a.1.g00001.1,XP_004293522.1,FANhyb_icon00043005_a.1.g00001.1,FANhyb_rscf00000023.1.g00009.1,FANhyb_rscf00000056.1.g00001.1,FANhyb_rscf00000565.1.g00004.1,FANhyb_rscf00000697.1.g00007.1,FANhyb_rscf00000898.1.g00005.1,FANhyb_rscf00001010.1.g00003.1,FANhyb_rscf00005319.1.g00001.1,FANhyb_rscf00005750.1.g00001.1,XP_004288509.1,XP_004298777.1,XP_004305372.2,XP_004308170.1,FANhyb_rsc…
4	GO:0005996	monosaccharide metabolic process	Biological Process	4	FANhyb_rscf00000268.1.g00005.1,XP_004304578.1,XP_004287213.1,FANhyb_rscf00006252.1.g00001.1
4	GO:0055086	nucleobase-containing small molecule metabolic process	Biological Process	10	XP_004290303.1,XP_004297699.1,FANhyb_rscf00000268.1.g00005.1,XP_004297568.1,FANhyb_icon00003290_a.1.g00001.1,XP_004307120.1,XP_004291218.1,FANhyb_rscf00000335.1.g00013.1,XP_004302283.1,XP_011458966.1
4	GO:0009812	flavonoid metabolic process	Biological Process	7	FANhyb_icon00000880_a.1.g00001.1,FANhyb_rscf00006252.1.g00001.1,XP_004306542.1,XP_004307451.1,XP_011467012.1,FANhyb_icon00042521_a.1.g00001.1,FANhyb_icon18346655_o.1.g00001.1
4	GO:0015977	carbon fixation	Biological Process	2	XP_004303137.1,XP_004303182.1
4	GO:0019637	organophosphate metabolic process	Biological Process	10	XP_011458966.1,XP_004290303.1,XP_004297699.1,FANhyb_rscf00000268.1.g00005.1,XP_004297568.1,FANhyb_icon00003290_a.1.g00001.1,XP_004291218.1,FANhyb_rscf00000335.1.g00013.1,XP_004302283.1,XP_004307120.1
4	GO:0035383	thioester metabolic process	Biological Process	1	XP_004291620.1
4	GO:0043170	macromolecule metabolic process	Biological Process	77	FANhyb_icon00026897_a.1.g00001.1,FANhyb_rscf00000002.1.g00027.1,FANhyb_rscf00000491.1.g00003.1,XP_004296687.1,FANhyb_icon00000056_a.1.g00001.1,XP_004290803.1,FANhyb_rscf00000658.1.g00007.1,XP_004304642.1,FANhyb_rscf00003111.1.g00001.1,FANhyb_icon00042639_a.1.g00001.1,FANhyb_rscf00000482.1.g00001.1,XP_004303908.1,FANhyb_rscf00000135.1.g00004.1,XP_004297255.1,FANhyb_rscf00002783.1.g00001.1,XP_00429…
4	GO:0046500	S-adenosylmethionine metabolic process	Biological Process	4	FANhyb_rscf00000301.1.g00011.1,FANhyb_rscf00002955.1.g00001.1,XP_004304467.1,XP_011466231.1
4	GO:1901135	carbohydrate derivative metabolic process	Biological Process	10	XP_011458966.1,FANhyb_rscf00000135.1.g00004.1,XP_004297255.1,FANhyb_rscf00002783.1.g00001.1,XP_004290303.1,XP_004297699.1,FANhyb_rscf00000268.1.g00005.1,FANhyb_icon00003290_a.1.g00001.1,XP_004291218.1,XP_004307120.1
4	GO:1901360	organic cyclic compound metabolic process	Biological Process	56	FANhyb_icon00026897_a.1.g00001.1,FANhyb_rscf00000002.1.g00027.1,XP_004296687.1,FANhyb_icon00000056_a.1.g00001.1,XP_004290803.1,FANhyb_rscf00000658.1.g00007.1,XP_004304642.1,FANhyb_rscf00003111.1.g00001.1,FANhyb_rscf00000135.1.g00004.1,XP_004297255.1,XP_004290303.1,XP_004297699.1,FANhyb_rscf00000268.1.g00005.1,XP_004297568.1,FANhyb_icon00003290_a.1.g00001.1,XP_004307120.1,FANhyb_rscf00000295.1.g00…
4	GO:1901568	fatty acid derivative metabolic process	Biological Process	2	XP_004299741.1,XP_004291620.1
4	GO:0045087	innate immune response	Biological Process	1	XP_004304201.1
4	GO:0010497	plasmodesmata-mediated intercellular transport	Biological Process	1	XP_004302315.1
4	GO:0035556	intracellular signal transduction	Biological Process	2	XP_011461303.1,FANhyb_rscf00000115.1.g00007.1
4	GO:0009755	hormone-mediated signaling pathway	Biological Process	1	FANhyb_rscf00002242.1.g00001.1
4	GO:0023014	signal transduction by protein phosphorylation	Biological Process	1	XP_011461303.1
4	GO:0006325	chromatin organization	Biological Process	7	FANhyb_rscf00000173.1.g00014.1,FANhyb_rscf00000294.1.g00011.1,XP_004287213.1,XP_004293522.1,FANhyb_rscf00000295.1.g00005.1,FANhyb_rscf00000686.1.g00005.1,XP_004302471.1
4	GO:0006996	organelle organization	Biological Process	10	XP_004298777.1,XP_004305372.2,FANhyb_rscf00000173.1.g00014.1,FANhyb_rscf00000294.1.g00011.1,XP_004287213.1,XP_011460943.1,XP_004293522.1,FANhyb_rscf00000295.1.g00005.1,FANhyb_rscf00000686.1.g00005.1,XP_004302471.1
4	GO:0022607	cellular component assembly	Biological Process	7	XP_004298777.1,XP_004305372.2,FANhyb_rscf00000002.1.g00027.1,FANhyb_rscf00000173.1.g00014.1,FANhyb_rscf00000294.1.g00011.1,XP_004287213.1,XP_004302992.1
4	GO:0043933	macromolecular complex subunit organization	Biological Process	6	XP_004298777.1,XP_004305372.2,FANhyb_rscf00000002.1.g00027.1,FANhyb_rscf00000173.1.g00014.1,FANhyb_rscf00000294.1.g00011.1,XP_004287213.1
4	GO:0045229	external encapsulating structure organization	Biological Process	6	FANhyb_rscf00000060.1.g00019.1,FANhyb_rscf00000085.1.g00003.1,FANhyb_rscf00001263.1.g00002.1,XP_004289981.1,XP_004294339.1,XP_011460622.1
4	GO:0006342	chromatin silencing	Biological Process	3	FANhyb_rscf00000295.1.g00005.1,FANhyb_rscf00000686.1.g00005.1,XP_004302471.1
4	GO:0055082	cellular chemical homeostasis	Biological Process	1	FANhyb_rscf00000251.1.g00014.1
4	GO:0030154	cell differentiation	Biological Process	1	XP_011469166.1
4	GO:0045165	cell fate commitment	Biological Process	1	XP_011469166.1
4	GO:0070887	cellular response to chemical stimulus	Biological Process	1	FANhyb_rscf00002242.1.g00001.1
4	GO:0042546	cell wall biogenesis	Biological Process	5	FANhyb_rscf00000060.1.g00019.1,FANhyb_rscf00000085.1.g00003.1,XP_004289981.1,XP_011460622.1,FANhyb_rscf00001263.1.g00002.1
4	GO:0044036	cell wall macromolecule metabolic process	Biological Process	3	FANhyb_rscf00000060.1.g00019.1,FANhyb_rscf00001263.1.g00002.1,FANhyb_rscf00002783.1.g00001.1
4	GO:0071555	cell wall organization	Biological Process	6	FANhyb_rscf00000060.1.g00019.1,FANhyb_rscf00000085.1.g00003.1,FANhyb_rscf00001263.1.g00002.1,XP_004289981.1,XP_004294339.1,XP_011460622.1
4	GO:0071669	plant-type cell wall organization or biogenesis	Biological Process	4	FANhyb_rscf00000060.1.g00019.1,FANhyb_rscf00000085.1.g00003.1,XP_004289981.1,XP_011460622.1
4	GO:0010228	vegetative to reproductive phase transition of meristem	Biological Process	2	XP_004303908.1,FANhyb_rscf00000005.1.g00042.1
4	GO:0048608	reproductive structure development	Biological Process	4	FANhyb_rscf00000005.1.g00042.1,XP_004287395.1,XP_011469166.1,XP_004303908.1
4	GO:0048229	gametophyte development	Biological Process	1	XP_004299741.1
4	GO:0048731	system development	Biological Process	7	FANhyb_rscf00000005.1.g00042.1,XP_004287395.1,XP_011469166.1,XP_004303908.1,XP_011460327.1,XP_004302315.1,XP_004288005.1
4	GO:2000026	regulation of multicellular organismal development	Biological Process	2	XP_011460327.1,XP_004302315.1
4	GO:0003002	regionalization	Biological Process	1	XP_011469166.1
4	GO:0048580	regulation of post-embryonic development	Biological Process	1	XP_011460327.1
4	GO:0090567	reproductive shoot system development	Biological Process	3	FANhyb_rscf00000005.1.g00042.1,XP_004287395.1,XP_011469166.1
4	GO:0090626	plant epidermis morphogenesis	Biological Process	1	XP_004308064.1
4	GO:0009888	tissue development	Biological Process	3	XP_011469166.1,XP_004308064.1,XP_011460327.1
4	GO:0099402	plant organ development	Biological Process	1	XP_004302315.1
4	GO:0006952	defense response	Biological Process	6	FANhyb_rscf00000085.1.g00003.1,XP_004289981.1,XP_011460622.1,XP_004304201.1,FANhyb_rscf00006325.1.g00001.1,XP_004290369.1
4	GO:0006970	response to osmotic stress	Biological Process	2	FANhyb_rscf00000063.1.g00025.1,XP_011460622.1
4	GO:0006979	response to oxidative stress	Biological Process	2	FANhyb_icon00003685_a.1.g00001.1,FANhyb_rscf00001189.1.g00003.1
4	GO:0009414	response to water deprivation	Biological Process	1	XP_011460622.1
4	GO:0043207	response to external biotic stimulus	Biological Process	4	FANhyb_rscf00000085.1.g00003.1,XP_004289981.1,XP_011460622.1,XP_004304201.1
4	GO:0009314	response to radiation	Biological Process	2	XP_011461303.1,XP_004303908.1
4	GO:0009415	response to water	Biological Process	1	XP_011460622.1
4	GO:0009725	response to hormone	Biological Process	1	FANhyb_rscf00002242.1.g00001.1
4	GO:0071495	cellular response to endogenous stimulus	Biological Process	1	FANhyb_rscf00002242.1.g00001.1
4	GO:0001101	response to acid chemical	Biological Process	2	XP_011460622.1,XP_004299230.1
4	GO:0009636	response to toxic substance	Biological Process	3	FANhyb_rscf00000381.1.g00009.1,XP_004300630.1,FANhyb_rscf00006252.1.g00001.1
4	GO:0010033	response to organic substance	Biological Process	1	FANhyb_rscf00002242.1.g00001.1
4	GO:0010035	response to inorganic substance	Biological Process	2	XP_011460622.1,FANhyb_icon00003685_a.1.g00001.1
4	GO:1901700	response to oxygen-containing compound	Biological Process	4	XP_011460622.1,FANhyb_rscf00002242.1.g00001.1,FANhyb_icon00003685_a.1.g00001.1,XP_004299230.1
4	GO:0008104	protein localization	Biological Process	4	XP_004287213.1,XP_004295773.1,FANhyb_icon00005685_a.1.g00001.1,FANhyb_rscf00000192.1.g00014.1
4	GO:0010876	lipid localization	Biological Process	2	FANhyb_icon00009089_a.1.g00001.1,FANhyb_icon00005044_a.1.g00001.1
4	GO:0070727	cellular macromolecule localization	Biological Process	4	XP_004287213.1,XP_004295773.1,FANhyb_icon00005685_a.1.g00001.1,FANhyb_rscf00000192.1.g00014.1
4	GO:0006810	transport	Biological Process	25	XP_004295773.1,XP_004302701.1,XP_004287213.1,FANhyb_rscf00001104.1.g00003.1,FANhyb_icon00009089_a.1.g00001.1,FANhyb_icon00005685_a.1.g00001.1,FANhyb_rscf00000192.1.g00014.1,XP_004302315.1,FANhyb_icon00000415_a.1.g00001.1,XP_004288330.1,FANhyb_rscf00000863.1.g00003.1,XP_004300063.1,XP_004288103.1,FANhyb_rscf00000251.1.g00014.1,XP_004298882.1,XP_004301784.1,XP_004291218.1,FANhyb_icon19101065_o.1.g0…
4	GO:0045184	establishment of protein localization	Biological Process	4	XP_004287213.1,XP_004295773.1,FANhyb_icon00005685_a.1.g00001.1,FANhyb_rscf00000192.1.g00014.1
4	GO:0051649	establishment of localization in cell	Biological Process	4	XP_004287213.1,XP_004295773.1,FANhyb_icon00005685_a.1.g00001.1,FANhyb_rscf00000192.1.g00014.1
4	GO:0019915	lipid storage	Biological Process	1	FANhyb_icon00005044_a.1.g00001.1
4	GO:0046907	intracellular transport	Biological Process	4	XP_004287213.1,XP_004295773.1,FANhyb_icon00005685_a.1.g00001.1,FANhyb_rscf00000192.1.g00014.1
4	GO:0009617	response to bacterium	Biological Process	3	FANhyb_rscf00000085.1.g00003.1,XP_004289981.1,XP_011460622.1
4	GO:0009620	response to fungus	Biological Process	4	FANhyb_rscf00000085.1.g00003.1,XP_004289981.1,XP_011460622.1,XP_004304201.1
4	GO:0098542	defense response to other organism	Biological Process	4	FANhyb_rscf00000085.1.g00003.1,XP_004289981.1,XP_011460622.1,XP_004304201.1
4	GO:0010817	regulation of hormone levels	Biological Process	1	XP_004291402.1
4	GO:0042592	homeostatic process	Biological Process	2	XP_011467012.1,FANhyb_rscf00000251.1.g00014.1
4	GO:0044092	negative regulation of molecular function	Biological Process	2	FANhyb_icon00031506_a.1.g00001.1,XP_011466072.1
4	GO:0050790	regulation of catalytic activity	Biological Process	2	FANhyb_icon00031506_a.1.g00001.1,XP_011466072.1
4	GO:0022613	ribonucleoprotein complex biogenesis	Biological Process	4	XP_004298777.1,XP_004305372.2,FANhyb_rscf00000002.1.g00027.1,FANhyb_rscf00000658.1.g00007.1
5	GO:0022904	respiratory electron transport chain	Biological Process	1	YP_004286132.1
5	GO:0009767	photosynthetic electron transport chain	Biological Process	2	XP_004287805.1,XP_004290445.1
5	GO:0006112	energy reserve metabolic process	Biological Process	2	FANhyb_rscf00000482.1.g00001.1,XP_004303908.1
5	GO:0045333	cellular respiration	Biological Process	3	XP_004289711.1,XP_004303182.1,YP_004286132.1
5	GO:0019395	fatty acid oxidation	Biological Process	1	XP_004287395.1
5	GO:0043603	cellular amide metabolic process	Biological Process	30	FANhyb_icon00042639_a.1.g00001.1,FANhyb_rscf00000381.1.g00009.1,FANhyb_rscf00000980.1.g00003.1,XP_004290762.1,XP_004300630.1,FANhyb_icon00043005_a.1.g00001.1,FANhyb_rscf00000023.1.g00009.1,FANhyb_rscf00000056.1.g00001.1,FANhyb_rscf00000565.1.g00004.1,FANhyb_rscf00000697.1.g00007.1,FANhyb_rscf00000898.1.g00005.1,FANhyb_rscf00001010.1.g00003.1,FANhyb_rscf00005319.1.g00001.1,FANhyb_rscf00005750.1.g0…
5	GO:0044106	cellular amine metabolic process	Biological Process	1	XP_004307972.1
5	GO:0044270	cellular nitrogen compound catabolic process	Biological Process	3	XP_004296687.1,XP_004304642.1,XP_004294029.1
5	GO:0044271	cellular nitrogen compound biosynthetic process	Biological Process	45	FANhyb_rscf00003111.1.g00001.1,FANhyb_icon00042639_a.1.g00001.1,FANhyb_rscf00000135.1.g00004.1,XP_004297255.1,FANhyb_icon00003290_a.1.g00001.1,XP_004307120.1,FANhyb_rscf00000295.1.g00005.1,FANhyb_rscf00000686.1.g00005.1,XP_004302471.1,FANhyb_rscf00000110.1.g00009.1,FANhyb_rscf00002242.1.g00001.1,FANhyb_rscf00000302.1.g00007.1,XP_004293268.1,XP_011469921.1,FANhyb_rscf00000796.1.g00005.1,XP_0042874…
5	GO:0072521	purine-containing compound metabolic process	Biological Process	6	XP_004290303.1,XP_004297699.1,XP_004297568.1,FANhyb_icon00003290_a.1.g00001.1,XP_004291218.1,XP_011458966.1
5	GO:0072524	pyridine-containing compound metabolic process	Biological Process	4	XP_004290303.1,XP_004297699.1,FANhyb_rscf00000268.1.g00005.1,XP_011458966.1
5	GO:0072527	pyrimidine-containing compound metabolic process	Biological Process	3	XP_004307120.1,FANhyb_rscf00000335.1.g00013.1,XP_004302283.1
5	GO:0019219	regulation of nucleobase-containing compound metabolic process	Biological Process	16	FANhyb_rscf00000295.1.g00005.1,FANhyb_rscf00000686.1.g00005.1,XP_004302471.1,FANhyb_rscf00000302.1.g00007.1,XP_004293268.1,XP_011469921.1,FANhyb_rscf00000796.1.g00005.1,XP_004287423.1,XP_004288144.1,XP_004305679.1,FANhyb_icon00001339_a.1.g00001.1,FANhyb_rscf00000395.1.g00012.1,XP_004294313.1,FANhyb_icon00031506_a.1.g00001.1,XP_011466072.1,XP_004296687.1
5	GO:0034248	regulation of cellular amide metabolic process	Biological Process	1	XP_004296687.1
5	GO:0051246	regulation of protein metabolic process	Biological Process	1	XP_004296687.1
5	GO:0045934	negative regulation of nucleobase-containing compound metabolic process	Biological Process	6	FANhyb_rscf00000295.1.g00005.1,FANhyb_rscf00000686.1.g00005.1,XP_004302471.1,FANhyb_icon00001339_a.1.g00001.1,FANhyb_rscf00000395.1.g00012.1,XP_004294313.1
5	GO:0045935	positive regulation of nucleobase-containing compound metabolic process	Biological Process	1	XP_004296687.1
5	GO:0034250	positive regulation of cellular amide metabolic process	Biological Process	1	XP_004296687.1
5	GO:0051247	positive regulation of protein metabolic process	Biological Process	1	XP_004296687.1
5	GO:0009399	nitrogen fixation	Biological Process	1	FANhyb_icon00000415_a.1.g00001.1
5	GO:0006022	aminoglycan metabolic process	Biological Process	3	FANhyb_rscf00000135.1.g00004.1,XP_004297255.1,FANhyb_rscf00002783.1.g00001.1
5	GO:0006518	peptide metabolic process	Biological Process	25	FANhyb_icon00042639_a.1.g00001.1,FANhyb_rscf00000381.1.g00009.1,FANhyb_rscf00000980.1.g00003.1,XP_004290762.1,XP_004300630.1,FANhyb_icon00043005_a.1.g00001.1,FANhyb_rscf00000023.1.g00009.1,FANhyb_rscf00000056.1.g00001.1,FANhyb_rscf00000565.1.g00004.1,FANhyb_rscf00000697.1.g00007.1,FANhyb_rscf00000898.1.g00005.1,FANhyb_rscf00001010.1.g00003.1,FANhyb_rscf00005319.1.g00001.1,FANhyb_rscf00005750.1.g0…
5	GO:0009112	nucleobase metabolic process	Biological Process	1	XP_004307120.1
5	GO:0009116	nucleoside metabolic process	Biological Process	1	XP_004307120.1
5	GO:0009308	amine metabolic process	Biological Process	1	XP_004307972.1
5	GO:0042558	pteridine-containing compound metabolic process	Biological Process	4	FANhyb_rscf00003174.1.g00001.1,XP_004287197.1,XP_004296982.1,XP_011468925.1
5	GO:1901565	organonitrogen compound catabolic process	Biological Process	10	FANhyb_icon00005362_a.1.g00001.1,FANhyb_rscf00007251.1.g00001.1,FANhyb_rscf00002783.1.g00001.1,FANhyb_rscf00000033.1.g00024.1,FANhyb_rscf00003898.1.g00001.1,FANhyb_rscf00000079.1.g00001.1,XP_004307376.1,FANhyb_icon00000299_a.1.g00001.1,FANhyb_rscf00007191.1.g00001.1,XP_004294029.1
5	GO:1901566	organonitrogen compound biosynthetic process	Biological Process	31	FANhyb_icon00042639_a.1.g00001.1,FANhyb_rscf00000135.1.g00004.1,XP_004297255.1,FANhyb_icon00003290_a.1.g00001.1,XP_004307120.1,FANhyb_icon00043005_a.1.g00001.1,FANhyb_rscf00000023.1.g00009.1,FANhyb_rscf00000056.1.g00001.1,FANhyb_rscf00000565.1.g00004.1,FANhyb_rscf00000697.1.g00007.1,FANhyb_rscf00000898.1.g00005.1,FANhyb_rscf00001010.1.g00003.1,FANhyb_rscf00005319.1.g00001.1,FANhyb_rscf00005750.1.…
5	GO:0031329	regulation of cellular catabolic process	Biological Process	1	XP_004296687.1
5	GO:0031331	positive regulation of cellular catabolic process	Biological Process	1	XP_004296687.1
5	GO:0016054	organic acid catabolic process	Biological Process	7	FANhyb_icon00005362_a.1.g00001.1,FANhyb_rscf00007251.1.g00001.1,FANhyb_rscf00003898.1.g00001.1,FANhyb_rscf00000079.1.g00001.1,XP_004307376.1,XP_004287395.1,FANhyb_icon00000299_a.1.g00001.1
5	GO:0016998	cell wall macromolecule catabolic process	Biological Process	2	FANhyb_rscf00001263.1.g00002.1,FANhyb_rscf00002783.1.g00001.1
5	GO:0019439	aromatic compound catabolic process	Biological Process	5	XP_004296687.1,XP_004304642.1,FANhyb_rscf00000079.1.g00001.1,XP_004307376.1,XP_004302643.1
5	GO:0044242	cellular lipid catabolic process	Biological Process	1	XP_004287395.1
5	GO:0044265	cellular macromolecule catabolic process	Biological Process	3	XP_004296687.1,XP_004304642.1,FANhyb_rscf00000033.1.g00024.1
5	GO:0046700	heterocycle catabolic process	Biological Process	3	XP_004296687.1,XP_004304642.1,XP_004294029.1
5	GO:0046365	monosaccharide catabolic process	Biological Process	1	XP_004287213.1
5	GO:0009057	macromolecule catabolic process	Biological Process	6	FANhyb_rscf00000491.1.g00003.1,XP_004296687.1,FANhyb_rscf00002783.1.g00001.1,XP_004304642.1,FANhyb_rscf00000033.1.g00024.1,FANhyb_rscf00007191.1.g00001.1
5	GO:0016042	lipid catabolic process	Biological Process	1	XP_004287395.1
5	GO:0016052	carbohydrate catabolic process	Biological Process	5	FANhyb_rscf00000491.1.g00003.1,XP_004287213.1,XP_004290303.1,XP_004297699.1,XP_011458966.1
5	GO:1901136	carbohydrate derivative catabolic process	Biological Process	1	FANhyb_rscf00002783.1.g00001.1
5	GO:1901361	organic cyclic compound catabolic process	Biological Process	6	XP_004296687.1,XP_004304642.1,FANhyb_rscf00000079.1.g00001.1,XP_004307376.1,XP_004302643.1,XP_004294029.1
5	GO:0009962	regulation of flavonoid biosynthetic process	Biological Process	1	XP_011467012.1
5	GO:0010556	regulation of macromolecule biosynthetic process	Biological Process	14	FANhyb_rscf00000295.1.g00005.1,FANhyb_rscf00000686.1.g00005.1,XP_004302471.1,FANhyb_rscf00000302.1.g00007.1,XP_004293268.1,XP_011469921.1,FANhyb_rscf00000796.1.g00005.1,XP_004287423.1,XP_004288144.1,XP_004305679.1,FANhyb_icon00001339_a.1.g00001.1,FANhyb_rscf00000395.1.g00012.1,XP_004294313.1,XP_004296687.1
5	GO:0031326	regulation of cellular biosynthetic process	Biological Process	14	FANhyb_rscf00000295.1.g00005.1,FANhyb_rscf00000686.1.g00005.1,XP_004302471.1,FANhyb_rscf00000302.1.g00007.1,XP_004293268.1,XP_011469921.1,FANhyb_rscf00000796.1.g00005.1,XP_004287423.1,XP_004288144.1,XP_004305679.1,FANhyb_icon00001339_a.1.g00001.1,FANhyb_rscf00000395.1.g00012.1,XP_004294313.1,XP_004296687.1
5	GO:0010558	negative regulation of macromolecule biosynthetic process	Biological Process	6	FANhyb_rscf00000295.1.g00005.1,FANhyb_rscf00000686.1.g00005.1,XP_004302471.1,FANhyb_icon00001339_a.1.g00001.1,FANhyb_rscf00000395.1.g00012.1,XP_004294313.1
5	GO:0031327	negative regulation of cellular biosynthetic process	Biological Process	6	FANhyb_rscf00000295.1.g00005.1,FANhyb_rscf00000686.1.g00005.1,XP_004302471.1,FANhyb_icon00001339_a.1.g00001.1,FANhyb_rscf00000395.1.g00012.1,XP_004294313.1
5	GO:0009963	positive regulation of flavonoid biosynthetic process	Biological Process	1	XP_011467012.1
5	GO:0010557	positive regulation of macromolecule biosynthetic process	Biological Process	1	XP_004296687.1
5	GO:0031328	positive regulation of cellular biosynthetic process	Biological Process	1	XP_004296687.1
5	GO:0008299	isoprenoid biosynthetic process	Biological Process	1	XP_004293412.1
5	GO:0016053	organic acid biosynthetic process	Biological Process	15	FANhyb_rscf00000135.1.g00004.1,XP_004297255.1,FANhyb_rscf00000086.1.g00005.1,FANhyb_rscf00006912.1.g00001.1,FANhyb_rscf00001750.1.g00001.1,FANhyb_rscf00004120.1.g00003.1,XP_004299600.1,XP_004302419.1,XP_004302420.1,XP_004306503.1,FANhyb_rscf00000257.1.g00003.1,XP_004287395.1,FANhyb_rscf00000079.1.g00001.1,XP_004307376.1,XP_004299741.1
5	GO:0018130	heterocycle biosynthetic process	Biological Process	25	FANhyb_rscf00003111.1.g00001.1,FANhyb_rscf00000135.1.g00004.1,XP_004297255.1,FANhyb_icon00003290_a.1.g00001.1,XP_004307120.1,FANhyb_rscf00000295.1.g00005.1,FANhyb_rscf00000686.1.g00005.1,XP_004302471.1,FANhyb_rscf00000110.1.g00009.1,FANhyb_rscf00002242.1.g00001.1,FANhyb_rscf00000302.1.g00007.1,XP_004293268.1,XP_011469921.1,FANhyb_rscf00000796.1.g00005.1,XP_004287423.1,XP_004288144.1,XP_004305679.…
5	GO:0019438	aromatic compound biosynthetic process	Biological Process	30	FANhyb_rscf00003111.1.g00001.1,FANhyb_rscf00000135.1.g00004.1,XP_004297255.1,FANhyb_icon00003290_a.1.g00001.1,FANhyb_rscf00000295.1.g00005.1,FANhyb_rscf00000686.1.g00005.1,XP_004302471.1,FANhyb_rscf00000110.1.g00009.1,FANhyb_rscf00002242.1.g00001.1,FANhyb_rscf00000302.1.g00007.1,XP_004293268.1,XP_011469921.1,FANhyb_rscf00000796.1.g00005.1,XP_004287423.1,XP_004288144.1,XP_004305679.1,XP_004296687.…
5	GO:0034637	cellular carbohydrate biosynthetic process	Biological Process	7	FANhyb_rscf00000482.1.g00001.1,XP_004303908.1,XP_004289659.1,FANhyb_rscf00000060.1.g00019.1,FANhyb_rscf00000085.1.g00003.1,XP_004289981.1,XP_011460622.1
5	GO:0034645	cellular macromolecule biosynthetic process	Biological Process	45	FANhyb_icon00026897_a.1.g00001.1,FANhyb_icon00042639_a.1.g00001.1,FANhyb_rscf00000482.1.g00001.1,XP_004303908.1,FANhyb_rscf00000295.1.g00005.1,FANhyb_rscf00000686.1.g00005.1,XP_004302471.1,FANhyb_rscf00000110.1.g00009.1,FANhyb_rscf00002242.1.g00001.1,FANhyb_rscf00000302.1.g00007.1,XP_004293268.1,XP_011469921.1,FANhyb_rscf00000796.1.g00005.1,XP_004287423.1,XP_004288144.1,XP_004305679.1,XP_00429668…
5	GO:0044272	sulfur compound biosynthetic process	Biological Process	5	FANhyb_rscf00000301.1.g00011.1,FANhyb_rscf00002955.1.g00001.1,XP_004304467.1,XP_011466231.1,FANhyb_rscf00000257.1.g00003.1
5	GO:0051188	cofactor biosynthetic process	Biological Process	5	FANhyb_rscf00000301.1.g00011.1,FANhyb_rscf00002955.1.g00001.1,XP_004304467.1,XP_011466231.1,XP_004302992.1
5	GO:0009699	phenylpropanoid biosynthetic process	Biological Process	7	FANhyb_rscf00000079.1.g00001.1,XP_004307376.1,XP_004290595.1,XP_004307899.1,XP_011467012.1,FANhyb_rscf00000294.1.g00009.1,XP_004291620.1
5	GO:0006556	S-adenosylmethionine biosynthetic process	Biological Process	4	FANhyb_rscf00000301.1.g00011.1,FANhyb_rscf00002955.1.g00001.1,XP_004304467.1,XP_011466231.1
5	GO:0008610	lipid biosynthetic process	Biological Process	8	FANhyb_rscf00001750.1.g00001.1,FANhyb_rscf00004120.1.g00003.1,XP_004299600.1,XP_004302419.1,XP_004302420.1,XP_004306503.1,XP_004293412.1,XP_004299741.1
5	GO:0009059	macromolecule biosynthetic process	Biological Process	50	FANhyb_icon00026897_a.1.g00001.1,FANhyb_rscf00003111.1.g00001.1,FANhyb_icon00042639_a.1.g00001.1,FANhyb_rscf00000482.1.g00001.1,XP_004303908.1,FANhyb_rscf00000135.1.g00004.1,XP_004297255.1,FANhyb_rscf00000295.1.g00005.1,FANhyb_rscf00000686.1.g00005.1,XP_004302471.1,FANhyb_rscf00000110.1.g00009.1,FANhyb_rscf00002242.1.g00001.1,FANhyb_rscf00000302.1.g00007.1,XP_004293268.1,XP_011469921.1,FANhyb_rsc…
5	GO:0009813	flavonoid biosynthetic process	Biological Process	5	XP_011467012.1,FANhyb_icon00000880_a.1.g00001.1,FANhyb_rscf00006252.1.g00001.1,XP_004306542.1,XP_004307451.1
5	GO:0016051	carbohydrate biosynthetic process	Biological Process	8	FANhyb_rscf00000482.1.g00001.1,XP_004303908.1,XP_004289659.1,FANhyb_rscf00000060.1.g00019.1,FANhyb_rscf00000085.1.g00003.1,XP_004289981.1,XP_011460622.1,XP_004294339.1
5	GO:0090407	organophosphate biosynthetic process	Biological Process	3	FANhyb_icon00003290_a.1.g00001.1,XP_004291218.1,XP_004307120.1
5	GO:1901137	carbohydrate derivative biosynthetic process	Biological Process	5	FANhyb_rscf00000135.1.g00004.1,XP_004297255.1,FANhyb_icon00003290_a.1.g00001.1,XP_004291218.1,XP_004307120.1
5	GO:1901362	organic cyclic compound biosynthetic process	Biological Process	32	FANhyb_rscf00003111.1.g00001.1,FANhyb_rscf00000135.1.g00004.1,XP_004297255.1,FANhyb_icon00003290_a.1.g00001.1,XP_004307120.1,FANhyb_rscf00000295.1.g00005.1,FANhyb_rscf00000686.1.g00005.1,XP_004302471.1,FANhyb_rscf00000110.1.g00009.1,FANhyb_rscf00002242.1.g00001.1,FANhyb_rscf00000302.1.g00007.1,XP_004293268.1,XP_011469921.1,FANhyb_rscf00000796.1.g00005.1,XP_004287423.1,XP_004288144.1,XP_004305679.…
5	GO:1901570	fatty acid derivative biosynthetic process	Biological Process	1	XP_004299741.1
5	GO:0010629	negative regulation of gene expression	Biological Process	7	XP_004296687.1,FANhyb_rscf00000295.1.g00005.1,FANhyb_rscf00000686.1.g00005.1,XP_004302471.1,FANhyb_icon00001339_a.1.g00001.1,FANhyb_rscf00000395.1.g00012.1,XP_004294313.1
5	GO:0051253	negative regulation of RNA metabolic process	Biological Process	6	FANhyb_rscf00000295.1.g00005.1,FANhyb_rscf00000686.1.g00005.1,XP_004302471.1,FANhyb_icon00001339_a.1.g00001.1,FANhyb_rscf00000395.1.g00012.1,XP_004294313.1
5	GO:0010628	positive regulation of gene expression	Biological Process	1	XP_004296687.1
5	GO:0051254	positive regulation of RNA metabolic process	Biological Process	1	XP_004296687.1
5	GO:0032270	positive regulation of cellular protein metabolic process	Biological Process	1	XP_004296687.1
5	GO:0032268	regulation of cellular protein metabolic process	Biological Process	1	XP_004296687.1
5	GO:0010468	regulation of gene expression	Biological Process	14	XP_004296687.1,FANhyb_rscf00000295.1.g00005.1,FANhyb_rscf00000686.1.g00005.1,XP_004302471.1,FANhyb_rscf00000302.1.g00007.1,XP_004293268.1,XP_011469921.1,FANhyb_rscf00000796.1.g00005.1,XP_004287423.1,XP_004288144.1,XP_004305679.1,FANhyb_icon00001339_a.1.g00001.1,FANhyb_rscf00000395.1.g00012.1,XP_004294313.1
5	GO:0051252	regulation of RNA metabolic process	Biological Process	16	FANhyb_rscf00000295.1.g00005.1,FANhyb_rscf00000686.1.g00005.1,XP_004302471.1,FANhyb_rscf00000302.1.g00007.1,XP_004293268.1,XP_011469921.1,FANhyb_rscf00000796.1.g00005.1,XP_004287423.1,XP_004288144.1,XP_004305679.1,FANhyb_icon00001339_a.1.g00001.1,FANhyb_rscf00000395.1.g00012.1,XP_004294313.1,XP_004296687.1,FANhyb_icon00031506_a.1.g00001.1,XP_011466072.1
5	GO:0009803	cinnamic acid metabolic process	Biological Process	2	FANhyb_rscf00000079.1.g00001.1,XP_004307376.1
5	GO:0009808	lignin metabolic process	Biological Process	4	XP_004290595.1,XP_004307899.1,XP_011467012.1,XP_004302643.1
5	GO:0046271	phenylpropanoid catabolic process	Biological Process	1	XP_004302643.1
5	GO:0000096	sulfur amino acid metabolic process	Biological Process	2	XP_004287197.1,FANhyb_rscf00000257.1.g00003.1
5	GO:0000103	sulfate assimilation	Biological Process	1	FANhyb_rscf00001548.1.g00003.1
5	GO:0006749	glutathione metabolic process	Biological Process	4	FANhyb_rscf00000381.1.g00009.1,FANhyb_rscf00000980.1.g00003.1,XP_004290762.1,XP_004300630.1
5	GO:0016226	iron-sulfur cluster assembly	Biological Process	1	XP_004302992.1
5	GO:0019682	glyceraldehyde-3-phosphate metabolic process	Biological Process	1	FANhyb_rscf00000268.1.g00005.1
5	GO:0046487	glyoxylate metabolic process	Biological Process	1	XP_004289711.1
5	GO:0043436	oxoacid metabolic process	Biological Process	36	FANhyb_icon00005362_a.1.g00001.1,FANhyb_rscf00007251.1.g00001.1,FANhyb_rscf00000135.1.g00004.1,XP_004297255.1,XP_004290303.1,XP_004297699.1,XP_004289711.1,XP_004303182.1,FANhyb_rscf00000177.1.g00009.1,XP_004287468.2,FANhyb_rscf00004899.1.g00001.1,XP_004305293.1,FANhyb_rscf00001394.1.g00002.1,FANhyb_rscf00000086.1.g00005.1,FANhyb_rscf00006912.1.g00001.1,FANhyb_rscf00003174.1.g00001.1,XP_004296982.…
5	GO:0006757	ATP generation from ADP	Biological Process	3	XP_004290303.1,XP_004297699.1,XP_011458966.1
5	GO:0019684	photosynthesis, light reaction	Biological Process	2	XP_004287805.1,XP_004290445.1
5	GO:0006446	regulation of translational initiation	Biological Process	1	XP_004296687.1
5	GO:0045948	positive regulation of translational initiation	Biological Process	1	XP_004296687.1
5	GO:0006760	folic acid-containing compound metabolic process	Biological Process	4	FANhyb_rscf00003174.1.g00001.1,XP_004287197.1,XP_004296982.1,XP_011468925.1
5	GO:0009072	aromatic amino acid family metabolic process	Biological Process	2	FANhyb_rscf00000079.1.g00001.1,XP_004307376.1
5	GO:0042537	benzene-containing compound metabolic process	Biological Process	2	FANhyb_rscf00000079.1.g00001.1,XP_004307376.1
5	GO:0035999	tetrahydrofolate interconversion	Biological Process	4	FANhyb_rscf00003174.1.g00001.1,XP_004287197.1,XP_004296982.1,XP_011468925.1
5	GO:0006637	acyl-CoA metabolic process	Biological Process	1	XP_004291620.1
5	GO:0006796	phosphate-containing compound metabolic process	Biological Process	24	XP_011458966.1,XP_004290303.1,XP_004297699.1,FANhyb_rscf00000268.1.g00005.1,XP_004297568.1,FANhyb_icon00003290_a.1.g00001.1,FANhyb_icon00005872_a.1.g00001.1,XP_004290446.1,XP_004302545.1,XP_011460327.1,XP_011464973.1,FANhyb_rscf00000032.1.g00006.1,FANhyb_rscf00000115.1.g00007.1,FANhyb_rscf00000158.1.g00011.1,XP_004291218.1,FANhyb_rscf00000335.1.g00013.1,XP_004302283.1,FANhyb_icon00011962_a.1.g000…
5	GO:0046398	UDP-glucuronate metabolic process	Biological Process	2	FANhyb_rscf00000135.1.g00004.1,XP_004297255.1
5	GO:0006631	fatty acid metabolic process	Biological Process	8	FANhyb_rscf00001750.1.g00001.1,FANhyb_rscf00004120.1.g00003.1,XP_004299600.1,XP_004302419.1,XP_004302420.1,XP_004306503.1,XP_004287395.1,XP_004299741.1
5	GO:0006720	isoprenoid metabolic process	Biological Process	1	XP_004293412.1
5	GO:0030258	lipid modification	Biological Process	1	XP_004287395.1
5	GO:0006259	DNA metabolic process	Biological Process	1	FANhyb_icon00026897_a.1.g00001.1
5	GO:0016070	RNA metabolic process	Biological Process	29	FANhyb_rscf00000002.1.g00027.1,XP_004296687.1,FANhyb_icon00000056_a.1.g00001.1,XP_004290803.1,FANhyb_rscf00000658.1.g00007.1,XP_004304642.1,FANhyb_rscf00003111.1.g00001.1,FANhyb_rscf00000295.1.g00005.1,FANhyb_rscf00000686.1.g00005.1,XP_004302471.1,FANhyb_rscf00000110.1.g00009.1,FANhyb_rscf00002242.1.g00001.1,FANhyb_rscf00000302.1.g00007.1,XP_004293268.1,XP_011469921.1,FANhyb_rscf00000796.1.g00005…
5	GO:0044264	cellular polysaccharide metabolic process	Biological Process	8	FANhyb_rscf00000482.1.g00001.1,XP_004303908.1,XP_004289659.1,FANhyb_rscf00000060.1.g00019.1,FANhyb_rscf00001263.1.g00002.1,FANhyb_rscf00000085.1.g00003.1,XP_004289981.1,XP_011460622.1
5	GO:0044267	cellular protein metabolic process	Biological Process	32	FANhyb_icon00042639_a.1.g00001.1,XP_004293522.1,FANhyb_icon00043005_a.1.g00001.1,FANhyb_rscf00000023.1.g00009.1,FANhyb_rscf00000056.1.g00001.1,FANhyb_rscf00000565.1.g00004.1,FANhyb_rscf00000697.1.g00007.1,FANhyb_rscf00000898.1.g00005.1,FANhyb_rscf00001010.1.g00003.1,FANhyb_rscf00005319.1.g00001.1,FANhyb_rscf00005750.1.g00001.1,XP_004288509.1,XP_004298777.1,XP_004305372.2,XP_004308170.1,FANhyb_rsc…
5	GO:0006097	glyoxylate cycle	Biological Process	1	XP_004289711.1
5	GO:0006732	coenzyme metabolic process	Biological Process	13	XP_004290303.1,XP_004297699.1,FANhyb_rscf00000268.1.g00005.1,FANhyb_rscf00000301.1.g00011.1,FANhyb_rscf00002955.1.g00001.1,XP_004304467.1,XP_011466231.1,XP_004291620.1,FANhyb_rscf00003174.1.g00001.1,XP_004287197.1,XP_004296982.1,XP_011468925.1,XP_011458966.1
5	GO:0005976	polysaccharide metabolic process	Biological Process	10	FANhyb_rscf00000491.1.g00003.1,FANhyb_rscf00000482.1.g00001.1,XP_004303908.1,XP_004289659.1,FANhyb_rscf00000060.1.g00019.1,FANhyb_rscf00001263.1.g00002.1,FANhyb_rscf00000085.1.g00003.1,XP_004289981.1,XP_011460622.1,XP_004294339.1
5	GO:0009225	nucleotide-sugar metabolic process	Biological Process	2	FANhyb_rscf00000135.1.g00004.1,XP_004297255.1
5	GO:0034654	nucleobase-containing compound biosynthetic process	Biological Process	23	FANhyb_rscf00003111.1.g00001.1,FANhyb_rscf00000135.1.g00004.1,XP_004297255.1,FANhyb_icon00003290_a.1.g00001.1,FANhyb_rscf00000295.1.g00005.1,FANhyb_rscf00000686.1.g00005.1,XP_004302471.1,FANhyb_rscf00000110.1.g00009.1,FANhyb_rscf00002242.1.g00001.1,FANhyb_rscf00000302.1.g00007.1,XP_004293268.1,XP_011469921.1,FANhyb_rscf00000796.1.g00005.1,XP_004287423.1,XP_004288144.1,XP_004305679.1,XP_004296687.…
5	GO:0034655	nucleobase-containing compound catabolic process	Biological Process	2	XP_004296687.1,XP_004304642.1
5	GO:0090304	nucleic acid metabolic process	Biological Process	30	FANhyb_icon00026897_a.1.g00001.1,FANhyb_rscf00000002.1.g00027.1,XP_004296687.1,FANhyb_icon00000056_a.1.g00001.1,XP_004290803.1,FANhyb_rscf00000658.1.g00007.1,XP_004304642.1,FANhyb_rscf00003111.1.g00001.1,FANhyb_rscf00000295.1.g00005.1,FANhyb_rscf00000686.1.g00005.1,XP_004302471.1,FANhyb_rscf00000110.1.g00009.1,FANhyb_rscf00002242.1.g00001.1,FANhyb_rscf00000302.1.g00007.1,XP_004293268.1,XP_0114699…
5	GO:0008652	cellular amino acid biosynthetic process	Biological Process	3	FANhyb_rscf00000086.1.g00005.1,FANhyb_rscf00006912.1.g00001.1,FANhyb_rscf00000257.1.g00003.1
5	GO:0009063	cellular amino acid catabolic process	Biological Process	6	FANhyb_icon00005362_a.1.g00001.1,FANhyb_rscf00007251.1.g00001.1,FANhyb_rscf00003898.1.g00001.1,FANhyb_rscf00000079.1.g00001.1,XP_004307376.1,FANhyb_icon00000299_a.1.g00001.1
5	GO:0009448	gamma-aminobutyric acid metabolic process	Biological Process	1	FANhyb_icon00000299_a.1.g00001.1
5	GO:0043038	amino acid activation	Biological Process	2	FANhyb_rscf00004899.1.g00001.1,XP_004305293.1
5	GO:1901605	alpha-amino acid metabolic process	Biological Process	12	FANhyb_icon00005362_a.1.g00001.1,FANhyb_rscf00007251.1.g00001.1,FANhyb_rscf00000086.1.g00005.1,FANhyb_rscf00006912.1.g00001.1,FANhyb_rscf00003174.1.g00001.1,XP_004296982.1,XP_011468925.1,FANhyb_rscf00003898.1.g00001.1,XP_004287197.1,FANhyb_rscf00000079.1.g00001.1,XP_004307376.1,FANhyb_rscf00000257.1.g00003.1
5	GO:0008202	steroid metabolic process	Biological Process	1	XP_004302671.1
5	GO:0006508	proteolysis	Biological Process	6	FANhyb_rscf00000033.1.g00024.1,FANhyb_rscf00001169.1.g00004.1,FANhyb_rscf00007191.1.g00001.1,FANhyb_rscf00007470.1.g00001.1,XP_004291984.1,XP_004296446.1
5	GO:0030163	protein catabolic process	Biological Process	2	FANhyb_rscf00000033.1.g00024.1,FANhyb_rscf00007191.1.g00001.1
5	GO:0036211	protein modification process	Biological Process	10	XP_004293522.1,FANhyb_icon00005872_a.1.g00001.1,XP_004290446.1,XP_004302545.1,XP_011460327.1,XP_011464973.1,FANhyb_rscf00000032.1.g00006.1,FANhyb_rscf00000115.1.g00007.1,FANhyb_rscf00000158.1.g00011.1,XP_011461303.1
5	GO:0006063	uronic acid metabolic process	Biological Process	1	FANhyb_rscf00006252.1.g00001.1
5	GO:0019318	hexose metabolic process	Biological Process	3	FANhyb_rscf00000268.1.g00005.1,XP_004304578.1,XP_004287213.1
5	GO:0006753	nucleoside phosphate metabolic process	Biological Process	10	XP_004290303.1,XP_004297699.1,FANhyb_rscf00000268.1.g00005.1,XP_004297568.1,FANhyb_icon00003290_a.1.g00001.1,XP_004291218.1,FANhyb_rscf00000335.1.g00013.1,XP_004302283.1,XP_004307120.1,XP_011458966.1
5	GO:0052696	flavonoid glucuronidation	Biological Process	1	FANhyb_rscf00006252.1.g00001.1
5	GO:0006002	fructose 6-phosphate metabolic process	Biological Process	1	XP_011458966.1
5	GO:0019693	ribose phosphate metabolic process	Biological Process	7	XP_004290303.1,XP_004297699.1,FANhyb_rscf00000268.1.g00005.1,FANhyb_icon00003290_a.1.g00001.1,XP_004291218.1,XP_004307120.1,XP_011458966.1
5	GO:0051156	glucose 6-phosphate metabolic process	Biological Process	1	FANhyb_rscf00000268.1.g00005.1
5	GO:0010467	gene expression	Biological Process	42	FANhyb_rscf00000002.1.g00027.1,XP_004296687.1,FANhyb_icon00000056_a.1.g00001.1,XP_004290803.1,FANhyb_rscf00000658.1.g00007.1,FANhyb_icon00042639_a.1.g00001.1,FANhyb_rscf00000295.1.g00005.1,FANhyb_rscf00000686.1.g00005.1,XP_004302471.1,FANhyb_rscf00000110.1.g00009.1,FANhyb_rscf00002242.1.g00001.1,FANhyb_rscf00000302.1.g00007.1,XP_004293268.1,XP_011469921.1,FANhyb_rscf00000796.1.g00005.1,XP_0042874…
5	GO:0043412	macromolecule modification	Biological Process	10	XP_004293522.1,FANhyb_icon00005872_a.1.g00001.1,XP_004290446.1,XP_004302545.1,XP_011460327.1,XP_011464973.1,FANhyb_rscf00000032.1.g00006.1,FANhyb_rscf00000115.1.g00007.1,FANhyb_rscf00000158.1.g00011.1,XP_011461303.1
5	GO:0006040	amino sugar metabolic process	Biological Process	1	FANhyb_rscf00002783.1.g00001.1
5	GO:1901657	glycosyl compound metabolic process	Biological Process	1	XP_004307120.1
5	GO:0010166	wax metabolic process	Biological Process	1	XP_004299741.1
5	GO:0035337	fatty-acyl-CoA metabolic process	Biological Process	1	XP_004291620.1
5	GO:0009814	defense response, incompatible interaction	Biological Process	1	XP_004304201.1
5	GO:0000160	phosphorelay signal transduction system	Biological Process	1	XP_011461303.1
5	GO:0043401	steroid hormone mediated signaling pathway	Biological Process	1	FANhyb_rscf00002242.1.g00001.1
5	GO:0006333	chromatin assembly or disassembly	Biological Process	3	FANhyb_rscf00000173.1.g00014.1,FANhyb_rscf00000294.1.g00011.1,XP_004287213.1
5	GO:0034728	nucleosome organization	Biological Process	3	FANhyb_rscf00000173.1.g00014.1,FANhyb_rscf00000294.1.g00011.1,XP_004287213.1
5	GO:0016569	covalent chromatin modification	Biological Process	1	XP_004293522.1
5	GO:0070828	heterochromatin organization	Biological Process	1	FANhyb_rscf00000295.1.g00005.1
5	GO:0051276	chromosome organization	Biological Process	7	FANhyb_rscf00000173.1.g00014.1,FANhyb_rscf00000294.1.g00011.1,XP_004287213.1,XP_004293522.1,FANhyb_rscf00000295.1.g00005.1,FANhyb_rscf00000686.1.g00005.1,XP_004302471.1
5	GO:0007010	cytoskeleton organization	Biological Process	1	XP_011460943.1
5	GO:0070925	organelle assembly	Biological Process	2	XP_004298777.1,XP_004305372.2
5	GO:0031497	chromatin assembly	Biological Process	3	FANhyb_rscf00000173.1.g00014.1,FANhyb_rscf00000294.1.g00011.1,XP_004287213.1
5	GO:0031163	metallo-sulfur cluster assembly	Biological Process	1	XP_004302992.1
5	GO:0065003	macromolecular complex assembly	Biological Process	6	XP_004298777.1,XP_004305372.2,FANhyb_rscf00000002.1.g00027.1,FANhyb_rscf00000173.1.g00014.1,FANhyb_rscf00000294.1.g00011.1,XP_004287213.1
5	GO:0071824	protein-DNA complex subunit organization	Biological Process	3	FANhyb_rscf00000173.1.g00014.1,FANhyb_rscf00000294.1.g00011.1,XP_004287213.1
5	GO:0071826	ribonucleoprotein complex subunit organization	Biological Process	3	XP_004298777.1,XP_004305372.2,FANhyb_rscf00000002.1.g00027.1
5	GO:0006873	cellular ion homeostasis	Biological Process	1	FANhyb_rscf00000251.1.g00014.1
5	GO:0071310	cellular response to organic substance	Biological Process	1	FANhyb_rscf00002242.1.g00001.1
5	GO:1901701	cellular response to oxygen-containing compound	Biological Process	1	FANhyb_rscf00002242.1.g00001.1
5	GO:0009832	plant-type cell wall biogenesis	Biological Process	4	FANhyb_rscf00000060.1.g00019.1,FANhyb_rscf00000085.1.g00003.1,XP_004289981.1,XP_011460622.1
5	GO:0010383	cell wall polysaccharide metabolic process	Biological Process	1	FANhyb_rscf00001263.1.g00002.1
5	GO:0010395	rhamnogalacturonan I metabolic process	Biological Process	1	FANhyb_rscf00000060.1.g00019.1
5	GO:0009664	plant-type cell wall organization	Biological Process	1	FANhyb_rscf00000060.1.g00019.1
5	GO:0009555	pollen development	Biological Process	1	XP_004299741.1
5	GO:0022622	root system development	Biological Process	1	XP_004302315.1
5	GO:0048367	shoot system development	Biological Process	4	FANhyb_rscf00000005.1.g00042.1,XP_004287395.1,XP_011469166.1,XP_011460327.1
5	GO:0061458	reproductive system development	Biological Process	4	FANhyb_rscf00000005.1.g00042.1,XP_004287395.1,XP_011469166.1,XP_004303908.1
5	GO:0048831	regulation of shoot system development	Biological Process	1	XP_011460327.1
5	GO:2000280	regulation of root development	Biological Process	1	XP_004302315.1
5	GO:0009908	flower development	Biological Process	3	FANhyb_rscf00000005.1.g00042.1,XP_004287395.1,XP_011469166.1
5	GO:0048507	meristem development	Biological Process	1	XP_011469166.1
5	GO:0090558	plant epidermis development	Biological Process	1	XP_004308064.1
5	GO:0048364	root development	Biological Process	1	XP_004302315.1
5	GO:0009651	response to salt stress	Biological Process	1	FANhyb_rscf00000063.1.g00025.1
5	GO:0000302	response to reactive oxygen species	Biological Process	1	FANhyb_icon00003685_a.1.g00001.1
5	GO:0009416	response to light stimulus	Biological Process	2	XP_011461303.1,XP_004303908.1
5	GO:0009741	response to brassinosteroid	Biological Process	1	FANhyb_rscf00002242.1.g00001.1
5	GO:0032870	cellular response to hormone stimulus	Biological Process	1	FANhyb_rscf00002242.1.g00001.1
5	GO:0048545	response to steroid hormone	Biological Process	1	FANhyb_rscf00002242.1.g00001.1
5	GO:0014070	response to organic cyclic compound	Biological Process	1	FANhyb_rscf00002242.1.g00001.1
5	GO:0033993	response to lipid	Biological Process	1	FANhyb_rscf00002242.1.g00001.1
5	GO:0010038	response to metal ion	Biological Process	1	FANhyb_icon00003685_a.1.g00001.1
5	GO:0042542	response to hydrogen peroxide	Biological Process	1	FANhyb_icon00003685_a.1.g00001.1
5	GO:0034613	cellular protein localization	Biological Process	4	XP_004287213.1,XP_004295773.1,FANhyb_icon00005685_a.1.g00001.1,FANhyb_rscf00000192.1.g00014.1
5	GO:0006869	lipid transport	Biological Process	1	FANhyb_icon00009089_a.1.g00001.1
5	GO:0016192	vesicle-mediated transport	Biological Process	2	XP_004295773.1,XP_004302701.1
5	GO:0006811	ion transport	Biological Process	5	XP_004288330.1,XP_004300063.1,FANhyb_rscf00000251.1.g00014.1,FANhyb_rscf00001104.1.g00003.1,XP_004291218.1
5	GO:0006818	hydrogen transport	Biological Process	2	FANhyb_rscf00000251.1.g00014.1,XP_004291218.1
5	GO:0015669	gas transport	Biological Process	1	FANhyb_icon00000415_a.1.g00001.1
5	GO:0051181	cofactor transport	Biological Process	1	XP_004288103.1
5	GO:0042044	fluid transport	Biological Process	1	FANhyb_rscf00001104.1.g00003.1
5	GO:0055085	transmembrane transport	Biological Process	7	FANhyb_rscf00000251.1.g00014.1,FANhyb_rscf00001104.1.g00003.1,XP_004300063.1,XP_004291218.1,XP_004288103.1,XP_004298882.1,XP_004301784.1
5	GO:0071702	organic substance transport	Biological Process	9	XP_004287213.1,FANhyb_icon00009089_a.1.g00001.1,XP_004295773.1,FANhyb_icon00005685_a.1.g00001.1,FANhyb_rscf00000192.1.g00014.1,FANhyb_rscf00000863.1.g00003.1,XP_004300063.1,XP_004288103.1,FANhyb_rscf00001104.1.g00003.1
5	GO:0071705	nitrogen compound transport	Biological Process	6	XP_004287213.1,XP_004295773.1,FANhyb_icon00005685_a.1.g00001.1,FANhyb_rscf00000192.1.g00014.1,XP_004300063.1,FANhyb_rscf00001104.1.g00003.1
5	GO:0072348	sulfur compound transport	Biological Process	1	XP_004288103.1
5	GO:0015031	protein transport	Biological Process	4	XP_004287213.1,XP_004295773.1,FANhyb_icon00005685_a.1.g00001.1,FANhyb_rscf00000192.1.g00014.1
5	GO:0006886	intracellular protein transport	Biological Process	4	XP_004287213.1,XP_004295773.1,FANhyb_icon00005685_a.1.g00001.1,FANhyb_rscf00000192.1.g00014.1
5	GO:0042742	defense response to bacterium	Biological Process	3	FANhyb_rscf00000085.1.g00003.1,XP_004289981.1,XP_011460622.1
5	GO:0050832	defense response to fungus	Biological Process	4	XP_004304201.1,FANhyb_rscf00000085.1.g00003.1,XP_004289981.1,XP_011460622.1
5	GO:0048878	chemical homeostasis	Biological Process	2	XP_011467012.1,FANhyb_rscf00000251.1.g00014.1
5	GO:0043086	negative regulation of catalytic activity	Biological Process	2	FANhyb_icon00031506_a.1.g00001.1,XP_011466072.1
5	GO:0042254	ribosome biogenesis	Biological Process	3	XP_004298777.1,XP_004305372.2,FANhyb_rscf00000658.1.g00007.1
5	GO:0022618	ribonucleoprotein complex assembly	Biological Process	3	XP_004298777.1,XP_004305372.2,FANhyb_rscf00000002.1.g00027.1
5	GO:0042273	ribosomal large subunit biogenesis	Biological Process	2	XP_004298777.1,XP_004305372.2
5	GO:0042274	ribosomal small subunit biogenesis	Biological Process	1	FANhyb_rscf00000658.1.g00007.1
6	GO:0005977	glycogen metabolic process	Biological Process	2	FANhyb_rscf00000482.1.g00001.1,XP_004303908.1
6	GO:0009060	aerobic respiration	Biological Process	2	XP_004289711.1,XP_004303182.1
6	GO:0006635	fatty acid beta-oxidation	Biological Process	1	XP_004287395.1
6	GO:0043604	amide biosynthetic process	Biological Process	21	FANhyb_icon00042639_a.1.g00001.1,FANhyb_icon00043005_a.1.g00001.1,FANhyb_rscf00000023.1.g00009.1,FANhyb_rscf00000056.1.g00001.1,FANhyb_rscf00000565.1.g00004.1,FANhyb_rscf00000697.1.g00007.1,FANhyb_rscf00000898.1.g00005.1,FANhyb_rscf00001010.1.g00003.1,FANhyb_rscf00005319.1.g00001.1,FANhyb_rscf00005750.1.g00001.1,XP_004288509.1,XP_004298777.1,XP_004305372.2,XP_004308170.1,FANhyb_rscf00000195.1.g00…
6	GO:0006576	cellular biogenic amine metabolic process	Biological Process	1	XP_004307972.1
6	GO:0072522	purine-containing compound biosynthetic process	Biological Process	2	FANhyb_icon00003290_a.1.g00001.1,XP_004291218.1
6	GO:0072528	pyrimidine-containing compound biosynthetic process	Biological Process	3	XP_004307120.1,FANhyb_rscf00000335.1.g00013.1,XP_004302283.1
6	GO:0006163	purine nucleotide metabolic process	Biological Process	6	XP_004290303.1,XP_004297699.1,FANhyb_icon00003290_a.1.g00001.1,XP_004291218.1,XP_011458966.1,XP_004297568.1
6	GO:0019362	pyridine nucleotide metabolic process	Biological Process	4	XP_004290303.1,XP_004297699.1,FANhyb_rscf00000268.1.g00005.1,XP_011458966.1
6	GO:0006206	pyrimidine nucleobase metabolic process	Biological Process	1	XP_004307120.1
6	GO:0006213	pyrimidine nucleoside metabolic process	Biological Process	1	XP_004307120.1
6	GO:0006220	pyrimidine nucleotide metabolic process	Biological Process	1	XP_004307120.1
6	GO:0006417	regulation of translation	Biological Process	1	XP_004296687.1
6	GO:0045727	positive regulation of translation	Biological Process	1	XP_004296687.1
6	GO:0006023	aminoglycan biosynthetic process	Biological Process	2	FANhyb_rscf00000135.1.g00004.1,XP_004297255.1
6	GO:0006026	aminoglycan catabolic process	Biological Process	1	FANhyb_rscf00002783.1.g00001.1
6	GO:0006030	chitin metabolic process	Biological Process	1	FANhyb_rscf00002783.1.g00001.1
6	GO:0030203	glycosaminoglycan metabolic process	Biological Process	2	FANhyb_rscf00000135.1.g00004.1,XP_004297255.1
6	GO:0043043	peptide biosynthetic process	Biological Process	21	FANhyb_icon00042639_a.1.g00001.1,FANhyb_icon00043005_a.1.g00001.1,FANhyb_rscf00000023.1.g00009.1,FANhyb_rscf00000056.1.g00001.1,FANhyb_rscf00000565.1.g00004.1,FANhyb_rscf00000697.1.g00007.1,FANhyb_rscf00000898.1.g00005.1,FANhyb_rscf00001010.1.g00003.1,FANhyb_rscf00005319.1.g00001.1,FANhyb_rscf00005750.1.g00001.1,XP_004288509.1,XP_004298777.1,XP_004305372.2,XP_004308170.1,FANhyb_rscf00000195.1.g00…
6	GO:0046112	nucleobase biosynthetic process	Biological Process	1	XP_004307120.1
6	GO:0009119	ribonucleoside metabolic process	Biological Process	1	XP_004307120.1
6	GO:0009163	nucleoside biosynthetic process	Biological Process	1	XP_004307120.1
6	GO:0061013	regulation of mRNA catabolic process	Biological Process	1	XP_004296687.1
6	GO:0061014	positive regulation of mRNA catabolic process	Biological Process	1	XP_004296687.1
6	GO:0046395	carboxylic acid catabolic process	Biological Process	7	FANhyb_icon00005362_a.1.g00001.1,FANhyb_rscf00007251.1.g00001.1,FANhyb_rscf00003898.1.g00001.1,FANhyb_rscf00000079.1.g00001.1,XP_004307376.1,XP_004287395.1,FANhyb_icon00000299_a.1.g00001.1
6	GO:0009074	aromatic amino acid family catabolic process	Biological Process	2	FANhyb_rscf00000079.1.g00001.1,XP_004307376.1
6	GO:0009062	fatty acid catabolic process	Biological Process	1	XP_004287395.1
6	GO:0006401	RNA catabolic process	Biological Process	2	XP_004296687.1,XP_004304642.1
6	GO:0044257	cellular protein catabolic process	Biological Process	1	FANhyb_rscf00000033.1.g00024.1
6	GO:0019320	hexose catabolic process	Biological Process	1	XP_004287213.1
6	GO:0000272	polysaccharide catabolic process	Biological Process	1	FANhyb_rscf00000491.1.g00003.1
6	GO:0006096	glycolytic process	Biological Process	3	XP_011458966.1,XP_004290303.1,XP_004297699.1
6	GO:0046348	amino sugar catabolic process	Biological Process	1	FANhyb_rscf00002783.1.g00001.1
6	GO:2000112	regulation of cellular macromolecule biosynthetic process	Biological Process	14	FANhyb_rscf00000295.1.g00005.1,FANhyb_rscf00000686.1.g00005.1,XP_004302471.1,FANhyb_rscf00000302.1.g00007.1,XP_004293268.1,XP_011469921.1,FANhyb_rscf00000796.1.g00005.1,XP_004287423.1,XP_004288144.1,XP_004305679.1,FANhyb_icon00001339_a.1.g00001.1,FANhyb_rscf00000395.1.g00012.1,XP_004294313.1,XP_004296687.1
6	GO:2001141	regulation of RNA biosynthetic process	Biological Process	13	FANhyb_rscf00000295.1.g00005.1,FANhyb_rscf00000686.1.g00005.1,XP_004302471.1,FANhyb_rscf00000302.1.g00007.1,XP_004293268.1,XP_011469921.1,FANhyb_rscf00000796.1.g00005.1,XP_004287423.1,XP_004288144.1,XP_004305679.1,FANhyb_icon00001339_a.1.g00001.1,FANhyb_rscf00000395.1.g00012.1,XP_004294313.1
6	GO:1902679	negative regulation of RNA biosynthetic process	Biological Process	6	FANhyb_rscf00000295.1.g00005.1,FANhyb_rscf00000686.1.g00005.1,XP_004302471.1,FANhyb_icon00001339_a.1.g00001.1,FANhyb_rscf00000395.1.g00012.1,XP_004294313.1
6	GO:2000113	negative regulation of cellular macromolecule biosynthetic process	Biological Process	6	FANhyb_rscf00000295.1.g00005.1,FANhyb_rscf00000686.1.g00005.1,XP_004302471.1,FANhyb_icon00001339_a.1.g00001.1,FANhyb_rscf00000395.1.g00012.1,XP_004294313.1
6	GO:0046394	carboxylic acid biosynthetic process	Biological Process	15	FANhyb_rscf00000135.1.g00004.1,XP_004297255.1,FANhyb_rscf00000086.1.g00005.1,FANhyb_rscf00006912.1.g00001.1,FANhyb_rscf00001750.1.g00001.1,FANhyb_rscf00004120.1.g00003.1,XP_004299600.1,XP_004302419.1,XP_004302420.1,XP_004306503.1,FANhyb_rscf00000257.1.g00003.1,XP_004287395.1,FANhyb_rscf00000079.1.g00001.1,XP_004307376.1,XP_004299741.1
6	GO:0033692	cellular polysaccharide biosynthetic process	Biological Process	7	FANhyb_rscf00000482.1.g00001.1,XP_004303908.1,XP_004289659.1,FANhyb_rscf00000060.1.g00019.1,FANhyb_rscf00000085.1.g00003.1,XP_004289981.1,XP_011460622.1
6	GO:0006260	DNA replication	Biological Process	1	FANhyb_icon00026897_a.1.g00001.1
6	GO:0006351	transcription, DNA-templated	Biological Process	17	FANhyb_rscf00000295.1.g00005.1,FANhyb_rscf00000686.1.g00005.1,XP_004302471.1,FANhyb_rscf00000302.1.g00007.1,XP_004293268.1,XP_011469921.1,FANhyb_rscf00000796.1.g00005.1,XP_004287423.1,XP_004288144.1,XP_004305679.1,XP_004296687.1,XP_004293522.1,FANhyb_icon00001339_a.1.g00001.1,FANhyb_rscf00000395.1.g00012.1,XP_004294313.1,FANhyb_rscf00000110.1.g00009.1,FANhyb_rscf00002242.1.g00001.1
6	GO:0006412	translation	Biological Process	21	FANhyb_icon00042639_a.1.g00001.1,FANhyb_rscf00004899.1.g00001.1,XP_004305293.1,XP_004296687.1,FANhyb_rscf00000464.1.g00001.1,FANhyb_icon00043005_a.1.g00001.1,FANhyb_rscf00000023.1.g00009.1,FANhyb_rscf00000056.1.g00001.1,FANhyb_rscf00000565.1.g00004.1,FANhyb_rscf00000697.1.g00007.1,FANhyb_rscf00000898.1.g00005.1,FANhyb_rscf00001010.1.g00003.1,FANhyb_rscf00005319.1.g00001.1,FANhyb_rscf00005750.1.g0…
6	GO:0006414	translational elongation	Biological Process	1	FANhyb_rscf00000464.1.g00001.1
6	GO:0000097	sulfur amino acid biosynthetic process	Biological Process	1	FANhyb_rscf00000257.1.g00003.1
6	GO:0009108	coenzyme biosynthetic process	Biological Process	4	FANhyb_rscf00000301.1.g00011.1,FANhyb_rscf00002955.1.g00001.1,XP_004304467.1,XP_011466231.1
6	GO:0009800	cinnamic acid biosynthetic process	Biological Process	2	FANhyb_rscf00000079.1.g00001.1,XP_004307376.1
6	GO:0009809	lignin biosynthetic process	Biological Process	3	XP_004290595.1,XP_004307899.1,XP_011467012.1
6	GO:0010345	suberin biosynthetic process	Biological Process	2	FANhyb_rscf00000294.1.g00009.1,XP_004291620.1
6	GO:0006633	fatty acid biosynthetic process	Biological Process	7	XP_004299741.1,FANhyb_rscf00001750.1.g00001.1,FANhyb_rscf00004120.1.g00003.1,XP_004299600.1,XP_004302419.1,XP_004302420.1,XP_004306503.1
6	GO:0000271	polysaccharide biosynthetic process	Biological Process	8	FANhyb_rscf00000482.1.g00001.1,XP_004303908.1,XP_004289659.1,FANhyb_rscf00000060.1.g00019.1,FANhyb_rscf00000085.1.g00003.1,XP_004289981.1,XP_011460622.1,XP_004294339.1
6	GO:0010143	cutin biosynthetic process	Biological Process	1	XP_004307039.1
6	GO:0032774	RNA biosynthetic process	Biological Process	18	FANhyb_rscf00003111.1.g00001.1,FANhyb_rscf00000295.1.g00005.1,FANhyb_rscf00000686.1.g00005.1,XP_004302471.1,FANhyb_rscf00000110.1.g00009.1,FANhyb_rscf00002242.1.g00001.1,FANhyb_rscf00000302.1.g00007.1,XP_004293268.1,XP_011469921.1,FANhyb_rscf00000796.1.g00005.1,XP_004287423.1,XP_004288144.1,XP_004305679.1,XP_004296687.1,XP_004293522.1,FANhyb_icon00001339_a.1.g00001.1,FANhyb_rscf00000395.1.g00012.…
6	GO:0046390	ribose phosphate biosynthetic process	Biological Process	3	FANhyb_icon00003290_a.1.g00001.1,XP_004291218.1,XP_004307120.1
6	GO:1901293	nucleoside phosphate biosynthetic process	Biological Process	3	FANhyb_icon00003290_a.1.g00001.1,XP_004291218.1,XP_004307120.1
6	GO:0009226	nucleotide-sugar biosynthetic process	Biological Process	2	FANhyb_rscf00000135.1.g00004.1,XP_004297255.1
6	GO:1901659	glycosyl compound biosynthetic process	Biological Process	1	XP_004307120.1
6	GO:0010025	wax biosynthetic process	Biological Process	1	XP_004299741.1
6	GO:0006402	mRNA catabolic process	Biological Process	1	XP_004296687.1
6	GO:0045892	negative regulation of transcription, DNA-templated	Biological Process	6	FANhyb_rscf00000295.1.g00005.1,FANhyb_rscf00000686.1.g00005.1,XP_004302471.1,FANhyb_icon00001339_a.1.g00001.1,FANhyb_rscf00000395.1.g00012.1,XP_004294313.1
6	GO:0045814	negative regulation of gene expression, epigenetic	Biological Process	3	FANhyb_rscf00000295.1.g00005.1,FANhyb_rscf00000686.1.g00005.1,XP_004302471.1
6	GO:1903313	positive regulation of mRNA metabolic process	Biological Process	1	XP_004296687.1
6	GO:0006355	regulation of transcription, DNA-templated	Biological Process	13	FANhyb_rscf00000295.1.g00005.1,FANhyb_rscf00000686.1.g00005.1,XP_004302471.1,FANhyb_icon00001339_a.1.g00001.1,FANhyb_rscf00000395.1.g00012.1,XP_004294313.1,FANhyb_rscf00000302.1.g00007.1,XP_004293268.1,XP_011469921.1,FANhyb_rscf00000796.1.g00005.1,XP_004287423.1,XP_004288144.1,XP_004305679.1
6	GO:0010608	posttranscriptional regulation of gene expression	Biological Process	1	XP_004296687.1
6	GO:0040029	regulation of gene expression, epigenetic	Biological Process	3	FANhyb_rscf00000295.1.g00005.1,FANhyb_rscf00000686.1.g00005.1,XP_004302471.1
6	GO:1903311	regulation of mRNA metabolic process	Biological Process	1	XP_004296687.1
6	GO:0046274	lignin catabolic process	Biological Process	1	XP_004302643.1
6	GO:0006555	methionine metabolic process	Biological Process	2	FANhyb_rscf00000257.1.g00003.1,XP_004287197.1
6	GO:0006098	pentose-phosphate shunt	Biological Process	1	FANhyb_rscf00000268.1.g00005.1
6	GO:0019752	carboxylic acid metabolic process	Biological Process	36	FANhyb_icon00005362_a.1.g00001.1,FANhyb_rscf00007251.1.g00001.1,FANhyb_rscf00000135.1.g00004.1,XP_004297255.1,XP_004290303.1,XP_004297699.1,XP_004289711.1,XP_004303182.1,FANhyb_rscf00000177.1.g00009.1,XP_004287468.2,FANhyb_rscf00004899.1.g00001.1,XP_004305293.1,FANhyb_rscf00001394.1.g00002.1,FANhyb_rscf00000086.1.g00005.1,FANhyb_rscf00006912.1.g00001.1,FANhyb_rscf00003174.1.g00001.1,XP_004296982.…
6	GO:0046653	tetrahydrofolate metabolic process	Biological Process	4	FANhyb_rscf00003174.1.g00001.1,XP_004287197.1,XP_004296982.1,XP_011468925.1
6	GO:0006558	L-phenylalanine metabolic process	Biological Process	2	FANhyb_rscf00000079.1.g00001.1,XP_004307376.1
6	GO:0016310	phosphorylation	Biological Process	18	XP_004290303.1,XP_004297699.1,FANhyb_icon00005872_a.1.g00001.1,XP_004290446.1,XP_004302545.1,XP_011460327.1,XP_011464973.1,FANhyb_rscf00000032.1.g00006.1,FANhyb_rscf00000115.1.g00007.1,FANhyb_rscf00000158.1.g00011.1,XP_011461303.1,XP_004297568.1,XP_011458966.1,FANhyb_icon00011962_a.1.g00001.1,FANhyb_rscf00000335.1.g00013.1,XP_004290279.1,XP_004302283.1,XP_011464972.1
6	GO:0016311	dephosphorylation	Biological Process	2	FANhyb_rscf00000176.1.g00010.1,FANhyb_rscf00001561.1.g00001.1
6	GO:0006065	UDP-glucuronate biosynthetic process	Biological Process	2	FANhyb_rscf00000135.1.g00004.1,XP_004297255.1
6	GO:0000038	very long-chain fatty acid metabolic process	Biological Process	1	XP_004299741.1
6	GO:0000959	mitochondrial RNA metabolic process	Biological Process	1	XP_004304642.1
6	GO:0006396	RNA processing	Biological Process	5	FANhyb_rscf00000002.1.g00027.1,FANhyb_icon00000056_a.1.g00001.1,XP_004290803.1,FANhyb_rscf00000658.1.g00007.1,XP_004304642.1
6	GO:0010501	RNA secondary structure unwinding	Biological Process	1	FANhyb_rscf00000850.1.g00004.1
6	GO:0016071	mRNA metabolic process	Biological Process	4	FANhyb_rscf00000002.1.g00027.1,XP_004296687.1,FANhyb_icon00000056_a.1.g00001.1,XP_004290803.1
6	GO:0034660	ncRNA metabolic process	Biological Process	3	FANhyb_rscf00000658.1.g00007.1,FANhyb_rscf00004899.1.g00001.1,XP_004305293.1
6	GO:0090501	RNA phosphodiester bond hydrolysis	Biological Process	2	FANhyb_rscf00000658.1.g00007.1,FANhyb_rscf00000372.1.g00009.1
6	GO:0006073	cellular glucan metabolic process	Biological Process	8	FANhyb_rscf00000482.1.g00001.1,XP_004303908.1,XP_004289659.1,FANhyb_rscf00001263.1.g00002.1,FANhyb_rscf00000060.1.g00019.1,FANhyb_rscf00000085.1.g00003.1,XP_004289981.1,XP_011460622.1
6	GO:0006464	cellular protein modification process	Biological Process	10	XP_004293522.1,FANhyb_icon00005872_a.1.g00001.1,XP_004290446.1,XP_004302545.1,XP_011460327.1,XP_011464973.1,FANhyb_rscf00000032.1.g00006.1,FANhyb_rscf00000115.1.g00007.1,FANhyb_rscf00000158.1.g00011.1,XP_011461303.1
6	GO:0006733	oxidoreduction coenzyme metabolic process	Biological Process	4	XP_004290303.1,XP_004297699.1,FANhyb_rscf00000268.1.g00005.1,XP_011458966.1
6	GO:0010393	galacturonan metabolic process	Biological Process	2	FANhyb_rscf00000060.1.g00019.1,XP_004294339.1
6	GO:0044042	glucan metabolic process	Biological Process	8	FANhyb_rscf00000482.1.g00001.1,XP_004303908.1,XP_004289659.1,FANhyb_rscf00001263.1.g00002.1,FANhyb_rscf00000060.1.g00019.1,FANhyb_rscf00000085.1.g00003.1,XP_004289981.1,XP_011460622.1
6	GO:0090305	nucleic acid phosphodiester bond hydrolysis	Biological Process	2	FANhyb_rscf00000658.1.g00007.1,FANhyb_rscf00000372.1.g00009.1
6	GO:1901607	alpha-amino acid biosynthetic process	Biological Process	3	FANhyb_rscf00000086.1.g00005.1,FANhyb_rscf00006912.1.g00001.1,FANhyb_rscf00000257.1.g00003.1
6	GO:0009450	gamma-aminobutyric acid catabolic process	Biological Process	1	FANhyb_icon00000299_a.1.g00001.1
6	GO:1901606	alpha-amino acid catabolic process	Biological Process	5	FANhyb_icon00005362_a.1.g00001.1,FANhyb_rscf00007251.1.g00001.1,FANhyb_rscf00003898.1.g00001.1,FANhyb_rscf00000079.1.g00001.1,XP_004307376.1
6	GO:0043039	tRNA aminoacylation	Biological Process	2	FANhyb_rscf00004899.1.g00001.1,XP_004305293.1
6	GO:0009064	glutamine family amino acid metabolic process	Biological Process	2	FANhyb_rscf00000086.1.g00005.1,FANhyb_rscf00006912.1.g00001.1
6	GO:0009066	aspartate family amino acid metabolic process	Biological Process	2	XP_004287197.1,FANhyb_rscf00000257.1.g00003.1
6	GO:0009069	serine family amino acid metabolic process	Biological Process	6	FANhyb_icon00005362_a.1.g00001.1,FANhyb_rscf00007251.1.g00001.1,FANhyb_rscf00003174.1.g00001.1,XP_004296982.1,XP_011468925.1,FANhyb_rscf00003898.1.g00001.1
6	GO:1902221	erythrose 4-phosphate/phosphoenolpyruvate family amino acid metabolic process	Biological Process	2	FANhyb_rscf00000079.1.g00001.1,XP_004307376.1
6	GO:0051603	proteolysis involved in cellular protein catabolic process	Biological Process	1	FANhyb_rscf00000033.1.g00024.1
6	GO:0019585	glucuronate metabolic process	Biological Process	1	FANhyb_rscf00006252.1.g00001.1
6	GO:0006006	glucose metabolic process	Biological Process	3	XP_004287213.1,FANhyb_rscf00000268.1.g00005.1,XP_004304578.1
6	GO:0009117	nucleotide metabolic process	Biological Process	10	XP_004290303.1,XP_004297699.1,FANhyb_rscf00000268.1.g00005.1,XP_004297568.1,FANhyb_icon00003290_a.1.g00001.1,XP_004291218.1,XP_004307120.1,XP_011458966.1,FANhyb_rscf00000335.1.g00013.1,XP_004302283.1
6	GO:0009123	nucleoside monophosphate metabolic process	Biological Process	6	XP_004290303.1,XP_004297699.1,FANhyb_icon00003290_a.1.g00001.1,XP_004291218.1,XP_004307120.1,XP_011458966.1
6	GO:0009132	nucleoside diphosphate metabolic process	Biological Process	3	XP_004290303.1,XP_004297699.1,XP_011458966.1
6	GO:0009141	nucleoside triphosphate metabolic process	Biological Process	4	XP_004290303.1,XP_004297699.1,XP_004291218.1,XP_011458966.1
6	GO:0009259	ribonucleotide metabolic process	Biological Process	6	XP_004290303.1,XP_004297699.1,FANhyb_icon00003290_a.1.g00001.1,XP_004291218.1,XP_004307120.1,XP_011458966.1
6	GO:0140053	mitochondrial gene expression	Biological Process	1	FANhyb_rscf00000464.1.g00001.1
6	GO:1901071	glucosamine-containing compound metabolic process	Biological Process	1	FANhyb_rscf00002783.1.g00001.1
6	GO:0035336	long-chain fatty-acyl-CoA metabolic process	Biological Process	1	XP_004291620.1
6	GO:0009817	defense response to fungus, incompatible interaction	Biological Process	1	XP_004304201.1
6	GO:0009742	brassinosteroid mediated signaling pathway	Biological Process	1	FANhyb_rscf00002242.1.g00001.1
6	GO:0006334	nucleosome assembly	Biological Process	3	FANhyb_rscf00000173.1.g00014.1,FANhyb_rscf00000294.1.g00011.1,XP_004287213.1
6	GO:0016570	histone modification	Biological Process	1	XP_004293522.1
6	GO:0071103	DNA conformation change	Biological Process	3	FANhyb_rscf00000173.1.g00014.1,FANhyb_rscf00000294.1.g00011.1,XP_004287213.1
6	GO:0042255	ribosome assembly	Biological Process	2	XP_004298777.1,XP_004305372.2
6	GO:0034622	cellular macromolecular complex assembly	Biological Process	6	XP_004298777.1,XP_004305372.2,FANhyb_rscf00000002.1.g00027.1,FANhyb_rscf00000173.1.g00014.1,FANhyb_rscf00000294.1.g00011.1,XP_004287213.1
6	GO:0065004	protein-DNA complex assembly	Biological Process	3	FANhyb_rscf00000173.1.g00014.1,FANhyb_rscf00000294.1.g00011.1,XP_004287213.1
6	GO:0030003	cellular cation homeostasis	Biological Process	1	FANhyb_rscf00000251.1.g00014.1
6	GO:0071396	cellular response to lipid	Biological Process	1	FANhyb_rscf00002242.1.g00001.1
6	GO:0071407	cellular response to organic cyclic compound	Biological Process	1	FANhyb_rscf00002242.1.g00001.1
6	GO:0071367	cellular response to brassinosteroid stimulus	Biological Process	1	FANhyb_rscf00002242.1.g00001.1
6	GO:0009834	plant-type secondary cell wall biogenesis	Biological Process	4	FANhyb_rscf00000060.1.g00019.1,FANhyb_rscf00000085.1.g00003.1,XP_004289981.1,XP_011460622.1
6	GO:0010410	hemicellulose metabolic process	Biological Process	1	FANhyb_rscf00001263.1.g00002.1
6	GO:0010400	rhamnogalacturonan I side chain metabolic process	Biological Process	1	FANhyb_rscf00000060.1.g00019.1
6	GO:0052546	cell wall pectin metabolic process	Biological Process	1	FANhyb_rscf00000060.1.g00019.1
6	GO:0009637	response to blue light	Biological Process	1	XP_011461303.1
6	GO:0009648	photoperiodism	Biological Process	1	XP_004303908.1
6	GO:0071383	cellular response to steroid hormone stimulus	Biological Process	1	FANhyb_rscf00002242.1.g00001.1
6	GO:0046686	response to cadmium ion	Biological Process	1	FANhyb_icon00003685_a.1.g00001.1
6	GO:0006812	cation transport	Biological Process	3	FANhyb_rscf00000251.1.g00014.1,FANhyb_rscf00001104.1.g00003.1,XP_004291218.1
6	GO:0006820	anion transport	Biological Process	2	XP_004288330.1,XP_004300063.1
6	GO:0034220	ion transmembrane transport	Biological Process	3	FANhyb_rscf00000251.1.g00014.1,FANhyb_rscf00001104.1.g00003.1,XP_004291218.1
6	GO:0015992	proton transport	Biological Process	2	FANhyb_rscf00000251.1.g00014.1,XP_004291218.1
6	GO:0015671	oxygen transport	Biological Process	1	FANhyb_icon00000415_a.1.g00001.1
6	GO:0051182	coenzyme transport	Biological Process	1	XP_004288103.1
6	GO:0006833	water transport	Biological Process	1	FANhyb_rscf00001104.1.g00003.1
6	GO:0090480	purine nucleotide-sugar transmembrane transport	Biological Process	1	XP_004300063.1
6	GO:0090662	ATP hydrolysis coupled transmembrane transport	Biological Process	1	FANhyb_rscf00000251.1.g00014.1
6	GO:0015695	organic cation transport	Biological Process	1	FANhyb_rscf00001104.1.g00003.1
6	GO:0015711	organic anion transport	Biological Process	1	XP_004300063.1
6	GO:0015716	organic phosphonate transport	Biological Process	1	FANhyb_rscf00000863.1.g00003.1
6	GO:0015748	organophosphate ester transport	Biological Process	1	FANhyb_rscf00000863.1.g00003.1
6	GO:0015805	S-adenosyl-L-methionine transport	Biological Process	1	XP_004288103.1
6	GO:0015833	peptide transport	Biological Process	4	XP_004287213.1,XP_004295773.1,FANhyb_icon00005685_a.1.g00001.1,FANhyb_rscf00000192.1.g00014.1
6	GO:0015837	amine transport	Biological Process	1	FANhyb_rscf00001104.1.g00003.1
6	GO:0015931	nucleobase-containing compound transport	Biological Process	1	XP_004300063.1
6	GO:0019755	one-carbon compound transport	Biological Process	1	FANhyb_rscf00001104.1.g00003.1
6	GO:1901264	carbohydrate derivative transport	Biological Process	1	XP_004300063.1
6	GO:0015696	ammonium transport	Biological Process	1	FANhyb_rscf00001104.1.g00003.1
6	GO:0042886	amide transport	Biological Process	4	XP_004287213.1,XP_004295773.1,FANhyb_icon00005685_a.1.g00001.1,FANhyb_rscf00000192.1.g00014.1
6	GO:0006605	protein targeting	Biological Process	1	XP_004287213.1
6	GO:0010252	auxin homeostasis	Biological Process	1	XP_011467012.1
6	GO:0050801	ion homeostasis	Biological Process	1	FANhyb_rscf00000251.1.g00014.1
6	GO:0006364	rRNA processing	Biological Process	1	FANhyb_rscf00000658.1.g00007.1
6	GO:0000027	ribosomal large subunit assembly	Biological Process	2	XP_004298777.1,XP_004305372.2
6	GO:0000245	spliceosomal complex assembly	Biological Process	1	FANhyb_rscf00000002.1.g00027.1
6	GO:1902626	assembly of large subunit precursor of preribosome	Biological Process	2	XP_004298777.1,XP_004305372.2
6	GO:0030490	maturation of SSU-rRNA	Biological Process	1	FANhyb_rscf00000658.1.g00007.1
7	GO:0005978	glycogen biosynthetic process	Biological Process	2	FANhyb_rscf00000482.1.g00001.1,XP_004303908.1
7	GO:0006595	polyamine metabolic process	Biological Process	1	XP_004307972.1
7	GO:0006164	purine nucleotide biosynthetic process	Biological Process	2	FANhyb_icon00003290_a.1.g00001.1,XP_004291218.1
7	GO:0006221	pyrimidine nucleotide biosynthetic process	Biological Process	1	XP_004307120.1
7	GO:0019856	pyrimidine nucleobase biosynthetic process	Biological Process	1	XP_004307120.1
7	GO:0046134	pyrimidine nucleoside biosynthetic process	Biological Process	1	XP_004307120.1
7	GO:0009150	purine ribonucleotide metabolic process	Biological Process	5	XP_004290303.1,XP_004297699.1,FANhyb_icon00003290_a.1.g00001.1,XP_004291218.1,XP_011458966.1
7	GO:0046496	nicotinamide nucleotide metabolic process	Biological Process	4	XP_004290303.1,XP_004297699.1,FANhyb_rscf00000268.1.g00005.1,XP_011458966.1
7	GO:0046131	pyrimidine ribonucleoside metabolic process	Biological Process	1	XP_004307120.1
7	GO:0009218	pyrimidine ribonucleotide metabolic process	Biological Process	1	XP_004307120.1
7	GO:0006024	glycosaminoglycan biosynthetic process	Biological Process	2	FANhyb_rscf00000135.1.g00004.1,XP_004297255.1
7	GO:0006032	chitin catabolic process	Biological Process	1	FANhyb_rscf00002783.1.g00001.1
7	GO:0042455	ribonucleoside biosynthetic process	Biological Process	1	XP_004307120.1
7	GO:1900151	regulation of nuclear-transcribed mRNA catabolic process, deadenylation-dependent decay	Biological Process	1	XP_004296687.1
7	GO:1900153	positive regulation of nuclear-transcribed mRNA catabolic process, deadenylation-dependent decay	Biological Process	1	XP_004296687.1
7	GO:0072329	monocarboxylic acid catabolic process	Biological Process	2	XP_004287395.1,FANhyb_icon00000299_a.1.g00001.1
7	GO:0006559	L-phenylalanine catabolic process	Biological Process	2	FANhyb_rscf00000079.1.g00001.1,XP_004307376.1
7	GO:0006007	glucose catabolic process	Biological Process	1	XP_004287213.1
7	GO:0061615	glycolytic process through fructose-6-phosphate	Biological Process	1	XP_011458966.1
7	GO:1901072	glucosamine-containing compound catabolic process	Biological Process	1	FANhyb_rscf00002783.1.g00001.1
7	GO:1903506	regulation of nucleic acid-templated transcription	Biological Process	13	FANhyb_rscf00000295.1.g00005.1,FANhyb_rscf00000686.1.g00005.1,XP_004302471.1,FANhyb_rscf00000302.1.g00007.1,XP_004293268.1,XP_011469921.1,FANhyb_rscf00000796.1.g00005.1,XP_004287423.1,XP_004288144.1,XP_004305679.1,FANhyb_icon00001339_a.1.g00001.1,FANhyb_rscf00000395.1.g00012.1,XP_004294313.1
7	GO:1903507	negative regulation of nucleic acid-templated transcription	Biological Process	6	FANhyb_rscf00000295.1.g00005.1,FANhyb_rscf00000686.1.g00005.1,XP_004302471.1,FANhyb_icon00001339_a.1.g00001.1,FANhyb_rscf00000395.1.g00012.1,XP_004294313.1
7	GO:0043650	dicarboxylic acid biosynthetic process	Biological Process	1	FANhyb_rscf00000086.1.g00005.1
7	GO:0072330	monocarboxylic acid biosynthetic process	Biological Process	10	FANhyb_rscf00001750.1.g00001.1,FANhyb_rscf00004120.1.g00003.1,XP_004299600.1,XP_004302419.1,XP_004302420.1,XP_004306503.1,XP_004287395.1,FANhyb_rscf00000079.1.g00001.1,XP_004307376.1,XP_004299741.1
7	GO:0009250	glucan biosynthetic process	Biological Process	7	FANhyb_rscf00000482.1.g00001.1,XP_004303908.1,FANhyb_rscf00000060.1.g00019.1,FANhyb_rscf00000085.1.g00003.1,XP_004289981.1,XP_011460622.1,XP_004289659.1
7	GO:0006366	transcription from RNA polymerase II promoter	Biological Process	2	XP_004296687.1,XP_004293522.1
7	GO:0006352	DNA-templated transcription, initiation	Biological Process	1	XP_004296687.1
7	GO:0006354	DNA-templated transcription, elongation	Biological Process	1	XP_004293522.1
7	GO:0002181	cytoplasmic translation	Biological Process	1	FANhyb_icon00042639_a.1.g00001.1
7	GO:0006418	tRNA aminoacylation for protein translation	Biological Process	2	XP_004305293.1,FANhyb_rscf00004899.1.g00001.1
7	GO:0032543	mitochondrial translation	Biological Process	1	FANhyb_rscf00000464.1.g00001.1
7	GO:0070125	mitochondrial translational elongation	Biological Process	1	FANhyb_rscf00000464.1.g00001.1
7	GO:0009086	methionine biosynthetic process	Biological Process	1	FANhyb_rscf00000257.1.g00003.1
7	GO:0042761	very long-chain fatty acid biosynthetic process	Biological Process	1	XP_004299741.1
7	GO:0045489	pectin biosynthetic process	Biological Process	1	XP_004294339.1
7	GO:0097659	nucleic acid-templated transcription	Biological Process	18	FANhyb_rscf00003111.1.g00001.1,FANhyb_rscf00000295.1.g00005.1,FANhyb_rscf00000686.1.g00005.1,XP_004302471.1,FANhyb_rscf00000110.1.g00009.1,FANhyb_rscf00002242.1.g00001.1,FANhyb_rscf00000302.1.g00007.1,XP_004293268.1,XP_011469921.1,FANhyb_rscf00000796.1.g00005.1,XP_004287423.1,XP_004288144.1,XP_004305679.1,XP_004296687.1,XP_004293522.1,FANhyb_icon00001339_a.1.g00001.1,FANhyb_rscf00000395.1.g00012.…
7	GO:0009260	ribonucleotide biosynthetic process	Biological Process	3	FANhyb_icon00003290_a.1.g00001.1,XP_004291218.1,XP_004307120.1
7	GO:0009124	nucleoside monophosphate biosynthetic process	Biological Process	3	FANhyb_icon00003290_a.1.g00001.1,XP_004291218.1,XP_004307120.1
7	GO:0009142	nucleoside triphosphate biosynthetic process	Biological Process	1	XP_004291218.1
7	GO:0009165	nucleotide biosynthetic process	Biological Process	3	FANhyb_icon00003290_a.1.g00001.1,XP_004291218.1,XP_004307120.1
7	GO:0000956	nuclear-transcribed mRNA catabolic process	Biological Process	1	XP_004296687.1
7	GO:0032787	monocarboxylic acid metabolic process	Biological Process	16	XP_004290303.1,XP_004297699.1,XP_004289711.1,FANhyb_rscf00001750.1.g00001.1,FANhyb_rscf00004120.1.g00003.1,XP_004299600.1,XP_004302419.1,XP_004302420.1,XP_004306503.1,XP_004287395.1,FANhyb_icon00000299_a.1.g00001.1,FANhyb_rscf00000079.1.g00001.1,XP_004307376.1,XP_004299741.1,FANhyb_rscf00006252.1.g00001.1,XP_011458966.1
7	GO:0043648	dicarboxylic acid metabolic process	Biological Process	5	FANhyb_rscf00000177.1.g00009.1,XP_004287468.2,XP_004289711.1,FANhyb_rscf00000086.1.g00005.1,XP_004302315.1
7	GO:0072350	tricarboxylic acid metabolic process	Biological Process	2	XP_004289711.1,XP_004303182.1
7	GO:0006468	protein phosphorylation	Biological Process	9	XP_011461303.1,FANhyb_icon00005872_a.1.g00001.1,XP_004290446.1,XP_004302545.1,XP_011460327.1,XP_011464973.1,FANhyb_rscf00000032.1.g00006.1,FANhyb_rscf00000115.1.g00007.1,FANhyb_rscf00000158.1.g00011.1
7	GO:0046939	nucleotide phosphorylation	Biological Process	4	XP_004290303.1,XP_004297699.1,XP_011458966.1,XP_004297568.1
7	GO:0006397	mRNA processing	Biological Process	3	FANhyb_rscf00000002.1.g00027.1,FANhyb_icon00000056_a.1.g00001.1,XP_004290803.1
7	GO:0008380	RNA splicing	Biological Process	3	FANhyb_rscf00000002.1.g00027.1,FANhyb_icon00000056_a.1.g00001.1,XP_004290803.1
7	GO:0034470	ncRNA processing	Biological Process	1	FANhyb_rscf00000658.1.g00007.1
7	GO:0006399	tRNA metabolic process	Biological Process	2	FANhyb_rscf00004899.1.g00001.1,XP_004305293.1
7	GO:0016072	rRNA metabolic process	Biological Process	1	FANhyb_rscf00000658.1.g00007.1
7	GO:0000469	cleavage involved in rRNA processing	Biological Process	1	FANhyb_rscf00000658.1.g00007.1
7	GO:0090502	RNA phosphodiester bond hydrolysis, endonucleolytic	Biological Process	2	FANhyb_rscf00000658.1.g00007.1,FANhyb_rscf00000372.1.g00009.1
7	GO:0005982	starch metabolic process	Biological Process	2	FANhyb_rscf00000482.1.g00001.1,XP_004303908.1
7	GO:0010411	xyloglucan metabolic process	Biological Process	1	FANhyb_rscf00001263.1.g00002.1
7	GO:0051273	beta-glucan metabolic process	Biological Process	4	FANhyb_rscf00000060.1.g00019.1,FANhyb_rscf00000085.1.g00003.1,XP_004289981.1,XP_011460622.1
7	GO:0045488	pectin metabolic process	Biological Process	2	FANhyb_rscf00000060.1.g00019.1,XP_004294339.1
7	GO:0009067	aspartate family amino acid biosynthetic process	Biological Process	1	FANhyb_rscf00000257.1.g00003.1
7	GO:0009084	glutamine family amino acid biosynthetic process	Biological Process	2	FANhyb_rscf00000086.1.g00005.1,FANhyb_rscf00006912.1.g00001.1
7	GO:0009071	serine family amino acid catabolic process	Biological Process	3	FANhyb_icon00005362_a.1.g00001.1,FANhyb_rscf00007251.1.g00001.1,FANhyb_rscf00003898.1.g00001.1
7	GO:1902222	erythrose 4-phosphate/phosphoenolpyruvate family amino acid catabolic process	Biological Process	2	FANhyb_rscf00000079.1.g00001.1,XP_004307376.1
7	GO:0006536	glutamate metabolic process	Biological Process	1	FANhyb_rscf00000086.1.g00005.1
7	GO:0006541	glutamine metabolic process	Biological Process	1	FANhyb_rscf00006912.1.g00001.1
7	GO:0006544	glycine metabolic process	Biological Process	6	FANhyb_icon00005362_a.1.g00001.1,FANhyb_rscf00007251.1.g00001.1,FANhyb_rscf00003898.1.g00001.1,FANhyb_rscf00003174.1.g00001.1,XP_004296982.1,XP_011468925.1
7	GO:0006563	L-serine metabolic process	Biological Process	3	FANhyb_rscf00003174.1.g00001.1,XP_004296982.1,XP_011468925.1
7	GO:0052695	cellular glucuronidation	Biological Process	1	FANhyb_rscf00006252.1.g00001.1
7	GO:0009126	purine nucleoside monophosphate metabolic process	Biological Process	5	XP_004290303.1,XP_004297699.1,FANhyb_icon00003290_a.1.g00001.1,XP_004291218.1,XP_011458966.1
7	GO:0009129	pyrimidine nucleoside monophosphate metabolic process	Biological Process	1	XP_004307120.1
7	GO:0009161	ribonucleoside monophosphate metabolic process	Biological Process	6	XP_004290303.1,XP_004297699.1,FANhyb_icon00003290_a.1.g00001.1,XP_004291218.1,XP_004307120.1,XP_011458966.1
7	GO:0006165	nucleoside diphosphate phosphorylation	Biological Process	3	XP_004290303.1,XP_004297699.1,XP_011458966.1
7	GO:0009135	purine nucleoside diphosphate metabolic process	Biological Process	3	XP_004290303.1,XP_004297699.1,XP_011458966.1
7	GO:0009185	ribonucleoside diphosphate metabolic process	Biological Process	3	XP_004290303.1,XP_004297699.1,XP_011458966.1
7	GO:0009144	purine nucleoside triphosphate metabolic process	Biological Process	4	XP_004290303.1,XP_004297699.1,XP_004291218.1,XP_011458966.1
7	GO:0009199	ribonucleoside triphosphate metabolic process	Biological Process	4	XP_004290303.1,XP_004297699.1,XP_004291218.1,XP_011458966.1
7	GO:0006323	DNA packaging	Biological Process	3	FANhyb_rscf00000173.1.g00014.1,FANhyb_rscf00000294.1.g00011.1,XP_004287213.1
7	GO:0030004	cellular monovalent inorganic cation homeostasis	Biological Process	1	FANhyb_rscf00000251.1.g00014.1
7	GO:0015672	monovalent inorganic cation transport	Biological Process	2	FANhyb_rscf00000251.1.g00014.1,XP_004291218.1
7	GO:0098655	cation transmembrane transport	Biological Process	3	FANhyb_rscf00000251.1.g00014.1,FANhyb_rscf00001104.1.g00003.1,XP_004291218.1
7	GO:0015698	inorganic anion transport	Biological Process	1	XP_004288330.1
7	GO:0098660	inorganic ion transmembrane transport	Biological Process	2	FANhyb_rscf00000251.1.g00014.1,XP_004291218.1
7	GO:1902600	hydrogen ion transmembrane transport	Biological Process	2	FANhyb_rscf00000251.1.g00014.1,XP_004291218.1
7	GO:0099131	ATP hydrolysis coupled ion transmembrane transport	Biological Process	1	FANhyb_rscf00000251.1.g00014.1
7	GO:0015843	methylammonium transport	Biological Process	1	FANhyb_rscf00001104.1.g00003.1
7	GO:0015786	UDP-glucose transport	Biological Process	1	XP_004300063.1
7	GO:0015780	nucleotide-sugar transport	Biological Process	1	XP_004300063.1
7	GO:0072488	ammonium transmembrane transport	Biological Process	1	FANhyb_rscf00001104.1.g00003.1
7	GO:0055080	cation homeostasis	Biological Process	1	FANhyb_rscf00000251.1.g00014.1
7	GO:0098771	inorganic ion homeostasis	Biological Process	1	FANhyb_rscf00000251.1.g00014.1
7	GO:0000462	maturation of SSU-rRNA from tricistronic rRNA transcript (SSU-rRNA, 5.8S rRNA, LSU-rRNA)	Biological Process	1	FANhyb_rscf00000658.1.g00007.1
8	GO:0009152	purine ribonucleotide biosynthetic process	Biological Process	2	FANhyb_icon00003290_a.1.g00001.1,XP_004291218.1
8	GO:0009220	pyrimidine ribonucleotide biosynthetic process	Biological Process	1	XP_004307120.1
8	GO:0006207	'de novo' pyrimidine nucleobase biosynthetic process	Biological Process	1	XP_004307120.1
8	GO:0046132	pyrimidine ribonucleoside biosynthetic process	Biological Process	1	XP_004307120.1
8	GO:0046031	ADP metabolic process	Biological Process	3	XP_004290303.1,XP_004297699.1,XP_011458966.1
8	GO:0046034	ATP metabolic process	Biological Process	4	XP_004290303.1,XP_004297699.1,XP_004291218.1,XP_011458966.1
8	GO:0046040	IMP metabolic process	Biological Process	1	FANhyb_icon00003290_a.1.g00001.1
8	GO:0006739	NADP metabolic process	Biological Process	1	FANhyb_rscf00000268.1.g00005.1
8	GO:0046049	UMP metabolic process	Biological Process	1	XP_004307120.1
8	GO:0060211	regulation of nuclear-transcribed mRNA poly(A) tail shortening	Biological Process	1	XP_004296687.1
8	GO:0060213	positive regulation of nuclear-transcribed mRNA poly(A) tail shortening	Biological Process	1	XP_004296687.1
8	GO:0006537	glutamate biosynthetic process	Biological Process	1	FANhyb_rscf00000086.1.g00005.1
8	GO:0009695	jasmonic acid biosynthetic process	Biological Process	1	XP_004287395.1
8	GO:0019252	starch biosynthetic process	Biological Process	2	FANhyb_rscf00000482.1.g00001.1,XP_004303908.1
8	GO:0051274	beta-glucan biosynthetic process	Biological Process	4	FANhyb_rscf00000060.1.g00019.1,FANhyb_rscf00000085.1.g00003.1,XP_004289981.1,XP_011460622.1
8	GO:0006367	transcription initiation from RNA polymerase II promoter	Biological Process	1	XP_004296687.1
8	GO:0006368	transcription elongation from RNA polymerase II promoter	Biological Process	1	XP_004293522.1
8	GO:0006433	prolyl-tRNA aminoacylation	Biological Process	1	XP_004305293.1
8	GO:0001172	transcription, RNA-templated	Biological Process	1	FANhyb_rscf00003111.1.g00001.1
8	GO:0009127	purine nucleoside monophosphate biosynthetic process	Biological Process	2	FANhyb_icon00003290_a.1.g00001.1,XP_004291218.1
8	GO:0009130	pyrimidine nucleoside monophosphate biosynthetic process	Biological Process	1	XP_004307120.1
8	GO:0009156	ribonucleoside monophosphate biosynthetic process	Biological Process	3	FANhyb_icon00003290_a.1.g00001.1,XP_004291218.1,XP_004307120.1
8	GO:0009145	purine nucleoside triphosphate biosynthetic process	Biological Process	1	XP_004291218.1
8	GO:0009201	ribonucleoside triphosphate biosynthetic process	Biological Process	1	XP_004291218.1
8	GO:0000288	nuclear-transcribed mRNA catabolic process, deadenylation-dependent decay	Biological Process	1	XP_004296687.1
8	GO:0000289	nuclear-transcribed mRNA poly(A) tail shortening	Biological Process	1	XP_004296687.1
8	GO:0000291	nuclear-transcribed mRNA catabolic process, exonucleolytic	Biological Process	1	XP_004296687.1
8	GO:0006090	pyruvate metabolic process	Biological Process	3	XP_004290303.1,XP_004297699.1,XP_011458966.1
8	GO:0009694	jasmonic acid metabolic process	Biological Process	1	XP_004287395.1
8	GO:0006108	malate metabolic process	Biological Process	3	FANhyb_rscf00000177.1.g00009.1,XP_004287468.2,XP_004289711.1
8	GO:0033609	oxalate metabolic process	Biological Process	1	XP_004302315.1
8	GO:0006101	citrate metabolic process	Biological Process	2	XP_004289711.1,XP_004303182.1
8	GO:0000398	mRNA splicing, via spliceosome	Biological Process	3	FANhyb_rscf00000002.1.g00027.1,FANhyb_icon00000056_a.1.g00001.1,XP_004290803.1
8	GO:0000375	RNA splicing, via transesterification reactions	Biological Process	3	FANhyb_rscf00000002.1.g00027.1,FANhyb_icon00000056_a.1.g00001.1,XP_004290803.1
8	GO:0000478	endonucleolytic cleavage involved in rRNA processing	Biological Process	1	FANhyb_rscf00000658.1.g00007.1
8	GO:0030243	cellulose metabolic process	Biological Process	4	FANhyb_rscf00000060.1.g00019.1,FANhyb_rscf00000085.1.g00003.1,XP_004289981.1,XP_011460622.1
8	GO:0006542	glutamine biosynthetic process	Biological Process	1	FANhyb_rscf00006912.1.g00001.1
8	GO:0006546	glycine catabolic process	Biological Process	3	FANhyb_icon00005362_a.1.g00001.1,FANhyb_rscf00007251.1.g00001.1,FANhyb_rscf00003898.1.g00001.1
8	GO:0009167	purine ribonucleoside monophosphate metabolic process	Biological Process	5	XP_004290303.1,XP_004297699.1,FANhyb_icon00003290_a.1.g00001.1,XP_004291218.1,XP_011458966.1
8	GO:0009173	pyrimidine ribonucleoside monophosphate metabolic process	Biological Process	1	XP_004307120.1
8	GO:0009179	purine ribonucleoside diphosphate metabolic process	Biological Process	3	XP_004290303.1,XP_004297699.1,XP_011458966.1
8	GO:0009205	purine ribonucleoside triphosphate metabolic process	Biological Process	4	XP_004290303.1,XP_004297699.1,XP_004291218.1,XP_011458966.1
8	GO:0030641	regulation of cellular pH	Biological Process	1	FANhyb_rscf00000251.1.g00014.1
8	GO:0098662	inorganic cation transmembrane transport	Biological Process	2	FANhyb_rscf00000251.1.g00014.1,XP_004291218.1
8	GO:0015988	energy coupled proton transmembrane transport, against electrochemical gradient	Biological Process	1	FANhyb_rscf00000251.1.g00014.1
8	GO:0099132	ATP hydrolysis coupled cation transmembrane transport	Biological Process	1	FANhyb_rscf00000251.1.g00014.1
8	GO:0072489	methylammonium transmembrane transport	Biological Process	1	FANhyb_rscf00001104.1.g00003.1
8	GO:0015781	pyrimidine nucleotide-sugar transport	Biological Process	1	XP_004300063.1
8	GO:0036079	purine nucleotide-sugar transport	Biological Process	1	XP_004300063.1
8	GO:0055067	monovalent inorganic cation homeostasis	Biological Process	1	FANhyb_rscf00000251.1.g00014.1
8	GO:0000480	endonucleolytic cleavage in 5'-ETS of tricistronic rRNA transcript (SSU-rRNA, 5.8S rRNA, LSU-rRNA)	Biological Process	1	FANhyb_rscf00000658.1.g00007.1
9	GO:0006188	IMP biosynthetic process	Biological Process	1	FANhyb_icon00003290_a.1.g00001.1
9	GO:0006754	ATP biosynthetic process	Biological Process	1	XP_004291218.1
9	GO:0006222	UMP biosynthetic process	Biological Process	1	XP_004307120.1
9	GO:0030244	cellulose biosynthetic process	Biological Process	4	FANhyb_rscf00000060.1.g00019.1,FANhyb_rscf00000085.1.g00003.1,XP_004289981.1,XP_011460622.1
9	GO:0009168	purine ribonucleoside monophosphate biosynthetic process	Biological Process	2	FANhyb_icon00003290_a.1.g00001.1,XP_004291218.1
9	GO:0009174	pyrimidine ribonucleoside monophosphate biosynthetic process	Biological Process	1	XP_004307120.1
9	GO:0009206	purine ribonucleoside triphosphate biosynthetic process	Biological Process	1	XP_004291218.1
9	GO:0000377	RNA splicing, via transesterification reactions with bulged adenosine as nucleophile	Biological Process	3	FANhyb_rscf00000002.1.g00027.1,FANhyb_icon00000056_a.1.g00001.1,XP_004290803.1
9	GO:0000479	endonucleolytic cleavage of tricistronic rRNA transcript (SSU-rRNA, 5.8S rRNA, LSU-rRNA)	Biological Process	1	FANhyb_rscf00000658.1.g00007.1
9	GO:0019464	glycine decarboxylation via glycine cleavage system	Biological Process	2	FANhyb_icon00005362_a.1.g00001.1,FANhyb_rscf00007251.1.g00001.1
9	GO:0051453	regulation of intracellular pH	Biological Process	1	FANhyb_rscf00000251.1.g00014.1
9	GO:0015991	ATP hydrolysis coupled proton transport	Biological Process	1	FANhyb_rscf00000251.1.g00014.1
9	GO:0006885	regulation of pH	Biological Process	1	FANhyb_rscf00000251.1.g00014.1
10	GO:0006189	'de novo' IMP biosynthetic process	Biological Process	1	FANhyb_icon00003290_a.1.g00001.1
10	GO:0044205	'de novo' UMP biosynthetic process	Biological Process	1	XP_004307120.1

## Sheet: MF
Level	GO_ID	Term	Type	Seqs_Num	Sequences
1	GO:0003674	molecular_function	Molecular Function	338	FANhyb_icon18995685_o.1.g00001.1,XP_011461303.1,FANhyb_rscf00000003.1.g00023.1,FANhyb_rscf00000041.1.g00013.1,FANhyb_rscf00000251.1.g00014.1,FANhyb_rscf00000311.1.g00010.1,FANhyb_rscf00000335.1.g00013.1,FANhyb_rscf00000508.1.g00002.1,FANhyb_rscf00000697.1.g00007.1,FANhyb_rscf00000850.1.g00004.1,FANhyb_rscf00001010.1.g00003.1,FANhyb_rscf00002838.1.g00002.1,FANhyb_rscf00002990.1.g00002.1,FANhyb_rsc…
2	GO:0003824	catalytic activity	Molecular Function	247	FANhyb_icon18995685_o.1.g00001.1,XP_011461303.1,FANhyb_rscf00000464.1.g00001.1,XP_004298793.1,FANhyb_icon00003685_a.1.g00001.1,XP_004287395.1,XP_004307519.1,FANhyb_rscf00006771.1.g00001.1,XP_011467676.1,FANhyb_rscf00000257.1.g00003.1,XP_011458966.1,XP_004296687.1,XP_004308124.1,FANhyb_rscf00000658.1.g00007.1,FANhyb_rscf00003111.1.g00001.1,FANhyb_rscf00000135.1.g00004.1,XP_004297255.1,XP_004299600…
2	GO:0004871	signal transducer activity	Molecular Function	2	XP_011461303.1,XP_004290446.1
2	GO:0005198	structural molecule activity	Molecular Function	19	FANhyb_icon00042639_a.1.g00001.1,FANhyb_icon00043005_a.1.g00001.1,FANhyb_rscf00000023.1.g00009.1,FANhyb_rscf00000056.1.g00001.1,FANhyb_rscf00000565.1.g00004.1,FANhyb_rscf00000697.1.g00007.1,FANhyb_rscf00000898.1.g00005.1,FANhyb_rscf00001010.1.g00003.1,FANhyb_rscf00005319.1.g00001.1,FANhyb_rscf00005750.1.g00001.1,XP_004288509.1,XP_004298777.1,XP_004305372.2,XP_004308170.1,FANhyb_rscf00000195.1.g00…
2	GO:0005215	transporter activity	Molecular Function	12	FANhyb_icon00000415_a.1.g00001.1,XP_004301784.1,XP_004290697.1,XP_004292610.1,XP_004288330.1,FANhyb_rscf00000251.1.g00014.1,XP_004291218.1,FANhyb_rscf00001104.1.g00003.1,FANhyb_rscf00000863.1.g00003.1,XP_004291186.1,XP_004307619.1,XP_004299815.1
2	GO:0005488	binding	Molecular Function	170	FANhyb_rscf00000003.1.g00023.1,FANhyb_rscf00000041.1.g00013.1,FANhyb_rscf00000251.1.g00014.1,FANhyb_rscf00000311.1.g00010.1,FANhyb_rscf00000335.1.g00013.1,FANhyb_rscf00000508.1.g00002.1,FANhyb_rscf00000697.1.g00007.1,FANhyb_rscf00000850.1.g00004.1,FANhyb_rscf00001010.1.g00003.1,FANhyb_rscf00002838.1.g00002.1,FANhyb_rscf00002990.1.g00002.1,FANhyb_rscf00004899.1.g00001.1,FANhyb_rscf00006014.1.g0000…
2	GO:0060089	molecular transducer activity	Molecular Function	2	XP_011461303.1,XP_004290446.1
2	GO:0098772	molecular function regulator	Molecular Function	2	FANhyb_icon00031506_a.1.g00001.1,XP_011466072.1
2	GO:0140104	molecular carrier activity	Molecular Function	1	FANhyb_icon00000415_a.1.g00001.1
2	GO:0140110	transcription regulator activity	Molecular Function	2	XP_004287423.1,XP_004288144.1
3	GO:0016491	oxidoreductase activity	Molecular Function	68	FANhyb_icon18995685_o.1.g00001.1,XP_004287395.1,XP_004307519.1,XP_004308124.1,FANhyb_rscf00000135.1.g00004.1,XP_004297255.1,FANhyb_icon00023192_a.1.g00001.1,XP_011468213.1,XP_004303397.2,XP_004287805.1,FANhyb_rscf00000268.1.g00005.1,FANhyb_rscf00000177.1.g00009.1,XP_004287468.2,XP_004287197.1,FANhyb_icon00004976_a.1.g00001.1,FANhyb_rscf00000311.1.g00010.1,FANhyb_rscf00001679.1.g00002.1,FANhyb_rsc…
3	GO:0009975	cyclase activity	Molecular Function	1	FANhyb_rscf00000658.1.g00007.1
3	GO:0016740	transferase activity	Molecular Function	89	XP_011461303.1,FANhyb_icon00003685_a.1.g00001.1,FANhyb_rscf00006771.1.g00001.1,XP_011467676.1,FANhyb_rscf00000257.1.g00003.1,XP_011458966.1,XP_004296687.1,FANhyb_rscf00003111.1.g00001.1,XP_004297568.1,FANhyb_rscf00001548.1.g00003.1,FANhyb_rscf00003898.1.g00001.1,XP_004307519.1,FANhyb_rscf00000381.1.g00009.1,FANhyb_rscf00000980.1.g00003.1,XP_004290762.1,XP_004300630.1,FANhyb_rscf00003174.1.g00001.…
3	GO:0016787	hydrolase activity	Molecular Function	52	FANhyb_rscf00000464.1.g00001.1,XP_004298793.1,FANhyb_rscf00000850.1.g00004.1,XP_004301784.1,FANhyb_icon18304963_o.1.g00001.1,XP_004306935.1,XP_004290128.1,XP_004304228.1,FANhyb_rscf00000033.1.g00024.1,FANhyb_rscf00001169.1.g00004.1,XP_004296446.1,FANhyb_rscf00007191.1.g00001.1,XP_004291984.1,FANhyb_rscf00000042.1.g00004.1,FANhyb_rscf00007470.1.g00001.1,FANhyb_rscf00000658.1.g00007.1,FANhyb_rscf00…
3	GO:0016829	lyase activity	Molecular Function	17	XP_004287395.1,XP_004290303.1,XP_004307120.1,XP_004302532.1,FANhyb_icon00031506_a.1.g00001.1,XP_011466072.1,XP_004303182.1,FANhyb_rscf00000078.1.g00004.1,XP_004293926.1,XP_011461810.1,XP_004301948.1,FANhyb_rscf00000079.1.g00001.1,XP_004307376.1,XP_004302315.1,XP_011469795.1,FANhyb_icon00031022_a.1.g00001.1,XP_004303137.1
3	GO:0016853	isomerase activity	Molecular Function	6	FANhyb_icon00000880_a.1.g00001.1,XP_004307451.1,XP_004304161.1,FANhyb_icon00035466_a.1.g00001.1,FANhyb_rscf00000263.1.g00004.1,XP_004309482.1
3	GO:0016874	ligase activity	Molecular Function	7	FANhyb_rscf00000658.1.g00007.1,XP_004299600.1,FANhyb_rscf00006912.1.g00001.1,FANhyb_icon00003290_a.1.g00001.1,XP_004303212.1,XP_004309949.1,XP_011469037.1
3	GO:0140096	catalytic activity, acting on a protein	Molecular Function	23	XP_011461303.1,XP_004290128.1,XP_004304228.1,FANhyb_rscf00000033.1.g00024.1,FANhyb_rscf00001169.1.g00004.1,XP_004296446.1,FANhyb_rscf00007191.1.g00001.1,XP_004291984.1,FANhyb_rscf00000042.1.g00004.1,FANhyb_rscf00007470.1.g00001.1,FANhyb_icon00005872_a.1.g00001.1,FANhyb_rscf00000003.1.g00023.1,XP_011464973.1,FANhyb_rscf00002637.1.g00001.1,XP_011463692.1,XP_011460327.1,XP_004290446.1,FANhyb_rscf000…
3	GO:0140098	catalytic activity, acting on RNA	Molecular Function	7	XP_004296687.1,FANhyb_rscf00000658.1.g00007.1,FANhyb_rscf00003111.1.g00001.1,FANhyb_rscf00000850.1.g00004.1,FANhyb_rscf00004899.1.g00001.1,XP_004305293.1,FANhyb_rscf00000372.1.g00009.1
3	GO:0038023	signaling receptor activity	Molecular Function	2	XP_011461303.1,XP_004290446.1
3	GO:0003735	structural constituent of ribosome	Molecular Function	17	FANhyb_icon00042639_a.1.g00001.1,FANhyb_icon00043005_a.1.g00001.1,FANhyb_rscf00000023.1.g00009.1,FANhyb_rscf00000056.1.g00001.1,FANhyb_rscf00000565.1.g00004.1,FANhyb_rscf00000697.1.g00007.1,FANhyb_rscf00000898.1.g00005.1,FANhyb_rscf00001010.1.g00003.1,FANhyb_rscf00005319.1.g00001.1,FANhyb_rscf00005750.1.g00001.1,XP_004288509.1,XP_004298777.1,XP_004305372.2,XP_004308170.1,FANhyb_rscf00000195.1.g00…
3	GO:0005200	structural constituent of cytoskeleton	Molecular Function	1	XP_004298793.1
3	GO:0005344	oxygen carrier activity	Molecular Function	1	FANhyb_icon00000415_a.1.g00001.1
3	GO:0022857	transmembrane transporter activity	Molecular Function	8	XP_004301784.1,XP_004288330.1,FANhyb_rscf00000251.1.g00014.1,XP_004291218.1,FANhyb_rscf00001104.1.g00003.1,FANhyb_rscf00000863.1.g00003.1,XP_004290697.1,XP_004292610.1
3	GO:0022892	substrate-specific transporter activity	Molecular Function	5	XP_004288330.1,FANhyb_rscf00000251.1.g00014.1,XP_004291218.1,FANhyb_rscf00001104.1.g00003.1,FANhyb_rscf00000863.1.g00003.1
3	GO:0005515	protein binding	Molecular Function	24	FANhyb_rscf00000302.1.g00007.1,XP_011469921.1,FANhyb_icon00054238_a.1.g00001.1,XP_004290829.1,XP_011457401.1,XP_004307899.1,XP_004287395.1,FANhyb_rscf00006771.1.g00001.1,XP_011460327.1,XP_004299712.1,XP_004296687.1,FANhyb_rscf00000177.1.g00009.1,XP_004306542.1,FANhyb_rscf00000173.1.g00014.1,FANhyb_rscf00000294.1.g00011.1,FANhyb_rscf00000295.1.g00005.1,FANhyb_rscf00000686.1.g00005.1,FANhyb_rscf000…
3	GO:0003682	chromatin binding	Molecular Function	4	FANhyb_rscf00000173.1.g00014.1,XP_004287213.1,FANhyb_rscf00000295.1.g00005.1,XP_011457729.1
3	GO:0030246	carbohydrate binding	Molecular Function	2	XP_004309467.1,XP_004291436.1
3	GO:0008289	lipid binding	Molecular Function	2	XP_004293268.1,FANhyb_icon00009089_a.1.g00001.1
3	GO:0019825	oxygen binding	Molecular Function	1	FANhyb_icon00000415_a.1.g00001.1
3	GO:0036094	small molecule binding	Molecular Function	66	FANhyb_rscf00000003.1.g00023.1,FANhyb_rscf00000041.1.g00013.1,FANhyb_rscf00000251.1.g00014.1,FANhyb_rscf00000311.1.g00010.1,FANhyb_rscf00000335.1.g00013.1,FANhyb_rscf00000508.1.g00002.1,FANhyb_rscf00000697.1.g00007.1,FANhyb_rscf00000850.1.g00004.1,FANhyb_rscf00001010.1.g00003.1,FANhyb_rscf00002838.1.g00002.1,FANhyb_rscf00002990.1.g00002.1,FANhyb_rscf00004899.1.g00001.1,FANhyb_rscf00006014.1.g0000…
3	GO:0043167	ion binding	Molecular Function	85	FANhyb_icon00034554_a.1.g00001.1,FANhyb_rscf00000251.1.g00014.1,XP_004293926.1,XP_004297699.1,XP_004302532.1,FANhyb_icon00001981_a.1.g00001.1,XP_004302545.1,FANhyb_icon00000415_a.1.g00001.1,FANhyb_icon00031506_a.1.g00001.1,FANhyb_rscf00000085.1.g00003.1,FANhyb_rscf00000301.1.g00011.1,FANhyb_rscf00001046.1.g00002.1,FANhyb_rscf00002955.1.g00001.1,XP_004287468.2,XP_004287841.1,XP_004289981.1,XP_0042…
3	GO:0044877	macromolecular complex binding	Molecular Function	2	FANhyb_rscf00000173.1.g00014.1,XP_004287213.1
3	GO:0048037	cofactor binding	Molecular Function	21	FANhyb_icon00001339_a.1.g00001.1,FANhyb_rscf00000086.1.g00005.1,XP_004294313.1,XP_004287627.1,FANhyb_rscf00003174.1.g00001.1,FANhyb_rscf00006771.1.g00001.1,XP_004296982.1,XP_011467676.1,XP_011468925.1,FANhyb_icon00034554_a.1.g00001.1,XP_004293926.1,XP_004302532.1,FANhyb_rscf00003845.1.g00001.1,FANhyb_rscf00000268.1.g00005.1,XP_004304578.1,FANhyb_rscf00000311.1.g00010.1,FANhyb_rscf00000264.1.g0001…
3	GO:0051540	metal cluster binding	Molecular Function	1	FANhyb_rscf00000086.1.g00005.1
3	GO:0097159	organic cyclic compound binding	Molecular Function	112	FANhyb_rscf00000003.1.g00023.1,FANhyb_rscf00000041.1.g00013.1,FANhyb_rscf00000251.1.g00014.1,FANhyb_rscf00000311.1.g00010.1,FANhyb_rscf00000335.1.g00013.1,FANhyb_rscf00000508.1.g00002.1,FANhyb_rscf00000697.1.g00007.1,FANhyb_rscf00000850.1.g00004.1,FANhyb_rscf00001010.1.g00003.1,FANhyb_rscf00002838.1.g00002.1,FANhyb_rscf00002990.1.g00002.1,FANhyb_rscf00004899.1.g00001.1,FANhyb_rscf00006014.1.g0000…
3	GO:0097367	carbohydrate derivative binding	Molecular Function	27	FANhyb_rscf00000177.1.g00009.1,FANhyb_rscf00000294.1.g00009.1,FANhyb_rscf00000301.1.g00011.1,FANhyb_rscf00000482.1.g00001.1,FANhyb_rscf00000863.1.g00003.1,FANhyb_rscf00002955.1.g00001.1,FANhyb_rscf00006912.1.g00001.1,XP_004290446.1,XP_004291218.1,XP_004297568.1,XP_004299600.1,XP_004301784.1,XP_004302545.1,XP_004303908.1,XP_004304467.1,XP_011458966.1,XP_011461303.1,XP_011466231.1,FANhyb_rscf000000…
3	GO:1901363	heterocyclic compound binding	Molecular Function	112	FANhyb_rscf00000003.1.g00023.1,FANhyb_rscf00000041.1.g00013.1,FANhyb_rscf00000251.1.g00014.1,FANhyb_rscf00000311.1.g00010.1,FANhyb_rscf00000335.1.g00013.1,FANhyb_rscf00000508.1.g00002.1,FANhyb_rscf00000697.1.g00007.1,FANhyb_rscf00000850.1.g00004.1,FANhyb_rscf00001010.1.g00003.1,FANhyb_rscf00002838.1.g00002.1,FANhyb_rscf00002990.1.g00002.1,FANhyb_rscf00004899.1.g00001.1,FANhyb_rscf00006014.1.g0000…
3	GO:1901681	sulfur compound binding	Molecular Function	3	FANhyb_icon00034554_a.1.g00001.1,XP_004293926.1,XP_004302532.1
3	GO:0004872	receptor activity	Molecular Function	2	XP_011461303.1,XP_004290446.1
3	GO:0030234	enzyme regulator activity	Molecular Function	2	FANhyb_icon00031506_a.1.g00001.1,XP_011466072.1
3	GO:0000988	transcription factor activity, protein binding	Molecular Function	1	XP_004288144.1
3	GO:0003700	DNA binding transcription factor activity	Molecular Function	1	XP_004287423.1
4	GO:0009055	electron transfer activity	Molecular Function	3	XP_004287805.1,YP_004286132.1,FANhyb_icon18995685_o.1.g00001.1
4	GO:0004497	monooxygenase activity	Molecular Function	9	FANhyb_rscf00003845.1.g00001.1,XP_004303698.1,XP_004307039.1,FANhyb_rscf00000282.1.g00006.1,XP_004294725.1,FANhyb_icon00004976_a.1.g00001.1,FANhyb_rscf00000311.1.g00010.1,FANhyb_rscf00001679.1.g00002.1,FANhyb_rscf00007124.1.g00001.1
4	GO:0016651	oxidoreductase activity, acting on NAD(P)H	Molecular Function	1	FANhyb_rscf00000624.1.g00008.1
4	GO:0016229	steroid dehydrogenase activity	Molecular Function	1	XP_004307519.1
4	GO:0016614	oxidoreductase activity, acting on CH-OH group of donors	Molecular Function	8	XP_004287395.1,XP_004308124.1,FANhyb_rscf00000135.1.g00004.1,XP_004297255.1,FANhyb_rscf00000268.1.g00005.1,FANhyb_rscf00000177.1.g00009.1,XP_004287468.2,XP_004289711.1
4	GO:0016903	oxidoreductase activity, acting on the aldehyde or oxo group of donors	Molecular Function	6	FANhyb_icon00023192_a.1.g00001.1,XP_011468213.1,FANhyb_icon00000299_a.1.g00001.1,FANhyb_rscf00000172.1.g00007.1,XP_004304578.1,XP_004291620.1
4	GO:0016627	oxidoreductase activity, acting on the CH-CH group of donors	Molecular Function	2	XP_004307519.1,XP_004302671.1
4	GO:0016638	oxidoreductase activity, acting on the CH-NH2 group of donors	Molecular Function	2	FANhyb_rscf00000086.1.g00005.1,FANhyb_rscf00001394.1.g00002.1
4	GO:0016645	oxidoreductase activity, acting on the CH-NH group of donors	Molecular Function	1	XP_004287197.1
4	GO:0016667	oxidoreductase activity, acting on a sulfur group of donors	Molecular Function	1	XP_004304201.1
4	GO:0016679	oxidoreductase activity, acting on diphenols and related substances as donors	Molecular Function	2	XP_004303397.2,XP_004302643.1
4	GO:0016705	oxidoreductase activity, acting on paired donors, with incorporation or reduction of molecular oxygen	Molecular Function	10	FANhyb_rscf00003845.1.g00001.1,XP_004303698.1,XP_004307039.1,FANhyb_rscf00000282.1.g00006.1,XP_004294725.1,FANhyb_rscf00004120.1.g00003.1,XP_004290837.1,FANhyb_icon00004976_a.1.g00001.1,FANhyb_rscf00001679.1.g00002.1,FANhyb_rscf00007124.1.g00001.1
4	GO:0016730	oxidoreductase activity, acting on iron-sulfur proteins as donors	Molecular Function	1	XP_004287805.1
4	GO:0051213	dioxygenase activity	Molecular Function	5	XP_004290837.1,FANhyb_rscf00001750.1.g00001.1,XP_004302419.1,XP_004302420.1,XP_004306503.1
4	GO:0003963	RNA-3'-phosphate cyclase activity	Molecular Function	1	FANhyb_rscf00000658.1.g00007.1
4	GO:0016741	transferase activity, transferring one-carbon groups	Molecular Function	7	FANhyb_rscf00000257.1.g00003.1,FANhyb_rscf00003898.1.g00001.1,FANhyb_rscf00003174.1.g00001.1,XP_004296982.1,XP_011468925.1,XP_004290595.1,XP_004307899.1
4	GO:0016746	transferase activity, transferring acyl groups	Molecular Function	13	FANhyb_icon00003685_a.1.g00001.1,XP_004307519.1,XP_004306542.1,XP_004307653.1,FANhyb_rscf00000033.1.g00024.1,XP_004290230.1,XP_004297519.1,XP_004299741.1,XP_011467012.1,FANhyb_rscf00000999.1.g00003.1,FANhyb_rscf00000251.1.g00007.1,FANhyb_rscf00000352.1.g00009.1,XP_004306775.1
4	GO:0016757	transferase activity, transferring glycosyl groups	Molecular Function	20	XP_004307120.1,FANhyb_rscf00003449.1.g00001.1,XP_004298337.1,XP_011461452.1,XP_011468987.1,FANhyb_rscf00000060.1.g00019.1,FANhyb_rscf00000085.1.g00003.1,XP_004289981.1,XP_011460622.1,FANhyb_rscf00001263.1.g00002.1,FANhyb_icon00042521_a.1.g00001.1,FANhyb_icon18346655_o.1.g00001.1,XP_004294339.1,FANhyb_rscf00006252.1.g00001.1,XP_004288005.1,XP_004299648.1,XP_004304240.1,XP_011467955.1,FANhyb_icon00…
4	GO:0016765	transferase activity, transferring alkyl or aryl (other than methyl) groups	Molecular Function	8	FANhyb_rscf00000381.1.g00009.1,FANhyb_rscf00000980.1.g00003.1,XP_004290762.1,XP_004300630.1,FANhyb_rscf00000301.1.g00011.1,FANhyb_rscf00002955.1.g00001.1,XP_004304467.1,XP_011466231.1
4	GO:0016769	transferase activity, transferring nitrogenous groups	Molecular Function	3	FANhyb_rscf00006771.1.g00001.1,XP_011467676.1,FANhyb_rscf00003898.1.g00001.1
4	GO:0016772	transferase activity, transferring phosphorus-containing groups	Molecular Function	29	XP_011461303.1,XP_011458966.1,XP_004296687.1,FANhyb_rscf00003111.1.g00001.1,XP_004297568.1,FANhyb_rscf00001548.1.g00003.1,FANhyb_icon00005872_a.1.g00001.1,FANhyb_rscf00000003.1.g00023.1,XP_011464973.1,FANhyb_rscf00002637.1.g00001.1,XP_011463692.1,XP_011460327.1,XP_004290446.1,FANhyb_rscf00000032.1.g00006.1,FANhyb_rscf00000115.1.g00007.1,FANhyb_rscf00000158.1.g00011.1,XP_004302545.1,XP_004297699.1…
4	GO:0008233	peptidase activity	Molecular Function	10	XP_004290128.1,XP_004304228.1,FANhyb_rscf00000033.1.g00024.1,FANhyb_rscf00001169.1.g00004.1,XP_004296446.1,FANhyb_rscf00007191.1.g00001.1,XP_004291984.1,XP_004299230.1,FANhyb_rscf00000042.1.g00004.1,FANhyb_rscf00007470.1.g00001.1
4	GO:0016788	hydrolase activity, acting on ester bonds	Molecular Function	14	FANhyb_rscf00000658.1.g00007.1,FANhyb_icon00003685_a.1.g00001.1,XP_004303039.1,FANhyb_rscf00001561.1.g00001.1,XP_011459096.1,FANhyb_rscf00000372.1.g00009.1,FANhyb_rscf00000176.1.g00010.1,XP_004302676.1,XP_004292013.1,FANhyb_rscf00000620.1.g00007.1,FANhyb_rscf00002018.1.g00001.1,XP_004296391.1,XP_004302115.1,XP_011466322.1
4	GO:0016798	hydrolase activity, acting on glycosyl bonds	Molecular Function	7	FANhyb_rscf00000491.1.g00003.1,FANhyb_rscf00001263.1.g00002.1,XP_004309480.1,XP_004299546.1,FANhyb_rscf00002783.1.g00001.1,FANhyb_rscf00000095.1.g00022.1,XP_004297549.1
4	GO:0016801	hydrolase activity, acting on ether bonds	Molecular Function	1	FANhyb_icon18304963_o.1.g00001.1
4	GO:0016810	hydrolase activity, acting on carbon-nitrogen (but not peptide) bonds	Molecular Function	2	XP_004306935.1,XP_004294029.1
4	GO:0016817	hydrolase activity, acting on acid anhydrides	Molecular Function	9	FANhyb_rscf00000464.1.g00001.1,XP_004298793.1,FANhyb_rscf00000850.1.g00004.1,XP_004301784.1,FANhyb_rscf00000294.1.g00009.1,FANhyb_rscf00000251.1.g00014.1,XP_004291218.1,FANhyb_rscf00000863.1.g00003.1,FANhyb_icon19101065_o.1.g00001.1
4	GO:0017171	serine hydrolase activity	Molecular Function	3	FANhyb_rscf00000033.1.g00024.1,FANhyb_rscf00001169.1.g00004.1,XP_004296446.1
4	GO:0016830	carbon-carbon lyase activity	Molecular Function	10	XP_004290303.1,XP_004307120.1,XP_004302532.1,FANhyb_icon00031506_a.1.g00001.1,XP_011466072.1,XP_004303182.1,FANhyb_rscf00000078.1.g00004.1,XP_004293926.1,XP_004302315.1,XP_011469795.1
4	GO:0016835	carbon-oxygen lyase activity	Molecular Function	1	XP_004287395.1
4	GO:0016840	carbon-nitrogen lyase activity	Molecular Function	4	XP_011461810.1,XP_004301948.1,FANhyb_rscf00000079.1.g00001.1,XP_004307376.1
4	GO:0016866	intramolecular transferase activity	Molecular Function	1	XP_004304161.1
4	GO:0016872	intramolecular lyase activity	Molecular Function	2	FANhyb_icon00000880_a.1.g00001.1,XP_004307451.1
4	GO:0016877	ligase activity, forming carbon-sulfur bonds	Molecular Function	1	XP_004303212.1
4	GO:0016879	ligase activity, forming carbon-nitrogen bonds	Molecular Function	3	XP_004299600.1,FANhyb_rscf00006912.1.g00001.1,FANhyb_icon00003290_a.1.g00001.1
4	GO:0016885	ligase activity, forming carbon-carbon bonds	Molecular Function	1	XP_004299600.1
4	GO:0016886	ligase activity, forming phosphoric ester bonds	Molecular Function	1	FANhyb_rscf00000658.1.g00007.1
4	GO:0004672	protein kinase activity	Molecular Function	12	XP_011461303.1,XP_011460327.1,XP_004290446.1,FANhyb_rscf00000032.1.g00006.1,FANhyb_rscf00000115.1.g00007.1,FANhyb_rscf00000158.1.g00011.1,XP_004302545.1,FANhyb_icon00005872_a.1.g00001.1,FANhyb_rscf00000003.1.g00023.1,XP_011464973.1,FANhyb_rscf00002637.1.g00001.1,XP_011463692.1
4	GO:0004721	phosphoprotein phosphatase activity	Molecular Function	1	XP_004303039.1
4	GO:0003724	RNA helicase activity	Molecular Function	1	FANhyb_rscf00000850.1.g00004.1
4	GO:0004540	ribonuclease activity	Molecular Function	2	FANhyb_rscf00000658.1.g00007.1,FANhyb_rscf00000372.1.g00009.1
4	GO:0097747	RNA polymerase activity	Molecular Function	2	XP_004296687.1,FANhyb_rscf00003111.1.g00001.1
4	GO:0140101	catalytic activity, acting on a tRNA	Molecular Function	2	FANhyb_rscf00004899.1.g00001.1,XP_004305293.1
4	GO:0000155	phosphorelay sensor kinase activity	Molecular Function	1	XP_011461303.1
4	GO:0004888	transmembrane signaling receptor activity	Molecular Function	1	XP_004290446.1
4	GO:0015604	organic phosphonate transmembrane transporter activity	Molecular Function	1	FANhyb_rscf00000863.1.g00003.1
4	GO:0015605	organophosphate ester transmembrane transporter activity	Molecular Function	1	FANhyb_rscf00000863.1.g00003.1
4	GO:0022803	passive transmembrane transporter activity	Molecular Function	1	FANhyb_rscf00001104.1.g00003.1
4	GO:0022804	active transmembrane transporter activity	Molecular Function	5	XP_004301784.1,XP_004288330.1,FANhyb_rscf00000251.1.g00014.1,XP_004291218.1,FANhyb_rscf00000863.1.g00003.1
4	GO:0022891	substrate-specific transmembrane transporter activity	Molecular Function	5	XP_004288330.1,FANhyb_rscf00000251.1.g00014.1,XP_004291218.1,FANhyb_rscf00001104.1.g00003.1,FANhyb_rscf00000863.1.g00003.1
4	GO:0042393	histone binding	Molecular Function	2	FANhyb_rscf00000302.1.g00007.1,XP_011469921.1
4	GO:0005516	calmodulin binding	Molecular Function	1	XP_011457401.1
4	GO:0046983	protein dimerization activity	Molecular Function	13	FANhyb_rscf00000177.1.g00009.1,XP_004306542.1,FANhyb_rscf00000173.1.g00014.1,FANhyb_rscf00000294.1.g00011.1,FANhyb_rscf00000295.1.g00005.1,FANhyb_rscf00000686.1.g00005.1,FANhyb_rscf00006857.1.g00001.1,XP_004287213.1,XP_004287377.1,XP_004302471.1,XP_011461273.1,XP_004305679.1,XP_004307899.1
4	GO:0008092	cytoskeletal protein binding	Molecular Function	3	FANhyb_icon00054238_a.1.g00001.1,XP_004290829.1,XP_004287395.1
4	GO:0042802	identical protein binding	Molecular Function	3	FANhyb_rscf00000177.1.g00009.1,XP_004306542.1,FANhyb_rscf00006771.1.g00001.1
4	GO:0019899	enzyme binding	Molecular Function	1	XP_011460327.1
4	GO:0019904	protein domain specific binding	Molecular Function	1	XP_004299712.1
4	GO:0031369	translation initiation factor binding	Molecular Function	1	XP_004296687.1
4	GO:0031490	chromatin DNA binding	Molecular Function	2	FANhyb_rscf00000173.1.g00014.1,XP_004287213.1
4	GO:0031491	nucleosome binding	Molecular Function	2	FANhyb_rscf00000173.1.g00014.1,XP_004287213.1
4	GO:0000166	nucleotide binding	Molecular Function	58	FANhyb_rscf00000177.1.g00009.1,FANhyb_rscf00000294.1.g00009.1,FANhyb_rscf00000301.1.g00011.1,FANhyb_rscf00000482.1.g00001.1,FANhyb_rscf00000863.1.g00003.1,FANhyb_rscf00002955.1.g00001.1,FANhyb_rscf00006912.1.g00001.1,XP_004290446.1,XP_004291218.1,XP_004297568.1,XP_004299600.1,XP_004301784.1,XP_004302545.1,XP_004303908.1,XP_004304467.1,XP_011458966.1,XP_011461303.1,XP_011466231.1,FANhyb_rscf000000…
4	GO:0001882	nucleoside binding	Molecular Function	2	FANhyb_rscf00000464.1.g00001.1,XP_004298793.1
4	GO:0019842	vitamin binding	Molecular Function	8	FANhyb_rscf00003174.1.g00001.1,FANhyb_rscf00006771.1.g00001.1,XP_004296982.1,XP_011467676.1,XP_011468925.1,FANhyb_icon00034554_a.1.g00001.1,XP_004293926.1,XP_004302532.1
4	GO:0043168	anion binding	Molecular Function	36	FANhyb_rscf00000177.1.g00009.1,FANhyb_rscf00000294.1.g00009.1,FANhyb_rscf00000301.1.g00011.1,FANhyb_rscf00000482.1.g00001.1,FANhyb_rscf00000863.1.g00003.1,FANhyb_rscf00002955.1.g00001.1,FANhyb_rscf00006912.1.g00001.1,XP_004290446.1,XP_004291218.1,XP_004297568.1,XP_004299600.1,XP_004301784.1,XP_004302545.1,XP_004303908.1,XP_004304467.1,XP_011458966.1,XP_011461303.1,XP_011466231.1,FANhyb_rscf000000…
4	GO:0043169	cation binding	Molecular Function	60	FANhyb_icon00034554_a.1.g00001.1,FANhyb_rscf00000251.1.g00014.1,XP_004293926.1,XP_004297699.1,XP_004302532.1,FANhyb_icon00001981_a.1.g00001.1,XP_004302545.1,FANhyb_icon00000415_a.1.g00001.1,FANhyb_icon00031506_a.1.g00001.1,FANhyb_rscf00000085.1.g00003.1,FANhyb_rscf00000301.1.g00011.1,FANhyb_rscf00001046.1.g00002.1,FANhyb_rscf00002955.1.g00001.1,XP_004287468.2,XP_004287841.1,XP_004289981.1,XP_0042…
4	GO:0010181	FMN binding	Molecular Function	4	FANhyb_icon00001339_a.1.g00001.1,FANhyb_rscf00000086.1.g00005.1,XP_004294313.1,XP_004287627.1
4	GO:0030170	pyridoxal phosphate binding	Molecular Function	5	FANhyb_rscf00003174.1.g00001.1,FANhyb_rscf00006771.1.g00001.1,XP_004296982.1,XP_011467676.1,XP_011468925.1
4	GO:0050662	coenzyme binding	Molecular Function	13	FANhyb_icon00034554_a.1.g00001.1,XP_004293926.1,XP_004302532.1,FANhyb_rscf00000086.1.g00005.1,FANhyb_rscf00003845.1.g00001.1,FANhyb_rscf00000268.1.g00005.1,XP_004304578.1,FANhyb_rscf00000135.1.g00004.1,FANhyb_rscf00000177.1.g00009.1,XP_004287468.2,XP_004297255.1,FANhyb_rscf00000311.1.g00010.1,FANhyb_rscf00000264.1.g00012.1
4	GO:0051536	iron-sulfur cluster binding	Molecular Function	1	FANhyb_rscf00000086.1.g00005.1
4	GO:0003676	nucleic acid binding	Molecular Function	40	FANhyb_rscf00000294.1.g00011.1,FANhyb_rscf00000295.1.g00005.1,FANhyb_rscf00000395.1.g00012.1,FANhyb_rscf00000686.1.g00005.1,FANhyb_rscf00002242.1.g00001.1,FANhyb_rscf00006857.1.g00001.1,XP_004287377.1,XP_004302471.1,XP_011461273.1,XP_011469062.1,FANhyb_icon00000409_a.1.g00001.1,FANhyb_rscf00000796.1.g00005.1,FANhyb_rscf00001406.1.g00005.1,XP_004288144.1,XP_004293522.1,XP_004302915.1,XP_004296687.…
4	GO:0030976	thiamine pyrophosphate binding	Molecular Function	3	FANhyb_icon00034554_a.1.g00001.1,XP_004293926.1,XP_004302532.1
4	GO:0046906	tetrapyrrole binding	Molecular Function	7	FANhyb_icon00000415_a.1.g00001.1,FANhyb_icon00004976_a.1.g00001.1,FANhyb_rscf00000282.1.g00006.1,FANhyb_rscf00001679.1.g00002.1,FANhyb_rscf00007124.1.g00001.1,XP_004294725.1,YP_004286132.1
4	GO:0070279	vitamin B6 binding	Molecular Function	5	FANhyb_rscf00003174.1.g00001.1,FANhyb_rscf00006771.1.g00001.1,XP_004296982.1,XP_011467676.1,XP_011468925.1
4	GO:1901265	nucleoside phosphate binding	Molecular Function	58	FANhyb_rscf00000003.1.g00023.1,FANhyb_rscf00000041.1.g00013.1,FANhyb_rscf00000251.1.g00014.1,FANhyb_rscf00000311.1.g00010.1,FANhyb_rscf00000335.1.g00013.1,FANhyb_rscf00000508.1.g00002.1,FANhyb_rscf00000697.1.g00007.1,FANhyb_rscf00000850.1.g00004.1,FANhyb_rscf00001010.1.g00003.1,FANhyb_rscf00002838.1.g00002.1,FANhyb_rscf00002990.1.g00002.1,FANhyb_rscf00004899.1.g00001.1,FANhyb_rscf00006014.1.g0000…
4	GO:0032553	ribonucleotide binding	Molecular Function	27	FANhyb_rscf00000177.1.g00009.1,FANhyb_rscf00000294.1.g00009.1,FANhyb_rscf00000301.1.g00011.1,FANhyb_rscf00000482.1.g00001.1,FANhyb_rscf00000863.1.g00003.1,FANhyb_rscf00002955.1.g00001.1,FANhyb_rscf00006912.1.g00001.1,XP_004290446.1,XP_004291218.1,XP_004297568.1,XP_004299600.1,XP_004301784.1,XP_004302545.1,XP_004303908.1,XP_004304467.1,XP_011458966.1,XP_011461303.1,XP_011466231.1,FANhyb_rscf000000…
4	GO:0099600	transmembrane receptor activity	Molecular Function	1	XP_004290446.1
4	GO:0004857	enzyme inhibitor activity	Molecular Function	2	FANhyb_icon00031506_a.1.g00001.1,XP_011466072.1
4	GO:0000989	transcription factor activity, transcription factor binding	Molecular Function	1	XP_004288144.1
5	GO:0045156	electron transporter, transferring electrons within the cyclic electron transport pathway of photosynthesis activity	Molecular Function	1	XP_004287805.1
5	GO:0045157	electron transporter, transferring electrons within the noncyclic electron transport pathway of photosynthesis activity	Molecular Function	1	XP_004287805.1
5	GO:0045158	electron transporter, transferring electrons within cytochrome b6/f complex of photosystem II activity	Molecular Function	1	YP_004286132.1
5	GO:0016709	oxidoreductase activity, acting on paired donors, with incorporation or reduction of molecular oxygen, NAD(P)H as one donor, and incorporation of one atom of oxygen	Molecular Function	5	FANhyb_rscf00003845.1.g00001.1,FANhyb_rscf00000282.1.g00006.1,XP_004294725.1,XP_004303698.1,XP_004307039.1
5	GO:0052722	fatty acid in-chain hydroxylase activity	Molecular Function	1	XP_004307039.1
5	GO:0050664	oxidoreductase activity, acting on NAD(P)H, oxygen as acceptor	Molecular Function	1	FANhyb_rscf00000624.1.g00008.1
5	GO:0033765	steroid dehydrogenase activity, acting on the CH-CH group of donors	Molecular Function	1	XP_004307519.1
5	GO:0016615	malate dehydrogenase activity	Molecular Function	3	FANhyb_rscf00000177.1.g00009.1,XP_004287468.2,XP_004289711.1
5	GO:0016616	oxidoreductase activity, acting on the CH-OH group of donors, NAD or NADP as acceptor	Molecular Function	8	XP_004287395.1,XP_004308124.1,FANhyb_rscf00000135.1.g00004.1,XP_004297255.1,FANhyb_rscf00000268.1.g00005.1,FANhyb_rscf00000177.1.g00009.1,XP_004287468.2,XP_004289711.1
5	GO:0016620	oxidoreductase activity, acting on the aldehyde or oxo group of donors, NAD or NADP as acceptor	Molecular Function	6	FANhyb_icon00023192_a.1.g00001.1,XP_011468213.1,FANhyb_icon00000299_a.1.g00001.1,XP_004291620.1,FANhyb_rscf00000172.1.g00007.1,XP_004304578.1
5	GO:0016628	oxidoreductase activity, acting on the CH-CH group of donors, NAD or NADP as acceptor	Molecular Function	1	XP_004307519.1
5	GO:0015930	glutamate synthase activity	Molecular Function	1	FANhyb_rscf00000086.1.g00005.1
5	GO:0016639	oxidoreductase activity, acting on the CH-NH2 group of donors, NAD or NADP as acceptor	Molecular Function	2	FANhyb_rscf00000086.1.g00005.1,FANhyb_rscf00001394.1.g00002.1
5	GO:0016646	oxidoreductase activity, acting on the CH-NH group of donors, NAD or NADP as acceptor	Molecular Function	1	XP_004287197.1
5	GO:0015036	disulfide oxidoreductase activity	Molecular Function	1	XP_004304201.1
5	GO:0016682	oxidoreductase activity, acting on diphenols and related substances as donors, oxygen as acceptor	Molecular Function	2	XP_004303397.2,XP_004302643.1
5	GO:0016706	oxidoreductase activity, acting on paired donors, with incorporation or reduction of molecular oxygen, 2-oxoglutarate as one donor, and incorporation of one atom each of oxygen into both donors	Molecular Function	1	XP_004290837.1
5	GO:0016717	oxidoreductase activity, acting on paired donors, with oxidation of a pair of donors resulting in the reduction of molecular oxygen to two molecules of water	Molecular Function	1	FANhyb_rscf00004120.1.g00003.1
5	GO:0016731	oxidoreductase activity, acting on iron-sulfur proteins as donors, NAD or NADP as acceptor	Molecular Function	1	XP_004287805.1
5	GO:0008168	methyltransferase activity	Molecular Function	5	FANhyb_rscf00000257.1.g00003.1,FANhyb_rscf00003898.1.g00001.1,XP_004290595.1,XP_004307899.1,XP_004296982.1
5	GO:0016742	hydroxymethyl-, formyl- and related transferase activity	Molecular Function	3	FANhyb_rscf00003174.1.g00001.1,XP_004296982.1,XP_011468925.1
5	GO:0016747	transferase activity, transferring acyl groups other than amino-acyl groups	Molecular Function	10	FANhyb_icon00003685_a.1.g00001.1,XP_004307519.1,XP_004306542.1,XP_004307653.1,XP_011467012.1,FANhyb_rscf00000999.1.g00003.1,FANhyb_rscf00000033.1.g00024.1,XP_004290230.1,XP_004297519.1,XP_004299741.1
5	GO:0008194	UDP-glycosyltransferase activity	Molecular Function	8	FANhyb_rscf00000060.1.g00019.1,FANhyb_rscf00000085.1.g00003.1,XP_004289981.1,XP_011460622.1,FANhyb_icon00042521_a.1.g00001.1,FANhyb_icon18346655_o.1.g00001.1,XP_004294339.1,FANhyb_rscf00006252.1.g00001.1
5	GO:0016758	transferase activity, transferring hexosyl groups	Molecular Function	13	FANhyb_rscf00000060.1.g00019.1,FANhyb_rscf00000085.1.g00003.1,XP_004289981.1,XP_011460622.1,FANhyb_rscf00001263.1.g00002.1,FANhyb_icon00042521_a.1.g00001.1,FANhyb_icon18346655_o.1.g00001.1,XP_004294339.1,FANhyb_rscf00006252.1.g00001.1,FANhyb_rscf00003449.1.g00001.1,XP_004298337.1,XP_011461452.1,XP_011468987.1
5	GO:0016763	transferase activity, transferring pentosyl groups	Molecular Function	1	XP_004307120.1
5	GO:0004364	glutathione transferase activity	Molecular Function	4	FANhyb_rscf00000381.1.g00009.1,FANhyb_rscf00000980.1.g00003.1,XP_004290762.1,XP_004300630.1
5	GO:0004478	methionine adenosyltransferase activity	Molecular Function	4	FANhyb_rscf00000301.1.g00011.1,FANhyb_rscf00002955.1.g00001.1,XP_004304467.1,XP_011466231.1
5	GO:0008483	transaminase activity	Molecular Function	3	FANhyb_rscf00006771.1.g00001.1,XP_011467676.1,FANhyb_rscf00003898.1.g00001.1
5	GO:0016301	kinase activity	Molecular Function	22	XP_011461303.1,XP_011458966.1,XP_004297568.1,FANhyb_rscf00001548.1.g00003.1,FANhyb_icon00005872_a.1.g00001.1,FANhyb_rscf00000003.1.g00023.1,XP_011464973.1,FANhyb_rscf00002637.1.g00001.1,XP_011463692.1,XP_011460327.1,XP_004290446.1,FANhyb_rscf00000032.1.g00006.1,FANhyb_rscf00000115.1.g00007.1,FANhyb_rscf00000158.1.g00011.1,XP_004302545.1,FANhyb_rscf00000335.1.g00013.1,XP_004302283.1,FANhyb_icon000…
5	GO:0016773	phosphotransferase activity, alcohol group as acceptor	Molecular Function	18	XP_011461303.1,XP_011458966.1,FANhyb_rscf00001548.1.g00003.1,FANhyb_icon00005872_a.1.g00001.1,FANhyb_rscf00000003.1.g00023.1,XP_011464973.1,FANhyb_rscf00002637.1.g00001.1,XP_011463692.1,XP_011460327.1,XP_004290446.1,FANhyb_rscf00000032.1.g00006.1,FANhyb_rscf00000115.1.g00007.1,FANhyb_rscf00000158.1.g00011.1,XP_004302545.1,XP_004297699.1,FANhyb_icon00011962_a.1.g00001.1,XP_004290279.1,XP_004302439…
5	GO:0016775	phosphotransferase activity, nitrogenous group as acceptor	Molecular Function	2	XP_011461303.1,XP_011460327.1
5	GO:0016776	phosphotransferase activity, phosphate group as acceptor	Molecular Function	1	XP_004297568.1
5	GO:0016779	nucleotidyltransferase activity	Molecular Function	8	XP_004296687.1,FANhyb_rscf00003111.1.g00001.1,FANhyb_rscf00001548.1.g00003.1,FANhyb_rscf00000482.1.g00001.1,XP_004303908.1,FANhyb_rscf00000179.1.g00009.1,XP_004289659.1,XP_004296555.1
5	GO:0070011	peptidase activity, acting on L-amino acid peptides	Molecular Function	8	XP_004290128.1,XP_004304228.1,FANhyb_rscf00000033.1.g00024.1,FANhyb_rscf00001169.1.g00004.1,XP_004296446.1,FANhyb_rscf00007191.1.g00001.1,XP_004291984.1,XP_004299230.1
5	GO:0004518	nuclease activity	Molecular Function	2	FANhyb_rscf00000658.1.g00007.1,FANhyb_rscf00000372.1.g00009.1
5	GO:0016298	lipase activity	Molecular Function	2	FANhyb_icon00003685_a.1.g00001.1,XP_011459096.1
5	GO:0042578	phosphoric ester hydrolase activity	Molecular Function	4	XP_004303039.1,FANhyb_rscf00001561.1.g00001.1,FANhyb_rscf00000176.1.g00010.1,XP_004302676.1
5	GO:0052689	carboxylic ester hydrolase activity	Molecular Function	2	FANhyb_icon00003685_a.1.g00001.1,XP_004292013.1
5	GO:0004553	hydrolase activity, hydrolyzing O-glycosyl compounds	Molecular Function	5	FANhyb_rscf00002783.1.g00001.1,FANhyb_rscf00000491.1.g00003.1,FANhyb_rscf00001263.1.g00002.1,XP_004309480.1,XP_004299546.1
5	GO:0016802	trialkylsulfonium hydrolase activity	Molecular Function	1	FANhyb_icon18304963_o.1.g00001.1
5	GO:0016813	hydrolase activity, acting on carbon-nitrogen (but not peptide) bonds, in linear amidines	Molecular Function	1	XP_004306935.1
5	GO:0016818	hydrolase activity, acting on acid anhydrides, in phosphorus-containing anhydrides	Molecular Function	9	FANhyb_rscf00000464.1.g00001.1,XP_004298793.1,FANhyb_rscf00000850.1.g00004.1,XP_004301784.1,FANhyb_rscf00000294.1.g00009.1,FANhyb_rscf00000251.1.g00014.1,XP_004291218.1,FANhyb_rscf00000863.1.g00003.1,FANhyb_icon19101065_o.1.g00001.1
5	GO:0016820	hydrolase activity, acting on acid anhydrides, catalyzing transmembrane movement of substances	Molecular Function	4	XP_004301784.1,FANhyb_rscf00000251.1.g00014.1,XP_004291218.1,FANhyb_rscf00000863.1.g00003.1
5	GO:0008236	serine-type peptidase activity	Molecular Function	3	FANhyb_rscf00000033.1.g00024.1,FANhyb_rscf00001169.1.g00004.1,XP_004296446.1
5	GO:0016831	carboxy-lyase activity	Molecular Function	9	XP_004307120.1,XP_004302532.1,FANhyb_icon00031506_a.1.g00001.1,XP_011466072.1,XP_004303182.1,XP_004302315.1,XP_011469795.1,FANhyb_rscf00000078.1.g00004.1,XP_004293926.1
5	GO:0016832	aldehyde-lyase activity	Molecular Function	1	XP_004290303.1
5	GO:0016833	oxo-acid-lyase activity	Molecular Function	2	FANhyb_icon00031506_a.1.g00001.1,XP_011466072.1
5	GO:0016836	hydro-lyase activity	Molecular Function	1	XP_004287395.1
5	GO:0016841	ammonia-lyase activity	Molecular Function	2	FANhyb_rscf00000079.1.g00001.1,XP_004307376.1
5	GO:0016843	amine-lyase activity	Molecular Function	2	XP_011461810.1,XP_004301948.1
5	GO:0016868	intramolecular transferase activity, phosphotransferases	Molecular Function	1	XP_004304161.1
5	GO:0045430	chalcone isomerase activity	Molecular Function	2	FANhyb_icon00000880_a.1.g00001.1,XP_004307451.1
5	GO:0016405	CoA-ligase activity	Molecular Function	1	XP_004303212.1
5	GO:0016878	acid-thiol ligase activity	Molecular Function	1	XP_004303212.1
5	GO:0004075	biotin carboxylase activity	Molecular Function	1	XP_004299600.1
5	GO:0016880	acid-ammonia (or amide) ligase activity	Molecular Function	1	FANhyb_rscf00006912.1.g00001.1
5	GO:0016882	cyclo-ligase activity	Molecular Function	1	FANhyb_icon00003290_a.1.g00001.1
5	GO:0016421	CoA carboxylase activity	Molecular Function	1	XP_004299600.1
5	GO:0004673	protein histidine kinase activity	Molecular Function	2	XP_011461303.1,XP_011460327.1
5	GO:0004674	protein serine/threonine kinase activity	Molecular Function	5	XP_004302545.1,XP_004290446.1,FANhyb_rscf00000032.1.g00006.1,FANhyb_rscf00000115.1.g00007.1,FANhyb_rscf00000158.1.g00011.1
5	GO:0019199	transmembrane receptor protein kinase activity	Molecular Function	1	XP_004290446.1
5	GO:0004004	ATP-dependent RNA helicase activity	Molecular Function	1	FANhyb_rscf00000850.1.g00004.1
5	GO:0004521	endoribonuclease activity	Molecular Function	2	FANhyb_rscf00000372.1.g00009.1,FANhyb_rscf00000658.1.g00007.1
5	GO:0034062	5'-3' RNA polymerase activity	Molecular Function	2	XP_004296687.1,FANhyb_rscf00003111.1.g00001.1
5	GO:0004812	aminoacyl-tRNA ligase activity	Molecular Function	2	XP_004305293.1,FANhyb_rscf00004899.1.g00001.1
5	GO:0015416	ATPase-coupled organic phosphonate transmembrane transporter activity	Molecular Function	1	FANhyb_rscf00000863.1.g00003.1
5	GO:0015267	channel activity	Molecular Function	1	FANhyb_rscf00001104.1.g00003.1
5	GO:0015291	secondary active transmembrane transporter activity	Molecular Function	1	XP_004288330.1
5	GO:0015399	primary active transmembrane transporter activity	Molecular Function	4	XP_004301784.1,FANhyb_rscf00000251.1.g00014.1,XP_004291218.1,FANhyb_rscf00000863.1.g00003.1
5	GO:0022853	active ion transmembrane transporter activity	Molecular Function	3	FANhyb_rscf00000251.1.g00014.1,XP_004291218.1,FANhyb_rscf00000863.1.g00003.1
5	GO:0005275	amine transmembrane transporter activity	Molecular Function	1	FANhyb_rscf00001104.1.g00003.1
5	GO:0005372	water transmembrane transporter activity	Molecular Function	1	FANhyb_rscf00001104.1.g00003.1
5	GO:0015075	ion transmembrane transporter activity	Molecular Function	5	XP_004288330.1,FANhyb_rscf00000251.1.g00014.1,XP_004291218.1,FANhyb_rscf00001104.1.g00003.1,FANhyb_rscf00000863.1.g00003.1
5	GO:0022838	substrate-specific channel activity	Molecular Function	1	FANhyb_rscf00001104.1.g00003.1
5	GO:0042803	protein homodimerization activity	Molecular Function	2	FANhyb_rscf00000177.1.g00009.1,XP_004306542.1
5	GO:0046982	protein heterodimerization activity	Molecular Function	10	FANhyb_rscf00000173.1.g00014.1,FANhyb_rscf00000294.1.g00011.1,FANhyb_rscf00000295.1.g00005.1,FANhyb_rscf00000686.1.g00005.1,FANhyb_rscf00006857.1.g00001.1,XP_004287213.1,XP_004287377.1,XP_004302471.1,XP_011461273.1,XP_004305679.1
5	GO:0003779	actin binding	Molecular Function	2	FANhyb_icon00054238_a.1.g00001.1,XP_004290829.1
5	GO:0015631	tubulin binding	Molecular Function	1	XP_004287395.1
5	GO:0019900	kinase binding	Molecular Function	1	XP_011460327.1
5	GO:0031492	nucleosomal DNA binding	Molecular Function	2	FANhyb_rscf00000173.1.g00014.1,XP_004287213.1
5	GO:0017076	purine nucleotide binding	Molecular Function	23	FANhyb_rscf00000177.1.g00009.1,FANhyb_rscf00000294.1.g00009.1,FANhyb_rscf00000301.1.g00011.1,FANhyb_rscf00000482.1.g00001.1,FANhyb_rscf00000863.1.g00003.1,FANhyb_rscf00002955.1.g00001.1,FANhyb_rscf00006912.1.g00001.1,XP_004290446.1,XP_004291218.1,XP_004297568.1,XP_004299600.1,XP_004301784.1,XP_004302545.1,XP_004303908.1,XP_004304467.1,XP_011458966.1,XP_011461303.1,XP_011466231.1,FANhyb_rscf000000…
5	GO:0050660	flavin adenine dinucleotide binding	Molecular Function	2	FANhyb_rscf00000086.1.g00005.1,FANhyb_rscf00003845.1.g00001.1
5	GO:0050661	NADP binding	Molecular Function	2	FANhyb_rscf00000268.1.g00005.1,XP_004304578.1
5	GO:0051287	NAD binding	Molecular Function	5	FANhyb_rscf00000135.1.g00004.1,FANhyb_rscf00000177.1.g00009.1,XP_004287468.2,XP_004297255.1,XP_004304578.1
5	GO:0001883	purine nucleoside binding	Molecular Function	2	FANhyb_rscf00000464.1.g00001.1,XP_004298793.1
5	GO:0032549	ribonucleoside binding	Molecular Function	2	FANhyb_rscf00000464.1.g00001.1,XP_004298793.1
5	GO:0035639	purine ribonucleoside triphosphate binding	Molecular Function	23	FANhyb_rscf00000177.1.g00009.1,FANhyb_rscf00000294.1.g00009.1,FANhyb_rscf00000301.1.g00011.1,FANhyb_rscf00000482.1.g00001.1,FANhyb_rscf00000863.1.g00003.1,FANhyb_rscf00002955.1.g00001.1,FANhyb_rscf00006912.1.g00001.1,XP_004290446.1,XP_004291218.1,XP_004297568.1,XP_004299600.1,XP_004301784.1,XP_004302545.1,XP_004303908.1,XP_004304467.1,XP_011458966.1,XP_011461303.1,XP_011466231.1,FANhyb_rscf000000…
5	GO:0046872	metal ion binding	Molecular Function	60	FANhyb_icon00034554_a.1.g00001.1,FANhyb_rscf00000251.1.g00014.1,XP_004293926.1,XP_004297699.1,XP_004302532.1,FANhyb_icon00001981_a.1.g00001.1,XP_004302545.1,FANhyb_icon00004976_a.1.g00001.1,FANhyb_rscf00000086.1.g00005.1,FANhyb_rscf00000282.1.g00006.1,FANhyb_rscf00001679.1.g00002.1,FANhyb_rscf00007124.1.g00001.1,XP_004294725.1,YP_004286132.1,FANhyb_rscf00001496.1.g00001.1,XP_004302643.1,FANhyb_rs…
5	GO:0003677	DNA binding	Molecular Function	23	XP_004296687.1,FANhyb_rscf00000173.1.g00014.1,XP_004287213.1,XP_004293268.1,XP_004303190.1,XP_004287423.1,XP_004305679.1,FANhyb_rscf00000294.1.g00011.1,FANhyb_rscf00000295.1.g00005.1,FANhyb_rscf00000395.1.g00012.1,FANhyb_rscf00000686.1.g00005.1,FANhyb_rscf00002242.1.g00001.1,FANhyb_rscf00006857.1.g00001.1,XP_004287377.1,XP_004302471.1,XP_011461273.1,XP_011469062.1,FANhyb_icon00000409_a.1.g00001.1…
5	GO:0003723	RNA binding	Molecular Function	11	XP_004296687.1,XP_004287395.1,FANhyb_rscf00000464.1.g00001.1,XP_004287805.1,FANhyb_icon00042639_a.1.g00001.1,FANhyb_rscf00000056.1.g00001.1,XP_004290803.1,FANhyb_icon00000056_a.1.g00001.1,FANhyb_rscf00000372.1.g00009.1,FANhyb_rscf00000658.1.g00007.1,XP_004308170.1
5	GO:0020037	heme binding	Molecular Function	7	FANhyb_icon00000415_a.1.g00001.1,FANhyb_icon00004976_a.1.g00001.1,FANhyb_rscf00000282.1.g00006.1,FANhyb_rscf00001679.1.g00002.1,FANhyb_rscf00007124.1.g00001.1,XP_004294725.1,YP_004286132.1
5	GO:0032555	purine ribonucleotide binding	Molecular Function	23	FANhyb_rscf00000177.1.g00009.1,FANhyb_rscf00000294.1.g00009.1,FANhyb_rscf00000301.1.g00011.1,FANhyb_rscf00000482.1.g00001.1,FANhyb_rscf00000863.1.g00003.1,FANhyb_rscf00002955.1.g00001.1,FANhyb_rscf00006912.1.g00001.1,XP_004290446.1,XP_004291218.1,XP_004297568.1,XP_004299600.1,XP_004301784.1,XP_004302545.1,XP_004303908.1,XP_004304467.1,XP_011458966.1,XP_011461303.1,XP_011466231.1,FANhyb_rscf000000…
5	GO:0008428	ribonuclease inhibitor activity	Molecular Function	2	FANhyb_icon00031506_a.1.g00001.1,XP_011466072.1
5	GO:0003712	transcription cofactor activity	Molecular Function	1	XP_004288144.1
6	GO:0004506	squalene monooxygenase activity	Molecular Function	1	FANhyb_rscf00003845.1.g00001.1
6	GO:0016710	trans-cinnamate 4-monooxygenase activity	Molecular Function	2	FANhyb_rscf00000282.1.g00006.1,XP_004294725.1
6	GO:0003865	3-oxo-5-alpha-steroid 4-dehydrogenase activity	Molecular Function	1	XP_004307519.1
6	GO:0004470	malic enzyme activity	Molecular Function	2	FANhyb_rscf00000177.1.g00009.1,XP_004287468.2
6	GO:0030060	L-malate dehydrogenase activity	Molecular Function	1	XP_004289711.1
6	GO:0003857	3-hydroxyacyl-CoA dehydrogenase activity	Molecular Function	1	XP_004287395.1
6	GO:0003939	L-iditol 2-dehydrogenase activity	Molecular Function	1	XP_004308124.1
6	GO:0003979	UDP-glucose 6-dehydrogenase activity	Molecular Function	2	FANhyb_rscf00000135.1.g00004.1,XP_004297255.1
6	GO:0004345	glucose-6-phosphate dehydrogenase activity	Molecular Function	1	FANhyb_rscf00000268.1.g00005.1
6	GO:0004471	malate dehydrogenase (decarboxylating) (NAD+) activity	Molecular Function	2	FANhyb_rscf00000177.1.g00009.1,XP_004287468.2
6	GO:0004029	aldehyde dehydrogenase (NAD) activity	Molecular Function	2	FANhyb_icon00023192_a.1.g00001.1,XP_011468213.1
6	GO:0004030	aldehyde dehydrogenase [NAD(P)+] activity	Molecular Function	1	XP_011468213.1
6	GO:0004491	methylmalonate-semialdehyde dehydrogenase (acylating) activity	Molecular Function	1	FANhyb_icon00023192_a.1.g00001.1
6	GO:0009013	succinate-semialdehyde dehydrogenase [NAD(P)+] activity	Molecular Function	1	FANhyb_icon00000299_a.1.g00001.1
6	GO:0018478	malonate-semialdehyde dehydrogenase (acetylating) activity	Molecular Function	1	FANhyb_icon00023192_a.1.g00001.1
6	GO:0033721	aldehyde dehydrogenase (NADP+) activity	Molecular Function	1	XP_011468213.1
6	GO:0080019	fatty-acyl-CoA reductase (alcohol-forming) activity	Molecular Function	1	XP_004291620.1
6	GO:0004318	enoyl-[acyl-carrier-protein] reductase (NADH) activity	Molecular Function	1	XP_004307519.1
6	GO:0045181	glutamate synthase activity, NAD(P)H as acceptor	Molecular Function	1	FANhyb_rscf00000086.1.g00005.1
6	GO:0004489	methylenetetrahydrofolate reductase (NAD(P)H) activity	Molecular Function	1	XP_004287197.1
6	GO:0015035	protein disulfide oxidoreductase activity	Molecular Function	1	XP_004304201.1
6	GO:0004097	catechol oxidase activity	Molecular Function	1	XP_004303397.2
6	GO:0052716	hydroquinone:oxygen oxidoreductase activity	Molecular Function	1	XP_004302643.1
6	GO:0045431	flavonol synthase activity	Molecular Function	1	XP_004290837.1
6	GO:0004324	ferredoxin-NADP+ reductase activity	Molecular Function	1	XP_004287805.1
6	GO:0004047	aminomethyltransferase activity	Molecular Function	1	FANhyb_rscf00003898.1.g00001.1
6	GO:0008171	O-methyltransferase activity	Molecular Function	2	XP_004290595.1,XP_004307899.1
6	GO:0008172	S-methyltransferase activity	Molecular Function	1	FANhyb_rscf00000257.1.g00003.1
6	GO:0008757	S-adenosylmethionine-dependent methyltransferase activity	Molecular Function	1	XP_004290595.1
6	GO:0042085	5-methyltetrahydropteroyltri-L-glutamate-dependent methyltransferase activity	Molecular Function	1	FANhyb_rscf00000257.1.g00003.1
6	GO:0004372	glycine hydroxymethyltransferase activity	Molecular Function	3	FANhyb_rscf00003174.1.g00001.1,XP_004296982.1,XP_011468925.1
6	GO:0004312	fatty acid synthase activity	Molecular Function	1	XP_004307519.1
6	GO:0008374	O-acyltransferase activity	Molecular Function	4	FANhyb_icon00003685_a.1.g00001.1,XP_004307653.1,XP_011467012.1,FANhyb_rscf00000999.1.g00003.1
6	GO:0016210	naringenin-chalcone synthase activity	Molecular Function	1	XP_004306542.1
6	GO:0016407	acetyltransferase activity	Molecular Function	1	XP_004307653.1
6	GO:0050734	hydroxycinnamoyltransferase activity	Molecular Function	2	XP_011467012.1,FANhyb_rscf00000999.1.g00003.1
6	GO:0090430	caffeoyl-CoA: alcohol caffeoyl transferase activity	Molecular Function	1	FANhyb_icon00003685_a.1.g00001.1
6	GO:0035251	UDP-glucosyltransferase activity	Molecular Function	7	FANhyb_rscf00000060.1.g00019.1,FANhyb_rscf00000085.1.g00003.1,XP_004289981.1,XP_011460622.1,FANhyb_rscf00006252.1.g00001.1,FANhyb_icon00042521_a.1.g00001.1,FANhyb_icon18346655_o.1.g00001.1
6	GO:0047262	polygalacturonate 4-alpha-galacturonosyltransferase activity	Molecular Function	1	XP_004294339.1
6	GO:0046527	glucosyltransferase activity	Molecular Function	8	FANhyb_rscf00000060.1.g00019.1,FANhyb_rscf00000085.1.g00003.1,XP_004289981.1,XP_011460622.1,FANhyb_rscf00001263.1.g00002.1,FANhyb_icon00042521_a.1.g00001.1,FANhyb_icon18346655_o.1.g00001.1,FANhyb_rscf00006252.1.g00001.1
6	GO:0004588	orotate phosphoribosyltransferase activity	Molecular Function	1	XP_004307120.1
6	GO:0003867	4-aminobutyrate transaminase activity	Molecular Function	2	FANhyb_rscf00006771.1.g00001.1,XP_011467676.1
6	GO:0004020	adenylylsulfate kinase activity	Molecular Function	1	FANhyb_rscf00001548.1.g00003.1
6	GO:0019200	carbohydrate kinase activity	Molecular Function	1	XP_011458966.1
6	GO:0019205	nucleobase-containing compound kinase activity	Molecular Function	3	XP_004297568.1,FANhyb_rscf00000335.1.g00013.1,XP_004302283.1
6	GO:0004743	pyruvate kinase activity	Molecular Function	1	XP_004297699.1
6	GO:0008443	phosphofructokinase activity	Molecular Function	1	XP_011458966.1
6	GO:0004017	adenylate kinase activity	Molecular Function	1	XP_004297568.1
6	GO:0070566	adenylyltransferase activity	Molecular Function	3	FANhyb_rscf00001548.1.g00003.1,FANhyb_rscf00000482.1.g00001.1,XP_004303908.1
6	GO:0070569	uridylyltransferase activity	Molecular Function	1	FANhyb_rscf00000179.1.g00009.1
6	GO:0004175	endopeptidase activity	Molecular Function	2	FANhyb_rscf00007191.1.g00001.1,XP_004291984.1
6	GO:0008238	exopeptidase activity	Molecular Function	5	XP_004290128.1,XP_004304228.1,FANhyb_rscf00000033.1.g00024.1,FANhyb_rscf00001169.1.g00004.1,XP_004296446.1
6	GO:0070001	aspartic-type peptidase activity	Molecular Function	3	FANhyb_rscf00007191.1.g00001.1,XP_004291984.1,XP_004299230.1
6	GO:0004519	endonuclease activity	Molecular Function	2	FANhyb_rscf00000658.1.g00007.1,FANhyb_rscf00000372.1.g00009.1
6	GO:0004620	phospholipase activity	Molecular Function	1	FANhyb_icon00003685_a.1.g00001.1
6	GO:0016791	phosphatase activity	Molecular Function	3	XP_004303039.1,FANhyb_rscf00001561.1.g00001.1,FANhyb_rscf00000176.1.g00010.1
6	GO:0004622	lysophospholipase activity	Molecular Function	1	FANhyb_icon00003685_a.1.g00001.1
6	GO:0004568	chitinase activity	Molecular Function	1	FANhyb_rscf00002783.1.g00001.1
6	GO:0004013	adenosylhomocysteinase activity	Molecular Function	1	FANhyb_icon18304963_o.1.g00001.1
6	GO:0004053	arginase activity	Molecular Function	1	XP_004306935.1
6	GO:0016462	pyrophosphatase activity	Molecular Function	9	FANhyb_rscf00000464.1.g00001.1,XP_004298793.1,FANhyb_rscf00000850.1.g00004.1,XP_004301784.1,FANhyb_rscf00000294.1.g00009.1,FANhyb_rscf00000251.1.g00014.1,XP_004291218.1,FANhyb_rscf00000863.1.g00003.1,FANhyb_icon19101065_o.1.g00001.1
6	GO:0042626	ATPase activity, coupled to transmembrane movement of substances	Molecular Function	4	FANhyb_rscf00000251.1.g00014.1,XP_004291218.1,FANhyb_rscf00000863.1.g00003.1,XP_004301784.1
6	GO:0070008	serine-type exopeptidase activity	Molecular Function	3	FANhyb_rscf00000033.1.g00024.1,FANhyb_rscf00001169.1.g00004.1,XP_004296446.1
6	GO:0004590	orotidine-5'-phosphate decarboxylase activity	Molecular Function	1	XP_004307120.1
6	GO:0004611	phosphoenolpyruvate carboxykinase activity	Molecular Function	1	XP_004303182.1
6	GO:0004737	pyruvate decarboxylase activity	Molecular Function	1	XP_004302532.1
6	GO:0008948	oxaloacetate decarboxylase activity	Molecular Function	2	FANhyb_icon00031506_a.1.g00001.1,XP_011466072.1
6	GO:0046564	oxalate decarboxylase activity	Molecular Function	1	XP_004302315.1
6	GO:0048040	UDP-glucuronate decarboxylase activity	Molecular Function	1	XP_011469795.1
6	GO:0004332	fructose-bisphosphate aldolase activity	Molecular Function	1	XP_004290303.1
6	GO:0047443	4-hydroxy-4-methyl-2-oxoglutarate aldolase activity	Molecular Function	2	FANhyb_icon00031506_a.1.g00001.1,XP_011466072.1
6	GO:0004300	enoyl-CoA hydratase activity	Molecular Function	1	XP_004287395.1
6	GO:0018812	3-hydroxyacyl-CoA dehydratase activity	Molecular Function	1	XP_004287395.1
6	GO:0045548	phenylalanine ammonia-lyase activity	Molecular Function	2	FANhyb_rscf00000079.1.g00001.1,XP_004307376.1
6	GO:0016844	strictosidine synthase activity	Molecular Function	2	XP_011461810.1,XP_004301948.1
6	GO:0004619	phosphoglycerate mutase activity	Molecular Function	1	XP_004304161.1
6	GO:0016207	4-coumarate-CoA ligase activity	Molecular Function	1	XP_004303212.1
6	GO:0016211	ammonia ligase activity	Molecular Function	1	FANhyb_rscf00006912.1.g00001.1
6	GO:0004641	phosphoribosylformylglycinamidine cyclo-ligase activity	Molecular Function	1	FANhyb_icon00003290_a.1.g00001.1
6	GO:0003989	acetyl-CoA carboxylase activity	Molecular Function	1	XP_004299600.1
6	GO:0004683	calmodulin-dependent protein kinase activity	Molecular Function	1	XP_004302545.1
6	GO:0016892	endoribonuclease activity, producing 3'-phosphomonoesters	Molecular Function	1	FANhyb_rscf00000372.1.g00009.1
6	GO:0003899	DNA-directed 5'-3' RNA polymerase activity	Molecular Function	1	XP_004296687.1
6	GO:0003968	RNA-directed 5'-3' RNA polymerase activity	Molecular Function	1	FANhyb_rscf00003111.1.g00001.1
6	GO:0004827	proline-tRNA ligase activity	Molecular Function	1	XP_004305293.1
6	GO:0005452	inorganic anion exchanger activity	Molecular Function	1	XP_004288330.1
6	GO:0015405	P-P-bond-hydrolysis-driven transmembrane transporter activity	Molecular Function	4	XP_004301784.1,FANhyb_rscf00000251.1.g00014.1,XP_004291218.1,FANhyb_rscf00000863.1.g00003.1
6	GO:0042625	ATPase coupled ion transmembrane transporter activity	Molecular Function	3	FANhyb_rscf00000251.1.g00014.1,XP_004291218.1,FANhyb_rscf00000863.1.g00003.1
6	GO:0015200	methylammonium transmembrane transporter activity	Molecular Function	1	FANhyb_rscf00001104.1.g00003.1
6	GO:0015250	water channel activity	Molecular Function	1	FANhyb_rscf00001104.1.g00003.1
6	GO:0008324	cation transmembrane transporter activity	Molecular Function	3	FANhyb_rscf00000251.1.g00014.1,XP_004291218.1,FANhyb_rscf00001104.1.g00003.1
6	GO:0008509	anion transmembrane transporter activity	Molecular Function	2	XP_004288330.1,FANhyb_rscf00000863.1.g00003.1
6	GO:0008017	microtubule binding	Molecular Function	1	XP_004287395.1
6	GO:0019001	guanyl nucleotide binding	Molecular Function	2	FANhyb_rscf00000464.1.g00001.1,XP_004298793.1
6	GO:0030554	adenyl nucleotide binding	Molecular Function	21	FANhyb_rscf00000177.1.g00009.1,FANhyb_rscf00000294.1.g00009.1,FANhyb_rscf00000301.1.g00011.1,FANhyb_rscf00000482.1.g00001.1,FANhyb_rscf00000863.1.g00003.1,FANhyb_rscf00002955.1.g00001.1,FANhyb_rscf00006912.1.g00001.1,XP_004290446.1,XP_004291218.1,XP_004297568.1,XP_004299600.1,XP_004301784.1,XP_004302545.1,XP_004303908.1,XP_004304467.1,XP_011458966.1,XP_011461303.1,XP_011466231.1,FANhyb_rscf000000…
6	GO:0032550	purine ribonucleoside binding	Molecular Function	2	FANhyb_rscf00000464.1.g00001.1,XP_004298793.1
6	GO:0005524	ATP binding	Molecular Function	21	FANhyb_rscf00000177.1.g00009.1,FANhyb_rscf00000294.1.g00009.1,FANhyb_rscf00000301.1.g00011.1,FANhyb_rscf00000482.1.g00001.1,FANhyb_rscf00000863.1.g00003.1,FANhyb_rscf00002955.1.g00001.1,FANhyb_rscf00006912.1.g00001.1,XP_004290446.1,XP_004291218.1,XP_004297568.1,XP_004299600.1,XP_004301784.1,XP_004302545.1,XP_004303908.1,XP_004304467.1,XP_011458966.1,XP_011461303.1,XP_011466231.1,FANhyb_rscf000000…
6	GO:0005525	GTP binding	Molecular Function	2	FANhyb_rscf00000464.1.g00001.1,XP_004298793.1
6	GO:0000287	magnesium ion binding	Molecular Function	5	FANhyb_icon00034554_a.1.g00001.1,FANhyb_rscf00000251.1.g00014.1,XP_004293926.1,XP_004297699.1,XP_004302532.1
6	GO:0005509	calcium ion binding	Molecular Function	2	FANhyb_icon00001981_a.1.g00001.1,XP_004302545.1
6	GO:0031420	alkali metal ion binding	Molecular Function	1	XP_004297699.1
6	GO:0046914	transition metal ion binding	Molecular Function	24	FANhyb_icon00004976_a.1.g00001.1,FANhyb_rscf00000086.1.g00005.1,FANhyb_rscf00000282.1.g00006.1,FANhyb_rscf00001679.1.g00002.1,FANhyb_rscf00007124.1.g00001.1,XP_004294725.1,YP_004286132.1,FANhyb_rscf00001496.1.g00001.1,XP_004302643.1,FANhyb_rscf00000060.1.g00019.1,FANhyb_rscf00000062.1.g00009.1,FANhyb_rscf00000177.1.g00009.1,FANhyb_rscf00000257.1.g00003.1,FANhyb_rscf00000302.1.g00007.1,FANhyb_rscf…
6	GO:0003697	single-stranded DNA binding	Molecular Function	1	XP_004296687.1
6	GO:0043565	sequence-specific DNA binding	Molecular Function	4	XP_004293268.1,XP_004303190.1,XP_004287423.1,XP_004305679.1
6	GO:0003727	single-stranded RNA binding	Molecular Function	2	XP_004287805.1,XP_004296687.1
6	GO:0003729	mRNA binding	Molecular Function	1	XP_004287395.1
6	GO:0017069	snRNA binding	Molecular Function	1	XP_004290803.1
6	GO:0008135	translation factor activity, RNA binding	Molecular Function	1	FANhyb_rscf00000464.1.g00001.1
6	GO:0019843	rRNA binding	Molecular Function	2	FANhyb_icon00042639_a.1.g00001.1,FANhyb_rscf00000056.1.g00001.1
6	GO:0035613	RNA stem-loop binding	Molecular Function	1	XP_004290803.1
6	GO:0032559	adenyl ribonucleotide binding	Molecular Function	21	FANhyb_rscf00000177.1.g00009.1,FANhyb_rscf00000294.1.g00009.1,FANhyb_rscf00000301.1.g00011.1,FANhyb_rscf00000482.1.g00001.1,FANhyb_rscf00000863.1.g00003.1,FANhyb_rscf00002955.1.g00001.1,FANhyb_rscf00006912.1.g00001.1,XP_004290446.1,XP_004291218.1,XP_004297568.1,XP_004299600.1,XP_004301784.1,XP_004302545.1,XP_004303908.1,XP_004304467.1,XP_011458966.1,XP_011461303.1,XP_011466231.1,FANhyb_rscf000000…
6	GO:0032561	guanyl ribonucleotide binding	Molecular Function	2	FANhyb_rscf00000464.1.g00001.1,XP_004298793.1
6	GO:0003713	transcription coactivator activity	Molecular Function	1	XP_004288144.1
7	GO:0016040	glutamate synthase (NADH) activity	Molecular Function	1	FANhyb_rscf00000086.1.g00005.1
7	GO:0042409	caffeoyl-CoA O-methyltransferase activity	Molecular Function	1	XP_004290595.1
7	GO:0047763	caffeate O-methyltransferase activity	Molecular Function	1	XP_004307899.1
7	GO:0003871	5-methyltetrahydropteroyltriglutamate-homocysteine S-methyltransferase activity	Molecular Function	1	FANhyb_rscf00000257.1.g00003.1
7	GO:0016411	acylglycerol O-acyltransferase activity	Molecular Function	1	FANhyb_icon00003685_a.1.g00001.1
7	GO:0016413	O-acetyltransferase activity	Molecular Function	1	XP_004307653.1
7	GO:0050737	O-hydroxycinnamoyltransferase activity	Molecular Function	2	XP_011467012.1,FANhyb_rscf00000999.1.g00003.1
7	GO:0016760	cellulose synthase (UDP-forming) activity	Molecular Function	4	FANhyb_rscf00000060.1.g00019.1,FANhyb_rscf00000085.1.g00003.1,XP_004289981.1,XP_011460622.1
7	GO:0050412	cinnamate beta-D-glucosyltransferase activity	Molecular Function	1	FANhyb_rscf00006252.1.g00001.1
7	GO:0080043	quercetin 3-O-glucosyltransferase activity	Molecular Function	1	FANhyb_rscf00006252.1.g00001.1
7	GO:0080044	quercetin 7-O-glucosyltransferase activity	Molecular Function	1	FANhyb_rscf00006252.1.g00001.1
7	GO:0016759	cellulose synthase activity	Molecular Function	4	FANhyb_rscf00000060.1.g00019.1,FANhyb_rscf00000085.1.g00003.1,XP_004289981.1,XP_011460622.1
7	GO:0016762	xyloglucan:xyloglucosyl transferase activity	Molecular Function	1	FANhyb_rscf00001263.1.g00002.1
7	GO:0019201	nucleotide kinase activity	Molecular Function	3	XP_004297568.1,FANhyb_rscf00000335.1.g00013.1,XP_004302283.1
7	GO:0003872	6-phosphofructokinase activity	Molecular Function	1	XP_011458966.1
7	GO:0004779	sulfate adenylyltransferase activity	Molecular Function	1	FANhyb_rscf00001548.1.g00003.1
7	GO:0008878	glucose-1-phosphate adenylyltransferase activity	Molecular Function	2	FANhyb_rscf00000482.1.g00001.1,XP_004303908.1
7	GO:0004190	aspartic-type endopeptidase activity	Molecular Function	2	FANhyb_rscf00007191.1.g00001.1,XP_004291984.1
7	GO:0004177	aminopeptidase activity	Molecular Function	1	FANhyb_rscf00001169.1.g00004.1
7	GO:0004180	carboxypeptidase activity	Molecular Function	5	FANhyb_rscf00000033.1.g00024.1,FANhyb_rscf00001169.1.g00004.1,XP_004296446.1,XP_004290128.1,XP_004304228.1
7	GO:0016894	endonuclease activity, active with either ribo- or deoxyribonucleic acids and producing 3'-phosphomonoesters	Molecular Function	1	FANhyb_rscf00000372.1.g00009.1
7	GO:0008252	nucleotidase activity	Molecular Function	1	FANhyb_rscf00001561.1.g00001.1
7	GO:0019203	carbohydrate phosphatase activity	Molecular Function	1	FANhyb_rscf00000176.1.g00010.1
7	GO:0017111	nucleoside-triphosphatase activity	Molecular Function	8	FANhyb_rscf00000464.1.g00001.1,XP_004298793.1,FANhyb_rscf00000850.1.g00004.1,XP_004301784.1,FANhyb_rscf00000294.1.g00009.1,FANhyb_rscf00000251.1.g00014.1,XP_004291218.1,FANhyb_rscf00000863.1.g00003.1
7	GO:0004185	serine-type carboxypeptidase activity	Molecular Function	3	FANhyb_rscf00000033.1.g00024.1,FANhyb_rscf00001169.1.g00004.1,XP_004296446.1
7	GO:0008964	phosphoenolpyruvate carboxylase activity	Molecular Function	1	XP_004303182.1
7	GO:0046537	2,3-bisphosphoglycerate-independent phosphoglycerate mutase activity	Molecular Function	1	XP_004304161.1
7	GO:0004356	glutamate-ammonia ligase activity	Molecular Function	1	FANhyb_rscf00006912.1.g00001.1
7	GO:0033897	ribonuclease T2 activity	Molecular Function	1	FANhyb_rscf00000372.1.g00009.1
7	GO:0019829	cation-transporting ATPase activity	Molecular Function	2	FANhyb_rscf00000251.1.g00014.1,XP_004291218.1
7	GO:0015662	ATPase activity, coupled to transmembrane movement of ions, phosphorylative mechanism	Molecular Function	2	FANhyb_rscf00000251.1.g00014.1,XP_004291218.1
7	GO:0043225	ATPase-coupled anion transmembrane transporter activity	Molecular Function	1	FANhyb_rscf00000863.1.g00003.1
7	GO:0008519	ammonium transmembrane transporter activity	Molecular Function	1	FANhyb_rscf00001104.1.g00003.1
7	GO:0015101	organic cation transmembrane transporter activity	Molecular Function	1	FANhyb_rscf00001104.1.g00003.1
7	GO:0022890	inorganic cation transmembrane transporter activity	Molecular Function	2	FANhyb_rscf00000251.1.g00014.1,XP_004291218.1
7	GO:0015103	inorganic anion transmembrane transporter activity	Molecular Function	1	XP_004288330.1
7	GO:0030955	potassium ion binding	Molecular Function	1	XP_004297699.1
7	GO:0005506	iron ion binding	Molecular Function	7	FANhyb_icon00004976_a.1.g00001.1,FANhyb_rscf00000086.1.g00005.1,FANhyb_rscf00000282.1.g00006.1,FANhyb_rscf00001679.1.g00002.1,FANhyb_rscf00007124.1.g00001.1,XP_004294725.1,YP_004286132.1
7	GO:0005507	copper ion binding	Molecular Function	2	FANhyb_rscf00001496.1.g00001.1,XP_004302643.1
7	GO:0008270	zinc ion binding	Molecular Function	13	FANhyb_rscf00000060.1.g00019.1,FANhyb_rscf00000062.1.g00009.1,FANhyb_rscf00000177.1.g00009.1,FANhyb_rscf00000257.1.g00003.1,FANhyb_rscf00000302.1.g00007.1,FANhyb_rscf00001079.1.g00004.1,FANhyb_rscf00001371.1.g00002.1,XP_004288323.1,XP_004308124.1,XP_011457729.1,XP_011469921.1,FANhyb_rscf00000078.1.g00012.1,XP_004287423.1
7	GO:0050897	cobalt ion binding	Molecular Function	1	FANhyb_rscf00000177.1.g00009.1
7	GO:0008187	poly-pyrimidine tract binding	Molecular Function	1	XP_004287805.1
7	GO:0030619	U1 snRNA binding	Molecular Function	1	XP_004290803.1
7	GO:0035614	snRNA stem-loop binding	Molecular Function	1	XP_004290803.1
7	GO:0003746	translation elongation factor activity	Molecular Function	1	FANhyb_rscf00000464.1.g00001.1
8	GO:0003846	2-acylglycerol O-acyltransferase activity	Molecular Function	1	FANhyb_icon00003685_a.1.g00001.1
8	GO:0047172	shikimate O-hydroxycinnamoyltransferase activity	Molecular Function	1	XP_011467012.1
8	GO:0047205	quinate O-hydroxycinnamoyltransferase activity	Molecular Function	1	XP_011467012.1
8	GO:0004781	sulfate adenylyltransferase (ATP) activity	Molecular Function	1	FANhyb_rscf00001548.1.g00003.1
8	GO:0008239	dipeptidyl-peptidase activity	Molecular Function	1	FANhyb_rscf00001169.1.g00004.1
8	GO:0050308	sugar-phosphatase activity	Molecular Function	1	FANhyb_rscf00000176.1.g00010.1
8	GO:0003924	GTPase activity	Molecular Function	2	FANhyb_rscf00000464.1.g00001.1,XP_004298793.1
8	GO:0004386	helicase activity	Molecular Function	1	FANhyb_rscf00000850.1.g00004.1
8	GO:0016887	ATPase activity	Molecular Function	6	FANhyb_rscf00000850.1.g00004.1,XP_004301784.1,FANhyb_rscf00000251.1.g00014.1,XP_004291218.1,FANhyb_rscf00000863.1.g00003.1,FANhyb_rscf00000294.1.g00009.1
8	GO:0036442	hydrogen-exporting ATPase activity	Molecular Function	2	FANhyb_rscf00000251.1.g00014.1,XP_004291218.1
8	GO:0008553	hydrogen-exporting ATPase activity, phosphorylative mechanism	Molecular Function	2	FANhyb_rscf00000251.1.g00014.1,XP_004291218.1
8	GO:0015077	monovalent inorganic cation transmembrane transporter activity	Molecular Function	2	FANhyb_rscf00000251.1.g00014.1,XP_004291218.1
8	GO:0008266	poly(U) RNA binding	Molecular Function	1	XP_004287805.1
9	GO:0042132	fructose 1,6-bisphosphate 1-phosphatase activity	Molecular Function	1	FANhyb_rscf00000176.1.g00010.1
9	GO:0070035	purine NTP-dependent helicase activity	Molecular Function	1	FANhyb_rscf00000850.1.g00004.1
9	GO:0042623	ATPase activity, coupled	Molecular Function	5	FANhyb_rscf00000850.1.g00004.1,XP_004301784.1,FANhyb_rscf00000251.1.g00014.1,XP_004291218.1,FANhyb_rscf00000863.1.g00003.1
9	GO:0015078	hydrogen ion transmembrane transporter activity	Molecular Function	2	FANhyb_rscf00000251.1.g00014.1,XP_004291218.1
10	GO:0008026	ATP-dependent helicase activity	Molecular Function	1	FANhyb_rscf00000850.1.g00004.1
10	GO:0008186	RNA-dependent ATPase activity	Molecular Function	1	FANhyb_rscf00000850.1.g00004.1
10	GO:0043492	ATPase activity, coupled to movement of substances	Molecular Function	4	XP_004301784.1,FANhyb_rscf00000251.1.g00014.1,XP_004291218.1,FANhyb_rscf00000863.1.g00003.1

## Sheet: CC
Level	GO_ID	Term	Type	Seqs_Num	Sequences
1	GO:0005575	cellular_component	Cellular Component	223	FANhyb_icon00001817_a.1.g00001.1,FANhyb_icon00010667_a.1.g00001.1,FANhyb_icon00021712_a.1.g00001.1,FANhyb_icon19101065_o.1.g00001.1,FANhyb_rscf00000003.1.g00023.1,FANhyb_rscf00000251.1.g00007.1,FANhyb_rscf00000491.1.g00003.1,FANhyb_rscf00000508.1.g00002.1,FANhyb_rscf00000524.1.g00001.1,FANhyb_rscf00000624.1.g00008.1,FANhyb_rscf00001046.1.g00002.1,FANhyb_rscf00001511.1.g00003.1,FANhyb_rscf00001575…
2	GO:0016020	membrane	Cellular Component	110	FANhyb_icon00000415_a.1.g00001.1,FANhyb_icon00003685_a.1.g00001.1,FANhyb_rscf00000060.1.g00019.1,FANhyb_rscf00000085.1.g00003.1,FANhyb_rscf00001104.1.g00003.1,XP_004289981.1,XP_004296982.1,XP_011460622.1,FANhyb_rscf00000514.1.g00003.1,XP_004302689.1,FANhyb_rscf00000124.1.g00005.1,XP_011467620.1,FANhyb_rscf00000251.1.g00014.1,XP_004291402.1,XP_004291186.1,XP_004294339.1,XP_004287805.1,YP_004286132…
2	GO:0005576	extracellular region	Cellular Component	9	FANhyb_rscf00000620.1.g00007.1,FANhyb_rscf00001263.1.g00002.1,XP_004287805.1,XP_004302643.1,XP_004303908.1,FANhyb_rscf00001264.1.g00001.1,XP_011461895.1,FANhyb_rscf00007470.1.g00001.1,XP_004307184.1
2	GO:0005623	cell	Cellular Component	153	FANhyb_rscf00000624.1.g00008.1,FANhyb_rscf00002113.1.g00002.1,FANhyb_icon00000415_a.1.g00001.1,FANhyb_icon00003685_a.1.g00001.1,FANhyb_rscf00000060.1.g00019.1,FANhyb_rscf00000085.1.g00003.1,FANhyb_rscf00001104.1.g00003.1,XP_004289981.1,XP_004296982.1,XP_011460622.1,FANhyb_rscf00000514.1.g00003.1,XP_004302689.1,XP_004294339.1,FANhyb_icon00042639_a.1.g00001.1,FANhyb_rscf00000565.1.g00004.1,FANhyb_r…
2	GO:0019012	virion	Cellular Component	2	FANhyb_icon00000056_a.1.g00001.1,FANhyb_rscf00000002.1.g00027.1
2	GO:0030054	cell junction	Cellular Component	11	FANhyb_icon00000415_a.1.g00001.1,FANhyb_icon00003685_a.1.g00001.1,FANhyb_rscf00000251.1.g00014.1,FANhyb_rscf00001104.1.g00003.1,XP_004287395.1,XP_004296982.1,XP_004302315.1,FANhyb_rscf00001264.1.g00001.1,XP_004302689.1,XP_011458496.1,XP_011461895.1
2	GO:0031974	membrane-enclosed lumen	Cellular Component	6	FANhyb_rscf00000295.1.g00005.1,FANhyb_rscf00000658.1.g00007.1,FANhyb_rscf00000686.1.g00005.1,XP_004302471.1,XP_004296687.1,XP_004293522.1
2	GO:0032991	macromolecular complex	Cellular Component	38	FANhyb_rscf00000173.1.g00014.1,FANhyb_rscf00000294.1.g00011.1,FANhyb_rscf00000295.1.g00005.1,FANhyb_rscf00000686.1.g00005.1,FANhyb_rscf00006857.1.g00001.1,XP_004287213.1,XP_004287377.1,XP_004302471.1,XP_011461273.1,XP_004302992.1,FANhyb_icon00043005_a.1.g00001.1,FANhyb_rscf00000056.1.g00001.1,FANhyb_rscf00000697.1.g00007.1,FANhyb_rscf00000898.1.g00005.1,FANhyb_rscf00001010.1.g00003.1,FANhyb_rscf0…
2	GO:0043226	organelle	Cellular Component	104	XP_004297466.2,XP_011464492.1,FANhyb_rscf00000524.1.g00001.1,FANhyb_rscf00006252.1.g00001.1,XP_004291620.1,XP_004303579.1,XP_004307232.1,FANhyb_rscf00000177.1.g00009.1,FANhyb_rscf00000464.1.g00001.1,FANhyb_rscf00005989.1.g00001.1,XP_004297795.1,FANhyb_icon00001817_a.1.g00001.1,XP_004293515.1,FANhyb_rscf00000124.1.g00005.1,XP_004302701.1,XP_011467620.1,FANhyb_rscf00000192.1.g00014.1,XP_004296990.1…
2	GO:0044421	extracellular region part	Cellular Component	1	FANhyb_rscf00007470.1.g00001.1
2	GO:0044422	organelle part	Cellular Component	42	FANhyb_icon00001817_a.1.g00001.1,XP_004293515.1,FANhyb_rscf00000198.1.g00009.1,XP_004294339.1,FANhyb_rscf00000251.1.g00014.1,XP_004291402.1,XP_004290445.1,FANhyb_rscf00001104.1.g00003.1,XP_004287805.1,XP_011468213.1,FANhyb_rscf00000976.1.g00002.1,FANhyb_icon00021712_a.1.g00001.1,FANhyb_icon00042639_a.1.g00001.1,FANhyb_rscf00000565.1.g00004.1,FANhyb_rscf00005319.1.g00001.1,XP_004298777.1,XP_004305…
2	GO:0044423	virion part	Cellular Component	2	FANhyb_icon00000056_a.1.g00001.1,FANhyb_rscf00000002.1.g00027.1
2	GO:0044425	membrane part	Cellular Component	51	FANhyb_icon00004976_a.1.g00001.1,FANhyb_icon00023192_a.1.g00001.1,FANhyb_icon16846536_o.1.g00001.1,FANhyb_rscf00000014.1.g00007.1,FANhyb_rscf00000060.1.g00019.1,FANhyb_rscf00000085.1.g00003.1,FANhyb_rscf00000282.1.g00006.1,FANhyb_rscf00000294.1.g00009.1,FANhyb_rscf00000302.1.g00007.1,FANhyb_rscf00000722.1.g00003.1,FANhyb_rscf00000863.1.g00003.1,FANhyb_rscf00000976.1.g00002.1,FANhyb_rscf00001104.1…
2	GO:0044464	cell part	Cellular Component	153	FANhyb_icon00000415_a.1.g00001.1,FANhyb_icon00003685_a.1.g00001.1,FANhyb_rscf00000060.1.g00019.1,FANhyb_rscf00000085.1.g00003.1,FANhyb_rscf00001104.1.g00003.1,XP_004289981.1,XP_004296982.1,XP_011460622.1,FANhyb_rscf00000514.1.g00003.1,XP_004302689.1,XP_011461303.1,XP_004299148.1,XP_004299815.1,FANhyb_rscf00000524.1.g00001.1,XP_004303579.1,FANhyb_rscf00000002.1.g00055.1,FANhyb_rscf00000335.1.g0001…
2	GO:0055044	symplast	Cellular Component	11	FANhyb_icon00000415_a.1.g00001.1,FANhyb_icon00003685_a.1.g00001.1,FANhyb_rscf00000251.1.g00014.1,FANhyb_rscf00001104.1.g00003.1,XP_004287395.1,XP_004296982.1,XP_004302315.1,FANhyb_rscf00001264.1.g00001.1,XP_004302689.1,XP_011458496.1,XP_011461895.1
2	GO:0099080	supramolecular complex	Cellular Component	1	XP_004298793.1
3	GO:0005886	plasma membrane	Cellular Component	13	FANhyb_rscf00004708.1.g00001.1,FANhyb_rscf00000251.1.g00014.1,XP_004295773.1,FANhyb_icon00000415_a.1.g00001.1,FANhyb_icon00003685_a.1.g00001.1,FANhyb_rscf00000060.1.g00019.1,FANhyb_rscf00000085.1.g00003.1,FANhyb_rscf00001104.1.g00003.1,XP_004289981.1,XP_004296982.1,XP_011460622.1,FANhyb_rscf00000514.1.g00003.1,XP_004302689.1
3	GO:0031090	organelle membrane	Cellular Component	6	XP_004294339.1,FANhyb_rscf00000251.1.g00014.1,XP_004291402.1,FANhyb_rscf00001104.1.g00003.1,XP_004291186.1,XP_004295773.1
3	GO:0034357	photosynthetic membrane	Cellular Component	2	XP_004287805.1,YP_004286132.1
3	GO:0048475	coated membrane	Cellular Component	1	XP_004295773.1
3	GO:0098589	membrane region	Cellular Component	1	XP_004295773.1
3	GO:0098805	whole membrane	Cellular Component	5	FANhyb_rscf00000251.1.g00014.1,XP_004291402.1,FANhyb_rscf00001104.1.g00003.1,XP_004291186.1,XP_004295773.1
3	GO:0048046	apoplast	Cellular Component	7	FANhyb_rscf00000620.1.g00007.1,FANhyb_rscf00001263.1.g00002.1,XP_004287805.1,XP_004302643.1,XP_004303908.1,FANhyb_rscf00001264.1.g00001.1,XP_011461895.1
3	GO:0005911	cell-cell junction	Cellular Component	11	FANhyb_icon00000415_a.1.g00001.1,FANhyb_icon00003685_a.1.g00001.1,FANhyb_rscf00000251.1.g00014.1,FANhyb_rscf00001104.1.g00003.1,XP_004287395.1,XP_004296982.1,XP_004302315.1,FANhyb_rscf00001264.1.g00001.1,XP_004302689.1,XP_011458496.1,XP_011461895.1
3	GO:0043233	organelle lumen	Cellular Component	6	FANhyb_rscf00000295.1.g00005.1,FANhyb_rscf00000658.1.g00007.1,FANhyb_rscf00000686.1.g00005.1,XP_004302471.1,XP_004296687.1,XP_004293522.1
3	GO:0032993	protein-DNA complex	Cellular Component	9	FANhyb_rscf00000173.1.g00014.1,FANhyb_rscf00000294.1.g00011.1,FANhyb_rscf00000295.1.g00005.1,FANhyb_rscf00000686.1.g00005.1,FANhyb_rscf00006857.1.g00001.1,XP_004287213.1,XP_004287377.1,XP_004302471.1,XP_011461273.1
3	GO:0043234	protein complex	Cellular Component	5	XP_004302992.1,XP_004293522.1,XP_004303908.1,FANhyb_icon00005685_a.1.g00001.1,XP_004295773.1
3	GO:0044815	DNA packaging complex	Cellular Component	9	FANhyb_rscf00000173.1.g00014.1,FANhyb_rscf00000294.1.g00011.1,FANhyb_rscf00000295.1.g00005.1,FANhyb_rscf00000686.1.g00005.1,FANhyb_rscf00006857.1.g00001.1,XP_004287213.1,XP_004287377.1,XP_004302471.1,XP_011461273.1
3	GO:1902494	catalytic complex	Cellular Component	4	FANhyb_icon00005362_a.1.g00001.1,FANhyb_rscf00007251.1.g00001.1,XP_004296687.1,XP_004293522.1
3	GO:1990904	ribonucleoprotein complex	Cellular Component	22	FANhyb_icon00043005_a.1.g00001.1,FANhyb_rscf00000056.1.g00001.1,FANhyb_rscf00000697.1.g00007.1,FANhyb_rscf00000898.1.g00005.1,FANhyb_rscf00001010.1.g00003.1,FANhyb_rscf00000195.1.g00003.1,FANhyb_rscf00002012.1.g00001.1,XP_004298206.1,XP_011465582.1,FANhyb_icon00000056_a.1.g00001.1,FANhyb_rscf00000002.1.g00027.1,FANhyb_rscf00000023.1.g00009.1,XP_004306712.1,XP_004290803.1,XP_004296687.1,FANhyb_ico…
3	GO:0043227	membrane-bounded organelle	Cellular Component	75	FANhyb_rscf00000524.1.g00001.1,FANhyb_rscf00006252.1.g00001.1,XP_004291620.1,XP_004303579.1,XP_004307232.1,FANhyb_rscf00000177.1.g00009.1,FANhyb_rscf00000464.1.g00001.1,FANhyb_rscf00005989.1.g00001.1,XP_004297795.1,FANhyb_icon00001817_a.1.g00001.1,XP_004293515.1,FANhyb_rscf00000124.1.g00005.1,XP_004302701.1,XP_011467620.1,FANhyb_rscf00000192.1.g00014.1,XP_004296990.1,XP_004299741.1,FANhyb_rscf000…
3	GO:0043228	non-membrane-bounded organelle	Cellular Component	38	FANhyb_icon00043005_a.1.g00001.1,FANhyb_rscf00000056.1.g00001.1,FANhyb_rscf00000697.1.g00007.1,FANhyb_rscf00000898.1.g00005.1,FANhyb_rscf00001010.1.g00003.1,FANhyb_rscf00000195.1.g00003.1,FANhyb_rscf00002012.1.g00001.1,XP_004298206.1,XP_011465582.1,FANhyb_icon00028103_a.1.g00001.1,FANhyb_rscf00000222.1.g00004.1,XP_004290706.1,XP_004302064.1,FANhyb_rscf00000295.1.g00005.1,FANhyb_rscf00000658.1.g00…
3	GO:0043229	intracellular organelle	Cellular Component	104	FANhyb_rscf00000524.1.g00001.1,FANhyb_rscf00006252.1.g00001.1,XP_004291620.1,XP_004303579.1,XP_004307232.1,FANhyb_icon00001817_a.1.g00001.1,XP_004293515.1,FANhyb_rscf00000177.1.g00009.1,FANhyb_rscf00000464.1.g00001.1,FANhyb_rscf00005989.1.g00001.1,XP_004297795.1,FANhyb_rscf00000124.1.g00005.1,XP_004302701.1,XP_011467620.1,FANhyb_rscf00000192.1.g00014.1,XP_004296990.1,XP_004299741.1,FANhyb_rscf000…
3	GO:0005615	extracellular space	Cellular Component	1	FANhyb_rscf00007470.1.g00001.1
3	GO:0044446	intracellular organelle part	Cellular Component	42	FANhyb_rscf00000198.1.g00009.1,XP_004290445.1,FANhyb_rscf00000023.1.g00009.1,FANhyb_rscf00000890.1.g00004.1,FANhyb_rscf00000173.1.g00014.1,FANhyb_rscf00000294.1.g00011.1,FANhyb_rscf00000295.1.g00005.1,FANhyb_rscf00000686.1.g00005.1,FANhyb_rscf00006857.1.g00001.1,XP_004287213.1,XP_004287377.1,XP_004302471.1,XP_011461273.1,FANhyb_icon00000056_a.1.g00001.1,FANhyb_rscf00000002.1.g00027.1,FANhyb_rscf0…
3	GO:0019013	viral nucleocapsid	Cellular Component	2	FANhyb_icon00000056_a.1.g00001.1,FANhyb_rscf00000002.1.g00027.1
3	GO:0019028	viral capsid	Cellular Component	2	FANhyb_icon00000056_a.1.g00001.1,FANhyb_rscf00000002.1.g00027.1
3	GO:0031224	intrinsic component of membrane	Cellular Component	48	FANhyb_icon00004976_a.1.g00001.1,FANhyb_icon00023192_a.1.g00001.1,FANhyb_icon16846536_o.1.g00001.1,FANhyb_rscf00000014.1.g00007.1,FANhyb_rscf00000060.1.g00019.1,FANhyb_rscf00000085.1.g00003.1,FANhyb_rscf00000282.1.g00006.1,FANhyb_rscf00000294.1.g00009.1,FANhyb_rscf00000302.1.g00007.1,FANhyb_rscf00000722.1.g00003.1,FANhyb_rscf00000863.1.g00003.1,FANhyb_rscf00000976.1.g00002.1,FANhyb_rscf00001104.1…
3	GO:0044459	plasma membrane part	Cellular Component	3	FANhyb_rscf00004708.1.g00001.1,FANhyb_rscf00000251.1.g00014.1,XP_004295773.1
3	GO:0098796	membrane protein complex	Cellular Component	1	XP_004295773.1
3	GO:0005622	intracellular	Cellular Component	142	FANhyb_rscf00000002.1.g00055.1,FANhyb_rscf00000335.1.g00013.1,FANhyb_rscf00001167.1.g00001.1,XP_004287417.1,XP_004302283.1,XP_004294339.1,FANhyb_icon00042639_a.1.g00001.1,FANhyb_rscf00000565.1.g00004.1,FANhyb_rscf00005319.1.g00001.1,XP_004298777.1,XP_004305372.2,FANhyb_rscf00005750.1.g00001.1,XP_004308170.1,FANhyb_rscf00001104.1.g00003.1,FANhyb_rscf00000890.1.g00004.1,FANhyb_rscf00000173.1.g00014…
3	GO:0005905	clathrin-coated pit	Cellular Component	1	XP_004295773.1
3	GO:0012505	endomembrane system	Cellular Component	16	FANhyb_rscf00000124.1.g00005.1,XP_004302701.1,XP_011467620.1,FANhyb_rscf00000192.1.g00014.1,XP_004296990.1,XP_004299741.1,FANhyb_rscf00000976.1.g00002.1,FANhyb_rscf00000251.1.g00014.1,FANhyb_rscf00001104.1.g00003.1,XP_004288005.1,XP_004307653.1,FANhyb_rscf00000351.1.g00008.1,XP_004295773.1,XP_004294339.1,FANhyb_rscf00000524.1.g00001.1,XP_004303579.1
3	GO:0030312	external encapsulating structure	Cellular Component	8	FANhyb_icon00000415_a.1.g00001.1,FANhyb_rscf00001263.1.g00002.1,XP_004287395.1,XP_004302315.1,XP_011460622.1,FANhyb_rscf00001264.1.g00001.1,XP_011461895.1,FANhyb_rscf00001104.1.g00003.1
3	GO:0031975	envelope	Cellular Component	4	XP_004290445.1,FANhyb_rscf00001104.1.g00003.1,XP_004287805.1,XP_011468213.1
3	GO:0044424	intracellular part	Cellular Component	139	FANhyb_icon00003290_a.1.g00001.1,FANhyb_icon00054238_a.1.g00001.1,FANhyb_rscf00000063.1.g00025.1,FANhyb_rscf00000079.1.g00001.1,FANhyb_rscf00000301.1.g00011.1,FANhyb_rscf00000381.1.g00009.1,FANhyb_rscf00000980.1.g00003.1,FANhyb_rscf00000999.1.g00003.1,XP_004290762.1,XP_004290829.1,XP_004297568.1,XP_004298793.1,XP_004300630.1,XP_004307376.1,XP_004307519.1,XP_011458966.1,FANhyb_rscf00004968.1.g0000…
3	GO:0071944	cell periphery	Cellular Component	19	FANhyb_icon00000415_a.1.g00001.1,FANhyb_icon00003685_a.1.g00001.1,FANhyb_rscf00000060.1.g00019.1,FANhyb_rscf00000085.1.g00003.1,FANhyb_rscf00001104.1.g00003.1,XP_004289981.1,XP_004296982.1,XP_011460622.1,FANhyb_rscf00000514.1.g00003.1,XP_004302689.1,FANhyb_rscf00001263.1.g00002.1,XP_004287395.1,XP_004302315.1,FANhyb_rscf00001264.1.g00001.1,XP_011461895.1,FANhyb_rscf00004708.1.g00001.1,FANhyb_rscf…
3	GO:1990204	oxidoreductase complex	Cellular Component	2	FANhyb_icon00005362_a.1.g00001.1,FANhyb_rscf00007251.1.g00001.1
3	GO:0009506	plasmodesma	Cellular Component	11	FANhyb_icon00000415_a.1.g00001.1,FANhyb_icon00003685_a.1.g00001.1,FANhyb_rscf00000251.1.g00014.1,FANhyb_rscf00001104.1.g00003.1,XP_004287395.1,XP_004296982.1,XP_004302315.1,FANhyb_rscf00001264.1.g00001.1,XP_004302689.1,XP_011458496.1,XP_011461895.1
3	GO:0099081	supramolecular polymer	Cellular Component	1	XP_004298793.1
4	GO:0012506	vesicle membrane	Cellular Component	1	XP_004295773.1
4	GO:0098588	bounding membrane of organelle	Cellular Component	6	XP_004294339.1,FANhyb_rscf00000251.1.g00014.1,XP_004291402.1,FANhyb_rscf00001104.1.g00003.1,XP_004291186.1,XP_004295773.1
4	GO:0042651	thylakoid membrane	Cellular Component	2	XP_004287805.1,YP_004286132.1
4	GO:0030117	membrane coat	Cellular Component	1	XP_004295773.1
4	GO:0005774	vacuolar membrane	Cellular Component	4	FANhyb_rscf00001104.1.g00003.1,XP_004291186.1,FANhyb_rscf00000251.1.g00014.1,XP_004291402.1
4	GO:0030658	transport vesicle membrane	Cellular Component	1	XP_004295773.1
4	GO:0030660	Golgi-associated vesicle membrane	Cellular Component	1	XP_004295773.1
4	GO:0030662	coated vesicle membrane	Cellular Component	1	XP_004295773.1
4	GO:0070013	intracellular organelle lumen	Cellular Component	6	FANhyb_rscf00000295.1.g00005.1,FANhyb_rscf00000658.1.g00007.1,FANhyb_rscf00000686.1.g00005.1,XP_004302471.1,XP_004296687.1,XP_004293522.1
4	GO:0000786	nucleosome	Cellular Component	9	FANhyb_rscf00000173.1.g00014.1,FANhyb_rscf00000294.1.g00011.1,FANhyb_rscf00000295.1.g00005.1,FANhyb_rscf00000686.1.g00005.1,FANhyb_rscf00006857.1.g00001.1,XP_004287213.1,XP_004287377.1,XP_004302471.1,XP_011461273.1
4	GO:0008023	transcription elongation factor complex	Cellular Component	1	XP_004293522.1
4	GO:0030929	ADPG pyrophosphorylase complex	Cellular Component	1	XP_004303908.1
4	GO:0031082	BLOC complex	Cellular Component	1	FANhyb_icon00005685_a.1.g00001.1
4	GO:0097361	CIA complex	Cellular Component	1	XP_004302992.1
4	GO:1990234	transferase complex	Cellular Component	2	XP_004296687.1,XP_004293522.1
4	GO:0030529	intracellular ribonucleoprotein complex	Cellular Component	22	FANhyb_icon00043005_a.1.g00001.1,FANhyb_rscf00000056.1.g00001.1,FANhyb_rscf00000697.1.g00007.1,FANhyb_rscf00000898.1.g00005.1,FANhyb_rscf00001010.1.g00003.1,FANhyb_rscf00000195.1.g00003.1,FANhyb_rscf00002012.1.g00001.1,XP_004298206.1,XP_011465582.1,FANhyb_icon00000056_a.1.g00001.1,FANhyb_rscf00000002.1.g00027.1,XP_004306712.1,FANhyb_rscf00000023.1.g00009.1,XP_004290803.1,FANhyb_icon00042639_a.1.g…
4	GO:0043231	intracellular membrane-bounded organelle	Cellular Component	75	FANhyb_rscf00000177.1.g00009.1,FANhyb_rscf00000464.1.g00001.1,FANhyb_rscf00005989.1.g00001.1,XP_004297795.1,FANhyb_icon00001817_a.1.g00001.1,XP_004293515.1,FANhyb_rscf00000124.1.g00005.1,XP_004302701.1,XP_011467620.1,FANhyb_rscf00000192.1.g00014.1,XP_004296990.1,XP_004299741.1,FANhyb_rscf00000063.1.g00025.1,FANhyb_rscf00000135.1.g00004.1,FANhyb_rscf00000173.1.g00014.1,FANhyb_rscf00000294.1.g00011…
4	GO:0031967	organelle envelope	Cellular Component	4	XP_004290445.1,FANhyb_rscf00001104.1.g00003.1,XP_004287805.1,XP_011468213.1
4	GO:0031982	vesicle	Cellular Component	2	FANhyb_rscf00000976.1.g00002.1,XP_004295773.1
4	GO:0031984	organelle subcompartment	Cellular Component	6	FANhyb_icon00021712_a.1.g00001.1,XP_004290445.1,FANhyb_rscf00000976.1.g00002.1,XP_004287805.1,YP_004286132.1,XP_004294339.1
4	GO:0043232	intracellular non-membrane-bounded organelle	Cellular Component	38	FANhyb_icon00043005_a.1.g00001.1,FANhyb_rscf00000056.1.g00001.1,FANhyb_rscf00000697.1.g00007.1,FANhyb_rscf00000898.1.g00005.1,FANhyb_rscf00001010.1.g00003.1,FANhyb_rscf00000195.1.g00003.1,FANhyb_rscf00002012.1.g00001.1,XP_004298206.1,XP_011465582.1,FANhyb_icon00028103_a.1.g00001.1,FANhyb_rscf00000222.1.g00004.1,XP_004290706.1,XP_004302064.1,FANhyb_rscf00000295.1.g00005.1,FANhyb_rscf00000658.1.g00…
4	GO:0097708	intracellular vesicle	Cellular Component	2	FANhyb_rscf00000976.1.g00002.1,XP_004295773.1
4	GO:0044391	ribosomal subunit	Cellular Component	8	FANhyb_rscf00000023.1.g00009.1,FANhyb_icon00042639_a.1.g00001.1,FANhyb_rscf00000565.1.g00004.1,FANhyb_rscf00005319.1.g00001.1,XP_004298777.1,XP_004305372.2,FANhyb_rscf00005750.1.g00001.1,XP_004308170.1
4	GO:0044427	chromosomal part	Cellular Component	10	FANhyb_rscf00000890.1.g00004.1,FANhyb_rscf00000173.1.g00014.1,FANhyb_rscf00000294.1.g00011.1,FANhyb_rscf00000295.1.g00005.1,FANhyb_rscf00000686.1.g00005.1,FANhyb_rscf00006857.1.g00001.1,XP_004287213.1,XP_004287377.1,XP_004302471.1,XP_011461273.1
4	GO:0044428	nuclear part	Cellular Component	9	FANhyb_icon00000056_a.1.g00001.1,FANhyb_rscf00000002.1.g00027.1,FANhyb_rscf00000295.1.g00005.1,FANhyb_rscf00000658.1.g00007.1,XP_004296687.1,FANhyb_rscf00000686.1.g00005.1,XP_004302471.1,XP_004290803.1,XP_004293522.1
4	GO:0044430	cytoskeletal part	Cellular Component	2	XP_004298793.1,FANhyb_rscf00000198.1.g00009.1
4	GO:0044431	Golgi apparatus part	Cellular Component	3	XP_004294339.1,XP_004295773.1,FANhyb_rscf00000976.1.g00002.1
4	GO:0044433	cytoplasmic vesicle part	Cellular Component	1	XP_004295773.1
4	GO:0044435	plastid part	Cellular Component	8	XP_004290445.1,FANhyb_rscf00001104.1.g00003.1,XP_004287805.1,XP_011468213.1,XP_004303908.1,XP_011463569.1,FANhyb_icon00021712_a.1.g00001.1,YP_004286132.1
4	GO:0044437	vacuolar part	Cellular Component	4	FANhyb_rscf00000251.1.g00014.1,XP_004291402.1,FANhyb_rscf00001104.1.g00003.1,XP_004291186.1
4	GO:0016021	integral component of membrane	Cellular Component	47	FANhyb_rscf00000251.1.g00014.1,FANhyb_icon00004976_a.1.g00001.1,FANhyb_icon00023192_a.1.g00001.1,FANhyb_icon16846536_o.1.g00001.1,FANhyb_rscf00000014.1.g00007.1,FANhyb_rscf00000060.1.g00019.1,FANhyb_rscf00000085.1.g00003.1,FANhyb_rscf00000282.1.g00006.1,FANhyb_rscf00000294.1.g00009.1,FANhyb_rscf00000302.1.g00007.1,FANhyb_rscf00000722.1.g00003.1,FANhyb_rscf00000863.1.g00003.1,FANhyb_rscf00000976.1…
4	GO:0031225	anchored component of membrane	Cellular Component	1	FANhyb_rscf00004708.1.g00001.1
4	GO:0031226	intrinsic component of plasma membrane	Cellular Component	2	FANhyb_rscf00004708.1.g00001.1,FANhyb_rscf00000251.1.g00014.1
4	GO:0098797	plasma membrane protein complex	Cellular Component	1	XP_004295773.1
4	GO:0030132	clathrin coat of coated pit	Cellular Component	1	XP_004295773.1
4	GO:0005783	endoplasmic reticulum	Cellular Component	6	FANhyb_rscf00000124.1.g00005.1,XP_004302701.1,XP_011467620.1,FANhyb_rscf00000192.1.g00014.1,XP_004296990.1,XP_004299741.1
4	GO:0005768	endosome	Cellular Component	1	FANhyb_rscf00000976.1.g00002.1
4	GO:0005794	Golgi apparatus	Cellular Component	8	XP_004294339.1,FANhyb_rscf00000976.1.g00002.1,XP_004295773.1,FANhyb_rscf00000251.1.g00014.1,FANhyb_rscf00001104.1.g00003.1,XP_004288005.1,XP_004307653.1,FANhyb_rscf00000351.1.g00008.1
4	GO:0030133	transport vesicle	Cellular Component	1	XP_004295773.1
4	GO:0005618	cell wall	Cellular Component	8	FANhyb_rscf00001104.1.g00003.1,FANhyb_icon00000415_a.1.g00001.1,FANhyb_rscf00001263.1.g00002.1,XP_004287395.1,XP_004302315.1,XP_011460622.1,FANhyb_rscf00001264.1.g00001.1,XP_011461895.1
4	GO:0005737	cytoplasm	Cellular Component	104	FANhyb_rscf00000016.1.g00030.1,FANhyb_rscf00000524.1.g00001.1,XP_004299485.1,XP_004303579.1,XP_004307232.1,FANhyb_rscf00000198.1.g00009.1,XP_004294339.1,FANhyb_icon00042639_a.1.g00001.1,FANhyb_rscf00000565.1.g00004.1,FANhyb_rscf00005319.1.g00001.1,XP_004298777.1,XP_004305372.2,FANhyb_rscf00005750.1.g00001.1,XP_004308170.1,FANhyb_rscf00001104.1.g00003.1,XP_004296687.1,FANhyb_rscf00000177.1.g00009.…
4	GO:0009579	thylakoid	Cellular Component	5	FANhyb_icon00021712_a.1.g00001.1,XP_004290445.1,XP_004287805.1,YP_004286132.1,FANhyb_rscf00001046.1.g00002.1
4	GO:0030880	RNA polymerase complex	Cellular Component	2	XP_004296687.1,XP_004293522.1
4	GO:0044436	thylakoid part	Cellular Component	2	XP_004287805.1,YP_004286132.1
4	GO:0044444	cytoplasmic part	Cellular Component	86	FANhyb_rscf00000177.1.g00009.1,FANhyb_rscf00000464.1.g00001.1,FANhyb_rscf00005989.1.g00001.1,XP_004297795.1,FANhyb_icon00001817_a.1.g00001.1,XP_004293515.1,FANhyb_icon00000415_a.1.g00001.1,FANhyb_rscf00000135.1.g00004.1,FANhyb_rscf00000251.1.g00014.1,FANhyb_rscf00000728.1.g00004.1,XP_004287197.1,XP_004296982.1,XP_004297255.1,XP_004307120.1,XP_011467012.1,FANhyb_rscf00000115.1.g00007.1,FANhyb_rscf…
4	GO:0005960	glycine cleavage complex	Cellular Component	2	FANhyb_icon00005362_a.1.g00001.1,FANhyb_rscf00007251.1.g00001.1
4	GO:0099512	supramolecular fiber	Cellular Component	1	XP_004298793.1
5	GO:0030659	cytoplasmic vesicle membrane	Cellular Component	1	XP_004295773.1
5	GO:0000139	Golgi membrane	Cellular Component	1	XP_004294339.1
5	GO:0055035	plastid thylakoid membrane	Cellular Component	2	XP_004287805.1,YP_004286132.1
5	GO:0030118	clathrin coat	Cellular Component	1	XP_004295773.1
5	GO:0030120	vesicle coat	Cellular Component	1	XP_004295773.1
5	GO:0009705	plant-type vacuole membrane	Cellular Component	2	FANhyb_rscf00001104.1.g00003.1,XP_004291186.1
5	GO:0012510	trans-Golgi network transport vesicle membrane	Cellular Component	1	XP_004295773.1
5	GO:0030665	clathrin-coated vesicle membrane	Cellular Component	1	XP_004295773.1
5	GO:0031981	nuclear lumen	Cellular Component	6	FANhyb_rscf00000295.1.g00005.1,FANhyb_rscf00000658.1.g00007.1,FANhyb_rscf00000686.1.g00005.1,XP_004302471.1,XP_004296687.1,XP_004293522.1
5	GO:0016593	Cdc73/Paf1 complex	Cellular Component	1	XP_004293522.1
5	GO:0030931	heterotetrameric ADPG pyrophosphorylase complex	Cellular Component	1	XP_004303908.1
5	GO:0031083	BLOC-1 complex	Cellular Component	1	FANhyb_icon00005685_a.1.g00001.1
5	GO:0061695	transferase complex, transferring phosphorus-containing groups	Cellular Component	2	XP_004296687.1,XP_004293522.1
5	GO:0030532	small nuclear ribonucleoprotein complex	Cellular Component	2	FANhyb_rscf00000002.1.g00027.1,XP_004290803.1
5	GO:0005840	ribosome	Cellular Component	17	FANhyb_icon00042639_a.1.g00001.1,FANhyb_rscf00000565.1.g00004.1,FANhyb_rscf00005319.1.g00001.1,XP_004298777.1,XP_004305372.2,FANhyb_rscf00005750.1.g00001.1,XP_004308170.1,FANhyb_rscf00000023.1.g00009.1,FANhyb_icon00043005_a.1.g00001.1,FANhyb_rscf00000056.1.g00001.1,FANhyb_rscf00000697.1.g00007.1,FANhyb_rscf00000898.1.g00005.1,FANhyb_rscf00001010.1.g00003.1,FANhyb_rscf00000195.1.g00003.1,FANhyb_rs…
5	GO:0005681	spliceosomal complex	Cellular Component	2	FANhyb_icon00000056_a.1.g00001.1,FANhyb_rscf00000002.1.g00027.1
5	GO:0005732	small nucleolar ribonucleoprotein complex	Cellular Component	1	FANhyb_icon00000056_a.1.g00001.1
5	GO:0030684	preribosome	Cellular Component	1	XP_004306712.1
5	GO:0035770	ribonucleoprotein granule	Cellular Component	1	XP_004296687.1
5	GO:0005739	mitochondrion	Cellular Component	4	FANhyb_rscf00000177.1.g00009.1,FANhyb_rscf00000464.1.g00001.1,FANhyb_rscf00005989.1.g00001.1,XP_004297795.1
5	GO:0005773	vacuole	Cellular Component	6	FANhyb_rscf00001104.1.g00003.1,XP_004291186.1,FANhyb_rscf00000251.1.g00014.1,XP_004291402.1,FANhyb_icon00001817_a.1.g00001.1,XP_004293515.1
5	GO:0005634	nucleus	Cellular Component	25	FANhyb_rscf00000295.1.g00005.1,FANhyb_rscf00000686.1.g00005.1,XP_004302471.1,XP_004296687.1,FANhyb_icon00000056_a.1.g00001.1,FANhyb_rscf00000002.1.g00027.1,XP_004290803.1,FANhyb_rscf00000658.1.g00007.1,XP_004293522.1,FANhyb_rscf00000063.1.g00025.1,FANhyb_rscf00000135.1.g00004.1,FANhyb_rscf00000173.1.g00014.1,FANhyb_rscf00000294.1.g00011.1,FANhyb_rscf00002242.1.g00001.1,FANhyb_rscf00006857.1.g0000…
5	GO:0005793	endoplasmic reticulum-Golgi intermediate compartment	Cellular Component	1	XP_004300063.1
5	GO:0009536	plastid	Cellular Component	28	FANhyb_icon00001817_a.1.g00001.1,FANhyb_rscf00000060.1.g00019.1,FANhyb_rscf00000177.1.g00009.1,FANhyb_rscf00000482.1.g00001.1,FANhyb_rscf00001046.1.g00002.1,FANhyb_rscf00001548.1.g00003.1,FANhyb_rscf00004899.1.g00001.1,XP_004287395.1,XP_004288103.1,XP_004293515.1,FANhyb_rscf00000007.1.g00023.1,FANhyb_rscf00001264.1.g00001.1,FANhyb_rscf00005682.1.g00002.1,XP_011461895.1,XP_004290445.1,FANhyb_icon0…
5	GO:0042579	microbody	Cellular Component	2	XP_004287395.1,XP_004289711.1
5	GO:0009526	plastid envelope	Cellular Component	4	FANhyb_rscf00001104.1.g00003.1,XP_004287805.1,XP_011468213.1,XP_004290445.1
5	GO:0031976	plastid thylakoid	Cellular Component	4	FANhyb_icon00021712_a.1.g00001.1,XP_004290445.1,XP_004287805.1,YP_004286132.1
5	GO:0098791	Golgi subcompartment	Cellular Component	2	XP_004294339.1,FANhyb_rscf00000976.1.g00002.1
5	GO:0005694	chromosome	Cellular Component	14	FANhyb_rscf00000890.1.g00004.1,FANhyb_rscf00000173.1.g00014.1,FANhyb_rscf00000294.1.g00011.1,FANhyb_rscf00000295.1.g00005.1,FANhyb_rscf00000686.1.g00005.1,FANhyb_rscf00006857.1.g00001.1,XP_004287213.1,XP_004287377.1,XP_004302471.1,XP_011461273.1,FANhyb_icon00028103_a.1.g00001.1,FANhyb_rscf00000222.1.g00004.1,XP_004290706.1,XP_004302064.1
5	GO:0005730	nucleolus	Cellular Component	2	FANhyb_rscf00000295.1.g00005.1,FANhyb_rscf00000658.1.g00007.1
5	GO:0005811	lipid droplet	Cellular Component	1	FANhyb_icon00005044_a.1.g00001.1
5	GO:0005856	cytoskeleton	Cellular Component	4	FANhyb_rscf00000198.1.g00009.1,XP_004298793.1,FANhyb_icon00054238_a.1.g00001.1,XP_004290829.1
5	GO:0031410	cytoplasmic vesicle	Cellular Component	2	FANhyb_rscf00000976.1.g00002.1,XP_004295773.1
5	GO:0015934	large ribosomal subunit	Cellular Component	6	FANhyb_icon00042639_a.1.g00001.1,FANhyb_rscf00000565.1.g00004.1,FANhyb_rscf00005319.1.g00001.1,XP_004298777.1,XP_004305372.2,FANhyb_rscf00000023.1.g00009.1
5	GO:0015935	small ribosomal subunit	Cellular Component	2	FANhyb_rscf00005750.1.g00001.1,XP_004308170.1
5	GO:0000785	chromatin	Cellular Component	10	FANhyb_rscf00000173.1.g00014.1,FANhyb_rscf00000294.1.g00011.1,FANhyb_rscf00000295.1.g00005.1,FANhyb_rscf00000686.1.g00005.1,FANhyb_rscf00006857.1.g00001.1,XP_004287213.1,XP_004287377.1,XP_004302471.1,XP_011461273.1,FANhyb_rscf00000890.1.g00004.1
5	GO:0044454	nuclear chromosome part	Cellular Component	3	FANhyb_rscf00000295.1.g00005.1,FANhyb_rscf00000686.1.g00005.1,XP_004302471.1
5	GO:0000228	nuclear chromosome	Cellular Component	3	FANhyb_rscf00000295.1.g00005.1,FANhyb_rscf00000686.1.g00005.1,XP_004302471.1
5	GO:0005654	nucleoplasm	Cellular Component	2	XP_004296687.1,XP_004293522.1
5	GO:0044451	nucleoplasm part	Cellular Component	2	XP_004296687.1,XP_004293522.1
5	GO:0055029	nuclear DNA-directed RNA polymerase complex	Cellular Component	2	XP_004296687.1,XP_004293522.1
5	GO:0099513	polymeric cytoskeletal fiber	Cellular Component	1	XP_004298793.1
5	GO:0005798	Golgi-associated vesicle	Cellular Component	1	XP_004295773.1
5	GO:0030130	clathrin coat of trans-Golgi network vesicle	Cellular Component	1	XP_004295773.1
5	GO:0009532	plastid stroma	Cellular Component	3	XP_004287805.1,XP_004303908.1,XP_011463569.1
5	GO:0044434	chloroplast part	Cellular Component	8	FANhyb_icon00021712_a.1.g00001.1,XP_004290445.1,XP_004287805.1,YP_004286132.1,XP_004303908.1,XP_011463569.1,FANhyb_rscf00001104.1.g00003.1,XP_011468213.1
5	GO:0005887	integral component of plasma membrane	Cellular Component	1	FANhyb_rscf00000251.1.g00014.1
5	GO:0046658	anchored component of plasma membrane	Cellular Component	1	FANhyb_rscf00004708.1.g00001.1
5	GO:0030140	trans-Golgi network transport vesicle	Cellular Component	1	XP_004295773.1
5	GO:0009505	plant-type cell wall	Cellular Component	1	FANhyb_rscf00001104.1.g00003.1
5	GO:0000428	DNA-directed RNA polymerase complex	Cellular Component	2	XP_004296687.1,XP_004293522.1
5	GO:0031977	thylakoid lumen	Cellular Component	1	XP_004287805.1
5	GO:0005829	cytosol	Cellular Component	21	FANhyb_icon00042639_a.1.g00001.1,FANhyb_rscf00000565.1.g00004.1,FANhyb_rscf00005319.1.g00001.1,XP_004298777.1,XP_004305372.2,FANhyb_rscf00005750.1.g00001.1,XP_004308170.1,FANhyb_icon00005685_a.1.g00001.1,XP_004302992.1,FANhyb_icon00000415_a.1.g00001.1,FANhyb_rscf00000135.1.g00004.1,FANhyb_rscf00000251.1.g00014.1,FANhyb_rscf00000728.1.g00004.1,XP_004287197.1,XP_004296982.1,XP_004297255.1,XP_004307…
5	GO:0036464	cytoplasmic ribonucleoprotein granule	Cellular Component	1	XP_004296687.1
5	GO:0044445	cytosolic part	Cellular Component	9	FANhyb_icon00042639_a.1.g00001.1,FANhyb_rscf00000565.1.g00004.1,FANhyb_rscf00005319.1.g00001.1,XP_004298777.1,XP_004305372.2,FANhyb_rscf00005750.1.g00001.1,XP_004308170.1,XP_004302992.1,FANhyb_icon00005685_a.1.g00001.1
6	GO:0009535	chloroplast thylakoid membrane	Cellular Component	2	XP_004287805.1,YP_004286132.1
6	GO:0030125	clathrin vesicle coat	Cellular Component	1	XP_004295773.1
6	GO:0097525	spliceosomal snRNP complex	Cellular Component	2	FANhyb_rscf00000002.1.g00027.1,XP_004290803.1
6	GO:0022626	cytosolic ribosome	Cellular Component	7	FANhyb_icon00042639_a.1.g00001.1,FANhyb_rscf00000565.1.g00004.1,FANhyb_rscf00005319.1.g00001.1,XP_004298777.1,XP_004305372.2,FANhyb_rscf00005750.1.g00001.1,XP_004308170.1
6	GO:0032040	small-subunit processome	Cellular Component	1	XP_004306712.1
6	GO:0000322	storage vacuole	Cellular Component	1	FANhyb_rscf00001104.1.g00003.1
6	GO:0000325	plant-type vacuole	Cellular Component	2	FANhyb_rscf00001104.1.g00003.1,XP_004291186.1
6	GO:0009507	chloroplast	Cellular Component	22	FANhyb_icon00021712_a.1.g00001.1,XP_004290445.1,XP_004287805.1,YP_004286132.1,XP_004303908.1,XP_011463569.1,FANhyb_rscf00001104.1.g00003.1,XP_011468213.1,FANhyb_icon00001817_a.1.g00001.1,FANhyb_rscf00000060.1.g00019.1,FANhyb_rscf00000177.1.g00009.1,FANhyb_rscf00000482.1.g00001.1,FANhyb_rscf00001046.1.g00002.1,FANhyb_rscf00001548.1.g00003.1,FANhyb_rscf00004899.1.g00001.1,XP_004287395.1,XP_00428810…
6	GO:0005777	peroxisome	Cellular Component	2	XP_004289711.1,XP_004287395.1
6	GO:0009941	chloroplast envelope	Cellular Component	3	FANhyb_rscf00001104.1.g00003.1,XP_004287805.1,XP_011468213.1
6	GO:0009534	chloroplast thylakoid	Cellular Component	4	XP_004287805.1,YP_004286132.1,FANhyb_icon00021712_a.1.g00001.1,XP_004290445.1
6	GO:0005802	trans-Golgi network	Cellular Component	1	FANhyb_rscf00000976.1.g00002.1
6	GO:0012511	monolayer-surrounded lipid storage body	Cellular Component	1	FANhyb_icon00005044_a.1.g00001.1
6	GO:0015630	microtubule cytoskeleton	Cellular Component	2	XP_004298793.1,FANhyb_rscf00000198.1.g00009.1
6	GO:0030135	coated vesicle	Cellular Component	1	XP_004295773.1
6	GO:0022625	cytosolic large ribosomal subunit	Cellular Component	5	FANhyb_icon00042639_a.1.g00001.1,FANhyb_rscf00000565.1.g00004.1,FANhyb_rscf00005319.1.g00001.1,XP_004298777.1,XP_004305372.2
6	GO:0022627	cytosolic small ribosomal subunit	Cellular Component	2	FANhyb_rscf00005750.1.g00001.1,XP_004308170.1
6	GO:0000790	nuclear chromatin	Cellular Component	3	FANhyb_rscf00000295.1.g00005.1,FANhyb_rscf00000686.1.g00005.1,XP_004302471.1
6	GO:0000792	heterochromatin	Cellular Component	1	FANhyb_rscf00000295.1.g00005.1
6	GO:0005665	DNA-directed RNA polymerase II, core complex	Cellular Component	1	XP_004296687.1
6	GO:0016591	DNA-directed RNA polymerase II, holoenzyme	Cellular Component	2	XP_004296687.1,XP_004293522.1
6	GO:0005874	microtubule	Cellular Component	1	XP_004298793.1
6	GO:0009570	chloroplast stroma	Cellular Component	3	XP_004287805.1,XP_004303908.1,XP_011463569.1
6	GO:0000932	P-body	Cellular Component	1	XP_004296687.1
7	GO:0005682	U5 snRNP	Cellular Component	1	FANhyb_rscf00000002.1.g00027.1
7	GO:0005685	U1 snRNP	Cellular Component	1	XP_004290803.1
7	GO:0097526	spliceosomal tri-snRNP complex	Cellular Component	1	FANhyb_rscf00000002.1.g00027.1
7	GO:0000326	protein storage vacuole	Cellular Component	1	FANhyb_rscf00001104.1.g00003.1
7	GO:0042807	central vacuole	Cellular Component	2	FANhyb_rscf00001104.1.g00003.1,XP_004291186.1
7	GO:0009514	glyoxysome	Cellular Component	1	XP_004289711.1
7	GO:0030136	clathrin-coated vesicle	Cellular Component	1	XP_004295773.1
8	GO:0046540	U4/U6 x U5 tri-snRNP complex	Cellular Component	1	FANhyb_rscf00000002.1.g00027.1

## Sheet: Enrichment
GO_ID	Term	Category	Test	Ref	TestAll	RefAll	Test_per	Ref_per	Over_Under	TestSeqs	RefSeqs	P value	FDR	richFactor
GO:0019748	secondary metabolic process	P	13	23	626	7271	0.0207668	0.00316325	over	FANhyb_rscf00000381.1.g00009.1,XP_004300630.1,FANhyb_rscf00000079.1.g00001.1,XP_004307376.1,XP_004290595.1,XP_004307899.1,XP_011467012.1,FANhyb_rscf00000294.1.g00009.1,XP_004291620.1,XP_004303698.1,XP_004307039.1,XP_004302643.1,FANhyb_rscf00000033.1.g00024.1	FANhyb_icon00019563_a.1.g00001.1,FANhyb_rscf00000381.1.g00009.1,XP_004294220.1,XP_004300630.1,XP_004299743.1,FANhyb_icon00000749_a.1.g00001.1,FANhyb_rscf00000079.1.g00001.1,XP_004307376.1,FANhyb_icon00009240_a.1.g00001.1,XP_004290595.1,XP_004307899.1,XP_004310146.1,XP_011467012.1,FANhyb_rscf00002323.1.g00001.1,FANhyb_rscf00000294.1.g00009.1,XP_004291620.1,FANhyb_rscf00001705.1.g00003.1,XP_0042875…	6.44488e-09	7.37322e-06	0.565217
GO:0000786	nucleosome	C	9	11	626	7271	0.014377	0.00151286	over	FANhyb_rscf00000173.1.g00014.1,FANhyb_rscf00000294.1.g00011.1,FANhyb_rscf00000295.1.g00005.1,FANhyb_rscf00000686.1.g00005.1,FANhyb_rscf00006857.1.g00001.1,XP_004287213.1,XP_004287377.1,XP_004302471.1,XP_011461273.1	FANhyb_rscf00000173.1.g00014.1,FANhyb_rscf00000294.1.g00011.1,FANhyb_rscf00000295.1.g00005.1,FANhyb_rscf00000686.1.g00005.1,FANhyb_rscf00006857.1.g00001.1,XP_004287213.1,XP_004287377.1,XP_004302471.1,XP_004302773.1,XP_004309659.1,XP_011461273.1	1.15658e-08	7.37322e-06	0.818182
GO:0044815	DNA packaging complex	C	9	12	626	7271	0.014377	0.00165039	over	FANhyb_rscf00000173.1.g00014.1,FANhyb_rscf00000294.1.g00011.1,FANhyb_rscf00000295.1.g00005.1,FANhyb_rscf00000686.1.g00005.1,FANhyb_rscf00006857.1.g00001.1,XP_004287213.1,XP_004287377.1,XP_004302471.1,XP_011461273.1	FANhyb_rscf00000173.1.g00014.1,FANhyb_rscf00000294.1.g00011.1,FANhyb_rscf00000295.1.g00005.1,FANhyb_rscf00000686.1.g00005.1,FANhyb_rscf00006857.1.g00001.1,XP_004287213.1,XP_004287377.1,XP_004302471.1,XP_004302773.1,XP_004309659.1,XP_011461273.1,XP_004307722.1	4.27308e-08	1.36205e-05	0.75
GO:0032993	protein-DNA complex	C	9	12	626	7271	0.014377	0.00165039	over	FANhyb_rscf00000173.1.g00014.1,FANhyb_rscf00000294.1.g00011.1,FANhyb_rscf00000295.1.g00005.1,FANhyb_rscf00000686.1.g00005.1,FANhyb_rscf00006857.1.g00001.1,XP_004287213.1,XP_004287377.1,XP_004302471.1,XP_011461273.1	FANhyb_rscf00000173.1.g00014.1,FANhyb_rscf00000294.1.g00011.1,FANhyb_rscf00000295.1.g00005.1,FANhyb_rscf00000686.1.g00005.1,FANhyb_rscf00006857.1.g00001.1,XP_004287213.1,XP_004287377.1,XP_004302471.1,XP_004302773.1,XP_004309659.1,XP_011461273.1,XP_004296851.1	4.27308e-08	1.36205e-05	0.75
GO:0006730	one-carbon metabolic process	P	9	13	626	7271	0.014377	0.00178792	over	FANhyb_rscf00003174.1.g00001.1,XP_004287197.1,XP_004296982.1,XP_011468925.1,FANhyb_icon18304963_o.1.g00001.1,FANhyb_rscf00000301.1.g00011.1,FANhyb_rscf00002955.1.g00001.1,XP_004304467.1,XP_011466231.1	FANhyb_rscf00003174.1.g00001.1,XP_004287197.1,XP_004296982.1,XP_011459019.1,XP_011468925.1,FANhyb_icon18304963_o.1.g00001.1,FANhyb_rscf00000301.1.g00011.1,FANhyb_rscf00002955.1.g00001.1,XP_004296983.1,XP_004304467.1,XP_004307174.1,XP_011466231.1,FANhyb_icon00002701_a.1.g00001.1	1.28279e-07	3.27111e-05	0.692308
GO:0044550	secondary metabolite biosynthetic process	P	9	15	626	7271	0.014377	0.00206299	over	FANhyb_rscf00000079.1.g00001.1,XP_004307376.1,XP_004290595.1,XP_004307899.1,XP_011467012.1,FANhyb_rscf00000294.1.g00009.1,XP_004291620.1,XP_004303698.1,XP_004307039.1	FANhyb_icon00000749_a.1.g00001.1,FANhyb_rscf00000079.1.g00001.1,XP_004307376.1,FANhyb_icon00009240_a.1.g00001.1,XP_004290595.1,XP_004307899.1,XP_004310146.1,XP_011467012.1,FANhyb_rscf00002323.1.g00001.1,FANhyb_rscf00000294.1.g00009.1,XP_004291620.1,FANhyb_rscf00001705.1.g00003.1,XP_004287582.1,XP_004303698.1,XP_004307039.1	7.66294e-07	0.000162837	0.6
GO:0046982	protein heterodimerization activity	F	10	19	626	7271	0.0159744	0.00261312	over	FANhyb_rscf00000173.1.g00014.1,FANhyb_rscf00000294.1.g00011.1,FANhyb_rscf00000295.1.g00005.1,FANhyb_rscf00000686.1.g00005.1,FANhyb_rscf00006857.1.g00001.1,XP_004287213.1,XP_004287377.1,XP_004302471.1,XP_011461273.1,XP_004305679.1	FANhyb_rscf00000173.1.g00014.1,FANhyb_rscf00000294.1.g00011.1,FANhyb_rscf00000295.1.g00005.1,FANhyb_rscf00000686.1.g00005.1,FANhyb_rscf00006857.1.g00001.1,XP_004287213.1,XP_004287377.1,XP_004295020.1,XP_004302471.1,XP_004302773.1,XP_004303693.1,XP_004309659.1,XP_011461273.1,XP_011463262.1,FANhyb_icon19788725_s.1.g00001.1,FANhyb_rscf00000300.1.g00010.1,FANhyb_rscf00000907.1.g00005.1,XP_004305679.1…	9.41331e-07	0.000166957	0.526316
GO:0009698	phenylpropanoid metabolic process	P	8	12	626	7271	0.0127796	0.00165039	over	FANhyb_rscf00000079.1.g00001.1,XP_004307376.1,XP_004290595.1,XP_004307899.1,XP_011467012.1,FANhyb_rscf00000294.1.g00009.1,XP_004291620.1,XP_004302643.1	FANhyb_icon00000749_a.1.g00001.1,FANhyb_rscf00000079.1.g00001.1,XP_004307376.1,FANhyb_icon00009240_a.1.g00001.1,XP_004290595.1,XP_004307899.1,XP_004310146.1,XP_011467012.1,FANhyb_rscf00000294.1.g00009.1,XP_004291620.1,XP_004302643.1,XP_004299743.1	1.04758e-06	0.000166957	0.666667
GO:0000785	chromatin	C	10	20	626	7271	0.0159744	0.00275065	over	FANhyb_rscf00000173.1.g00014.1,FANhyb_rscf00000294.1.g00011.1,FANhyb_rscf00000295.1.g00005.1,FANhyb_rscf00000686.1.g00005.1,FANhyb_rscf00006857.1.g00001.1,XP_004287213.1,XP_004287377.1,XP_004302471.1,XP_011461273.1,FANhyb_rscf00000890.1.g00004.1	FANhyb_rscf00000173.1.g00014.1,FANhyb_rscf00000294.1.g00011.1,FANhyb_rscf00000295.1.g00005.1,FANhyb_rscf00000686.1.g00005.1,FANhyb_rscf00006857.1.g00001.1,XP_004287213.1,XP_004287377.1,XP_004302471.1,XP_004302773.1,XP_004309659.1,XP_011461273.1,XP_004299193.1,FANhyb_rscf00000284.1.g00002.1,XP_004296801.1,XP_004294179.1,XP_004300168.1,FANhyb_rscf00001409.1.g00002.1,FANhyb_rscf00001866.1.g00001.1,F…	1.73825e-06	0.000246253	0.5
GO:0009699	phenylpropanoid biosynthetic process	P	7	10	626	7271	0.0111821	0.00137533	over	FANhyb_rscf00000079.1.g00001.1,XP_004307376.1,XP_004290595.1,XP_004307899.1,XP_011467012.1,FANhyb_rscf00000294.1.g00009.1,XP_004291620.1	FANhyb_rscf00000079.1.g00001.1,XP_004307376.1,FANhyb_icon00009240_a.1.g00001.1,XP_004290595.1,XP_004307899.1,XP_004310146.1,XP_011467012.1,FANhyb_rscf00000294.1.g00009.1,XP_004291620.1,FANhyb_icon00000749_a.1.g00001.1	3.23475e-06	0.00041243	0.7
GO:0005694	chromosome	C	14	41	626	7271	0.0223642	0.00563884	over	FANhyb_rscf00000890.1.g00004.1,FANhyb_rscf00000173.1.g00014.1,FANhyb_rscf00000294.1.g00011.1,FANhyb_rscf00000295.1.g00005.1,FANhyb_rscf00000686.1.g00005.1,FANhyb_rscf00006857.1.g00001.1,XP_004287213.1,XP_004287377.1,XP_004302471.1,XP_011461273.1,FANhyb_icon00028103_a.1.g00001.1,FANhyb_rscf00000222.1.g00004.1,XP_004290706.1,XP_004302064.1	FANhyb_rscf00003704.1.g00001.1,XP_004297331.1,XP_004291151.1,XP_004307722.1,XP_004290531.1,XP_004287513.1,XP_004296683.1,FANhyb_rscf00000890.1.g00004.1,XP_004288153.1,FANhyb_rscf00000173.1.g00014.1,FANhyb_rscf00000294.1.g00011.1,FANhyb_rscf00000295.1.g00005.1,FANhyb_rscf00000686.1.g00005.1,FANhyb_rscf00006857.1.g00001.1,XP_004287213.1,XP_004287377.1,XP_004302471.1,XP_004302773.1,XP_004309659.1,XP…	4.17874e-06	0.000484354	0.341463
GO:0016705	oxidoreductase activity, acting on paired donors, with incorporation or reduction of molecular oxygen	F	10	25	626	7271	0.0159744	0.00343832	over	FANhyb_rscf00003845.1.g00001.1,XP_004303698.1,XP_004307039.1,FANhyb_rscf00000282.1.g00006.1,XP_004294725.1,FANhyb_rscf00004120.1.g00003.1,XP_004290837.1,FANhyb_icon00004976_a.1.g00001.1,FANhyb_rscf00001679.1.g00002.1,FANhyb_rscf00007124.1.g00001.1	FANhyb_rscf00003845.1.g00001.1,XP_004310148.1,XP_004303698.1,XP_004307039.1,FANhyb_rscf00000282.1.g00006.1,XP_004294725.1,NP_001274347.1,FANhyb_rscf00004120.1.g00003.1,FANhyb_rscf00000611.1.g00006.1,XP_004302025.1,FANhyb_rscf00000410.1.g00008.1,FANhyb_rscf00000853.1.g00003.1,FANhyb_rscf00002772.1.g00001.1,XP_004309860.1,XP_004290837.1,XP_004287814.1,XP_004297378.1,FANhyb_rscf00001863.1.g00002.1,X…	2.06521e-05	0.00219429	0.4
GO:0016491	oxidoreductase activity	F	68	484	626	7271	0.108626	0.0665658	over	FANhyb_icon18995685_o.1.g00001.1,XP_004287395.1,XP_004307519.1,XP_004308124.1,FANhyb_rscf00000135.1.g00004.1,XP_004297255.1,FANhyb_icon00023192_a.1.g00001.1,XP_011468213.1,XP_004303397.2,XP_004287805.1,FANhyb_rscf00000268.1.g00005.1,FANhyb_rscf00000177.1.g00009.1,XP_004287468.2,XP_004287197.1,FANhyb_icon00004976_a.1.g00001.1,FANhyb_rscf00000311.1.g00010.1,FANhyb_rscf00001679.1.g00002.1,FANhyb_rsc…	FANhyb_icon00000422_a.1.g00001.1,FANhyb_icon00001087_a.1.g00001.1,FANhyb_rscf00000001.1.g00002.1,FANhyb_rscf00000047.1.g00012.1,FANhyb_rscf00000097.1.g00011.1,FANhyb_rscf00000210.1.g00002.1,FANhyb_rscf00000389.1.g00006.1,FANhyb_rscf00001078.1.g00005.1,FANhyb_rscf00002609.1.g00001.1,FANhyb_rscf00003372.1.g00002.1,FANhyb_rscf00004485.1.g00001.1,FANhyb_rscf00004632.1.g00001.1,XP_004294027.1,XP_00429…	2.55692e-05	0.00250775	0.140496
GO:0046983	protein dimerization activity	F	13	42	626	7271	0.0207668	0.00577637	over	FANhyb_rscf00000177.1.g00009.1,XP_004306542.1,FANhyb_rscf00000173.1.g00014.1,FANhyb_rscf00000294.1.g00011.1,FANhyb_rscf00000295.1.g00005.1,FANhyb_rscf00000686.1.g00005.1,FANhyb_rscf00006857.1.g00001.1,XP_004287213.1,XP_004287377.1,XP_004302471.1,XP_011461273.1,XP_004305679.1,XP_004307899.1	FANhyb_rscf00000129.1.g00016.1,FANhyb_rscf00000177.1.g00009.1,FANhyb_rscf00002015.1.g00002.1,XP_004288153.1,XP_004297078.1,XP_004306542.1,XP_004306814.1,FANhyb_rscf00000173.1.g00014.1,FANhyb_rscf00000294.1.g00011.1,FANhyb_rscf00000295.1.g00005.1,FANhyb_rscf00000686.1.g00005.1,FANhyb_rscf00006857.1.g00001.1,XP_004287213.1,XP_004287377.1,XP_004295020.1,XP_004302471.1,XP_004302773.1,XP_004303693.1,X…	3.07939e-05	0.00280444	0.309524
GO:0009812	flavonoid metabolic process	P	7	13	626	7271	0.0111821	0.00178792	over	FANhyb_icon00000880_a.1.g00001.1,FANhyb_rscf00006252.1.g00001.1,XP_004306542.1,XP_004307451.1,XP_011467012.1,FANhyb_icon00042521_a.1.g00001.1,FANhyb_icon18346655_o.1.g00001.1	XP_004298720.1,FANhyb_icon00000078_a.1.g00001.1,FANhyb_icon00000880_a.1.g00001.1,FANhyb_rscf00006252.1.g00001.1,XP_004287814.1,XP_004298887.1,XP_004304050.2,XP_004306542.1,XP_004307451.1,XP_011467012.1,FANhyb_icon00042521_a.1.g00001.1,FANhyb_icon18346655_o.1.g00001.1,XP_004293221.1	3.67042e-05	0.00303007	0.538462
GO:0016831	carboxy-lyase activity	F	9	22	626	7271	0.014377	0.00302572	over	XP_004307120.1,XP_004302532.1,FANhyb_icon00031506_a.1.g00001.1,XP_011466072.1,XP_004303182.1,XP_004302315.1,XP_011469795.1,FANhyb_rscf00000078.1.g00004.1,XP_004293926.1	XP_011469322.1,XP_011469669.1,XP_004307120.1,XP_004288307.1,XP_004302532.1,FANhyb_rscf00000530.1.g00002.1,XP_004307718.1,XP_004306445.1,FANhyb_rscf00000719.1.g00003.1,FANhyb_icon00031506_a.1.g00001.1,XP_011466072.1,XP_004294066.1,XP_004303182.1,FANhyb_icon00037348_a.1.g00001.1,FANhyb_rscf00000001.1.g00003.1,XP_004296862.1,XP_004302315.1,XP_011469795.1,FANhyb_rscf00000078.1.g00004.1,XP_004287058.1…	4.3813e-05	0.00303007	0.409091
GO:0044427	chromosomal part	C	10	27	626	7271	0.0159744	0.00371338	over	FANhyb_rscf00000890.1.g00004.1,FANhyb_rscf00000173.1.g00014.1,FANhyb_rscf00000294.1.g00011.1,FANhyb_rscf00000295.1.g00005.1,FANhyb_rscf00000686.1.g00005.1,FANhyb_rscf00006857.1.g00001.1,XP_004287213.1,XP_004287377.1,XP_004302471.1,XP_011461273.1	FANhyb_rscf00000890.1.g00004.1,XP_004288153.1,FANhyb_rscf00000173.1.g00014.1,FANhyb_rscf00000294.1.g00011.1,FANhyb_rscf00000295.1.g00005.1,FANhyb_rscf00000686.1.g00005.1,FANhyb_rscf00006857.1.g00001.1,XP_004287213.1,XP_004287377.1,XP_004302471.1,XP_004302773.1,XP_004309659.1,XP_011461273.1,XP_004307722.1,XP_004291151.1,XP_004296683.1,XP_004296851.1,XP_004290531.1,XP_004287513.1,XP_004299193.1,XP_…	4.54711e-05	0.00303007	0.37037
GO:0003824	catalytic activity	F	247	2351	626	7271	0.394569	0.323339	over	FANhyb_icon18995685_o.1.g00001.1,XP_011461303.1,FANhyb_rscf00000464.1.g00001.1,XP_004298793.1,FANhyb_icon00003685_a.1.g00001.1,XP_004287395.1,XP_004307519.1,FANhyb_rscf00006771.1.g00001.1,XP_011467676.1,FANhyb_rscf00000257.1.g00003.1,XP_011458966.1,XP_004296687.1,XP_004308124.1,FANhyb_rscf00000658.1.g00007.1,FANhyb_rscf00003111.1.g00001.1,FANhyb_rscf00000135.1.g00004.1,XP_004297255.1,XP_004299600…	FANhyb_icon00014530_a.1.g00001.1,FANhyb_rscf00000036.1.g00025.1,FANhyb_rscf00003450.1.g00001.1,XP_004302250.1,XP_004304072.1,FANhyb_icon00000422_a.1.g00001.1,FANhyb_icon00001087_a.1.g00001.1,FANhyb_rscf00000001.1.g00002.1,FANhyb_rscf00000047.1.g00012.1,FANhyb_rscf00000097.1.g00011.1,FANhyb_rscf00000210.1.g00002.1,FANhyb_rscf00000389.1.g00006.1,FANhyb_rscf00001078.1.g00005.1,FANhyb_rscf00002609.1.…	5.09101e-05	0.00303007	0.105062
GO:0004478	methionine adenosyltransferase activity	F	4	4	626	7271	0.00638978	0.000550131	over	FANhyb_rscf00000301.1.g00011.1,FANhyb_rscf00002955.1.g00001.1,XP_004304467.1,XP_011466231.1	FANhyb_rscf00000301.1.g00011.1,FANhyb_rscf00002955.1.g00001.1,XP_004304467.1,XP_011466231.1	5.44639e-05	0.00303007	1
GO:0006556	S-adenosylmethionine biosynthetic process	P	4	4	626	7271	0.00638978	0.000550131	over	FANhyb_rscf00000301.1.g00011.1,FANhyb_rscf00002955.1.g00001.1,XP_004304467.1,XP_011466231.1	FANhyb_rscf00000301.1.g00011.1,FANhyb_rscf00002955.1.g00001.1,XP_004304467.1,XP_011466231.1	5.44639e-05	0.00303007	1
GO:0009834	plant-type secondary cell wall biogenesis	P	4	4	626	7271	0.00638978	0.000550131	over	FANhyb_rscf00000060.1.g00019.1,FANhyb_rscf00000085.1.g00003.1,XP_004289981.1,XP_011460622.1	FANhyb_rscf00000060.1.g00019.1,FANhyb_rscf00000085.1.g00003.1,XP_004289981.1,XP_011460622.1	5.44639e-05	0.00303007	1
GO:0006544	glycine metabolic process	P	6	10	626	7271	0.00958466	0.00137533	over	FANhyb_icon00005362_a.1.g00001.1,FANhyb_rscf00007251.1.g00001.1,FANhyb_rscf00003898.1.g00001.1,FANhyb_rscf00003174.1.g00001.1,XP_004296982.1,XP_011468925.1	FANhyb_icon00005362_a.1.g00001.1,FANhyb_rscf00007251.1.g00001.1,FANhyb_rscf00001125.1.g00002.1,FANhyb_rscf00003898.1.g00001.1,XP_004291039.1,XP_004293305.1,FANhyb_rscf00003174.1.g00001.1,XP_004296982.1,XP_011459019.1,XP_011468925.1	6.17897e-05	0.00303007	0.6
GO:1903507	negative regulation of nucleic acid-templated transcription	P	6	10	626	7271	0.00958466	0.00137533	over	FANhyb_rscf00000295.1.g00005.1,FANhyb_rscf00000686.1.g00005.1,XP_004302471.1,FANhyb_icon00001339_a.1.g00001.1,FANhyb_rscf00000395.1.g00012.1,XP_004294313.1	FANhyb_rscf00000295.1.g00005.1,FANhyb_rscf00000686.1.g00005.1,XP_004302471.1,XP_004287513.1,FANhyb_icon00001339_a.1.g00001.1,FANhyb_rscf00000134.1.g00015.1,FANhyb_rscf00000395.1.g00012.1,XP_004293489.1,XP_004294274.1,XP_004294313.1	6.17897e-05	0.00303007	0.6
GO:0051253	negative regulation of RNA metabolic process	P	6	10	626	7271	0.00958466	0.00137533	over	FANhyb_rscf00000295.1.g00005.1,FANhyb_rscf00000686.1.g00005.1,XP_004302471.1,FANhyb_icon00001339_a.1.g00001.1,FANhyb_rscf00000395.1.g00012.1,XP_004294313.1	FANhyb_rscf00000295.1.g00005.1,FANhyb_rscf00000686.1.g00005.1,XP_004302471.1,XP_004287513.1,FANhyb_icon00001339_a.1.g00001.1,FANhyb_rscf00000134.1.g00015.1,FANhyb_rscf00000395.1.g00012.1,XP_004293489.1,XP_004294274.1,XP_004294313.1	6.17897e-05	0.00303007	0.6
GO:0045892	negative regulation of transcription, DNA-templated	P	6	10	626	7271	0.00958466	0.00137533	over	FANhyb_rscf00000295.1.g00005.1,FANhyb_rscf00000686.1.g00005.1,XP_004302471.1,FANhyb_icon00001339_a.1.g00001.1,FANhyb_rscf00000395.1.g00012.1,XP_004294313.1	FANhyb_rscf00000295.1.g00005.1,FANhyb_rscf00000686.1.g00005.1,XP_004302471.1,XP_004287513.1,FANhyb_icon00001339_a.1.g00001.1,FANhyb_rscf00000134.1.g00015.1,FANhyb_rscf00000395.1.g00012.1,XP_004293489.1,XP_004294274.1,XP_004294313.1	6.17897e-05	0.00303007	0.6
GO:1902679	negative regulation of RNA biosynthetic process	P	6	10	626	7271	0.00958466	0.00137533	over	FANhyb_rscf00000295.1.g00005.1,FANhyb_rscf00000686.1.g00005.1,XP_004302471.1,FANhyb_icon00001339_a.1.g00001.1,FANhyb_rscf00000395.1.g00012.1,XP_004294313.1	FANhyb_rscf00000295.1.g00005.1,FANhyb_rscf00000686.1.g00005.1,XP_004302471.1,XP_004287513.1,FANhyb_icon00001339_a.1.g00001.1,FANhyb_rscf00000134.1.g00015.1,FANhyb_rscf00000395.1.g00012.1,XP_004293489.1,XP_004294274.1,XP_004294313.1	6.17897e-05	0.00303007	0.6
GO:0004497	monooxygenase activity	F	9	23	626	7271	0.014377	0.00316325	over	FANhyb_rscf00003845.1.g00001.1,XP_004303698.1,XP_004307039.1,FANhyb_rscf00000282.1.g00006.1,XP_004294725.1,FANhyb_icon00004976_a.1.g00001.1,FANhyb_rscf00000311.1.g00010.1,FANhyb_rscf00001679.1.g00002.1,FANhyb_rscf00007124.1.g00001.1	FANhyb_rscf00003845.1.g00001.1,XP_004310148.1,XP_004303698.1,XP_004307039.1,FANhyb_rscf00000282.1.g00006.1,XP_004294725.1,NP_001274347.1,FANhyb_rscf00000410.1.g00008.1,FANhyb_rscf00001863.1.g00002.1,FANhyb_icon00004976_a.1.g00001.1,FANhyb_icon00037348_a.1.g00001.1,FANhyb_rscf00000001.1.g00003.1,FANhyb_rscf00000033.1.g00004.1,FANhyb_rscf00000251.1.g00004.1,FANhyb_rscf00000311.1.g00010.1,FANhyb_rsc…	6.65303e-05	0.00314171	0.391304
GO:0016740	transferase activity	F	89	709	626	7271	0.142173	0.0975107	over	XP_011461303.1,FANhyb_icon00003685_a.1.g00001.1,FANhyb_rscf00006771.1.g00001.1,XP_011467676.1,FANhyb_rscf00000257.1.g00003.1,XP_011458966.1,XP_004296687.1,FANhyb_rscf00003111.1.g00001.1,XP_004297568.1,FANhyb_rscf00001548.1.g00003.1,FANhyb_rscf00003898.1.g00001.1,XP_004307519.1,FANhyb_rscf00000381.1.g00009.1,FANhyb_rscf00000980.1.g00003.1,XP_004290762.1,XP_004300630.1,FANhyb_rscf00003174.1.g00001.…	XP_004299961.1,XP_011466760.1,FANhyb_rscf00000243.1.g00011.1,XP_011461303.1,XP_004300457.1,FANhyb_rscf00001008.1.g00002.1,XP_004299531.1,FANhyb_icon00001361_a.1.g00001.1,XP_004303601.1,XP_004307246.1,FANhyb_rscf00005663.1.g00001.1,XP_004294168.1,XP_011463160.1,XP_004290068.1,XP_004307223.1,XP_011468794.1,FANhyb_icon00003685_a.1.g00001.1,XP_004299659.1,XP_004306733.1,FANhyb_rscf00000805.1.g00003.1…	0.000113301	0.00515926	0.125529
GO:0045934	negative regulation of nucleobase-containing compound metabolic process	P	6	11	626	7271	0.00958466	0.00151286	over	FANhyb_rscf00000295.1.g00005.1,FANhyb_rscf00000686.1.g00005.1,XP_004302471.1,FANhyb_icon00001339_a.1.g00001.1,FANhyb_rscf00000395.1.g00012.1,XP_004294313.1	FANhyb_rscf00000295.1.g00005.1,FANhyb_rscf00000686.1.g00005.1,XP_004302471.1,XP_004287513.1,FANhyb_icon00001339_a.1.g00001.1,FANhyb_rscf00000134.1.g00015.1,FANhyb_rscf00000395.1.g00012.1,XP_004293489.1,XP_004294274.1,XP_004294313.1,XP_004297331.1	0.000126056	0.00547186	0.545455
GO:0003677	DNA binding	F	23	117	626	7271	0.0367412	0.0160913	over	XP_004296687.1,FANhyb_rscf00000173.1.g00014.1,XP_004287213.1,XP_004293268.1,XP_004303190.1,XP_004287423.1,XP_004305679.1,FANhyb_rscf00000294.1.g00011.1,FANhyb_rscf00000295.1.g00005.1,FANhyb_rscf00000395.1.g00012.1,FANhyb_rscf00000686.1.g00005.1,FANhyb_rscf00002242.1.g00001.1,FANhyb_rscf00006857.1.g00001.1,XP_004287377.1,XP_004302471.1,XP_011461273.1,XP_011469062.1,FANhyb_icon00000409_a.1.g00001.1…	XP_004296683.1,XP_004304711.1,XP_004299088.1,XP_004287219.1,XP_004296687.1,XP_004297331.1,FANhyb_rscf00001056.1.g00002.1,XP_004289901.1,XP_004299246.1,FANhyb_rscf00000173.1.g00014.1,XP_004287213.1,FANhyb_rscf00000232.1.g00002.1,FANhyb_rscf00000824.1.g00006.1,FANhyb_rscf00002591.1.g00001.1,XP_004291469.1,XP_004293268.1,XP_004296394.1,XP_004303190.1,XP_004307087.1,XP_011468749.1,FANhyb_icon00001036…	0.00012875	0.00547186	0.196581
GO:0016830	carbon-carbon lyase activity	F	10	31	626	7271	0.0159744	0.00426351	over	XP_004290303.1,XP_004307120.1,XP_004302532.1,FANhyb_icon00031506_a.1.g00001.1,XP_011466072.1,XP_004303182.1,FANhyb_rscf00000078.1.g00004.1,XP_004293926.1,XP_004302315.1,XP_011469795.1	FANhyb_icon00009869_a.1.g00001.1,XP_011467182.1,XP_011469322.1,FANhyb_rscf00001420.1.g00002.1,XP_004290303.1,XP_004299028.1,XP_004303022.1,XP_004303023.1,XP_011469669.1,XP_004307120.1,XP_004288307.1,XP_004302532.1,XP_011465993.1,FANhyb_rscf00000530.1.g00002.1,XP_004307718.1,XP_004306445.1,FANhyb_rscf00000719.1.g00003.1,FANhyb_icon00031506_a.1.g00001.1,XP_011466072.1,XP_004294066.1,XP_004303182.1,…	0.000174109	0.00716094	0.322581
GO:0016709	oxidoreductase activity, acting on paired donors, with incorporation or reduction of molecular oxygen, NAD(P)H as one donor, and incorporation of one atom of oxygen	F	5	8	626	7271	0.00798722	0.00110026	over	FANhyb_rscf00003845.1.g00001.1,FANhyb_rscf00000282.1.g00006.1,XP_004294725.1,XP_004303698.1,XP_004307039.1	FANhyb_rscf00003845.1.g00001.1,XP_004310148.1,FANhyb_rscf00000282.1.g00006.1,XP_004294725.1,NP_001274347.1,FANhyb_rscf00001863.1.g00002.1,XP_004303698.1,XP_004307039.1	0.000209255	0.00833751	0.625
GO:0035999	tetrahydrofolate interconversion	P	4	5	626	7271	0.00638978	0.000687663	over	FANhyb_rscf00003174.1.g00001.1,XP_004287197.1,XP_004296982.1,XP_011468925.1	FANhyb_rscf00003174.1.g00001.1,XP_004287197.1,XP_004296982.1,XP_011459019.1,XP_011468925.1	0.000253673	0.00980099	0.8
GO:0016765	transferase activity, transferring alkyl or aryl (other than methyl) groups	F	8	22	626	7271	0.0127796	0.00302572	over	FANhyb_rscf00000381.1.g00009.1,FANhyb_rscf00000980.1.g00003.1,XP_004290762.1,XP_004300630.1,FANhyb_rscf00000301.1.g00011.1,FANhyb_rscf00002955.1.g00001.1,XP_004304467.1,XP_011466231.1	XP_004299659.1,FANhyb_rscf00000805.1.g00003.1,FANhyb_rscf00000618.1.g00001.1,FANhyb_icon00019563_a.1.g00001.1,FANhyb_rscf00000381.1.g00009.1,FANhyb_rscf00000980.1.g00003.1,FANhyb_rscf00004485.1.g00001.1,XP_004290762.1,XP_004294220.1,XP_004300630.1,XP_011458708.1,XP_011458709.1,FANhyb_rscf00000301.1.g00011.1,FANhyb_rscf00002955.1.g00001.1,XP_004304467.1,XP_011466231.1,XP_004305552.1,FANhyb_rscf000…	0.000310282	0.0116356	0.363636
GO:0006575	cellular modified amino acid metabolic process	P	8	24	626	7271	0.0127796	0.00330078	over	FANhyb_rscf00000381.1.g00009.1,FANhyb_rscf00000980.1.g00003.1,XP_004290762.1,XP_004300630.1,FANhyb_rscf00003174.1.g00001.1,XP_004287197.1,XP_004296982.1,XP_011468925.1	FANhyb_icon00019563_a.1.g00001.1,FANhyb_rscf00000381.1.g00009.1,FANhyb_rscf00000980.1.g00003.1,FANhyb_rscf00004485.1.g00001.1,XP_004290762.1,XP_004294220.1,XP_004296631.1,XP_004300630.1,XP_011458708.1,XP_011458709.1,XP_011463882.1,FANhyb_rscf00000980.1.g00004.1,XP_004294956.2,XP_004306810.1,XP_004306733.1,XP_004290223.1,XP_004287647.1,XP_004296983.1,FANhyb_rscf00003174.1.g00001.1,XP_004287197.1,X…	0.000611226	0.0222661	0.333333
GO:0009808	lignin metabolic process	P	4	6	626	7271	0.00638978	0.000825196	over	XP_004290595.1,XP_004307899.1,XP_011467012.1,XP_004302643.1	FANhyb_icon00009240_a.1.g00001.1,XP_004290595.1,XP_004307899.1,XP_004310146.1,XP_011467012.1,XP_004302643.1	0.000709062	0.0237909	0.666667
GO:0046500	S-adenosylmethionine metabolic process	P	4	6	626	7271	0.00638978	0.000825196	over	FANhyb_rscf00000301.1.g00011.1,FANhyb_rscf00002955.1.g00001.1,XP_004304467.1,XP_011466231.1	FANhyb_rscf00000301.1.g00011.1,FANhyb_rscf00002955.1.g00001.1,XP_004304467.1,XP_011466231.1,XP_004287647.1,XP_004296983.1	0.000709062	0.0237909	0.666667
GO:0046653	tetrahydrofolate metabolic process	P	4	6	626	7271	0.00638978	0.000825196	over	FANhyb_rscf00003174.1.g00001.1,XP_004287197.1,XP_004296982.1,XP_011468925.1	FANhyb_rscf00003174.1.g00001.1,XP_004287197.1,XP_004296982.1,XP_011459019.1,XP_011468925.1,XP_011467182.1	0.000709062	0.0237909	0.666667
GO:0009813	flavonoid biosynthetic process	P	5	10	626	7271	0.00798722	0.00137533	over	XP_011467012.1,FANhyb_icon00000880_a.1.g00001.1,FANhyb_rscf00006252.1.g00001.1,XP_004306542.1,XP_004307451.1	XP_004298720.1,XP_011467012.1,FANhyb_icon00000078_a.1.g00001.1,FANhyb_icon00000880_a.1.g00001.1,FANhyb_rscf00006252.1.g00001.1,XP_004287814.1,XP_004298887.1,XP_004304050.2,XP_004306542.1,XP_004307451.1	0.000813217	0.0265859	0.5
GO:0046872	metal ion binding	F	60	466	626	7271	0.0958466	0.0640902	over	FANhyb_icon00034554_a.1.g00001.1,FANhyb_rscf00000251.1.g00014.1,XP_004293926.1,XP_004297699.1,XP_004302532.1,FANhyb_icon00001981_a.1.g00001.1,XP_004302545.1,FANhyb_icon00004976_a.1.g00001.1,FANhyb_rscf00000086.1.g00005.1,FANhyb_rscf00000282.1.g00006.1,FANhyb_rscf00001679.1.g00002.1,FANhyb_rscf00007124.1.g00001.1,XP_004294725.1,YP_004286132.1,FANhyb_rscf00001496.1.g00001.1,XP_004302643.1,FANhyb_rs…	FANhyb_icon00034554_a.1.g00001.1,FANhyb_icon20224439_s.1.g00001.1,FANhyb_rscf00000001.1.g00003.1,FANhyb_rscf00000044.1.g00005.1,FANhyb_rscf00000080.1.g00002.1,FANhyb_rscf00000149.1.g00015.1,FANhyb_rscf00000251.1.g00014.1,FANhyb_rscf00000430.1.g00001.1,FANhyb_rscf00000583.1.g00005.1,FANhyb_rscf00000711.1.g00006.1,FANhyb_rscf00000727.1.g00005.1,FANhyb_rscf00001066.1.g00002.1,FANhyb_rscf00001739.1.g…	0.000845162	0.0269395	0.128755
GO:0010558	negative regulation of macromolecule biosynthetic process	P	6	15	626	7271	0.00958466	0.00206299	over	FANhyb_rscf00000295.1.g00005.1,FANhyb_rscf00000686.1.g00005.1,XP_004302471.1,FANhyb_icon00001339_a.1.g00001.1,FANhyb_rscf00000395.1.g00012.1,XP_004294313.1	FANhyb_rscf00000295.1.g00005.1,FANhyb_rscf00000686.1.g00005.1,XP_004302471.1,XP_004287513.1,FANhyb_icon00001339_a.1.g00001.1,FANhyb_rscf00000134.1.g00015.1,FANhyb_rscf00000395.1.g00012.1,XP_004293489.1,XP_004294274.1,XP_004294313.1,FANhyb_rscf00000243.1.g00011.1,XP_004291754.1,XP_004297331.1,XP_004289908.1,XP_004291574.1	0.00101108	0.0306936	0.4
GO:2000113	negative regulation of cellular macromolecule biosynthetic process	P	6	15	626	7271	0.00958466	0.00206299	over	FANhyb_rscf00000295.1.g00005.1,FANhyb_rscf00000686.1.g00005.1,XP_004302471.1,FANhyb_icon00001339_a.1.g00001.1,FANhyb_rscf00000395.1.g00012.1,XP_004294313.1	FANhyb_rscf00000295.1.g00005.1,FANhyb_rscf00000686.1.g00005.1,XP_004302471.1,XP_004287513.1,FANhyb_icon00001339_a.1.g00001.1,FANhyb_rscf00000134.1.g00015.1,FANhyb_rscf00000395.1.g00012.1,XP_004293489.1,XP_004294274.1,XP_004294313.1,FANhyb_rscf00000243.1.g00011.1,XP_004291754.1,XP_004297331.1,XP_004289908.1,XP_004291574.1	0.00101108	0.0306936	0.4
GO:0043169	cation binding	F	60	472	626	7271	0.0958466	0.0649154	over	FANhyb_icon00034554_a.1.g00001.1,FANhyb_rscf00000251.1.g00014.1,XP_004293926.1,XP_004297699.1,XP_004302532.1,FANhyb_icon00001981_a.1.g00001.1,XP_004302545.1,FANhyb_icon00000415_a.1.g00001.1,FANhyb_icon00031506_a.1.g00001.1,FANhyb_rscf00000085.1.g00003.1,FANhyb_rscf00000301.1.g00011.1,FANhyb_rscf00001046.1.g00002.1,FANhyb_rscf00002955.1.g00001.1,XP_004287468.2,XP_004287841.1,XP_004289981.1,XP_0042…	FANhyb_icon00034554_a.1.g00001.1,FANhyb_icon20224439_s.1.g00001.1,FANhyb_rscf00000001.1.g00003.1,FANhyb_rscf00000044.1.g00005.1,FANhyb_rscf00000080.1.g00002.1,FANhyb_rscf00000149.1.g00015.1,FANhyb_rscf00000251.1.g00014.1,FANhyb_rscf00000430.1.g00001.1,FANhyb_rscf00000583.1.g00005.1,FANhyb_rscf00000711.1.g00006.1,FANhyb_rscf00000727.1.g00005.1,FANhyb_rscf00001066.1.g00002.1,FANhyb_rscf00001739.1.g…	0.00116464	0.0345329	0.127119
GO:0006790	sulfur compound metabolic process	P	13	60	626	7271	0.0207668	0.00825196	over	FANhyb_rscf00001548.1.g00003.1,FANhyb_rscf00000381.1.g00009.1,FANhyb_rscf00000980.1.g00003.1,XP_004290762.1,XP_004300630.1,XP_004287197.1,FANhyb_rscf00000301.1.g00011.1,FANhyb_rscf00002955.1.g00001.1,XP_004304467.1,XP_011466231.1,FANhyb_rscf00000257.1.g00003.1,XP_004302992.1,XP_004291620.1	FANhyb_rscf00001548.1.g00003.1,XP_004295160.1,FANhyb_rscf00000097.1.g00003.1,FANhyb_rscf00000128.1.g00004.1,XP_004297682.1,XP_004298290.1,XP_004310117.1,FANhyb_icon00019563_a.1.g00001.1,FANhyb_rscf00000381.1.g00009.1,FANhyb_rscf00000980.1.g00003.1,FANhyb_rscf00004485.1.g00001.1,XP_004290762.1,XP_004294220.1,XP_004296631.1,XP_004300630.1,XP_011458708.1,XP_011458709.1,FANhyb_rscf00000329.1.g00011.1…	0.00146745	0.0409558	0.216667
GO:0055114	oxidation-reduction process	P	48	362	626	7271	0.0766773	0.0497868	over	FANhyb_rscf00000482.1.g00001.1,XP_004303908.1,XP_004289711.1,XP_004303182.1,YP_004286132.1,XP_004287395.1,XP_004287805.1,XP_004290445.1,FANhyb_icon00000299_a.1.g00001.1,FANhyb_icon00001339_a.1.g00001.1,FANhyb_icon00004976_a.1.g00001.1,FANhyb_icon00023192_a.1.g00001.1,FANhyb_icon16846536_o.1.g00001.1,FANhyb_rscf00000062.1.g00009.1,FANhyb_rscf00000086.1.g00005.1,FANhyb_rscf00000135.1.g00004.1,FANhy…	FANhyb_rscf00000829.1.g00004.1,FANhyb_rscf00000032.1.g00011.1,FANhyb_rscf00000482.1.g00001.1,XP_004297463.1,XP_004303908.1,FANhyb_rscf00000034.1.g00008.1,FANhyb_rscf00000688.1.g00002.1,XP_004295557.1,FANhyb_rscf00000605.1.g00001.1,FANhyb_rscf00000245.1.g00012.1,FANhyb_rscf00000250.1.g00001.1,FANhyb_rscf00000286.1.g00003.1,FANhyb_rscf00000368.1.g00001.1,FANhyb_rscf00000711.1.g00006.1,FANhyb_rscf00…	0.00149997	0.0409558	0.132597
GO:0009063	cellular amino acid catabolic process	P	6	16	626	7271	0.00958466	0.00220052	over	FANhyb_icon00005362_a.1.g00001.1,FANhyb_rscf00007251.1.g00001.1,FANhyb_rscf00003898.1.g00001.1,FANhyb_rscf00000079.1.g00001.1,XP_004307376.1,FANhyb_icon00000299_a.1.g00001.1	FANhyb_icon00005362_a.1.g00001.1,FANhyb_rscf00007251.1.g00001.1,FANhyb_rscf00001125.1.g00002.1,FANhyb_rscf00003898.1.g00001.1,XP_004291039.1,XP_004293305.1,FANhyb_rscf00002609.1.g00001.1,XP_004294797.1,FANhyb_rscf00000079.1.g00001.1,XP_004307376.1,XP_011460752.1,XP_011465993.1,FANhyb_rscf00001078.1.g00005.1,FANhyb_icon00000299_a.1.g00001.1,XP_004293797.1,XP_004297200.1	0.00150113	0.0409558	0.375
GO:0016760	cellulose synthase (UDP-forming) activity	F	4	7	626	7271	0.00638978	0.000962729	over	FANhyb_rscf00000060.1.g00019.1,FANhyb_rscf00000085.1.g00003.1,XP_004289981.1,XP_011460622.1	FANhyb_rscf00000060.1.g00019.1,FANhyb_rscf00000085.1.g00003.1,FANhyb_rscf00000572.1.g00006.1,FANhyb_rscf00001203.1.g00002.1,XP_004289981.1,XP_004291468.1,XP_011460622.1	0.00154186	0.0409558	0.571429
GO:0016759	cellulose synthase activity	F	4	7	626	7271	0.00638978	0.000962729	over	FANhyb_rscf00000060.1.g00019.1,FANhyb_rscf00000085.1.g00003.1,XP_004289981.1,XP_011460622.1	FANhyb_rscf00000060.1.g00019.1,FANhyb_rscf00000085.1.g00003.1,FANhyb_rscf00000572.1.g00006.1,FANhyb_rscf00001203.1.g00002.1,XP_004289981.1,XP_004291468.1,XP_011460622.1	0.00154186	0.0409558	0.571429
GO:0031327	negative regulation of cellular biosynthetic process	P	6	17	626	7271	0.00958466	0.00233806	over	FANhyb_rscf00000295.1.g00005.1,FANhyb_rscf00000686.1.g00005.1,XP_004302471.1,FANhyb_icon00001339_a.1.g00001.1,FANhyb_rscf00000395.1.g00012.1,XP_004294313.1	FANhyb_rscf00000295.1.g00005.1,FANhyb_rscf00000686.1.g00005.1,XP_004302471.1,XP_004287513.1,XP_004302910.1,FANhyb_icon00001339_a.1.g00001.1,FANhyb_rscf00000134.1.g00015.1,FANhyb_rscf00000395.1.g00012.1,XP_004293489.1,XP_004294274.1,XP_004294313.1,FANhyb_rscf00000243.1.g00011.1,XP_004291754.1,XP_004297331.1,XP_004289908.1,XP_004304496.1,XP_004291574.1	0.00215301	0.0551296	0.352941
GO:0004180	carboxypeptidase activity	F	5	12	626	7271	0.00798722	0.00165039	over	FANhyb_rscf00000033.1.g00024.1,FANhyb_rscf00001169.1.g00004.1,XP_004296446.1,XP_004290128.1,XP_004304228.1	FANhyb_rscf00000033.1.g00024.1,FANhyb_rscf00001169.1.g00004.1,XP_011457835.1,XP_004296446.1,FANhyb_icon00001449_a.1.g00001.1,FANhyb_rscf00000060.1.g00011.1,XP_004289772.1,XP_004290128.1,XP_004297368.1,XP_004304228.1,XP_004306039.2,XP_004307353.1	0.00220873	0.0551296	0.416667
GO:0045814	negative regulation of gene expression, epigenetic	P	3	4	626	7271	0.00479233	0.000550131	over	FANhyb_rscf00000295.1.g00005.1,FANhyb_rscf00000686.1.g00005.1,XP_004302471.1	FANhyb_rscf00000295.1.g00005.1,FANhyb_rscf00000686.1.g00005.1,XP_004302471.1,XP_004287513.1	0.00237814	0.0551296	0.75
GO:0004372	glycine hydroxymethyltransferase activity	F	3	4	626	7271	0.00479233	0.000550131	over	FANhyb_rscf00003174.1.g00001.1,XP_004296982.1,XP_011468925.1	FANhyb_rscf00003174.1.g00001.1,XP_004296982.1,XP_011459019.1,XP_011468925.1	0.00237814	0.0551296	0.75
GO:0006342	chromatin silencing	P	3	4	626	7271	0.00479233	0.000550131	over	FANhyb_rscf00000295.1.g00005.1,FANhyb_rscf00000686.1.g00005.1,XP_004302471.1	XP_004287513.1,FANhyb_rscf00000295.1.g00005.1,FANhyb_rscf00000686.1.g00005.1,XP_004302471.1	0.00237814	0.0551296	0.75
GO:0004185	serine-type carboxypeptidase activity	F	3	4	626	7271	0.00479233	0.000550131	over	FANhyb_rscf00000033.1.g00024.1,FANhyb_rscf00001169.1.g00004.1,XP_004296446.1	FANhyb_rscf00000033.1.g00024.1,FANhyb_rscf00001169.1.g00004.1,XP_011457835.1,XP_004296446.1	0.00237814	0.0551296	0.75
GO:0070566	adenylyltransferase activity	F	3	4	626	7271	0.00479233	0.000550131	over	FANhyb_rscf00001548.1.g00003.1,FANhyb_rscf00000482.1.g00001.1,XP_004303908.1	FANhyb_rscf00001548.1.g00003.1,FANhyb_rscf00000482.1.g00001.1,XP_004303908.1,FANhyb_rscf00000167.1.g00008.1	0.00237814	0.0551296	0.75
GO:0008374	O-acyltransferase activity	F	4	8	626	7271	0.00638978	0.00110026	over	FANhyb_icon00003685_a.1.g00001.1,XP_004307653.1,XP_011467012.1,FANhyb_rscf00000999.1.g00003.1	FANhyb_icon00003685_a.1.g00001.1,XP_004292227.1,FANhyb_rscf00000329.1.g00011.1,XP_004307653.1,XP_004299786.1,XP_004303340.1,XP_011467012.1,FANhyb_rscf00000999.1.g00003.1	0.00287447	0.0646746	0.5
GO:0072330	monocarboxylic acid biosynthetic process	P	10	43	626	7271	0.0159744	0.0059139	over	FANhyb_rscf00001750.1.g00001.1,FANhyb_rscf00004120.1.g00003.1,XP_004299600.1,XP_004302419.1,XP_004302420.1,XP_004306503.1,XP_004287395.1,FANhyb_rscf00000079.1.g00001.1,XP_004307376.1,XP_004299741.1	XP_004288204.2,XP_004294298.1,FANhyb_icon00046738_a.1.g00001.1,FANhyb_rscf00000050.1.g00004.1,FANhyb_rscf00000054.1.g00004.1,FANhyb_rscf00000087.1.g00005.1,FANhyb_rscf00000139.1.g00004.1,FANhyb_rscf00000139.1.g00005.1,FANhyb_rscf00000165.1.g00012.1,FANhyb_rscf00000853.1.g00003.1,FANhyb_rscf00001750.1.g00001.1,FANhyb_rscf00002433.1.g00001.1,FANhyb_rscf00002772.1.g00001.1,FANhyb_rscf00004120.1.g000…	0.00292644	0.0646746	0.232558
GO:0009890	negative regulation of biosynthetic process	P	6	18	626	7271	0.00958466	0.00247559	over	FANhyb_rscf00000295.1.g00005.1,FANhyb_rscf00000686.1.g00005.1,XP_004302471.1,FANhyb_icon00001339_a.1.g00001.1,FANhyb_rscf00000395.1.g00012.1,XP_004294313.1	FANhyb_rscf00000295.1.g00005.1,FANhyb_rscf00000686.1.g00005.1,XP_004302471.1,XP_004287513.1,XP_004302910.1,FANhyb_icon00001339_a.1.g00001.1,FANhyb_rscf00000134.1.g00015.1,FANhyb_rscf00000395.1.g00012.1,XP_004293489.1,XP_004294274.1,XP_004294313.1,FANhyb_rscf00000243.1.g00011.1,XP_004291754.1,XP_004297331.1,XP_004289908.1,XP_004300084.1,XP_004304496.1,XP_004291574.1	0.00299758	0.0646746	0.333333
GO:0000271	polysaccharide biosynthetic process	P	8	30	626	7271	0.0127796	0.00412598	over	FANhyb_rscf00000482.1.g00001.1,XP_004303908.1,XP_004289659.1,FANhyb_rscf00000060.1.g00019.1,FANhyb_rscf00000085.1.g00003.1,XP_004289981.1,XP_011460622.1,XP_004294339.1	FANhyb_rscf00000032.1.g00011.1,FANhyb_rscf00000482.1.g00001.1,XP_004297463.1,XP_004303908.1,XP_011468794.1,FANhyb_rscf00000166.1.g00017.1,XP_004289659.1,FANhyb_rscf00001157.1.g00003.1,XP_004300652.1,XP_011469111.1,XP_004308130.1,FANhyb_icon00002640_a.1.g00001.1,FANhyb_rscf00000439.1.g00010.1,FANhyb_rscf00000060.1.g00019.1,FANhyb_rscf00000085.1.g00003.1,FANhyb_rscf00000535.1.g00005.1,FANhyb_rscf00…	0.00306296	0.0646746	0.266667
GO:0046527	glucosyltransferase activity	F	8	30	626	7271	0.0127796	0.00412598	over	FANhyb_rscf00000060.1.g00019.1,FANhyb_rscf00000085.1.g00003.1,XP_004289981.1,XP_011460622.1,FANhyb_rscf00001263.1.g00002.1,FANhyb_icon00042521_a.1.g00001.1,FANhyb_icon18346655_o.1.g00001.1,FANhyb_rscf00006252.1.g00001.1	XP_004294168.1,XP_011463160.1,XP_011468794.1,FANhyb_icon00002640_a.1.g00001.1,FANhyb_rscf00000439.1.g00010.1,XP_011460160.1,FANhyb_rscf00000245.1.g00002.1,FANhyb_rscf00000334.1.g00004.1,XP_004287272.1,XP_004287669.1,XP_004290813.1,FANhyb_rscf00000060.1.g00019.1,FANhyb_rscf00000085.1.g00003.1,FANhyb_rscf00000572.1.g00006.1,FANhyb_rscf00001203.1.g00002.1,XP_004289981.1,XP_004291468.1,XP_011460622.1…	0.00306296	0.0646746	0.266667
GO:0009250	glucan biosynthetic process	P	7	24	626	7271	0.0111821	0.00330078	over	FANhyb_rscf00000482.1.g00001.1,XP_004303908.1,FANhyb_rscf00000060.1.g00019.1,FANhyb_rscf00000085.1.g00003.1,XP_004289981.1,XP_011460622.1,XP_004289659.1	FANhyb_rscf00000032.1.g00011.1,FANhyb_rscf00000482.1.g00001.1,XP_004297463.1,XP_004303908.1,XP_011468794.1,XP_004308130.1,FANhyb_icon00002640_a.1.g00001.1,FANhyb_rscf00000439.1.g00010.1,FANhyb_rscf00000060.1.g00019.1,FANhyb_rscf00000085.1.g00003.1,FANhyb_rscf00000535.1.g00005.1,FANhyb_rscf00000572.1.g00006.1,FANhyb_rscf00001203.1.g00002.1,FANhyb_rscf00002286.1.g00003.1,FANhyb_rscf00004629.1.g0000…	0.00319569	0.0646746	0.291667
GO:0016054	organic acid catabolic process	P	7	24	626	7271	0.0111821	0.00330078	over	FANhyb_icon00005362_a.1.g00001.1,FANhyb_rscf00007251.1.g00001.1,FANhyb_rscf00003898.1.g00001.1,FANhyb_rscf00000079.1.g00001.1,XP_004307376.1,XP_004287395.1,FANhyb_icon00000299_a.1.g00001.1	FANhyb_icon00005362_a.1.g00001.1,FANhyb_rscf00007251.1.g00001.1,FANhyb_rscf00001125.1.g00002.1,FANhyb_rscf00003898.1.g00001.1,XP_004291039.1,XP_004293305.1,FANhyb_rscf00002609.1.g00001.1,XP_004294797.1,FANhyb_rscf00000079.1.g00001.1,XP_004307376.1,XP_011460752.1,XP_011465993.1,FANhyb_icon00000953_a.1.g00001.1,FANhyb_rscf00001842.1.g00001.1,XP_004287395.1,XP_004291195.1,XP_004299412.1,XP_011466939…	0.00319569	0.0646746	0.291667
GO:0046395	carboxylic acid catabolic process	P	7	24	626	7271	0.0111821	0.00330078	over	FANhyb_icon00005362_a.1.g00001.1,FANhyb_rscf00007251.1.g00001.1,FANhyb_rscf00003898.1.g00001.1,FANhyb_rscf00000079.1.g00001.1,XP_004307376.1,XP_004287395.1,FANhyb_icon00000299_a.1.g00001.1	FANhyb_icon00005362_a.1.g00001.1,FANhyb_rscf00007251.1.g00001.1,FANhyb_rscf00001125.1.g00002.1,FANhyb_rscf00003898.1.g00001.1,XP_004291039.1,XP_004293305.1,FANhyb_rscf00002609.1.g00001.1,XP_004294797.1,FANhyb_rscf00000079.1.g00001.1,XP_004307376.1,XP_011460752.1,XP_011465993.1,FANhyb_icon00000953_a.1.g00001.1,FANhyb_rscf00001842.1.g00001.1,XP_004287395.1,XP_004291195.1,XP_004299412.1,XP_011466939…	0.00319569	0.0646746	0.291667
GO:0016757	transferase activity, transferring glycosyl groups	F	20	121	626	7271	0.0319489	0.0166415	over	XP_004307120.1,FANhyb_rscf00003449.1.g00001.1,XP_004298337.1,XP_011461452.1,XP_011468987.1,FANhyb_rscf00000060.1.g00019.1,FANhyb_rscf00000085.1.g00003.1,XP_004289981.1,XP_011460622.1,FANhyb_rscf00001263.1.g00002.1,FANhyb_icon00042521_a.1.g00001.1,FANhyb_icon18346655_o.1.g00001.1,XP_004294339.1,FANhyb_rscf00006252.1.g00001.1,XP_004288005.1,XP_004299648.1,XP_004304240.1,XP_011467955.1,FANhyb_icon00…	XP_004299961.1,XP_011466760.1,XP_004294168.1,XP_011463160.1,XP_004290068.1,XP_011468794.1,FANhyb_rscf00000583.1.g00005.1,FANhyb_icon00010108_a.1.g00001.1,XP_011459170.1,FANhyb_rscf00000713.1.g00004.1,FANhyb_rscf00000829.1.g00004.1,FANhyb_icon00002640_a.1.g00001.1,FANhyb_rscf00000439.1.g00010.1,XP_011460160.1,XP_004307658.1,XP_004297362.1,FANhyb_rscf00000906.1.g00001.1,FANhyb_rscf00001057.1.g00004…	0.00325353	0.0648165	0.165289
GO:1901606	alpha-amino acid catabolic process	P	5	13	626	7271	0.00798722	0.00178792	over	FANhyb_icon00005362_a.1.g00001.1,FANhyb_rscf00007251.1.g00001.1,FANhyb_rscf00003898.1.g00001.1,FANhyb_rscf00000079.1.g00001.1,XP_004307376.1	FANhyb_icon00005362_a.1.g00001.1,FANhyb_rscf00007251.1.g00001.1,FANhyb_rscf00001125.1.g00002.1,FANhyb_rscf00003898.1.g00001.1,XP_004291039.1,XP_004293305.1,FANhyb_rscf00002609.1.g00001.1,XP_004294797.1,FANhyb_rscf00000079.1.g00001.1,XP_004307376.1,XP_011460752.1,XP_011465993.1,XP_004297200.1	0.00333746	0.0654656	0.384615
GO:0005506	iron ion binding	F	7	25	626	7271	0.0111821	0.00343832	over	FANhyb_icon00004976_a.1.g00001.1,FANhyb_rscf00000086.1.g00005.1,FANhyb_rscf00000282.1.g00006.1,FANhyb_rscf00001679.1.g00002.1,FANhyb_rscf00007124.1.g00001.1,XP_004294725.1,YP_004286132.1	XP_004302994.1,FANhyb_rscf00002966.1.g00002.1,FANhyb_icon00004976_a.1.g00001.1,FANhyb_rscf00000001.1.g00002.1,FANhyb_rscf00000064.1.g00009.1,FANhyb_rscf00000070.1.g00005.1,FANhyb_rscf00000086.1.g00005.1,FANhyb_rscf00000282.1.g00006.1,FANhyb_rscf00000919.1.g00004.1,FANhyb_rscf00001679.1.g00002.1,FANhyb_rscf00007124.1.g00001.1,NP_001274347.1,XP_004290825.1,XP_004291513.1,XP_004294725.1,XP_004295028…	0.00411491	0.0794925	0.28
GO:0051252	regulation of RNA metabolic process	P	16	91	626	7271	0.0255591	0.0125155	over	FANhyb_rscf00000295.1.g00005.1,FANhyb_rscf00000686.1.g00005.1,XP_004302471.1,FANhyb_rscf00000302.1.g00007.1,XP_004293268.1,XP_011469921.1,FANhyb_rscf00000796.1.g00005.1,XP_004287423.1,XP_004288144.1,XP_004305679.1,FANhyb_icon00001339_a.1.g00001.1,FANhyb_rscf00000395.1.g00012.1,XP_004294313.1,XP_004296687.1,FANhyb_icon00031506_a.1.g00001.1,XP_011466072.1	FANhyb_rscf00003210.1.g00001.1,XP_004296479.1,FANhyb_rscf00000295.1.g00005.1,FANhyb_rscf00000686.1.g00005.1,XP_004302471.1,XP_004287513.1,FANhyb_icon00000505_a.1.g00001.1,FANhyb_rscf00000134.1.g00005.1,FANhyb_rscf00000232.1.g00002.1,FANhyb_rscf00000243.1.g00011.1,FANhyb_rscf00000296.1.g00003.1,FANhyb_rscf00000302.1.g00007.1,XP_004288244.1,XP_004291052.1,XP_004291469.1,XP_004292548.1,XP_004293268.…	0.00435953	0.0829612	0.175824
GO:0006760	folic acid-containing compound metabolic process	P	4	9	626	7271	0.00638978	0.00123779	over	FANhyb_rscf00003174.1.g00001.1,XP_004287197.1,XP_004296982.1,XP_011468925.1	FANhyb_rscf00000980.1.g00004.1,XP_004294956.2,XP_004306810.1,FANhyb_rscf00003174.1.g00001.1,XP_004287197.1,XP_004296982.1,XP_011459019.1,XP_011468925.1,XP_011467182.1	0.00482405	0.0878666	0.444444
GO:0050832	defense response to fungus	P	4	9	626	7271	0.00638978	0.00123779	over	XP_004304201.1,FANhyb_rscf00000085.1.g00003.1,XP_004289981.1,XP_011460622.1	FANhyb_rscf00000769.1.g00004.1,XP_004291883.1,XP_004304201.1,FANhyb_rscf00000085.1.g00003.1,XP_004289981.1,XP_011460622.1,XP_011469469.1,FANhyb_rscf00001047.1.g00001.1,XP_004306498.1	0.00482405	0.0878666	0.444444
GO:0004364	glutathione transferase activity	F	4	9	626	7271	0.00638978	0.00123779	over	FANhyb_rscf00000381.1.g00009.1,FANhyb_rscf00000980.1.g00003.1,XP_004290762.1,XP_004300630.1	FANhyb_icon00019563_a.1.g00001.1,FANhyb_rscf00000381.1.g00009.1,FANhyb_rscf00000980.1.g00003.1,FANhyb_rscf00004485.1.g00001.1,XP_004290762.1,XP_004294220.1,XP_004300630.1,XP_011458708.1,XP_011458709.1	0.00482405	0.0878666	0.444444
GO:0035251	UDP-glucosyltransferase activity	F	7	26	626	7271	0.0111821	0.00357585	over	FANhyb_rscf00000060.1.g00019.1,FANhyb_rscf00000085.1.g00003.1,XP_004289981.1,XP_011460622.1,FANhyb_rscf00006252.1.g00001.1,FANhyb_icon00042521_a.1.g00001.1,FANhyb_icon18346655_o.1.g00001.1	XP_004294168.1,XP_011463160.1,XP_011468794.1,FANhyb_icon00002640_a.1.g00001.1,FANhyb_rscf00000439.1.g00010.1,XP_011460160.1,FANhyb_rscf00000245.1.g00002.1,FANhyb_rscf00000334.1.g00004.1,XP_004287272.1,XP_004287669.1,XP_004290813.1,FANhyb_rscf00000060.1.g00019.1,FANhyb_rscf00000085.1.g00003.1,FANhyb_rscf00000572.1.g00006.1,FANhyb_rscf00001203.1.g00002.1,XP_004289981.1,XP_004291468.1,XP_011460622.1…	0.00522108	0.0893446	0.269231
GO:0048037	cofactor binding	F	21	135	626	7271	0.0335463	0.0185669	over	FANhyb_icon00001339_a.1.g00001.1,FANhyb_rscf00000086.1.g00005.1,XP_004294313.1,XP_004287627.1,FANhyb_rscf00003174.1.g00001.1,FANhyb_rscf00006771.1.g00001.1,XP_004296982.1,XP_011467676.1,XP_011468925.1,FANhyb_icon00034554_a.1.g00001.1,XP_004293926.1,XP_004302532.1,FANhyb_rscf00003845.1.g00001.1,FANhyb_rscf00000268.1.g00005.1,XP_004304578.1,FANhyb_rscf00000311.1.g00010.1,FANhyb_rscf00000264.1.g0001…	FANhyb_rscf00001078.1.g00005.1,XP_004302406.1,XP_004302546.1,FANhyb_rscf00000561.1.g00008.1,FANhyb_icon00001339_a.1.g00001.1,FANhyb_icon00010943_a.1.g00001.1,FANhyb_rscf00000086.1.g00005.1,FANhyb_rscf00000398.1.g00005.1,FANhyb_rscf00000966.1.g00004.1,FANhyb_rscf00001743.1.g00003.1,XP_004293489.1,XP_004294094.1,XP_004294274.1,XP_004294313.1,XP_004294515.1,XP_004299743.1,XP_004310055.1,FANhyb_rscf0…	0.00542348	0.0893446	0.155556
GO:0031497	chromatin assembly	P	3	5	626	7271	0.00479233	0.000687663	over	FANhyb_rscf00000173.1.g00014.1,FANhyb_rscf00000294.1.g00011.1,XP_004287213.1	FANhyb_rscf00000173.1.g00014.1,FANhyb_rscf00000294.1.g00011.1,XP_004287213.1,XP_004299377.1,FANhyb_rscf00000212.1.g00019.1	0.00556484	0.0893446	0.6
GO:0006334	nucleosome assembly	P	3	5	626	7271	0.00479233	0.000687663	over	FANhyb_rscf00000173.1.g00014.1,FANhyb_rscf00000294.1.g00011.1,XP_004287213.1	FANhyb_rscf00000173.1.g00014.1,FANhyb_rscf00000294.1.g00011.1,XP_004287213.1,XP_004299377.1,FANhyb_rscf00000212.1.g00019.1	0.00556484	0.0893446	0.6
GO:0030976	thiamine pyrophosphate binding	F	3	5	626	7271	0.00479233	0.000687663	over	FANhyb_icon00034554_a.1.g00001.1,XP_004293926.1,XP_004302532.1	FANhyb_icon00034554_a.1.g00001.1,FANhyb_rscf00000286.1.g00003.1,XP_004293926.1,XP_004302532.1,XP_004307550.1	0.00556484	0.0893446	0.6
GO:0070008	serine-type exopeptidase activity	F	3	5	626	7271	0.00479233	0.000687663	over	FANhyb_rscf00000033.1.g00024.1,FANhyb_rscf00001169.1.g00004.1,XP_004296446.1	FANhyb_rscf00000033.1.g00024.1,FANhyb_rscf00001169.1.g00004.1,XP_011457835.1,XP_004296446.1,XP_004291316.1	0.00556484	0.0893446	0.6
GO:0019201	nucleotide kinase activity	F	3	5	626	7271	0.00479233	0.000687663	over	XP_004297568.1,FANhyb_rscf00000335.1.g00013.1,XP_004302283.1	XP_004297568.1,FANhyb_rscf00006104.1.g00001.1,XP_004305371.1,FANhyb_rscf00000335.1.g00013.1,XP_004302283.1	0.00556484	0.0893446	0.6
GO:0009809	lignin biosynthetic process	P	3	5	626	7271	0.00479233	0.000687663	over	XP_004290595.1,XP_004307899.1,XP_011467012.1	FANhyb_icon00009240_a.1.g00001.1,XP_004290595.1,XP_004307899.1,XP_004310146.1,XP_011467012.1	0.00556484	0.0893446	0.6
GO:0019219	regulation of nucleobase-containing compound metabolic process	P	16	94	626	7271	0.0255591	0.0129281	over	FANhyb_rscf00000295.1.g00005.1,FANhyb_rscf00000686.1.g00005.1,XP_004302471.1,FANhyb_rscf00000302.1.g00007.1,XP_004293268.1,XP_011469921.1,FANhyb_rscf00000796.1.g00005.1,XP_004287423.1,XP_004288144.1,XP_004305679.1,FANhyb_icon00001339_a.1.g00001.1,FANhyb_rscf00000395.1.g00012.1,XP_004294313.1,FANhyb_icon00031506_a.1.g00001.1,XP_011466072.1,XP_004296687.1	FANhyb_rscf00003210.1.g00001.1,XP_004296479.1,XP_004294249.1,XP_004303621.1,FANhyb_rscf00000295.1.g00005.1,FANhyb_rscf00000686.1.g00005.1,XP_004302471.1,XP_004287513.1,FANhyb_icon00000505_a.1.g00001.1,FANhyb_rscf00000134.1.g00005.1,FANhyb_rscf00000232.1.g00002.1,FANhyb_rscf00000243.1.g00011.1,FANhyb_rscf00000296.1.g00003.1,FANhyb_rscf00000302.1.g00007.1,XP_004288244.1,XP_004291052.1,XP_004291469.…	0.0060346	0.0893446	0.170213
GO:0033692	cellular polysaccharide biosynthetic process	P	7	27	626	7271	0.0111821	0.00371338	over	FANhyb_rscf00000482.1.g00001.1,XP_004303908.1,XP_004289659.1,FANhyb_rscf00000060.1.g00019.1,FANhyb_rscf00000085.1.g00003.1,XP_004289981.1,XP_011460622.1	FANhyb_rscf00000032.1.g00011.1,FANhyb_rscf00000482.1.g00001.1,XP_004297463.1,XP_004303908.1,XP_011468794.1,FANhyb_rscf00000166.1.g00017.1,XP_004289659.1,FANhyb_rscf00001157.1.g00003.1,XP_004300652.1,XP_011469111.1,XP_004308130.1,FANhyb_icon00002640_a.1.g00001.1,FANhyb_rscf00000439.1.g00010.1,FANhyb_rscf00000060.1.g00019.1,FANhyb_rscf00000085.1.g00003.1,FANhyb_rscf00000535.1.g00005.1,FANhyb_rscf00…	0.00653625	0.0893446	0.259259
GO:0042546	cell wall biogenesis	P	5	15	626	7271	0.00798722	0.00206299	over	FANhyb_rscf00000060.1.g00019.1,FANhyb_rscf00000085.1.g00003.1,XP_004289981.1,XP_011460622.1,FANhyb_rscf00001263.1.g00002.1	FANhyb_rscf00000535.1.g00005.1,XP_004307658.1,FANhyb_rscf00000060.1.g00019.1,FANhyb_rscf00000085.1.g00003.1,XP_004289981.1,XP_011460622.1,FANhyb_rscf00000519.1.g00005.1,FANhyb_rscf00001157.1.g00003.1,XP_004300652.1,XP_011469111.1,FANhyb_icon00012405_a.1.g00001.1,FANhyb_rscf00000750.1.g00002.1,FANhyb_rscf00000787.1.g00007.1,FANhyb_rscf00001263.1.g00002.1,XP_004299202.1	0.00673698	0.0893446	0.333333
GO:0008948	oxaloacetate decarboxylase activity	F	2	2	626	7271	0.00319489	0.000275065	over	FANhyb_icon00031506_a.1.g00001.1,XP_011466072.1	FANhyb_icon00031506_a.1.g00001.1,XP_011466072.1	0.0074016	0.0893446	1
GO:0019464	glycine decarboxylation via glycine cleavage system	P	2	2	626	7271	0.00319489	0.000275065	over	FANhyb_icon00005362_a.1.g00001.1,FANhyb_rscf00007251.1.g00001.1	FANhyb_icon00005362_a.1.g00001.1,FANhyb_rscf00007251.1.g00001.1	0.0074016	0.0893446	1
GO:0016710	trans-cinnamate 4-monooxygenase activity	F	2	2	626	7271	0.00319489	0.000275065	over	FANhyb_rscf00000282.1.g00006.1,XP_004294725.1	FANhyb_rscf00000282.1.g00006.1,XP_004294725.1	0.0074016	0.0893446	1
GO:0010345	suberin biosynthetic process	P	2	2	626	7271	0.00319489	0.000275065	over	FANhyb_rscf00000294.1.g00009.1,XP_004291620.1	FANhyb_rscf00000294.1.g00009.1,XP_004291620.1	0.0074016	0.0893446	1
GO:0008878	glucose-1-phosphate adenylyltransferase activity	F	2	2	626	7271	0.00319489	0.000275065	over	FANhyb_rscf00000482.1.g00001.1,XP_004303908.1	FANhyb_rscf00000482.1.g00001.1,XP_004303908.1	0.0074016	0.0893446	1
GO:1902626	assembly of large subunit precursor of preribosome	P	2	2	626	7271	0.00319489	0.000275065	over	XP_004298777.1,XP_004305372.2	XP_004298777.1,XP_004305372.2	0.0074016	0.0893446	1
GO:0050734	hydroxycinnamoyltransferase activity	F	2	2	626	7271	0.00319489	0.000275065	over	XP_011467012.1,FANhyb_rscf00000999.1.g00003.1	XP_011467012.1,FANhyb_rscf00000999.1.g00003.1	0.0074016	0.0893446	1
GO:0042807	central vacuole	C	2	2	626	7271	0.00319489	0.000275065	over	FANhyb_rscf00001104.1.g00003.1,XP_004291186.1	FANhyb_rscf00001104.1.g00003.1,XP_004291186.1	0.0074016	0.0893446	1
GO:1901568	fatty acid derivative metabolic process	P	2	2	626	7271	0.00319489	0.000275065	over	XP_004299741.1,XP_004291620.1	XP_004299741.1,XP_004291620.1	0.0074016	0.0893446	1
GO:0031490	chromatin DNA binding	F	2	2	626	7271	0.00319489	0.000275065	over	FANhyb_rscf00000173.1.g00014.1,XP_004287213.1	FANhyb_rscf00000173.1.g00014.1,XP_004287213.1	0.0074016	0.0893446	1
GO:0003727	single-stranded RNA binding	F	2	2	626	7271	0.00319489	0.000275065	over	XP_004287805.1,XP_004296687.1	XP_004287805.1,XP_004296687.1	0.0074016	0.0893446	1
GO:0009800	cinnamic acid biosynthetic process	P	2	2	626	7271	0.00319489	0.000275065	over	FANhyb_rscf00000079.1.g00001.1,XP_004307376.1	FANhyb_rscf00000079.1.g00001.1,XP_004307376.1	0.0074016	0.0893446	1
GO:0045548	phenylalanine ammonia-lyase activity	F	2	2	626	7271	0.00319489	0.000275065	over	FANhyb_rscf00000079.1.g00001.1,XP_004307376.1	FANhyb_rscf00000079.1.g00001.1,XP_004307376.1	0.0074016	0.0893446	1
GO:0031492	nucleosomal DNA binding	F	2	2	626	7271	0.00319489	0.000275065	over	FANhyb_rscf00000173.1.g00014.1,XP_004287213.1	FANhyb_rscf00000173.1.g00014.1,XP_004287213.1	0.0074016	0.0893446	1
GO:0008428	ribonuclease inhibitor activity	F	2	2	626	7271	0.00319489	0.000275065	over	FANhyb_icon00031506_a.1.g00001.1,XP_011466072.1	FANhyb_icon00031506_a.1.g00001.1,XP_011466072.1	0.0074016	0.0893446	1
GO:0003867	4-aminobutyrate transaminase activity	F	2	2	626	7271	0.00319489	0.000275065	over	FANhyb_rscf00006771.1.g00001.1,XP_011467676.1	FANhyb_rscf00006771.1.g00001.1,XP_011467676.1	0.0074016	0.0893446	1
GO:0047443	4-hydroxy-4-methyl-2-oxoglutarate aldolase activity	F	2	2	626	7271	0.00319489	0.000275065	over	FANhyb_icon00031506_a.1.g00001.1,XP_011466072.1	FANhyb_icon00031506_a.1.g00001.1,XP_011466072.1	0.0074016	0.0893446	1
GO:0009803	cinnamic acid metabolic process	P	2	2	626	7271	0.00319489	0.000275065	over	FANhyb_rscf00000079.1.g00001.1,XP_004307376.1	FANhyb_rscf00000079.1.g00001.1,XP_004307376.1	0.0074016	0.0893446	1
GO:0050737	O-hydroxycinnamoyltransferase activity	F	2	2	626	7271	0.00319489	0.000275065	over	XP_011467012.1,FANhyb_rscf00000999.1.g00003.1	XP_011467012.1,FANhyb_rscf00000999.1.g00003.1	0.0074016	0.0893446	1
GO:0005960	glycine cleavage complex	C	2	2	626	7271	0.00319489	0.000275065	over	FANhyb_icon00005362_a.1.g00001.1,FANhyb_rscf00007251.1.g00001.1	FANhyb_icon00005362_a.1.g00001.1,FANhyb_rscf00007251.1.g00001.1	0.0074016	0.0893446	1
GO:0016682	oxidoreductase activity, acting on diphenols and related substances as donors, oxygen as acceptor	F	2	2	626	7271	0.00319489	0.000275065	over	XP_004303397.2,XP_004302643.1	XP_004303397.2,XP_004302643.1	0.0074016	0.0893446	1
GO:0006065	UDP-glucuronate biosynthetic process	P	2	2	626	7271	0.00319489	0.000275065	over	FANhyb_rscf00000135.1.g00004.1,XP_004297255.1	FANhyb_rscf00000135.1.g00004.1,XP_004297255.1	0.0074016	0.0893446	1
GO:0045430	chalcone isomerase activity	F	2	2	626	7271	0.00319489	0.000275065	over	FANhyb_icon00000880_a.1.g00001.1,XP_004307451.1	FANhyb_icon00000880_a.1.g00001.1,XP_004307451.1	0.0074016	0.0893446	1
GO:0009832	plant-type cell wall biogenesis	P	4	10	626	7271	0.00638978	0.00137533	over	FANhyb_rscf00000060.1.g00019.1,FANhyb_rscf00000085.1.g00003.1,XP_004289981.1,XP_011460622.1	FANhyb_rscf00000060.1.g00019.1,FANhyb_rscf00000085.1.g00003.1,XP_004289981.1,XP_011460622.1,FANhyb_rscf00000519.1.g00005.1,FANhyb_rscf00001157.1.g00003.1,XP_004300652.1,XP_011469111.1,FANhyb_rscf00000535.1.g00005.1,XP_004307658.1	0.00749794	0.0893446	0.4
GO:0016840	carbon-nitrogen lyase activity	F	4	10	626	7271	0.00638978	0.00137533	over	XP_011461810.1,XP_004301948.1,FANhyb_rscf00000079.1.g00001.1,XP_004307376.1	FANhyb_rscf00005246.1.g00001.1,XP_004300886.2,FANhyb_rscf00002591.1.g00001.1,XP_004296394.1,XP_011461810.1,FANhyb_rscf00001852.1.g00001.1,XP_004287742.1,XP_004301948.1,FANhyb_rscf00000079.1.g00001.1,XP_004307376.1	0.00749794	0.0893446	0.4
GO:0009620	response to fungus	P	4	10	626	7271	0.00638978	0.00137533	over	FANhyb_rscf00000085.1.g00003.1,XP_004289981.1,XP_011460622.1,XP_004304201.1	FANhyb_rscf00000085.1.g00003.1,XP_004289981.1,XP_011460622.1,XP_011469469.1,FANhyb_rscf00001047.1.g00001.1,XP_004306498.1,FANhyb_rscf00000769.1.g00004.1,XP_004291883.1,XP_004304201.1,XP_004307914.1	0.00749794	0.0893446	0.4
GO:0016747	transferase activity, transferring acyl groups other than amino-acyl groups	F	10	49	626	7271	0.0159744	0.0067391	over	FANhyb_icon00003685_a.1.g00001.1,XP_004307519.1,XP_004306542.1,XP_004307653.1,XP_011467012.1,FANhyb_rscf00000999.1.g00003.1,FANhyb_rscf00000033.1.g00024.1,XP_004290230.1,XP_004297519.1,XP_004299741.1	FANhyb_icon00003685_a.1.g00001.1,FANhyb_rscf00003198.1.g00002.1,XP_004302714.1,FANhyb_rscf00000054.1.g00011.1,FANhyb_rscf00001112.1.g00001.1,XP_004295142.1,XP_004307519.1,XP_004287580.1,XP_004299193.1,XP_004287513.1,FANhyb_rscf00000028.1.g00007.1,XP_004292227.1,FANhyb_rscf00000128.1.g00004.1,XP_004298290.1,FANhyb_rscf00000220.1.g00002.1,FANhyb_rscf00000333.1.g00007.1,FANhyb_rscf00001437.1.g00004.…	0.00785227	0.0927005	0.204082
GO:0020037	heme binding	F	7	28	626	7271	0.0111821	0.00385091	over	FANhyb_icon00000415_a.1.g00001.1,FANhyb_icon00004976_a.1.g00001.1,FANhyb_rscf00000282.1.g00006.1,FANhyb_rscf00001679.1.g00002.1,FANhyb_rscf00007124.1.g00001.1,XP_004294725.1,YP_004286132.1	FANhyb_icon00000415_a.1.g00001.1,FANhyb_icon00004634_a.1.g00001.1,FANhyb_icon00004976_a.1.g00001.1,FANhyb_rscf00000001.1.g00002.1,FANhyb_rscf00000089.1.g00009.1,FANhyb_rscf00000282.1.g00006.1,FANhyb_rscf00001679.1.g00002.1,FANhyb_rscf00004632.1.g00001.1,FANhyb_rscf00007124.1.g00001.1,NP_001274347.1,XP_004287795.1,XP_004290489.1,XP_004294686.1,XP_004294725.1,XP_004294803.1,XP_004296652.1,XP_004299…	0.00808269	0.0945452	0.25
GO:0006323	DNA packaging	P	3	6	626	7271	0.00479233	0.000825196	over	FANhyb_rscf00000173.1.g00014.1,FANhyb_rscf00000294.1.g00011.1,XP_004287213.1	FANhyb_rscf00000173.1.g00014.1,FANhyb_rscf00000294.1.g00011.1,XP_004287213.1,XP_004299377.1,FANhyb_rscf00000212.1.g00019.1,XP_004307722.1	0.0104206	0.116546	0.5
GO:0009071	serine family amino acid catabolic process	P	3	6	626	7271	0.00479233	0.000825196	over	FANhyb_icon00005362_a.1.g00001.1,FANhyb_rscf00007251.1.g00001.1,FANhyb_rscf00003898.1.g00001.1	FANhyb_icon00005362_a.1.g00001.1,FANhyb_rscf00007251.1.g00001.1,FANhyb_rscf00001125.1.g00002.1,FANhyb_rscf00003898.1.g00001.1,XP_004291039.1,XP_004293305.1	0.0104206	0.116546	0.5
GO:0006546	glycine catabolic process	P	3	6	626	7271	0.00479233	0.000825196	over	FANhyb_icon00005362_a.1.g00001.1,FANhyb_rscf00007251.1.g00001.1,FANhyb_rscf00003898.1.g00001.1	FANhyb_icon00005362_a.1.g00001.1,FANhyb_rscf00007251.1.g00001.1,FANhyb_rscf00001125.1.g00002.1,FANhyb_rscf00003898.1.g00001.1,XP_004291039.1,XP_004293305.1	0.0104206	0.116546	0.5
GO:0034728	nucleosome organization	P	3	6	626	7271	0.00479233	0.000825196	over	FANhyb_rscf00000173.1.g00014.1,FANhyb_rscf00000294.1.g00011.1,XP_004287213.1	FANhyb_rscf00000173.1.g00014.1,FANhyb_rscf00000294.1.g00011.1,XP_004287213.1,XP_004299377.1,FANhyb_rscf00000212.1.g00019.1,XP_004297005.1	0.0104206	0.116546	0.5
GO:0016742	hydroxymethyl-, formyl- and related transferase activity	F	3	6	626	7271	0.00479233	0.000825196	over	FANhyb_rscf00003174.1.g00001.1,XP_004296982.1,XP_011468925.1	XP_004306733.1,FANhyb_rscf00003174.1.g00001.1,XP_004296982.1,XP_011459019.1,XP_011468925.1,FANhyb_icon00011629_a.1.g00001.1	0.0104206	0.116546	0.5
GO:0003682	chromatin binding	F	4	11	626	7271	0.00638978	0.00151286	over	FANhyb_rscf00000173.1.g00014.1,XP_004287213.1,FANhyb_rscf00000295.1.g00005.1,XP_011457729.1	FANhyb_rscf00000284.1.g00002.1,XP_004296801.1,FANhyb_rscf00000173.1.g00014.1,XP_004287213.1,FANhyb_rscf00000175.1.g00002.1,FANhyb_rscf00000295.1.g00005.1,XP_004287219.1,XP_004288153.1,XP_011457729.1,FANhyb_rscf00000185.1.g00008.1,XP_004294099.1	0.0109906	0.120801	0.363636
GO:0006749	glutathione metabolic process	P	4	11	626	7271	0.00638978	0.00151286	over	FANhyb_rscf00000381.1.g00009.1,FANhyb_rscf00000980.1.g00003.1,XP_004290762.1,XP_004300630.1	XP_011463882.1,FANhyb_icon00019563_a.1.g00001.1,FANhyb_rscf00000381.1.g00009.1,FANhyb_rscf00000980.1.g00003.1,FANhyb_rscf00004485.1.g00001.1,XP_004290762.1,XP_004294220.1,XP_004296631.1,XP_004300630.1,XP_011458708.1,XP_011458709.1	0.0109906	0.120801	0.363636
GO:0046914	transition metal ion binding	F	24	171	626	7271	0.0383387	0.0235181	over	FANhyb_icon00004976_a.1.g00001.1,FANhyb_rscf00000086.1.g00005.1,FANhyb_rscf00000282.1.g00006.1,FANhyb_rscf00001679.1.g00002.1,FANhyb_rscf00007124.1.g00001.1,XP_004294725.1,YP_004286132.1,FANhyb_rscf00001496.1.g00001.1,XP_004302643.1,FANhyb_rscf00000060.1.g00019.1,FANhyb_rscf00000062.1.g00009.1,FANhyb_rscf00000177.1.g00009.1,FANhyb_rscf00000257.1.g00003.1,FANhyb_rscf00000302.1.g00007.1,FANhyb_rscf…	FANhyb_icon00004976_a.1.g00001.1,FANhyb_rscf00000001.1.g00002.1,FANhyb_rscf00000064.1.g00009.1,FANhyb_rscf00000070.1.g00005.1,FANhyb_rscf00000086.1.g00005.1,FANhyb_rscf00000282.1.g00006.1,FANhyb_rscf00000919.1.g00004.1,FANhyb_rscf00001679.1.g00002.1,FANhyb_rscf00007124.1.g00001.1,NP_001274347.1,XP_004290825.1,XP_004291513.1,XP_004294725.1,XP_004295028.1,XP_004296772.2,XP_004300668.1,YP_004286082.…	0.0112094	0.121601	0.140351
GO:0009069	serine family amino acid metabolic process	P	6	23	626	7271	0.00958466	0.00316325	over	FANhyb_icon00005362_a.1.g00001.1,FANhyb_rscf00007251.1.g00001.1,FANhyb_rscf00003174.1.g00001.1,XP_004296982.1,XP_011468925.1,FANhyb_rscf00003898.1.g00001.1	FANhyb_icon00005362_a.1.g00001.1,FANhyb_rscf00007251.1.g00001.1,FANhyb_rscf00000329.1.g00011.1,XP_004299115.1,XP_004302011.1,XP_004306760.1,FANhyb_icon00033101_a.1.g00001.1,FANhyb_rscf00003174.1.g00001.1,XP_004296982.1,XP_011459019.1,XP_011468925.1,FANhyb_rscf00001125.1.g00002.1,FANhyb_rscf00003898.1.g00001.1,XP_004291039.1,XP_004293305.1,FANhyb_rscf00005246.1.g00001.1,FANhyb_rscf00001583.1.g0000…	0.0112541	0.121601	0.26087
GO:0044282	small molecule catabolic process	P	8	37	626	7271	0.0127796	0.00508871	over	FANhyb_icon00005362_a.1.g00001.1,FANhyb_rscf00007251.1.g00001.1,XP_004287213.1,FANhyb_rscf00003898.1.g00001.1,FANhyb_rscf00000079.1.g00001.1,XP_004307376.1,XP_004287395.1,FANhyb_icon00000299_a.1.g00001.1	FANhyb_icon00005362_a.1.g00001.1,FANhyb_rscf00007251.1.g00001.1,FANhyb_rscf00001285.1.g00004.1,XP_004287213.1,XP_004302499.1,FANhyb_rscf00001125.1.g00002.1,FANhyb_rscf00003898.1.g00001.1,XP_004291039.1,XP_004293305.1,FANhyb_rscf00002609.1.g00001.1,XP_004294797.1,FANhyb_rscf00000079.1.g00001.1,XP_004307376.1,XP_011460752.1,XP_011465993.1,FANhyb_icon00000953_a.1.g00001.1,FANhyb_rscf00001842.1.g0000…	0.0118333	0.126786	0.216216
GO:0006633	fatty acid biosynthetic process	P	7	30	626	7271	0.0111821	0.00412598	over	XP_004299741.1,FANhyb_rscf00001750.1.g00001.1,FANhyb_rscf00004120.1.g00003.1,XP_004299600.1,XP_004302419.1,XP_004302420.1,XP_004306503.1	XP_004290308.1,XP_004299741.1,FANhyb_icon00046738_a.1.g00001.1,FANhyb_rscf00000050.1.g00004.1,FANhyb_rscf00000054.1.g00004.1,FANhyb_rscf00000087.1.g00005.1,FANhyb_rscf00000139.1.g00004.1,FANhyb_rscf00000139.1.g00005.1,FANhyb_rscf00000165.1.g00012.1,FANhyb_rscf00000853.1.g00003.1,FANhyb_rscf00001750.1.g00001.1,FANhyb_rscf00002433.1.g00001.1,FANhyb_rscf00002772.1.g00001.1,FANhyb_rscf00004120.1.g000…	0.0119582	0.127012	0.233333
GO:0016746	transferase activity, transferring acyl groups	F	13	76	626	7271	0.0207668	0.0104525	over	FANhyb_icon00003685_a.1.g00001.1,XP_004307519.1,XP_004306542.1,XP_004307653.1,FANhyb_rscf00000033.1.g00024.1,XP_004290230.1,XP_004297519.1,XP_004299741.1,XP_011467012.1,FANhyb_rscf00000999.1.g00003.1,FANhyb_rscf00000251.1.g00007.1,FANhyb_rscf00000352.1.g00009.1,XP_004306775.1	FANhyb_icon00003685_a.1.g00001.1,FANhyb_rscf00003198.1.g00002.1,XP_004302714.1,FANhyb_rscf00000368.1.g00001.1,XP_004306487.1,FANhyb_rscf00000054.1.g00011.1,FANhyb_rscf00001112.1.g00001.1,XP_004295142.1,XP_004307519.1,XP_004287580.1,XP_004299193.1,XP_004287513.1,XP_004298742.1,FANhyb_rscf00000028.1.g00007.1,XP_004292227.1,FANhyb_rscf00000128.1.g00004.1,XP_004298290.1,FANhyb_rscf00000220.1.g00002.1…	0.0121533	0.127012	0.171053
GO:0016758	transferase activity, transferring hexosyl groups	F	13	76	626	7271	0.0207668	0.0104525	over	FANhyb_rscf00000060.1.g00019.1,FANhyb_rscf00000085.1.g00003.1,XP_004289981.1,XP_011460622.1,FANhyb_rscf00001263.1.g00002.1,FANhyb_icon00042521_a.1.g00001.1,FANhyb_icon18346655_o.1.g00001.1,XP_004294339.1,FANhyb_rscf00006252.1.g00001.1,FANhyb_rscf00003449.1.g00001.1,XP_004298337.1,XP_011461452.1,XP_011468987.1	XP_004294168.1,XP_011463160.1,XP_004290068.1,XP_011468794.1,FANhyb_rscf00000829.1.g00004.1,FANhyb_icon00002640_a.1.g00001.1,FANhyb_rscf00000439.1.g00010.1,XP_011460160.1,XP_004307658.1,FANhyb_rscf00000906.1.g00001.1,FANhyb_rscf00001057.1.g00004.1,XP_004287460.1,XP_004289884.1,XP_004299463.1,XP_004300116.1,XP_011469653.1,FANhyb_icon00022784_a.1.g00001.1,FANhyb_rscf00000787.1.g00007.1,FANhyb_rscf00…	0.0121533	0.127012	0.171053
GO:0005975	carbohydrate metabolic process	P	28	210	626	7271	0.0447284	0.0288819	over	FANhyb_rscf00000491.1.g00003.1,FANhyb_rscf00000482.1.g00001.1,XP_004303908.1,FANhyb_rscf00000268.1.g00005.1,XP_004304578.1,XP_004287213.1,XP_004290303.1,XP_004297699.1,XP_004289711.1,XP_004289659.1,FANhyb_rscf00000060.1.g00019.1,FANhyb_rscf00001263.1.g00002.1,FANhyb_rscf00000085.1.g00003.1,XP_004289981.1,XP_011460622.1,XP_004294339.1,FANhyb_rscf00006252.1.g00001.1,XP_011458966.1,FANhyb_rscf000000…	FANhyb_rscf00000491.1.g00003.1,XP_004290812.1,XP_004304093.1,FANhyb_rscf00000829.1.g00004.1,FANhyb_rscf00000032.1.g00011.1,FANhyb_rscf00000482.1.g00001.1,XP_004297463.1,XP_004303908.1,FANhyb_rscf00000034.1.g00008.1,FANhyb_rscf00000688.1.g00002.1,XP_004295557.1,FANhyb_rscf00003553.1.g00001.1,XP_004307147.1,XP_011460160.1,FANhyb_rscf00002144.1.g00001.1,FANhyb_rscf00000245.1.g00002.1,FANhyb_rscf0000…	0.0127637	0.132306	0.133333
GO:0008152	metabolic process	P	227	2341	626	7271	0.36262	0.321964	over	FANhyb_icon00026897_a.1.g00001.1,FANhyb_rscf00001548.1.g00003.1,FANhyb_rscf00000002.1.g00027.1,FANhyb_rscf00000491.1.g00003.1,XP_004296687.1,FANhyb_icon00000056_a.1.g00001.1,XP_004290803.1,FANhyb_rscf00000658.1.g00007.1,XP_004304642.1,FANhyb_rscf00003111.1.g00001.1,FANhyb_icon00042639_a.1.g00001.1,FANhyb_icon00005362_a.1.g00001.1,FANhyb_rscf00007251.1.g00001.1,FANhyb_rscf00000049.1.g00014.1,FANhy…	XP_004303685.1,FANhyb_rscf00000038.1.g00019.1,FANhyb_rscf00000066.1.g00009.1,FANhyb_rscf00000291.1.g00002.1,FANhyb_rscf00000424.1.g00004.1,XP_004288327.1,XP_004289559.1,XP_004289753.1,XP_004298747.1,XP_004299199.1,XP_004300869.1,XP_011460181.1,XP_011460545.1,FANhyb_icon00026897_a.1.g00001.1,FANhyb_rscf00001056.1.g00002.1,XP_004289901.1,XP_004310044.1,FANhyb_rscf00001548.1.g00003.1,XP_004295160.1,…	0.0133269	0.13703	0.0969671
GO:0016829	lyase activity	F	17	111	626	7271	0.0271565	0.0152661	over	XP_004287395.1,XP_004290303.1,XP_004307120.1,XP_004302532.1,FANhyb_icon00031506_a.1.g00001.1,XP_011466072.1,XP_004303182.1,FANhyb_rscf00000078.1.g00004.1,XP_004293926.1,XP_011461810.1,XP_004301948.1,FANhyb_rscf00000079.1.g00001.1,XP_004307376.1,XP_004302315.1,XP_011469795.1,FANhyb_icon00031022_a.1.g00001.1,XP_004303137.1	FANhyb_icon20078917_s.1.g00001.1,FANhyb_rscf00000592.1.g00005.1,FANhyb_rscf00004336.1.g00001.1,XP_004288087.1,XP_004302480.1,FANhyb_rscf00005246.1.g00001.1,FANhyb_rscf00000064.1.g00010.1,XP_004287770.1,XP_004287944.1,XP_004300886.2,FANhyb_icon00009869_a.1.g00001.1,FANhyb_icon00002701_a.1.g00001.1,FANhyb_icon00010943_a.1.g00001.1,XP_004299115.1,XP_004302011.1,XP_004306760.1,XP_011467182.1,FANhyb_r…	0.0135439	0.138148	0.153153
GO:0008194	UDP-glycosyltransferase activity	F	8	38	626	7271	0.0127796	0.00522624	over	FANhyb_rscf00000060.1.g00019.1,FANhyb_rscf00000085.1.g00003.1,XP_004289981.1,XP_011460622.1,FANhyb_icon00042521_a.1.g00001.1,FANhyb_icon18346655_o.1.g00001.1,XP_004294339.1,FANhyb_rscf00006252.1.g00001.1	XP_004294168.1,XP_011463160.1,XP_004290068.1,XP_011468794.1,FANhyb_icon00002640_a.1.g00001.1,FANhyb_rscf00000439.1.g00010.1,XP_011460160.1,FANhyb_icon00002907_a.1.g00001.1,FANhyb_rscf00000125.1.g00001.1,FANhyb_rscf00002691.1.g00001.1,XP_004309761.1,FANhyb_rscf00000504.1.g00001.1,FANhyb_rscf00000245.1.g00002.1,FANhyb_rscf00000334.1.g00004.1,XP_004287272.1,XP_004287669.1,XP_004290813.1,FANhyb_rscf0…	0.0138921	0.139951	0.210526
GO:0051172	negative regulation of nitrogen compound metabolic process	P	6	24	626	7271	0.00958466	0.00330078	over	FANhyb_rscf00000295.1.g00005.1,FANhyb_rscf00000686.1.g00005.1,XP_004302471.1,FANhyb_icon00001339_a.1.g00001.1,FANhyb_rscf00000395.1.g00012.1,XP_004294313.1	FANhyb_rscf00000295.1.g00005.1,FANhyb_rscf00000686.1.g00005.1,XP_004302471.1,XP_004287513.1,XP_004302910.1,FANhyb_icon00007096_a.1.g00001.1,FANhyb_rscf00004481.1.g00001.1,FANhyb_rscf00000226.1.g00004.1,FANhyb_rscf00007264.1.g00001.1,XP_004293371.1,XP_004301214.1,FANhyb_icon00001339_a.1.g00001.1,FANhyb_rscf00000134.1.g00015.1,FANhyb_rscf00000395.1.g00012.1,XP_004293489.1,XP_004294274.1,XP_00429431…	0.0139402	0.139951	0.25
GO:0006333	chromatin assembly or disassembly	P	3	7	626	7271	0.00479233	0.000962729	over	FANhyb_rscf00000173.1.g00014.1,FANhyb_rscf00000294.1.g00011.1,XP_004287213.1	FANhyb_rscf00000173.1.g00014.1,FANhyb_rscf00000294.1.g00011.1,XP_004287213.1,XP_004299377.1,FANhyb_rscf00000212.1.g00019.1,XP_004297005.1,FANhyb_rscf00000068.1.g00002.1	0.0170797	0.17013	0.428571
GO:0019752	carboxylic acid metabolic process	P	36	293	626	7271	0.057508	0.0402971	over	FANhyb_icon00005362_a.1.g00001.1,FANhyb_rscf00007251.1.g00001.1,FANhyb_rscf00000135.1.g00004.1,XP_004297255.1,XP_004290303.1,XP_004297699.1,XP_004289711.1,XP_004303182.1,FANhyb_rscf00000177.1.g00009.1,XP_004287468.2,FANhyb_rscf00004899.1.g00001.1,XP_004305293.1,FANhyb_rscf00001394.1.g00002.1,FANhyb_rscf00000086.1.g00005.1,FANhyb_rscf00006912.1.g00001.1,FANhyb_rscf00003174.1.g00001.1,XP_004296982.…	FANhyb_rscf00000583.1.g00005.1,XP_004299961.1,XP_011460636.1,XP_011466760.1,XP_004299121.1,FANhyb_icon00003079_a.1.g00001.1,FANhyb_icon00009869_a.1.g00001.1,FANhyb_rscf00000092.1.g00007.1,XP_004289899.1,XP_004294355.2,FANhyb_rscf00000342.1.g00009.1,FANhyb_icon00005362_a.1.g00001.1,FANhyb_rscf00007251.1.g00001.1,FANhyb_rscf00000135.1.g00004.1,XP_004297255.1,FANhyb_rscf00000097.1.g00003.1,FANhyb_rs…	0.0178994	0.176913	0.122867
GO:0006073	cellular glucan metabolic process	P	8	40	626	7271	0.0127796	0.00550131	over	FANhyb_rscf00000482.1.g00001.1,XP_004303908.1,XP_004289659.1,FANhyb_rscf00001263.1.g00002.1,FANhyb_rscf00000060.1.g00019.1,FANhyb_rscf00000085.1.g00003.1,XP_004289981.1,XP_011460622.1	FANhyb_rscf00000829.1.g00004.1,FANhyb_rscf00000032.1.g00011.1,FANhyb_rscf00000482.1.g00001.1,XP_004297463.1,XP_004303908.1,FANhyb_rscf00000034.1.g00008.1,FANhyb_rscf00000688.1.g00002.1,XP_004295557.1,FANhyb_rscf00003553.1.g00001.1,XP_004307147.1,XP_011460160.1,FANhyb_rscf00002144.1.g00001.1,XP_011468794.1,FANhyb_rscf00000166.1.g00017.1,XP_004289659.1,FANhyb_icon00012405_a.1.g00001.1,FANhyb_rscf00…	0.0187725	0.181571	0.2
GO:0043436	oxoacid metabolic process	P	36	295	626	7271	0.057508	0.0405721	over	FANhyb_icon00005362_a.1.g00001.1,FANhyb_rscf00007251.1.g00001.1,FANhyb_rscf00000135.1.g00004.1,XP_004297255.1,XP_004290303.1,XP_004297699.1,XP_004289711.1,XP_004303182.1,FANhyb_rscf00000177.1.g00009.1,XP_004287468.2,FANhyb_rscf00004899.1.g00001.1,XP_004305293.1,FANhyb_rscf00001394.1.g00002.1,FANhyb_rscf00000086.1.g00005.1,FANhyb_rscf00006912.1.g00001.1,FANhyb_rscf00003174.1.g00001.1,XP_004296982.…	FANhyb_rscf00000583.1.g00005.1,XP_004299961.1,XP_011460636.1,XP_011466760.1,XP_004299121.1,FANhyb_icon00003079_a.1.g00001.1,FANhyb_icon00009869_a.1.g00001.1,FANhyb_rscf00000092.1.g00007.1,XP_004289899.1,XP_004294355.2,FANhyb_rscf00000342.1.g00009.1,FANhyb_icon00005362_a.1.g00001.1,FANhyb_rscf00007251.1.g00001.1,FANhyb_rscf00000135.1.g00004.1,XP_004297255.1,FANhyb_rscf00000097.1.g00003.1,FANhyb_rs…	0.0197008	0.181571	0.122034
GO:0006325	chromatin organization	P	7	33	626	7271	0.0111821	0.00453858	over	FANhyb_rscf00000173.1.g00014.1,FANhyb_rscf00000294.1.g00011.1,XP_004287213.1,XP_004293522.1,FANhyb_rscf00000295.1.g00005.1,FANhyb_rscf00000686.1.g00005.1,XP_004302471.1	FANhyb_rscf00000068.1.g00002.1,FANhyb_rscf00000173.1.g00014.1,FANhyb_rscf00000294.1.g00011.1,XP_004287213.1,XP_004299377.1,FANhyb_rscf00000212.1.g00019.1,XP_004292921.1,XP_004293522.1,XP_004297005.1,XP_004294179.1,XP_004300168.1,FANhyb_rscf00001866.1.g00001.1,FANhyb_rscf00000295.1.g00005.1,FANhyb_rscf00000686.1.g00005.1,XP_004302471.1,XP_004287513.1,XP_004304567.1,FANhyb_rscf00000034.1.g00022.1,F…	0.0200498	0.181571	0.212121
GO:0032787	monocarboxylic acid metabolic process	P	16	107	626	7271	0.0255591	0.014716	over	XP_004290303.1,XP_004297699.1,XP_004289711.1,FANhyb_rscf00001750.1.g00001.1,FANhyb_rscf00004120.1.g00003.1,XP_004299600.1,XP_004302419.1,XP_004302420.1,XP_004306503.1,XP_004287395.1,FANhyb_icon00000299_a.1.g00001.1,FANhyb_rscf00000079.1.g00001.1,XP_004307376.1,XP_004299741.1,FANhyb_rscf00006252.1.g00001.1,XP_011458966.1	FANhyb_rscf00000342.1.g00009.1,FANhyb_rscf00000097.1.g00003.1,FANhyb_rscf00000128.1.g00004.1,XP_004297682.1,XP_004298290.1,XP_004310117.1,FANhyb_icon00049590_a.1.g00001.1,FANhyb_icon00057595_a.1.g00001.1,FANhyb_rscf00000012.1.g00013.1,FANhyb_rscf00000018.1.g00017.1,FANhyb_rscf00000435.1.g00002.1,FANhyb_rscf00001066.1.g00002.1,FANhyb_rscf00001285.1.g00004.1,FANhyb_rscf00001420.1.g00002.1,FANhyb_rs…	0.0201346	0.181571	0.149533
GO:0006355	regulation of transcription, DNA-templated	P	13	81	626	7271	0.0207668	0.0111401	over	FANhyb_rscf00000295.1.g00005.1,FANhyb_rscf00000686.1.g00005.1,XP_004302471.1,FANhyb_icon00001339_a.1.g00001.1,FANhyb_rscf00000395.1.g00012.1,XP_004294313.1,FANhyb_rscf00000302.1.g00007.1,XP_004293268.1,XP_011469921.1,FANhyb_rscf00000796.1.g00005.1,XP_004287423.1,XP_004288144.1,XP_004305679.1	FANhyb_rscf00000295.1.g00005.1,FANhyb_rscf00000686.1.g00005.1,XP_004302471.1,XP_004287513.1,FANhyb_rscf00000034.1.g00016.1,FANhyb_rscf00000034.1.g00022.1,XP_004297005.1,XP_004297626.1,XP_004299193.1,FANhyb_rscf00007400.1.g00001.1,XP_004306650.1,XP_004291177.1,XP_004303973.1,XP_011460107.1,FANhyb_icon00001339_a.1.g00001.1,FANhyb_rscf00000134.1.g00015.1,FANhyb_rscf00000395.1.g00012.1,XP_004293489.1…	0.0201348	0.181571	0.160494
GO:0031324	negative regulation of cellular metabolic process	P	6	26	626	7271	0.00958466	0.00357585	over	FANhyb_rscf00000295.1.g00005.1,FANhyb_rscf00000686.1.g00005.1,XP_004302471.1,FANhyb_icon00001339_a.1.g00001.1,FANhyb_rscf00000395.1.g00012.1,XP_004294313.1	FANhyb_rscf00000295.1.g00005.1,FANhyb_rscf00000686.1.g00005.1,XP_004302471.1,XP_004287513.1,FANhyb_rscf00000416.1.g00002.1,XP_004302910.1,FANhyb_icon00007096_a.1.g00001.1,FANhyb_rscf00004481.1.g00001.1,FANhyb_rscf00000226.1.g00004.1,FANhyb_rscf00007264.1.g00001.1,XP_004293371.1,XP_004301214.1,FANhyb_icon00001339_a.1.g00001.1,FANhyb_rscf00000134.1.g00015.1,FANhyb_rscf00000395.1.g00012.1,XP_0042934…	0.0205895	0.181571	0.230769
GO:0042558	pteridine-containing compound metabolic process	P	4	13	626	7271	0.00638978	0.00178792	over	FANhyb_rscf00003174.1.g00001.1,XP_004287197.1,XP_004296982.1,XP_011468925.1	FANhyb_icon00029263_a.1.g00001.1,XP_004295423.1,XP_004307756.1,FANhyb_rscf00000980.1.g00004.1,XP_004294956.2,XP_004306810.1,FANhyb_rscf00003174.1.g00001.1,XP_004287197.1,XP_004296982.1,XP_011459019.1,XP_011468925.1,XP_011467182.1,XP_004309846.1	0.0207344	0.181571	0.307692
GO:0046398	UDP-glucuronate metabolic process	P	2	3	626	7271	0.00319489	0.000412598	over	FANhyb_rscf00000135.1.g00004.1,XP_004297255.1	FANhyb_rscf00000135.1.g00004.1,XP_004297255.1,XP_004290921.1	0.020934	0.181571	0.666667
GO:0009705	plant-type vacuole membrane	C	2	3	626	7271	0.00319489	0.000412598	over	FANhyb_rscf00001104.1.g00003.1,XP_004291186.1	FANhyb_rscf00001104.1.g00003.1,XP_004291186.1,XP_004293465.1	0.020934	0.181571	0.666667
GO:0006024	glycosaminoglycan biosynthetic process	P	2	3	626	7271	0.00319489	0.000412598	over	FANhyb_rscf00000135.1.g00004.1,XP_004297255.1	FANhyb_rscf00000135.1.g00004.1,XP_004297255.1,XP_004308923.2	0.020934	0.181571	0.666667
GO:0009074	aromatic amino acid family catabolic process	P	2	3	626	7271	0.00319489	0.000412598	over	FANhyb_rscf00000079.1.g00001.1,XP_004307376.1	FANhyb_rscf00000079.1.g00001.1,XP_004307376.1,XP_011460752.1	0.020934	0.181571	0.666667
GO:0006559	L-phenylalanine catabolic process	P	2	3	626	7271	0.00319489	0.000412598	over	FANhyb_rscf00000079.1.g00001.1,XP_004307376.1	FANhyb_rscf00000079.1.g00001.1,XP_004307376.1,XP_011460752.1	0.020934	0.181571	0.666667
GO:0016841	ammonia-lyase activity	F	2	3	626	7271	0.00319489	0.000412598	over	FANhyb_rscf00000079.1.g00001.1,XP_004307376.1	FANhyb_rscf00005246.1.g00001.1,FANhyb_rscf00000079.1.g00001.1,XP_004307376.1	0.020934	0.181571	0.666667
GO:0006023	aminoglycan biosynthetic process	P	2	3	626	7271	0.00319489	0.000412598	over	FANhyb_rscf00000135.1.g00004.1,XP_004297255.1	FANhyb_rscf00000135.1.g00004.1,XP_004297255.1,XP_004308923.2	0.020934	0.181571	0.666667
GO:0030203	glycosaminoglycan metabolic process	P	2	3	626	7271	0.00319489	0.000412598	over	FANhyb_rscf00000135.1.g00004.1,XP_004297255.1	FANhyb_rscf00000135.1.g00004.1,XP_004297255.1,XP_004308923.2	0.020934	0.181571	0.666667
GO:0008171	O-methyltransferase activity	F	2	3	626	7271	0.00319489	0.000412598	over	XP_004290595.1,XP_004307899.1	XP_004290595.1,XP_004307899.1,FANhyb_rscf00000067.1.g00019.1	0.020934	0.181571	0.666667
GO:1902222	erythrose 4-phosphate/phosphoenolpyruvate family amino acid catabolic process	P	2	3	626	7271	0.00319489	0.000412598	over	FANhyb_rscf00000079.1.g00001.1,XP_004307376.1	FANhyb_rscf00000079.1.g00001.1,XP_004307376.1,XP_011460752.1	0.020934	0.181571	0.666667
GO:0042537	benzene-containing compound metabolic process	P	2	3	626	7271	0.00319489	0.000412598	over	FANhyb_rscf00000079.1.g00001.1,XP_004307376.1	FANhyb_rscf00000079.1.g00001.1,XP_004307376.1,FANhyb_rscf00002286.1.g00003.1	0.020934	0.181571	0.666667
GO:0006631	fatty acid metabolic process	P	8	41	626	7271	0.0127796	0.00563884	over	FANhyb_rscf00001750.1.g00001.1,FANhyb_rscf00004120.1.g00003.1,XP_004299600.1,XP_004302419.1,XP_004302420.1,XP_004306503.1,XP_004287395.1,XP_004299741.1	FANhyb_rscf00000342.1.g00009.1,FANhyb_icon00046738_a.1.g00001.1,FANhyb_rscf00000050.1.g00004.1,FANhyb_rscf00000054.1.g00004.1,FANhyb_rscf00000087.1.g00005.1,FANhyb_rscf00000139.1.g00004.1,FANhyb_rscf00000139.1.g00005.1,FANhyb_rscf00000165.1.g00012.1,FANhyb_rscf00000853.1.g00003.1,FANhyb_rscf00001750.1.g00001.1,FANhyb_rscf00002433.1.g00001.1,FANhyb_rscf00002772.1.g00001.1,FANhyb_rscf00004120.1.g00…	0.0216242	0.18521	0.195122
GO:0006082	organic acid metabolic process	P	36	297	626	7271	0.057508	0.0408472	over	FANhyb_icon00005362_a.1.g00001.1,FANhyb_rscf00007251.1.g00001.1,FANhyb_rscf00000135.1.g00004.1,XP_004297255.1,XP_004290303.1,XP_004297699.1,XP_004289711.1,XP_004303182.1,FANhyb_rscf00000177.1.g00009.1,XP_004287468.2,FANhyb_rscf00004899.1.g00001.1,XP_004305293.1,FANhyb_rscf00001394.1.g00002.1,FANhyb_rscf00000086.1.g00005.1,FANhyb_rscf00006912.1.g00001.1,FANhyb_rscf00003174.1.g00001.1,XP_004296982.…	FANhyb_rscf00000583.1.g00005.1,XP_004299961.1,XP_011460636.1,XP_011466760.1,XP_004299121.1,FANhyb_icon00003079_a.1.g00001.1,FANhyb_icon00009869_a.1.g00001.1,FANhyb_rscf00000092.1.g00007.1,XP_004289899.1,XP_004294355.2,FANhyb_rscf00000342.1.g00009.1,FANhyb_icon00005362_a.1.g00001.1,FANhyb_rscf00007251.1.g00001.1,FANhyb_rscf00000135.1.g00004.1,XP_004297255.1,FANhyb_rscf00000097.1.g00003.1,FANhyb_rs…	0.0216442	0.18521	0.121212
GO:2001141	regulation of RNA biosynthetic process	P	13	82	626	7271	0.0207668	0.0112777	over	FANhyb_rscf00000295.1.g00005.1,FANhyb_rscf00000686.1.g00005.1,XP_004302471.1,FANhyb_rscf00000302.1.g00007.1,XP_004293268.1,XP_011469921.1,FANhyb_rscf00000796.1.g00005.1,XP_004287423.1,XP_004288144.1,XP_004305679.1,FANhyb_icon00001339_a.1.g00001.1,FANhyb_rscf00000395.1.g00012.1,XP_004294313.1	FANhyb_rscf00000295.1.g00005.1,FANhyb_rscf00000686.1.g00005.1,XP_004302471.1,XP_004287513.1,FANhyb_icon00000505_a.1.g00001.1,FANhyb_rscf00000134.1.g00005.1,FANhyb_rscf00000232.1.g00002.1,FANhyb_rscf00000243.1.g00011.1,FANhyb_rscf00000296.1.g00003.1,FANhyb_rscf00000302.1.g00007.1,XP_004288244.1,XP_004291052.1,XP_004291469.1,XP_004292548.1,XP_004293268.1,XP_004293788.1,XP_004294179.1,XP_004294625.1…	0.0221175	0.186754	0.158537
GO:1903506	regulation of nucleic acid-templated transcription	P	13	82	626	7271	0.0207668	0.0112777	over	FANhyb_rscf00000295.1.g00005.1,FANhyb_rscf00000686.1.g00005.1,XP_004302471.1,FANhyb_rscf00000302.1.g00007.1,XP_004293268.1,XP_011469921.1,FANhyb_rscf00000796.1.g00005.1,XP_004287423.1,XP_004288144.1,XP_004305679.1,FANhyb_icon00001339_a.1.g00001.1,FANhyb_rscf00000395.1.g00012.1,XP_004294313.1	FANhyb_rscf00000295.1.g00005.1,FANhyb_rscf00000686.1.g00005.1,XP_004302471.1,XP_004287513.1,FANhyb_icon00000505_a.1.g00001.1,FANhyb_rscf00000134.1.g00005.1,FANhyb_rscf00000232.1.g00002.1,FANhyb_rscf00000243.1.g00011.1,FANhyb_rscf00000296.1.g00003.1,FANhyb_rscf00000302.1.g00007.1,XP_004288244.1,XP_004291052.1,XP_004291469.1,XP_004292548.1,XP_004293268.1,XP_004293788.1,XP_004294179.1,XP_004294625.1…	0.0221175	0.186754	0.158537
GO:0043232	intracellular non-membrane-bounded organelle	C	38	318	626	7271	0.0607029	0.0437354	over	FANhyb_icon00043005_a.1.g00001.1,FANhyb_rscf00000056.1.g00001.1,FANhyb_rscf00000697.1.g00007.1,FANhyb_rscf00000898.1.g00005.1,FANhyb_rscf00001010.1.g00003.1,FANhyb_rscf00000195.1.g00003.1,FANhyb_rscf00002012.1.g00001.1,XP_004298206.1,XP_011465582.1,FANhyb_icon00028103_a.1.g00001.1,FANhyb_rscf00000222.1.g00004.1,XP_004290706.1,XP_004302064.1,FANhyb_rscf00000295.1.g00005.1,FANhyb_rscf00000658.1.g00…	FANhyb_icon00005840_a.1.g00001.1,FANhyb_icon00009745_a.1.g00001.1,FANhyb_icon00041212_a.1.g00001.1,FANhyb_icon00043005_a.1.g00001.1,FANhyb_icon00054362_a.1.g00001.1,FANhyb_icon20534940_s.1.g00001.1,FANhyb_rscf00000001.1.g00031.1,FANhyb_rscf00000009.1.g00009.1,FANhyb_rscf00000030.1.g00002.1,FANhyb_rscf00000035.1.g00016.1,FANhyb_rscf00000056.1.g00001.1,FANhyb_rscf00000062.1.g00012.1,FANhyb_rscf0000…	0.0228707	0.190589	0.119497
GO:0043228	non-membrane-bounded organelle	C	38	318	626	7271	0.0607029	0.0437354	over	FANhyb_icon00043005_a.1.g00001.1,FANhyb_rscf00000056.1.g00001.1,FANhyb_rscf00000697.1.g00007.1,FANhyb_rscf00000898.1.g00005.1,FANhyb_rscf00001010.1.g00003.1,FANhyb_rscf00000195.1.g00003.1,FANhyb_rscf00002012.1.g00001.1,XP_004298206.1,XP_011465582.1,FANhyb_icon00028103_a.1.g00001.1,FANhyb_rscf00000222.1.g00004.1,XP_004290706.1,XP_004302064.1,FANhyb_rscf00000295.1.g00005.1,FANhyb_rscf00000658.1.g00…	XP_004287995.1,XP_004303252.1,XP_004307915.1,FANhyb_icon00005840_a.1.g00001.1,FANhyb_icon00009745_a.1.g00001.1,FANhyb_icon00041212_a.1.g00001.1,FANhyb_icon00043005_a.1.g00001.1,FANhyb_icon00054362_a.1.g00001.1,FANhyb_icon20534940_s.1.g00001.1,FANhyb_rscf00000001.1.g00031.1,FANhyb_rscf00000009.1.g00009.1,FANhyb_rscf00000030.1.g00002.1,FANhyb_rscf00000035.1.g00016.1,FANhyb_rscf00000056.1.g00001.1,F…	0.0228707	0.190589	0.119497
GO:0048046	apoplast	C	7	34	626	7271	0.0111821	0.00467611	over	FANhyb_rscf00000620.1.g00007.1,FANhyb_rscf00001263.1.g00002.1,XP_004287805.1,XP_004302643.1,XP_004303908.1,FANhyb_rscf00001264.1.g00001.1,XP_011461895.1	FANhyb_icon00012405_a.1.g00001.1,FANhyb_rscf00000064.1.g00010.1,FANhyb_rscf00000260.1.g00009.1,FANhyb_rscf00000366.1.g00002.1,FANhyb_rscf00000620.1.g00007.1,FANhyb_rscf00000727.1.g00005.1,FANhyb_rscf00000750.1.g00002.1,FANhyb_rscf00001263.1.g00002.1,FANhyb_rscf00002286.1.g00003.1,FANhyb_rscf00005365.1.g00001.1,XP_004287628.1,XP_004287661.1,XP_004287770.1,XP_004287805.1,XP_004287851.1,XP_004291571…	0.0234345	0.19402	0.205882
GO:0016620	oxidoreductase activity, acting on the aldehyde or oxo group of donors, NAD or NADP as acceptor	F	6	27	626	7271	0.00958466	0.00371338	over	FANhyb_icon00023192_a.1.g00001.1,XP_011468213.1,FANhyb_icon00000299_a.1.g00001.1,XP_004291620.1,FANhyb_rscf00000172.1.g00007.1,XP_004304578.1	XP_004297429.1,FANhyb_icon00023192_a.1.g00001.1,XP_004287644.1,XP_004290887.1,XP_011459758.1,XP_011468213.1,XP_004305183.1,XP_004307578.1,XP_004299590.1,XP_004299831.1,FANhyb_icon00000299_a.1.g00001.1,XP_004293797.1,XP_004291620.1,FANhyb_rscf00000054.1.g00016.1,FANhyb_rscf00000095.1.g00007.1,FANhyb_rscf00000159.1.g00006.1,FANhyb_rscf00000172.1.g00007.1,FANhyb_rscf00001161.1.g00001.1,FANhyb_rscf00…	0.0246047	0.19916	0.222222
GO:0019842	vitamin binding	F	8	42	626	7271	0.0127796	0.00577637	over	FANhyb_rscf00003174.1.g00001.1,FANhyb_rscf00006771.1.g00001.1,XP_004296982.1,XP_011467676.1,XP_011468925.1,FANhyb_icon00034554_a.1.g00001.1,XP_004293926.1,XP_004302532.1	FANhyb_icon00052295_a.1.g00001.1,FANhyb_rscf00000034.1.g00008.1,FANhyb_rscf00000082.1.g00002.1,FANhyb_rscf00000119.1.g00004.1,FANhyb_rscf00000539.1.g00003.1,FANhyb_rscf00000676.1.g00001.1,FANhyb_rscf00000688.1.g00002.1,FANhyb_rscf00003117.1.g00001.1,FANhyb_rscf00003174.1.g00001.1,FANhyb_rscf00005246.1.g00001.1,FANhyb_rscf00006771.1.g00001.1,XP_004290845.1,XP_004291082.1,XP_004291203.1,XP_00429422…	0.0247691	0.19916	0.190476
GO:0044042	glucan metabolic process	P	8	42	626	7271	0.0127796	0.00577637	over	FANhyb_rscf00000482.1.g00001.1,XP_004303908.1,XP_004289659.1,FANhyb_rscf00001263.1.g00002.1,FANhyb_rscf00000060.1.g00019.1,FANhyb_rscf00000085.1.g00003.1,XP_004289981.1,XP_011460622.1	FANhyb_rscf00000829.1.g00004.1,FANhyb_rscf00000032.1.g00011.1,FANhyb_rscf00000482.1.g00001.1,XP_004297463.1,XP_004303908.1,FANhyb_rscf00000034.1.g00008.1,FANhyb_rscf00000688.1.g00002.1,XP_004295557.1,FANhyb_rscf00003553.1.g00001.1,XP_004307147.1,XP_011460160.1,FANhyb_rscf00002144.1.g00001.1,FANhyb_icon00001439_a.1.g00001.1,XP_011468794.1,FANhyb_rscf00000166.1.g00017.1,XP_004289659.1,FANhyb_rscf00…	0.0247691	0.19916	0.190476
GO:0071554	cell wall organization or biogenesis	P	8	42	626	7271	0.0127796	0.00577637	over	FANhyb_rscf00000060.1.g00019.1,FANhyb_rscf00000085.1.g00003.1,XP_004289981.1,XP_011460622.1,FANhyb_rscf00001263.1.g00002.1,FANhyb_rscf00002783.1.g00001.1,XP_004294339.1,XP_004307653.1	FANhyb_rscf00000399.1.g00011.1,XP_011462019.1,FANhyb_rscf00000358.1.g00001.1,XP_004302749.1,FANhyb_rscf00000519.1.g00005.1,FANhyb_rscf00000535.1.g00005.1,XP_004307658.1,FANhyb_rscf00000060.1.g00019.1,FANhyb_rscf00000085.1.g00003.1,XP_004289981.1,XP_011460622.1,FANhyb_rscf00001157.1.g00003.1,XP_004300652.1,XP_011469111.1,XP_004308923.2,FANhyb_icon00012405_a.1.g00001.1,FANhyb_rscf00000750.1.g00002.…	0.0247691	0.19916	0.190476
GO:0005976	polysaccharide metabolic process	P	10	58	626	7271	0.0159744	0.00797689	over	FANhyb_rscf00000491.1.g00003.1,FANhyb_rscf00000482.1.g00001.1,XP_004303908.1,XP_004289659.1,FANhyb_rscf00000060.1.g00019.1,FANhyb_rscf00001263.1.g00002.1,FANhyb_rscf00000085.1.g00003.1,XP_004289981.1,XP_011460622.1,XP_004294339.1	FANhyb_rscf00000491.1.g00003.1,XP_004290812.1,XP_004304093.1,FANhyb_rscf00000829.1.g00004.1,FANhyb_rscf00000032.1.g00011.1,FANhyb_rscf00000482.1.g00001.1,XP_004297463.1,XP_004303908.1,FANhyb_rscf00000034.1.g00008.1,FANhyb_rscf00000688.1.g00002.1,XP_004295557.1,FANhyb_rscf00003553.1.g00001.1,XP_004307147.1,XP_011460160.1,FANhyb_rscf00002144.1.g00001.1,FANhyb_icon00001439_a.1.g00001.1,XP_011468794.…	0.0248364	0.19916	0.172414
GO:0006022	aminoglycan metabolic process	P	3	8	626	7271	0.00479233	0.00110026	over	FANhyb_rscf00000135.1.g00004.1,XP_004297255.1,FANhyb_rscf00002783.1.g00001.1	FANhyb_rscf00000135.1.g00004.1,XP_004297255.1,XP_004308923.2,FANhyb_rscf00001773.1.g00004.1,FANhyb_rscf00002286.1.g00003.1,FANhyb_rscf00002783.1.g00001.1,XP_011461764.1,FANhyb_rscf00000133.1.g00004.1	0.0256028	0.204023	0.375
GO:0030244	cellulose biosynthetic process	P	4	14	626	7271	0.00638978	0.00192546	over	FANhyb_rscf00000060.1.g00019.1,FANhyb_rscf00000085.1.g00003.1,XP_004289981.1,XP_011460622.1	FANhyb_rscf00000519.1.g00005.1,FANhyb_rscf00000060.1.g00019.1,FANhyb_rscf00000085.1.g00003.1,FANhyb_rscf00000535.1.g00005.1,FANhyb_rscf00000572.1.g00006.1,FANhyb_rscf00001203.1.g00002.1,FANhyb_rscf00002286.1.g00003.1,FANhyb_rscf00004629.1.g00001.1,XP_004289981.1,XP_004291468.1,XP_004299283.1,XP_004300401.1,XP_004302139.1,XP_011460622.1	0.0270968	0.214586	0.285714
GO:0009058	biosynthetic process	P	90	869	626	7271	0.14377	0.119516	over	FANhyb_icon00026897_a.1.g00001.1,FANhyb_rscf00003111.1.g00001.1,FANhyb_icon00042639_a.1.g00001.1,FANhyb_rscf00000482.1.g00001.1,XP_004303908.1,FANhyb_rscf00000135.1.g00004.1,XP_004297255.1,FANhyb_icon00003290_a.1.g00001.1,XP_004307120.1,FANhyb_rscf00000295.1.g00005.1,FANhyb_rscf00000686.1.g00005.1,XP_004302471.1,FANhyb_rscf00000110.1.g00009.1,FANhyb_rscf00002242.1.g00001.1,FANhyb_rscf00000302.1.g…	FANhyb_rscf00000038.1.g00019.1,FANhyb_rscf00000066.1.g00009.1,FANhyb_rscf00000291.1.g00002.1,FANhyb_rscf00000424.1.g00004.1,XP_004288327.1,XP_004289559.1,XP_004289753.1,XP_004298747.1,XP_004299199.1,XP_004300869.1,XP_011460181.1,XP_011460545.1,FANhyb_icon00026897_a.1.g00001.1,FANhyb_rscf00001056.1.g00002.1,XP_004289901.1,XP_004310044.1,FANhyb_rscf00000583.1.g00005.1,XP_004299961.1,XP_011460636.1,…	0.031393	0.247075	0.103567
GO:0044264	cellular polysaccharide metabolic process	P	8	44	626	7271	0.0127796	0.00605144	over	FANhyb_rscf00000482.1.g00001.1,XP_004303908.1,XP_004289659.1,FANhyb_rscf00000060.1.g00019.1,FANhyb_rscf00001263.1.g00002.1,FANhyb_rscf00000085.1.g00003.1,XP_004289981.1,XP_011460622.1	FANhyb_rscf00000829.1.g00004.1,FANhyb_rscf00000032.1.g00011.1,FANhyb_rscf00000482.1.g00001.1,XP_004297463.1,XP_004303908.1,FANhyb_rscf00000034.1.g00008.1,FANhyb_rscf00000688.1.g00002.1,XP_004295557.1,FANhyb_rscf00003553.1.g00001.1,XP_004307147.1,XP_011460160.1,FANhyb_rscf00002144.1.g00001.1,FANhyb_icon00001439_a.1.g00001.1,XP_011468794.1,FANhyb_rscf00000166.1.g00017.1,XP_004289659.1,FANhyb_rscf00…	0.03199	0.250229	0.181818
GO:1901361	organic cyclic compound catabolic process	P	6	29	626	7271	0.00958466	0.00398845	over	XP_004296687.1,XP_004304642.1,FANhyb_rscf00000079.1.g00001.1,XP_004307376.1,XP_004302643.1,XP_004294029.1	XP_004300289.1,FANhyb_rscf00006063.1.g00001.1,XP_004287651.1,XP_004291696.1,XP_004296687.1,FANhyb_rscf00000069.1.g00019.1,FANhyb_rscf00000370.1.g00008.1,XP_004288123.1,XP_004302012.1,XP_004303524.1,FANhyb_rscf00000339.1.g00006.1,FANhyb_rscf00000929.1.g00002.1,XP_004304353.1,XP_004304642.1,XP_004287714.1,XP_004297722.1,FANhyb_rscf00000079.1.g00001.1,XP_004307376.1,XP_011460752.1,XP_004289728.1,FAN…	0.0341266	0.264987	0.206897
GO:0010181	FMN binding	F	4	15	626	7271	0.00638978	0.00206299	over	FANhyb_icon00001339_a.1.g00001.1,FANhyb_rscf00000086.1.g00005.1,XP_004294313.1,XP_004287627.1	FANhyb_icon00001339_a.1.g00001.1,FANhyb_icon00010943_a.1.g00001.1,FANhyb_rscf00000086.1.g00005.1,FANhyb_rscf00000398.1.g00005.1,FANhyb_rscf00000966.1.g00004.1,FANhyb_rscf00001743.1.g00003.1,XP_004293489.1,XP_004294094.1,XP_004294274.1,XP_004294313.1,XP_004294515.1,XP_004299743.1,XP_004310055.1,FANhyb_rscf00000021.1.g00028.1,XP_004287627.1	0.0345003	0.264987	0.266667
GO:0051274	beta-glucan biosynthetic process	P	4	15	626	7271	0.00638978	0.00206299	over	FANhyb_rscf00000060.1.g00019.1,FANhyb_rscf00000085.1.g00003.1,XP_004289981.1,XP_011460622.1	XP_011468794.1,FANhyb_rscf00000060.1.g00019.1,FANhyb_rscf00000085.1.g00003.1,FANhyb_rscf00000535.1.g00005.1,FANhyb_rscf00000572.1.g00006.1,FANhyb_rscf00001203.1.g00002.1,FANhyb_rscf00002286.1.g00003.1,FANhyb_rscf00004629.1.g00001.1,XP_004289981.1,XP_004291468.1,XP_004299283.1,XP_004300401.1,XP_004302139.1,XP_011460622.1,FANhyb_rscf00000519.1.g00005.1	0.0345003	0.264987	0.266667
GO:0044281	small molecule metabolic process	P	50	451	626	7271	0.0798722	0.0620272	over	FANhyb_icon00005362_a.1.g00001.1,FANhyb_rscf00007251.1.g00001.1,FANhyb_rscf00000268.1.g00005.1,XP_004304578.1,XP_004287213.1,FANhyb_rscf00000135.1.g00004.1,XP_004297255.1,XP_004290303.1,XP_004297699.1,XP_004289711.1,XP_004303182.1,FANhyb_rscf00000177.1.g00009.1,XP_004287468.2,XP_004297568.1,FANhyb_icon00003290_a.1.g00001.1,XP_004307120.1,FANhyb_rscf00004899.1.g00001.1,XP_004305293.1,FANhyb_rscf00…	FANhyb_rscf00000583.1.g00005.1,XP_004299961.1,XP_011460636.1,XP_011466760.1,XP_004299121.1,FANhyb_icon00003079_a.1.g00001.1,FANhyb_icon00009869_a.1.g00001.1,FANhyb_rscf00000092.1.g00007.1,XP_004289899.1,XP_004294355.2,FANhyb_rscf00000342.1.g00009.1,FANhyb_icon00005362_a.1.g00001.1,FANhyb_rscf00007251.1.g00001.1,FANhyb_icon00000317_a.1.g00001.1,FANhyb_rscf00000032.1.g00011.1,FANhyb_rscf00000159.1.…	0.0355171	0.267817	0.110865
GO:0034637	cellular carbohydrate biosynthetic process	P	7	37	626	7271	0.0111821	0.00508871	over	FANhyb_rscf00000482.1.g00001.1,XP_004303908.1,XP_004289659.1,FANhyb_rscf00000060.1.g00019.1,FANhyb_rscf00000085.1.g00003.1,XP_004289981.1,XP_011460622.1	FANhyb_rscf00000032.1.g00011.1,FANhyb_rscf00000482.1.g00001.1,XP_004297463.1,XP_004303908.1,FANhyb_rscf00002144.1.g00001.1,FANhyb_rscf00000430.1.g00004.1,XP_004293972.1,XP_004294168.1,XP_004297647.1,XP_011463160.1,FANhyb_rscf00000285.1.g00010.1,FANhyb_rscf00000080.1.g00002.1,XP_004288224.1,XP_004293375.1,XP_011468794.1,FANhyb_rscf00000166.1.g00017.1,XP_004289659.1,FANhyb_rscf00001157.1.g00003.1,X…	0.0358929	0.267817	0.189189
GO:0065004	protein-DNA complex assembly	P	3	9	626	7271	0.00479233	0.00123779	over	FANhyb_rscf00000173.1.g00014.1,FANhyb_rscf00000294.1.g00011.1,XP_004287213.1	FANhyb_rscf00000173.1.g00014.1,FANhyb_rscf00000294.1.g00011.1,XP_004287213.1,XP_004299377.1,FANhyb_rscf00000212.1.g00019.1,FANhyb_rscf00001435.1.g00003.1,XP_004303755.1,XP_004307102.1,XP_004297626.1	0.0359922	0.267817	0.333333
GO:1901681	sulfur compound binding	F	3	9	626	7271	0.00479233	0.00123779	over	FANhyb_icon00034554_a.1.g00001.1,XP_004293926.1,XP_004302532.1	FANhyb_rscf00001078.1.g00005.1,XP_004302406.1,XP_004302546.1,FANhyb_rscf00000561.1.g00008.1,FANhyb_icon00034554_a.1.g00001.1,FANhyb_rscf00000286.1.g00003.1,XP_004293926.1,XP_004302532.1,XP_004307550.1	0.0359922	0.267817	0.333333
GO:0040029	regulation of gene expression, epigenetic	P	3	9	626	7271	0.00479233	0.00123779	over	FANhyb_rscf00000295.1.g00005.1,FANhyb_rscf00000686.1.g00005.1,XP_004302471.1	FANhyb_rscf00000295.1.g00005.1,FANhyb_rscf00000686.1.g00005.1,XP_004302471.1,XP_004287513.1,XP_011469469.1,XP_004291754.1,XP_004296439.1,XP_004304078.2,XP_004291574.1	0.0359922	0.267817	0.333333
GO:0006732	coenzyme metabolic process	P	13	88	626	7271	0.0207668	0.0121029	over	XP_004290303.1,XP_004297699.1,FANhyb_rscf00000268.1.g00005.1,FANhyb_rscf00000301.1.g00011.1,FANhyb_rscf00002955.1.g00001.1,XP_004304467.1,XP_011466231.1,XP_004291620.1,FANhyb_rscf00003174.1.g00001.1,XP_004287197.1,XP_004296982.1,XP_011468925.1,XP_011458966.1	FANhyb_rscf00000097.1.g00003.1,FANhyb_rscf00000128.1.g00004.1,XP_004297682.1,XP_004298290.1,XP_004310117.1,FANhyb_icon00049590_a.1.g00001.1,FANhyb_icon00057595_a.1.g00001.1,FANhyb_rscf00000012.1.g00013.1,FANhyb_rscf00000018.1.g00017.1,FANhyb_rscf00000435.1.g00002.1,FANhyb_rscf00001066.1.g00002.1,FANhyb_rscf00001285.1.g00004.1,FANhyb_rscf00001420.1.g00002.1,FANhyb_rscf00001778.1.g00001.1,XP_004287…	0.037177	0.267817	0.147727
GO:0009407	toxin catabolic process	P	2	4	626	7271	0.00319489	0.000550131	over	FANhyb_rscf00000381.1.g00009.1,XP_004300630.1	FANhyb_icon00019563_a.1.g00001.1,FANhyb_rscf00000381.1.g00009.1,XP_004294220.1,XP_004300630.1	0.0394899	0.267817	0.5
GO:0016844	strictosidine synthase activity	F	2	4	626	7271	0.00319489	0.000550131	over	XP_011461810.1,XP_004301948.1	XP_011461810.1,FANhyb_rscf00001852.1.g00001.1,XP_004287742.1,XP_004301948.1	0.0394899	0.267817	0.5
GO:0090502	RNA phosphodiester bond hydrolysis, endonucleolytic	P	2	4	626	7271	0.00319489	0.000550131	over	FANhyb_rscf00000658.1.g00007.1,FANhyb_rscf00000372.1.g00009.1	FANhyb_rscf00000658.1.g00007.1,FANhyb_rscf00000372.1.g00009.1,XP_011467028.1,XP_004300997.2	0.0394899	0.267817	0.5
GO:0016843	amine-lyase activity	F	2	4	626	7271	0.00319489	0.000550131	over	XP_011461810.1,XP_004301948.1	XP_011461810.1,FANhyb_rscf00001852.1.g00001.1,XP_004287742.1,XP_004301948.1	0.0394899	0.267817	0.5
GO:0004673	protein histidine kinase activity	F	2	4	626	7271	0.00319489	0.000550131	over	XP_011461303.1,XP_011460327.1	FANhyb_rscf00000243.1.g00011.1,XP_011461303.1,XP_004288459.1,XP_011460327.1	0.0394899	0.267817	0.5
GO:0003979	UDP-glucose 6-dehydrogenase activity	F	2	4	626	7271	0.00319489	0.000550131	over	FANhyb_rscf00000135.1.g00004.1,XP_004297255.1	FANhyb_rscf00000013.1.g00018.1,FANhyb_rscf00000135.1.g00004.1,XP_004297255.1,XP_004299318.1	0.0394899	0.267817	0.5
GO:0016775	phosphotransferase activity, nitrogenous group as acceptor	F	2	4	626	7271	0.00319489	0.000550131	over	XP_011461303.1,XP_011460327.1	FANhyb_rscf00000243.1.g00011.1,XP_011461303.1,XP_004288459.1,XP_011460327.1	0.0394899	0.267817	0.5
GO:0090487	secondary metabolite catabolic process	P	2	4	626	7271	0.00319489	0.000550131	over	FANhyb_rscf00000381.1.g00009.1,XP_004300630.1	FANhyb_icon00019563_a.1.g00001.1,FANhyb_rscf00000381.1.g00009.1,XP_004294220.1,XP_004300630.1	0.0394899	0.267817	0.5
GO:0006558	L-phenylalanine metabolic process	P	2	4	626	7271	0.00319489	0.000550131	over	FANhyb_rscf00000079.1.g00001.1,XP_004307376.1	FANhyb_rscf00000079.1.g00001.1,XP_004307376.1,XP_011460752.1,FANhyb_rscf00000234.1.g00013.1	0.0394899	0.267817	0.5
GO:0005978	glycogen biosynthetic process	P	2	4	626	7271	0.00319489	0.000550131	over	FANhyb_rscf00000482.1.g00001.1,XP_004303908.1	FANhyb_rscf00000032.1.g00011.1,FANhyb_rscf00000482.1.g00001.1,XP_004297463.1,XP_004303908.1	0.0394899	0.267817	0.5
GO:1902221	erythrose 4-phosphate/phosphoenolpyruvate family amino acid metabolic process	P	2	4	626	7271	0.00319489	0.000550131	over	FANhyb_rscf00000079.1.g00001.1,XP_004307376.1	FANhyb_rscf00000079.1.g00001.1,XP_004307376.1,XP_011460752.1,FANhyb_rscf00000234.1.g00013.1	0.0394899	0.267817	0.5
GO:0031491	nucleosome binding	F	2	4	626	7271	0.00319489	0.000550131	over	FANhyb_rscf00000173.1.g00014.1,XP_004287213.1	FANhyb_rscf00000173.1.g00014.1,XP_004287213.1,FANhyb_rscf00000284.1.g00002.1,XP_004296801.1	0.0394899	0.267817	0.5
GO:0004521	endoribonuclease activity	F	2	4	626	7271	0.00319489	0.000550131	over	FANhyb_rscf00000372.1.g00009.1,FANhyb_rscf00000658.1.g00007.1	XP_011467028.1,XP_004300997.2,FANhyb_rscf00000372.1.g00009.1,FANhyb_rscf00000658.1.g00007.1	0.0394899	0.267817	0.5
GO:0042393	histone binding	F	2	4	626	7271	0.00319489	0.000550131	over	FANhyb_rscf00000302.1.g00007.1,XP_011469921.1	FANhyb_icon00033651_a.1.g00001.1,FANhyb_rscf00000302.1.g00007.1,XP_004302576.1,XP_011469921.1	0.0394899	0.267817	0.5
GO:0016639	oxidoreductase activity, acting on the CH-NH2 group of donors, NAD or NADP as acceptor	F	2	4	626	7271	0.00319489	0.000550131	over	FANhyb_rscf00000086.1.g00005.1,FANhyb_rscf00001394.1.g00002.1	XP_004289827.1,FANhyb_rscf00000086.1.g00005.1,FANhyb_rscf00001394.1.g00002.1,XP_004307767.1	0.0394899	0.267817	0.5
GO:0016833	oxo-acid-lyase activity	F	2	4	626	7271	0.00319489	0.000550131	over	FANhyb_icon00031506_a.1.g00001.1,XP_011466072.1	FANhyb_icon00009869_a.1.g00001.1,FANhyb_icon00031506_a.1.g00001.1,XP_011466072.1,XP_004295746.1	0.0394899	0.267817	0.5
GO:0010629	negative regulation of gene expression	P	7	38	626	7271	0.0111821	0.00522624	over	XP_004296687.1,FANhyb_rscf00000295.1.g00005.1,FANhyb_rscf00000686.1.g00005.1,XP_004302471.1,FANhyb_icon00001339_a.1.g00001.1,FANhyb_rscf00000395.1.g00012.1,XP_004294313.1	XP_004300289.1,FANhyb_rscf00006063.1.g00001.1,XP_004287651.1,XP_004291696.1,XP_004296687.1,FANhyb_rscf00000069.1.g00019.1,FANhyb_rscf00000370.1.g00008.1,XP_004288123.1,XP_004302012.1,XP_004303524.1,FANhyb_rscf00000295.1.g00005.1,FANhyb_rscf00000686.1.g00005.1,XP_004302471.1,XP_004287513.1,XP_004287714.1,XP_004297722.1,XP_011469469.1,XP_004296439.1,XP_004299132.1,XP_004304078.2,FANhyb_icon00001339…	0.0408608	0.275648	0.184211
GO:0008238	exopeptidase activity	F	5	23	626	7271	0.00798722	0.00316325	over	XP_004290128.1,XP_004304228.1,FANhyb_rscf00000033.1.g00024.1,FANhyb_rscf00001169.1.g00004.1,XP_004296446.1	FANhyb_icon00003547_a.1.g00001.1,FANhyb_rscf00000014.1.g00009.1,FANhyb_rscf00000468.1.g00006.1,XP_004287132.1,XP_004302550.1,FANhyb_icon00001449_a.1.g00001.1,FANhyb_rscf00000060.1.g00011.1,XP_004289772.1,XP_004290128.1,XP_004297368.1,XP_004304228.1,XP_004306039.2,XP_004307353.1,FANhyb_rscf00000033.1.g00024.1,FANhyb_rscf00001169.1.g00004.1,XP_011457835.1,XP_004296446.1,XP_011466197.1,XP_004308462.…	0.0426052	0.285903	0.217391
GO:0071669	plant-type cell wall organization or biogenesis	P	4	16	626	7271	0.00638978	0.00220052	over	FANhyb_rscf00000060.1.g00019.1,FANhyb_rscf00000085.1.g00003.1,XP_004289981.1,XP_011460622.1	FANhyb_rscf00000399.1.g00011.1,XP_011462019.1,FANhyb_rscf00000358.1.g00001.1,XP_004302749.1,FANhyb_rscf00000519.1.g00005.1,FANhyb_rscf00000535.1.g00005.1,XP_004307658.1,FANhyb_rscf00000060.1.g00019.1,FANhyb_rscf00000085.1.g00003.1,XP_004289981.1,XP_011460622.1,FANhyb_rscf00001157.1.g00003.1,XP_004300652.1,XP_011469111.1,XP_004308923.2,FANhyb_rscf00000452.1.g00007.1	0.0429614	0.286785	0.25
GO:0045229	external encapsulating structure organization	P	6	31	626	7271	0.00958466	0.00426351	over	FANhyb_rscf00000060.1.g00019.1,FANhyb_rscf00000085.1.g00003.1,FANhyb_rscf00001263.1.g00002.1,XP_004289981.1,XP_004294339.1,XP_011460622.1	FANhyb_rscf00000399.1.g00011.1,XP_011462019.1,FANhyb_rscf00000358.1.g00001.1,XP_004302749.1,FANhyb_rscf00000519.1.g00005.1,FANhyb_rscf00001157.1.g00003.1,XP_004300652.1,XP_011469111.1,FANhyb_rscf00000060.1.g00019.1,XP_004308923.2,FANhyb_icon00002601_a.1.g00001.1,FANhyb_rscf00000149.1.g00016.1,XP_004287482.1,FANhyb_rscf00000013.1.g00027.1,FANhyb_rscf00000452.1.g00007.1,FANhyb_icon00012405_a.1.g000…	0.0457498	0.302233	0.193548
GO:0071555	cell wall organization	P	6	31	626	7271	0.00958466	0.00426351	over	FANhyb_rscf00000060.1.g00019.1,FANhyb_rscf00000085.1.g00003.1,FANhyb_rscf00001263.1.g00002.1,XP_004289981.1,XP_004294339.1,XP_011460622.1	FANhyb_rscf00000399.1.g00011.1,XP_011462019.1,FANhyb_rscf00000358.1.g00001.1,XP_004302749.1,FANhyb_rscf00000519.1.g00005.1,FANhyb_rscf00001157.1.g00003.1,XP_004300652.1,XP_011469111.1,FANhyb_rscf00000060.1.g00019.1,XP_004308923.2,FANhyb_icon00002601_a.1.g00001.1,FANhyb_rscf00000149.1.g00016.1,XP_004287482.1,FANhyb_rscf00000013.1.g00027.1,FANhyb_rscf00000452.1.g00007.1,FANhyb_icon00012405_a.1.g000…	0.0457498	0.302233	0.193548
GO:0050662	coenzyme binding	F	13	91	626	7271	0.0207668	0.0125155	over	FANhyb_icon00034554_a.1.g00001.1,XP_004293926.1,XP_004302532.1,FANhyb_rscf00000086.1.g00005.1,FANhyb_rscf00003845.1.g00001.1,FANhyb_rscf00000268.1.g00005.1,XP_004304578.1,FANhyb_rscf00000135.1.g00004.1,FANhyb_rscf00000177.1.g00009.1,XP_004287468.2,XP_004297255.1,FANhyb_rscf00000311.1.g00010.1,FANhyb_rscf00000264.1.g00012.1	FANhyb_rscf00001078.1.g00005.1,XP_004302406.1,XP_004302546.1,FANhyb_rscf00000561.1.g00008.1,FANhyb_icon00034554_a.1.g00001.1,FANhyb_rscf00000286.1.g00003.1,XP_004293926.1,XP_004302532.1,XP_004307550.1,FANhyb_rscf00000009.1.g00006.1,FANhyb_rscf00000086.1.g00005.1,FANhyb_rscf00000094.1.g00012.1,FANhyb_rscf00000126.1.g00017.1,FANhyb_rscf00000180.1.g00006.1,FANhyb_rscf00000250.1.g00001.1,FANhyb_rscf0…	0.046963	0.308649	0.142857
GO:0071824	protein-DNA complex subunit organization	P	3	10	626	7271	0.00479233	0.00137533	over	FANhyb_rscf00000173.1.g00014.1,FANhyb_rscf00000294.1.g00011.1,XP_004287213.1	FANhyb_rscf00000173.1.g00014.1,FANhyb_rscf00000294.1.g00011.1,XP_004287213.1,XP_004299377.1,FANhyb_rscf00000212.1.g00019.1,XP_004297005.1,FANhyb_rscf00001435.1.g00003.1,XP_004303755.1,XP_004307102.1,XP_004297626.1	0.0482041	0.313572	0.3
GO:0000790	nuclear chromatin	C	3	10	626	7271	0.00479233	0.00137533	over	FANhyb_rscf00000295.1.g00005.1,FANhyb_rscf00000686.1.g00005.1,XP_004302471.1	XP_004299193.1,FANhyb_rscf00000284.1.g00002.1,XP_004296801.1,XP_004294179.1,XP_004300168.1,FANhyb_rscf00001409.1.g00002.1,FANhyb_rscf00001866.1.g00001.1,FANhyb_rscf00000295.1.g00005.1,FANhyb_rscf00000686.1.g00005.1,XP_004302471.1	0.0482041	0.313572	0.3
GO:0009889	regulation of biosynthetic process	P	15	110	626	7271	0.0239617	0.0151286	over	FANhyb_rscf00000295.1.g00005.1,FANhyb_rscf00000686.1.g00005.1,XP_004302471.1,FANhyb_rscf00000302.1.g00007.1,XP_004293268.1,XP_011469921.1,FANhyb_rscf00000796.1.g00005.1,XP_004287423.1,XP_004288144.1,XP_004305679.1,XP_011467012.1,FANhyb_icon00001339_a.1.g00001.1,FANhyb_rscf00000395.1.g00012.1,XP_004294313.1,XP_004296687.1	XP_004294249.1,XP_004303621.1,FANhyb_rscf00000295.1.g00005.1,FANhyb_rscf00000686.1.g00005.1,XP_004302471.1,XP_004287513.1,FANhyb_icon00000505_a.1.g00001.1,FANhyb_rscf00000134.1.g00005.1,FANhyb_rscf00000232.1.g00002.1,FANhyb_rscf00000243.1.g00011.1,FANhyb_rscf00000296.1.g00003.1,FANhyb_rscf00000302.1.g00007.1,XP_004288244.1,XP_004291052.1,XP_004291469.1,XP_004292548.1,XP_004293268.1,XP_004293788.1…	0.0491781	0.318285	0.136364
GO:1901576	organic substance biosynthetic process	P	84	823	626	7271	0.134185	0.113189	over	FANhyb_icon00026897_a.1.g00001.1,FANhyb_rscf00003111.1.g00001.1,FANhyb_icon00042639_a.1.g00001.1,FANhyb_rscf00000482.1.g00001.1,XP_004303908.1,FANhyb_rscf00000135.1.g00004.1,XP_004297255.1,FANhyb_icon00003290_a.1.g00001.1,XP_004307120.1,FANhyb_rscf00000295.1.g00005.1,FANhyb_rscf00000686.1.g00005.1,XP_004302471.1,FANhyb_rscf00000110.1.g00009.1,FANhyb_rscf00002242.1.g00001.1,FANhyb_rscf00000302.1.g…	FANhyb_rscf00000038.1.g00019.1,FANhyb_rscf00000066.1.g00009.1,FANhyb_rscf00000291.1.g00002.1,FANhyb_rscf00000424.1.g00004.1,XP_004288327.1,XP_004289559.1,XP_004289753.1,XP_004298747.1,XP_004299199.1,XP_004300869.1,XP_011460181.1,XP_011460545.1,FANhyb_icon00026897_a.1.g00001.1,FANhyb_rscf00001056.1.g00002.1,XP_004289901.1,XP_004310044.1,FANhyb_rscf00000583.1.g00005.1,XP_004299961.1,XP_011460636.1,…	0.0499225	0.321304	0.102066
GO:0051213	dioxygenase activity	F	5	24	626	7271	0.00798722	0.00330078	over	XP_004290837.1,FANhyb_rscf00001750.1.g00001.1,XP_004302419.1,XP_004302420.1,XP_004306503.1	XP_011460752.1,FANhyb_rscf00000919.1.g00004.1,FANhyb_rscf00000054.1.g00004.1,FANhyb_rscf00000855.1.g00004.1,XP_004310200.1,XP_004290837.1,XP_004287814.1,XP_004297378.1,XP_004298720.1,FANhyb_icon00005664_a.1.g00001.1,FANhyb_rscf00000064.1.g00009.1,FANhyb_rscf00000087.1.g00005.1,FANhyb_rscf00000101.1.g00017.1,FANhyb_rscf00000139.1.g00004.1,FANhyb_rscf00000139.1.g00005.1,FANhyb_rscf00001465.1.g00003…	0.0501486	0.321304	0.208333
GO:0030243	cellulose metabolic process	P	4	17	626	7271	0.00638978	0.00233806	over	FANhyb_rscf00000060.1.g00019.1,FANhyb_rscf00000085.1.g00003.1,XP_004289981.1,XP_011460622.1	FANhyb_rscf00000060.1.g00019.1,FANhyb_rscf00000085.1.g00003.1,FANhyb_rscf00000535.1.g00005.1,FANhyb_rscf00000572.1.g00006.1,FANhyb_rscf00001203.1.g00002.1,FANhyb_rscf00002286.1.g00003.1,FANhyb_rscf00004629.1.g00001.1,XP_004289981.1,XP_004291468.1,XP_004299283.1,XP_004300401.1,XP_004302139.1,XP_011460622.1,FANhyb_icon00000318_a.1.g00001.1,XP_004297459.1,XP_004298897.1,FANhyb_rscf00000519.1.g00005.1	0.0524823	0.326701	0.235294
GO:0097659	nucleic acid-templated transcription	P	18	140	626	7271	0.028754	0.0192546	over	FANhyb_rscf00003111.1.g00001.1,FANhyb_rscf00000295.1.g00005.1,FANhyb_rscf00000686.1.g00005.1,XP_004302471.1,FANhyb_rscf00000110.1.g00009.1,FANhyb_rscf00002242.1.g00001.1,FANhyb_rscf00000302.1.g00007.1,XP_004293268.1,XP_011469921.1,FANhyb_rscf00000796.1.g00005.1,XP_004287423.1,XP_004288144.1,XP_004305679.1,XP_004296687.1,XP_004293522.1,FANhyb_icon00001339_a.1.g00001.1,FANhyb_rscf00000395.1.g00012.…	FANhyb_rscf00003111.1.g00001.1,XP_004295094.1,FANhyb_rscf00005663.1.g00001.1,XP_004287766.1,XP_004291403.1,FANhyb_rscf00000295.1.g00005.1,FANhyb_rscf00000686.1.g00005.1,XP_004302471.1,XP_004287513.1,FANhyb_icon00000762_a.1.g00001.1,FANhyb_icon00001361_a.1.g00001.1,FANhyb_icon00002708_a.1.g00001.1,FANhyb_icon00021965_a.1.g00001.1,FANhyb_icon00024309_a.1.g00001.1,FANhyb_icon00033651_a.1.g00001.1,FA…	0.0546865	0.326701	0.128571
GO:0016779	nucleotidyltransferase activity	F	8	49	626	7271	0.0127796	0.0067391	over	XP_004296687.1,FANhyb_rscf00003111.1.g00001.1,FANhyb_rscf00001548.1.g00003.1,FANhyb_rscf00000482.1.g00001.1,XP_004303908.1,FANhyb_rscf00000179.1.g00009.1,XP_004289659.1,XP_004296555.1	FANhyb_icon00001361_a.1.g00001.1,XP_004303601.1,XP_004307246.1,FANhyb_rscf00005663.1.g00001.1,XP_004310044.1,FANhyb_icon00024309_a.1.g00001.1,FANhyb_rscf00000001.1.g00007.1,FANhyb_rscf00000067.1.g00017.1,XP_004287766.1,XP_004289695.1,XP_004294022.1,XP_004295094.1,XP_004296687.1,XP_004300869.1,XP_004303144.1,XP_004304034.1,YP_004286092.1,YP_004286134.1,FANhyb_rscf00007369.1.g00002.1,XP_011461866.1…	0.0559715	0.326701	0.163265
GO:0016051	carbohydrate biosynthetic process	P	8	49	626	7271	0.0127796	0.0067391	over	FANhyb_rscf00000482.1.g00001.1,XP_004303908.1,XP_004289659.1,FANhyb_rscf00000060.1.g00019.1,FANhyb_rscf00000085.1.g00003.1,XP_004289981.1,XP_011460622.1,XP_004294339.1	FANhyb_rscf00000032.1.g00011.1,FANhyb_rscf00000482.1.g00001.1,XP_004297463.1,XP_004303908.1,FANhyb_rscf00002144.1.g00001.1,FANhyb_rscf00000430.1.g00004.1,XP_004293972.1,XP_004294168.1,XP_004297647.1,XP_011463160.1,FANhyb_rscf00000285.1.g00010.1,FANhyb_rscf00000080.1.g00002.1,XP_004288224.1,XP_004293375.1,XP_011468794.1,XP_004288307.1,XP_004291883.1,FANhyb_rscf00000166.1.g00017.1,XP_004289659.1,FA…	0.0559715	0.326701	0.163265
GO:0019439	aromatic compound catabolic process	P	5	25	626	7271	0.00798722	0.00343832	over	XP_004296687.1,XP_004304642.1,FANhyb_rscf00000079.1.g00001.1,XP_004307376.1,XP_004302643.1	XP_004300289.1,FANhyb_rscf00006063.1.g00001.1,XP_004287651.1,XP_004291696.1,XP_004296687.1,FANhyb_rscf00000069.1.g00019.1,FANhyb_rscf00000370.1.g00008.1,XP_004288123.1,XP_004302012.1,XP_004303524.1,FANhyb_rscf00000339.1.g00006.1,XP_004304353.1,XP_004304642.1,XP_004287714.1,XP_004297722.1,FANhyb_rscf00000079.1.g00001.1,XP_004307376.1,XP_011460752.1,XP_004289728.1,FANhyb_rscf00002609.1.g00001.1,FAN…	0.058425	0.326701	0.2
GO:1901605	alpha-amino acid metabolic process	P	12	85	626	7271	0.0191693	0.0116903	over	FANhyb_icon00005362_a.1.g00001.1,FANhyb_rscf00007251.1.g00001.1,FANhyb_rscf00000086.1.g00005.1,FANhyb_rscf00006912.1.g00001.1,FANhyb_rscf00003174.1.g00001.1,XP_004296982.1,XP_011468925.1,FANhyb_rscf00003898.1.g00001.1,XP_004287197.1,FANhyb_rscf00000079.1.g00001.1,XP_004307376.1,FANhyb_rscf00000257.1.g00003.1	FANhyb_rscf00000583.1.g00005.1,XP_004299961.1,XP_011460636.1,XP_011466760.1,XP_004299121.1,FANhyb_icon00003079_a.1.g00001.1,FANhyb_icon00009869_a.1.g00001.1,FANhyb_rscf00000092.1.g00007.1,XP_004289899.1,XP_004294355.2,FANhyb_icon00005362_a.1.g00001.1,FANhyb_rscf00007251.1.g00001.1,XP_004294104.1,FANhyb_icon00052295_a.1.g00001.1,XP_004302714.1,XP_011463288.1,XP_011464879.1,XP_004288204.2,XP_004294…	0.059157	0.326701	0.141176
GO:0032774	RNA biosynthetic process	P	18	142	626	7271	0.028754	0.0195296	over	FANhyb_rscf00003111.1.g00001.1,FANhyb_rscf00000295.1.g00005.1,FANhyb_rscf00000686.1.g00005.1,XP_004302471.1,FANhyb_rscf00000110.1.g00009.1,FANhyb_rscf00002242.1.g00001.1,FANhyb_rscf00000302.1.g00007.1,XP_004293268.1,XP_011469921.1,FANhyb_rscf00000796.1.g00005.1,XP_004287423.1,XP_004288144.1,XP_004305679.1,XP_004296687.1,XP_004293522.1,FANhyb_icon00001339_a.1.g00001.1,FANhyb_rscf00000395.1.g00012.…	FANhyb_rscf00003111.1.g00001.1,XP_004295094.1,FANhyb_rscf00005663.1.g00001.1,XP_004287766.1,XP_004291403.1,FANhyb_rscf00000295.1.g00005.1,FANhyb_rscf00000686.1.g00005.1,XP_004302471.1,XP_004287513.1,FANhyb_icon00000762_a.1.g00001.1,FANhyb_icon00001361_a.1.g00001.1,FANhyb_icon00002708_a.1.g00001.1,FANhyb_icon00021965_a.1.g00001.1,FANhyb_icon00024309_a.1.g00001.1,FANhyb_icon00033651_a.1.g00001.1,FA…	0.0612405	0.326701	0.126761
GO:2000112	regulation of cellular macromolecule biosynthetic process	P	14	104	626	7271	0.0223642	0.0143034	over	FANhyb_rscf00000295.1.g00005.1,FANhyb_rscf00000686.1.g00005.1,XP_004302471.1,FANhyb_rscf00000302.1.g00007.1,XP_004293268.1,XP_011469921.1,FANhyb_rscf00000796.1.g00005.1,XP_004287423.1,XP_004288144.1,XP_004305679.1,FANhyb_icon00001339_a.1.g00001.1,FANhyb_rscf00000395.1.g00012.1,XP_004294313.1,XP_004296687.1	XP_004294249.1,XP_004303621.1,FANhyb_rscf00000295.1.g00005.1,FANhyb_rscf00000686.1.g00005.1,XP_004302471.1,XP_004287513.1,FANhyb_icon00000505_a.1.g00001.1,FANhyb_rscf00000134.1.g00005.1,FANhyb_rscf00000232.1.g00002.1,FANhyb_rscf00000243.1.g00011.1,FANhyb_rscf00000296.1.g00003.1,FANhyb_rscf00000302.1.g00007.1,XP_004288244.1,XP_004291052.1,XP_004291469.1,XP_004292548.1,XP_004293268.1,XP_004293788.1…	0.061295	0.326701	0.134615
GO:0016872	intramolecular lyase activity	F	2	5	626	7271	0.00319489	0.000687663	over	FANhyb_icon00000880_a.1.g00001.1,XP_004307451.1	XP_004288224.1,FANhyb_icon00000880_a.1.g00001.1,XP_004307451.1,FANhyb_icon00004487_a.1.g00001.1,FANhyb_rscf00000241.1.g00008.1	0.0621067	0.326701	0.4
GO:0009404	toxin metabolic process	P	2	5	626	7271	0.00319489	0.000687663	over	FANhyb_rscf00000381.1.g00009.1,XP_004300630.1	FANhyb_icon00019563_a.1.g00001.1,FANhyb_rscf00000381.1.g00009.1,XP_004294220.1,XP_004300630.1,FANhyb_rscf00002323.1.g00001.1	0.0621067	0.326701	0.4
GO:0016998	cell wall macromolecule catabolic process	P	2	5	626	7271	0.00319489	0.000687663	over	FANhyb_rscf00001263.1.g00002.1,FANhyb_rscf00002783.1.g00001.1	FANhyb_rscf00001263.1.g00002.1,FANhyb_rscf00001773.1.g00004.1,FANhyb_rscf00002286.1.g00003.1,FANhyb_rscf00002783.1.g00001.1,XP_011461764.1	0.0621067	0.326701	0.4
GO:0070001	aspartic-type peptidase activity	F	3	11	626	7271	0.00479233	0.00151286	over	FANhyb_rscf00007191.1.g00001.1,XP_004291984.1,XP_004299230.1	FANhyb_rscf00007191.1.g00001.1,XP_004299721.1,XP_004306664.1,XP_011461056.1,FANhyb_rscf00001004.1.g00003.1,XP_004290678.1,XP_004291984.1,XP_004294898.1,XP_011468246.1,XP_004291207.1,XP_004299230.1	0.0621591	0.326701	0.272727
GO:0051273	beta-glucan metabolic process	P	4	18	626	7271	0.00638978	0.00247559	over	FANhyb_rscf00000060.1.g00019.1,FANhyb_rscf00000085.1.g00003.1,XP_004289981.1,XP_011460622.1	XP_011468794.1,FANhyb_rscf00000060.1.g00019.1,FANhyb_rscf00000085.1.g00003.1,FANhyb_rscf00000535.1.g00005.1,FANhyb_rscf00000572.1.g00006.1,FANhyb_rscf00001203.1.g00002.1,FANhyb_rscf00002286.1.g00003.1,FANhyb_rscf00004629.1.g00001.1,XP_004289981.1,XP_004291468.1,XP_004299283.1,XP_004300401.1,XP_004302139.1,XP_011460622.1,FANhyb_icon00000318_a.1.g00001.1,XP_004297459.1,XP_004298897.1,FANhyb_rscf000…	0.0630521	0.326701	0.222222
GO:0010556	regulation of macromolecule biosynthetic process	P	14	105	626	7271	0.0223642	0.0144409	over	FANhyb_rscf00000295.1.g00005.1,FANhyb_rscf00000686.1.g00005.1,XP_004302471.1,FANhyb_rscf00000302.1.g00007.1,XP_004293268.1,XP_011469921.1,FANhyb_rscf00000796.1.g00005.1,XP_004287423.1,XP_004288144.1,XP_004305679.1,FANhyb_icon00001339_a.1.g00001.1,FANhyb_rscf00000395.1.g00012.1,XP_004294313.1,XP_004296687.1	XP_004294249.1,XP_004303621.1,FANhyb_rscf00000295.1.g00005.1,FANhyb_rscf00000686.1.g00005.1,XP_004302471.1,XP_004287513.1,FANhyb_icon00000505_a.1.g00001.1,FANhyb_rscf00000134.1.g00005.1,FANhyb_rscf00000232.1.g00002.1,FANhyb_rscf00000243.1.g00011.1,FANhyb_rscf00000296.1.g00003.1,FANhyb_rscf00000302.1.g00007.1,XP_004288244.1,XP_004291052.1,XP_004291469.1,XP_004292548.1,XP_004293268.1,XP_004293788.1…	0.0654111	0.326701	0.133333
GO:0016903	oxidoreductase activity, acting on the aldehyde or oxo group of donors	F	6	34	626	7271	0.00958466	0.00467611	over	FANhyb_icon00023192_a.1.g00001.1,XP_011468213.1,FANhyb_icon00000299_a.1.g00001.1,FANhyb_rscf00000172.1.g00007.1,XP_004304578.1,XP_004291620.1	XP_004297429.1,FANhyb_icon00023192_a.1.g00001.1,XP_004287644.1,XP_004290887.1,XP_011459758.1,XP_011468213.1,XP_004305183.1,XP_004307578.1,FANhyb_rscf00000286.1.g00003.1,XP_004307550.1,FANhyb_rscf00000097.1.g00003.1,XP_004297682.1,XP_004310117.1,XP_004299590.1,XP_004299831.1,FANhyb_icon00000299_a.1.g00001.1,XP_004293797.1,FANhyb_rscf00000054.1.g00016.1,FANhyb_rscf00000095.1.g00007.1,FANhyb_rscf000…	0.0673058	0.326701	0.176471
GO:0008270	zinc ion binding	F	13	98	626	7271	0.0207668	0.0134782	over	FANhyb_rscf00000060.1.g00019.1,FANhyb_rscf00000062.1.g00009.1,FANhyb_rscf00000177.1.g00009.1,FANhyb_rscf00000257.1.g00003.1,FANhyb_rscf00000302.1.g00007.1,FANhyb_rscf00001079.1.g00004.1,FANhyb_rscf00001371.1.g00002.1,XP_004288323.1,XP_004308124.1,XP_011457729.1,XP_011469921.1,FANhyb_rscf00000078.1.g00012.1,XP_004287423.1	FANhyb_icon00000213_a.1.g00001.1,FANhyb_icon00003547_a.1.g00001.1,FANhyb_icon00009831_a.1.g00001.1,FANhyb_icon00049956_a.1.g00001.1,FANhyb_rscf00000018.1.g00014.1,FANhyb_rscf00000032.1.g00022.1,FANhyb_rscf00000060.1.g00019.1,FANhyb_rscf00000062.1.g00009.1,FANhyb_rscf00000134.1.g00005.1,FANhyb_rscf00000175.1.g00002.1,FANhyb_rscf00000177.1.g00009.1,FANhyb_rscf00000257.1.g00003.1,FANhyb_rscf00000302…	0.076386	0.326701	0.132653
GO:0043648	dicarboxylic acid metabolic process	P	5	27	626	7271	0.00798722	0.00371338	over	FANhyb_rscf00000177.1.g00009.1,XP_004287468.2,XP_004289711.1,FANhyb_rscf00000086.1.g00005.1,XP_004302315.1	FANhyb_rscf00000245.1.g00012.1,XP_011458750.1,FANhyb_rscf00000015.1.g00007.1,FANhyb_rscf00000177.1.g00009.1,FANhyb_rscf00000928.1.g00006.1,FANhyb_rscf00001581.1.g00003.1,FANhyb_rscf00002015.1.g00002.1,XP_004287468.2,XP_004289711.1,XP_004294095.1,XP_004296370.1,XP_004299353.1,XP_004306814.1,XP_004307278.1,XP_011469669.1,FANhyb_rscf00000086.1.g00005.1,XP_004303588.1,FANhyb_rscf00000719.1.g00003.1,F…	0.0771673	0.326701	0.185185
GO:0016615	malate dehydrogenase activity	F	3	12	626	7271	0.00479233	0.00165039	over	FANhyb_rscf00000177.1.g00009.1,XP_004287468.2,XP_004289711.1	FANhyb_rscf00000015.1.g00007.1,FANhyb_rscf00000177.1.g00009.1,FANhyb_rscf00002015.1.g00002.1,XP_004287468.2,XP_004306814.1,XP_004307278.1,FANhyb_rscf00000928.1.g00006.1,FANhyb_rscf00001581.1.g00003.1,XP_004289711.1,XP_004294095.1,XP_004296370.1,XP_004299353.1	0.0777517	0.326701	0.25
GO:0031326	regulation of cellular biosynthetic process	P	14	108	626	7271	0.0223642	0.0148535	over	FANhyb_rscf00000295.1.g00005.1,FANhyb_rscf00000686.1.g00005.1,XP_004302471.1,FANhyb_rscf00000302.1.g00007.1,XP_004293268.1,XP_011469921.1,FANhyb_rscf00000796.1.g00005.1,XP_004287423.1,XP_004288144.1,XP_004305679.1,FANhyb_icon00001339_a.1.g00001.1,FANhyb_rscf00000395.1.g00012.1,XP_004294313.1,XP_004296687.1	XP_004294249.1,XP_004303621.1,FANhyb_rscf00000295.1.g00005.1,FANhyb_rscf00000686.1.g00005.1,XP_004302471.1,XP_004287513.1,FANhyb_icon00000505_a.1.g00001.1,FANhyb_rscf00000134.1.g00005.1,FANhyb_rscf00000232.1.g00002.1,FANhyb_rscf00000243.1.g00011.1,FANhyb_rscf00000296.1.g00003.1,FANhyb_rscf00000302.1.g00007.1,XP_004288244.1,XP_004291052.1,XP_004291469.1,XP_004292548.1,XP_004293268.1,XP_004293788.1…	0.0788491	0.326701	0.12963
GO:0006351	transcription, DNA-templated	P	17	137	626	7271	0.0271565	0.018842	over	FANhyb_rscf00000295.1.g00005.1,FANhyb_rscf00000686.1.g00005.1,XP_004302471.1,FANhyb_rscf00000302.1.g00007.1,XP_004293268.1,XP_011469921.1,FANhyb_rscf00000796.1.g00005.1,XP_004287423.1,XP_004288144.1,XP_004305679.1,XP_004296687.1,XP_004293522.1,FANhyb_icon00001339_a.1.g00001.1,FANhyb_rscf00000395.1.g00012.1,XP_004294313.1,FANhyb_rscf00000110.1.g00009.1,FANhyb_rscf00002242.1.g00001.1	XP_004295094.1,FANhyb_rscf00005663.1.g00001.1,XP_004287766.1,XP_004291403.1,FANhyb_rscf00000295.1.g00005.1,FANhyb_rscf00000686.1.g00005.1,XP_004302471.1,XP_004287513.1,XP_004303693.1,XP_004304334.1,FANhyb_icon00000505_a.1.g00001.1,FANhyb_rscf00000134.1.g00005.1,FANhyb_rscf00000232.1.g00002.1,FANhyb_rscf00000243.1.g00011.1,FANhyb_rscf00000296.1.g00003.1,FANhyb_rscf00000302.1.g00007.1,XP_004288244.…	0.0790446	0.326701	0.124088
GO:0051186	cofactor metabolic process	P	14	109	626	7271	0.0223642	0.0149911	over	XP_004290303.1,XP_004297699.1,FANhyb_rscf00000268.1.g00005.1,FANhyb_rscf00000301.1.g00011.1,FANhyb_rscf00002955.1.g00001.1,XP_004304467.1,XP_011466231.1,XP_004302992.1,XP_004291620.1,FANhyb_rscf00003174.1.g00001.1,XP_004287197.1,XP_004296982.1,XP_011468925.1,XP_011458966.1	FANhyb_rscf00000097.1.g00003.1,FANhyb_rscf00000128.1.g00004.1,XP_004297682.1,XP_004298290.1,XP_004310117.1,FANhyb_icon00049590_a.1.g00001.1,FANhyb_icon00057595_a.1.g00001.1,FANhyb_rscf00000012.1.g00013.1,FANhyb_rscf00000018.1.g00017.1,FANhyb_rscf00000435.1.g00002.1,FANhyb_rscf00001066.1.g00002.1,FANhyb_rscf00001285.1.g00004.1,FANhyb_rscf00001420.1.g00002.1,FANhyb_rscf00001778.1.g00001.1,XP_004287…	0.083697	0.326701	0.12844
GO:0010166	wax metabolic process	P	1	1	626	7271	0.00159744	0.000137533	over	XP_004299741.1	XP_004299741.1	0.0860954	0.326701	1
GO:0004779	sulfate adenylyltransferase activity	F	1	1	626	7271	0.00159744	0.000137533	over	FANhyb_rscf00001548.1.g00003.1	FANhyb_rscf00001548.1.g00003.1	0.0860954	0.326701	1
GO:0001172	transcription, RNA-templated	P	1	1	626	7271	0.00159744	0.000137533	over	FANhyb_rscf00003111.1.g00001.1	FANhyb_rscf00003111.1.g00001.1	0.0860954	0.326701	1
GO:0015786	UDP-glucose transport	P	1	1	626	7271	0.00159744	0.000137533	over	XP_004300063.1	XP_004300063.1	0.0860954	0.326701	1
GO:0004588	orotate phosphoribosyltransferase activity	F	1	1	626	7271	0.00159744	0.000137533	over	XP_004307120.1	XP_004307120.1	0.0860954	0.326701	1
GO:0015671	oxygen transport	P	1	1	626	7271	0.00159744	0.000137533	over	FANhyb_icon00000415_a.1.g00001.1	FANhyb_icon00000415_a.1.g00001.1	0.0860954	0.326701	1
GO:0009963	positive regulation of flavonoid biosynthetic process	P	1	1	626	7271	0.00159744	0.000137533	over	XP_011467012.1	XP_011467012.1	0.0860954	0.326701	1
GO:1901570	fatty acid derivative biosynthetic process	P	1	1	626	7271	0.00159744	0.000137533	over	XP_004299741.1	XP_004299741.1	0.0860954	0.326701	1
GO:0033897	ribonuclease T2 activity	F	1	1	626	7271	0.00159744	0.000137533	over	FANhyb_rscf00000372.1.g00009.1	FANhyb_rscf00000372.1.g00009.1	0.0860954	0.326701	1
GO:0004590	orotidine-5'-phosphate decarboxylase activity	F	1	1	626	7271	0.00159744	0.000137533	over	XP_004307120.1	XP_004307120.1	0.0860954	0.326701	1
GO:0004641	phosphoribosylformylglycinamidine cyclo-ligase activity	F	1	1	626	7271	0.00159744	0.000137533	over	FANhyb_icon00003290_a.1.g00001.1	FANhyb_icon00003290_a.1.g00001.1	0.0860954	0.326701	1
GO:0072489	methylammonium transmembrane transport	P	1	1	626	7271	0.00159744	0.000137533	over	FANhyb_rscf00001104.1.g00003.1	FANhyb_rscf00001104.1.g00003.1	0.0860954	0.326701	1
GO:0050664	oxidoreductase activity, acting on NAD(P)H, oxygen as acceptor	F	1	1	626	7271	0.00159744	0.000137533	over	FANhyb_rscf00000624.1.g00008.1	FANhyb_rscf00000624.1.g00008.1	0.0860954	0.326701	1
GO:0004781	sulfate adenylyltransferase (ATP) activity	F	1	1	626	7271	0.00159744	0.000137533	over	FANhyb_rscf00001548.1.g00003.1	FANhyb_rscf00001548.1.g00003.1	0.0860954	0.326701	1
GO:0003968	RNA-directed 5'-3' RNA polymerase activity	F	1	1	626	7271	0.00159744	0.000137533	over	FANhyb_rscf00003111.1.g00001.1	FANhyb_rscf00003111.1.g00001.1	0.0860954	0.326701	1
GO:1900151	regulation of nuclear-transcribed mRNA catabolic process, deadenylation-dependent decay	P	1	1	626	7271	0.00159744	0.000137533	over	XP_004296687.1	XP_004296687.1	0.0860954	0.326701	1
GO:0009962	regulation of flavonoid biosynthetic process	P	1	1	626	7271	0.00159744	0.000137533	over	XP_011467012.1	XP_011467012.1	0.0860954	0.326701	1
GO:0015604	organic phosphonate transmembrane transporter activity	F	1	1	626	7271	0.00159744	0.000137533	over	FANhyb_rscf00000863.1.g00003.1	FANhyb_rscf00000863.1.g00003.1	0.0860954	0.326701	1
GO:0010496	intercellular transport	P	1	1	626	7271	0.00159744	0.000137533	over	XP_004302315.1	XP_004302315.1	0.0860954	0.326701	1
GO:0016040	glutamate synthase (NADH) activity	F	1	1	626	7271	0.00159744	0.000137533	over	FANhyb_rscf00000086.1.g00005.1	FANhyb_rscf00000086.1.g00005.1	0.0860954	0.326701	1
GO:0035336	long-chain fatty-acyl-CoA metabolic process	P	1	1	626	7271	0.00159744	0.000137533	over	XP_004291620.1	XP_004291620.1	0.0860954	0.326701	1
GO:0003846	2-acylglycerol O-acyltransferase activity	F	1	1	626	7271	0.00159744	0.000137533	over	FANhyb_icon00003685_a.1.g00001.1	FANhyb_icon00003685_a.1.g00001.1	0.0860954	0.326701	1
GO:0080019	fatty-acyl-CoA reductase (alcohol-forming) activity	F	1	1	626	7271	0.00159744	0.000137533	over	XP_004291620.1	XP_004291620.1	0.0860954	0.326701	1
GO:0015843	methylammonium transport	P	1	1	626	7271	0.00159744	0.000137533	over	FANhyb_rscf00001104.1.g00003.1	FANhyb_rscf00001104.1.g00003.1	0.0860954	0.326701	1
GO:0000480	endonucleolytic cleavage in 5'-ETS of tricistronic rRNA transcript (SSU-rRNA, 5.8S rRNA, LSU-rRNA)	P	1	1	626	7271	0.00159744	0.000137533	over	FANhyb_rscf00000658.1.g00007.1	FANhyb_rscf00000658.1.g00007.1	0.0860954	0.326701	1
GO:0004097	catechol oxidase activity	F	1	1	626	7271	0.00159744	0.000137533	over	XP_004303397.2	XP_004303397.2	0.0860954	0.326701	1
GO:0090480	purine nucleotide-sugar transmembrane transport	P	1	1	626	7271	0.00159744	0.000137533	over	XP_004300063.1	XP_004300063.1	0.0860954	0.326701	1
GO:0019755	one-carbon compound transport	P	1	1	626	7271	0.00159744	0.000137533	over	FANhyb_rscf00001104.1.g00003.1	FANhyb_rscf00001104.1.g00003.1	0.0860954	0.326701	1
GO:0015669	gas transport	P	1	1	626	7271	0.00159744	0.000137533	over	FANhyb_icon00000415_a.1.g00001.1	FANhyb_icon00000415_a.1.g00001.1	0.0860954	0.326701	1
GO:0042409	caffeoyl-CoA O-methyltransferase activity	F	1	1	626	7271	0.00159744	0.000137533	over	XP_004290595.1	XP_004290595.1	0.0860954	0.326701	1
GO:0031083	BLOC-1 complex	C	1	1	626	7271	0.00159744	0.000137533	over	FANhyb_icon00005685_a.1.g00001.1	FANhyb_icon00005685_a.1.g00001.1	0.0860954	0.326701	1
GO:0016882	cyclo-ligase activity	F	1	1	626	7271	0.00159744	0.000137533	over	FANhyb_icon00003290_a.1.g00001.1	FANhyb_icon00003290_a.1.g00001.1	0.0860954	0.326701	1
GO:0016210	naringenin-chalcone synthase activity	F	1	1	626	7271	0.00159744	0.000137533	over	XP_004306542.1	XP_004306542.1	0.0860954	0.326701	1
GO:0008239	dipeptidyl-peptidase activity	F	1	1	626	7271	0.00159744	0.000137533	over	FANhyb_rscf00001169.1.g00004.1	FANhyb_rscf00001169.1.g00004.1	0.0860954	0.326701	1
GO:0045948	positive regulation of translational initiation	P	1	1	626	7271	0.00159744	0.000137533	over	XP_004296687.1	XP_004296687.1	0.0860954	0.326701	1
GO:0030931	heterotetrameric ADPG pyrophosphorylase complex	C	1	1	626	7271	0.00159744	0.000137533	over	XP_004303908.1	XP_004303908.1	0.0860954	0.326701	1
GO:0046271	phenylpropanoid catabolic process	P	1	1	626	7271	0.00159744	0.000137533	over	XP_004302643.1	XP_004302643.1	0.0860954	0.326701	1
GO:0045157	electron transporter, transferring electrons within the noncyclic electron transport pathway of photosynthesis activity	F	1	1	626	7271	0.00159744	0.000137533	over	XP_004287805.1	XP_004287805.1	0.0860954	0.326701	1
GO:0005811	lipid droplet	C	1	1	626	7271	0.00159744	0.000137533	over	FANhyb_icon00005044_a.1.g00001.1	FANhyb_icon00005044_a.1.g00001.1	0.0860954	0.326701	1
GO:0000326	protein storage vacuole	C	1	1	626	7271	0.00159744	0.000137533	over	FANhyb_rscf00001104.1.g00003.1	FANhyb_rscf00001104.1.g00003.1	0.0860954	0.326701	1
GO:0010497	plasmodesmata-mediated intercellular transport	P	1	1	626	7271	0.00159744	0.000137533	over	XP_004302315.1	XP_004302315.1	0.0860954	0.326701	1
GO:0010143	cutin biosynthetic process	P	1	1	626	7271	0.00159744	0.000137533	over	XP_004307039.1	XP_004307039.1	0.0860954	0.326701	1
GO:0060211	regulation of nuclear-transcribed mRNA poly(A) tail shortening	P	1	1	626	7271	0.00159744	0.000137533	over	XP_004296687.1	XP_004296687.1	0.0860954	0.326701	1
GO:1900153	positive regulation of nuclear-transcribed mRNA catabolic process, deadenylation-dependent decay	P	1	1	626	7271	0.00159744	0.000137533	over	XP_004296687.1	XP_004296687.1	0.0860954	0.326701	1
GO:0000792	heterochromatin	C	1	1	626	7271	0.00159744	0.000137533	over	FANhyb_rscf00000295.1.g00005.1	FANhyb_rscf00000295.1.g00005.1	0.0860954	0.326701	1
GO:0046537	2,3-bisphosphoglycerate-independent phosphoglycerate mutase activity	F	1	1	626	7271	0.00159744	0.000137533	over	XP_004304161.1	XP_004304161.1	0.0860954	0.326701	1
GO:0035337	fatty-acyl-CoA metabolic process	P	1	1	626	7271	0.00159744	0.000137533	over	XP_004291620.1	XP_004291620.1	0.0860954	0.326701	1
GO:0033721	aldehyde dehydrogenase (NADP+) activity	F	1	1	626	7271	0.00159744	0.000137533	over	XP_011468213.1	XP_011468213.1	0.0860954	0.326701	1
GO:0061013	regulation of mRNA catabolic process	P	1	1	626	7271	0.00159744	0.000137533	over	XP_004296687.1	XP_004296687.1	0.0860954	0.326701	1
GO:0015781	pyrimidine nucleotide-sugar transport	P	1	1	626	7271	0.00159744	0.000137533	over	XP_004300063.1	XP_004300063.1	0.0860954	0.326701	1
GO:0051181	cofactor transport	P	1	1	626	7271	0.00159744	0.000137533	over	XP_004288103.1	XP_004288103.1	0.0860954	0.326701	1
GO:0004017	adenylate kinase activity	F	1	1	626	7271	0.00159744	0.000137533	over	XP_004297568.1	XP_004297568.1	0.0860954	0.326701	1
GO:0005452	inorganic anion exchanger activity	F	1	1	626	7271	0.00159744	0.000137533	over	XP_004288330.1	XP_004288330.1	0.0860954	0.326701	1
GO:0015837	amine transport	P	1	1	626	7271	0.00159744	0.000137533	over	FANhyb_rscf00001104.1.g00003.1	FANhyb_rscf00001104.1.g00003.1	0.0860954	0.326701	1
GO:0003865	3-oxo-5-alpha-steroid 4-dehydrogenase activity	F	1	1	626	7271	0.00159744	0.000137533	over	XP_004307519.1	XP_004307519.1	0.0860954	0.326701	1
GO:0015416	ATPase-coupled organic phosphonate transmembrane transporter activity	F	1	1	626	7271	0.00159744	0.000137533	over	FANhyb_rscf00000863.1.g00003.1	FANhyb_rscf00000863.1.g00003.1	0.0860954	0.326701	1
GO:0016207	4-coumarate-CoA ligase activity	F	1	1	626	7271	0.00159744	0.000137533	over	XP_004303212.1	XP_004303212.1	0.0860954	0.326701	1
GO:0005275	amine transmembrane transporter activity	F	1	1	626	7271	0.00159744	0.000137533	over	FANhyb_rscf00001104.1.g00003.1	FANhyb_rscf00001104.1.g00003.1	0.0860954	0.326701	1
GO:0015716	organic phosphonate transport	P	1	1	626	7271	0.00159744	0.000137533	over	FANhyb_rscf00000863.1.g00003.1	FANhyb_rscf00000863.1.g00003.1	0.0860954	0.326701	1
GO:0009514	glyoxysome	C	1	1	626	7271	0.00159744	0.000137533	over	XP_004289711.1	XP_004289711.1	0.0860954	0.326701	1
GO:0046274	lignin catabolic process	P	1	1	626	7271	0.00159744	0.000137533	over	XP_004302643.1	XP_004302643.1	0.0860954	0.326701	1
GO:0090430	caffeoyl-CoA: alcohol caffeoyl transferase activity	F	1	1	626	7271	0.00159744	0.000137533	over	FANhyb_icon00003685_a.1.g00001.1	FANhyb_icon00003685_a.1.g00001.1	0.0860954	0.326701	1
GO:0036079	purine nucleotide-sugar transport	P	1	1	626	7271	0.00159744	0.000137533	over	XP_004300063.1	XP_004300063.1	0.0860954	0.326701	1
GO:0047763	caffeate O-methyltransferase activity	F	1	1	626	7271	0.00159744	0.000137533	over	XP_004307899.1	XP_004307899.1	0.0860954	0.326701	1
GO:0047205	quinate O-hydroxycinnamoyltransferase activity	F	1	1	626	7271	0.00159744	0.000137533	over	XP_011467012.1	XP_011467012.1	0.0860954	0.326701	1
GO:0009399	nitrogen fixation	P	1	1	626	7271	0.00159744	0.000137533	over	FANhyb_icon00000415_a.1.g00001.1	FANhyb_icon00000415_a.1.g00001.1	0.0860954	0.326701	1
GO:0010025	wax biosynthetic process	P	1	1	626	7271	0.00159744	0.000137533	over	XP_004299741.1	XP_004299741.1	0.0860954	0.326701	1
GO:0035614	snRNA stem-loop binding	F	1	1	626	7271	0.00159744	0.000137533	over	XP_004290803.1	XP_004290803.1	0.0860954	0.326701	1
GO:0140104	molecular carrier activity	F	1	1	626	7271	0.00159744	0.000137533	over	FANhyb_icon00000415_a.1.g00001.1	FANhyb_icon00000415_a.1.g00001.1	0.0860954	0.326701	1
GO:0051182	coenzyme transport	P	1	1	626	7271	0.00159744	0.000137533	over	XP_004288103.1	XP_004288103.1	0.0860954	0.326701	1
GO:0097361	CIA complex	C	1	1	626	7271	0.00159744	0.000137533	over	XP_004302992.1	XP_004302992.1	0.0860954	0.326701	1
GO:0048040	UDP-glucuronate decarboxylase activity	F	1	1	626	7271	0.00159744	0.000137533	over	XP_011469795.1	XP_011469795.1	0.0860954	0.326701	1
GO:0019915	lipid storage	P	1	1	626	7271	0.00159744	0.000137533	over	FANhyb_icon00005044_a.1.g00001.1	FANhyb_icon00005044_a.1.g00001.1	0.0860954	0.326701	1
GO:0012511	monolayer-surrounded lipid storage body	C	1	1	626	7271	0.00159744	0.000137533	over	FANhyb_icon00005044_a.1.g00001.1	FANhyb_icon00005044_a.1.g00001.1	0.0860954	0.326701	1
GO:0016892	endoribonuclease activity, producing 3'-phosphomonoesters	F	1	1	626	7271	0.00159744	0.000137533	over	FANhyb_rscf00000372.1.g00009.1	FANhyb_rscf00000372.1.g00009.1	0.0860954	0.326701	1
GO:0046564	oxalate decarboxylase activity	F	1	1	626	7271	0.00159744	0.000137533	over	XP_004302315.1	XP_004302315.1	0.0860954	0.326701	1
GO:0000322	storage vacuole	C	1	1	626	7271	0.00159744	0.000137533	over	FANhyb_rscf00001104.1.g00003.1	FANhyb_rscf00001104.1.g00003.1	0.0860954	0.326701	1
GO:0016411	acylglycerol O-acyltransferase activity	F	1	1	626	7271	0.00159744	0.000137533	over	FANhyb_icon00003685_a.1.g00001.1	FANhyb_icon00003685_a.1.g00001.1	0.0860954	0.326701	1
GO:0033609	oxalate metabolic process	P	1	1	626	7271	0.00159744	0.000137533	over	XP_004302315.1	XP_004302315.1	0.0860954	0.326701	1
GO:0060213	positive regulation of nuclear-transcribed mRNA poly(A) tail shortening	P	1	1	626	7271	0.00159744	0.000137533	over	XP_004296687.1	XP_004296687.1	0.0860954	0.326701	1
GO:0042761	very long-chain fatty acid biosynthetic process	P	1	1	626	7271	0.00159744	0.000137533	over	XP_004299741.1	XP_004299741.1	0.0860954	0.326701	1
GO:0006097	glyoxylate cycle	P	1	1	626	7271	0.00159744	0.000137533	over	XP_004289711.1	XP_004289711.1	0.0860954	0.326701	1
GO:0015780	nucleotide-sugar transport	P	1	1	626	7271	0.00159744	0.000137533	over	XP_004300063.1	XP_004300063.1	0.0860954	0.326701	1
GO:0004489	methylenetetrahydrofolate reductase (NAD(P)H) activity	F	1	1	626	7271	0.00159744	0.000137533	over	XP_004287197.1	XP_004287197.1	0.0860954	0.326701	1
GO:0004020	adenylylsulfate kinase activity	F	1	1	626	7271	0.00159744	0.000137533	over	FANhyb_rscf00001548.1.g00003.1	FANhyb_rscf00001548.1.g00003.1	0.0860954	0.326701	1
GO:0045431	flavonol synthase activity	F	1	1	626	7271	0.00159744	0.000137533	over	XP_004290837.1	XP_004290837.1	0.0860954	0.326701	1
GO:0004053	arginase activity	F	1	1	626	7271	0.00159744	0.000137533	over	XP_004306935.1	XP_004306935.1	0.0860954	0.326701	1
GO:0019199	transmembrane receptor protein kinase activity	F	1	1	626	7271	0.00159744	0.000137533	over	XP_004290446.1	XP_004290446.1	0.0860954	0.326701	1
GO:0070828	heterochromatin organization	P	1	1	626	7271	0.00159744	0.000137533	over	FANhyb_rscf00000295.1.g00005.1	FANhyb_rscf00000295.1.g00005.1	0.0860954	0.326701	1
GO:0003963	RNA-3'-phosphate cyclase activity	F	1	1	626	7271	0.00159744	0.000137533	over	FANhyb_rscf00000658.1.g00007.1	FANhyb_rscf00000658.1.g00007.1	0.0860954	0.326701	1
GO:0008266	poly(U) RNA binding	F	1	1	626	7271	0.00159744	0.000137533	over	XP_004287805.1	XP_004287805.1	0.0860954	0.326701	1
GO:0030929	ADPG pyrophosphorylase complex	C	1	1	626	7271	0.00159744	0.000137533	over	XP_004303908.1	XP_004303908.1	0.0860954	0.326701	1
GO:0008187	poly-pyrimidine tract binding	F	1	1	626	7271	0.00159744	0.000137533	over	XP_004287805.1	XP_004287805.1	0.0860954	0.326701	1
GO:1903313	positive regulation of mRNA metabolic process	P	1	1	626	7271	0.00159744	0.000137533	over	XP_004296687.1	XP_004296687.1	0.0860954	0.326701	1
GO:0061014	positive regulation of mRNA catabolic process	P	1	1	626	7271	0.00159744	0.000137533	over	XP_004296687.1	XP_004296687.1	0.0860954	0.326701	1
GO:0004622	lysophospholipase activity	F	1	1	626	7271	0.00159744	0.000137533	over	FANhyb_icon00003685_a.1.g00001.1	FANhyb_icon00003685_a.1.g00001.1	0.0860954	0.326701	1
GO:0004506	squalene monooxygenase activity	F	1	1	626	7271	0.00159744	0.000137533	over	FANhyb_rscf00003845.1.g00001.1	FANhyb_rscf00003845.1.g00001.1	0.0860954	0.326701	1
GO:0004737	pyruvate decarboxylase activity	F	1	1	626	7271	0.00159744	0.000137533	over	XP_004302532.1	XP_004302532.1	0.0860954	0.326701	1
GO:0047172	shikimate O-hydroxycinnamoyltransferase activity	F	1	1	626	7271	0.00159744	0.000137533	over	XP_011467012.1	XP_011467012.1	0.0860954	0.326701	1
GO:0045181	glutamate synthase activity, NAD(P)H as acceptor	F	1	1	626	7271	0.00159744	0.000137533	over	FANhyb_rscf00000086.1.g00005.1	FANhyb_rscf00000086.1.g00005.1	0.0860954	0.326701	1
GO:0005793	endoplasmic reticulum-Golgi intermediate compartment	C	1	1	626	7271	0.00159744	0.000137533	over	XP_004300063.1	XP_004300063.1	0.0860954	0.326701	1
GO:0016593	Cdc73/Paf1 complex	C	1	1	626	7271	0.00159744	0.000137533	over	XP_004293522.1	XP_004293522.1	0.0860954	0.326701	1
GO:0031082	BLOC complex	C	1	1	626	7271	0.00159744	0.000137533	over	FANhyb_icon00005685_a.1.g00001.1	FANhyb_icon00005685_a.1.g00001.1	0.0860954	0.326701	1
GO:0000038	very long-chain fatty acid metabolic process	P	1	1	626	7271	0.00159744	0.000137533	over	XP_004299741.1	XP_004299741.1	0.0860954	0.326701	1
GO:0000289	nuclear-transcribed mRNA poly(A) tail shortening	P	1	1	626	7271	0.00159744	0.000137533	over	XP_004296687.1	XP_004296687.1	0.0860954	0.326701	1
GO:0052716	hydroquinone:oxygen oxidoreductase activity	F	1	1	626	7271	0.00159744	0.000137533	over	XP_004302643.1	XP_004302643.1	0.0860954	0.326701	1
GO:0000479	endonucleolytic cleavage of tricistronic rRNA transcript (SSU-rRNA, 5.8S rRNA, LSU-rRNA)	P	1	1	626	7271	0.00159744	0.000137533	over	FANhyb_rscf00000658.1.g00007.1	FANhyb_rscf00000658.1.g00007.1	0.0860954	0.326701	1
GO:0015200	methylammonium transmembrane transporter activity	F	1	1	626	7271	0.00159744	0.000137533	over	FANhyb_rscf00001104.1.g00003.1	FANhyb_rscf00001104.1.g00003.1	0.0860954	0.326701	1
GO:0000478	endonucleolytic cleavage involved in rRNA processing	P	1	1	626	7271	0.00159744	0.000137533	over	FANhyb_rscf00000658.1.g00007.1	FANhyb_rscf00000658.1.g00007.1	0.0860954	0.326701	1
GO:0044205	'de novo' UMP biosynthetic process	P	1	1	626	7271	0.00159744	0.000137533	over	XP_004307120.1	XP_004307120.1	0.0860954	0.326701	1
GO:0015805	S-adenosyl-L-methionine transport	P	1	1	626	7271	0.00159744	0.000137533	over	XP_004288103.1	XP_004288103.1	0.0860954	0.326701	1
GO:0052722	fatty acid in-chain hydroxylase activity	F	1	1	626	7271	0.00159744	0.000137533	over	XP_004307039.1	XP_004307039.1	0.0860954	0.326701	1
GO:0005344	oxygen carrier activity	F	1	1	626	7271	0.00159744	0.000137533	over	FANhyb_icon00000415_a.1.g00001.1	FANhyb_icon00000415_a.1.g00001.1	0.0860954	0.326701	1
GO:0043225	ATPase-coupled anion transmembrane transporter activity	F	1	1	626	7271	0.00159744	0.000137533	over	FANhyb_rscf00000863.1.g00003.1	FANhyb_rscf00000863.1.g00003.1	0.0860954	0.326701	1
GO:0035613	RNA stem-loop binding	F	1	1	626	7271	0.00159744	0.000137533	over	XP_004290803.1	XP_004290803.1	0.0860954	0.326701	1
GO:0016894	endonuclease activity, active with either ribo- or deoxyribonucleic acids and producing 3'-phosphomonoesters	F	1	1	626	7271	0.00159744	0.000137533	over	FANhyb_rscf00000372.1.g00009.1	FANhyb_rscf00000372.1.g00009.1	0.0860954	0.326701	1
GO:0004029	aldehyde dehydrogenase (NAD) activity	F	2	6	626	7271	0.00319489	0.000825196	over	FANhyb_icon00023192_a.1.g00001.1,XP_011468213.1	XP_004299590.1,FANhyb_icon00023192_a.1.g00001.1,XP_004287644.1,XP_004290887.1,XP_011459758.1,XP_011468213.1	0.0879497	0.328844	0.333333
GO:0004471	malate dehydrogenase (decarboxylating) (NAD+) activity	F	2	6	626	7271	0.00319489	0.000825196	over	FANhyb_rscf00000177.1.g00009.1,XP_004287468.2	FANhyb_rscf00000015.1.g00007.1,FANhyb_rscf00000177.1.g00009.1,FANhyb_rscf00002015.1.g00002.1,XP_004287468.2,XP_004306814.1,XP_004307278.1	0.0879497	0.328844	0.333333
GO:0004519	endonuclease activity	F	2	6	626	7271	0.00319489	0.000825196	over	FANhyb_rscf00000658.1.g00007.1,FANhyb_rscf00000372.1.g00009.1	FANhyb_rscf00000658.1.g00007.1,XP_011467028.1,XP_004300997.2,XP_004302321.1,FANhyb_rscf00000372.1.g00009.1,XP_004287714.1	0.0879497	0.328844	0.333333
GO:0004470	malic enzyme activity	F	2	6	626	7271	0.00319489	0.000825196	over	FANhyb_rscf00000177.1.g00009.1,XP_004287468.2	FANhyb_rscf00000015.1.g00007.1,FANhyb_rscf00000177.1.g00009.1,FANhyb_rscf00002015.1.g00002.1,XP_004287468.2,XP_004306814.1,XP_004307278.1	0.0879497	0.328844	0.333333
GO:0008553	hydrogen-exporting ATPase activity, phosphorylative mechanism	F	2	6	626	7271	0.00319489	0.000825196	over	FANhyb_rscf00000251.1.g00014.1,XP_004291218.1	FANhyb_rscf00000059.1.g00014.1,FANhyb_rscf00000251.1.g00014.1,XP_004291218.1,XP_004296457.1,XP_004299601.1,XP_011467496.1	0.0879497	0.328844	0.333333
GO:0005576	extracellular region	C	9	63	626	7271	0.014377	0.00866456	over	FANhyb_rscf00000620.1.g00007.1,FANhyb_rscf00001263.1.g00002.1,XP_004287805.1,XP_004302643.1,XP_004303908.1,FANhyb_rscf00001264.1.g00001.1,XP_011461895.1,FANhyb_rscf00007470.1.g00001.1,XP_004307184.1	FANhyb_icon00012405_a.1.g00001.1,FANhyb_rscf00000064.1.g00010.1,FANhyb_rscf00000260.1.g00009.1,FANhyb_rscf00000366.1.g00002.1,FANhyb_rscf00000620.1.g00007.1,FANhyb_rscf00000727.1.g00005.1,FANhyb_rscf00000750.1.g00002.1,FANhyb_rscf00001263.1.g00002.1,FANhyb_rscf00002286.1.g00003.1,FANhyb_rscf00005365.1.g00001.1,XP_004287628.1,XP_004287661.1,XP_004287770.1,XP_004287805.1,XP_004287851.1,XP_004291571…	0.0888341	0.33118	0.142857
GO:0080090	regulation of primary metabolic process	P	17	140	626	7271	0.0271565	0.0192546	over	FANhyb_rscf00000295.1.g00005.1,FANhyb_rscf00000686.1.g00005.1,XP_004302471.1,FANhyb_rscf00000302.1.g00007.1,XP_004293268.1,XP_011469921.1,FANhyb_rscf00000796.1.g00005.1,XP_004287423.1,XP_004288144.1,XP_004305679.1,XP_011467012.1,FANhyb_icon00001339_a.1.g00001.1,FANhyb_rscf00000395.1.g00012.1,XP_004294313.1,XP_004296687.1,FANhyb_icon00031506_a.1.g00001.1,XP_011466072.1	FANhyb_rscf00002323.1.g00001.1,XP_004288351.1,FANhyb_rscf00003210.1.g00001.1,XP_004296479.1,XP_004306774.1,XP_004294249.1,XP_004303621.1,FANhyb_rscf00000295.1.g00005.1,FANhyb_rscf00000686.1.g00005.1,XP_004302471.1,XP_004287513.1,FANhyb_icon00000505_a.1.g00001.1,FANhyb_rscf00000134.1.g00005.1,FANhyb_rscf00000232.1.g00002.1,FANhyb_rscf00000243.1.g00011.1,FANhyb_rscf00000296.1.g00003.1,FANhyb_rscf00…	0.0923034	0.34311	0.121429
GO:0048523	negative regulation of cellular process	P	6	37	626	7271	0.00958466	0.00508871	over	FANhyb_rscf00000295.1.g00005.1,FANhyb_rscf00000686.1.g00005.1,XP_004302471.1,FANhyb_icon00001339_a.1.g00001.1,FANhyb_rscf00000395.1.g00012.1,XP_004294313.1	FANhyb_rscf00001455.1.g00005.1,XP_004302389.1,FANhyb_rscf00000295.1.g00005.1,FANhyb_rscf00000686.1.g00005.1,XP_004302471.1,XP_004287513.1,XP_004310029.1,XP_004300015.1,FANhyb_rscf00000234.1.g00013.1,FANhyb_rscf00000769.1.g00004.1,XP_011469354.1,XP_011467264.1,FANhyb_rscf00000416.1.g00002.1,XP_004302910.1,FANhyb_icon00007096_a.1.g00001.1,FANhyb_rscf00004481.1.g00001.1,FANhyb_rscf00000226.1.g00004.…	0.0938574	0.34654	0.162162
GO:0042802	identical protein binding	F	3	13	626	7271	0.00479233	0.00178792	over	FANhyb_rscf00000177.1.g00009.1,XP_004306542.1,FANhyb_rscf00006771.1.g00001.1	FANhyb_rscf00000129.1.g00016.1,FANhyb_rscf00000177.1.g00009.1,FANhyb_rscf00002015.1.g00002.1,XP_004288153.1,XP_004297078.1,XP_004306542.1,XP_004306814.1,FANhyb_icon00052295_a.1.g00001.1,FANhyb_rscf00000243.1.g00011.1,FANhyb_rscf00002591.1.g00001.1,FANhyb_rscf00006771.1.g00001.1,XP_004296394.1,FANhyb_rscf00000014.1.g00035.1	0.0948569	0.34654	0.230769
GO:0006006	glucose metabolic process	P	3	13	626	7271	0.00479233	0.00178792	over	XP_004287213.1,FANhyb_rscf00000268.1.g00005.1,XP_004304578.1	FANhyb_rscf00001285.1.g00004.1,XP_004287213.1,XP_004302499.1,XP_004288307.1,XP_004291883.1,FANhyb_rscf00000032.1.g00011.1,FANhyb_rscf00000159.1.g00006.1,FANhyb_rscf00000268.1.g00005.1,XP_004297463.1,XP_004304016.1,XP_004304578.1,XP_004310041.1,FANhyb_rscf00000023.1.g00019.1	0.0948569	0.34654	0.230769
GO:0042742	defense response to bacterium	P	3	13	626	7271	0.00479233	0.00178792	over	FANhyb_rscf00000085.1.g00003.1,XP_004289981.1,XP_011460622.1	FANhyb_icon00052295_a.1.g00001.1,FANhyb_rscf00000085.1.g00003.1,FANhyb_rscf00000727.1.g00005.1,FANhyb_rscf00004629.1.g00001.1,XP_004289981.1,XP_004290308.1,XP_004300289.1,XP_004300489.1,XP_004303284.1,XP_004309437.1,XP_011457662.1,XP_011460622.1,XP_004294940.1	0.0948569	0.34654	0.230769
GO:0019205	nucleobase-containing compound kinase activity	F	3	13	626	7271	0.00479233	0.00178792	over	XP_004297568.1,FANhyb_rscf00000335.1.g00013.1,XP_004302283.1	XP_004304443.1,XP_004307377.1,XP_004297568.1,FANhyb_rscf00000782.1.g00005.1,XP_004309791.1,XP_004300170.1,XP_011467700.1,XP_004299894.1,FANhyb_rscf00000335.1.g00013.1,XP_004302283.1,FANhyb_rscf00006104.1.g00001.1,XP_004305371.1,XP_011470099.1	0.0948569	0.34654	0.230769
GO:0006563	L-serine metabolic process	P	3	13	626	7271	0.00479233	0.00178792	over	FANhyb_rscf00003174.1.g00001.1,XP_004296982.1,XP_011468925.1	FANhyb_rscf00000329.1.g00011.1,XP_004299115.1,XP_004302011.1,XP_004306760.1,FANhyb_icon00033101_a.1.g00001.1,FANhyb_rscf00001583.1.g00004.1,XP_004304040.1,XP_011461731.1,FANhyb_rscf00003174.1.g00001.1,FANhyb_rscf00005246.1.g00001.1,XP_004296982.1,XP_011459019.1,XP_011468925.1	0.0948569	0.34654	0.230769
GO:0010605	negative regulation of macromolecule metabolic process	P	7	46	626	7271	0.0111821	0.0063265	over	XP_004296687.1,FANhyb_rscf00000295.1.g00005.1,FANhyb_rscf00000686.1.g00005.1,XP_004302471.1,FANhyb_icon00001339_a.1.g00001.1,FANhyb_rscf00000395.1.g00012.1,XP_004294313.1	XP_004300289.1,FANhyb_rscf00006063.1.g00001.1,XP_004287651.1,XP_004291696.1,XP_004296687.1,FANhyb_rscf00000069.1.g00019.1,FANhyb_rscf00000370.1.g00008.1,XP_004288123.1,XP_004302012.1,XP_004303524.1,FANhyb_rscf00000295.1.g00005.1,FANhyb_rscf00000686.1.g00005.1,XP_004302471.1,XP_004287513.1,XP_004287714.1,XP_004297722.1,XP_011469469.1,FANhyb_icon00007096_a.1.g00001.1,FANhyb_rscf00004481.1.g00001.1,…	0.096422	0.351252	0.152174
GO:0030170	pyridoxal phosphate binding	F	5	29	626	7271	0.00798722	0.00398845	over	FANhyb_rscf00003174.1.g00001.1,FANhyb_rscf00006771.1.g00001.1,XP_004296982.1,XP_011467676.1,XP_011468925.1	FANhyb_icon00052295_a.1.g00001.1,FANhyb_rscf00000034.1.g00008.1,FANhyb_rscf00000082.1.g00002.1,FANhyb_rscf00000119.1.g00004.1,FANhyb_rscf00000539.1.g00003.1,FANhyb_rscf00000676.1.g00001.1,FANhyb_rscf00000688.1.g00002.1,FANhyb_rscf00003117.1.g00001.1,FANhyb_rscf00003174.1.g00001.1,FANhyb_rscf00005246.1.g00001.1,FANhyb_rscf00006771.1.g00001.1,XP_004290845.1,XP_004291082.1,XP_004291203.1,XP_00429422…	0.0987577	0.356703	0.172414
GO:0070279	vitamin B6 binding	F	5	29	626	7271	0.00798722	0.00398845	over	FANhyb_rscf00003174.1.g00001.1,FANhyb_rscf00006771.1.g00001.1,XP_004296982.1,XP_011467676.1,XP_011468925.1	FANhyb_icon00052295_a.1.g00001.1,FANhyb_rscf00000034.1.g00008.1,FANhyb_rscf00000082.1.g00002.1,FANhyb_rscf00000119.1.g00004.1,FANhyb_rscf00000539.1.g00003.1,FANhyb_rscf00000676.1.g00001.1,FANhyb_rscf00000688.1.g00002.1,FANhyb_rscf00003117.1.g00001.1,FANhyb_rscf00003174.1.g00001.1,FANhyb_rscf00005246.1.g00001.1,FANhyb_rscf00006771.1.g00001.1,XP_004290845.1,XP_004291082.1,XP_004291203.1,XP_00429422…	0.0987577	0.356703	0.172414
GO:0022625	cytosolic large ribosomal subunit	C	5	29	626	7271	0.00798722	0.00398845	over	FANhyb_icon00042639_a.1.g00001.1,FANhyb_rscf00000565.1.g00004.1,FANhyb_rscf00005319.1.g00001.1,XP_004298777.1,XP_004305372.2	FANhyb_icon00028225_a.1.g00001.1,FANhyb_icon00042639_a.1.g00001.1,FANhyb_icon14422311_s.1.g00001.1,FANhyb_rscf00000266.1.g00010.1,FANhyb_rscf00000476.1.g00009.1,FANhyb_rscf00000565.1.g00004.1,FANhyb_rscf00001991.1.g00003.1,FANhyb_rscf00005319.1.g00001.1,XP_004287511.1,XP_004289816.1,XP_004289983.1,XP_004290498.1,XP_004290797.1,XP_004291603.1,XP_004293968.1,XP_004296407.1,XP_004296477.1,XP_0042987…	0.0987577	0.356703	0.172414
GO:0046394	carboxylic acid biosynthetic process	P	15	122	626	7271	0.0239617	0.016779	over	FANhyb_rscf00000135.1.g00004.1,XP_004297255.1,FANhyb_rscf00000086.1.g00005.1,FANhyb_rscf00006912.1.g00001.1,FANhyb_rscf00001750.1.g00001.1,FANhyb_rscf00004120.1.g00003.1,XP_004299600.1,XP_004302419.1,XP_004302420.1,XP_004306503.1,FANhyb_rscf00000257.1.g00003.1,XP_004287395.1,FANhyb_rscf00000079.1.g00001.1,XP_004307376.1,XP_004299741.1	FANhyb_rscf00000583.1.g00005.1,XP_004299961.1,XP_011460636.1,XP_011466760.1,XP_004299121.1,FANhyb_icon00003079_a.1.g00001.1,FANhyb_icon00009869_a.1.g00001.1,FANhyb_rscf00000092.1.g00007.1,XP_004289899.1,XP_004294355.2,FANhyb_rscf00000135.1.g00004.1,XP_004297255.1,FANhyb_icon00052295_a.1.g00001.1,XP_004302714.1,XP_011463288.1,XP_011464879.1,XP_004288204.2,XP_004294298.1,FANhyb_rscf00000329.1.g0001…	0.100603	0.36132	0.122951
GO:0016053	organic acid biosynthetic process	P	15	122	626	7271	0.0239617	0.016779	over	FANhyb_rscf00000135.1.g00004.1,XP_004297255.1,FANhyb_rscf00000086.1.g00005.1,FANhyb_rscf00006912.1.g00001.1,FANhyb_rscf00001750.1.g00001.1,FANhyb_rscf00004120.1.g00003.1,XP_004299600.1,XP_004302419.1,XP_004302420.1,XP_004306503.1,FANhyb_rscf00000257.1.g00003.1,XP_004287395.1,FANhyb_rscf00000079.1.g00001.1,XP_004307376.1,XP_004299741.1	FANhyb_rscf00000583.1.g00005.1,XP_004299961.1,XP_011460636.1,XP_011466760.1,XP_004299121.1,FANhyb_icon00003079_a.1.g00001.1,FANhyb_icon00009869_a.1.g00001.1,FANhyb_rscf00000092.1.g00007.1,XP_004289899.1,XP_004294355.2,FANhyb_rscf00000135.1.g00004.1,XP_004297255.1,FANhyb_icon00052295_a.1.g00001.1,XP_004302714.1,XP_011463288.1,XP_011464879.1,XP_004288204.2,XP_004294298.1,FANhyb_rscf00000329.1.g0001…	0.100603	0.36132	0.122951
GO:0051171	regulation of nitrogen compound metabolic process	P	16	132	626	7271	0.0255591	0.0181543	over	FANhyb_rscf00000295.1.g00005.1,FANhyb_rscf00000686.1.g00005.1,XP_004302471.1,FANhyb_rscf00000302.1.g00007.1,XP_004293268.1,XP_011469921.1,FANhyb_rscf00000796.1.g00005.1,XP_004287423.1,XP_004288144.1,XP_004305679.1,FANhyb_icon00001339_a.1.g00001.1,FANhyb_rscf00000395.1.g00012.1,XP_004294313.1,XP_004296687.1,FANhyb_icon00031506_a.1.g00001.1,XP_011466072.1	FANhyb_rscf00002323.1.g00001.1,XP_004288351.1,FANhyb_rscf00003210.1.g00001.1,XP_004296479.1,XP_004294249.1,XP_004303621.1,FANhyb_rscf00000295.1.g00005.1,FANhyb_rscf00000686.1.g00005.1,XP_004302471.1,XP_004287513.1,FANhyb_icon00000505_a.1.g00001.1,FANhyb_rscf00000134.1.g00005.1,FANhyb_rscf00000232.1.g00002.1,FANhyb_rscf00000243.1.g00011.1,FANhyb_rscf00000296.1.g00003.1,FANhyb_rscf00000302.1.g00007…	0.101419	0.36323	0.121212
GO:0044036	cell wall macromolecule metabolic process	P	3	14	626	7271	0.00479233	0.00192546	over	FANhyb_rscf00000060.1.g00019.1,FANhyb_rscf00001263.1.g00002.1,FANhyb_rscf00002783.1.g00001.1	FANhyb_rscf00001157.1.g00003.1,XP_004300652.1,XP_011469111.1,FANhyb_rscf00000060.1.g00019.1,XP_004308923.2,FANhyb_icon00012405_a.1.g00001.1,FANhyb_rscf00000750.1.g00002.1,FANhyb_rscf00001263.1.g00002.1,XP_004299202.1,FANhyb_rscf00001773.1.g00004.1,FANhyb_rscf00002286.1.g00003.1,FANhyb_rscf00002783.1.g00001.1,XP_011461764.1,FANhyb_rscf00000519.1.g00005.1	0.113337	0.401401	0.214286
GO:0044454	nuclear chromosome part	C	3	14	626	7271	0.00479233	0.00192546	over	FANhyb_rscf00000295.1.g00005.1,FANhyb_rscf00000686.1.g00005.1,XP_004302471.1	XP_004291151.1,XP_004296683.1,FANhyb_rscf00000295.1.g00005.1,FANhyb_rscf00000686.1.g00005.1,XP_004302471.1,XP_004296851.1,XP_004299193.1,XP_004307848.1,FANhyb_rscf00000284.1.g00002.1,XP_004296801.1,XP_004294179.1,XP_004300168.1,FANhyb_rscf00001409.1.g00002.1,FANhyb_rscf00001866.1.g00001.1	0.113337	0.401401	0.214286
GO:0000228	nuclear chromosome	C	3	14	626	7271	0.00479233	0.00192546	over	FANhyb_rscf00000295.1.g00005.1,FANhyb_rscf00000686.1.g00005.1,XP_004302471.1	XP_004291151.1,XP_004296683.1,FANhyb_rscf00000295.1.g00005.1,FANhyb_rscf00000686.1.g00005.1,XP_004302471.1,XP_004307848.1,XP_004296851.1,XP_004299193.1,FANhyb_rscf00000284.1.g00002.1,XP_004296801.1,XP_004294179.1,XP_004300168.1,FANhyb_rscf00001409.1.g00002.1,FANhyb_rscf00001866.1.g00001.1	0.113337	0.401401	0.214286
GO:0006108	malate metabolic process	P	3	14	626	7271	0.00479233	0.00192546	over	FANhyb_rscf00000177.1.g00009.1,XP_004287468.2,XP_004289711.1	FANhyb_rscf00000015.1.g00007.1,FANhyb_rscf00000177.1.g00009.1,FANhyb_rscf00000245.1.g00012.1,FANhyb_rscf00000928.1.g00006.1,FANhyb_rscf00001581.1.g00003.1,FANhyb_rscf00002015.1.g00002.1,XP_004287468.2,XP_004289711.1,XP_004294095.1,XP_004296370.1,XP_004299353.1,XP_004306814.1,XP_004307278.1,XP_011458750.1	0.113337	0.401401	0.214286
GO:0042803	protein homodimerization activity	F	2	7	626	7271	0.00319489	0.000962729	over	FANhyb_rscf00000177.1.g00009.1,XP_004306542.1	FANhyb_rscf00000129.1.g00016.1,FANhyb_rscf00000177.1.g00009.1,FANhyb_rscf00002015.1.g00002.1,XP_004288153.1,XP_004297078.1,XP_004306542.1,XP_004306814.1	0.116298	0.406245	0.285714
GO:0019252	starch biosynthetic process	P	2	7	626	7271	0.00319489	0.000962729	over	FANhyb_rscf00000482.1.g00001.1,XP_004303908.1	FANhyb_rscf00000032.1.g00011.1,FANhyb_rscf00000482.1.g00001.1,XP_004297463.1,XP_004303908.1,XP_004308130.1,FANhyb_icon00002640_a.1.g00001.1,FANhyb_rscf00000439.1.g00010.1	0.116298	0.406245	0.285714
GO:0000325	plant-type vacuole	C	2	7	626	7271	0.00319489	0.000962729	over	FANhyb_rscf00001104.1.g00003.1,XP_004291186.1	FANhyb_rscf00001104.1.g00003.1,XP_004291186.1,XP_004293465.1,FANhyb_rscf00002760.1.g00001.1,XP_004303813.1,XP_004307846.1,XP_011468207.1	0.116298	0.406245	0.285714
GO:0004540	ribonuclease activity	F	2	7	626	7271	0.00319489	0.000962729	over	FANhyb_rscf00000658.1.g00007.1,FANhyb_rscf00000372.1.g00009.1	XP_004287714.1,FANhyb_rscf00000658.1.g00007.1,XP_011467028.1,XP_004300997.2,FANhyb_rscf00006063.1.g00001.1,XP_004303362.1,FANhyb_rscf00000372.1.g00009.1	0.116298	0.406245	0.285714
GO:0015662	ATPase activity, coupled to transmembrane movement of ions, phosphorylative mechanism	F	2	7	626	7271	0.00319489	0.000962729	over	FANhyb_rscf00000251.1.g00014.1,XP_004291218.1	XP_004290964.1,FANhyb_rscf00000059.1.g00014.1,FANhyb_rscf00000251.1.g00014.1,XP_004291218.1,XP_004296457.1,XP_004299601.1,XP_011467496.1	0.116298	0.406245	0.285714
GO:0031323	regulation of cellular metabolic process	P	17	145	626	7271	0.0271565	0.0199422	over	FANhyb_rscf00000295.1.g00005.1,FANhyb_rscf00000686.1.g00005.1,XP_004302471.1,FANhyb_rscf00000302.1.g00007.1,XP_004293268.1,XP_011469921.1,FANhyb_rscf00000796.1.g00005.1,XP_004287423.1,XP_004288144.1,XP_004305679.1,FANhyb_icon00001339_a.1.g00001.1,FANhyb_rscf00000395.1.g00012.1,XP_004294313.1,XP_004291402.1,XP_004296687.1,FANhyb_icon00031506_a.1.g00001.1,XP_011466072.1	FANhyb_rscf00002323.1.g00001.1,XP_004288351.1,FANhyb_rscf00003210.1.g00001.1,XP_004296479.1,XP_004294249.1,XP_004303621.1,FANhyb_rscf00000295.1.g00005.1,FANhyb_rscf00000686.1.g00005.1,XP_004302471.1,XP_004287513.1,FANhyb_icon00000505_a.1.g00001.1,FANhyb_rscf00000134.1.g00005.1,FANhyb_rscf00000232.1.g00002.1,FANhyb_rscf00000243.1.g00011.1,FANhyb_rscf00000296.1.g00003.1,FANhyb_rscf00000302.1.g00007…	0.11738	0.408907	0.117241
GO:1901362	organic cyclic compound biosynthetic process	P	32	300	626	7271	0.0511182	0.0412598	over	FANhyb_rscf00003111.1.g00001.1,FANhyb_rscf00000135.1.g00004.1,XP_004297255.1,FANhyb_icon00003290_a.1.g00001.1,XP_004307120.1,FANhyb_rscf00000295.1.g00005.1,FANhyb_rscf00000686.1.g00005.1,XP_004302471.1,FANhyb_rscf00000110.1.g00009.1,FANhyb_rscf00002242.1.g00001.1,FANhyb_rscf00000302.1.g00007.1,XP_004293268.1,XP_011469921.1,FANhyb_rscf00000796.1.g00005.1,XP_004287423.1,XP_004288144.1,XP_004305679.…	FANhyb_rscf00000583.1.g00005.1,XP_004299961.1,XP_011460636.1,XP_011466760.1,XP_004299121.1,FANhyb_icon00003079_a.1.g00001.1,FANhyb_icon00009869_a.1.g00001.1,FANhyb_rscf00000092.1.g00007.1,XP_004289899.1,XP_004294355.2,FANhyb_rscf00003111.1.g00001.1,XP_004295094.1,FANhyb_rscf00005663.1.g00001.1,XP_004287766.1,XP_004291403.1,FANhyb_rscf00000509.1.g00012.1,FANhyb_rscf00000135.1.g00004.1,XP_004297255…	0.118383	0.411275	0.106667
GO:0019438	aromatic compound biosynthetic process	P	30	280	626	7271	0.0479233	0.0385091	over	FANhyb_rscf00003111.1.g00001.1,FANhyb_rscf00000135.1.g00004.1,XP_004297255.1,FANhyb_icon00003290_a.1.g00001.1,FANhyb_rscf00000295.1.g00005.1,FANhyb_rscf00000686.1.g00005.1,XP_004302471.1,FANhyb_rscf00000110.1.g00009.1,FANhyb_rscf00002242.1.g00001.1,FANhyb_rscf00000302.1.g00007.1,XP_004293268.1,XP_011469921.1,FANhyb_rscf00000796.1.g00005.1,XP_004287423.1,XP_004288144.1,XP_004305679.1,XP_004296687.…	FANhyb_rscf00000583.1.g00005.1,XP_004299961.1,XP_011460636.1,XP_011466760.1,XP_004299121.1,FANhyb_icon00003079_a.1.g00001.1,FANhyb_icon00009869_a.1.g00001.1,FANhyb_rscf00000092.1.g00007.1,XP_004289899.1,XP_004294355.2,FANhyb_rscf00003111.1.g00001.1,XP_004295094.1,FANhyb_rscf00005663.1.g00001.1,XP_004287766.1,XP_004291403.1,FANhyb_rscf00000509.1.g00012.1,FANhyb_rscf00000135.1.g00004.1,XP_004297255…	0.12228	0.42366	0.107143
GO:0009607	response to biotic stimulus	P	6	40	626	7271	0.00958466	0.00550131	over	FANhyb_rscf00000085.1.g00003.1,XP_004289981.1,XP_011460622.1,XP_004304201.1,FANhyb_rscf00006325.1.g00001.1,XP_004290369.1	FANhyb_rscf00000127.1.g00007.1,XP_011458905.1,FANhyb_icon00052295_a.1.g00001.1,FANhyb_rscf00000085.1.g00003.1,FANhyb_rscf00000727.1.g00005.1,FANhyb_rscf00004629.1.g00001.1,XP_004289981.1,XP_004290308.1,XP_004300289.1,XP_004300489.1,XP_004303284.1,XP_004309437.1,XP_011457662.1,XP_011460622.1,XP_004294940.1,XP_011469469.1,FANhyb_rscf00001047.1.g00001.1,XP_004306498.1,XP_004296405.1,XP_004287082.1,F…	0.125227	0.432695	0.15
GO:0016458	gene silencing	P	3	15	626	7271	0.00479233	0.00206299	over	FANhyb_rscf00000295.1.g00005.1,FANhyb_rscf00000686.1.g00005.1,XP_004302471.1	FANhyb_rscf00000295.1.g00005.1,FANhyb_rscf00000686.1.g00005.1,XP_004302471.1,XP_004287513.1,XP_011469469.1,FANhyb_rscf00000008.1.g00010.1,FANhyb_rscf00000408.1.g00004.1,XP_004309488.1,FANhyb_rscf00000003.1.g00006.1,XP_004300997.2,XP_004291754.1,XP_004291574.1,XP_004296439.1,XP_004299132.1,XP_004304078.2	0.133046	0.454504	0.2
GO:0009506	plasmodesma	C	11	88	626	7271	0.0175719	0.0121029	over	FANhyb_icon00000415_a.1.g00001.1,FANhyb_icon00003685_a.1.g00001.1,FANhyb_rscf00000251.1.g00014.1,FANhyb_rscf00001104.1.g00003.1,XP_004287395.1,XP_004296982.1,XP_004302315.1,FANhyb_rscf00001264.1.g00001.1,XP_004302689.1,XP_011458496.1,XP_011461895.1	FANhyb_icon00000310_a.1.g00001.1,FANhyb_icon00000415_a.1.g00001.1,FANhyb_icon00000953_a.1.g00001.1,FANhyb_icon00003685_a.1.g00001.1,FANhyb_icon14422311_s.1.g00001.1,FANhyb_rscf00000041.1.g00009.1,FANhyb_rscf00000064.1.g00010.1,FANhyb_rscf00000087.1.g00003.1,FANhyb_rscf00000090.1.g00007.1,FANhyb_rscf00000098.1.g00014.1,FANhyb_rscf00000178.1.g00004.1,FANhyb_rscf00000234.1.g00013.1,FANhyb_rscf000002…	0.133321	0.454504	0.125
GO:0055044	symplast	C	11	88	626	7271	0.0175719	0.0121029	over	FANhyb_icon00000415_a.1.g00001.1,FANhyb_icon00003685_a.1.g00001.1,FANhyb_rscf00000251.1.g00014.1,FANhyb_rscf00001104.1.g00003.1,XP_004287395.1,XP_004296982.1,XP_004302315.1,FANhyb_rscf00001264.1.g00001.1,XP_004302689.1,XP_011458496.1,XP_011461895.1	FANhyb_icon00000310_a.1.g00001.1,FANhyb_icon00000415_a.1.g00001.1,FANhyb_icon00000953_a.1.g00001.1,FANhyb_icon00003685_a.1.g00001.1,FANhyb_icon14422311_s.1.g00001.1,FANhyb_rscf00000041.1.g00009.1,FANhyb_rscf00000064.1.g00010.1,FANhyb_rscf00000087.1.g00003.1,FANhyb_rscf00000090.1.g00007.1,FANhyb_rscf00000098.1.g00014.1,FANhyb_rscf00000178.1.g00004.1,FANhyb_rscf00000234.1.g00013.1,FANhyb_rscf000002…	0.133321	0.454504	0.125
GO:0005911	cell-cell junction	C	11	88	626	7271	0.0175719	0.0121029	over	FANhyb_icon00000415_a.1.g00001.1,FANhyb_icon00003685_a.1.g00001.1,FANhyb_rscf00000251.1.g00014.1,FANhyb_rscf00001104.1.g00003.1,XP_004287395.1,XP_004296982.1,XP_004302315.1,FANhyb_rscf00001264.1.g00001.1,XP_004302689.1,XP_011458496.1,XP_011461895.1	FANhyb_icon00000310_a.1.g00001.1,FANhyb_icon00000415_a.1.g00001.1,FANhyb_icon00000953_a.1.g00001.1,FANhyb_icon00003685_a.1.g00001.1,FANhyb_icon14422311_s.1.g00001.1,FANhyb_rscf00000041.1.g00009.1,FANhyb_rscf00000064.1.g00010.1,FANhyb_rscf00000087.1.g00003.1,FANhyb_rscf00000090.1.g00007.1,FANhyb_rscf00000098.1.g00014.1,FANhyb_rscf00000178.1.g00004.1,FANhyb_rscf00000234.1.g00013.1,FANhyb_rscf000002…	0.133321	0.454504	0.125
GO:0030054	cell junction	C	11	88	626	7271	0.0175719	0.0121029	over	FANhyb_icon00000415_a.1.g00001.1,FANhyb_icon00003685_a.1.g00001.1,FANhyb_rscf00000251.1.g00014.1,FANhyb_rscf00001104.1.g00003.1,XP_004287395.1,XP_004296982.1,XP_004302315.1,FANhyb_rscf00001264.1.g00001.1,XP_004302689.1,XP_011458496.1,XP_011461895.1	FANhyb_icon00000310_a.1.g00001.1,FANhyb_icon00000415_a.1.g00001.1,FANhyb_icon00000953_a.1.g00001.1,FANhyb_icon00003685_a.1.g00001.1,FANhyb_icon14422311_s.1.g00001.1,FANhyb_rscf00000041.1.g00009.1,FANhyb_rscf00000064.1.g00010.1,FANhyb_rscf00000087.1.g00003.1,FANhyb_rscf00000090.1.g00007.1,FANhyb_rscf00000098.1.g00014.1,FANhyb_rscf00000178.1.g00004.1,FANhyb_rscf00000234.1.g00013.1,FANhyb_rscf000002…	0.133321	0.454504	0.125
GO:0009892	negative regulation of metabolic process	P	7	50	626	7271	0.0111821	0.00687663	over	XP_004296687.1,FANhyb_rscf00000295.1.g00005.1,FANhyb_rscf00000686.1.g00005.1,XP_004302471.1,FANhyb_icon00001339_a.1.g00001.1,FANhyb_rscf00000395.1.g00012.1,XP_004294313.1	XP_004300289.1,FANhyb_rscf00006063.1.g00001.1,XP_004287651.1,XP_004291696.1,XP_004296687.1,FANhyb_rscf00000069.1.g00019.1,FANhyb_rscf00000370.1.g00008.1,XP_004288123.1,XP_004302012.1,XP_004303524.1,FANhyb_rscf00000295.1.g00005.1,FANhyb_rscf00000686.1.g00005.1,XP_004302471.1,XP_004287513.1,XP_004287714.1,XP_004297722.1,FANhyb_rscf00000416.1.g00002.1,XP_011469469.1,XP_004302910.1,FANhyb_icon0000709…	0.134738	0.456891	0.14
GO:0046906	tetrapyrrole binding	F	7	50	626	7271	0.0111821	0.00687663	over	FANhyb_icon00000415_a.1.g00001.1,FANhyb_icon00004976_a.1.g00001.1,FANhyb_rscf00000282.1.g00006.1,FANhyb_rscf00001679.1.g00002.1,FANhyb_rscf00007124.1.g00001.1,XP_004294725.1,YP_004286132.1	FANhyb_icon00013603_a.1.g00001.1,FANhyb_icon00042330_a.1.g00001.1,FANhyb_icon16812173_o.1.g00001.1,FANhyb_rscf00000001.1.g00001.1,FANhyb_rscf00000231.1.g00002.1,FANhyb_rscf00000625.1.g00002.1,FANhyb_rscf00001155.1.g00005.1,XP_004293460.1,XP_004293579.1,XP_004294267.1,XP_004294489.1,XP_004299348.1,XP_004300672.1,XP_004300703.1,XP_004302636.1,XP_004303913.1,XP_004310079.1,XP_011460161.1,YP_00428608…	0.134738	0.456891	0.14
GO:0044249	cellular biosynthetic process	P	78	804	626	7271	0.124601	0.110576	over	FANhyb_icon00026897_a.1.g00001.1,FANhyb_rscf00003111.1.g00001.1,FANhyb_icon00042639_a.1.g00001.1,FANhyb_rscf00000482.1.g00001.1,XP_004303908.1,FANhyb_rscf00000135.1.g00004.1,XP_004297255.1,FANhyb_icon00003290_a.1.g00001.1,XP_004307120.1,FANhyb_rscf00000295.1.g00005.1,FANhyb_rscf00000686.1.g00005.1,XP_004302471.1,FANhyb_rscf00000110.1.g00009.1,FANhyb_rscf00002242.1.g00001.1,FANhyb_rscf00000302.1.g…	FANhyb_rscf00000038.1.g00019.1,FANhyb_rscf00000066.1.g00009.1,FANhyb_rscf00000291.1.g00002.1,FANhyb_rscf00000424.1.g00004.1,XP_004288327.1,XP_004289559.1,XP_004289753.1,XP_004298747.1,XP_004299199.1,XP_004300869.1,XP_011460181.1,XP_011460545.1,FANhyb_icon00026897_a.1.g00001.1,FANhyb_rscf00001056.1.g00002.1,XP_004289901.1,XP_004310044.1,FANhyb_rscf00000583.1.g00005.1,XP_004299961.1,XP_011460636.1,…	0.135424	0.457999	0.0970149
GO:0044272	sulfur compound biosynthetic process	P	5	32	626	7271	0.00798722	0.00440105	over	FANhyb_rscf00000301.1.g00011.1,FANhyb_rscf00002955.1.g00001.1,XP_004304467.1,XP_011466231.1,FANhyb_rscf00000257.1.g00003.1	FANhyb_rscf00000097.1.g00003.1,FANhyb_rscf00000128.1.g00004.1,XP_004297682.1,XP_004298290.1,XP_004310117.1,FANhyb_rscf00000329.1.g00011.1,XP_004299115.1,XP_004302011.1,XP_004306760.1,FANhyb_icon00033101_a.1.g00001.1,FANhyb_rscf00000301.1.g00011.1,FANhyb_rscf00002955.1.g00001.1,XP_004304467.1,XP_011466231.1,XP_011463882.1,FANhyb_icon00004682_a.1.g00001.1,FANhyb_rscf00000257.1.g00003.1,XP_004296515…	0.136128	0.45916	0.15625
GO:0016616	oxidoreductase activity, acting on the CH-OH group of donors, NAD or NADP as acceptor	F	8	60	626	7271	0.0127796	0.00825196	over	XP_004287395.1,XP_004308124.1,FANhyb_rscf00000135.1.g00004.1,XP_004297255.1,FANhyb_rscf00000268.1.g00005.1,FANhyb_rscf00000177.1.g00009.1,XP_004287468.2,XP_004289711.1	XP_011465016.1,FANhyb_icon00000953_a.1.g00001.1,XP_004287395.1,XP_004296857.1,XP_004289754.1,FANhyb_rscf00000032.1.g00022.1,XP_004308124.1,FANhyb_rscf00000013.1.g00018.1,FANhyb_rscf00000135.1.g00004.1,XP_004297255.1,XP_004299318.1,FANhyb_rscf00001079.1.g00003.1,FANhyb_rscf00000054.1.g00011.1,FANhyb_rscf00000605.1.g00001.1,FANhyb_rscf00000268.1.g00005.1,XP_004304016.1,XP_011460636.1,FANhyb_rscf000…	0.140987	0.466903	0.133333
GO:0051276	chromosome organization	P	7	51	626	7271	0.0111821	0.00701417	over	FANhyb_rscf00000173.1.g00014.1,FANhyb_rscf00000294.1.g00011.1,XP_004287213.1,XP_004293522.1,FANhyb_rscf00000295.1.g00005.1,FANhyb_rscf00000686.1.g00005.1,XP_004302471.1	XP_004296683.1,FANhyb_rscf00000041.1.g00009.1,XP_004300697.1,FANhyb_rscf00000068.1.g00002.1,FANhyb_rscf00000173.1.g00014.1,FANhyb_rscf00000294.1.g00011.1,XP_004287213.1,XP_004299377.1,FANhyb_rscf00000212.1.g00019.1,FANhyb_rscf00001298.1.g00001.1,XP_011467315.1,XP_004292921.1,XP_004293522.1,NP_001266969.1,XP_004306541.1,XP_004297005.1,XP_004294179.1,XP_004300168.1,FANhyb_rscf00001866.1.g00001.1,FA…	0.14534	0.466903	0.137255
GO:0009226	nucleotide-sugar biosynthetic process	P	2	8	626	7271	0.00319489	0.00110026	over	FANhyb_rscf00000135.1.g00004.1,XP_004297255.1	FANhyb_rscf00000509.1.g00012.1,FANhyb_rscf00000135.1.g00004.1,XP_004297255.1,XP_004306812.1,XP_004298763.1,XP_004295148.1,XP_004290921.1,XP_004296748.1	0.146529	0.466903	0.25
GO:0010228	vegetative to reproductive phase transition of meristem	P	2	8	626	7271	0.00319489	0.00110026	over	XP_004303908.1,FANhyb_rscf00000005.1.g00042.1	XP_004303908.1,XP_011464555.1,XP_004291754.1,FANhyb_rscf00000005.1.g00042.1,XP_004287365.1,XP_004290312.1,XP_004307881.1,XP_004299440.1	0.146529	0.466903	0.25
GO:0006112	energy reserve metabolic process	P	2	8	626	7271	0.00319489	0.00110026	over	FANhyb_rscf00000482.1.g00001.1,XP_004303908.1	FANhyb_rscf00000829.1.g00004.1,FANhyb_rscf00000032.1.g00011.1,FANhyb_rscf00000482.1.g00001.1,XP_004297463.1,XP_004303908.1,FANhyb_rscf00000034.1.g00008.1,FANhyb_rscf00000688.1.g00002.1,XP_004295557.1	0.146529	0.466903	0.25
GO:0016298	lipase activity	F	2	8	626	7271	0.00319489	0.00110026	over	FANhyb_icon00003685_a.1.g00001.1,XP_011459096.1	XP_004287764.1,FANhyb_icon00003685_a.1.g00001.1,FANhyb_rscf00000428.1.g00002.1,FANhyb_rscf00001521.1.g00001.1,XP_004303313.1,XP_004291822.1,XP_004299068.2,XP_011459096.1	0.146529	0.466903	0.25
GO:0005977	glycogen metabolic process	P	2	8	626	7271	0.00319489	0.00110026	over	FANhyb_rscf00000482.1.g00001.1,XP_004303908.1	FANhyb_rscf00000032.1.g00011.1,FANhyb_rscf00000482.1.g00001.1,XP_004297463.1,XP_004303908.1,FANhyb_rscf00000034.1.g00008.1,FANhyb_rscf00000688.1.g00002.1,XP_004295557.1,FANhyb_rscf00000829.1.g00004.1	0.146529	0.466903	0.25
GO:0051287	NAD binding	F	5	33	626	7271	0.00798722	0.00453858	over	FANhyb_rscf00000135.1.g00004.1,FANhyb_rscf00000177.1.g00009.1,XP_004287468.2,XP_004297255.1,XP_004304578.1	FANhyb_icon00023393_a.1.g00001.1,FANhyb_rscf00000001.1.g00051.1,FANhyb_rscf00000013.1.g00018.1,FANhyb_rscf00000015.1.g00007.1,FANhyb_rscf00000135.1.g00004.1,FANhyb_rscf00000159.1.g00006.1,FANhyb_rscf00000177.1.g00009.1,FANhyb_rscf00000711.1.g00006.1,FANhyb_rscf00000727.1.g00005.1,FANhyb_rscf00001583.1.g00004.1,FANhyb_rscf00001739.1.g00001.1,FANhyb_rscf00002015.1.g00002.1,XP_004287468.2,XP_0042897…	0.1498	0.466903	0.151515
GO:0008610	lipid biosynthetic process	P	8	61	626	7271	0.0127796	0.00838949	over	FANhyb_rscf00001750.1.g00001.1,FANhyb_rscf00004120.1.g00003.1,XP_004299600.1,XP_004302419.1,XP_004302420.1,XP_004306503.1,XP_004293412.1,XP_004299741.1	FANhyb_icon00046738_a.1.g00001.1,FANhyb_rscf00000050.1.g00004.1,FANhyb_rscf00000054.1.g00004.1,FANhyb_rscf00000087.1.g00005.1,FANhyb_rscf00000139.1.g00004.1,FANhyb_rscf00000139.1.g00005.1,FANhyb_rscf00000165.1.g00012.1,FANhyb_rscf00000853.1.g00003.1,FANhyb_rscf00001750.1.g00001.1,FANhyb_rscf00002433.1.g00001.1,FANhyb_rscf00002772.1.g00001.1,FANhyb_rscf00004120.1.g00003.1,XP_004290825.1,XP_0042915…	0.150855	0.466903	0.131148
GO:0009617	response to bacterium	P	3	16	626	7271	0.00479233	0.00220052	over	FANhyb_rscf00000085.1.g00003.1,XP_004289981.1,XP_011460622.1	FANhyb_icon00052295_a.1.g00001.1,FANhyb_rscf00000085.1.g00003.1,FANhyb_rscf00000727.1.g00005.1,FANhyb_rscf00004629.1.g00001.1,XP_004289981.1,XP_004290308.1,XP_004300289.1,XP_004300489.1,XP_004303284.1,XP_004309437.1,XP_011457662.1,XP_011460622.1,XP_004294940.1,FANhyb_rscf00002966.1.g00002.1,XP_004290193.1,XP_004307914.1	0.153835	0.466903	0.1875
GO:0071103	DNA conformation change	P	3	16	626	7271	0.00479233	0.00220052	over	FANhyb_rscf00000173.1.g00014.1,FANhyb_rscf00000294.1.g00011.1,XP_004287213.1	FANhyb_rscf00000173.1.g00014.1,FANhyb_rscf00000294.1.g00011.1,XP_004287213.1,XP_004299377.1,FANhyb_rscf00000212.1.g00019.1,FANhyb_rscf00001298.1.g00001.1,XP_011467315.1,XP_004307722.1,FANhyb_icon00000505_a.1.g00001.1,XP_004287219.1,XP_004288244.1,XP_004294694.1,XP_004296683.1,XP_004300454.1,XP_011458268.1,XP_011458673.1	0.153835	0.466903	0.1875
GO:0005515	protein binding	F	24	224	626	7271	0.0383387	0.0308073	over	FANhyb_rscf00000302.1.g00007.1,XP_011469921.1,FANhyb_icon00054238_a.1.g00001.1,XP_004290829.1,XP_011457401.1,XP_004307899.1,XP_004287395.1,FANhyb_rscf00006771.1.g00001.1,XP_011460327.1,XP_004299712.1,XP_004296687.1,FANhyb_rscf00000177.1.g00009.1,XP_004306542.1,FANhyb_rscf00000173.1.g00014.1,FANhyb_rscf00000294.1.g00011.1,FANhyb_rscf00000295.1.g00005.1,FANhyb_rscf00000686.1.g00005.1,FANhyb_rscf000…	FANhyb_icon00022422_a.1.g00001.1,FANhyb_rscf00000017.1.g00017.1,FANhyb_rscf00000090.1.g00007.1,FANhyb_rscf00000129.1.g00011.1,FANhyb_rscf00000408.1.g00003.1,FANhyb_rscf00000523.1.g00005.1,XP_004287776.1,XP_004291314.1,XP_004291352.1,XP_004293826.1,XP_004294191.1,XP_004294900.1,XP_004295122.1,XP_004297188.1,XP_004299113.1,XP_004299754.1,XP_004300334.1,XP_004300467.1,XP_004300629.1,XP_004302061.1,X…	0.15385	0.466903	0.107143
GO:0006952	defense response	P	6	43	626	7271	0.00958466	0.0059139	over	FANhyb_rscf00000085.1.g00003.1,XP_004289981.1,XP_011460622.1,XP_004304201.1,FANhyb_rscf00006325.1.g00001.1,XP_004290369.1	XP_004302089.1,FANhyb_rscf00000127.1.g00007.1,XP_011458905.1,FANhyb_icon00052295_a.1.g00001.1,FANhyb_rscf00000085.1.g00003.1,FANhyb_rscf00000727.1.g00005.1,FANhyb_rscf00004629.1.g00001.1,XP_004289981.1,XP_004290308.1,XP_004300289.1,XP_004300489.1,XP_004303284.1,XP_004309437.1,XP_011457662.1,XP_011460622.1,XP_004294940.1,XP_011469469.1,FANhyb_rscf00001047.1.g00001.1,XP_004306498.1,XP_004290193.1,F…	0.161014	0.466903	0.139535
GO:0098542	defense response to other organism	P	4	25	626	7271	0.00638978	0.00343832	over	FANhyb_rscf00000085.1.g00003.1,XP_004289981.1,XP_011460622.1,XP_004304201.1	FANhyb_rscf00000127.1.g00007.1,XP_011458905.1,FANhyb_icon00052295_a.1.g00001.1,FANhyb_rscf00000085.1.g00003.1,FANhyb_rscf00000727.1.g00005.1,FANhyb_rscf00004629.1.g00001.1,XP_004289981.1,XP_004290308.1,XP_004300289.1,XP_004300489.1,XP_004303284.1,XP_004309437.1,XP_011457662.1,XP_011460622.1,XP_004294940.1,XP_011469469.1,FANhyb_rscf00001047.1.g00001.1,XP_004306498.1,FANhyb_rscf00000769.1.g00004.1,…	0.163369	0.466903	0.16
GO:0030641	regulation of cellular pH	P	1	2	626	7271	0.00159744	0.000275065	over	FANhyb_rscf00000251.1.g00014.1	FANhyb_rscf00000251.1.g00014.1,XP_004296457.1	0.164789	0.466903	0.5
GO:0010252	auxin homeostasis	P	1	2	626	7271	0.00159744	0.000275065	over	XP_011467012.1	XP_004297366.1,XP_011467012.1	0.164789	0.466903	0.5
GO:0030619	U1 snRNA binding	F	1	2	626	7271	0.00159744	0.000275065	over	XP_004290803.1	XP_004287907.1,XP_004290803.1	0.164789	0.466903	0.5
GO:0004047	aminomethyltransferase activity	F	1	2	626	7271	0.00159744	0.000275065	over	FANhyb_rscf00003898.1.g00001.1	FANhyb_rscf00003898.1.g00001.1,XP_004293305.1	0.164789	0.466903	0.5
GO:0005372	water transmembrane transporter activity	F	1	2	626	7271	0.00159744	0.000275065	over	FANhyb_rscf00001104.1.g00003.1	FANhyb_rscf00001104.1.g00003.1,XP_004302154.1	0.164789	0.466903	0.5
GO:0000469	cleavage involved in rRNA processing	P	1	2	626	7271	0.00159744	0.000275065	over	FANhyb_rscf00000658.1.g00007.1	FANhyb_rscf00000146.1.g00006.1,FANhyb_rscf00000658.1.g00007.1	0.164789	0.466903	0.5
GO:0055067	monovalent inorganic cation homeostasis	P	1	2	626	7271	0.00159744	0.000275065	over	FANhyb_rscf00000251.1.g00014.1	FANhyb_rscf00000251.1.g00014.1,XP_004296457.1	0.164789	0.466903	0.5
GO:0016405	CoA-ligase activity	F	1	2	626	7271	0.00159744	0.000275065	over	XP_004303212.1	XP_004304580.1,XP_004303212.1	0.164789	0.466903	0.5
GO:0010400	rhamnogalacturonan I side chain metabolic process	P	1	2	626	7271	0.00159744	0.000275065	over	FANhyb_rscf00000060.1.g00019.1	XP_004308923.2,FANhyb_rscf00000060.1.g00019.1	0.164789	0.466903	0.5
GO:0004300	enoyl-CoA hydratase activity	F	1	2	626	7271	0.00159744	0.000275065	over	XP_004287395.1	FANhyb_icon00000953_a.1.g00001.1,XP_004287395.1	0.164789	0.466903	0.5
GO:0016878	acid-thiol ligase activity	F	1	2	626	7271	0.00159744	0.000275065	over	XP_004303212.1	XP_004304580.1,XP_004303212.1	0.164789	0.466903	0.5
GO:0045165	cell fate commitment	P	1	2	626	7271	0.00159744	0.000275065	over	XP_011469166.1	XP_004307911.1,XP_011469166.1	0.164789	0.466903	0.5
GO:0033765	steroid dehydrogenase activity, acting on the CH-CH group of donors	F	1	2	626	7271	0.00159744	0.000275065	over	XP_004307519.1	XP_004307519.1,XP_004299763.1	0.164789	0.466903	0.5
GO:0000103	sulfate assimilation	P	1	2	626	7271	0.00159744	0.000275065	over	FANhyb_rscf00001548.1.g00003.1	FANhyb_rscf00001548.1.g00003.1,XP_004295160.1	0.164789	0.466903	0.5
GO:0099600	transmembrane receptor activity	F	1	2	626	7271	0.00159744	0.000275065	over	XP_004290446.1	XP_011469466.1,XP_004290446.1	0.164789	0.466903	0.5
GO:0009975	cyclase activity	F	1	2	626	7271	0.00159744	0.000275065	over	FANhyb_rscf00000658.1.g00007.1	FANhyb_rscf00000658.1.g00007.1,FANhyb_icon00002360_a.1.g00001.1	0.164789	0.466903	0.5
GO:0050412	cinnamate beta-D-glucosyltransferase activity	F	1	2	626	7271	0.00159744	0.000275065	over	FANhyb_rscf00006252.1.g00001.1	FANhyb_rscf00006252.1.g00001.1,XP_004304050.2	0.164789	0.466903	0.5
GO:0015101	organic cation transmembrane transporter activity	F	1	2	626	7271	0.00159744	0.000275065	over	FANhyb_rscf00001104.1.g00003.1	FANhyb_rscf00001104.1.g00003.1,XP_004291650.1	0.164789	0.466903	0.5
GO:0015250	water channel activity	F	1	2	626	7271	0.00159744	0.000275065	over	FANhyb_rscf00001104.1.g00003.1	FANhyb_rscf00001104.1.g00003.1,XP_004302154.1	0.164789	0.466903	0.5
GO:0008252	nucleotidase activity	F	1	2	626	7271	0.00159744	0.000275065	over	FANhyb_rscf00001561.1.g00001.1	XP_004288104.1,FANhyb_rscf00001561.1.g00001.1	0.164789	0.466903	0.5
GO:0000291	nuclear-transcribed mRNA catabolic process, exonucleolytic	P	1	2	626	7271	0.00159744	0.000275065	over	XP_004296687.1	FANhyb_rscf00000146.1.g00006.1,XP_004296687.1	0.164789	0.466903	0.5
GO:0004888	transmembrane signaling receptor activity	F	1	2	626	7271	0.00159744	0.000275065	over	XP_004290446.1	XP_011469466.1,XP_004290446.1	0.164789	0.466903	0.5
GO:0072488	ammonium transmembrane transport	P	1	2	626	7271	0.00159744	0.000275065	over	FANhyb_rscf00001104.1.g00003.1	FANhyb_rscf00001104.1.g00003.1,FANhyb_rscf00004952.1.g00001.1	0.164789	0.466903	0.5
GO:0042085	5-methyltetrahydropteroyltri-L-glutamate-dependent methyltransferase activity	F	1	2	626	7271	0.00159744	0.000275065	over	FANhyb_rscf00000257.1.g00003.1	FANhyb_rscf00000257.1.g00003.1,XP_011467399.1	0.164789	0.466903	0.5
GO:0030004	cellular monovalent inorganic cation homeostasis	P	1	2	626	7271	0.00159744	0.000275065	over	FANhyb_rscf00000251.1.g00014.1	FANhyb_rscf00000251.1.g00014.1,XP_004296457.1	0.164789	0.466903	0.5
GO:0009448	gamma-aminobutyric acid metabolic process	P	1	2	626	7271	0.00159744	0.000275065	over	FANhyb_icon00000299_a.1.g00001.1	FANhyb_icon00000299_a.1.g00001.1,XP_004293797.1	0.164789	0.466903	0.5
GO:0015930	glutamate synthase activity	F	1	2	626	7271	0.00159744	0.000275065	over	FANhyb_rscf00000086.1.g00005.1	FANhyb_rscf00000086.1.g00005.1,XP_004303588.1	0.164789	0.466903	0.5
GO:0004491	methylmalonate-semialdehyde dehydrogenase (acylating) activity	F	1	2	626	7271	0.00159744	0.000275065	over	FANhyb_icon00023192_a.1.g00001.1	FANhyb_icon00023192_a.1.g00001.1,XP_011459758.1	0.164789	0.466903	0.5
GO:0051453	regulation of intracellular pH	P	1	2	626	7271	0.00159744	0.000275065	over	FANhyb_rscf00000251.1.g00014.1	FANhyb_rscf00000251.1.g00014.1,XP_004296457.1	0.164789	0.466903	0.5
GO:0004030	aldehyde dehydrogenase [NAD(P)+] activity	F	1	2	626	7271	0.00159744	0.000275065	over	XP_011468213.1	XP_004290887.1,XP_011468213.1	0.164789	0.466903	0.5
GO:0006885	regulation of pH	P	1	2	626	7271	0.00159744	0.000275065	over	FANhyb_rscf00000251.1.g00014.1	FANhyb_rscf00000251.1.g00014.1,XP_004296457.1	0.164789	0.466903	0.5
GO:0016731	oxidoreductase activity, acting on iron-sulfur proteins as donors, NAD or NADP as acceptor	F	1	2	626	7271	0.00159744	0.000275065	over	XP_004287805.1	XP_004287805.1,XP_004293987.1	0.164789	0.466903	0.5
GO:0018812	3-hydroxyacyl-CoA dehydratase activity	F	1	2	626	7271	0.00159744	0.000275065	over	XP_004287395.1	FANhyb_icon00000953_a.1.g00001.1,XP_004287395.1	0.164789	0.466903	0.5
GO:0006537	glutamate biosynthetic process	P	1	2	626	7271	0.00159744	0.000275065	over	FANhyb_rscf00000086.1.g00005.1	FANhyb_rscf00000086.1.g00005.1,XP_004303588.1	0.164789	0.466903	0.5
GO:0016802	trialkylsulfonium hydrolase activity	F	1	2	626	7271	0.00159744	0.000275065	over	FANhyb_icon18304963_o.1.g00001.1	FANhyb_icon18304963_o.1.g00001.1,XP_004296983.1	0.164789	0.466903	0.5
GO:0016886	ligase activity, forming phosphoric ester bonds	F	1	2	626	7271	0.00159744	0.000275065	over	FANhyb_rscf00000658.1.g00007.1	XP_011459934.1,FANhyb_rscf00000658.1.g00007.1	0.164789	0.466903	0.5
GO:0004324	ferredoxin-NADP+ reductase activity	F	1	2	626	7271	0.00159744	0.000275065	over	XP_004287805.1	XP_004287805.1,XP_004293987.1	0.164789	0.466903	0.5
GO:0019825	oxygen binding	F	1	2	626	7271	0.00159744	0.000275065	over	FANhyb_icon00000415_a.1.g00001.1	FANhyb_icon00000415_a.1.g00001.1,FANhyb_rscf00000089.1.g00009.1	0.164789	0.466903	0.5
GO:0042542	response to hydrogen peroxide	P	1	2	626	7271	0.00159744	0.000275065	over	FANhyb_icon00003685_a.1.g00001.1	FANhyb_icon00003685_a.1.g00001.1,XP_004300681.1	0.164789	0.466903	0.5
GO:0016801	hydrolase activity, acting on ether bonds	F	1	2	626	7271	0.00159744	0.000275065	over	FANhyb_icon18304963_o.1.g00001.1	FANhyb_icon18304963_o.1.g00001.1,XP_004296983.1	0.164789	0.466903	0.5
GO:0009013	succinate-semialdehyde dehydrogenase [NAD(P)+] activity	F	1	2	626	7271	0.00159744	0.000275065	over	FANhyb_icon00000299_a.1.g00001.1	FANhyb_icon00000299_a.1.g00001.1,XP_004293797.1	0.164789	0.466903	0.5
GO:2000280	regulation of root development	P	1	2	626	7271	0.00159744	0.000275065	over	XP_004302315.1	FANhyb_rscf00000769.1.g00004.1,XP_004302315.1	0.164789	0.466903	0.5
GO:0003871	5-methyltetrahydropteroyltriglutamate-homocysteine S-methyltransferase activity	F	1	2	626	7271	0.00159744	0.000275065	over	FANhyb_rscf00000257.1.g00003.1	FANhyb_rscf00000257.1.g00003.1,XP_011467399.1	0.164789	0.466903	0.5
GO:0004345	glucose-6-phosphate dehydrogenase activity	F	1	2	626	7271	0.00159744	0.000275065	over	FANhyb_rscf00000268.1.g00005.1	FANhyb_rscf00000268.1.g00005.1,XP_004304016.1	0.164789	0.466903	0.5
GO:0000959	mitochondrial RNA metabolic process	P	1	2	626	7271	0.00159744	0.000275065	over	XP_004304642.1	XP_004296867.1,XP_004304642.1	0.164789	0.466903	0.5
GO:0004075	biotin carboxylase activity	F	1	2	626	7271	0.00159744	0.000275065	over	XP_004299600.1	XP_004299600.1,XP_004299766.1	0.164789	0.466903	0.5
GO:0000155	phosphorelay sensor kinase activity	F	1	2	626	7271	0.00159744	0.000275065	over	XP_011461303.1	FANhyb_rscf00000243.1.g00011.1,XP_011461303.1	0.164789	0.466903	0.5
GO:0003939	L-iditol 2-dehydrogenase activity	F	1	2	626	7271	0.00159744	0.000275065	over	XP_004308124.1	FANhyb_rscf00000032.1.g00022.1,XP_004308124.1	0.164789	0.466903	0.5
GO:0004013	adenosylhomocysteinase activity	F	1	2	626	7271	0.00159744	0.000275065	over	FANhyb_icon18304963_o.1.g00001.1	FANhyb_icon18304963_o.1.g00001.1,XP_004296983.1	0.164789	0.466903	0.5
GO:0008172	S-methyltransferase activity	F	1	2	626	7271	0.00159744	0.000275065	over	FANhyb_rscf00000257.1.g00003.1	FANhyb_rscf00000257.1.g00003.1,XP_011467399.1	0.164789	0.466903	0.5
GO:0006002	fructose 6-phosphate metabolic process	P	1	2	626	7271	0.00159744	0.000275065	over	XP_011458966.1	XP_004293328.1,XP_011458966.1	0.164789	0.466903	0.5
GO:0008964	phosphoenolpyruvate carboxylase activity	F	1	2	626	7271	0.00159744	0.000275065	over	XP_004303182.1	XP_004294066.1,XP_004303182.1	0.164789	0.466903	0.5
GO:0042132	fructose 1,6-bisphosphate 1-phosphatase activity	F	1	2	626	7271	0.00159744	0.000275065	over	FANhyb_rscf00000176.1.g00010.1	FANhyb_rscf00000176.1.g00010.1,FANhyb_rscf00002144.1.g00001.1	0.164789	0.466903	0.5
GO:0009450	gamma-aminobutyric acid catabolic process	P	1	2	626	7271	0.00159744	0.000275065	over	FANhyb_icon00000299_a.1.g00001.1	FANhyb_icon00000299_a.1.g00001.1,XP_004293797.1	0.164789	0.466903	0.5
GO:0010395	rhamnogalacturonan I metabolic process	P	1	2	626	7271	0.00159744	0.000275065	over	FANhyb_rscf00000060.1.g00019.1	FANhyb_rscf00000060.1.g00019.1,XP_004308923.2	0.164789	0.466903	0.5
GO:0018478	malonate-semialdehyde dehydrogenase (acetylating) activity	F	1	2	626	7271	0.00159744	0.000275065	over	FANhyb_icon00023192_a.1.g00001.1	FANhyb_icon00023192_a.1.g00001.1,XP_011459758.1	0.164789	0.466903	0.5
GO:0071941	nitrogen cycle metabolic process	P	1	2	626	7271	0.00159744	0.000275065	over	FANhyb_icon00000415_a.1.g00001.1	FANhyb_icon00000415_a.1.g00001.1,XP_004303975.1	0.164789	0.466903	0.5
GO:0016730	oxidoreductase activity, acting on iron-sulfur proteins as donors	F	1	2	626	7271	0.00159744	0.000275065	over	XP_004287805.1	XP_004287805.1,XP_004293987.1	0.164789	0.466903	0.5
GO:0044262	cellular carbohydrate metabolic process	P	9	73	626	7271	0.014377	0.0100399	over	FANhyb_rscf00000482.1.g00001.1,XP_004303908.1,XP_004289711.1,XP_004289659.1,FANhyb_rscf00000060.1.g00019.1,FANhyb_rscf00001263.1.g00002.1,FANhyb_rscf00000085.1.g00003.1,XP_004289981.1,XP_011460622.1	FANhyb_rscf00000829.1.g00004.1,FANhyb_rscf00000032.1.g00011.1,FANhyb_rscf00000482.1.g00001.1,XP_004297463.1,XP_004303908.1,FANhyb_rscf00000034.1.g00008.1,FANhyb_rscf00000688.1.g00002.1,XP_004295557.1,FANhyb_rscf00003553.1.g00001.1,XP_004307147.1,XP_011460160.1,FANhyb_rscf00002144.1.g00001.1,FANhyb_rscf00000245.1.g00002.1,FANhyb_rscf00000334.1.g00004.1,XP_004287272.1,XP_004287669.1,XP_004290308.1,…	0.173596	0.490766	0.123288
GO:0016679	oxidoreductase activity, acting on diphenols and related substances as donors	F	2	9	626	7271	0.00319489	0.00123779	over	XP_004303397.2,XP_004302643.1	XP_004303397.2,FANhyb_rscf00000028.1.g00006.1,FANhyb_rscf00000033.1.g00008.1,XP_004291494.1,XP_004302991.1,XP_011458986.1,FANhyb_rscf00000962.1.g00002.1,XP_004293472.1,XP_004302643.1	0.178111	0.501307	0.222222
GO:0015977	carbon fixation	P	2	9	626	7271	0.00319489	0.00123779	over	XP_004303137.1,XP_004303182.1	FANhyb_icon00037348_a.1.g00001.1,FANhyb_rscf00000001.1.g00003.1,FANhyb_rscf00001778.1.g00001.1,XP_004299336.1,XP_004300084.1,XP_004294066.1,XP_004299075.1,XP_004303137.1,XP_004303182.1	0.178111	0.501307	0.222222
GO:0016788	hydrolase activity, acting on ester bonds	F	14	124	626	7271	0.0223642	0.0170541	over	FANhyb_rscf00000658.1.g00007.1,FANhyb_icon00003685_a.1.g00001.1,XP_004303039.1,FANhyb_rscf00001561.1.g00001.1,XP_011459096.1,FANhyb_rscf00000372.1.g00009.1,FANhyb_rscf00000176.1.g00010.1,XP_004302676.1,XP_004292013.1,FANhyb_rscf00000620.1.g00007.1,FANhyb_rscf00002018.1.g00001.1,XP_004296391.1,XP_004302115.1,XP_011466322.1	XP_004287714.1,FANhyb_rscf00004631.1.g00001.1,FANhyb_rscf00000558.1.g00004.1,XP_004287074.1,XP_011469583.1,FANhyb_rscf00000018.1.g00010.1,XP_004287494.1,XP_004302520.1,XP_004302847.2,XP_011463032.1,XP_011464240.1,XP_004307859.1,FANhyb_rscf00000450.1.g00002.1,FANhyb_icon00000317_a.1.g00001.1,XP_004294884.1,FANhyb_icon00000705_a.1.g00001.1,FANhyb_rscf00000658.1.g00007.1,XP_011467028.1,XP_004300997.…	0.178526	0.501367	0.112903
GO:0009059	macromolecule biosynthetic process	P	50	510	626	7271	0.0798722	0.0701417	over	FANhyb_icon00026897_a.1.g00001.1,FANhyb_rscf00003111.1.g00001.1,FANhyb_icon00042639_a.1.g00001.1,FANhyb_rscf00000482.1.g00001.1,XP_004303908.1,FANhyb_rscf00000135.1.g00004.1,XP_004297255.1,FANhyb_rscf00000295.1.g00005.1,FANhyb_rscf00000686.1.g00005.1,XP_004302471.1,FANhyb_rscf00000110.1.g00009.1,FANhyb_rscf00002242.1.g00001.1,FANhyb_rscf00000302.1.g00007.1,XP_004293268.1,XP_011469921.1,FANhyb_rsc…	FANhyb_rscf00000038.1.g00019.1,FANhyb_rscf00000066.1.g00009.1,FANhyb_rscf00000291.1.g00002.1,FANhyb_rscf00000424.1.g00004.1,XP_004288327.1,XP_004289559.1,XP_004289753.1,XP_004298747.1,XP_004299199.1,XP_004300869.1,XP_011460181.1,XP_011460545.1,FANhyb_icon00026897_a.1.g00001.1,FANhyb_rscf00001056.1.g00002.1,XP_004289901.1,XP_004310044.1,FANhyb_rscf00003111.1.g00001.1,XP_004295094.1,FANhyb_rscf0000…	0.179088	0.50184	0.0980392
GO:0016614	oxidoreductase activity, acting on CH-OH group of donors	F	8	64	626	7271	0.0127796	0.00880209	over	XP_004287395.1,XP_004308124.1,FANhyb_rscf00000135.1.g00004.1,XP_004297255.1,FANhyb_rscf00000268.1.g00005.1,FANhyb_rscf00000177.1.g00009.1,XP_004287468.2,XP_004289711.1	XP_011465016.1,FANhyb_icon00000953_a.1.g00001.1,XP_004287395.1,XP_004296857.1,XP_004289754.1,FANhyb_rscf00000126.1.g00017.1,XP_004303609.1,FANhyb_rscf00000032.1.g00022.1,XP_004308124.1,FANhyb_rscf00000013.1.g00018.1,FANhyb_rscf00000135.1.g00004.1,XP_004297255.1,XP_004299318.1,FANhyb_rscf00001079.1.g00003.1,FANhyb_rscf00000054.1.g00011.1,FANhyb_rscf00000605.1.g00001.1,FANhyb_rscf00000268.1.g00005.…	0.182353	0.509869	0.125
GO:0006950	response to stress	P	18	167	626	7271	0.028754	0.022968	over	FANhyb_rscf00006325.1.g00001.1,XP_004290369.1,FANhyb_rscf00000085.1.g00003.1,XP_004289981.1,XP_011460622.1,FANhyb_rscf00001189.1.g00003.1,FANhyb_rscf00000063.1.g00025.1,XP_004304201.1,FANhyb_icon00003685_a.1.g00001.1,FANhyb_rscf00000624.1.g00008.1,XP_004287247.1,XP_004290504.1,XP_004299230.1,XP_011460327.1,FANhyb_rscf00001975.1.g00001.1,XP_004289667.1,XP_004302689.1,XP_011457401.1	FANhyb_rscf00002323.1.g00001.1,FANhyb_rscf00002966.1.g00002.1,XP_004300331.2,XP_004304604.1,XP_004302089.1,FANhyb_rscf00000127.1.g00007.1,XP_011458905.1,FANhyb_rscf00000025.1.g00024.1,FANhyb_rscf00002511.1.g00001.1,NP_001269275.1,XP_004291923.1,XP_004296884.1,XP_004296893.1,XP_004296894.1,XP_004297331.1,XP_011461766.1,XP_011464501.1,XP_011469354.1,FANhyb_icon00010024_a.1.g00001.1,FANhyb_rscf00006…	0.189096	0.527566	0.107784
[truncated: 818 more rows]
