# Supplementary material for: Phenotypic analysis combined with tandem mass tags (TMT) labeling reveal the heterogeneity of strawberry stolon buds
Source: BMC Plant Biol. 2019 Nov 19;19:505. doi: 10.1186/s12870-019-2096-0 (PMC6862844; doi:10.1186/s12870-019-2096-0)
Supplement: Supplementary file 21 — Additional file 21: Table S12. KEGG analysis of ASB (N) vs DSB (M). [file 12870_2019_2096_MOESM21_ESM.xlsx]

## Sheet: query2map
Protein_ID	KEGG_id/KO	Name	Definition	Map_ID	Map_Name	URL
XP_004295018.1
XP_004304418.1
FANhyb_rscf00000173.1.g00014.1	K11253	H3	histone H3	ko05034	Alcoholism	http://www.kegg.jp/kegg-bin/show_pathway?ko05034+K11253
FANhyb_rscf00000173.1.g00014.1	K11253	H3	histone H3	ko05202	Transcriptional misregulation in cancers	http://www.kegg.jp/kegg-bin/show_pathway?ko05202+K11253
FANhyb_rscf00000173.1.g00014.1	K11253	H3	histone H3	ko05322	Systemic lupus erythematosus	http://www.kegg.jp/kegg-bin/show_pathway?ko05322+K11253
FANhyb_rscf00000386.1.g00003.1
XP_011462288.1
XP_004299681.1
FANhyb_rscf00004026.1.g00001.1	K18801
FANhyb_icon00011962_a.1.g00001.1
XP_011458504.1
FANhyb_rscf00000027.1.g00021.1
FANhyb_rscf00000295.1.g00005.1	K11251	H2A	histone H2A	ko04217	Necroptosis	http://www.kegg.jp/kegg-bin/show_pathway?ko04217+K11251
FANhyb_rscf00000295.1.g00005.1	K11251	H2A	histone H2A	ko05034	Alcoholism	http://www.kegg.jp/kegg-bin/show_pathway?ko05034+K11251
FANhyb_rscf00000295.1.g00005.1	K11251	H2A	histone H2A	ko05322	Systemic lupus erythematosus	http://www.kegg.jp/kegg-bin/show_pathway?ko05322+K11251
XP_004294339.1	K20867
FANhyb_rscf00000002.1.g00014.1	K11296
XP_004307653.1
XP_004308064.1	K19747
XP_011465782.1	K21568
FANhyb_icon00004976_a.1.g00001.1
FANhyb_rscf00000052.1.g00016.1
XP_011457444.1
XP_004307184.1	K05909
XP_004289981.1	K10999
XP_011459096.1
XP_004303397.2	K00422	E1.10.3.1	polyphenol oxidase [EC:1.10.3.1]	ko00350	Tyrosine metabolism	http://www.kegg.jp/kegg-bin/show_pathway?ko00350+K00422
XP_004303397.2	K00422	E1.10.3.1	polyphenol oxidase [EC:1.10.3.1]	ko00950	Isoquinoline alkaloid biosynthesis	http://www.kegg.jp/kegg-bin/show_pathway?ko00950+K00422
XP_004290829.1	K05759	PFN	profilin	ko04015	Rap1 signaling pathway	http://www.kegg.jp/kegg-bin/show_pathway?ko04015+K05759
XP_004290829.1	K05759	PFN	profilin	ko05132	Salmonella infection	http://www.kegg.jp/kegg-bin/show_pathway?ko05132+K05759
XP_004290829.1	K05759	PFN	profilin	ko04013	MAPK signaling pathway - fly	http://www.kegg.jp/kegg-bin/show_pathway?ko04013+K05759
XP_004290829.1	K05759	PFN	profilin	ko05131	Shigellosis	http://www.kegg.jp/kegg-bin/show_pathway?ko05131+K05759
XP_004290829.1	K05759	PFN	profilin	ko04810	Regulation of actin cytoskeleton	http://www.kegg.jp/kegg-bin/show_pathway?ko04810+K05759
XP_004306064.1
XP_004287727.1	K11296
XP_004307632.1
FANhyb_rscf00000158.1.g00011.1
XP_004287213.1	K11253	H3	histone H3	ko05034	Alcoholism	http://www.kegg.jp/kegg-bin/show_pathway?ko05034+K11253
XP_004287213.1	K11253	H3	histone H3	ko05202	Transcriptional misregulation in cancers	http://www.kegg.jp/kegg-bin/show_pathway?ko05202+K11253
XP_004287213.1	K11253	H3	histone H3	ko05322	Systemic lupus erythematosus	http://www.kegg.jp/kegg-bin/show_pathway?ko05322+K11253
FANhyb_rscf00000734.1.g00003.1
XP_004300537.1
XP_011466204.1
XP_004290595.1	K00588	E2.1.1.104	caffeoyl-CoA O-methyltransferase [EC:2.1.1.104]	ko00945	Stilbenoid, diarylheptanoid and gingerol biosynthesis	http://www.kegg.jp/kegg-bin/show_pathway?ko00945+K00588
XP_004290595.1	K00588	E2.1.1.104	caffeoyl-CoA O-methyltransferase [EC:2.1.1.104]	ko00360	Phenylalanine metabolism	http://www.kegg.jp/kegg-bin/show_pathway?ko00360+K00588
XP_004290595.1	K00588	E2.1.1.104	caffeoyl-CoA O-methyltransferase [EC:2.1.1.104]	ko00940	Phenylpropanoid biosynthesis	http://www.kegg.jp/kegg-bin/show_pathway?ko00940+K00588
XP_004290595.1	K00588	E2.1.1.104	caffeoyl-CoA O-methyltransferase [EC:2.1.1.104]	ko00941	Flavonoid biosynthesis	http://www.kegg.jp/kegg-bin/show_pathway?ko00941+K00588
FANhyb_rscf00000609.1.g00005.1	K15403	ACE, HTH	fatty acid omega-hydroxy dehydrogenase [EC:1.1.-.-]	ko00073	Cutin, suberine and wax biosynthesis	http://www.kegg.jp/kegg-bin/show_pathway?ko00073+K15403
FANhyb_rscf00000686.1.g00005.1	K11251	H2A	histone H2A	ko04217	Necroptosis	http://www.kegg.jp/kegg-bin/show_pathway?ko04217+K11251
FANhyb_rscf00000686.1.g00005.1	K11251	H2A	histone H2A	ko05034	Alcoholism	http://www.kegg.jp/kegg-bin/show_pathway?ko05034+K11251
FANhyb_rscf00000686.1.g00005.1	K11251	H2A	histone H2A	ko05322	Systemic lupus erythematosus	http://www.kegg.jp/kegg-bin/show_pathway?ko05322+K11251
XP_004302286.1
FANhyb_rscf00000251.1.g00007.1	K15397	KCS	3-ketoacyl-CoA synthase [EC:2.3.1.199]	ko00062	Fatty acid elongation	http://www.kegg.jp/kegg-bin/show_pathway?ko00062+K15397
FANhyb_rscf00004949.1.g00001.1
XP_011462524.1
XP_004302745.1
XP_004302841.1
XP_004291396.1
XP_011460622.1	K10999
XP_004302317.1
XP_004290837.1	K05278	FLS	flavonol synthase [EC:1.14.11.23]	ko00941	Flavonoid biosynthesis	http://www.kegg.jp/kegg-bin/show_pathway?ko00941+K05278
FANhyb_icon00020541_a.1.g00001.1
FANhyb_rscf00000372.1.g00009.1	K01166
XP_004289548.1	K01897	ACSL, fadD	long-chain acyl-CoA synthetase [EC:6.2.1.3]	ko00071	Fatty acid degradation	http://www.kegg.jp/kegg-bin/show_pathway?ko00071+K01897
XP_004289548.1	K01897	ACSL, fadD	long-chain acyl-CoA synthetase [EC:6.2.1.3]	ko02024	Quorum sensing	http://www.kegg.jp/kegg-bin/show_pathway?ko02024+K01897
XP_004289548.1	K01897	ACSL, fadD	long-chain acyl-CoA synthetase [EC:6.2.1.3]	ko04146	Peroxisome	http://www.kegg.jp/kegg-bin/show_pathway?ko04146+K01897
XP_004289548.1	K01897	ACSL, fadD	long-chain acyl-CoA synthetase [EC:6.2.1.3]	ko00061	Fatty acid biosynthesis	http://www.kegg.jp/kegg-bin/show_pathway?ko00061+K01897
XP_004289548.1	K01897	ACSL, fadD	long-chain acyl-CoA synthetase [EC:6.2.1.3]	ko04714	Thermogenesis	http://www.kegg.jp/kegg-bin/show_pathway?ko04714+K01897
XP_004289548.1	K01897	ACSL, fadD	long-chain acyl-CoA synthetase [EC:6.2.1.3]	ko04920	Adipocytokine signaling pathway	http://www.kegg.jp/kegg-bin/show_pathway?ko04920+K01897
XP_004289548.1	K01897	ACSL, fadD	long-chain acyl-CoA synthetase [EC:6.2.1.3]	ko03320	PPAR signaling pathway	http://www.kegg.jp/kegg-bin/show_pathway?ko03320+K01897
XP_004289548.1	K01897	ACSL, fadD	long-chain acyl-CoA synthetase [EC:6.2.1.3]	ko04216	Ferroptosis	http://www.kegg.jp/kegg-bin/show_pathway?ko04216+K01897
XP_004291864.1
FANhyb_rscf00000294.1.g00011.1	K11254	H4	histone H4	ko05034	Alcoholism	http://www.kegg.jp/kegg-bin/show_pathway?ko05034+K11254
FANhyb_rscf00000294.1.g00011.1	K11254	H4	histone H4	ko05203	Viral carcinogenesis	http://www.kegg.jp/kegg-bin/show_pathway?ko05203+K11254
FANhyb_rscf00000294.1.g00011.1	K11254	H4	histone H4	ko05322	Systemic lupus erythematosus	http://www.kegg.jp/kegg-bin/show_pathway?ko05322+K11254
XP_004303212.1	K01904	4CL	4-coumarate--CoA ligase [EC:6.2.1.12]	ko00130	Ubiquinone and other terpenoid-quinone biosynthesis	http://www.kegg.jp/kegg-bin/show_pathway?ko00130+K01904
XP_004303212.1	K01904	4CL	4-coumarate--CoA ligase [EC:6.2.1.12]	ko00360	Phenylalanine metabolism	http://www.kegg.jp/kegg-bin/show_pathway?ko00360+K01904
XP_004303212.1	K01904	4CL	4-coumarate--CoA ligase [EC:6.2.1.12]	ko00940	Phenylpropanoid biosynthesis	http://www.kegg.jp/kegg-bin/show_pathway?ko00940+K01904
XP_011457729.1
XP_004290279.1	K00847	E2.7.1.4, scrK	fructokinase [EC:2.7.1.4]	ko00500	Starch and sucrose metabolism	http://www.kegg.jp/kegg-bin/show_pathway?ko00500+K00847
XP_004290279.1	K00847	E2.7.1.4, scrK	fructokinase [EC:2.7.1.4]	ko00520	Amino sugar and nucleotide sugar metabolism	http://www.kegg.jp/kegg-bin/show_pathway?ko00520+K00847
XP_004290279.1	K00847	E2.7.1.4, scrK	fructokinase [EC:2.7.1.4]	ko00051	Fructose and mannose metabolism	http://www.kegg.jp/kegg-bin/show_pathway?ko00051+K00847
XP_004299483.1	K09338
XP_004302643.1	K05909
XP_004304201.1
XP_011457737.1
XP_004304228.1	K16297
XP_004290656.1
XP_004287377.1	K11251	H2A	histone H2A	ko04217	Necroptosis	http://www.kegg.jp/kegg-bin/show_pathway?ko04217+K11251
XP_004287377.1	K11251	H2A	histone H2A	ko05034	Alcoholism	http://www.kegg.jp/kegg-bin/show_pathway?ko05034+K11251
XP_004287377.1	K11251	H2A	histone H2A	ko05322	Systemic lupus erythematosus	http://www.kegg.jp/kegg-bin/show_pathway?ko05322+K11251
FANhyb_icon00001776_a.1.g00001.1
XP_011469166.1
FANhyb_rscf00001519.1.g00001.1
XP_004307376.1	K10775	PAL	phenylalanine ammonia-lyase [EC:4.3.1.24]	ko00360	Phenylalanine metabolism	http://www.kegg.jp/kegg-bin/show_pathway?ko00360+K10775
XP_004307376.1	K10775	PAL	phenylalanine ammonia-lyase [EC:4.3.1.24]	ko00940	Phenylpropanoid biosynthesis	http://www.kegg.jp/kegg-bin/show_pathway?ko00940+K10775
XP_004289554.1
XP_004290504.1
FANhyb_rscf00000620.1.g00007.1
XP_011469062.1	K09338
XP_011466231.1	K00789	metK	S-adenosylmethionine synthetase [EC:2.5.1.6]	ko00270	Cysteine and methionine metabolism	http://www.kegg.jp/kegg-bin/show_pathway?ko00270+K00789
XP_004302064.1	K11275
FANhyb_icon00003685_a.1.g00001.1	K18368	CSE	caffeoylshikimate esterase [EC:3.1.1.-]	ko00940	Phenylpropanoid biosynthesis	http://www.kegg.jp/kegg-bin/show_pathway?ko00940+K18368
FANhyb_rscf00000060.1.g00019.1	K10999
FANhyb_rscf00001141.1.g00005.1
XP_004300077.1
FANhyb_icon00005221_a.1.g00001.1
FANhyb_rscf00000395.1.g00012.1
FANhyb_rscf00001177.1.g00001.1
XP_004302115.1
FANhyb_rscf00000195.1.g00003.1
FANhyb_rscf00000383.1.g00011.1	K10638
FANhyb_rscf00000098.1.g00023.1	K13168
XP_011458741.1
XP_011469795.1	K08678	UXS1, uxs	UDP-glucuronate decarboxylase [EC:4.1.1.35]	ko00520	Amino sugar and nucleotide sugar metabolism	http://www.kegg.jp/kegg-bin/show_pathway?ko00520+K08678
XP_004297466.2
FANhyb_rscf00002917.1.g00001.1
XP_004289911.1	K11275
XP_004301686.1
XP_011467012.1	K13065	E2.3.1.133, HCT	shikimate O-hydroxycinnamoyltransferase [EC:2.3.1.133]	ko00940	Phenylpropanoid biosynthesis	http://www.kegg.jp/kegg-bin/show_pathway?ko00940+K13065
XP_011467012.1	K13065	E2.3.1.133, HCT	shikimate O-hydroxycinnamoyltransferase [EC:2.3.1.133]	ko00945	Stilbenoid, diarylheptanoid and gingerol biosynthesis	http://www.kegg.jp/kegg-bin/show_pathway?ko00945+K13065
XP_011467012.1	K13065	E2.3.1.133, HCT	shikimate O-hydroxycinnamoyltransferase [EC:2.3.1.133]	ko00941	Flavonoid biosynthesis	http://www.kegg.jp/kegg-bin/show_pathway?ko00941+K13065
XP_011461273.1	K11252	H2B	histone H2B	ko05034	Alcoholism	http://www.kegg.jp/kegg-bin/show_pathway?ko05034+K11252
XP_011461273.1	K11252	H2B	histone H2B	ko05203	Viral carcinogenesis	http://www.kegg.jp/kegg-bin/show_pathway?ko05203+K11252
XP_011461273.1	K11252	H2B	histone H2B	ko05322	Systemic lupus erythematosus	http://www.kegg.jp/kegg-bin/show_pathway?ko05322+K11252
XP_004308099.1
XP_004293261.1
FANhyb_icon00035366_a.1.g00001.1
FANhyb_rscf00000222.1.g00004.1	K11251	H2A	histone H2A	ko04217	Necroptosis	http://www.kegg.jp/kegg-bin/show_pathway?ko04217+K11251
FANhyb_rscf00000222.1.g00004.1	K11251	H2A	histone H2A	ko05034	Alcoholism	http://www.kegg.jp/kegg-bin/show_pathway?ko05034+K11251
FANhyb_rscf00000222.1.g00004.1	K11251	H2A	histone H2A	ko05322	Systemic lupus erythematosus	http://www.kegg.jp/kegg-bin/show_pathway?ko05322+K11251
XP_004294116.1
FANhyb_rscf00000374.1.g00004.1	K09872
XP_004288005.1	K20871
FANhyb_rscf00000890.1.g00004.1
XP_004290623.1
FANhyb_rscf00004245.1.g00001.1
XP_004309949.1	K01904	4CL	4-coumarate--CoA ligase [EC:6.2.1.12]	ko00130	Ubiquinone and other terpenoid-quinone biosynthesis	http://www.kegg.jp/kegg-bin/show_pathway?ko00130+K01904
XP_004309949.1	K01904	4CL	4-coumarate--CoA ligase [EC:6.2.1.12]	ko00360	Phenylalanine metabolism	http://www.kegg.jp/kegg-bin/show_pathway?ko00360+K01904
XP_004309949.1	K01904	4CL	4-coumarate--CoA ligase [EC:6.2.1.12]	ko00940	Phenylpropanoid biosynthesis	http://www.kegg.jp/kegg-bin/show_pathway?ko00940+K01904
FANhyb_rscf00000863.1.g00003.1
XP_004294725.1	K00487	CYP73A	trans-cinnamate 4-monooxygenase [EC:1.14.13.11]	ko00130	Ubiquinone and other terpenoid-quinone biosynthesis	http://www.kegg.jp/kegg-bin/show_pathway?ko00130+K00487
XP_004294725.1	K00487	CYP73A	trans-cinnamate 4-monooxygenase [EC:1.14.13.11]	ko00945	Stilbenoid, diarylheptanoid and gingerol biosynthesis	http://www.kegg.jp/kegg-bin/show_pathway?ko00945+K00487
XP_004294725.1	K00487	CYP73A	trans-cinnamate 4-monooxygenase [EC:1.14.13.11]	ko00940	Phenylpropanoid biosynthesis	http://www.kegg.jp/kegg-bin/show_pathway?ko00940+K00487
XP_004294725.1	K00487	CYP73A	trans-cinnamate 4-monooxygenase [EC:1.14.13.11]	ko00360	Phenylalanine metabolism	http://www.kegg.jp/kegg-bin/show_pathway?ko00360+K00487
XP_004294725.1	K00487	CYP73A	trans-cinnamate 4-monooxygenase [EC:1.14.13.11]	ko00941	Flavonoid biosynthesis	http://www.kegg.jp/kegg-bin/show_pathway?ko00941+K00487
FANhyb_rscf00001173.1.g00004.1
XP_004294637.1	K05909
FANhyb_rscf00001033.1.g00002.1
XP_004303244.1	K09753	CCR	cinnamoyl-CoA reductase [EC:1.2.1.44]	ko00940	Phenylpropanoid biosynthesis	http://www.kegg.jp/kegg-bin/show_pathway?ko00940+K09753
FANhyb_rscf00000152.1.g00010.1
FANhyb_rscf00002092.1.g00002.1
XP_004294012.1
FANhyb_rscf00004708.1.g00001.1
FANhyb_rscf00001575.1.g00001.1	K15404	K15404, CER1	aldehyde decarbonylase [EC:4.1.99.5]	ko00073	Cutin, suberine and wax biosynthesis	http://www.kegg.jp/kegg-bin/show_pathway?ko00073+K15404
XP_004293657.1
FANhyb_rscf00000294.1.g00009.1
XP_004310145.1	K20870
FANhyb_rscf00000393.1.g00004.1	K03137	TFIIE2, GTF2E2, TFA2	transcription initiation factor TFIIE subunit beta	ko05169	Epstein-Barr virus infection	http://www.kegg.jp/kegg-bin/show_pathway?ko05169+K03137
FANhyb_rscf00000393.1.g00004.1	K03137	TFIIE2, GTF2E2, TFA2	transcription initiation factor TFIIE subunit beta	ko05203	Viral carcinogenesis	http://www.kegg.jp/kegg-bin/show_pathway?ko05203+K03137
FANhyb_rscf00000393.1.g00004.1	K03137	TFIIE2, GTF2E2, TFA2	transcription initiation factor TFIIE subunit beta	ko03022	Basal transcription factors	http://www.kegg.jp/kegg-bin/show_pathway?ko03022+K03137
XP_011470395.1	K09338
XP_004306775.1	K13508	GPAT	glycerol-3-phosphate acyltransferase [EC:2.3.1.15 2.3.1.198]	ko00564	Glycerophospholipid metabolism	http://www.kegg.jp/kegg-bin/show_pathway?ko00564+K13508
XP_004306775.1	K13508	GPAT	glycerol-3-phosphate acyltransferase [EC:2.3.1.15 2.3.1.198]	ko00561	Glycerolipid metabolism	http://www.kegg.jp/kegg-bin/show_pathway?ko00561+K13508
FANhyb_rscf00006857.1.g00001.1	K11251	H2A	histone H2A	ko04217	Necroptosis	http://www.kegg.jp/kegg-bin/show_pathway?ko04217+K11251
FANhyb_rscf00006857.1.g00001.1	K11251	H2A	histone H2A	ko05034	Alcoholism	http://www.kegg.jp/kegg-bin/show_pathway?ko05034+K11251
FANhyb_rscf00006857.1.g00001.1	K11251	H2A	histone H2A	ko05322	Systemic lupus erythematosus	http://www.kegg.jp/kegg-bin/show_pathway?ko05322+K11251
XP_004299779.1
XP_004295861.1	K10400
FANhyb_rscf00002783.1.g00001.1
FANhyb_rscf00000089.1.g00005.1
FANhyb_icon20341135_s.1.g00001.1
XP_004307039.1	K21995
FANhyb_rscf00004120.1.g00003.1
XP_011469757.1	K12900	FUSIP1	FUS-interacting serine-arginine-rich protein 1	ko03040	Spliceosome	http://www.kegg.jp/kegg-bin/show_pathway?ko03040+K12900
FANhyb_rscf00000123.1.g00006.1	K06126	COQ6	ubiquinone biosynthesis monooxygenase Coq6 [EC:1.14.13.-]	ko00130	Ubiquinone and other terpenoid-quinone biosynthesis	http://www.kegg.jp/kegg-bin/show_pathway?ko00130+K06126
FANhyb_rscf00000818.1.g00001.1	K18677	GALAK	galacturonokinase [EC:2.7.1.44]	ko00520	Amino sugar and nucleotide sugar metabolism	http://www.kegg.jp/kegg-bin/show_pathway?ko00520+K18677
XP_004294372.1
FANhyb_rscf00000508.1.g00002.1
XP_011469092.1
XP_004298885.1	K09273
XP_004291884.1	K01520	dut, DUT	dUTP pyrophosphatase [EC:3.6.1.23]	ko00240	Pyrimidine metabolism	http://www.kegg.jp/kegg-bin/show_pathway?ko00240+K01520
XP_004291884.1	K01520	dut, DUT	dUTP pyrophosphatase [EC:3.6.1.23]	ko00983	Drug metabolism - other enzymes	http://www.kegg.jp/kegg-bin/show_pathway?ko00983+K01520
XP_004309669.1
XP_004301784.1	K05658	ABCB1, CD243	ATP-binding cassette, subfamily B (MDR/TAP), member 1 [EC:3.6.3.44]	ko02010	ABC transporters	http://www.kegg.jp/kegg-bin/show_pathway?ko02010+K05658
XP_004301784.1	K05658	ABCB1, CD243	ATP-binding cassette, subfamily B (MDR/TAP), member 1 [EC:3.6.3.44]	ko04976	Bile secretion	http://www.kegg.jp/kegg-bin/show_pathway?ko04976+K05658
XP_004301784.1	K05658	ABCB1, CD243	ATP-binding cassette, subfamily B (MDR/TAP), member 1 [EC:3.6.3.44]	ko05226	Gastric cancer	http://www.kegg.jp/kegg-bin/show_pathway?ko05226+K05658
XP_004301784.1	K05658	ABCB1, CD243	ATP-binding cassette, subfamily B (MDR/TAP), member 1 [EC:3.6.3.44]	ko05206	MicroRNAs in cancer	http://www.kegg.jp/kegg-bin/show_pathway?ko05206+K05658
XP_004307899.1	K13066	E2.1.1.68, COMT	caffeic acid 3-O-methyltransferase [EC:2.1.1.68]	ko00940	Phenylpropanoid biosynthesis	http://www.kegg.jp/kegg-bin/show_pathway?ko00940+K13066
FANhyb_rscf00000272.1.g00005.1
FANhyb_icon00033217_a.1.g00001.1
FANhyb_rscf00000257.1.g00010.1
XP_011458766.1	K10393
XP_004294576.1	K08678	UXS1, uxs	UDP-glucuronate decarboxylase [EC:4.1.1.35]	ko00520	Amino sugar and nucleotide sugar metabolism	http://www.kegg.jp/kegg-bin/show_pathway?ko00520+K08678
XP_004304064.1	K09458	fabF	3-oxoacyl-[acyl-carrier-protein] synthase II [EC:2.3.1.179]	ko00780	Biotin metabolism	http://www.kegg.jp/kegg-bin/show_pathway?ko00780+K09458
XP_004304064.1	K09458	fabF	3-oxoacyl-[acyl-carrier-protein] synthase II [EC:2.3.1.179]	ko00061	Fatty acid biosynthesis	http://www.kegg.jp/kegg-bin/show_pathway?ko00061+K09458
XP_004288978.1
XP_004309540.1
XP_011467606.1
XP_004287841.1	K09755	CYP84A, F5H	ferulate-5-hydroxylase [EC:1.14.-.-]	ko00940	Phenylpropanoid biosynthesis	http://www.kegg.jp/kegg-bin/show_pathway?ko00940+K09755
FANhyb_rscf00000282.1.g00006.1
FANhyb_icon00000223_a.1.g00001.1
FANhyb_icon00013030_a.1.g00001.1
FANhyb_icon00002169_a.1.g00001.1
FANhyb_rscf00000014.1.g00011.1	K01246	tag	DNA-3-methyladenine glycosylase I [EC:3.2.2.20]	ko03410	Base excision repair	http://www.kegg.jp/kegg-bin/show_pathway?ko03410+K01246
XP_004307870.1
XP_004287299.1
FANhyb_rscf00000602.1.g00002.1	K15397	KCS	3-ketoacyl-CoA synthase [EC:2.3.1.199]	ko00062	Fatty acid elongation	http://www.kegg.jp/kegg-bin/show_pathway?ko00062+K15397
XP_004290706.1	K11251	H2A	histone H2A	ko04217	Necroptosis	http://www.kegg.jp/kegg-bin/show_pathway?ko04217+K11251
XP_004290706.1	K11251	H2A	histone H2A	ko05034	Alcoholism	http://www.kegg.jp/kegg-bin/show_pathway?ko05034+K11251
XP_004290706.1	K11251	H2A	histone H2A	ko05322	Systemic lupus erythematosus	http://www.kegg.jp/kegg-bin/show_pathway?ko05322+K11251
FANhyb_rscf00000912.1.g00001.1
FANhyb_rscf00000063.1.g00025.1
FANhyb_rscf00000023.1.g00024.1	K08066	NFYC	nuclear transcription factor Y, gamma	ko04612	Antigen processing and presentation	http://www.kegg.jp/kegg-bin/show_pathway?ko04612+K08066
FANhyb_rscf00000023.1.g00024.1	K08066	NFYC	nuclear transcription factor Y, gamma	ko05152	Tuberculosis	http://www.kegg.jp/kegg-bin/show_pathway?ko05152+K08066
FANhyb_icon00000409_a.1.g00001.1
FANhyb_rscf00000221.1.g00007.1
FANhyb_rscf00007076.1.g00001.1
FANhyb_icon00036728_a.1.g00001.1
FANhyb_rscf00001406.1.g00005.1
FANhyb_rscf00000177.1.g00015.1
FANhyb_icon00011052_a.1.g00001.1
FANhyb_rscf00000999.1.g00003.1
XP_004299187.1	K11000
FANhyb_icon00013524_a.1.g00001.1
XP_004300158.1	K21568
FANhyb_icon00000211_a.1.g00001.1	K09422
XP_004293268.1	K09338
FANhyb_icon00002780_a.1.g00001.1
FANhyb_rscf00001217.1.g00004.1
XP_004297520.1	K17046
FANhyb_rscf00001740.1.g00002.1
XP_011464492.1
XP_004287984.1	K04508	TBL1	transducin (beta)-like 1	ko04310	Wnt signaling pathway	http://www.kegg.jp/kegg-bin/show_pathway?ko04310+K04508
XP_004287984.1	K04508	TBL1	transducin (beta)-like 1	ko04013	MAPK signaling pathway - fly	http://www.kegg.jp/kegg-bin/show_pathway?ko04013+K04508
XP_011458730.1	K12890	SFRS1, ASF, SF2	splicing factor, arginine/serine-rich 1	ko05168	Herpes simplex infection	http://www.kegg.jp/kegg-bin/show_pathway?ko05168+K12890
XP_011458730.1	K12890	SFRS1, ASF, SF2	splicing factor, arginine/serine-rich 1	ko03040	Spliceosome	http://www.kegg.jp/kegg-bin/show_pathway?ko03040+K12890
XP_011458730.1	K12890	SFRS1, ASF, SF2	splicing factor, arginine/serine-rich 1	ko04657	IL-17 signaling pathway	http://www.kegg.jp/kegg-bin/show_pathway?ko04657+K12890
XP_004289664.2
FANhyb_rscf00000191.1.g00002.1
XP_004299417.1	K10624
XP_004306930.1	K02953	RP-S13e, RPS13	small subunit ribosomal protein S13e	ko03010	Ribosome	http://www.kegg.jp/kegg-bin/show_pathway?ko03010+K02953
FANhyb_rscf00000582.1.g00003.1
XP_004294198.1	K14325	RNPS1	RNA-binding protein with serine-rich domain 1	ko03013	RNA transport	http://www.kegg.jp/kegg-bin/show_pathway?ko03013+K14325
XP_004294198.1	K14325	RNPS1	RNA-binding protein with serine-rich domain 1	ko03015	mRNA surveillance pathway	http://www.kegg.jp/kegg-bin/show_pathway?ko03015+K14325
XP_011465504.1	K12891	SFRS2	splicing factor, arginine/serine-rich 2	ko05168	Herpes simplex infection	http://www.kegg.jp/kegg-bin/show_pathway?ko05168+K12891
XP_011465504.1	K12891	SFRS2	splicing factor, arginine/serine-rich 2	ko03040	Spliceosome	http://www.kegg.jp/kegg-bin/show_pathway?ko03040+K12891
FANhyb_rscf00000302.1.g00007.1
XP_004289495.1
FANhyb_rscf00000304.1.g00004.1	K03164	TOP2	DNA topoisomerase II [EC:5.99.1.3]	ko01524	Platinum drug resistance	http://www.kegg.jp/kegg-bin/show_pathway?ko01524+K03164
XP_004290136.1
XP_004299648.1	K21374
FANhyb_icon00013737_a.1.g00001.1
FANhyb_rscf00001371.1.g00002.1	K00083	E1.1.1.195	cinnamyl-alcohol dehydrogenase [EC:1.1.1.195]	ko00940	Phenylpropanoid biosynthesis	http://www.kegg.jp/kegg-bin/show_pathway?ko00940+K00083
FANhyb_rscf00000166.1.g00009.1	K09142
FANhyb_rscf00000144.1.g00016.1
XP_011458986.1	K00416	QCR6, UQCRH	ubiquinol-cytochrome c reductase subunit 6	ko04714	Thermogenesis	http://www.kegg.jp/kegg-bin/show_pathway?ko04714+K00416
XP_011458986.1	K00416	QCR6, UQCRH	ubiquinol-cytochrome c reductase subunit 6	ko05016	Huntington's disease	http://www.kegg.jp/kegg-bin/show_pathway?ko05016+K00416
XP_011458986.1	K00416	QCR6, UQCRH	ubiquinol-cytochrome c reductase subunit 6	ko04260	Cardiac muscle contraction	http://www.kegg.jp/kegg-bin/show_pathway?ko04260+K00416
XP_011458986.1	K00416	QCR6, UQCRH	ubiquinol-cytochrome c reductase subunit 6	ko05010	Alzheimer's disease	http://www.kegg.jp/kegg-bin/show_pathway?ko05010+K00416
XP_011458986.1	K00416	QCR6, UQCRH	ubiquinol-cytochrome c reductase subunit 6	ko00190	Oxidative phosphorylation	http://www.kegg.jp/kegg-bin/show_pathway?ko00190+K00416
XP_011458986.1	K00416	QCR6, UQCRH	ubiquinol-cytochrome c reductase subunit 6	ko05012	Parkinson's disease	http://www.kegg.jp/kegg-bin/show_pathway?ko05012+K00416
XP_011458986.1	K00416	QCR6, UQCRH	ubiquinol-cytochrome c reductase subunit 6	ko04932	Non-alcoholic fatty liver disease (NAFLD)	http://www.kegg.jp/kegg-bin/show_pathway?ko04932+K00416
XP_004291501.1
FANhyb_rscf00002799.1.g00001.1
FANhyb_rscf00000135.1.g00004.1	K00012	UGDH, ugd	UDPglucose 6-dehydrogenase [EC:1.1.1.22]	ko00053	Ascorbate and aldarate metabolism	http://www.kegg.jp/kegg-bin/show_pathway?ko00053+K00012
FANhyb_rscf00000135.1.g00004.1	K00012	UGDH, ugd	UDPglucose 6-dehydrogenase [EC:1.1.1.22]	ko00040	Pentose and glucuronate interconversions	http://www.kegg.jp/kegg-bin/show_pathway?ko00040+K00012
FANhyb_rscf00000135.1.g00004.1	K00012	UGDH, ugd	UDPglucose 6-dehydrogenase [EC:1.1.1.22]	ko00520	Amino sugar and nucleotide sugar metabolism	http://www.kegg.jp/kegg-bin/show_pathway?ko00520+K00012
XP_004288323.1	K00083	E1.1.1.195	cinnamyl-alcohol dehydrogenase [EC:1.1.1.195]	ko00940	Phenylpropanoid biosynthesis	http://www.kegg.jp/kegg-bin/show_pathway?ko00940+K00083
XP_004288717.1	K00558	DNMT1, dcm	DNA (cytosine-5)-methyltransferase 1 [EC:2.1.1.37]	ko05206	MicroRNAs in cancer	http://www.kegg.jp/kegg-bin/show_pathway?ko05206+K00558
XP_004288717.1	K00558	DNMT1, dcm	DNA (cytosine-5)-methyltransferase 1 [EC:2.1.1.37]	ko00270	Cysteine and methionine metabolism	http://www.kegg.jp/kegg-bin/show_pathway?ko00270+K00558
XP_004302635.1	K10802	HMGB1	high mobility group protein B1	ko04140	Autophagy - animal	http://www.kegg.jp/kegg-bin/show_pathway?ko04140+K10802
XP_004302635.1	K10802	HMGB1	high mobility group protein B1	ko03410	Base excision repair	http://www.kegg.jp/kegg-bin/show_pathway?ko03410+K10802
XP_004302635.1	K10802	HMGB1	high mobility group protein B1	ko04217	Necroptosis	http://www.kegg.jp/kegg-bin/show_pathway?ko04217+K10802
FANhyb_rscf00000571.1.g00001.1
XP_011458676.1	K12868	SYF2	pre-mRNA-splicing factor SYF2	ko03040	Spliceosome	http://www.kegg.jp/kegg-bin/show_pathway?ko03040+K12868
XP_004296687.1	K16253
FANhyb_rscf00003001.1.g00001.1
XP_004288549.1
FANhyb_rscf00000113.1.g00015.1
FANhyb_rscf00005241.1.g00001.1
XP_011458824.1
FANhyb_rscf00000165.1.g00011.1
XP_004291214.1	K02922	RP-L37e, RPL37	large subunit ribosomal protein L37e	ko03010	Ribosome	http://www.kegg.jp/kegg-bin/show_pathway?ko03010+K02922
FANhyb_icon00003886_a.1.g00001.1
FANhyb_rscf00002342.1.g00003.1	K14508	NPR1	regulatory protein NPR1	ko04075	Plant hormone signal transduction	http://www.kegg.jp/kegg-bin/show_pathway?ko04075+K14508
FANhyb_icon00042639_a.1.g00001.1
XP_011466270.1	K12890	SFRS1, ASF, SF2	splicing factor, arginine/serine-rich 1	ko05168	Herpes simplex infection	http://www.kegg.jp/kegg-bin/show_pathway?ko05168+K12890
XP_011466270.1	K12890	SFRS1, ASF, SF2	splicing factor, arginine/serine-rich 1	ko03040	Spliceosome	http://www.kegg.jp/kegg-bin/show_pathway?ko03040+K12890
XP_011466270.1	K12890	SFRS1, ASF, SF2	splicing factor, arginine/serine-rich 1	ko04657	IL-17 signaling pathway	http://www.kegg.jp/kegg-bin/show_pathway?ko04657+K12890
FANhyb_rscf00000030.1.g00020.1
FANhyb_rscf00000008.1.g00024.1	K15263
XP_004287995.1	K10436
XP_011468058.1
XP_004303828.1	K02937	RP-L7e, RPL7	large subunit ribosomal protein L7e	ko03010	Ribosome	http://www.kegg.jp/kegg-bin/show_pathway?ko03010+K02937
XP_004290180.1
XP_004289613.1
XP_004291620.1	K13356	FAR	alcohol-forming fatty acyl-CoA reductase [EC:1.2.1.84]	ko04212	Longevity regulating pathway - worm	http://www.kegg.jp/kegg-bin/show_pathway?ko04212+K13356
XP_004291620.1	K13356	FAR	alcohol-forming fatty acyl-CoA reductase [EC:1.2.1.84]	ko00073	Cutin, suberine and wax biosynthesis	http://www.kegg.jp/kegg-bin/show_pathway?ko00073+K13356
XP_004291620.1	K13356	FAR	alcohol-forming fatty acyl-CoA reductase [EC:1.2.1.84]	ko04146	Peroxisome	http://www.kegg.jp/kegg-bin/show_pathway?ko04146+K13356
XP_004302647.1
FANhyb_rscf00000250.1.g00008.1
XP_004291180.1
XP_004298777.1	K02896	RP-L24e, RPL24	large subunit ribosomal protein L24e	ko03010	Ribosome	http://www.kegg.jp/kegg-bin/show_pathway?ko03010+K02896
XP_004302285.1
FANhyb_rscf00003919.1.g00001.1	K12846	SNRNP27	U4/U6.U5 tri-snRNP-associated protein 3	ko03040	Spliceosome	http://www.kegg.jp/kegg-bin/show_pathway?ko03040+K12846
FANhyb_icon00001471_a.1.g00001.1
FANhyb_rscf00000609.1.g00002.1	K10752	RBBP4, HAT2, CAF1, MIS16	histone-binding protein RBBP4	ko04218	Cellular senescence	http://www.kegg.jp/kegg-bin/show_pathway?ko04218+K10752
FANhyb_icon00033651_a.1.g00001.1
FANhyb_rscf00000025.1.g00018.1
XP_004303453.1
XP_004297528.1	K10684	UBLE1A, SAE1	ubiquitin-like 1-activating enzyme E1 A [EC:6.2.1.45]	ko04120	Ubiquitin mediated proteolysis	http://www.kegg.jp/kegg-bin/show_pathway?ko04120+K10684
XP_004308161.1
FANhyb_rscf00000102.1.g00018.1
FANhyb_rscf00000329.1.g00010.1
XP_004307832.1
FANhyb_rscf00000262.1.g00007.1
FANhyb_icon16706223_s.1.g00001.1
XP_004287423.1
FANhyb_rscf00000738.1.g00007.1	K12893	SFRS4_5_6	splicing factor, arginine/serine-rich 4/5/6	ko03040	Spliceosome	http://www.kegg.jp/kegg-bin/show_pathway?ko03040+K12893
FANhyb_rscf00000738.1.g00007.1	K12893	SFRS4_5_6	splicing factor, arginine/serine-rich 4/5/6	ko05168	Herpes simplex infection	http://www.kegg.jp/kegg-bin/show_pathway?ko05168+K12893
XP_004303304.1
XP_004305372.2	K02896	RP-L24e, RPL24	large subunit ribosomal protein L24e	ko03010	Ribosome	http://www.kegg.jp/kegg-bin/show_pathway?ko03010+K02896
XP_004294833.1
XP_004306844.1	K12893	SFRS4_5_6	splicing factor, arginine/serine-rich 4/5/6	ko03040	Spliceosome	http://www.kegg.jp/kegg-bin/show_pathway?ko03040+K12893
XP_004306844.1	K12893	SFRS4_5_6	splicing factor, arginine/serine-rich 4/5/6	ko05168	Herpes simplex infection	http://www.kegg.jp/kegg-bin/show_pathway?ko05168+K12893
FANhyb_icon00021536_a.1.g00001.1
XP_004307740.1	K03145
XP_011461331.1	K13171	SRRM1, SRM160	serine/arginine repetitive matrix protein 1	ko03015	mRNA surveillance pathway	http://www.kegg.jp/kegg-bin/show_pathway?ko03015+K13171
XP_011461331.1	K13171	SRRM1, SRM160	serine/arginine repetitive matrix protein 1	ko03013	RNA transport	http://www.kegg.jp/kegg-bin/show_pathway?ko03013+K13171
XP_011465242.1	K13199
FANhyb_rscf00000268.1.g00005.1	K00036	G6PD, zwf	glucose-6-phosphate 1-dehydrogenase [EC:1.1.1.49 1.1.1.363]	ko00480	Glutathione metabolism	http://www.kegg.jp/kegg-bin/show_pathway?ko00480+K00036
FANhyb_rscf00000268.1.g00005.1	K00036	G6PD, zwf	glucose-6-phosphate 1-dehydrogenase [EC:1.1.1.49 1.1.1.363]	ko05230	Central carbon metabolism in cancer	http://www.kegg.jp/kegg-bin/show_pathway?ko05230+K00036
FANhyb_rscf00000268.1.g00005.1	K00036	G6PD, zwf	glucose-6-phosphate 1-dehydrogenase [EC:1.1.1.49 1.1.1.363]	ko00030	Pentose phosphate pathway	http://www.kegg.jp/kegg-bin/show_pathway?ko00030+K00036
XP_004299471.1	K22066
XP_004300102.1
XP_004290183.1
XP_004302161.1
FANhyb_rscf00000301.1.g00011.1	K00789	metK	S-adenosylmethionine synthetase [EC:2.5.1.6]	ko00270	Cysteine and methionine metabolism	http://www.kegg.jp/kegg-bin/show_pathway?ko00270+K00789
XP_004294999.1	K12900	FUSIP1	FUS-interacting serine-arginine-rich protein 1	ko03040	Spliceosome	http://www.kegg.jp/kegg-bin/show_pathway?ko03040+K12900
FANhyb_rscf00000565.1.g00004.1	K02921	RP-L37Ae, RPL37A	large subunit ribosomal protein L37Ae	ko03010	Ribosome	http://www.kegg.jp/kegg-bin/show_pathway?ko03010+K02921
FANhyb_rscf00003202.1.g00001.1
FANhyb_rscf00000697.1.g00007.1	K02974	RP-S24e, RPS24	small subunit ribosomal protein S24e	ko03010	Ribosome	http://www.kegg.jp/kegg-bin/show_pathway?ko03010+K02974
XP_004294109.1
XP_004299741.1
XP_004302915.1
XP_004287917.1	K20416
XP_004305679.1	K08065	NFYB	nuclear transcription Y subunit beta	ko05166	HTLV-I infection	http://www.kegg.jp/kegg-bin/show_pathway?ko05166+K08065
XP_004305679.1	K08065	NFYB	nuclear transcription Y subunit beta	ko04612	Antigen processing and presentation	http://www.kegg.jp/kegg-bin/show_pathway?ko04612+K08065
XP_004305679.1	K08065	NFYB	nuclear transcription Y subunit beta	ko05152	Tuberculosis	http://www.kegg.jp/kegg-bin/show_pathway?ko05152+K08065
FANhyb_icon00004838_a.1.g00001.1	K06634	CCNH	cyclin H	ko04110	Cell cycle	http://www.kegg.jp/kegg-bin/show_pathway?ko04110+K06634
FANhyb_icon00004838_a.1.g00001.1	K06634	CCNH	cyclin H	ko03420	Nucleotide excision repair	http://www.kegg.jp/kegg-bin/show_pathway?ko03420+K06634
FANhyb_icon00004838_a.1.g00001.1	K06634	CCNH	cyclin H	ko03022	Basal transcription factors	http://www.kegg.jp/kegg-bin/show_pathway?ko03022+K06634
XP_004302371.1	K00472	P4HA	prolyl 4-hydroxylase [EC:1.14.11.2]	ko00330	Arginine and proline metabolism	http://www.kegg.jp/kegg-bin/show_pathway?ko00330+K00472
XP_004308073.1	K02920	RP-L36e, RPL36	large subunit ribosomal protein L36e	ko03010	Ribosome	http://www.kegg.jp/kegg-bin/show_pathway?ko03010+K02920
XP_004296006.1
XP_004294171.1
FANhyb_rscf00000289.1.g00006.1
XP_011460073.1	K03012	RPB4, POLR2D	DNA-directed RNA polymerase II subunit RPB4	ko05016	Huntington's disease	http://www.kegg.jp/kegg-bin/show_pathway?ko05016+K03012
XP_011460073.1	K03012	RPB4, POLR2D	DNA-directed RNA polymerase II subunit RPB4	ko03020	RNA polymerase	http://www.kegg.jp/kegg-bin/show_pathway?ko03020+K03012
XP_011460073.1	K03012	RPB4, POLR2D	DNA-directed RNA polymerase II subunit RPB4	ko00230	Purine metabolism	http://www.kegg.jp/kegg-bin/show_pathway?ko00230+K03012
XP_011460073.1	K03012	RPB4, POLR2D	DNA-directed RNA polymerase II subunit RPB4	ko00240	Pyrimidine metabolism	http://www.kegg.jp/kegg-bin/show_pathway?ko00240+K03012
XP_011460073.1	K03012	RPB4, POLR2D	DNA-directed RNA polymerase II subunit RPB4	ko05169	Epstein-Barr virus infection	http://www.kegg.jp/kegg-bin/show_pathway?ko05169+K03012
XP_011458604.1	K09566
XP_004307391.1
FANhyb_rscf00000002.1.g00055.1	K13106
XP_004307456.1	K02918	RP-L35e, RPL35	large subunit ribosomal protein L35e	ko03010	Ribosome	http://www.kegg.jp/kegg-bin/show_pathway?ko03010+K02918
FANhyb_icon00022454_a.1.g00001.1
XP_004300063.1
XP_011463550.1	K21989
FANhyb_rscf00005319.1.g00001.1	K02929	RP-L44e, RPL44	large subunit ribosomal protein L44e	ko03010	Ribosome	http://www.kegg.jp/kegg-bin/show_pathway?ko03010+K02929
XP_011466285.1	K15601	KDM3	lysine-specific demethylase 3 [EC:1.14.11.-]	ko04714	Thermogenesis	http://www.kegg.jp/kegg-bin/show_pathway?ko04714+K15601
FANhyb_rscf00000907.1.g00005.1	K08066	NFYC	nuclear transcription factor Y, gamma	ko04612	Antigen processing and presentation	http://www.kegg.jp/kegg-bin/show_pathway?ko04612+K08066
FANhyb_rscf00000907.1.g00005.1	K08066	NFYC	nuclear transcription factor Y, gamma	ko05152	Tuberculosis	http://www.kegg.jp/kegg-bin/show_pathway?ko05152+K08066
XP_004310008.1	K10251	HSD17B12, KAR, IFA38	17beta-estradiol 17-dehydrogenase / very-long-chain 3-oxoacyl-CoA reductase [EC:1.1.1.62 1.1.1.330]	ko01040	Biosynthesis of unsaturated fatty acids	http://www.kegg.jp/kegg-bin/show_pathway?ko01040+K10251
XP_004310008.1	K10251	HSD17B12, KAR, IFA38	17beta-estradiol 17-dehydrogenase / very-long-chain 3-oxoacyl-CoA reductase [EC:1.1.1.62 1.1.1.330]	ko00140	Steroid hormone biosynthesis	http://www.kegg.jp/kegg-bin/show_pathway?ko00140+K10251
XP_004310008.1	K10251	HSD17B12, KAR, IFA38	17beta-estradiol 17-dehydrogenase / very-long-chain 3-oxoacyl-CoA reductase [EC:1.1.1.62 1.1.1.330]	ko00062	Fatty acid elongation	http://www.kegg.jp/kegg-bin/show_pathway?ko00062+K10251
FANhyb_rscf00000983.1.g00001.1
FANhyb_rscf00000226.1.g00001.1
FANhyb_icon00007991_a.1.g00001.1
FANhyb_icon00026897_a.1.g00001.1	K10735
FANhyb_icon00000970_a.1.g00001.1
XP_004304467.1	K00789	metK	S-adenosylmethionine synthetase [EC:2.5.1.6]	ko00270	Cysteine and methionine metabolism	http://www.kegg.jp/kegg-bin/show_pathway?ko00270+K00789
FANhyb_rscf00000011.1.g00011.1
FANhyb_rscf00002955.1.g00001.1	K00789	metK	S-adenosylmethionine synthetase [EC:2.5.1.6]	ko00270	Cysteine and methionine metabolism	http://www.kegg.jp/kegg-bin/show_pathway?ko00270+K00789
FANhyb_rscf00000014.1.g00007.1	K17086
XP_004289559.1	K02320	POLA1	DNA polymerase alpha subunit A [EC:2.7.7.7]	ko03030	DNA replication	http://www.kegg.jp/kegg-bin/show_pathway?ko03030+K02320
XP_004289559.1	K02320	POLA1	DNA polymerase alpha subunit A [EC:2.7.7.7]	ko00240	Pyrimidine metabolism	http://www.kegg.jp/kegg-bin/show_pathway?ko00240+K02320
XP_004289559.1	K02320	POLA1	DNA polymerase alpha subunit A [EC:2.7.7.7]	ko00230	Purine metabolism	http://www.kegg.jp/kegg-bin/show_pathway?ko00230+K02320
FANhyb_rscf00000653.1.g00007.1
XP_004302471.1	K11251	H2A	histone H2A	ko04217	Necroptosis	http://www.kegg.jp/kegg-bin/show_pathway?ko04217+K11251
XP_004302471.1	K11251	H2A	histone H2A	ko05034	Alcoholism	http://www.kegg.jp/kegg-bin/show_pathway?ko05034+K11251
XP_004302471.1	K11251	H2A	histone H2A	ko05322	Systemic lupus erythematosus	http://www.kegg.jp/kegg-bin/show_pathway?ko05322+K11251
XP_004299453.1	K12871	CCDC12	coiled-coil domain-containing protein 12	ko03040	Spliceosome	http://www.kegg.jp/kegg-bin/show_pathway?ko03040+K12871
FANhyb_rscf00000257.1.g00003.1	K00549	metE	5-methyltetrahydropteroyltriglutamate--homocysteine methyltransferase [EC:2.1.1.14]	ko00270	Cysteine and methionine metabolism	http://www.kegg.jp/kegg-bin/show_pathway?ko00270+K00549
FANhyb_rscf00000257.1.g00003.1	K00549	metE	5-methyltetrahydropteroyltriglutamate--homocysteine methyltransferase [EC:2.1.1.14]	ko00450	Selenocompound metabolism	http://www.kegg.jp/kegg-bin/show_pathway?ko00450+K00549
XP_004310044.1	K02321	POLA2	DNA polymerase alpha subunit B	ko00240	Pyrimidine metabolism	http://www.kegg.jp/kegg-bin/show_pathway?ko00240+K02321
XP_004310044.1	K02321	POLA2	DNA polymerase alpha subunit B	ko00230	Purine metabolism	http://www.kegg.jp/kegg-bin/show_pathway?ko00230+K02321
XP_004310044.1	K02321	POLA2	DNA polymerase alpha subunit B	ko03030	DNA replication	http://www.kegg.jp/kegg-bin/show_pathway?ko03030+K02321
FANhyb_rscf00000169.1.g00009.1
XP_011457987.1	K10798	PARP	poly [ADP-ribose] polymerase [EC:2.4.2.30]	ko04214	Apoptosis - fly	http://www.kegg.jp/kegg-bin/show_pathway?ko04214+K10798
XP_011457987.1	K10798	PARP	poly [ADP-ribose] polymerase [EC:2.4.2.30]	ko04212	Longevity regulating pathway - worm	http://www.kegg.jp/kegg-bin/show_pathway?ko04212+K10798
XP_011457987.1	K10798	PARP	poly [ADP-ribose] polymerase [EC:2.4.2.30]	ko03410	Base excision repair	http://www.kegg.jp/kegg-bin/show_pathway?ko03410+K10798
XP_011457987.1	K10798	PARP	poly [ADP-ribose] polymerase [EC:2.4.2.30]	ko04217	Necroptosis	http://www.kegg.jp/kegg-bin/show_pathway?ko04217+K10798
XP_011457987.1	K10798	PARP	poly [ADP-ribose] polymerase [EC:2.4.2.30]	ko04210	Apoptosis	http://www.kegg.jp/kegg-bin/show_pathway?ko04210+K10798
FANhyb_rscf00001189.1.g00003.1
XP_011465109.1	K09060
XP_004299600.1	K11262	ACACA	acetyl-CoA carboxylase / biotin carboxylase 1 [EC:6.4.1.2 6.3.4.14 2.1.3.15]	ko04910	Insulin signaling pathway	http://www.kegg.jp/kegg-bin/show_pathway?ko04910+K11262
XP_004299600.1	K11262	ACACA	acetyl-CoA carboxylase / biotin carboxylase 1 [EC:6.4.1.2 6.3.4.14 2.1.3.15]	ko04152	AMPK signaling pathway	http://www.kegg.jp/kegg-bin/show_pathway?ko04152+K11262
XP_004299600.1	K11262	ACACA	acetyl-CoA carboxylase / biotin carboxylase 1 [EC:6.4.1.2 6.3.4.14 2.1.3.15]	ko00061	Fatty acid biosynthesis	http://www.kegg.jp/kegg-bin/show_pathway?ko00061+K11262
XP_004299600.1	K11262	ACACA	acetyl-CoA carboxylase / biotin carboxylase 1 [EC:6.4.1.2 6.3.4.14 2.1.3.15]	ko00640	Propanoate metabolism	http://www.kegg.jp/kegg-bin/show_pathway?ko00640+K11262
XP_004299600.1	K11262	ACACA	acetyl-CoA carboxylase / biotin carboxylase 1 [EC:6.4.1.2 6.3.4.14 2.1.3.15]	ko04922	Glucagon signaling pathway	http://www.kegg.jp/kegg-bin/show_pathway?ko04922+K11262
XP_004299600.1	K11262	ACACA	acetyl-CoA carboxylase / biotin carboxylase 1 [EC:6.4.1.2 6.3.4.14 2.1.3.15]	ko00254	Aflatoxin biosynthesis	http://www.kegg.jp/kegg-bin/show_pathway?ko00254+K11262
XP_004299600.1	K11262	ACACA	acetyl-CoA carboxylase / biotin carboxylase 1 [EC:6.4.1.2 6.3.4.14 2.1.3.15]	ko00620	Pyruvate metabolism	http://www.kegg.jp/kegg-bin/show_pathway?ko00620+K11262
FANhyb_icon00011691_a.1.g00001.1
XP_011469613.1
XP_004294572.1
XP_004297521.1	K11649	SMARCC	SWI/SNF related-matrix-associated actin-dependent regulator of chromatin subfamily C	ko04714	Thermogenesis	http://www.kegg.jp/kegg-bin/show_pathway?ko04714+K11649
XP_004297521.1	K11649	SMARCC	SWI/SNF related-matrix-associated actin-dependent regulator of chromatin subfamily C	ko05225	Hepatocellular carcinoma	http://www.kegg.jp/kegg-bin/show_pathway?ko05225+K11649
FANhyb_rscf00000060.1.g00006.1
XP_004289874.1	K10752	RBBP4, HAT2, CAF1, MIS16	histone-binding protein RBBP4	ko04218	Cellular senescence	http://www.kegg.jp/kegg-bin/show_pathway?ko04218+K10752
XP_004289695.1	K03008	RPB11, POLR2J	DNA-directed RNA polymerase II subunit RPB11	ko03020	RNA polymerase	http://www.kegg.jp/kegg-bin/show_pathway?ko03020+K03008
XP_004289695.1	K03008	RPB11, POLR2J	DNA-directed RNA polymerase II subunit RPB11	ko00230	Purine metabolism	http://www.kegg.jp/kegg-bin/show_pathway?ko00230+K03008
XP_004289695.1	K03008	RPB11, POLR2J	DNA-directed RNA polymerase II subunit RPB11	ko05169	Epstein-Barr virus infection	http://www.kegg.jp/kegg-bin/show_pathway?ko05169+K03008
XP_004289695.1	K03008	RPB11, POLR2J	DNA-directed RNA polymerase II subunit RPB11	ko00240	Pyrimidine metabolism	http://www.kegg.jp/kegg-bin/show_pathway?ko00240+K03008
XP_004289695.1	K03008	RPB11, POLR2J	DNA-directed RNA polymerase II subunit RPB11	ko05016	Huntington's disease	http://www.kegg.jp/kegg-bin/show_pathway?ko05016+K03008
XP_004303601.1	K03013	RPB5, POLR2E	DNA-directed RNA polymerases I, II, and III subunit RPABC1	ko05016	Huntington's disease	http://www.kegg.jp/kegg-bin/show_pathway?ko05016+K03013
XP_004303601.1	K03013	RPB5, POLR2E	DNA-directed RNA polymerases I, II, and III subunit RPABC1	ko00230	Purine metabolism	http://www.kegg.jp/kegg-bin/show_pathway?ko00230+K03013
XP_004303601.1	K03013	RPB5, POLR2E	DNA-directed RNA polymerases I, II, and III subunit RPABC1	ko03020	RNA polymerase	http://www.kegg.jp/kegg-bin/show_pathway?ko03020+K03013
XP_004303601.1	K03013	RPB5, POLR2E	DNA-directed RNA polymerases I, II, and III subunit RPABC1	ko05169	Epstein-Barr virus infection	http://www.kegg.jp/kegg-bin/show_pathway?ko05169+K03013
XP_004303601.1	K03013	RPB5, POLR2E	DNA-directed RNA polymerases I, II, and III subunit RPABC1	ko04623	Cytosolic DNA-sensing pathway	http://www.kegg.jp/kegg-bin/show_pathway?ko04623+K03013
XP_004303601.1	K03013	RPB5, POLR2E	DNA-directed RNA polymerases I, II, and III subunit RPABC1	ko00240	Pyrimidine metabolism	http://www.kegg.jp/kegg-bin/show_pathway?ko00240+K03013
XP_004294333.1	K10405
XP_004304088.1	K12160	SUMO, SMT3	small ubiquitin-related modifier	ko05418	Fluid shear stress and atherosclerosis	http://www.kegg.jp/kegg-bin/show_pathway?ko05418+K12160
XP_004304088.1	K12160	SUMO, SMT3	small ubiquitin-related modifier	ko03013	RNA transport	http://www.kegg.jp/kegg-bin/show_pathway?ko03013+K12160
XP_011459996.1
FANhyb_rscf00002957.1.g00001.1	K12811	DDX46, PRP5	ATP-dependent RNA helicase DDX46/PRP5 [EC:3.6.4.13]	ko03040	Spliceosome	http://www.kegg.jp/kegg-bin/show_pathway?ko03040+K12811
FANhyb_rscf00004763.1.g00001.1	K13094
XP_004305769.1
FANhyb_rscf00001426.1.g00001.1
FANhyb_icon00010969_a.1.g00001.1
XP_004288144.1
XP_004295087.1
XP_004291551.2
XP_004300038.1	K09528
XP_004296940.1	K02685	PRI2	DNA primase large subunit [EC:2.7.7.-]	ko00240	Pyrimidine metabolism	http://www.kegg.jp/kegg-bin/show_pathway?ko00240+K02685
XP_004296940.1	K02685	PRI2	DNA primase large subunit [EC:2.7.7.-]	ko00230	Purine metabolism	http://www.kegg.jp/kegg-bin/show_pathway?ko00230+K02685
XP_004296940.1	K02685	PRI2	DNA primase large subunit [EC:2.7.7.-]	ko03030	DNA replication	http://www.kegg.jp/kegg-bin/show_pathway?ko03030+K02685
FANhyb_rscf00000225.1.g00002.1
XP_011460802.1	K03504	POLD3	DNA polymerase delta subunit 3	ko05166	HTLV-I infection	http://www.kegg.jp/kegg-bin/show_pathway?ko05166+K03504
XP_011460802.1	K03504	POLD3	DNA polymerase delta subunit 3	ko03410	Base excision repair	http://www.kegg.jp/kegg-bin/show_pathway?ko03410+K03504
XP_011460802.1	K03504	POLD3	DNA polymerase delta subunit 3	ko00240	Pyrimidine metabolism	http://www.kegg.jp/kegg-bin/show_pathway?ko00240+K03504
XP_011460802.1	K03504	POLD3	DNA polymerase delta subunit 3	ko03440	Homologous recombination	http://www.kegg.jp/kegg-bin/show_pathway?ko03440+K03504
XP_011460802.1	K03504	POLD3	DNA polymerase delta subunit 3	ko03430	Mismatch repair	http://www.kegg.jp/kegg-bin/show_pathway?ko03430+K03504
XP_011460802.1	K03504	POLD3	DNA polymerase delta subunit 3	ko03420	Nucleotide excision repair	http://www.kegg.jp/kegg-bin/show_pathway?ko03420+K03504
XP_011460802.1	K03504	POLD3	DNA polymerase delta subunit 3	ko00230	Purine metabolism	http://www.kegg.jp/kegg-bin/show_pathway?ko00230+K03504
XP_011460802.1	K03504	POLD3	DNA polymerase delta subunit 3	ko03030	DNA replication	http://www.kegg.jp/kegg-bin/show_pathway?ko03030+K03504
FANhyb_rscf00000421.1.g00006.1
XP_004306069.1
XP_011469921.1
FANhyb_rscf00001557.1.g00002.1	K12881	THOC4, ALY	THO complex subunit 4	ko05168	Herpes simplex infection	http://www.kegg.jp/kegg-bin/show_pathway?ko05168+K12881
FANhyb_rscf00001557.1.g00002.1	K12881	THOC4, ALY	THO complex subunit 4	ko03015	mRNA surveillance pathway	http://www.kegg.jp/kegg-bin/show_pathway?ko03015+K12881
FANhyb_rscf00001557.1.g00002.1	K12881	THOC4, ALY	THO complex subunit 4	ko03013	RNA transport	http://www.kegg.jp/kegg-bin/show_pathway?ko03013+K12881
FANhyb_rscf00001557.1.g00002.1	K12881	THOC4, ALY	THO complex subunit 4	ko03040	Spliceosome	http://www.kegg.jp/kegg-bin/show_pathway?ko03040+K12881
XP_004292586.2
XP_004295361.1
FANhyb_icon00029736_a.1.g00001.1
FANhyb_rscf00000347.1.g00008.1
XP_004291754.1	K12882	NCBP1, CBP80	nuclear cap-binding protein subunit 1	ko03040	Spliceosome	http://www.kegg.jp/kegg-bin/show_pathway?ko03040+K12882
XP_004291754.1	K12882	NCBP1, CBP80	nuclear cap-binding protein subunit 1	ko03013	RNA transport	http://www.kegg.jp/kegg-bin/show_pathway?ko03013+K12882
XP_004291754.1	K12882	NCBP1, CBP80	nuclear cap-binding protein subunit 1	ko03015	mRNA surveillance pathway	http://www.kegg.jp/kegg-bin/show_pathway?ko03015+K12882
XP_011469265.1
XP_004295773.1	K04646	CLTC	clathrin heavy chain	ko04142	Lysosome	http://www.kegg.jp/kegg-bin/show_pathway?ko04142+K04646
XP_004295773.1	K04646	CLTC	clathrin heavy chain	ko04721	Synaptic vesicle cycle	http://www.kegg.jp/kegg-bin/show_pathway?ko04721+K04646
XP_004295773.1	K04646	CLTC	clathrin heavy chain	ko05016	Huntington's disease	http://www.kegg.jp/kegg-bin/show_pathway?ko05016+K04646
XP_004295773.1	K04646	CLTC	clathrin heavy chain	ko04961	Endocrine and other factor-regulated calcium reabsorption	http://www.kegg.jp/kegg-bin/show_pathway?ko04961+K04646
XP_004295773.1	K04646	CLTC	clathrin heavy chain	ko05100	Bacterial invasion of epithelial cells	http://www.kegg.jp/kegg-bin/show_pathway?ko05100+K04646
XP_004295773.1	K04646	CLTC	clathrin heavy chain	ko04144	Endocytosis	http://www.kegg.jp/kegg-bin/show_pathway?ko04144+K04646
FANhyb_rscf00000680.1.g00001.1	K15285
XP_004289948.1	K06636	SMC1	structural maintenance of chromosome 1	ko04110	Cell cycle	http://www.kegg.jp/kegg-bin/show_pathway?ko04110+K06636
XP_004289948.1	K06636	SMC1	structural maintenance of chromosome 1	ko04113	Meiosis - yeast	http://www.kegg.jp/kegg-bin/show_pathway?ko04113+K06636
XP_004289948.1	K06636	SMC1	structural maintenance of chromosome 1	ko04111	Cell cycle - yeast	http://www.kegg.jp/kegg-bin/show_pathway?ko04111+K06636
XP_004289948.1	K06636	SMC1	structural maintenance of chromosome 1	ko04114	Oocyte meiosis	http://www.kegg.jp/kegg-bin/show_pathway?ko04114+K06636
XP_004293361.1	K15223
XP_004307292.1
XP_011461270.1
FANhyb_icon00003782_a.1.g00001.1
XP_004306175.2
XP_011471014.1
FANhyb_rscf00000557.1.g00003.1
XP_004307343.1	K12885	RBMX, HNRNPG	heterogeneous nuclear ribonucleoprotein G	ko03040	Spliceosome	http://www.kegg.jp/kegg-bin/show_pathway?ko03040+K12885
FANhyb_rscf00000514.1.g00003.1
FANhyb_icon00023980_a.1.g00001.1
XP_004297255.1	K00012	UGDH, ugd	UDPglucose 6-dehydrogenase [EC:1.1.1.22]	ko00053	Ascorbate and aldarate metabolism	http://www.kegg.jp/kegg-bin/show_pathway?ko00053+K00012
XP_004297255.1	K00012	UGDH, ugd	UDPglucose 6-dehydrogenase [EC:1.1.1.22]	ko00040	Pentose and glucuronate interconversions	http://www.kegg.jp/kegg-bin/show_pathway?ko00040+K00012
XP_004297255.1	K00012	UGDH, ugd	UDPglucose 6-dehydrogenase [EC:1.1.1.22]	ko00520	Amino sugar and nucleotide sugar metabolism	http://www.kegg.jp/kegg-bin/show_pathway?ko00520+K00012
XP_004297005.1	K11648	SMARCB1, SNF5, INI1	SWI/SNF-related matrix-associated actin-dependent regulator of chromatin subfamily B member 1	ko05225	Hepatocellular carcinoma	http://www.kegg.jp/kegg-bin/show_pathway?ko05225+K11648
XP_004297005.1	K11648	SMARCB1, SNF5, INI1	SWI/SNF-related matrix-associated actin-dependent regulator of chromatin subfamily B member 1	ko04714	Thermogenesis	http://www.kegg.jp/kegg-bin/show_pathway?ko04714+K11648
FANhyb_icon00001817_a.1.g00001.1
FANhyb_rscf00000091.1.g00001.1
XP_011457871.1
XP_004301036.1
XP_011466095.1	K06670	SCC1, MCD1, RAD21	cohesin complex subunit SCC1	ko04110	Cell cycle	http://www.kegg.jp/kegg-bin/show_pathway?ko04110+K06670
XP_011466095.1	K06670	SCC1, MCD1, RAD21	cohesin complex subunit SCC1	ko04111	Cell cycle - yeast	http://www.kegg.jp/kegg-bin/show_pathway?ko04111+K06670
FANhyb_rscf00000095.1.g00022.1
XP_004307519.1	K10258	TER, TSC13, CER10	very-long-chain enoyl-CoA reductase [EC:1.3.1.93]	ko00062	Fatty acid elongation	http://www.kegg.jp/kegg-bin/show_pathway?ko00062+K10258
XP_004307519.1	K10258	TER, TSC13, CER10	very-long-chain enoyl-CoA reductase [EC:1.3.1.93]	ko01040	Biosynthesis of unsaturated fatty acids	http://www.kegg.jp/kegg-bin/show_pathway?ko01040+K10258
XP_004299199.1	K02540	MCM2	DNA replication licensing factor MCM2 [EC:3.6.4.12]	ko04110	Cell cycle	http://www.kegg.jp/kegg-bin/show_pathway?ko04110+K02540
XP_004299199.1	K02540	MCM2	DNA replication licensing factor MCM2 [EC:3.6.4.12]	ko04113	Meiosis - yeast	http://www.kegg.jp/kegg-bin/show_pathway?ko04113+K02540
XP_004299199.1	K02540	MCM2	DNA replication licensing factor MCM2 [EC:3.6.4.12]	ko03030	DNA replication	http://www.kegg.jp/kegg-bin/show_pathway?ko03030+K02540
XP_004299199.1	K02540	MCM2	DNA replication licensing factor MCM2 [EC:3.6.4.12]	ko04111	Cell cycle - yeast	http://www.kegg.jp/kegg-bin/show_pathway?ko04111+K02540
FANhyb_icon00028103_a.1.g00001.1
FANhyb_rscf00000089.1.g00016.1	K03439
XP_004307087.1	K14431	TGA	transcription factor TGA	ko04075	Plant hormone signal transduction	http://www.kegg.jp/kegg-bin/show_pathway?ko04075+K14431
XP_011461810.1	K21407
XP_011458038.1
XP_011469364.1	K16251
XP_004287342.1	K14852
XP_004287907.1	K11093	SNRP70	U1 small nuclear ribonucleoprotein 70kDa	ko03040	Spliceosome	http://www.kegg.jp/kegg-bin/show_pathway?ko03040+K11093
FANhyb_rscf00004976.1.g00001.1
XP_004299389.1
FANhyb_rscf00000023.1.g00019.1	K00134	GAPDH, gapA	glyceraldehyde 3-phosphate dehydrogenase [EC:1.2.1.12]	ko00010	Glycolysis / Gluconeogenesis	http://www.kegg.jp/kegg-bin/show_pathway?ko00010+K00134
FANhyb_rscf00000023.1.g00019.1	K00134	GAPDH, gapA	glyceraldehyde 3-phosphate dehydrogenase [EC:1.2.1.12]	ko05010	Alzheimer's disease	http://www.kegg.jp/kegg-bin/show_pathway?ko05010+K00134
FANhyb_rscf00000023.1.g00019.1	K00134	GAPDH, gapA	glyceraldehyde 3-phosphate dehydrogenase [EC:1.2.1.12]	ko00710	Carbon fixation in photosynthetic organisms	http://www.kegg.jp/kegg-bin/show_pathway?ko00710+K00134
FANhyb_rscf00000023.1.g00019.1	K00134	GAPDH, gapA	glyceraldehyde 3-phosphate dehydrogenase [EC:1.2.1.12]	ko04066	HIF-1 signaling pathway	http://www.kegg.jp/kegg-bin/show_pathway?ko04066+K00134
FANhyb_rscf00000239.1.g00005.1
FANhyb_rscf00007124.1.g00001.1	K09754	CYP98A, C3'H	coumaroylquinate(coumaroylshikimate) 3'-monooxygenase [EC:1.14.13.36]	ko00941	Flavonoid biosynthesis	http://www.kegg.jp/kegg-bin/show_pathway?ko00941+K09754
FANhyb_rscf00007124.1.g00001.1	K09754	CYP98A, C3'H	coumaroylquinate(coumaroylshikimate) 3'-monooxygenase [EC:1.14.13.36]	ko00945	Stilbenoid, diarylheptanoid and gingerol biosynthesis	http://www.kegg.jp/kegg-bin/show_pathway?ko00945+K09754
FANhyb_rscf00007124.1.g00001.1	K09754	CYP98A, C3'H	coumaroylquinate(coumaroylshikimate) 3'-monooxygenase [EC:1.14.13.36]	ko00940	Phenylpropanoid biosynthesis	http://www.kegg.jp/kegg-bin/show_pathway?ko00940+K09754
FANhyb_rscf00001354.1.g00002.1
FANhyb_rscf00005369.1.g00002.1	K08472
XP_004298758.1	K00432	gpx	glutathione peroxidase [EC:1.11.1.9]	ko00590	Arachidonic acid metabolism	http://www.kegg.jp/kegg-bin/show_pathway?ko00590+K00432
XP_004298758.1	K00432	gpx	glutathione peroxidase [EC:1.11.1.9]	ko04918	Thyroid hormone synthesis	http://www.kegg.jp/kegg-bin/show_pathway?ko04918+K00432
XP_004298758.1	K00432	gpx	glutathione peroxidase [EC:1.11.1.9]	ko00480	Glutathione metabolism	http://www.kegg.jp/kegg-bin/show_pathway?ko00480+K00432
XP_004306983.1	K13199
XP_004287121.1
FANhyb_rscf00000068.1.g00002.1	K10753
XP_004292804.1
FANhyb_rscf00000165.1.g00006.1
FANhyb_rscf00000082.1.g00003.1
XP_011464686.1
FANhyb_rscf00000152.1.g00014.1
XP_004307915.1	K12890	SFRS1, ASF, SF2	splicing factor, arginine/serine-rich 1	ko05168	Herpes simplex infection	http://www.kegg.jp/kegg-bin/show_pathway?ko05168+K12890
XP_004307915.1	K12890	SFRS1, ASF, SF2	splicing factor, arginine/serine-rich 1	ko03040	Spliceosome	http://www.kegg.jp/kegg-bin/show_pathway?ko03040+K12890
XP_004307915.1	K12890	SFRS1, ASF, SF2	splicing factor, arginine/serine-rich 1	ko04657	IL-17 signaling pathway	http://www.kegg.jp/kegg-bin/show_pathway?ko04657+K12890
FANhyb_rscf00000174.1.g00001.1
XP_004291566.1	K17046
XP_004304537.1	K15559
FANhyb_rscf00000253.1.g00008.1
FANhyb_icon00005685_a.1.g00001.1
XP_004300025.1	K14767
XP_011460245.1	K12837	U2AF2	splicing factor U2AF 65 kDa subunit	ko03040	Spliceosome	http://www.kegg.jp/kegg-bin/show_pathway?ko03040+K12837
FANhyb_rscf00000660.1.g00005.1
FANhyb_rscf00001597.1.g00003.1
FANhyb_rscf00000966.1.g00001.1
FANhyb_rscf00000325.1.g00009.1
FANhyb_rscf00000898.1.g00005.1	K02889	RP-L21e, RPL21	large subunit ribosomal protein L21e	ko03010	Ribosome	http://www.kegg.jp/kegg-bin/show_pathway?ko03010+K02889
XP_004298206.1	K17435
XP_004296439.1	K11593
XP_004309551.1	K06669	SMC3, CSPG6	structural maintenance of chromosome 3 (chondroitin sulfate proteoglycan 6)	ko04113	Meiosis - yeast	http://www.kegg.jp/kegg-bin/show_pathway?ko04113+K06669
XP_004309551.1	K06669	SMC3, CSPG6	structural maintenance of chromosome 3 (chondroitin sulfate proteoglycan 6)	ko04110	Cell cycle	http://www.kegg.jp/kegg-bin/show_pathway?ko04110+K06669
XP_004309551.1	K06669	SMC3, CSPG6	structural maintenance of chromosome 3 (chondroitin sulfate proteoglycan 6)	ko04111	Cell cycle - yeast	http://www.kegg.jp/kegg-bin/show_pathway?ko04111+K06669
XP_004309551.1	K06669	SMC3, CSPG6	structural maintenance of chromosome 3 (chondroitin sulfate proteoglycan 6)	ko04114	Oocyte meiosis	http://www.kegg.jp/kegg-bin/show_pathway?ko04114+K06669
FANhyb_rscf00005501.1.g00001.1	K04392	RAC1	Ras-related C3 botulinum toxin substrate 1	ko04013	MAPK signaling pathway - fly	http://www.kegg.jp/kegg-bin/show_pathway?ko04013+K04392
FANhyb_rscf00005501.1.g00001.1	K04392	RAC1	Ras-related C3 botulinum toxin substrate 1	ko05203	Viral carcinogenesis	http://www.kegg.jp/kegg-bin/show_pathway?ko05203+K04392
FANhyb_rscf00005501.1.g00001.1	K04392	RAC1	Ras-related C3 botulinum toxin substrate 1	ko05120	Epithelial cell signaling in Helicobacter pylori infection	http://www.kegg.jp/kegg-bin/show_pathway?ko05120+K04392
FANhyb_rscf00005501.1.g00001.1	K04392	RAC1	Ras-related C3 botulinum toxin substrate 1	ko04670	Leukocyte transendothelial migration	http://www.kegg.jp/kegg-bin/show_pathway?ko04670+K04392
FANhyb_rscf00005501.1.g00001.1	K04392	RAC1	Ras-related C3 botulinum toxin substrate 1	ko04380	Osteoclast differentiation	http://www.kegg.jp/kegg-bin/show_pathway?ko04380+K04392
FANhyb_rscf00005501.1.g00001.1	K04392	RAC1	Ras-related C3 botulinum toxin substrate 1	ko04014	Ras signaling pathway	http://www.kegg.jp/kegg-bin/show_pathway?ko04014+K04392
FANhyb_rscf00005501.1.g00001.1	K04392	RAC1	Ras-related C3 botulinum toxin substrate 1	ko05210	Colorectal cancer	http://www.kegg.jp/kegg-bin/show_pathway?ko05210+K04392
FANhyb_rscf00005501.1.g00001.1	K04392	RAC1	Ras-related C3 botulinum toxin substrate 1	ko04810	Regulation of actin cytoskeleton	http://www.kegg.jp/kegg-bin/show_pathway?ko04810+K04392
FANhyb_rscf00005501.1.g00001.1	K04392	RAC1	Ras-related C3 botulinum toxin substrate 1	ko04530	Tight junction	http://www.kegg.jp/kegg-bin/show_pathway?ko04530+K04392
FANhyb_rscf00005501.1.g00001.1	K04392	RAC1	Ras-related C3 botulinum toxin substrate 1	ko05416	Viral myocarditis	http://www.kegg.jp/kegg-bin/show_pathway?ko05416+K04392
FANhyb_rscf00005501.1.g00001.1	K04392	RAC1	Ras-related C3 botulinum toxin substrate 1	ko04666	Fc gamma R-mediated phagocytosis	http://www.kegg.jp/kegg-bin/show_pathway?ko04666+K04392
FANhyb_rscf00005501.1.g00001.1	K04392	RAC1	Ras-related C3 botulinum toxin substrate 1	ko04062	Chemokine signaling pathway	http://www.kegg.jp/kegg-bin/show_pathway?ko04062+K04392
FANhyb_rscf00005501.1.g00001.1	K04392	RAC1	Ras-related C3 botulinum toxin substrate 1	ko04662	B cell receptor signaling pathway	http://www.kegg.jp/kegg-bin/show_pathway?ko04662+K04392
FANhyb_rscf00005501.1.g00001.1	K04392	RAC1	Ras-related C3 botulinum toxin substrate 1	ko04650	Natural killer cell mediated cytotoxicity	http://www.kegg.jp/kegg-bin/show_pathway?ko04650+K04392
FANhyb_rscf00005501.1.g00001.1	K04392	RAC1	Ras-related C3 botulinum toxin substrate 1	ko04932	Non-alcoholic fatty liver disease (NAFLD)	http://www.kegg.jp/kegg-bin/show_pathway?ko04932+K04392
FANhyb_rscf00005501.1.g00001.1	K04392	RAC1	Ras-related C3 botulinum toxin substrate 1	ko04933	AGE-RAGE signaling pathway in diabetic complications	http://www.kegg.jp/kegg-bin/show_pathway?ko04933+K04392
FANhyb_rscf00005501.1.g00001.1	K04392	RAC1	Ras-related C3 botulinum toxin substrate 1	ko04520	Adherens junction	http://www.kegg.jp/kegg-bin/show_pathway?ko04520+K04392
FANhyb_rscf00005501.1.g00001.1	K04392	RAC1	Ras-related C3 botulinum toxin substrate 1	ko05212	Pancreatic cancer	http://www.kegg.jp/kegg-bin/show_pathway?ko05212+K04392
FANhyb_rscf00005501.1.g00001.1	K04392	RAC1	Ras-related C3 botulinum toxin substrate 1	ko05014	Amyotrophic lateral sclerosis (ALS)	http://www.kegg.jp/kegg-bin/show_pathway?ko05014+K04392
FANhyb_rscf00005501.1.g00001.1	K04392	RAC1	Ras-related C3 botulinum toxin substrate 1	ko05132	Salmonella infection	http://www.kegg.jp/kegg-bin/show_pathway?ko05132+K04392
FANhyb_rscf00005501.1.g00001.1	K04392	RAC1	Ras-related C3 botulinum toxin substrate 1	ko04510	Focal adhesion	http://www.kegg.jp/kegg-bin/show_pathway?ko04510+K04392
FANhyb_rscf00005501.1.g00001.1	K04392	RAC1	Ras-related C3 botulinum toxin substrate 1	ko04370	VEGF signaling pathway	http://www.kegg.jp/kegg-bin/show_pathway?ko04370+K04392
FANhyb_rscf00005501.1.g00001.1	K04392	RAC1	Ras-related C3 botulinum toxin substrate 1	ko05200	Pathways in cancer	http://www.kegg.jp/kegg-bin/show_pathway?ko05200+K04392
FANhyb_rscf00005501.1.g00001.1	K04392	RAC1	Ras-related C3 botulinum toxin substrate 1	ko05211	Renal cell carcinoma	http://www.kegg.jp/kegg-bin/show_pathway?ko05211+K04392
FANhyb_rscf00005501.1.g00001.1	K04392	RAC1	Ras-related C3 botulinum toxin substrate 1	ko04015	Rap1 signaling pathway	http://www.kegg.jp/kegg-bin/show_pathway?ko04015+K04392
FANhyb_rscf00005501.1.g00001.1	K04392	RAC1	Ras-related C3 botulinum toxin substrate 1	ko04310	Wnt signaling pathway	http://www.kegg.jp/kegg-bin/show_pathway?ko04310+K04392
FANhyb_rscf00005501.1.g00001.1	K04392	RAC1	Ras-related C3 botulinum toxin substrate 1	ko04620	Toll-like receptor signaling pathway	http://www.kegg.jp/kegg-bin/show_pathway?ko04620+K04392
FANhyb_rscf00005501.1.g00001.1	K04392	RAC1	Ras-related C3 botulinum toxin substrate 1	ko04151	PI3K-Akt signaling pathway	http://www.kegg.jp/kegg-bin/show_pathway?ko04151+K04392
FANhyb_rscf00005501.1.g00001.1	K04392	RAC1	Ras-related C3 botulinum toxin substrate 1	ko05167	Kaposi's sarcoma-associated herpesvirus infection	http://www.kegg.jp/kegg-bin/show_pathway?ko05167+K04392
FANhyb_rscf00005501.1.g00001.1	K04392	RAC1	Ras-related C3 botulinum toxin substrate 1	ko04972	Pancreatic secretion	http://www.kegg.jp/kegg-bin/show_pathway?ko04972+K04392
FANhyb_rscf00005501.1.g00001.1	K04392	RAC1	Ras-related C3 botulinum toxin substrate 1	ko04010	MAPK signaling pathway	http://www.kegg.jp/kegg-bin/show_pathway?ko04010+K04392
FANhyb_rscf00005501.1.g00001.1	K04392	RAC1	Ras-related C3 botulinum toxin substrate 1	ko05231	Choline metabolism in cancer	http://www.kegg.jp/kegg-bin/show_pathway?ko05231+K04392
FANhyb_rscf00005501.1.g00001.1	K04392	RAC1	Ras-related C3 botulinum toxin substrate 1	ko05418	Fluid shear stress and atherosclerosis	http://www.kegg.jp/kegg-bin/show_pathway?ko05418+K04392
FANhyb_rscf00005501.1.g00001.1	K04392	RAC1	Ras-related C3 botulinum toxin substrate 1	ko04071	Sphingolipid signaling pathway	http://www.kegg.jp/kegg-bin/show_pathway?ko04071+K04392
FANhyb_rscf00005501.1.g00001.1	K04392	RAC1	Ras-related C3 botulinum toxin substrate 1	ko04024	cAMP signaling pathway	http://www.kegg.jp/kegg-bin/show_pathway?ko04024+K04392
FANhyb_rscf00005501.1.g00001.1	K04392	RAC1	Ras-related C3 botulinum toxin substrate 1	ko04360	Axon guidance	http://www.kegg.jp/kegg-bin/show_pathway?ko04360+K04392
FANhyb_rscf00005501.1.g00001.1	K04392	RAC1	Ras-related C3 botulinum toxin substrate 1	ko05100	Bacterial invasion of epithelial cells	http://www.kegg.jp/kegg-bin/show_pathway?ko05100+K04392
FANhyb_rscf00005501.1.g00001.1	K04392	RAC1	Ras-related C3 botulinum toxin substrate 1	ko05131	Shigellosis	http://www.kegg.jp/kegg-bin/show_pathway?ko05131+K04392
FANhyb_rscf00005501.1.g00001.1	K04392	RAC1	Ras-related C3 botulinum toxin substrate 1	ko04722	Neurotrophin signaling pathway	http://www.kegg.jp/kegg-bin/show_pathway?ko04722+K04392
FANhyb_rscf00005501.1.g00001.1	K04392	RAC1	Ras-related C3 botulinum toxin substrate 1	ko05205	Proteoglycans in cancer	http://www.kegg.jp/kegg-bin/show_pathway?ko05205+K04392
FANhyb_rscf00005501.1.g00001.1	K04392	RAC1	Ras-related C3 botulinum toxin substrate 1	ko04664	Fc epsilon RI signaling pathway	http://www.kegg.jp/kegg-bin/show_pathway?ko04664+K04392
FANhyb_rscf00005501.1.g00001.1	K04392	RAC1	Ras-related C3 botulinum toxin substrate 1	ko04145	Phagosome	http://www.kegg.jp/kegg-bin/show_pathway?ko04145+K04392
XP_004301252.1
FANhyb_rscf00000003.1.g00039.1	K08081	TR1	tropinone reductase I [EC:1.1.1.206]	ko00960	Tropane, piperidine and pyridine alkaloid biosynthesis	http://www.kegg.jp/kegg-bin/show_pathway?ko00960+K08081
XP_011459049.1	K14416	HBS1	elongation factor 1 alpha-like protein	ko03015	mRNA surveillance pathway	http://www.kegg.jp/kegg-bin/show_pathway?ko03015+K14416
XP_011459049.1	K14416	HBS1	elongation factor 1 alpha-like protein	ko05134	Legionellosis	http://www.kegg.jp/kegg-bin/show_pathway?ko05134+K14416
FANhyb_rscf00000422.1.g00002.1	K03163
XP_004300454.1	K02210	MCM7, CDC47	DNA replication licensing factor MCM7 [EC:3.6.4.12]	ko04111	Cell cycle - yeast	http://www.kegg.jp/kegg-bin/show_pathway?ko04111+K02210
XP_004300454.1	K02210	MCM7, CDC47	DNA replication licensing factor MCM7 [EC:3.6.4.12]	ko04110	Cell cycle	http://www.kegg.jp/kegg-bin/show_pathway?ko04110+K02210
XP_004300454.1	K02210	MCM7, CDC47	DNA replication licensing factor MCM7 [EC:3.6.4.12]	ko04113	Meiosis - yeast	http://www.kegg.jp/kegg-bin/show_pathway?ko04113+K02210
XP_004300454.1	K02210	MCM7, CDC47	DNA replication licensing factor MCM7 [EC:3.6.4.12]	ko03030	DNA replication	http://www.kegg.jp/kegg-bin/show_pathway?ko03030+K02210
FANhyb_rscf00000319.1.g00007.1	K01785	galM, GALM	aldose 1-epimerase [EC:5.1.3.3]	ko00052	Galactose metabolism	http://www.kegg.jp/kegg-bin/show_pathway?ko00052+K01785
FANhyb_rscf00000319.1.g00007.1	K01785	galM, GALM	aldose 1-epimerase [EC:5.1.3.3]	ko00010	Glycolysis / Gluconeogenesis	http://www.kegg.jp/kegg-bin/show_pathway?ko00010+K01785
FANhyb_rscf00000016.1.g00016.1	K08246	CPI1	cycloeucalenol cycloisomerase [EC:5.5.1.9]	ko00100	Steroid biosynthesis	http://www.kegg.jp/kegg-bin/show_pathway?ko00100+K08246
XP_004289784.1	K00472	P4HA	prolyl 4-hydroxylase [EC:1.14.11.2]	ko00330	Arginine and proline metabolism	http://www.kegg.jp/kegg-bin/show_pathway?ko00330+K00472
XP_004294612.1	K02893	RP-L23Ae, RPL23A	large subunit ribosomal protein L23Ae	ko03010	Ribosome	http://www.kegg.jp/kegg-bin/show_pathway?ko03010+K02893
FANhyb_rscf00002242.1.g00001.1	K17498
XP_004302066.1	K21444
XP_004294084.1	K11721
XP_004302701.1	K20393
XP_004288618.1	K11128	GAR1, NOLA1	H/ACA ribonucleoprotein complex subunit 1	ko03008	Ribosome biogenesis in eukaryotes	http://www.kegg.jp/kegg-bin/show_pathway?ko03008+K11128
XP_004301948.1	K21407
XP_011459234.1
FANhyb_rscf00000463.1.g00008.1
XP_004293872.1
XP_004289208.1
XP_004287561.1	K10752	RBBP4, HAT2, CAF1, MIS16	histone-binding protein RBBP4	ko04218	Cellular senescence	http://www.kegg.jp/kegg-bin/show_pathway?ko04218+K10752
FANhyb_icon00001339_a.1.g00001.1
XP_004300201.1	K00630	ATS1	glycerol-3-phosphate O-acyltransferase [EC:2.3.1.15]	ko00564	Glycerophospholipid metabolism	http://www.kegg.jp/kegg-bin/show_pathway?ko00564+K00630
XP_004300201.1	K00630	ATS1	glycerol-3-phosphate O-acyltransferase [EC:2.3.1.15]	ko00561	Glycerolipid metabolism	http://www.kegg.jp/kegg-bin/show_pathway?ko00561+K00630
XP_004289653.1	K14573	NOP4, RBM28	nucleolar protein 4	ko03008	Ribosome biogenesis in eukaryotes	http://www.kegg.jp/kegg-bin/show_pathway?ko03008+K14573
XP_004300998.1
XP_011457824.1	K12821	PRPF40, PRP40	pre-mRNA-processing factor 40	ko03040	Spliceosome	http://www.kegg.jp/kegg-bin/show_pathway?ko03040+K12821
FANhyb_icon00022214_a.1.g00001.1
XP_004296479.1	K12825	SF3A1, SAP114	splicing factor 3A subunit 1	ko03040	Spliceosome	http://www.kegg.jp/kegg-bin/show_pathway?ko03040+K12825
XP_004306946.1
FANhyb_rscf00007555.1.g00001.1
FANhyb_rscf00000198.1.g00009.1
FANhyb_rscf00000606.1.g00003.1
XP_004299603.1
XP_004288060.1	K05864	PPID, CYPD	peptidyl-prolyl isomerase D [EC:5.2.1.8]	ko04218	Cellular senescence	http://www.kegg.jp/kegg-bin/show_pathway?ko04218+K05864
XP_004288060.1	K05864	PPID, CYPD	peptidyl-prolyl isomerase D [EC:5.2.1.8]	ko04217	Necroptosis	http://www.kegg.jp/kegg-bin/show_pathway?ko04217+K05864
XP_004299960.1
FANhyb_rscf00000027.1.g00034.1
FANhyb_rscf00005274.1.g00001.1	K02975	RP-S25e, RPS25	small subunit ribosomal protein S25e	ko03010	Ribosome	http://www.kegg.jp/kegg-bin/show_pathway?ko03010+K02975
XP_004293352.1	K03138	TFIIF1, GTF2F1, TFG1	transcription initiation factor TFIIF subunit alpha	ko03022	Basal transcription factors	http://www.kegg.jp/kegg-bin/show_pathway?ko03022+K03138
XP_011460943.1
XP_004292865.1
FANhyb_icon00000617_a.1.g00001.1
FANhyb_rscf00000092.1.g00015.1
XP_004297519.1	K15400	HHT1	omega-hydroxypalmitate O-feruloyl transferase [EC:2.3.1.188]	ko00073	Cutin, suberine and wax biosynthesis	http://www.kegg.jp/kegg-bin/show_pathway?ko00073+K15400
XP_004287511.1	K02910	RP-L31e, RPL31	large subunit ribosomal protein L31e	ko03010	Ribosome	http://www.kegg.jp/kegg-bin/show_pathway?ko03010+K02910
FANhyb_rscf00000469.1.g00008.1
XP_004293918.1
XP_011460545.1	K02542	MCM6	DNA replication licensing factor MCM6 [EC:3.6.4.12]	ko04110	Cell cycle	http://www.kegg.jp/kegg-bin/show_pathway?ko04110+K02542
XP_011460545.1	K02542	MCM6	DNA replication licensing factor MCM6 [EC:3.6.4.12]	ko04113	Meiosis - yeast	http://www.kegg.jp/kegg-bin/show_pathway?ko04113+K02542
XP_011460545.1	K02542	MCM6	DNA replication licensing factor MCM6 [EC:3.6.4.12]	ko03030	DNA replication	http://www.kegg.jp/kegg-bin/show_pathway?ko03030+K02542
XP_011460545.1	K02542	MCM6	DNA replication licensing factor MCM6 [EC:3.6.4.12]	ko04111	Cell cycle - yeast	http://www.kegg.jp/kegg-bin/show_pathway?ko04111+K02542
XP_004302315.1
XP_011464659.1	K08596
XP_011461250.1	K12881	THOC4, ALY	THO complex subunit 4	ko05168	Herpes simplex infection	http://www.kegg.jp/kegg-bin/show_pathway?ko05168+K12881
XP_011461250.1	K12881	THOC4, ALY	THO complex subunit 4	ko03015	mRNA surveillance pathway	http://www.kegg.jp/kegg-bin/show_pathway?ko03015+K12881
XP_011461250.1	K12881	THOC4, ALY	THO complex subunit 4	ko03013	RNA transport	http://www.kegg.jp/kegg-bin/show_pathway?ko03013+K12881
XP_011461250.1	K12881	THOC4, ALY	THO complex subunit 4	ko03040	Spliceosome	http://www.kegg.jp/kegg-bin/show_pathway?ko03040+K12881
FANhyb_rscf00000285.1.g00005.1	K10576	UBE2H, UBC8	ubiquitin-conjugating enzyme E2 H [EC:2.3.2.23]	ko04120	Ubiquitin mediated proteolysis	http://www.kegg.jp/kegg-bin/show_pathway?ko04120+K10576
XP_011465030.1	K03129	TAF4	transcription initiation factor TFIID subunit 4	ko05016	Huntington's disease	http://www.kegg.jp/kegg-bin/show_pathway?ko05016+K03129
XP_011465030.1	K03129	TAF4	transcription initiation factor TFIID subunit 4	ko03022	Basal transcription factors	http://www.kegg.jp/kegg-bin/show_pathway?ko03022+K03129
XP_011465030.1	K03129	TAF4	transcription initiation factor TFIID subunit 4	ko05168	Herpes simplex infection	http://www.kegg.jp/kegg-bin/show_pathway?ko05168+K03129
XP_004304651.1	K13192
XP_004299965.1	K13114	PNN	pinin	ko03013	RNA transport	http://www.kegg.jp/kegg-bin/show_pathway?ko03013+K13114
XP_004299965.1	K13114	PNN	pinin	ko03015	mRNA surveillance pathway	http://www.kegg.jp/kegg-bin/show_pathway?ko03015+K13114
XP_011458263.1	K03544	clpX, CLPX	ATP-dependent Clp protease ATP-binding subunit ClpX	ko04112	Cell cycle - Caulobacter	http://www.kegg.jp/kegg-bin/show_pathway?ko04112+K03544
FANhyb_icon00028664_a.1.g00001.1
FANhyb_rscf00000043.1.g00005.1
FANhyb_rscf00000522.1.g00007.1	K11086	SNRPB, SMB	small nuclear ribonucleoprotein B and B'	ko05322	Systemic lupus erythematosus	http://www.kegg.jp/kegg-bin/show_pathway?ko05322+K11086
FANhyb_rscf00000522.1.g00007.1	K11086	SNRPB, SMB	small nuclear ribonucleoprotein B and B'	ko03040	Spliceosome	http://www.kegg.jp/kegg-bin/show_pathway?ko03040+K11086
FANhyb_rscf00000438.1.g00006.1	K09537
XP_004303018.1
FANhyb_icon00002663_a.1.g00001.1	K13098	TLS, FUS	RNA-binding protein FUS	ko05202	Transcriptional misregulation in cancers	http://www.kegg.jp/kegg-bin/show_pathway?ko05202+K13098
XP_011466737.1	K13091
XP_004305038.1
XP_011459281.1	K02324	POLE	DNA polymerase epsilon subunit 1 [EC:2.7.7.7]	ko03030	DNA replication	http://www.kegg.jp/kegg-bin/show_pathway?ko03030+K02324
XP_011459281.1	K02324	POLE	DNA polymerase epsilon subunit 1 [EC:2.7.7.7]	ko03420	Nucleotide excision repair	http://www.kegg.jp/kegg-bin/show_pathway?ko03420+K02324
XP_011459281.1	K02324	POLE	DNA polymerase epsilon subunit 1 [EC:2.7.7.7]	ko00230	Purine metabolism	http://www.kegg.jp/kegg-bin/show_pathway?ko00230+K02324
XP_011459281.1	K02324	POLE	DNA polymerase epsilon subunit 1 [EC:2.7.7.7]	ko00240	Pyrimidine metabolism	http://www.kegg.jp/kegg-bin/show_pathway?ko00240+K02324
XP_011459281.1	K02324	POLE	DNA polymerase epsilon subunit 1 [EC:2.7.7.7]	ko05166	HTLV-I infection	http://www.kegg.jp/kegg-bin/show_pathway?ko05166+K02324
XP_011459281.1	K02324	POLE	DNA polymerase epsilon subunit 1 [EC:2.7.7.7]	ko03410	Base excision repair	http://www.kegg.jp/kegg-bin/show_pathway?ko03410+K02324
XP_011463491.1
XP_004307288.1	K10752	RBBP4, HAT2, CAF1, MIS16	histone-binding protein RBBP4	ko04218	Cellular senescence	http://www.kegg.jp/kegg-bin/show_pathway?ko04218+K10752
XP_004304397.1	K08065	NFYB	nuclear transcription Y subunit beta	ko05166	HTLV-I infection	http://www.kegg.jp/kegg-bin/show_pathway?ko05166+K08065
XP_004304397.1	K08065	NFYB	nuclear transcription Y subunit beta	ko04612	Antigen processing and presentation	http://www.kegg.jp/kegg-bin/show_pathway?ko04612+K08065
XP_004304397.1	K08065	NFYB	nuclear transcription Y subunit beta	ko05152	Tuberculosis	http://www.kegg.jp/kegg-bin/show_pathway?ko05152+K08065
FANhyb_icon00026422_a.1.g00001.1
FANhyb_rscf00001053.1.g00002.1	K16277
FANhyb_rscf00001707.1.g00002.1	K10405
FANhyb_icon00020792_a.1.g00001.1
XP_004296113.1
FANhyb_rscf00000549.1.g00014.1	K10798	PARP	poly [ADP-ribose] polymerase [EC:2.4.2.30]	ko04214	Apoptosis - fly	http://www.kegg.jp/kegg-bin/show_pathway?ko04214+K10798
FANhyb_rscf00000549.1.g00014.1	K10798	PARP	poly [ADP-ribose] polymerase [EC:2.4.2.30]	ko04212	Longevity regulating pathway - worm	http://www.kegg.jp/kegg-bin/show_pathway?ko04212+K10798
FANhyb_rscf00000549.1.g00014.1	K10798	PARP	poly [ADP-ribose] polymerase [EC:2.4.2.30]	ko03410	Base excision repair	http://www.kegg.jp/kegg-bin/show_pathway?ko03410+K10798
FANhyb_rscf00000549.1.g00014.1	K10798	PARP	poly [ADP-ribose] polymerase [EC:2.4.2.30]	ko04217	Necroptosis	http://www.kegg.jp/kegg-bin/show_pathway?ko04217+K10798
FANhyb_rscf00000549.1.g00014.1	K10798	PARP	poly [ADP-ribose] polymerase [EC:2.4.2.30]	ko04210	Apoptosis	http://www.kegg.jp/kegg-bin/show_pathway?ko04210+K10798
XP_004302545.1	K13412	CPK	calcium-dependent protein kinase [EC:2.7.11.1]	ko05145	Toxoplasmosis	http://www.kegg.jp/kegg-bin/show_pathway?ko05145+K13412
XP_004302545.1	K13412	CPK	calcium-dependent protein kinase [EC:2.7.11.1]	ko04626	Plant-pathogen interaction	http://www.kegg.jp/kegg-bin/show_pathway?ko04626+K13412
XP_011467415.1
FANhyb_icon00012405_a.1.g00001.1
XP_004305371.1
XP_011468886.1
XP_011457401.1
XP_004290195.1
FANhyb_rscf00000004.1.g00030.1
FANhyb_rscf00000278.1.g00004.1
XP_004287991.1	K11339
FANhyb_rscf00000375.1.g00003.1	K11647	SMARCA2_4	SWI/SNF-related matrix-associated actin-dependent regulator of chromatin subfamily A member 2/4 [EC:3.6.4.-]	ko04714	Thermogenesis	http://www.kegg.jp/kegg-bin/show_pathway?ko04714+K11647
FANhyb_rscf00000375.1.g00003.1	K11647	SMARCA2_4	SWI/SNF-related matrix-associated actin-dependent regulator of chromatin subfamily A member 2/4 [EC:3.6.4.-]	ko05225	Hepatocellular carcinoma	http://www.kegg.jp/kegg-bin/show_pathway?ko05225+K11647
FANhyb_rscf00000232.1.g00002.1	K09338
XP_004302203.1	K12875	ACIN1, ACINUS	apoptotic chromatin condensation inducer in the nucleus	ko03015	mRNA surveillance pathway	http://www.kegg.jp/kegg-bin/show_pathway?ko03015+K12875
XP_004302203.1	K12875	ACIN1, ACINUS	apoptotic chromatin condensation inducer in the nucleus	ko03013	RNA transport	http://www.kegg.jp/kegg-bin/show_pathway?ko03013+K12875
XP_004302203.1	K12875	ACIN1, ACINUS	apoptotic chromatin condensation inducer in the nucleus	ko03040	Spliceosome	http://www.kegg.jp/kegg-bin/show_pathway?ko03040+K12875
XP_004293378.1	K08150
FANhyb_icon00004771_a.1.g00001.1
FANhyb_rscf00000491.1.g00003.1	K01179	E3.2.1.4	endoglucanase [EC:3.2.1.4]	ko00500	Starch and sucrose metabolism	http://www.kegg.jp/kegg-bin/show_pathway?ko00500+K01179
XP_004304484.1	K12826	SF3A2, SAP62	splicing factor 3A subunit 2	ko03040	Spliceosome	http://www.kegg.jp/kegg-bin/show_pathway?ko03040+K12826
FANhyb_rscf00000082.1.g00007.1
FANhyb_iscf00028223_s.1.g00001.1
XP_004288915.1	K16252
XP_004288490.1	K13119
XP_004301934.1
XP_011460396.1
FANhyb_rscf00005989.1.g00001.1
FANhyb_rscf00001692.1.g00001.1	K02937	RP-L7e, RPL7	large subunit ribosomal protein L7e	ko03010	Ribosome	http://www.kegg.jp/kegg-bin/show_pathway?ko03010+K02937
XP_004292921.1	K11450	KDM1A, AOF2, LSD1	lysine-specific histone demethylase 1A [EC:1.-.-.-]	ko04714	Thermogenesis	http://www.kegg.jp/kegg-bin/show_pathway?ko04714+K11450
XP_004296982.1	K00600	glyA, SHMT	glycine hydroxymethyltransferase [EC:2.1.2.1]	ko00460	Cyanoamino acid metabolism	http://www.kegg.jp/kegg-bin/show_pathway?ko00460+K00600
XP_004296982.1	K00600	glyA, SHMT	glycine hydroxymethyltransferase [EC:2.1.2.1]	ko01523	Antifolate resistance	http://www.kegg.jp/kegg-bin/show_pathway?ko01523+K00600
XP_004296982.1	K00600	glyA, SHMT	glycine hydroxymethyltransferase [EC:2.1.2.1]	ko00630	Glyoxylate and dicarboxylate metabolism	http://www.kegg.jp/kegg-bin/show_pathway?ko00630+K00600
XP_004296982.1	K00600	glyA, SHMT	glycine hydroxymethyltransferase [EC:2.1.2.1]	ko00680	Methane metabolism	http://www.kegg.jp/kegg-bin/show_pathway?ko00680+K00600
XP_004296982.1	K00600	glyA, SHMT	glycine hydroxymethyltransferase [EC:2.1.2.1]	ko00670	One carbon pool by folate	http://www.kegg.jp/kegg-bin/show_pathway?ko00670+K00600
XP_004296982.1	K00600	glyA, SHMT	glycine hydroxymethyltransferase [EC:2.1.2.1]	ko00260	Glycine, serine and threonine metabolism	http://www.kegg.jp/kegg-bin/show_pathway?ko00260+K00600
XP_004293383.1
XP_004298722.1	K14324	SAP18	histone deacetylase complex subunit SAP18	ko03013	RNA transport	http://www.kegg.jp/kegg-bin/show_pathway?ko03013+K14324
XP_004298722.1	K14324	SAP18	histone deacetylase complex subunit SAP18	ko03015	mRNA surveillance pathway	http://www.kegg.jp/kegg-bin/show_pathway?ko03015+K14324
XP_011470401.1	K12893	SFRS4_5_6	splicing factor, arginine/serine-rich 4/5/6	ko03040	Spliceosome	http://www.kegg.jp/kegg-bin/show_pathway?ko03040+K12893
XP_011470401.1	K12893	SFRS4_5_6	splicing factor, arginine/serine-rich 4/5/6	ko05168	Herpes simplex infection	http://www.kegg.jp/kegg-bin/show_pathway?ko05168+K12893
FANhyb_rscf00000336.1.g00006.1
FANhyb_rscf00000125.1.g00013.1	K09272
XP_004309829.1	K14569	BMS1	ribosome biogenesis protein BMS1	ko03008	Ribosome biogenesis in eukaryotes	http://www.kegg.jp/kegg-bin/show_pathway?ko03008+K14569
FANhyb_rscf00001708.1.g00002.1	K02973	RP-S23e, RPS23	small subunit ribosomal protein S23e	ko03010	Ribosome	http://www.kegg.jp/kegg-bin/show_pathway?ko03010+K02973
FANhyb_rscf00000353.1.g00010.1	K20288
FANhyb_rscf00000011.1.g00008.1	K12607	CNOT10	CCR4-NOT transcription complex subunit 10	ko03018	RNA degradation	http://www.kegg.jp/kegg-bin/show_pathway?ko03018+K12607
FANhyb_rscf00000796.1.g00005.1
XP_004308170.1	K02969	RP-S20e, RPS20	small subunit ribosomal protein S20e	ko03010	Ribosome	http://www.kegg.jp/kegg-bin/show_pathway?ko03010+K02969
XP_004290666.1	K11087	SNRPD1, SMD1	small nuclear ribonucleoprotein D1	ko03040	Spliceosome	http://www.kegg.jp/kegg-bin/show_pathway?ko03040+K11087
XP_004290666.1	K11087	SNRPD1, SMD1	small nuclear ribonucleoprotein D1	ko05322	Systemic lupus erythematosus	http://www.kegg.jp/kegg-bin/show_pathway?ko05322+K11087
XP_004287513.1	K11303	HAT1, KAT1	histone acetyltransferase 1 [EC:2.3.1.48]	ko05034	Alcoholism	http://www.kegg.jp/kegg-bin/show_pathway?ko05034+K11303
XP_004303190.1	K03627
XP_004302202.1	K13206
XP_004290995.1	K14411	MSI	RNA-binding protein Musashi	ko03015	mRNA surveillance pathway	http://www.kegg.jp/kegg-bin/show_pathway?ko03015+K14411
FANhyb_icon00006925_a.1.g00001.1
XP_004303580.1	K12741	HNRNPA1_3	heterogeneous nuclear ribonucleoprotein A1/A3	ko03040	Spliceosome	http://www.kegg.jp/kegg-bin/show_pathway?ko03040+K12741
FANhyb_rscf00001511.1.g00003.1
FANhyb_icon14422311_s.1.g00001.1
FANhyb_rscf00000713.1.g00001.1
XP_004297790.1
FANhyb_rscf00000381.1.g00009.1	K00799	GST, gst	glutathione S-transferase [EC:2.5.1.18]	ko05200	Pathways in cancer	http://www.kegg.jp/kegg-bin/show_pathway?ko05200+K00799
FANhyb_rscf00000381.1.g00009.1	K00799	GST, gst	glutathione S-transferase [EC:2.5.1.18]	ko00480	Glutathione metabolism	http://www.kegg.jp/kegg-bin/show_pathway?ko00480+K00799
FANhyb_rscf00000381.1.g00009.1	K00799	GST, gst	glutathione S-transferase [EC:2.5.1.18]	ko05225	Hepatocellular carcinoma	http://www.kegg.jp/kegg-bin/show_pathway?ko05225+K00799
FANhyb_rscf00000381.1.g00009.1	K00799	GST, gst	glutathione S-transferase [EC:2.5.1.18]	ko00982	Drug metabolism - cytochrome P450	http://www.kegg.jp/kegg-bin/show_pathway?ko00982+K00799
FANhyb_rscf00000381.1.g00009.1	K00799	GST, gst	glutathione S-transferase [EC:2.5.1.18]	ko05204	Chemical carcinogenesis	http://www.kegg.jp/kegg-bin/show_pathway?ko05204+K00799
FANhyb_rscf00000381.1.g00009.1	K00799	GST, gst	glutathione S-transferase [EC:2.5.1.18]	ko05418	Fluid shear stress and atherosclerosis	http://www.kegg.jp/kegg-bin/show_pathway?ko05418+K00799
FANhyb_rscf00000381.1.g00009.1	K00799	GST, gst	glutathione S-transferase [EC:2.5.1.18]	ko00980	Metabolism of xenobiotics by cytochrome P450	http://www.kegg.jp/kegg-bin/show_pathway?ko00980+K00799
FANhyb_rscf00000381.1.g00009.1	K00799	GST, gst	glutathione S-transferase [EC:2.5.1.18]	ko00983	Drug metabolism - other enzymes	http://www.kegg.jp/kegg-bin/show_pathway?ko00983+K00799
FANhyb_rscf00000381.1.g00009.1	K00799	GST, gst	glutathione S-transferase [EC:2.5.1.18]	ko01524	Platinum drug resistance	http://www.kegg.jp/kegg-bin/show_pathway?ko01524+K00799
FANhyb_rscf00000102.1.g00003.1
XP_011459257.1
XP_004290803.1	K11091	SNRPA	U1 small nuclear ribonucleoprotein A	ko03040	Spliceosome	http://www.kegg.jp/kegg-bin/show_pathway?ko03040+K11091
FANhyb_rscf00001328.1.g00002.1	K17402
XP_004297135.1	K15168
FANhyb_icon19788725_s.1.g00001.1	K02326	POLE3	DNA polymerase epsilon subunit 3 [EC:2.7.7.7]	ko00230	Purine metabolism	http://www.kegg.jp/kegg-bin/show_pathway?ko00230+K02326
FANhyb_icon19788725_s.1.g00001.1	K02326	POLE3	DNA polymerase epsilon subunit 3 [EC:2.7.7.7]	ko00240	Pyrimidine metabolism	http://www.kegg.jp/kegg-bin/show_pathway?ko00240+K02326
FANhyb_icon19788725_s.1.g00001.1	K02326	POLE3	DNA polymerase epsilon subunit 3 [EC:2.7.7.7]	ko03410	Base excision repair	http://www.kegg.jp/kegg-bin/show_pathway?ko03410+K02326
FANhyb_icon19788725_s.1.g00001.1	K02326	POLE3	DNA polymerase epsilon subunit 3 [EC:2.7.7.7]	ko05166	HTLV-I infection	http://www.kegg.jp/kegg-bin/show_pathway?ko05166+K02326
FANhyb_icon19788725_s.1.g00001.1	K02326	POLE3	DNA polymerase epsilon subunit 3 [EC:2.7.7.7]	ko03030	DNA replication	http://www.kegg.jp/kegg-bin/show_pathway?ko03030+K02326
FANhyb_icon19788725_s.1.g00001.1	K02326	POLE3	DNA polymerase epsilon subunit 3 [EC:2.7.7.7]	ko03420	Nucleotide excision repair	http://www.kegg.jp/kegg-bin/show_pathway?ko03420+K02326
FANhyb_rscf00004492.1.g00001.1	K14837
XP_004308063.1	K14563	NOP1, FBL	rRNA 2'-O-methyltransferase fibrillarin [EC:2.1.1.-]	ko03008	Ribosome biogenesis in eukaryotes	http://www.kegg.jp/kegg-bin/show_pathway?ko03008+K14563
FANhyb_rscf00001674.1.g00001.1
XP_004309480.1	K01188	E3.2.1.21	beta-glucosidase [EC:3.2.1.21]	ko00500	Starch and sucrose metabolism	http://www.kegg.jp/kegg-bin/show_pathway?ko00500+K01188
XP_004309480.1	K01188	E3.2.1.21	beta-glucosidase [EC:3.2.1.21]	ko00460	Cyanoamino acid metabolism	http://www.kegg.jp/kegg-bin/show_pathway?ko00460+K01188
XP_004309480.1	K01188	E3.2.1.21	beta-glucosidase [EC:3.2.1.21]	ko00940	Phenylpropanoid biosynthesis	http://www.kegg.jp/kegg-bin/show_pathway?ko00940+K01188
XP_004294313.1	K03809	wrbA	NAD(P)H dehydrogenase (quinone) [EC:1.6.5.2]	ko00130	Ubiquinone and other terpenoid-quinone biosynthesis	http://www.kegg.jp/kegg-bin/show_pathway?ko00130+K03809
XP_011469001.1	K11592	DICER1, DCR1	endoribonuclease Dicer [EC:3.1.26.-]	ko05206	MicroRNAs in cancer	http://www.kegg.jp/kegg-bin/show_pathway?ko05206+K11592
FANhyb_icon00009886_a.1.g00001.1	K12946	SPCS1	signal peptidase complex subunit 1 [EC:3.4.-.-]	ko03060	Protein export	http://www.kegg.jp/kegg-bin/show_pathway?ko03060+K12946
XP_004298966.1
XP_004303839.1	K02135	ATPeF1E, ATP5E, ATP15	F-type H+-transporting ATPase subunit epsilon	ko04714	Thermogenesis	http://www.kegg.jp/kegg-bin/show_pathway?ko04714+K02135
XP_004303839.1	K02135	ATPeF1E, ATP5E, ATP15	F-type H+-transporting ATPase subunit epsilon	ko05016	Huntington's disease	http://www.kegg.jp/kegg-bin/show_pathway?ko05016+K02135
XP_004303839.1	K02135	ATPeF1E, ATP5E, ATP15	F-type H+-transporting ATPase subunit epsilon	ko05010	Alzheimer's disease	http://www.kegg.jp/kegg-bin/show_pathway?ko05010+K02135
XP_004303839.1	K02135	ATPeF1E, ATP5E, ATP15	F-type H+-transporting ATPase subunit epsilon	ko05012	Parkinson's disease	http://www.kegg.jp/kegg-bin/show_pathway?ko05012+K02135
XP_004303839.1	K02135	ATPeF1E, ATP5E, ATP15	F-type H+-transporting ATPase subunit epsilon	ko00190	Oxidative phosphorylation	http://www.kegg.jp/kegg-bin/show_pathway?ko00190+K02135
XP_004289285.1	K02327	POLD1	DNA polymerase delta subunit 1 [EC:2.7.7.7]	ko03430	Mismatch repair	http://www.kegg.jp/kegg-bin/show_pathway?ko03430+K02327
XP_004289285.1	K02327	POLD1	DNA polymerase delta subunit 1 [EC:2.7.7.7]	ko03420	Nucleotide excision repair	http://www.kegg.jp/kegg-bin/show_pathway?ko03420+K02327
XP_004289285.1	K02327	POLD1	DNA polymerase delta subunit 1 [EC:2.7.7.7]	ko03440	Homologous recombination	http://www.kegg.jp/kegg-bin/show_pathway?ko03440+K02327
XP_004289285.1	K02327	POLD1	DNA polymerase delta subunit 1 [EC:2.7.7.7]	ko05166	HTLV-I infection	http://www.kegg.jp/kegg-bin/show_pathway?ko05166+K02327
XP_004289285.1	K02327	POLD1	DNA polymerase delta subunit 1 [EC:2.7.7.7]	ko03410	Base excision repair	http://www.kegg.jp/kegg-bin/show_pathway?ko03410+K02327
XP_004289285.1	K02327	POLD1	DNA polymerase delta subunit 1 [EC:2.7.7.7]	ko00240	Pyrimidine metabolism	http://www.kegg.jp/kegg-bin/show_pathway?ko00240+K02327
XP_004289285.1	K02327	POLD1	DNA polymerase delta subunit 1 [EC:2.7.7.7]	ko03030	DNA replication	http://www.kegg.jp/kegg-bin/show_pathway?ko03030+K02327
XP_004289285.1	K02327	POLD1	DNA polymerase delta subunit 1 [EC:2.7.7.7]	ko00230	Purine metabolism	http://www.kegg.jp/kegg-bin/show_pathway?ko00230+K02327
FANhyb_rscf00001514.1.g00001.1
FANhyb_rscf00000291.1.g00002.1	K02541	MCM3	DNA replication licensing factor MCM3 [EC:3.6.4.12]	ko04111	Cell cycle - yeast	http://www.kegg.jp/kegg-bin/show_pathway?ko04111+K02541
FANhyb_rscf00000291.1.g00002.1	K02541	MCM3	DNA replication licensing factor MCM3 [EC:3.6.4.12]	ko04110	Cell cycle	http://www.kegg.jp/kegg-bin/show_pathway?ko04110+K02541
FANhyb_rscf00000291.1.g00002.1	K02541	MCM3	DNA replication licensing factor MCM3 [EC:3.6.4.12]	ko03030	DNA replication	http://www.kegg.jp/kegg-bin/show_pathway?ko03030+K02541
FANhyb_rscf00000291.1.g00002.1	K02541	MCM3	DNA replication licensing factor MCM3 [EC:3.6.4.12]	ko04113	Meiosis - yeast	http://www.kegg.jp/kegg-bin/show_pathway?ko04113+K02541
XP_004294179.1	K11340	ACTL6A, INO80K	actin-like protein 6A	ko04714	Thermogenesis	http://www.kegg.jp/kegg-bin/show_pathway?ko04714+K11340
XP_004294179.1	K11340	ACTL6A, INO80K	actin-like protein 6A	ko05225	Hepatocellular carcinoma	http://www.kegg.jp/kegg-bin/show_pathway?ko05225+K11340
XP_004302755.1	K01507	ppa	inorganic pyrophosphatase [EC:3.6.1.1]	ko00190	Oxidative phosphorylation	http://www.kegg.jp/kegg-bin/show_pathway?ko00190+K01507
FANhyb_rscf00001571.1.g00001.1
XP_004307261.1	K03260	EIF4G	translation initiation factor 4G	ko03013	RNA transport	http://www.kegg.jp/kegg-bin/show_pathway?ko03013+K03260
XP_004307261.1	K03260	EIF4G	translation initiation factor 4G	ko05416	Viral myocarditis	http://www.kegg.jp/kegg-bin/show_pathway?ko05416+K03260
XP_004288550.1	K11324
FANhyb_rscf00005750.1.g00001.1	K02961	RP-S17, MRPS17, rpsQ	small subunit ribosomal protein S17	ko03010	Ribosome	http://www.kegg.jp/kegg-bin/show_pathway?ko03010+K02961
FANhyb_rscf00001010.1.g00003.1	K02974	RP-S24e, RPS24	small subunit ribosomal protein S24e	ko03010	Ribosome	http://www.kegg.jp/kegg-bin/show_pathway?ko03010+K02974
FANhyb_rscf00004094.1.g00001.1	K11420	EHMT	euchromatic histone-lysine N-methyltransferase [EC:2.1.1.43]	ko04211	Longevity regulating pathway - mammal	http://www.kegg.jp/kegg-bin/show_pathway?ko04211+K11420
FANhyb_rscf00004094.1.g00001.1	K11420	EHMT	euchromatic histone-lysine N-methyltransferase [EC:2.1.1.43]	ko00310	Lysine degradation	http://www.kegg.jp/kegg-bin/show_pathway?ko00310+K11420
XP_011466800.1
XP_004287781.2	K18757
XP_004299366.1	K02915	RP-L34e, RPL34	large subunit ribosomal protein L34e	ko03010	Ribosome	http://www.kegg.jp/kegg-bin/show_pathway?ko03010+K02915
XP_004303527.1	K12733	PPIL1	peptidyl-prolyl cis-trans isomerase-like 1 [EC:5.2.1.8]	ko03040	Spliceosome	http://www.kegg.jp/kegg-bin/show_pathway?ko03040+K12733
FANhyb_icon19934041_s.1.g00001.1
FANhyb_rscf00000033.1.g00024.1	K16297
FANhyb_rscf00001004.1.g00003.1
XP_011470068.1
XP_004289795.1	K02980	RP-S29e, RPS29	small subunit ribosomal protein S29e	ko03010	Ribosome	http://www.kegg.jp/kegg-bin/show_pathway?ko03010+K02980
FANhyb_rscf00000262.1.g00008.1	K14861
XP_004293969.1
XP_004303773.1
XP_004302576.1
XP_004288169.1	K02991	RP-S6e, RPS6	small subunit ribosomal protein S6e	ko04371	Apelin signaling pathway	http://www.kegg.jp/kegg-bin/show_pathway?ko04371+K02991
XP_004288169.1	K02991	RP-S6e, RPS6	small subunit ribosomal protein S6e	ko04151	PI3K-Akt signaling pathway	http://www.kegg.jp/kegg-bin/show_pathway?ko04151+K02991
XP_004288169.1	K02991	RP-S6e, RPS6	small subunit ribosomal protein S6e	ko04066	HIF-1 signaling pathway	http://www.kegg.jp/kegg-bin/show_pathway?ko04066+K02991
XP_004288169.1	K02991	RP-S6e, RPS6	small subunit ribosomal protein S6e	ko05205	Proteoglycans in cancer	http://www.kegg.jp/kegg-bin/show_pathway?ko05205+K02991
XP_004288169.1	K02991	RP-S6e, RPS6	small subunit ribosomal protein S6e	ko03010	Ribosome	http://www.kegg.jp/kegg-bin/show_pathway?ko03010+K02991
XP_004288169.1	K02991	RP-S6e, RPS6	small subunit ribosomal protein S6e	ko01521	EGFR tyrosine kinase inhibitor resistance	http://www.kegg.jp/kegg-bin/show_pathway?ko01521+K02991
XP_004288169.1	K02991	RP-S6e, RPS6	small subunit ribosomal protein S6e	ko04150	mTOR signaling pathway	http://www.kegg.jp/kegg-bin/show_pathway?ko04150+K02991
XP_004288169.1	K02991	RP-S6e, RPS6	small subunit ribosomal protein S6e	ko04714	Thermogenesis	http://www.kegg.jp/kegg-bin/show_pathway?ko04714+K02991
XP_004288169.1	K02991	RP-S6e, RPS6	small subunit ribosomal protein S6e	ko04910	Insulin signaling pathway	http://www.kegg.jp/kegg-bin/show_pathway?ko04910+K02991
XP_004288602.1
XP_004300041.1	K14838
XP_004299114.1	K11984	SART1, HAF, SNU66	U4/U6.U5 tri-snRNP-associated protein 1	ko03040	Spliceosome	http://www.kegg.jp/kegg-bin/show_pathway?ko03040+K11984
XP_004291952.1
XP_004304642.1	K00962	pnp, PNPT1	polyribonucleotide nucleotidyltransferase [EC:2.7.7.8]	ko03018	RNA degradation	http://www.kegg.jp/kegg-bin/show_pathway?ko03018+K00962
XP_004304642.1	K00962	pnp, PNPT1	polyribonucleotide nucleotidyltransferase [EC:2.7.7.8]	ko00230	Purine metabolism	http://www.kegg.jp/kegg-bin/show_pathway?ko00230+K00962
XP_004304642.1	K00962	pnp, PNPT1	polyribonucleotide nucleotidyltransferase [EC:2.7.7.8]	ko00240	Pyrimidine metabolism	http://www.kegg.jp/kegg-bin/show_pathway?ko00240+K00962
XP_004291866.1
XP_004308094.1	K14397	NUDT21, CPSF5, CFIM25	cleavage and polyadenylation specificity factor subunit 5	ko03015	mRNA surveillance pathway	http://www.kegg.jp/kegg-bin/show_pathway?ko03015+K14397
XP_011460107.1	K18834	WRKY1	WRKY transcription factor 1	ko04626	Plant-pathogen interaction	http://www.kegg.jp/kegg-bin/show_pathway?ko04626+K18834
FANhyb_rscf00004472.1.g00001.1	K19891	GN1_2_3	glucan endo-1,3-beta-glucosidase 1/2/3 [EC:3.2.1.39]	ko00500	Starch and sucrose metabolism	http://www.kegg.jp/kegg-bin/show_pathway?ko00500+K19891
FANhyb_icon00009704_a.1.g00001.1
XP_004293415.1	K13216
FANhyb_rscf00000061.1.g00018.1	K03939	NDUFS6	NADH dehydrogenase (ubiquinone) Fe-S protein 6	ko05016	Huntington's disease	http://www.kegg.jp/kegg-bin/show_pathway?ko05016+K03939
FANhyb_rscf00000061.1.g00018.1	K03939	NDUFS6	NADH dehydrogenase (ubiquinone) Fe-S protein 6	ko04723	Retrograde endocannabinoid signaling	http://www.kegg.jp/kegg-bin/show_pathway?ko04723+K03939
FANhyb_rscf00000061.1.g00018.1	K03939	NDUFS6	NADH dehydrogenase (ubiquinone) Fe-S protein 6	ko04714	Thermogenesis	http://www.kegg.jp/kegg-bin/show_pathway?ko04714+K03939
FANhyb_rscf00000061.1.g00018.1	K03939	NDUFS6	NADH dehydrogenase (ubiquinone) Fe-S protein 6	ko04932	Non-alcoholic fatty liver disease (NAFLD)	http://www.kegg.jp/kegg-bin/show_pathway?ko04932+K03939
FANhyb_rscf00000061.1.g00018.1	K03939	NDUFS6	NADH dehydrogenase (ubiquinone) Fe-S protein 6	ko05012	Parkinson's disease	http://www.kegg.jp/kegg-bin/show_pathway?ko05012+K03939
FANhyb_rscf00000061.1.g00018.1	K03939	NDUFS6	NADH dehydrogenase (ubiquinone) Fe-S protein 6	ko00190	Oxidative phosphorylation	http://www.kegg.jp/kegg-bin/show_pathway?ko00190+K03939
FANhyb_rscf00000061.1.g00018.1	K03939	NDUFS6	NADH dehydrogenase (ubiquinone) Fe-S protein 6	ko05010	Alzheimer's disease	http://www.kegg.jp/kegg-bin/show_pathway?ko05010+K03939
XP_004294926.1	K12741	HNRNPA1_3	heterogeneous nuclear ribonucleoprotein A1/A3	ko03040	Spliceosome	http://www.kegg.jp/kegg-bin/show_pathway?ko03040+K12741
FANhyb_rscf00000544.1.g00005.1	K12883	NCBP2, CBP20	nuclear cap-binding protein subunit 2	ko03015	mRNA surveillance pathway	http://www.kegg.jp/kegg-bin/show_pathway?ko03015+K12883
FANhyb_rscf00000544.1.g00005.1	K12883	NCBP2, CBP20	nuclear cap-binding protein subunit 2	ko03013	RNA transport	http://www.kegg.jp/kegg-bin/show_pathway?ko03013+K12883
FANhyb_rscf00000544.1.g00005.1	K12883	NCBP2, CBP20	nuclear cap-binding protein subunit 2	ko03040	Spliceosome	http://www.kegg.jp/kegg-bin/show_pathway?ko03040+K12883
XP_011459559.1	K06675	SMC4	structural maintenance of chromosome 4	ko04111	Cell cycle - yeast	http://www.kegg.jp/kegg-bin/show_pathway?ko04111+K06675
FANhyb_rscf00000787.1.g00008.1
XP_011461693.1	K15164	MED13	mediator of RNA polymerase II transcription subunit 13	ko04919	Thyroid hormone signaling pathway	http://www.kegg.jp/kegg-bin/show_pathway?ko04919+K15164
FANhyb_rscf00000206.1.g00004.1	K14823
XP_004295127.1
XP_004290689.1
XP_004294168.1	K16055	TPS	trehalose 6-phosphate synthase/phosphatase [EC:2.4.1.15 3.1.3.12]	ko00500	Starch and sucrose metabolism	http://www.kegg.jp/kegg-bin/show_pathway?ko00500+K16055
XP_004290221.1
XP_004293498.1	K12829	SF3B2, SAP145, CUS1	splicing factor 3B subunit 2	ko03040	Spliceosome	http://www.kegg.jp/kegg-bin/show_pathway?ko03040+K12829
FANhyb_rscf00000038.1.g00008.1	K10756	RFC3_5	replication factor C subunit 3/5	ko03430	Mismatch repair	http://www.kegg.jp/kegg-bin/show_pathway?ko03430+K10756
FANhyb_rscf00000038.1.g00008.1	K10756	RFC3_5	replication factor C subunit 3/5	ko03420	Nucleotide excision repair	http://www.kegg.jp/kegg-bin/show_pathway?ko03420+K10756
FANhyb_rscf00000038.1.g00008.1	K10756	RFC3_5	replication factor C subunit 3/5	ko03030	DNA replication	http://www.kegg.jp/kegg-bin/show_pathway?ko03030+K10756
XP_004299660.1	K02991	RP-S6e, RPS6	small subunit ribosomal protein S6e	ko04371	Apelin signaling pathway	http://www.kegg.jp/kegg-bin/show_pathway?ko04371+K02991
XP_004299660.1	K02991	RP-S6e, RPS6	small subunit ribosomal protein S6e	ko04151	PI3K-Akt signaling pathway	http://www.kegg.jp/kegg-bin/show_pathway?ko04151+K02991
XP_004299660.1	K02991	RP-S6e, RPS6	small subunit ribosomal protein S6e	ko04066	HIF-1 signaling pathway	http://www.kegg.jp/kegg-bin/show_pathway?ko04066+K02991
XP_004299660.1	K02991	RP-S6e, RPS6	small subunit ribosomal protein S6e	ko05205	Proteoglycans in cancer	http://www.kegg.jp/kegg-bin/show_pathway?ko05205+K02991
XP_004299660.1	K02991	RP-S6e, RPS6	small subunit ribosomal protein S6e	ko03010	Ribosome	http://www.kegg.jp/kegg-bin/show_pathway?ko03010+K02991
XP_004299660.1	K02991	RP-S6e, RPS6	small subunit ribosomal protein S6e	ko01521	EGFR tyrosine kinase inhibitor resistance	http://www.kegg.jp/kegg-bin/show_pathway?ko01521+K02991
XP_004299660.1	K02991	RP-S6e, RPS6	small subunit ribosomal protein S6e	ko04150	mTOR signaling pathway	http://www.kegg.jp/kegg-bin/show_pathway?ko04150+K02991
XP_004299660.1	K02991	RP-S6e, RPS6	small subunit ribosomal protein S6e	ko04714	Thermogenesis	http://www.kegg.jp/kegg-bin/show_pathway?ko04714+K02991
XP_004299660.1	K02991	RP-S6e, RPS6	small subunit ribosomal protein S6e	ko04910	Insulin signaling pathway	http://www.kegg.jp/kegg-bin/show_pathway?ko04910+K02991
XP_004299788.1	K12850	PRPF38B	pre-mRNA-splicing factor 38B	ko03040	Spliceosome	http://www.kegg.jp/kegg-bin/show_pathway?ko03040+K12850
FANhyb_rscf00000119.1.g00002.1
XP_004293403.1	K11267
XP_004291257.1	K10739	RFA2, RPA2	replication factor A2	ko03030	DNA replication	http://www.kegg.jp/kegg-bin/show_pathway?ko03030+K10739
XP_004291257.1	K10739	RFA2, RPA2	replication factor A2	ko03420	Nucleotide excision repair	http://www.kegg.jp/kegg-bin/show_pathway?ko03420+K10739
XP_004291257.1	K10739	RFA2, RPA2	replication factor A2	ko03430	Mismatch repair	http://www.kegg.jp/kegg-bin/show_pathway?ko03430+K10739
XP_004291257.1	K10739	RFA2, RPA2	replication factor A2	ko03460	Fanconi anemia pathway	http://www.kegg.jp/kegg-bin/show_pathway?ko03460+K10739
XP_004291257.1	K10739	RFA2, RPA2	replication factor A2	ko03440	Homologous recombination	http://www.kegg.jp/kegg-bin/show_pathway?ko03440+K10739
XP_004288645.1
XP_004287452.1
XP_004290327.1	K13220
XP_011467028.1
XP_011459107.1	K13181
FANhyb_icon00006234_a.1.g00001.1	K03098
FANhyb_rscf00000252.1.g00011.1	K05666	ABCC2	ATP-binding cassette, subfamily C (CFTR/MRP), member 2	ko02010	ABC transporters	http://www.kegg.jp/kegg-bin/show_pathway?ko02010+K05666
FANhyb_rscf00000252.1.g00011.1	K05666	ABCC2	ATP-binding cassette, subfamily C (CFTR/MRP), member 2	ko04976	Bile secretion	http://www.kegg.jp/kegg-bin/show_pathway?ko04976+K05666
FANhyb_rscf00000252.1.g00011.1	K05666	ABCC2	ATP-binding cassette, subfamily C (CFTR/MRP), member 2	ko01524	Platinum drug resistance	http://www.kegg.jp/kegg-bin/show_pathway?ko01524+K05666
FANhyb_rscf00000252.1.g00011.1	K05666	ABCC2	ATP-binding cassette, subfamily C (CFTR/MRP), member 2	ko01523	Antifolate resistance	http://www.kegg.jp/kegg-bin/show_pathway?ko01523+K05666
XP_011468400.1	K11375
FANhyb_rscf00001231.1.g00002.1	K15901
XP_004295261.2
FANhyb_rscf00000222.1.g00017.1	K13207
FANhyb_icon00000226_a.1.g00001.1	K03136	TFIIE1, GTF2E1, TFA1, tfe	transcription initiation factor TFIIE subunit alpha	ko03022	Basal transcription factors	http://www.kegg.jp/kegg-bin/show_pathway?ko03022+K03136
FANhyb_icon00000226_a.1.g00001.1	K03136	TFIIE1, GTF2E1, TFA1, tfe	transcription initiation factor TFIIE subunit alpha	ko05203	Viral carcinogenesis	http://www.kegg.jp/kegg-bin/show_pathway?ko05203+K03136
FANhyb_icon00000226_a.1.g00001.1	K03136	TFIIE1, GTF2E1, TFA1, tfe	transcription initiation factor TFIIE subunit alpha	ko05169	Epstein-Barr virus infection	http://www.kegg.jp/kegg-bin/show_pathway?ko05169+K03136
XP_004293991.1	K12840	RBM17, SPF45	splicing factor 45	ko03040	Spliceosome	http://www.kegg.jp/kegg-bin/show_pathway?ko03040+K12840
XP_004296676.1	K02900	RP-L27Ae, RPL27A	large subunit ribosomal protein L27Ae	ko03010	Ribosome	http://www.kegg.jp/kegg-bin/show_pathway?ko03010+K02900
XP_004298739.1
XP_004297601.1	K12823	DDX5, DBP2	ATP-dependent RNA helicase DDX5/DBP2 [EC:3.6.4.13]	ko05202	Transcriptional misregulation in cancers	http://www.kegg.jp/kegg-bin/show_pathway?ko05202+K12823
XP_004297601.1	K12823	DDX5, DBP2	ATP-dependent RNA helicase DDX5/DBP2 [EC:3.6.4.13]	ko03040	Spliceosome	http://www.kegg.jp/kegg-bin/show_pathway?ko03040+K12823
XP_004297601.1	K12823	DDX5, DBP2	ATP-dependent RNA helicase DDX5/DBP2 [EC:3.6.4.13]	ko05205	Proteoglycans in cancer	http://www.kegg.jp/kegg-bin/show_pathway?ko05205+K12823
XP_004303444.1	K11858
FANhyb_icon00016877_a.1.g00001.1	K00817	hisC	histidinol-phosphate aminotransferase [EC:2.6.1.9]	ko00401	Novobiocin biosynthesis	http://www.kegg.jp/kegg-bin/show_pathway?ko00401+K00817
FANhyb_icon00016877_a.1.g00001.1	K00817	hisC	histidinol-phosphate aminotransferase [EC:2.6.1.9]	ko00360	Phenylalanine metabolism	http://www.kegg.jp/kegg-bin/show_pathway?ko00360+K00817
FANhyb_icon00016877_a.1.g00001.1	K00817	hisC	histidinol-phosphate aminotransferase [EC:2.6.1.9]	ko00960	Tropane, piperidine and pyridine alkaloid biosynthesis	http://www.kegg.jp/kegg-bin/show_pathway?ko00960+K00817
FANhyb_icon00016877_a.1.g00001.1	K00817	hisC	histidinol-phosphate aminotransferase [EC:2.6.1.9]	ko00350	Tyrosine metabolism	http://www.kegg.jp/kegg-bin/show_pathway?ko00350+K00817
FANhyb_icon00016877_a.1.g00001.1	K00817	hisC	histidinol-phosphate aminotransferase [EC:2.6.1.9]	ko00400	Phenylalanine, tyrosine and tryptophan biosynthesis	http://www.kegg.jp/kegg-bin/show_pathway?ko00400+K00817
FANhyb_icon00016877_a.1.g00001.1	K00817	hisC	histidinol-phosphate aminotransferase [EC:2.6.1.9]	ko00340	Histidine metabolism	http://www.kegg.jp/kegg-bin/show_pathway?ko00340+K00817
FANhyb_rscf00007557.1.g00001.1	K12741	HNRNPA1_3	heterogeneous nuclear ribonucleoprotein A1/A3	ko03040	Spliceosome	http://www.kegg.jp/kegg-bin/show_pathway?ko03040+K12741
FANhyb_rscf00001419.1.g00002.1
XP_004302263.1	K12849	PRPF38A	pre-mRNA-splicing factor 38A	ko03040	Spliceosome	http://www.kegg.jp/kegg-bin/show_pathway?ko03040+K12849
FANhyb_icon00000549_a.1.g00001.1
FANhyb_rscf00000157.1.g00010.1	K02936	RP-L7Ae, RPL7A	large subunit ribosomal protein L7Ae	ko03010	Ribosome	http://www.kegg.jp/kegg-bin/show_pathway?ko03010+K02936
FANhyb_icon00002064_a.1.g00001.1
XP_004309940.1	K02916	RP-L35, MRPL35, rpmI	large subunit ribosomal protein L35	ko03010	Ribosome	http://www.kegg.jp/kegg-bin/show_pathway?ko03010+K02916
XP_004306793.1
XP_004302336.1
FANhyb_rscf00000049.1.g00003.1
XP_004291660.1	K14820
XP_011465959.1	K15156	MED14, RGR1	mediator of RNA polymerase II transcription subunit 14	ko04919	Thyroid hormone signaling pathway	http://www.kegg.jp/kegg-bin/show_pathway?ko04919+K15156
XP_011464198.1
XP_004300017.1	K12839	SMNDC1, SPF30	survival of motor neuron-related-splicing factor 30	ko03040	Spliceosome	http://www.kegg.jp/kegg-bin/show_pathway?ko03040+K12839
XP_004310064.1	K14308	NUP54, NUP57	nuclear pore complex protein Nup54	ko03013	RNA transport	http://www.kegg.jp/kegg-bin/show_pathway?ko03013+K14308
XP_004303844.1
FANhyb_icon00007350_a.1.g00001.1
XP_004290921.1	K12447	USP	UDP-sugar pyrophosphorylase [EC:2.7.7.64]	ko00040	Pentose and glucuronate interconversions	http://www.kegg.jp/kegg-bin/show_pathway?ko00040+K12447
XP_004290921.1	K12447	USP	UDP-sugar pyrophosphorylase [EC:2.7.7.64]	ko00520	Amino sugar and nucleotide sugar metabolism	http://www.kegg.jp/kegg-bin/show_pathway?ko00520+K12447
XP_004290921.1	K12447	USP	UDP-sugar pyrophosphorylase [EC:2.7.7.64]	ko00053	Ascorbate and aldarate metabolism	http://www.kegg.jp/kegg-bin/show_pathway?ko00053+K12447
XP_004290921.1	K12447	USP	UDP-sugar pyrophosphorylase [EC:2.7.7.64]	ko00052	Galactose metabolism	http://www.kegg.jp/kegg-bin/show_pathway?ko00052+K12447
XP_004307683.1	K03103	MINPP1	multiple inositol-polyphosphate phosphatase / 2,3-bisphosphoglycerate 3-phosphatase [EC:3.1.3.62 3.1.3.80]	ko00562	Inositol phosphate metabolism	http://www.kegg.jp/kegg-bin/show_pathway?ko00562+K03103
XP_004307683.1	K03103	MINPP1	multiple inositol-polyphosphate phosphatase / 2,3-bisphosphoglycerate 3-phosphatase [EC:3.1.3.62 3.1.3.80]	ko00010	Glycolysis / Gluconeogenesis	http://www.kegg.jp/kegg-bin/show_pathway?ko00010+K03103
XP_004306621.1	K13161
XP_004297284.1	K09579
FANhyb_rscf00000134.1.g00015.1	K06067	HDAC1_2	histone deacetylase 1/2 [EC:3.5.1.98]	ko04919	Thyroid hormone signaling pathway	http://www.kegg.jp/kegg-bin/show_pathway?ko04919+K06067
FANhyb_rscf00000134.1.g00015.1	K06067	HDAC1_2	histone deacetylase 1/2 [EC:3.5.1.98]	ko04213	Longevity regulating pathway - multiple species	http://www.kegg.jp/kegg-bin/show_pathway?ko04213+K06067
FANhyb_rscf00000134.1.g00015.1	K06067	HDAC1_2	histone deacetylase 1/2 [EC:3.5.1.98]	ko05016	Huntington's disease	http://www.kegg.jp/kegg-bin/show_pathway?ko05016+K06067
FANhyb_rscf00000134.1.g00015.1	K06067	HDAC1_2	histone deacetylase 1/2 [EC:3.5.1.98]	ko04110	Cell cycle	http://www.kegg.jp/kegg-bin/show_pathway?ko04110+K06067
FANhyb_rscf00000134.1.g00015.1	K06067	HDAC1_2	histone deacetylase 1/2 [EC:3.5.1.98]	ko05200	Pathways in cancer	http://www.kegg.jp/kegg-bin/show_pathway?ko05200+K06067
FANhyb_rscf00000134.1.g00015.1	K06067	HDAC1_2	histone deacetylase 1/2 [EC:3.5.1.98]	ko05169	Epstein-Barr virus infection	http://www.kegg.jp/kegg-bin/show_pathway?ko05169+K06067
FANhyb_rscf00000134.1.g00015.1	K06067	HDAC1_2	histone deacetylase 1/2 [EC:3.5.1.98]	ko05220	Chronic myeloid leukemia	http://www.kegg.jp/kegg-bin/show_pathway?ko05220+K06067
FANhyb_rscf00000134.1.g00015.1	K06067	HDAC1_2	histone deacetylase 1/2 [EC:3.5.1.98]	ko04330	Notch signaling pathway	http://www.kegg.jp/kegg-bin/show_pathway?ko04330+K06067
FANhyb_rscf00000134.1.g00015.1	K06067	HDAC1_2	histone deacetylase 1/2 [EC:3.5.1.98]	ko05203	Viral carcinogenesis	http://www.kegg.jp/kegg-bin/show_pathway?ko05203+K06067
FANhyb_rscf00000134.1.g00015.1	K06067	HDAC1_2	histone deacetylase 1/2 [EC:3.5.1.98]	ko05034	Alcoholism	http://www.kegg.jp/kegg-bin/show_pathway?ko05034+K06067
FANhyb_rscf00000134.1.g00015.1	K06067	HDAC1_2	histone deacetylase 1/2 [EC:3.5.1.98]	ko05202	Transcriptional misregulation in cancers	http://www.kegg.jp/kegg-bin/show_pathway?ko05202+K06067
FANhyb_rscf00000134.1.g00015.1	K06067	HDAC1_2	histone deacetylase 1/2 [EC:3.5.1.98]	ko05165	Human papillomavirus infection	http://www.kegg.jp/kegg-bin/show_pathway?ko05165+K06067
XP_004304184.2
XP_011462845.1	K12870	ISY1	pre-mRNA-splicing factor ISY1	ko03040	Spliceosome	http://www.kegg.jp/kegg-bin/show_pathway?ko03040+K12870
FANhyb_icon00004175_a.1.g00001.1	K13172
XP_004302154.1	K09875
XP_004304146.1	K18749
FANhyb_rscf00001049.1.g00002.1	K03026	RPC4, POLR3D	DNA-directed RNA polymerase III subunit RPC4	ko00240	Pyrimidine metabolism	http://www.kegg.jp/kegg-bin/show_pathway?ko00240+K03026
FANhyb_rscf00001049.1.g00002.1	K03026	RPC4, POLR3D	DNA-directed RNA polymerase III subunit RPC4	ko04623	Cytosolic DNA-sensing pathway	http://www.kegg.jp/kegg-bin/show_pathway?ko04623+K03026
FANhyb_rscf00001049.1.g00002.1	K03026	RPC4, POLR3D	DNA-directed RNA polymerase III subunit RPC4	ko05169	Epstein-Barr virus infection	http://www.kegg.jp/kegg-bin/show_pathway?ko05169+K03026
FANhyb_rscf00001049.1.g00002.1	K03026	RPC4, POLR3D	DNA-directed RNA polymerase III subunit RPC4	ko03020	RNA polymerase	http://www.kegg.jp/kegg-bin/show_pathway?ko03020+K03026
FANhyb_rscf00001049.1.g00002.1	K03026	RPC4, POLR3D	DNA-directed RNA polymerase III subunit RPC4	ko00230	Purine metabolism	http://www.kegg.jp/kegg-bin/show_pathway?ko00230+K03026
XP_011457833.1
XP_011458648.1
FANhyb_rscf00000005.1.g00034.1	K16833
FANhyb_rscf00000308.1.g00011.1	K02895	RP-L24, MRPL24, rplX	large subunit ribosomal protein L24	ko03010	Ribosome	http://www.kegg.jp/kegg-bin/show_pathway?ko03010+K02895
FANhyb_rscf00000634.1.g00006.1	K01897	ACSL, fadD	long-chain acyl-CoA synthetase [EC:6.2.1.3]	ko00071	Fatty acid degradation	http://www.kegg.jp/kegg-bin/show_pathway?ko00071+K01897
FANhyb_rscf00000634.1.g00006.1	K01897	ACSL, fadD	long-chain acyl-CoA synthetase [EC:6.2.1.3]	ko02024	Quorum sensing	http://www.kegg.jp/kegg-bin/show_pathway?ko02024+K01897
FANhyb_rscf00000634.1.g00006.1	K01897	ACSL, fadD	long-chain acyl-CoA synthetase [EC:6.2.1.3]	ko04146	Peroxisome	http://www.kegg.jp/kegg-bin/show_pathway?ko04146+K01897
FANhyb_rscf00000634.1.g00006.1	K01897	ACSL, fadD	long-chain acyl-CoA synthetase [EC:6.2.1.3]	ko00061	Fatty acid biosynthesis	http://www.kegg.jp/kegg-bin/show_pathway?ko00061+K01897
FANhyb_rscf00000634.1.g00006.1	K01897	ACSL, fadD	long-chain acyl-CoA synthetase [EC:6.2.1.3]	ko04714	Thermogenesis	http://www.kegg.jp/kegg-bin/show_pathway?ko04714+K01897
FANhyb_rscf00000634.1.g00006.1	K01897	ACSL, fadD	long-chain acyl-CoA synthetase [EC:6.2.1.3]	ko04920	Adipocytokine signaling pathway	http://www.kegg.jp/kegg-bin/show_pathway?ko04920+K01897
FANhyb_rscf00000634.1.g00006.1	K01897	ACSL, fadD	long-chain acyl-CoA synthetase [EC:6.2.1.3]	ko03320	PPAR signaling pathway	http://www.kegg.jp/kegg-bin/show_pathway?ko03320+K01897
FANhyb_rscf00000634.1.g00006.1	K01897	ACSL, fadD	long-chain acyl-CoA synthetase [EC:6.2.1.3]	ko04216	Ferroptosis	http://www.kegg.jp/kegg-bin/show_pathway?ko04216+K01897
XP_004309444.1	K02934	RP-L6e, RPL6	large subunit ribosomal protein L6e	ko03010	Ribosome	http://www.kegg.jp/kegg-bin/show_pathway?ko03010+K02934
FANhyb_icon00001195_a.1.g00001.1
FANhyb_rscf00001191.1.g00002.1
FANhyb_rscf00000023.1.g00009.1	K02879	RP-L17, MRPL17, rplQ	large subunit ribosomal protein L17	ko03010	Ribosome	http://www.kegg.jp/kegg-bin/show_pathway?ko03010+K02879
XP_004290736.1	K13091
XP_004302283.1	K13800	CMPK1, UMPK	UMP-CMP kinase [EC:2.7.4.14]	ko00983	Drug metabolism - other enzymes	http://www.kegg.jp/kegg-bin/show_pathway?ko00983+K13800
XP_004302283.1	K13800	CMPK1, UMPK	UMP-CMP kinase [EC:2.7.4.14]	ko00240	Pyrimidine metabolism	http://www.kegg.jp/kegg-bin/show_pathway?ko00240+K13800
XP_004294038.1
XP_004300573.1
XP_004289737.1
FANhyb_rscf00006738.1.g00001.1
XP_004307736.1	K15437
FANhyb_rscf00000615.1.g00002.1	K13096
XP_011463030.1
XP_004292379.1
FANhyb_rscf00001038.1.g00007.1
FANhyb_rscf00006182.1.g00001.1	K11650	SMARCD	SWI/SNF-related matrix-associated actin-dependent regulator of chromatin subfamily D	ko05225	Hepatocellular carcinoma	http://www.kegg.jp/kegg-bin/show_pathway?ko05225+K11650
FANhyb_rscf00006182.1.g00001.1	K11650	SMARCD	SWI/SNF-related matrix-associated actin-dependent regulator of chromatin subfamily D	ko04714	Thermogenesis	http://www.kegg.jp/kegg-bin/show_pathway?ko04714+K11650
FANhyb_rscf00000676.1.g00002.1	K13150
FANhyb_rscf00000577.1.g00005.1	K00276	AOC3, AOC2, tynA	primary-amine oxidase [EC:1.4.3.21]	ko00410	beta-Alanine metabolism	http://www.kegg.jp/kegg-bin/show_pathway?ko00410+K00276
FANhyb_rscf00000577.1.g00005.1	K00276	AOC3, AOC2, tynA	primary-amine oxidase [EC:1.4.3.21]	ko00360	Phenylalanine metabolism	http://www.kegg.jp/kegg-bin/show_pathway?ko00360+K00276
FANhyb_rscf00000577.1.g00005.1	K00276	AOC3, AOC2, tynA	primary-amine oxidase [EC:1.4.3.21]	ko00260	Glycine, serine and threonine metabolism	http://www.kegg.jp/kegg-bin/show_pathway?ko00260+K00276
FANhyb_rscf00000577.1.g00005.1	K00276	AOC3, AOC2, tynA	primary-amine oxidase [EC:1.4.3.21]	ko00950	Isoquinoline alkaloid biosynthesis	http://www.kegg.jp/kegg-bin/show_pathway?ko00950+K00276
FANhyb_rscf00000577.1.g00005.1	K00276	AOC3, AOC2, tynA	primary-amine oxidase [EC:1.4.3.21]	ko00960	Tropane, piperidine and pyridine alkaloid biosynthesis	http://www.kegg.jp/kegg-bin/show_pathway?ko00960+K00276
FANhyb_rscf00000577.1.g00005.1	K00276	AOC3, AOC2, tynA	primary-amine oxidase [EC:1.4.3.21]	ko00350	Tyrosine metabolism	http://www.kegg.jp/kegg-bin/show_pathway?ko00350+K00276
XP_011470769.1	K15176
XP_011458268.1	K02212	MCM4, CDC54	DNA replication licensing factor MCM4 [EC:3.6.4.12]	ko04111	Cell cycle - yeast	http://www.kegg.jp/kegg-bin/show_pathway?ko04111+K02212
XP_011458268.1	K02212	MCM4, CDC54	DNA replication licensing factor MCM4 [EC:3.6.4.12]	ko04113	Meiosis - yeast	http://www.kegg.jp/kegg-bin/show_pathway?ko04113+K02212
XP_011458268.1	K02212	MCM4, CDC54	DNA replication licensing factor MCM4 [EC:3.6.4.12]	ko03030	DNA replication	http://www.kegg.jp/kegg-bin/show_pathway?ko03030+K02212
XP_011458268.1	K02212	MCM4, CDC54	DNA replication licensing factor MCM4 [EC:3.6.4.12]	ko04110	Cell cycle	http://www.kegg.jp/kegg-bin/show_pathway?ko04110+K02212
FANhyb_rscf00001038.1.g00002.1
XP_004287528.2
XP_004302969.1	K03236	EIF1A	translation initiation factor 1A	ko03013	RNA transport	http://www.kegg.jp/kegg-bin/show_pathway?ko03013+K03236
XP_004291624.1
FANhyb_rscf00000112.1.g00002.1
XP_004299004.1	K16732
FANhyb_rscf00000651.1.g00004.1
XP_011459934.1	K10747	LIG1	DNA ligase 1 [EC:6.5.1.1 6.5.1.6 6.5.1.7]	ko03410	Base excision repair	http://www.kegg.jp/kegg-bin/show_pathway?ko03410+K10747
XP_011459934.1	K10747	LIG1	DNA ligase 1 [EC:6.5.1.1 6.5.1.6 6.5.1.7]	ko03430	Mismatch repair	http://www.kegg.jp/kegg-bin/show_pathway?ko03430+K10747
XP_011459934.1	K10747	LIG1	DNA ligase 1 [EC:6.5.1.1 6.5.1.6 6.5.1.7]	ko03420	Nucleotide excision repair	http://www.kegg.jp/kegg-bin/show_pathway?ko03420+K10747
XP_011459934.1	K10747	LIG1	DNA ligase 1 [EC:6.5.1.1 6.5.1.6 6.5.1.7]	ko03030	DNA replication	http://www.kegg.jp/kegg-bin/show_pathway?ko03030+K10747
XP_004292548.1	K15172
XP_011461125.1
FANhyb_rscf00003465.1.g00001.1	K09561	STUB1, CHIP	STIP1 homology and U-box containing protein 1 [EC:2.3.2.27]	ko04141	Protein processing in endoplasmic reticulum	http://www.kegg.jp/kegg-bin/show_pathway?ko04141+K09561
FANhyb_rscf00003465.1.g00001.1	K09561	STUB1, CHIP	STIP1 homology and U-box containing protein 1 [EC:2.3.2.27]	ko04120	Ubiquitin mediated proteolysis	http://www.kegg.jp/kegg-bin/show_pathway?ko04120+K09561
XP_004295154.1
XP_004296683.1	K10884	XRCC6, KU70, G22P1	ATP-dependent DNA helicase 2 subunit 1	ko03450	Non-homologous end-joining	http://www.kegg.jp/kegg-bin/show_pathway?ko03450+K10884
XP_004306981.1	K12877	MAGOH	protein mago nashi	ko03015	mRNA surveillance pathway	http://www.kegg.jp/kegg-bin/show_pathway?ko03015+K12877
XP_004306981.1	K12877	MAGOH	protein mago nashi	ko03013	RNA transport	http://www.kegg.jp/kegg-bin/show_pathway?ko03013+K12877
XP_004306981.1	K12877	MAGOH	protein mago nashi	ko03040	Spliceosome	http://www.kegg.jp/kegg-bin/show_pathway?ko03040+K12877
FANhyb_rscf00000085.1.g00011.1
FANhyb_rscf00000880.1.g00003.1
FANhyb_rscf00000998.1.g00003.1
FANhyb_rscf00000478.1.g00013.1
FANhyb_icon00004691_a.1.g00001.1
FANhyb_rscf00000018.1.g00001.1
FANhyb_rscf00001170.1.g00001.1	K02830	HRAD1, RAD17	cell cycle checkpoint protein [EC:3.1.11.2]	ko04113	Meiosis - yeast	http://www.kegg.jp/kegg-bin/show_pathway?ko04113+K02830
FANhyb_rscf00001170.1.g00001.1	K02830	HRAD1, RAD17	cell cycle checkpoint protein [EC:3.1.11.2]	ko04218	Cellular senescence	http://www.kegg.jp/kegg-bin/show_pathway?ko04218+K02830
FANhyb_rscf00001170.1.g00001.1	K02830	HRAD1, RAD17	cell cycle checkpoint protein [EC:3.1.11.2]	ko04111	Cell cycle - yeast	http://www.kegg.jp/kegg-bin/show_pathway?ko04111+K02830
XP_004287571.1	K03553	recA	recombination protein RecA	ko03440	Homologous recombination	http://www.kegg.jp/kegg-bin/show_pathway?ko03440+K03553
XP_004287234.1
XP_004302847.2
XP_004290200.1	K12160	SUMO, SMT3	small ubiquitin-related modifier	ko05418	Fluid shear stress and atherosclerosis	http://www.kegg.jp/kegg-bin/show_pathway?ko05418+K12160
XP_004290200.1	K12160	SUMO, SMT3	small ubiquitin-related modifier	ko03013	RNA transport	http://www.kegg.jp/kegg-bin/show_pathway?ko03013+K12160
FANhyb_rscf00000179.1.g00009.1	K00972	UAP1	UDP-N-acetylglucosamine/UDP-N-acetylgalactosamine diphosphorylase [EC:2.7.7.23 2.7.7.83]	ko00520	Amino sugar and nucleotide sugar metabolism	http://www.kegg.jp/kegg-bin/show_pathway?ko00520+K00972
XP_011470979.1
FANhyb_rscf00000078.1.g00012.1
XP_004299763.1	K22419
XP_004293553.1
FANhyb_rscf00000001.1.g00005.1	K02690	psaB	photosystem I P700 chlorophyll a apoprotein A2	ko00195	Photosynthesis	http://www.kegg.jp/kegg-bin/show_pathway?ko00195+K02690
FANhyb_rscf00000325.1.g00003.1
XP_004293809.1
FANhyb_icon00000317_a.1.g00001.1	K01103	PFKFB3	6-phosphofructo-2-kinase / fructose-2,6-biphosphatase 3&#160; [EC:2.7.1.105 3.1.3.46]	ko00051	Fructose and mannose metabolism	http://www.kegg.jp/kegg-bin/show_pathway?ko00051+K01103
FANhyb_icon00000317_a.1.g00001.1	K01103	PFKFB3	6-phosphofructo-2-kinase / fructose-2,6-biphosphatase 3&#160; [EC:2.7.1.105 3.1.3.46]	ko04066	HIF-1 signaling pathway	http://www.kegg.jp/kegg-bin/show_pathway?ko04066+K01103
FANhyb_icon00000317_a.1.g00001.1	K01103	PFKFB3	6-phosphofructo-2-kinase / fructose-2,6-biphosphatase 3&#160; [EC:2.7.1.105 3.1.3.46]	ko04152	AMPK signaling pathway	http://www.kegg.jp/kegg-bin/show_pathway?ko04152+K01103
XP_004287964.1	K10528	HPL	hydroperoxide lyase [EC:4.1.2.-]	ko00592	alpha-Linolenic acid metabolism	http://www.kegg.jp/kegg-bin/show_pathway?ko00592+K10528
FANhyb_rscf00000872.1.g00006.1	K00033	PGD, gnd, gntZ	6-phosphogluconate dehydrogenase [EC:1.1.1.44 1.1.1.343]	ko00030	Pentose phosphate pathway	http://www.kegg.jp/kegg-bin/show_pathway?ko00030+K00033
FANhyb_rscf00000872.1.g00006.1	K00033	PGD, gnd, gntZ	6-phosphogluconate dehydrogenase [EC:1.1.1.44 1.1.1.343]	ko00480	Glutathione metabolism	http://www.kegg.jp/kegg-bin/show_pathway?ko00480+K00033
FANhyb_rscf00000953.1.g00001.1
FANhyb_rscf00000300.1.g00006.1
XP_011458966.1	K00850	pfkA, PFK	6-phosphofructokinase 1 [EC:2.7.1.11]	ko00051	Fructose and mannose metabolism	http://www.kegg.jp/kegg-bin/show_pathway?ko00051+K00850
XP_011458966.1	K00850	pfkA, PFK	6-phosphofructokinase 1 [EC:2.7.1.11]	ko00010	Glycolysis / Gluconeogenesis	http://www.kegg.jp/kegg-bin/show_pathway?ko00010+K00850
XP_011458966.1	K00850	pfkA, PFK	6-phosphofructokinase 1 [EC:2.7.1.11]	ko03018	RNA degradation	http://www.kegg.jp/kegg-bin/show_pathway?ko03018+K00850
XP_011458966.1	K00850	pfkA, PFK	6-phosphofructokinase 1 [EC:2.7.1.11]	ko05230	Central carbon metabolism in cancer	http://www.kegg.jp/kegg-bin/show_pathway?ko05230+K00850
XP_011458966.1	K00850	pfkA, PFK	6-phosphofructokinase 1 [EC:2.7.1.11]	ko00030	Pentose phosphate pathway	http://www.kegg.jp/kegg-bin/show_pathway?ko00030+K00850
XP_011458966.1	K00850	pfkA, PFK	6-phosphofructokinase 1 [EC:2.7.1.11]	ko00052	Galactose metabolism	http://www.kegg.jp/kegg-bin/show_pathway?ko00052+K00850
XP_011458966.1	K00850	pfkA, PFK	6-phosphofructokinase 1 [EC:2.7.1.11]	ko00680	Methane metabolism	http://www.kegg.jp/kegg-bin/show_pathway?ko00680+K00850
XP_011458966.1	K00850	pfkA, PFK	6-phosphofructokinase 1 [EC:2.7.1.11]	ko04152	AMPK signaling pathway	http://www.kegg.jp/kegg-bin/show_pathway?ko04152+K00850
FANhyb_rscf00000076.1.g00002.1
XP_004292452.1
FANhyb_rscf00001461.1.g00002.1	K20308
FANhyb_rscf00000671.1.g00003.1
FANhyb_rscf00000049.1.g00028.1	K03798
FANhyb_icon19747013_s.1.g00001.1
FANhyb_rscf00000435.1.g00002.1
XP_004304671.2
XP_004302439.1	K00869	E2.7.1.36, MVK, mvaK1	mevalonate kinase [EC:2.7.1.36]	ko04146	Peroxisome	http://www.kegg.jp/kegg-bin/show_pathway?ko04146+K00869
XP_004302439.1	K00869	E2.7.1.36, MVK, mvaK1	mevalonate kinase [EC:2.7.1.36]	ko00900	Terpenoid backbone biosynthesis	http://www.kegg.jp/kegg-bin/show_pathway?ko00900+K00869
XP_004297715.1
XP_004300798.1
XP_011457834.1	K16296
XP_004306695.1	K14684
FANhyb_rscf00000643.1.g00005.1
FANhyb_rscf00000001.1.g00051.1	K05579	ndhH	NAD(P)H-quinone oxidoreductase subunit H [EC:1.6.5.3]	ko00190	Oxidative phosphorylation	http://www.kegg.jp/kegg-bin/show_pathway?ko00190+K05579
XP_004310055.1	K03942	NDUFV1	NADH dehydrogenase (ubiquinone) flavoprotein 1 [EC:1.6.5.3 1.6.99.3]	ko05012	Parkinson's disease	http://www.kegg.jp/kegg-bin/show_pathway?ko05012+K03942
XP_004310055.1	K03942	NDUFV1	NADH dehydrogenase (ubiquinone) flavoprotein 1 [EC:1.6.5.3 1.6.99.3]	ko04932	Non-alcoholic fatty liver disease (NAFLD)	http://www.kegg.jp/kegg-bin/show_pathway?ko04932+K03942
XP_004310055.1	K03942	NDUFV1	NADH dehydrogenase (ubiquinone) flavoprotein 1 [EC:1.6.5.3 1.6.99.3]	ko00190	Oxidative phosphorylation	http://www.kegg.jp/kegg-bin/show_pathway?ko00190+K03942
XP_004310055.1	K03942	NDUFV1	NADH dehydrogenase (ubiquinone) flavoprotein 1 [EC:1.6.5.3 1.6.99.3]	ko05010	Alzheimer's disease	http://www.kegg.jp/kegg-bin/show_pathway?ko05010+K03942
XP_004310055.1	K03942	NDUFV1	NADH dehydrogenase (ubiquinone) flavoprotein 1 [EC:1.6.5.3 1.6.99.3]	ko05016	Huntington's disease	http://www.kegg.jp/kegg-bin/show_pathway?ko05016+K03942
XP_004310055.1	K03942	NDUFV1	NADH dehydrogenase (ubiquinone) flavoprotein 1 [EC:1.6.5.3 1.6.99.3]	ko04723	Retrograde endocannabinoid signaling	http://www.kegg.jp/kegg-bin/show_pathway?ko04723+K03942
XP_004310055.1	K03942	NDUFV1	NADH dehydrogenase (ubiquinone) flavoprotein 1 [EC:1.6.5.3 1.6.99.3]	ko04714	Thermogenesis	http://www.kegg.jp/kegg-bin/show_pathway?ko04714+K03942
XP_004303813.1	K02145	ATPeV1A, ATP6A	V-type H+-transporting ATPase subunit A [EC:3.6.3.14]	ko04145	Phagosome	http://www.kegg.jp/kegg-bin/show_pathway?ko04145+K02145
XP_004303813.1	K02145	ATPeV1A, ATP6A	V-type H+-transporting ATPase subunit A [EC:3.6.3.14]	ko04966	Collecting duct acid secretion	http://www.kegg.jp/kegg-bin/show_pathway?ko04966+K02145
XP_004303813.1	K02145	ATPeV1A, ATP6A	V-type H+-transporting ATPase subunit A [EC:3.6.3.14]	ko05323	Rheumatoid arthritis	http://www.kegg.jp/kegg-bin/show_pathway?ko05323+K02145
XP_004303813.1	K02145	ATPeV1A, ATP6A	V-type H+-transporting ATPase subunit A [EC:3.6.3.14]	ko05110	Vibrio cholerae infection	http://www.kegg.jp/kegg-bin/show_pathway?ko05110+K02145
XP_004303813.1	K02145	ATPeV1A, ATP6A	V-type H+-transporting ATPase subunit A [EC:3.6.3.14]	ko04721	Synaptic vesicle cycle	http://www.kegg.jp/kegg-bin/show_pathway?ko04721+K02145
XP_004303813.1	K02145	ATPeV1A, ATP6A	V-type H+-transporting ATPase subunit A [EC:3.6.3.14]	ko00190	Oxidative phosphorylation	http://www.kegg.jp/kegg-bin/show_pathway?ko00190+K02145
XP_004303813.1	K02145	ATPeV1A, ATP6A	V-type H+-transporting ATPase subunit A [EC:3.6.3.14]	ko05120	Epithelial cell signaling in Helicobacter pylori infection	http://www.kegg.jp/kegg-bin/show_pathway?ko05120+K02145
XP_004303813.1	K02145	ATPeV1A, ATP6A	V-type H+-transporting ATPase subunit A [EC:3.6.3.14]	ko04150	mTOR signaling pathway	http://www.kegg.jp/kegg-bin/show_pathway?ko04150+K02145
XP_004307020.1	K00873	PK, pyk	pyruvate kinase [EC:2.7.1.40]	ko04922	Glucagon signaling pathway	http://www.kegg.jp/kegg-bin/show_pathway?ko04922+K00873
XP_004307020.1	K00873	PK, pyk	pyruvate kinase [EC:2.7.1.40]	ko04930	Type II diabetes mellitus	http://www.kegg.jp/kegg-bin/show_pathway?ko04930+K00873
XP_004307020.1	K00873	PK, pyk	pyruvate kinase [EC:2.7.1.40]	ko00010	Glycolysis / Gluconeogenesis	http://www.kegg.jp/kegg-bin/show_pathway?ko00010+K00873
XP_004307020.1	K00873	PK, pyk	pyruvate kinase [EC:2.7.1.40]	ko05230	Central carbon metabolism in cancer	http://www.kegg.jp/kegg-bin/show_pathway?ko05230+K00873
XP_004307020.1	K00873	PK, pyk	pyruvate kinase [EC:2.7.1.40]	ko05203	Viral carcinogenesis	http://www.kegg.jp/kegg-bin/show_pathway?ko05203+K00873
XP_004307020.1	K00873	PK, pyk	pyruvate kinase [EC:2.7.1.40]	ko00620	Pyruvate metabolism	http://www.kegg.jp/kegg-bin/show_pathway?ko00620+K00873
XP_004307020.1	K00873	PK, pyk	pyruvate kinase [EC:2.7.1.40]	ko00230	Purine metabolism	http://www.kegg.jp/kegg-bin/show_pathway?ko00230+K00873
XP_004307020.1	K00873	PK, pyk	pyruvate kinase [EC:2.7.1.40]	ko05165	Human papillomavirus infection	http://www.kegg.jp/kegg-bin/show_pathway?ko05165+K00873
FANhyb_rscf00000251.1.g00001.1
XP_011460422.1	K19996
XP_004294692.1	K04371	MAPK1_3	mitogen-activated protein kinase 1/3 [EC:2.7.11.24]	ko05200	Pathways in cancer	http://www.kegg.jp/kegg-bin/show_pathway?ko05200+K04371
XP_004294692.1	K04371	MAPK1_3	mitogen-activated protein kinase 1/3 [EC:2.7.11.24]	ko05223	Non-small cell lung cancer	http://www.kegg.jp/kegg-bin/show_pathway?ko05223+K04371
XP_004294692.1	K04371	MAPK1_3	mitogen-activated protein kinase 1/3 [EC:2.7.11.24]	ko04914	Progesterone-mediated oocyte maturation	http://www.kegg.jp/kegg-bin/show_pathway?ko04914+K04371
XP_004294692.1	K04371	MAPK1_3	mitogen-activated protein kinase 1/3 [EC:2.7.11.24]	ko05132	Salmonella infection	http://www.kegg.jp/kegg-bin/show_pathway?ko05132+K04371
XP_004294692.1	K04371	MAPK1_3	mitogen-activated protein kinase 1/3 [EC:2.7.11.24]	ko04724	Glutamatergic synapse	http://www.kegg.jp/kegg-bin/show_pathway?ko04724+K04371
XP_004294692.1	K04371	MAPK1_3	mitogen-activated protein kinase 1/3 [EC:2.7.11.24]	ko05224	Breast cancer	http://www.kegg.jp/kegg-bin/show_pathway?ko05224+K04371
XP_004294692.1	K04371	MAPK1_3	mitogen-activated protein kinase 1/3 [EC:2.7.11.24]	ko04520	Adherens junction	http://www.kegg.jp/kegg-bin/show_pathway?ko04520+K04371
XP_004294692.1	K04371	MAPK1_3	mitogen-activated protein kinase 1/3 [EC:2.7.11.24]	ko04261	Adrenergic signaling in cardiomyocytes	http://www.kegg.jp/kegg-bin/show_pathway?ko04261+K04371
XP_004294692.1	K04371	MAPK1_3	mitogen-activated protein kinase 1/3 [EC:2.7.11.24]	ko04011	MAPK signaling pathway - yeast	http://www.kegg.jp/kegg-bin/show_pathway?ko04011+K04371
XP_004294692.1	K04371	MAPK1_3	mitogen-activated protein kinase 1/3 [EC:2.7.11.24]	ko05214	Glioma	http://www.kegg.jp/kegg-bin/show_pathway?ko05214+K04371
XP_004294692.1	K04371	MAPK1_3	mitogen-activated protein kinase 1/3 [EC:2.7.11.24]	ko05230	Central carbon metabolism in cancer	http://www.kegg.jp/kegg-bin/show_pathway?ko05230+K04371
XP_004294692.1	K04371	MAPK1_3	mitogen-activated protein kinase 1/3 [EC:2.7.11.24]	ko04062	Chemokine signaling pathway	http://www.kegg.jp/kegg-bin/show_pathway?ko04062+K04371
XP_004294692.1	K04371	MAPK1_3	mitogen-activated protein kinase 1/3 [EC:2.7.11.24]	ko04662	B cell receptor signaling pathway	http://www.kegg.jp/kegg-bin/show_pathway?ko04662+K04371
XP_004294692.1	K04371	MAPK1_3	mitogen-activated protein kinase 1/3 [EC:2.7.11.24]	ko04666	Fc gamma R-mediated phagocytosis	http://www.kegg.jp/kegg-bin/show_pathway?ko04666+K04371
XP_004294692.1	K04371	MAPK1_3	mitogen-activated protein kinase 1/3 [EC:2.7.11.24]	ko04012	ErbB signaling pathway	http://www.kegg.jp/kegg-bin/show_pathway?ko04012+K04371
XP_004294692.1	K04371	MAPK1_3	mitogen-activated protein kinase 1/3 [EC:2.7.11.24]	ko04912	GnRH signaling pathway	http://www.kegg.jp/kegg-bin/show_pathway?ko04912+K04371
XP_004294692.1	K04371	MAPK1_3	mitogen-activated protein kinase 1/3 [EC:2.7.11.24]	ko05219	Bladder cancer	http://www.kegg.jp/kegg-bin/show_pathway?ko05219+K04371
XP_004294692.1	K04371	MAPK1_3	mitogen-activated protein kinase 1/3 [EC:2.7.11.24]	ko04066	HIF-1 signaling pathway	http://www.kegg.jp/kegg-bin/show_pathway?ko04066+K04371
XP_004294692.1	K04371	MAPK1_3	mitogen-activated protein kinase 1/3 [EC:2.7.11.24]	ko04960	Aldosterone-regulated sodium reabsorption	http://www.kegg.jp/kegg-bin/show_pathway?ko04960+K04371
XP_004294692.1	K04371	MAPK1_3	mitogen-activated protein kinase 1/3 [EC:2.7.11.24]	ko04621	NOD-like receptor signaling pathway	http://www.kegg.jp/kegg-bin/show_pathway?ko04621+K04371
XP_004294692.1	K04371	MAPK1_3	mitogen-activated protein kinase 1/3 [EC:2.7.11.24]	ko05213	Endometrial cancer	http://www.kegg.jp/kegg-bin/show_pathway?ko05213+K04371
XP_004294692.1	K04371	MAPK1_3	mitogen-activated protein kinase 1/3 [EC:2.7.11.24]	ko04014	Ras signaling pathway	http://www.kegg.jp/kegg-bin/show_pathway?ko04014+K04371
XP_004294692.1	K04371	MAPK1_3	mitogen-activated protein kinase 1/3 [EC:2.7.11.24]	ko05160	Hepatitis C	http://www.kegg.jp/kegg-bin/show_pathway?ko05160+K04371
XP_004294692.1	K04371	MAPK1_3	mitogen-activated protein kinase 1/3 [EC:2.7.11.24]	ko04218	Cellular senescence	http://www.kegg.jp/kegg-bin/show_pathway?ko04218+K04371
XP_004294692.1	K04371	MAPK1_3	mitogen-activated protein kinase 1/3 [EC:2.7.11.24]	ko04926	Relaxin signaling pathway	http://www.kegg.jp/kegg-bin/show_pathway?ko04926+K04371
XP_004294692.1	K04371	MAPK1_3	mitogen-activated protein kinase 1/3 [EC:2.7.11.24]	ko04380	Osteoclast differentiation	http://www.kegg.jp/kegg-bin/show_pathway?ko04380+K04371
XP_004294692.1	K04371	MAPK1_3	mitogen-activated protein kinase 1/3 [EC:2.7.11.24]	ko04214	Apoptosis - fly	http://www.kegg.jp/kegg-bin/show_pathway?ko04214+K04371
XP_004294692.1	K04371	MAPK1_3	mitogen-activated protein kinase 1/3 [EC:2.7.11.24]	ko04660	T cell receptor signaling pathway	http://www.kegg.jp/kegg-bin/show_pathway?ko04660+K04371
XP_004294692.1	K04371	MAPK1_3	mitogen-activated protein kinase 1/3 [EC:2.7.11.24]	ko05216	Thyroid cancer	http://www.kegg.jp/kegg-bin/show_pathway?ko05216+K04371
XP_004294692.1	K04371	MAPK1_3	mitogen-activated protein kinase 1/3 [EC:2.7.11.24]	ko01524	Platinum drug resistance	http://www.kegg.jp/kegg-bin/show_pathway?ko01524+K04371
XP_004294692.1	K04371	MAPK1_3	mitogen-activated protein kinase 1/3 [EC:2.7.11.24]	ko05145	Toxoplasmosis	http://www.kegg.jp/kegg-bin/show_pathway?ko05145+K04371
XP_004294692.1	K04371	MAPK1_3	mitogen-activated protein kinase 1/3 [EC:2.7.11.24]	ko04916	Melanogenesis	http://www.kegg.jp/kegg-bin/show_pathway?ko04916+K04371
XP_004294692.1	K04371	MAPK1_3	mitogen-activated protein kinase 1/3 [EC:2.7.11.24]	ko05164	Influenza A	http://www.kegg.jp/kegg-bin/show_pathway?ko05164+K04371
XP_004294692.1	K04371	MAPK1_3	mitogen-activated protein kinase 1/3 [EC:2.7.11.24]	ko04140	Autophagy - animal	http://www.kegg.jp/kegg-bin/show_pathway?ko04140+K04371
XP_004294692.1	K04371	MAPK1_3	mitogen-activated protein kinase 1/3 [EC:2.7.11.24]	ko04625	C-type lectin receptor signaling pathway	http://www.kegg.jp/kegg-bin/show_pathway?ko04625+K04371
XP_004294692.1	K04371	MAPK1_3	mitogen-activated protein kinase 1/3 [EC:2.7.11.24]	ko05205	Proteoglycans in cancer	http://www.kegg.jp/kegg-bin/show_pathway?ko05205+K04371
XP_004294692.1	K04371	MAPK1_3	mitogen-activated protein kinase 1/3 [EC:2.7.11.24]	ko05161	Hepatitis B	http://www.kegg.jp/kegg-bin/show_pathway?ko05161+K04371
XP_004294692.1	K04371	MAPK1_3	mitogen-activated protein kinase 1/3 [EC:2.7.11.24]	ko05225	Hepatocellular carcinoma	http://www.kegg.jp/kegg-bin/show_pathway?ko05225+K04371
XP_004294692.1	K04371	MAPK1_3	mitogen-activated protein kinase 1/3 [EC:2.7.11.24]	ko05131	Shigellosis	http://www.kegg.jp/kegg-bin/show_pathway?ko05131+K04371
XP_004294692.1	K04371	MAPK1_3	mitogen-activated protein kinase 1/3 [EC:2.7.11.24]	ko05218	Melanoma	http://www.kegg.jp/kegg-bin/show_pathway?ko05218+K04371
XP_004294692.1	K04371	MAPK1_3	mitogen-activated protein kinase 1/3 [EC:2.7.11.24]	ko05226	Gastric cancer	http://www.kegg.jp/kegg-bin/show_pathway?ko05226+K04371
XP_004294692.1	K04371	MAPK1_3	mitogen-activated protein kinase 1/3 [EC:2.7.11.24]	ko04210	Apoptosis	http://www.kegg.jp/kegg-bin/show_pathway?ko04210+K04371
XP_004294692.1	K04371	MAPK1_3	mitogen-activated protein kinase 1/3 [EC:2.7.11.24]	ko04150	mTOR signaling pathway	http://www.kegg.jp/kegg-bin/show_pathway?ko04150+K04371
XP_004294692.1	K04371	MAPK1_3	mitogen-activated protein kinase 1/3 [EC:2.7.11.24]	ko04071	Sphingolipid signaling pathway	http://www.kegg.jp/kegg-bin/show_pathway?ko04071+K04371
XP_004294692.1	K04371	MAPK1_3	mitogen-activated protein kinase 1/3 [EC:2.7.11.24]	ko05220	Chronic myeloid leukemia	http://www.kegg.jp/kegg-bin/show_pathway?ko05220+K04371
XP_004294692.1	K04371	MAPK1_3	mitogen-activated protein kinase 1/3 [EC:2.7.11.24]	ko04550	Signaling pathways regulating pluripotency of stem cells	http://www.kegg.jp/kegg-bin/show_pathway?ko04550+K04371
XP_004294692.1	K04371	MAPK1_3	mitogen-activated protein kinase 1/3 [EC:2.7.11.24]	ko04730	Long-term depression	http://www.kegg.jp/kegg-bin/show_pathway?ko04730+K04371
XP_004294692.1	K04371	MAPK1_3	mitogen-activated protein kinase 1/3 [EC:2.7.11.24]	ko04010	MAPK signaling pathway	http://www.kegg.jp/kegg-bin/show_pathway?ko04010+K04371
XP_004294692.1	K04371	MAPK1_3	mitogen-activated protein kinase 1/3 [EC:2.7.11.24]	ko04668	TNF signaling pathway	http://www.kegg.jp/kegg-bin/show_pathway?ko04668+K04371
XP_004294692.1	K04371	MAPK1_3	mitogen-activated protein kinase 1/3 [EC:2.7.11.24]	ko04151	PI3K-Akt signaling pathway	http://www.kegg.jp/kegg-bin/show_pathway?ko04151+K04371
XP_004294692.1	K04371	MAPK1_3	mitogen-activated protein kinase 1/3 [EC:2.7.11.24]	ko04726	Serotonergic synapse	http://www.kegg.jp/kegg-bin/show_pathway?ko04726+K04371
XP_004294692.1	K04371	MAPK1_3	mitogen-activated protein kinase 1/3 [EC:2.7.11.24]	ko04611	Platelet activation	http://www.kegg.jp/kegg-bin/show_pathway?ko04611+K04371
XP_004294692.1	K04371	MAPK1_3	mitogen-activated protein kinase 1/3 [EC:2.7.11.24]	ko04657	IL-17 signaling pathway	http://www.kegg.jp/kegg-bin/show_pathway?ko04657+K04371
XP_004294692.1	K04371	MAPK1_3	mitogen-activated protein kinase 1/3 [EC:2.7.11.24]	ko05152	Tuberculosis	http://www.kegg.jp/kegg-bin/show_pathway?ko05152+K04371
XP_004294692.1	K04371	MAPK1_3	mitogen-activated protein kinase 1/3 [EC:2.7.11.24]	ko05034	Alcoholism	http://www.kegg.jp/kegg-bin/show_pathway?ko05034+K04371
XP_004294692.1	K04371	MAPK1_3	mitogen-activated protein kinase 1/3 [EC:2.7.11.24]	ko05211	Renal cell carcinoma	http://www.kegg.jp/kegg-bin/show_pathway?ko05211+K04371
XP_004294692.1	K04371	MAPK1_3	mitogen-activated protein kinase 1/3 [EC:2.7.11.24]	ko04915	Estrogen signaling pathway	http://www.kegg.jp/kegg-bin/show_pathway?ko04915+K04371
XP_004294692.1	K04371	MAPK1_3	mitogen-activated protein kinase 1/3 [EC:2.7.11.24]	ko04370	VEGF signaling pathway	http://www.kegg.jp/kegg-bin/show_pathway?ko04370+K04371
XP_004294692.1	K04371	MAPK1_3	mitogen-activated protein kinase 1/3 [EC:2.7.11.24]	ko04510	Focal adhesion	http://www.kegg.jp/kegg-bin/show_pathway?ko04510+K04371
XP_004294692.1	K04371	MAPK1_3	mitogen-activated protein kinase 1/3 [EC:2.7.11.24]	ko04919	Thyroid hormone signaling pathway	http://www.kegg.jp/kegg-bin/show_pathway?ko04919+K04371
XP_004294692.1	K04371	MAPK1_3	mitogen-activated protein kinase 1/3 [EC:2.7.11.24]	ko05142	Chagas disease (American trypanosomiasis)	http://www.kegg.jp/kegg-bin/show_pathway?ko05142+K04371
XP_004294692.1	K04371	MAPK1_3	mitogen-activated protein kinase 1/3 [EC:2.7.11.24]	ko04725	Cholinergic synapse	http://www.kegg.jp/kegg-bin/show_pathway?ko04725+K04371
XP_004294692.1	K04371	MAPK1_3	mitogen-activated protein kinase 1/3 [EC:2.7.11.24]	ko04921	Oxytocin signaling pathway	http://www.kegg.jp/kegg-bin/show_pathway?ko04921+K04371
XP_004294692.1	K04371	MAPK1_3	mitogen-activated protein kinase 1/3 [EC:2.7.11.24]	ko04933	AGE-RAGE signaling pathway in diabetic complications	http://www.kegg.jp/kegg-bin/show_pathway?ko04933+K04371
XP_004294692.1	K04371	MAPK1_3	mitogen-activated protein kinase 1/3 [EC:2.7.11.24]	ko05212	Pancreatic cancer	http://www.kegg.jp/kegg-bin/show_pathway?ko05212+K04371
XP_004294692.1	K04371	MAPK1_3	mitogen-activated protein kinase 1/3 [EC:2.7.11.24]	ko04072	Phospholipase D signaling pathway	http://www.kegg.jp/kegg-bin/show_pathway?ko04072+K04371
XP_004294692.1	K04371	MAPK1_3	mitogen-activated protein kinase 1/3 [EC:2.7.11.24]	ko05133	Pertussis	http://www.kegg.jp/kegg-bin/show_pathway?ko05133+K04371
XP_004294692.1	K04371	MAPK1_3	mitogen-activated protein kinase 1/3 [EC:2.7.11.24]	ko04650	Natural killer cell mediated cytotoxicity	http://www.kegg.jp/kegg-bin/show_pathway?ko04650+K04371
XP_004294692.1	K04371	MAPK1_3	mitogen-activated protein kinase 1/3 [EC:2.7.11.24]	ko05210	Colorectal cancer	http://www.kegg.jp/kegg-bin/show_pathway?ko05210+K04371
XP_004294692.1	K04371	MAPK1_3	mitogen-activated protein kinase 1/3 [EC:2.7.11.24]	ko04810	Regulation of actin cytoskeleton	http://www.kegg.jp/kegg-bin/show_pathway?ko04810+K04371
XP_004294692.1	K04371	MAPK1_3	mitogen-activated protein kinase 1/3 [EC:2.7.11.24]	ko05221	Acute myeloid leukemia	http://www.kegg.jp/kegg-bin/show_pathway?ko05221+K04371
XP_004294692.1	K04371	MAPK1_3	mitogen-activated protein kinase 1/3 [EC:2.7.11.24]	ko04270	Vascular smooth muscle contraction	http://www.kegg.jp/kegg-bin/show_pathway?ko04270+K04371
XP_004294692.1	K04371	MAPK1_3	mitogen-activated protein kinase 1/3 [EC:2.7.11.24]	ko04723	Retrograde endocannabinoid signaling	http://www.kegg.jp/kegg-bin/show_pathway?ko04723+K04371
XP_004294692.1	K04371	MAPK1_3	mitogen-activated protein kinase 1/3 [EC:2.7.11.24]	ko04713	Circadian entrainment	http://www.kegg.jp/kegg-bin/show_pathway?ko04713+K04371
XP_004294692.1	K04371	MAPK1_3	mitogen-activated protein kinase 1/3 [EC:2.7.11.24]	ko04658	Th1 and Th2 cell differentiation	http://www.kegg.jp/kegg-bin/show_pathway?ko04658+K04371
XP_004294692.1	K04371	MAPK1_3	mitogen-activated protein kinase 1/3 [EC:2.7.11.24]	ko05010	Alzheimer's disease	http://www.kegg.jp/kegg-bin/show_pathway?ko05010+K04371
XP_004294692.1	K04371	MAPK1_3	mitogen-activated protein kinase 1/3 [EC:2.7.11.24]	ko04013	MAPK signaling pathway - fly	http://www.kegg.jp/kegg-bin/show_pathway?ko04013+K04371
XP_004294692.1	K04371	MAPK1_3	mitogen-activated protein kinase 1/3 [EC:2.7.11.24]	ko05140	Leishmaniasis	http://www.kegg.jp/kegg-bin/show_pathway?ko05140+K04371
XP_004294692.1	K04371	MAPK1_3	mitogen-activated protein kinase 1/3 [EC:2.7.11.24]	ko04320	Dorso-ventral axis formation	http://www.kegg.jp/kegg-bin/show_pathway?ko04320+K04371
XP_004294692.1	K04371	MAPK1_3	mitogen-activated protein kinase 1/3 [EC:2.7.11.24]	ko04934	Cushing's syndrome	http://www.kegg.jp/kegg-bin/show_pathway?ko04934+K04371
XP_004294692.1	K04371	MAPK1_3	mitogen-activated protein kinase 1/3 [EC:2.7.11.24]	ko05203	Viral carcinogenesis	http://www.kegg.jp/kegg-bin/show_pathway?ko05203+K04371
XP_004294692.1	K04371	MAPK1_3	mitogen-activated protein kinase 1/3 [EC:2.7.11.24]	ko04664	Fc epsilon RI signaling pathway	http://www.kegg.jp/kegg-bin/show_pathway?ko04664+K04371
XP_004294692.1	K04371	MAPK1_3	mitogen-activated protein kinase 1/3 [EC:2.7.11.24]	ko04350	TGF-beta signaling pathway	http://www.kegg.jp/kegg-bin/show_pathway?ko04350+K04371
XP_004294692.1	K04371	MAPK1_3	mitogen-activated protein kinase 1/3 [EC:2.7.11.24]	ko04722	Neurotrophin signaling pathway	http://www.kegg.jp/kegg-bin/show_pathway?ko04722+K04371
XP_004294692.1	K04371	MAPK1_3	mitogen-activated protein kinase 1/3 [EC:2.7.11.24]	ko04917	Prolactin signaling pathway	http://www.kegg.jp/kegg-bin/show_pathway?ko04917+K04371
XP_004294692.1	K04371	MAPK1_3	mitogen-activated protein kinase 1/3 [EC:2.7.11.24]	ko05165	Human papillomavirus infection	http://www.kegg.jp/kegg-bin/show_pathway?ko05165+K04371
XP_004294692.1	K04371	MAPK1_3	mitogen-activated protein kinase 1/3 [EC:2.7.11.24]	ko04720	Long-term potentiation	http://www.kegg.jp/kegg-bin/show_pathway?ko04720+K04371
XP_004294692.1	K04371	MAPK1_3	mitogen-activated protein kinase 1/3 [EC:2.7.11.24]	ko04360	Axon guidance	http://www.kegg.jp/kegg-bin/show_pathway?ko04360+K04371
XP_004294692.1	K04371	MAPK1_3	mitogen-activated protein kinase 1/3 [EC:2.7.11.24]	ko04068	FoxO signaling pathway	http://www.kegg.jp/kegg-bin/show_pathway?ko04068+K04371
XP_004294692.1	K04371	MAPK1_3	mitogen-activated protein kinase 1/3 [EC:2.7.11.24]	ko05215	Prostate cancer	http://www.kegg.jp/kegg-bin/show_pathway?ko05215+K04371
XP_004294692.1	K04371	MAPK1_3	mitogen-activated protein kinase 1/3 [EC:2.7.11.24]	ko04024	cAMP signaling pathway	http://www.kegg.jp/kegg-bin/show_pathway?ko04024+K04371
XP_004294692.1	K04371	MAPK1_3	mitogen-activated protein kinase 1/3 [EC:2.7.11.24]	ko04930	Type II diabetes mellitus	http://www.kegg.jp/kegg-bin/show_pathway?ko04930+K04371
XP_004294692.1	K04371	MAPK1_3	mitogen-activated protein kinase 1/3 [EC:2.7.11.24]	ko05020	Prion diseases	http://www.kegg.jp/kegg-bin/show_pathway?ko05020+K04371
XP_004294692.1	K04371	MAPK1_3	mitogen-activated protein kinase 1/3 [EC:2.7.11.24]	ko05231	Choline metabolism in cancer	http://www.kegg.jp/kegg-bin/show_pathway?ko05231+K04371
XP_004294692.1	K04371	MAPK1_3	mitogen-activated protein kinase 1/3 [EC:2.7.11.24]	ko04114	Oocyte meiosis	http://www.kegg.jp/kegg-bin/show_pathway?ko04114+K04371
XP_004294692.1	K04371	MAPK1_3	mitogen-activated protein kinase 1/3 [EC:2.7.11.24]	ko04371	Apelin signaling pathway	http://www.kegg.jp/kegg-bin/show_pathway?ko04371+K04371
XP_004294692.1	K04371	MAPK1_3	mitogen-activated protein kinase 1/3 [EC:2.7.11.24]	ko05167	Kaposi's sarcoma-associated herpesvirus infection	http://www.kegg.jp/kegg-bin/show_pathway?ko05167+K04371
XP_004294692.1	K04371	MAPK1_3	mitogen-activated protein kinase 1/3 [EC:2.7.11.24]	ko04620	Toll-like receptor signaling pathway	http://www.kegg.jp/kegg-bin/show_pathway?ko04620+K04371
XP_004294692.1	K04371	MAPK1_3	mitogen-activated protein kinase 1/3 [EC:2.7.11.24]	ko04022	cGMP - PKG signaling pathway	http://www.kegg.jp/kegg-bin/show_pathway?ko04022+K04371
XP_004294692.1	K04371	MAPK1_3	mitogen-activated protein kinase 1/3 [EC:2.7.11.24]	ko01521	EGFR tyrosine kinase inhibitor resistance	http://www.kegg.jp/kegg-bin/show_pathway?ko01521+K04371
XP_004294692.1	K04371	MAPK1_3	mitogen-activated protein kinase 1/3 [EC:2.7.11.24]	ko01522	Endocrine resistance	http://www.kegg.jp/kegg-bin/show_pathway?ko01522+K04371
XP_004294692.1	K04371	MAPK1_3	mitogen-activated protein kinase 1/3 [EC:2.7.11.24]	ko04540	Gap junction	http://www.kegg.jp/kegg-bin/show_pathway?ko04540+K04371
XP_004294692.1	K04371	MAPK1_3	mitogen-activated protein kinase 1/3 [EC:2.7.11.24]	ko04659	Th17 cell differentiation	http://www.kegg.jp/kegg-bin/show_pathway?ko04659+K04371
XP_004294692.1	K04371	MAPK1_3	mitogen-activated protein kinase 1/3 [EC:2.7.11.24]	ko04910	Insulin signaling pathway	http://www.kegg.jp/kegg-bin/show_pathway?ko04910+K04371
XP_004294692.1	K04371	MAPK1_3	mitogen-activated protein kinase 1/3 [EC:2.7.11.24]	ko04015	Rap1 signaling pathway	http://www.kegg.jp/kegg-bin/show_pathway?ko04015+K04371
XP_004288419.1	K00965	galT, GALT	UDPglucose--hexose-1-phosphate uridylyltransferase [EC:2.7.7.12]	ko00520	Amino sugar and nucleotide sugar metabolism	http://www.kegg.jp/kegg-bin/show_pathway?ko00520+K00965
XP_004288419.1	K00965	galT, GALT	UDPglucose--hexose-1-phosphate uridylyltransferase [EC:2.7.7.12]	ko00052	Galactose metabolism	http://www.kegg.jp/kegg-bin/show_pathway?ko00052+K00965
XP_004288419.1	K00965	galT, GALT	UDPglucose--hexose-1-phosphate uridylyltransferase [EC:2.7.7.12]	ko04917	Prolactin signaling pathway	http://www.kegg.jp/kegg-bin/show_pathway?ko04917+K00965
XP_004296960.1	K14327	UPF2, RENT2	regulator of nonsense transcripts 2	ko03013	RNA transport	http://www.kegg.jp/kegg-bin/show_pathway?ko03013+K14327
XP_004296960.1	K14327	UPF2, RENT2	regulator of nonsense transcripts 2	ko03015	mRNA surveillance pathway	http://www.kegg.jp/kegg-bin/show_pathway?ko03015+K14327
XP_011466525.1	K00002	AKR1A1, adh	alcohol dehydrogenase (NADP+) [EC:1.1.1.2]	ko00010	Glycolysis / Gluconeogenesis	http://www.kegg.jp/kegg-bin/show_pathway?ko00010+K00002
XP_011466525.1	K00002	AKR1A1, adh	alcohol dehydrogenase (NADP+) [EC:1.1.1.2]	ko00040	Pentose and glucuronate interconversions	http://www.kegg.jp/kegg-bin/show_pathway?ko00040+K00002
XP_011466525.1	K00002	AKR1A1, adh	alcohol dehydrogenase (NADP+) [EC:1.1.1.2]	ko00561	Glycerolipid metabolism	http://www.kegg.jp/kegg-bin/show_pathway?ko00561+K00002
XP_011466525.1	K00002	AKR1A1, adh	alcohol dehydrogenase (NADP+) [EC:1.1.1.2]	ko00930	Caprolactam degradation	http://www.kegg.jp/kegg-bin/show_pathway?ko00930+K00002
FANhyb_rscf00005560.1.g00001.1	K16280
XP_004287120.1	K00131	gapN	glyceraldehyde-3-phosphate dehydrogenase (NADP+) [EC:1.2.1.9]	ko00030	Pentose phosphate pathway	http://www.kegg.jp/kegg-bin/show_pathway?ko00030+K00131
XP_004287120.1	K00131	gapN	glyceraldehyde-3-phosphate dehydrogenase (NADP+) [EC:1.2.1.9]	ko00010	Glycolysis / Gluconeogenesis	http://www.kegg.jp/kegg-bin/show_pathway?ko00010+K00131
FANhyb_rscf00000009.1.g00006.1	K00382	DLD, lpd, pdhD	dihydrolipoamide dehydrogenase [EC:1.8.1.4]	ko00630	Glyoxylate and dicarboxylate metabolism	http://www.kegg.jp/kegg-bin/show_pathway?ko00630+K00382
FANhyb_rscf00000009.1.g00006.1	K00382	DLD, lpd, pdhD	dihydrolipoamide dehydrogenase [EC:1.8.1.4]	ko00620	Pyruvate metabolism	http://www.kegg.jp/kegg-bin/show_pathway?ko00620+K00382
FANhyb_rscf00000009.1.g00006.1	K00382	DLD, lpd, pdhD	dihydrolipoamide dehydrogenase [EC:1.8.1.4]	ko00280	Valine, leucine and isoleucine degradation	http://www.kegg.jp/kegg-bin/show_pathway?ko00280+K00382
FANhyb_rscf00000009.1.g00006.1	K00382	DLD, lpd, pdhD	dihydrolipoamide dehydrogenase [EC:1.8.1.4]	ko00010	Glycolysis / Gluconeogenesis	http://www.kegg.jp/kegg-bin/show_pathway?ko00010+K00382
FANhyb_rscf00000009.1.g00006.1	K00382	DLD, lpd, pdhD	dihydrolipoamide dehydrogenase [EC:1.8.1.4]	ko00260	Glycine, serine and threonine metabolism	http://www.kegg.jp/kegg-bin/show_pathway?ko00260+K00382
FANhyb_rscf00000009.1.g00006.1	K00382	DLD, lpd, pdhD	dihydrolipoamide dehydrogenase [EC:1.8.1.4]	ko00020	Citrate cycle (TCA cycle)	http://www.kegg.jp/kegg-bin/show_pathway?ko00020+K00382
FANhyb_rscf00000009.1.g00006.1	K00382	DLD, lpd, pdhD	dihydrolipoamide dehydrogenase [EC:1.8.1.4]	ko00640	Propanoate metabolism	http://www.kegg.jp/kegg-bin/show_pathway?ko00640+K00382
XP_004306712.1	K14566	UTP24, FCF1	U3 small nucleolar RNA-associated protein 24	ko03008	Ribosome biogenesis in eukaryotes	http://www.kegg.jp/kegg-bin/show_pathway?ko03008+K14566
FANhyb_rscf00000160.1.g00005.1
XP_004299713.1	K01810	GPI, pgi	glucose-6-phosphate isomerase [EC:5.3.1.9]	ko00520	Amino sugar and nucleotide sugar metabolism	http://www.kegg.jp/kegg-bin/show_pathway?ko00520+K01810
XP_004299713.1	K01810	GPI, pgi	glucose-6-phosphate isomerase [EC:5.3.1.9]	ko00500	Starch and sucrose metabolism	http://www.kegg.jp/kegg-bin/show_pathway?ko00500+K01810
XP_004299713.1	K01810	GPI, pgi	glucose-6-phosphate isomerase [EC:5.3.1.9]	ko00010	Glycolysis / Gluconeogenesis	http://www.kegg.jp/kegg-bin/show_pathway?ko00010+K01810
XP_004299713.1	K01810	GPI, pgi	glucose-6-phosphate isomerase [EC:5.3.1.9]	ko00030	Pentose phosphate pathway	http://www.kegg.jp/kegg-bin/show_pathway?ko00030+K01810
XP_004287469.1
XP_004299522.1	K01785	galM, GALM	aldose 1-epimerase [EC:5.1.3.3]	ko00052	Galactose metabolism	http://www.kegg.jp/kegg-bin/show_pathway?ko00052+K01785
XP_004299522.1	K01785	galM, GALM	aldose 1-epimerase [EC:5.1.3.3]	ko00010	Glycolysis / Gluconeogenesis	http://www.kegg.jp/kegg-bin/show_pathway?ko00010+K01785
XP_011470458.1	K11717	sufS	cysteine desulfurase / selenocysteine lyase [EC:2.8.1.7 4.4.1.16]	ko00450	Selenocompound metabolism	http://www.kegg.jp/kegg-bin/show_pathway?ko00450+K11717
FANhyb_rscf00001341.1.g00002.1
XP_004295062.1	K18674
XP_004297699.1	K00873	PK, pyk	pyruvate kinase [EC:2.7.1.40]	ko04922	Glucagon signaling pathway	http://www.kegg.jp/kegg-bin/show_pathway?ko04922+K00873
XP_004297699.1	K00873	PK, pyk	pyruvate kinase [EC:2.7.1.40]	ko04930	Type II diabetes mellitus	http://www.kegg.jp/kegg-bin/show_pathway?ko04930+K00873
XP_004297699.1	K00873	PK, pyk	pyruvate kinase [EC:2.7.1.40]	ko00010	Glycolysis / Gluconeogenesis	http://www.kegg.jp/kegg-bin/show_pathway?ko00010+K00873
XP_004297699.1	K00873	PK, pyk	pyruvate kinase [EC:2.7.1.40]	ko05230	Central carbon metabolism in cancer	http://www.kegg.jp/kegg-bin/show_pathway?ko05230+K00873
XP_004297699.1	K00873	PK, pyk	pyruvate kinase [EC:2.7.1.40]	ko05203	Viral carcinogenesis	http://www.kegg.jp/kegg-bin/show_pathway?ko05203+K00873
XP_004297699.1	K00873	PK, pyk	pyruvate kinase [EC:2.7.1.40]	ko00620	Pyruvate metabolism	http://www.kegg.jp/kegg-bin/show_pathway?ko00620+K00873
XP_004297699.1	K00873	PK, pyk	pyruvate kinase [EC:2.7.1.40]	ko00230	Purine metabolism	http://www.kegg.jp/kegg-bin/show_pathway?ko00230+K00873
XP_004297699.1	K00873	PK, pyk	pyruvate kinase [EC:2.7.1.40]	ko05165	Human papillomavirus infection	http://www.kegg.jp/kegg-bin/show_pathway?ko05165+K00873
FANhyb_rscf00001166.1.g00002.1
FANhyb_rscf00000272.1.g00008.1
XP_004288411.1	K04565	SOD1	superoxide dismutase, Cu-Zn family [EC:1.15.1.1]	ko05014	Amyotrophic lateral sclerosis (ALS)	http://www.kegg.jp/kegg-bin/show_pathway?ko05014+K04565
XP_004288411.1	K04565	SOD1	superoxide dismutase, Cu-Zn family [EC:1.15.1.1]	ko05020	Prion diseases	http://www.kegg.jp/kegg-bin/show_pathway?ko05020+K04565
XP_004288411.1	K04565	SOD1	superoxide dismutase, Cu-Zn family [EC:1.15.1.1]	ko04146	Peroxisome	http://www.kegg.jp/kegg-bin/show_pathway?ko04146+K04565
XP_004288411.1	K04565	SOD1	superoxide dismutase, Cu-Zn family [EC:1.15.1.1]	ko04213	Longevity regulating pathway - multiple species	http://www.kegg.jp/kegg-bin/show_pathway?ko04213+K04565
XP_004288411.1	K04565	SOD1	superoxide dismutase, Cu-Zn family [EC:1.15.1.1]	ko05016	Huntington's disease	http://www.kegg.jp/kegg-bin/show_pathway?ko05016+K04565
XP_004294089.1	K01307	GGH	gamma-glutamyl hydrolase [EC:3.4.19.9]	ko01523	Antifolate resistance	http://www.kegg.jp/kegg-bin/show_pathway?ko01523+K01307
XP_004294089.1	K01307	GGH	gamma-glutamyl hydrolase [EC:3.4.19.9]	ko00790	Folate biosynthesis	http://www.kegg.jp/kegg-bin/show_pathway?ko00790+K01307
XP_004295148.1	K00979	kdsB	3-deoxy-manno-octulosonate cytidylyltransferase (CMP-KDO synthetase) [EC:2.7.7.38]	ko00540	Lipopolysaccharide biosynthesis	http://www.kegg.jp/kegg-bin/show_pathway?ko00540+K00979
FANhyb_rscf00000171.1.g00013.1
FANhyb_rscf00000286.1.g00003.1
XP_004294614.1
FANhyb_rscf00001581.1.g00003.1	K00026	MDH2	malate dehydrogenase [EC:1.1.1.37]	ko00710	Carbon fixation in photosynthetic organisms	http://www.kegg.jp/kegg-bin/show_pathway?ko00710+K00026
FANhyb_rscf00001581.1.g00003.1	K00026	MDH2	malate dehydrogenase [EC:1.1.1.37]	ko00270	Cysteine and methionine metabolism	http://www.kegg.jp/kegg-bin/show_pathway?ko00270+K00026
FANhyb_rscf00001581.1.g00003.1	K00026	MDH2	malate dehydrogenase [EC:1.1.1.37]	ko00020	Citrate cycle (TCA cycle)	http://www.kegg.jp/kegg-bin/show_pathway?ko00020+K00026
FANhyb_rscf00001581.1.g00003.1	K00026	MDH2	malate dehydrogenase [EC:1.1.1.37]	ko00620	Pyruvate metabolism	http://www.kegg.jp/kegg-bin/show_pathway?ko00620+K00026
FANhyb_rscf00001581.1.g00003.1	K00026	MDH2	malate dehydrogenase [EC:1.1.1.37]	ko00630	Glyoxylate and dicarboxylate metabolism	http://www.kegg.jp/kegg-bin/show_pathway?ko00630+K00026
XP_004287973.1
FANhyb_icon00007176_a.1.g00001.1	K00059	fabG	3-oxoacyl-[acyl-carrier protein] reductase [EC:1.1.1.100]	ko00061	Fatty acid biosynthesis	http://www.kegg.jp/kegg-bin/show_pathway?ko00061+K00059
FANhyb_icon00007176_a.1.g00001.1	K00059	fabG	3-oxoacyl-[acyl-carrier protein] reductase [EC:1.1.1.100]	ko00333	Prodigiosin biosyntheses	http://www.kegg.jp/kegg-bin/show_pathway?ko00333+K00059
FANhyb_icon00007176_a.1.g00001.1	K00059	fabG	3-oxoacyl-[acyl-carrier protein] reductase [EC:1.1.1.100]	ko00780	Biotin metabolism	http://www.kegg.jp/kegg-bin/show_pathway?ko00780+K00059
FANhyb_icon00007176_a.1.g00001.1	K00059	fabG	3-oxoacyl-[acyl-carrier protein] reductase [EC:1.1.1.100]	ko01040	Biosynthesis of unsaturated fatty acids	http://www.kegg.jp/kegg-bin/show_pathway?ko01040+K00059
XP_011463314.1	K12309	GLB1, ELNR1	beta-galactosidase [EC:3.2.1.23]	ko00600	Sphingolipid metabolism	http://www.kegg.jp/kegg-bin/show_pathway?ko00600+K12309
XP_011463314.1	K12309	GLB1, ELNR1	beta-galactosidase [EC:3.2.1.23]	ko04142	Lysosome	http://www.kegg.jp/kegg-bin/show_pathway?ko04142+K12309
XP_011463314.1	K12309	GLB1, ELNR1	beta-galactosidase [EC:3.2.1.23]	ko00052	Galactose metabolism	http://www.kegg.jp/kegg-bin/show_pathway?ko00052+K12309
XP_011463314.1	K12309	GLB1, ELNR1	beta-galactosidase [EC:3.2.1.23]	ko00604	Glycosphingolipid biosynthesis - ganglio series	http://www.kegg.jp/kegg-bin/show_pathway?ko00604+K12309
XP_011463314.1	K12309	GLB1, ELNR1	beta-galactosidase [EC:3.2.1.23]	ko00511	Other glycan degradation	http://www.kegg.jp/kegg-bin/show_pathway?ko00511+K12309
XP_011463314.1	K12309	GLB1, ELNR1	beta-galactosidase [EC:3.2.1.23]	ko00531	Glycosaminoglycan degradation	http://www.kegg.jp/kegg-bin/show_pathway?ko00531+K12309
XP_004303283.1	K01507	ppa	inorganic pyrophosphatase [EC:3.6.1.1]	ko00190	Oxidative phosphorylation	http://www.kegg.jp/kegg-bin/show_pathway?ko00190+K01507
XP_004309467.1	K00705	malQ	4-alpha-glucanotransferase [EC:2.4.1.25]	ko00500	Starch and sucrose metabolism	http://www.kegg.jp/kegg-bin/show_pathway?ko00500+K00705
XP_004307167.1	K03283	HSPA1s	heat shock 70kDa protein 1/2/6/8	ko03040	Spliceosome	http://www.kegg.jp/kegg-bin/show_pathway?ko03040+K03283
XP_004307167.1	K03283	HSPA1s	heat shock 70kDa protein 1/2/6/8	ko05162	Measles	http://www.kegg.jp/kegg-bin/show_pathway?ko05162+K03283
XP_004307167.1	K03283	HSPA1s	heat shock 70kDa protein 1/2/6/8	ko05145	Toxoplasmosis	http://www.kegg.jp/kegg-bin/show_pathway?ko05145+K03283
XP_004307167.1	K03283	HSPA1s	heat shock 70kDa protein 1/2/6/8	ko04915	Estrogen signaling pathway	http://www.kegg.jp/kegg-bin/show_pathway?ko04915+K03283
XP_004307167.1	K03283	HSPA1s	heat shock 70kDa protein 1/2/6/8	ko04612	Antigen processing and presentation	http://www.kegg.jp/kegg-bin/show_pathway?ko04612+K03283
XP_004307167.1	K03283	HSPA1s	heat shock 70kDa protein 1/2/6/8	ko04144	Endocytosis	http://www.kegg.jp/kegg-bin/show_pathway?ko04144+K03283
XP_004307167.1	K03283	HSPA1s	heat shock 70kDa protein 1/2/6/8	ko05134	Legionellosis	http://www.kegg.jp/kegg-bin/show_pathway?ko05134+K03283
XP_004307167.1	K03283	HSPA1s	heat shock 70kDa protein 1/2/6/8	ko04213	Longevity regulating pathway - multiple species	http://www.kegg.jp/kegg-bin/show_pathway?ko04213+K03283
XP_004307167.1	K03283	HSPA1s	heat shock 70kDa protein 1/2/6/8	ko05164	Influenza A	http://www.kegg.jp/kegg-bin/show_pathway?ko05164+K03283
XP_004307167.1	K03283	HSPA1s	heat shock 70kDa protein 1/2/6/8	ko04141	Protein processing in endoplasmic reticulum	http://www.kegg.jp/kegg-bin/show_pathway?ko04141+K03283
XP_004307167.1	K03283	HSPA1s	heat shock 70kDa protein 1/2/6/8	ko05169	Epstein-Barr virus infection	http://www.kegg.jp/kegg-bin/show_pathway?ko05169+K03283
XP_004307167.1	K03283	HSPA1s	heat shock 70kDa protein 1/2/6/8	ko04010	MAPK signaling pathway	http://www.kegg.jp/kegg-bin/show_pathway?ko04010+K03283
XP_004295070.1
FANhyb_rscf00000231.1.g00002.1	K08916	LHCB5	light-harvesting complex II chlorophyll a/b binding protein 5	ko00196	Photosynthesis - antenna proteins	http://www.kegg.jp/kegg-bin/show_pathway?ko00196+K08916
XP_011462784.1	K01915	glnA, GLUL	glutamine synthetase [EC:6.3.1.2]	ko04727	GABAergic synapse	http://www.kegg.jp/kegg-bin/show_pathway?ko04727+K01915
XP_011462784.1	K01915	glnA, GLUL	glutamine synthetase [EC:6.3.1.2]	ko04217	Necroptosis	http://www.kegg.jp/kegg-bin/show_pathway?ko04217+K01915
XP_011462784.1	K01915	glnA, GLUL	glutamine synthetase [EC:6.3.1.2]	ko00910	Nitrogen metabolism	http://www.kegg.jp/kegg-bin/show_pathway?ko00910+K01915
XP_011462784.1	K01915	glnA, GLUL	glutamine synthetase [EC:6.3.1.2]	ko00220	Arginine biosynthesis	http://www.kegg.jp/kegg-bin/show_pathway?ko00220+K01915
XP_011462784.1	K01915	glnA, GLUL	glutamine synthetase [EC:6.3.1.2]	ko00630	Glyoxylate and dicarboxylate metabolism	http://www.kegg.jp/kegg-bin/show_pathway?ko00630+K01915
XP_011462784.1	K01915	glnA, GLUL	glutamine synthetase [EC:6.3.1.2]	ko04724	Glutamatergic synapse	http://www.kegg.jp/kegg-bin/show_pathway?ko04724+K01915
XP_011462784.1	K01915	glnA, GLUL	glutamine synthetase [EC:6.3.1.2]	ko02020	Two-component system	http://www.kegg.jp/kegg-bin/show_pathway?ko02020+K01915
XP_011462784.1	K01915	glnA, GLUL	glutamine synthetase [EC:6.3.1.2]	ko00250	Alanine, aspartate and glutamate metabolism	http://www.kegg.jp/kegg-bin/show_pathway?ko00250+K01915
XP_011457674.1
FANhyb_rscf00000192.1.g00014.1	K14009	BCAP31, BAP31	B-cell receptor-associated protein 31	ko05165	Human papillomavirus infection	http://www.kegg.jp/kegg-bin/show_pathway?ko05165+K14009
FANhyb_rscf00000192.1.g00014.1	K14009	BCAP31, BAP31	B-cell receptor-associated protein 31	ko04141	Protein processing in endoplasmic reticulum	http://www.kegg.jp/kegg-bin/show_pathway?ko04141+K14009
FANhyb_rscf00000676.1.g00001.1	K14272	GGAT	glutamate--glyoxylate aminotransferase [EC:2.6.1.4 2.6.1.2 2.6.1.44]	ko00220	Arginine biosynthesis	http://www.kegg.jp/kegg-bin/show_pathway?ko00220+K14272
FANhyb_rscf00000676.1.g00001.1	K14272	GGAT	glutamate--glyoxylate aminotransferase [EC:2.6.1.4 2.6.1.2 2.6.1.44]	ko00710	Carbon fixation in photosynthetic organisms	http://www.kegg.jp/kegg-bin/show_pathway?ko00710+K14272
FANhyb_rscf00000676.1.g00001.1	K14272	GGAT	glutamate--glyoxylate aminotransferase [EC:2.6.1.4 2.6.1.2 2.6.1.44]	ko00260	Glycine, serine and threonine metabolism	http://www.kegg.jp/kegg-bin/show_pathway?ko00260+K14272
FANhyb_rscf00000676.1.g00001.1	K14272	GGAT	glutamate--glyoxylate aminotransferase [EC:2.6.1.4 2.6.1.2 2.6.1.44]	ko00250	Alanine, aspartate and glutamate metabolism	http://www.kegg.jp/kegg-bin/show_pathway?ko00250+K14272
FANhyb_rscf00000676.1.g00001.1	K14272	GGAT	glutamate--glyoxylate aminotransferase [EC:2.6.1.4 2.6.1.2 2.6.1.44]	ko00630	Glyoxylate and dicarboxylate metabolism	http://www.kegg.jp/kegg-bin/show_pathway?ko00630+K14272
XP_004302704.1	K00002	AKR1A1, adh	alcohol dehydrogenase (NADP+) [EC:1.1.1.2]	ko00010	Glycolysis / Gluconeogenesis	http://www.kegg.jp/kegg-bin/show_pathway?ko00010+K00002
XP_004302704.1	K00002	AKR1A1, adh	alcohol dehydrogenase (NADP+) [EC:1.1.1.2]	ko00040	Pentose and glucuronate interconversions	http://www.kegg.jp/kegg-bin/show_pathway?ko00040+K00002
XP_004302704.1	K00002	AKR1A1, adh	alcohol dehydrogenase (NADP+) [EC:1.1.1.2]	ko00561	Glycerolipid metabolism	http://www.kegg.jp/kegg-bin/show_pathway?ko00561+K00002
XP_004302704.1	K00002	AKR1A1, adh	alcohol dehydrogenase (NADP+) [EC:1.1.1.2]	ko00930	Caprolactam degradation	http://www.kegg.jp/kegg-bin/show_pathway?ko00930+K00002
XP_004294956.2	K01938	fhs	formate--tetrahydrofolate ligase [EC:6.3.4.3]	ko00720	Carbon fixation pathways in prokaryotes	http://www.kegg.jp/kegg-bin/show_pathway?ko00720+K01938
XP_004294956.2	K01938	fhs	formate--tetrahydrofolate ligase [EC:6.3.4.3]	ko00670	One carbon pool by folate	http://www.kegg.jp/kegg-bin/show_pathway?ko00670+K01938
YP_004286109.1	K02112	ATPF1B, atpD	F-type H+-transporting ATPase subunit beta [EC:3.6.3.14]	ko00195	Photosynthesis	http://www.kegg.jp/kegg-bin/show_pathway?ko00195+K02112
YP_004286109.1	K02112	ATPF1B, atpD	F-type H+-transporting ATPase subunit beta [EC:3.6.3.14]	ko00190	Oxidative phosphorylation	http://www.kegg.jp/kegg-bin/show_pathway?ko00190+K02112
XP_004299147.1	K02358
FANhyb_rscf00000004.1.g00014.1
XP_004307561.1	K12373	HEXA_B	hexosaminidase [EC:3.2.1.52]	ko04142	Lysosome	http://www.kegg.jp/kegg-bin/show_pathway?ko04142+K12373
XP_004307561.1	K12373	HEXA_B	hexosaminidase [EC:3.2.1.52]	ko00604	Glycosphingolipid biosynthesis - ganglio series	http://www.kegg.jp/kegg-bin/show_pathway?ko00604+K12373
XP_004307561.1	K12373	HEXA_B	hexosaminidase [EC:3.2.1.52]	ko00603	Glycosphingolipid biosynthesis - globo and isoglobo series	http://www.kegg.jp/kegg-bin/show_pathway?ko00603+K12373
XP_004307561.1	K12373	HEXA_B	hexosaminidase [EC:3.2.1.52]	ko00511	Other glycan degradation	http://www.kegg.jp/kegg-bin/show_pathway?ko00511+K12373
XP_004307561.1	K12373	HEXA_B	hexosaminidase [EC:3.2.1.52]	ko00531	Glycosaminoglycan degradation	http://www.kegg.jp/kegg-bin/show_pathway?ko00531+K12373
XP_004307561.1	K12373	HEXA_B	hexosaminidase [EC:3.2.1.52]	ko00513	Various types of N-glycan biosynthesis	http://www.kegg.jp/kegg-bin/show_pathway?ko00513+K12373
XP_004307561.1	K12373	HEXA_B	hexosaminidase [EC:3.2.1.52]	ko00520	Amino sugar and nucleotide sugar metabolism	http://www.kegg.jp/kegg-bin/show_pathway?ko00520+K12373
XP_004291082.1	K00654	SPT	serine palmitoyltransferase [EC:2.3.1.50]	ko04138	Autophagy - yeast	http://www.kegg.jp/kegg-bin/show_pathway?ko04138+K00654
XP_004291082.1	K00654	SPT	serine palmitoyltransferase [EC:2.3.1.50]	ko00600	Sphingolipid metabolism	http://www.kegg.jp/kegg-bin/show_pathway?ko00600+K00654
XP_004291082.1	K00654	SPT	serine palmitoyltransferase [EC:2.3.1.50]	ko04071	Sphingolipid signaling pathway	http://www.kegg.jp/kegg-bin/show_pathway?ko04071+K00654
XP_011468207.1	K02148	ATPeV1C, ATP6C	V-type H+-transporting ATPase subunit C	ko05120	Epithelial cell signaling in Helicobacter pylori infection	http://www.kegg.jp/kegg-bin/show_pathway?ko05120+K02148
XP_011468207.1	K02148	ATPeV1C, ATP6C	V-type H+-transporting ATPase subunit C	ko04150	mTOR signaling pathway	http://www.kegg.jp/kegg-bin/show_pathway?ko04150+K02148
XP_011468207.1	K02148	ATPeV1C, ATP6C	V-type H+-transporting ATPase subunit C	ko00190	Oxidative phosphorylation	http://www.kegg.jp/kegg-bin/show_pathway?ko00190+K02148
XP_011468207.1	K02148	ATPeV1C, ATP6C	V-type H+-transporting ATPase subunit C	ko05323	Rheumatoid arthritis	http://www.kegg.jp/kegg-bin/show_pathway?ko05323+K02148
XP_011468207.1	K02148	ATPeV1C, ATP6C	V-type H+-transporting ATPase subunit C	ko05110	Vibrio cholerae infection	http://www.kegg.jp/kegg-bin/show_pathway?ko05110+K02148
XP_011468207.1	K02148	ATPeV1C, ATP6C	V-type H+-transporting ATPase subunit C	ko04721	Synaptic vesicle cycle	http://www.kegg.jp/kegg-bin/show_pathway?ko04721+K02148
XP_011468207.1	K02148	ATPeV1C, ATP6C	V-type H+-transporting ATPase subunit C	ko04145	Phagosome	http://www.kegg.jp/kegg-bin/show_pathway?ko04145+K02148
XP_011468207.1	K02148	ATPeV1C, ATP6C	V-type H+-transporting ATPase subunit C	ko04966	Collecting duct acid secretion	http://www.kegg.jp/kegg-bin/show_pathway?ko04966+K02148
FANhyb_rscf00000503.1.g00002.1	K16900
FANhyb_rscf00000130.1.g00005.1	K00231	PPOX, hemY	protoporphyrinogen/coproporphyrinogen III oxidase [EC:1.3.3.4 1.3.3.15]	ko00860	Porphyrin and chlorophyll metabolism	http://www.kegg.jp/kegg-bin/show_pathway?ko00860+K00231
FANhyb_icon00001781_a.1.g00001.1
FANhyb_rscf00000261.1.g00009.1
XP_004303291.1	K03686
XP_004290903.2
FANhyb_rscf00001597.1.g00001.1	K18151	UAH	ureidoglycolate amidohydrolase [EC:3.5.1.116]	ko00230	Purine metabolism	http://www.kegg.jp/kegg-bin/show_pathway?ko00230+K18151
XP_004307834.1
FANhyb_rscf00000032.1.g00011.1
XP_011469346.1
XP_004299212.1	K04077	groEL, HSPD1	chaperonin GroEL	ko04212	Longevity regulating pathway - worm	http://www.kegg.jp/kegg-bin/show_pathway?ko04212+K04077
XP_004299212.1	K04077	groEL, HSPD1	chaperonin GroEL	ko03018	RNA degradation	http://www.kegg.jp/kegg-bin/show_pathway?ko03018+K04077
XP_004299212.1	K04077	groEL, HSPD1	chaperonin GroEL	ko05152	Tuberculosis	http://www.kegg.jp/kegg-bin/show_pathway?ko05152+K04077
XP_004299212.1	K04077	groEL, HSPD1	chaperonin GroEL	ko04940	Type I diabetes mellitus	http://www.kegg.jp/kegg-bin/show_pathway?ko04940+K04077
XP_004299212.1	K04077	groEL, HSPD1	chaperonin GroEL	ko05134	Legionellosis	http://www.kegg.jp/kegg-bin/show_pathway?ko05134+K04077
FANhyb_rscf00000806.1.g00003.1	K00430	E1.11.1.7	peroxidase [EC:1.11.1.7]	ko00940	Phenylpropanoid biosynthesis	http://www.kegg.jp/kegg-bin/show_pathway?ko00940+K00430
FANhyb_rscf00001346.1.g00002.1
FANhyb_rscf00000015.1.g00007.1	K00029	E1.1.1.40, maeB	malate dehydrogenase (oxaloacetate-decarboxylating)(NADP+) [EC:1.1.1.40]	ko00620	Pyruvate metabolism	http://www.kegg.jp/kegg-bin/show_pathway?ko00620+K00029
FANhyb_rscf00000015.1.g00007.1	K00029	E1.1.1.40, maeB	malate dehydrogenase (oxaloacetate-decarboxylating)(NADP+) [EC:1.1.1.40]	ko00710	Carbon fixation in photosynthetic organisms	http://www.kegg.jp/kegg-bin/show_pathway?ko00710+K00029
XP_004290499.1
XP_004304161.1
XP_004297733.1	K01749	hemC, HMBS	hydroxymethylbilane synthase [EC:2.5.1.61]	ko00860	Porphyrin and chlorophyll metabolism	http://www.kegg.jp/kegg-bin/show_pathway?ko00860+K01749
XP_004299485.1	K05396	dcyD	D-cysteine desulfhydrase [EC:4.4.1.15]	ko00270	Cysteine and methionine metabolism	http://www.kegg.jp/kegg-bin/show_pathway?ko00270+K05396
XP_004291039.1	K00281	GLDC, gcvP	glycine dehydrogenase [EC:1.4.4.2]	ko00260	Glycine, serine and threonine metabolism	http://www.kegg.jp/kegg-bin/show_pathway?ko00260+K00281
XP_004291039.1	K00281	GLDC, gcvP	glycine dehydrogenase [EC:1.4.4.2]	ko00630	Glyoxylate and dicarboxylate metabolism	http://www.kegg.jp/kegg-bin/show_pathway?ko00630+K00281
FANhyb_rscf00007470.1.g00001.1	K13963	SERPINB	serpin B	ko05146	Amoebiasis	http://www.kegg.jp/kegg-bin/show_pathway?ko05146+K13963
XP_004294459.1	K14411	MSI	RNA-binding protein Musashi	ko03015	mRNA surveillance pathway	http://www.kegg.jp/kegg-bin/show_pathway?ko03015+K14411
FANhyb_rscf00000927.1.g00007.1	K22522
FANhyb_rscf00000254.1.g00008.1
XP_004299846.1
FANhyb_rscf00004288.1.g00001.1	K00016	LDH, ldh	L-lactate dehydrogenase [EC:1.1.1.27]	ko00010	Glycolysis / Gluconeogenesis	http://www.kegg.jp/kegg-bin/show_pathway?ko00010+K00016
FANhyb_rscf00004288.1.g00001.1	K00016	LDH, ldh	L-lactate dehydrogenase [EC:1.1.1.27]	ko00620	Pyruvate metabolism	http://www.kegg.jp/kegg-bin/show_pathway?ko00620+K00016
FANhyb_rscf00004288.1.g00001.1	K00016	LDH, ldh	L-lactate dehydrogenase [EC:1.1.1.27]	ko00640	Propanoate metabolism	http://www.kegg.jp/kegg-bin/show_pathway?ko00640+K00016
FANhyb_rscf00004288.1.g00001.1	K00016	LDH, ldh	L-lactate dehydrogenase [EC:1.1.1.27]	ko00270	Cysteine and methionine metabolism	http://www.kegg.jp/kegg-bin/show_pathway?ko00270+K00016
FANhyb_rscf00004288.1.g00001.1	K00016	LDH, ldh	L-lactate dehydrogenase [EC:1.1.1.27]	ko04922	Glucagon signaling pathway	http://www.kegg.jp/kegg-bin/show_pathway?ko04922+K00016
FANhyb_rscf00006457.1.g00001.1
FANhyb_rscf00001375.1.g00001.1	K02694	psaF	photosystem I subunit III	ko00195	Photosynthesis	http://www.kegg.jp/kegg-bin/show_pathway?ko00195+K02694
FANhyb_rscf00000033.1.g00008.1	K00411	UQCRFS1, RIP1, petA	ubiquinol-cytochrome c reductase iron-sulfur subunit [EC:1.10.2.2]	ko05016	Huntington's disease	http://www.kegg.jp/kegg-bin/show_pathway?ko05016+K00411
FANhyb_rscf00000033.1.g00008.1	K00411	UQCRFS1, RIP1, petA	ubiquinol-cytochrome c reductase iron-sulfur subunit [EC:1.10.2.2]	ko04714	Thermogenesis	http://www.kegg.jp/kegg-bin/show_pathway?ko04714+K00411
FANhyb_rscf00000033.1.g00008.1	K00411	UQCRFS1, RIP1, petA	ubiquinol-cytochrome c reductase iron-sulfur subunit [EC:1.10.2.2]	ko04932	Non-alcoholic fatty liver disease (NAFLD)	http://www.kegg.jp/kegg-bin/show_pathway?ko04932+K00411
FANhyb_rscf00000033.1.g00008.1	K00411	UQCRFS1, RIP1, petA	ubiquinol-cytochrome c reductase iron-sulfur subunit [EC:1.10.2.2]	ko00190	Oxidative phosphorylation	http://www.kegg.jp/kegg-bin/show_pathway?ko00190+K00411
FANhyb_rscf00000033.1.g00008.1	K00411	UQCRFS1, RIP1, petA	ubiquinol-cytochrome c reductase iron-sulfur subunit [EC:1.10.2.2]	ko05012	Parkinson's disease	http://www.kegg.jp/kegg-bin/show_pathway?ko05012+K00411
FANhyb_rscf00000033.1.g00008.1	K00411	UQCRFS1, RIP1, petA	ubiquinol-cytochrome c reductase iron-sulfur subunit [EC:1.10.2.2]	ko02020	Two-component system	http://www.kegg.jp/kegg-bin/show_pathway?ko02020+K00411
FANhyb_rscf00000033.1.g00008.1	K00411	UQCRFS1, RIP1, petA	ubiquinol-cytochrome c reductase iron-sulfur subunit [EC:1.10.2.2]	ko05010	Alzheimer's disease	http://www.kegg.jp/kegg-bin/show_pathway?ko05010+K00411
FANhyb_rscf00000033.1.g00008.1	K00411	UQCRFS1, RIP1, petA	ubiquinol-cytochrome c reductase iron-sulfur subunit [EC:1.10.2.2]	ko04260	Cardiac muscle contraction	http://www.kegg.jp/kegg-bin/show_pathway?ko04260+K00411
XP_004288027.1
XP_004287282.1	K06617	E2.4.1.82	raffinose synthase [EC:2.4.1.82]	ko00052	Galactose metabolism	http://www.kegg.jp/kegg-bin/show_pathway?ko00052+K06617
XP_004302992.1
FANhyb_rscf00000787.1.g00007.1	K13681
FANhyb_rscf00002811.1.g00002.1
FANhyb_icon16970510_o.1.g00001.1
XP_004304520.1	K00228	CPOX, hemF	coproporphyrinogen III oxidase [EC:1.3.3.3]	ko00860	Porphyrin and chlorophyll metabolism	http://www.kegg.jp/kegg-bin/show_pathway?ko00860+K00228
XP_004301060.1	K05349	bglX	beta-glucosidase [EC:3.2.1.21]	ko00940	Phenylpropanoid biosynthesis	http://www.kegg.jp/kegg-bin/show_pathway?ko00940+K05349
XP_004301060.1	K05349	bglX	beta-glucosidase [EC:3.2.1.21]	ko00460	Cyanoamino acid metabolism	http://www.kegg.jp/kegg-bin/show_pathway?ko00460+K05349
XP_004301060.1	K05349	bglX	beta-glucosidase [EC:3.2.1.21]	ko00500	Starch and sucrose metabolism	http://www.kegg.jp/kegg-bin/show_pathway?ko00500+K05349
XP_004300681.1	K03781	katE, CAT, catB, srpA	catalase [EC:1.11.1.6]	ko04011	MAPK signaling pathway - yeast	http://www.kegg.jp/kegg-bin/show_pathway?ko04011+K03781
XP_004300681.1	K03781	katE, CAT, catB, srpA	catalase [EC:1.11.1.6]	ko04212	Longevity regulating pathway - worm	http://www.kegg.jp/kegg-bin/show_pathway?ko04212+K03781
XP_004300681.1	K03781	katE, CAT, catB, srpA	catalase [EC:1.11.1.6]	ko05014	Amyotrophic lateral sclerosis (ALS)	http://www.kegg.jp/kegg-bin/show_pathway?ko05014+K03781
XP_004300681.1	K03781	katE, CAT, catB, srpA	catalase [EC:1.11.1.6]	ko04068	FoxO signaling pathway	http://www.kegg.jp/kegg-bin/show_pathway?ko04068+K03781
XP_004300681.1	K03781	katE, CAT, catB, srpA	catalase [EC:1.11.1.6]	ko00630	Glyoxylate and dicarboxylate metabolism	http://www.kegg.jp/kegg-bin/show_pathway?ko00630+K03781
XP_004300681.1	K03781	katE, CAT, catB, srpA	catalase [EC:1.11.1.6]	ko04146	Peroxisome	http://www.kegg.jp/kegg-bin/show_pathway?ko04146+K03781
XP_004300681.1	K03781	katE, CAT, catB, srpA	catalase [EC:1.11.1.6]	ko04211	Longevity regulating pathway - mammal	http://www.kegg.jp/kegg-bin/show_pathway?ko04211+K03781
XP_004300681.1	K03781	katE, CAT, catB, srpA	catalase [EC:1.11.1.6]	ko04016	MAPK signaling pathway - plant	http://www.kegg.jp/kegg-bin/show_pathway?ko04016+K03781
XP_004300681.1	K03781	katE, CAT, catB, srpA	catalase [EC:1.11.1.6]	ko00380	Tryptophan metabolism	http://www.kegg.jp/kegg-bin/show_pathway?ko00380+K03781
XP_004300681.1	K03781	katE, CAT, catB, srpA	catalase [EC:1.11.1.6]	ko04213	Longevity regulating pathway - multiple species	http://www.kegg.jp/kegg-bin/show_pathway?ko04213+K03781
XP_004294898.1	K11885
XP_004305191.1
FANhyb_icon00009831_a.1.g00001.1
XP_011459071.1
XP_004307846.1	K02144	ATPeV1H	V-type H+-transporting ATPase subunit H	ko04145	Phagosome	http://www.kegg.jp/kegg-bin/show_pathway?ko04145+K02144
XP_004307846.1	K02144	ATPeV1H	V-type H+-transporting ATPase subunit H	ko04721	Synaptic vesicle cycle	http://www.kegg.jp/kegg-bin/show_pathway?ko04721+K02144
XP_004307846.1	K02144	ATPeV1H	V-type H+-transporting ATPase subunit H	ko05110	Vibrio cholerae infection	http://www.kegg.jp/kegg-bin/show_pathway?ko05110+K02144
XP_004307846.1	K02144	ATPeV1H	V-type H+-transporting ATPase subunit H	ko05152	Tuberculosis	http://www.kegg.jp/kegg-bin/show_pathway?ko05152+K02144
XP_004307846.1	K02144	ATPeV1H	V-type H+-transporting ATPase subunit H	ko05323	Rheumatoid arthritis	http://www.kegg.jp/kegg-bin/show_pathway?ko05323+K02144
XP_004307846.1	K02144	ATPeV1H	V-type H+-transporting ATPase subunit H	ko00190	Oxidative phosphorylation	http://www.kegg.jp/kegg-bin/show_pathway?ko00190+K02144
XP_004307846.1	K02144	ATPeV1H	V-type H+-transporting ATPase subunit H	ko04150	mTOR signaling pathway	http://www.kegg.jp/kegg-bin/show_pathway?ko04150+K02144
XP_004307846.1	K02144	ATPeV1H	V-type H+-transporting ATPase subunit H	ko04142	Lysosome	http://www.kegg.jp/kegg-bin/show_pathway?ko04142+K02144
XP_004307846.1	K02144	ATPeV1H	V-type H+-transporting ATPase subunit H	ko05120	Epithelial cell signaling in Helicobacter pylori infection	http://www.kegg.jp/kegg-bin/show_pathway?ko05120+K02144
XP_004288389.1	K21888	DHAR	glutathione dehydrogenase/transferase [EC:1.8.5.1 2.5.1.18]	ko00053	Ascorbate and aldarate metabolism	http://www.kegg.jp/kegg-bin/show_pathway?ko00053+K21888
XP_004288389.1	K21888	DHAR	glutathione dehydrogenase/transferase [EC:1.8.5.1 2.5.1.18]	ko00480	Glutathione metabolism	http://www.kegg.jp/kegg-bin/show_pathway?ko00480+K21888
XP_004304330.1
XP_004301317.1
XP_004300075.1
XP_004290678.1
XP_004288649.1	K01363	CTSB	cathepsin B [EC:3.4.22.1]	ko04621	NOD-like receptor signaling pathway	http://www.kegg.jp/kegg-bin/show_pathway?ko04621+K01363
XP_004288649.1	K01363	CTSB	cathepsin B [EC:3.4.22.1]	ko04924	Renin secretion	http://www.kegg.jp/kegg-bin/show_pathway?ko04924+K01363
XP_004288649.1	K01363	CTSB	cathepsin B [EC:3.4.22.1]	ko04210	Apoptosis	http://www.kegg.jp/kegg-bin/show_pathway?ko04210+K01363
XP_004288649.1	K01363	CTSB	cathepsin B [EC:3.4.22.1]	ko04142	Lysosome	http://www.kegg.jp/kegg-bin/show_pathway?ko04142+K01363
XP_004288649.1	K01363	CTSB	cathepsin B [EC:3.4.22.1]	ko04140	Autophagy - animal	http://www.kegg.jp/kegg-bin/show_pathway?ko04140+K01363
XP_004288649.1	K01363	CTSB	cathepsin B [EC:3.4.22.1]	ko04612	Antigen processing and presentation	http://www.kegg.jp/kegg-bin/show_pathway?ko04612+K01363
XP_004302148.1	K07390
XP_011469508.1	K06171	NCSTN	nicastrin	ko05010	Alzheimer's disease	http://www.kegg.jp/kegg-bin/show_pathway?ko05010+K06171
XP_011469508.1	K06171	NCSTN	nicastrin	ko04330	Notch signaling pathway	http://www.kegg.jp/kegg-bin/show_pathway?ko04330+K06171
XP_004290801.1
XP_011462425.1	K02434	gatB, PET112	aspartyl-tRNA(Asn)/glutamyl-tRNA(Gln) amidotransferase subunit B [EC:6.3.5.6 6.3.5.7]	ko00970	Aminoacyl-tRNA biosynthesis	http://www.kegg.jp/kegg-bin/show_pathway?ko00970+K02434
XP_004299815.1
XP_011460272.1
XP_004290441.1	K07407	E3.2.1.22B, galA, rafA	alpha-galactosidase [EC:3.2.1.22]	ko00561	Glycerolipid metabolism	http://www.kegg.jp/kegg-bin/show_pathway?ko00561+K07407
XP_004290441.1	K07407	E3.2.1.22B, galA, rafA	alpha-galactosidase [EC:3.2.1.22]	ko00603	Glycosphingolipid biosynthesis - globo and isoglobo series	http://www.kegg.jp/kegg-bin/show_pathway?ko00603+K07407
XP_004290441.1	K07407	E3.2.1.22B, galA, rafA	alpha-galactosidase [EC:3.2.1.22]	ko00052	Galactose metabolism	http://www.kegg.jp/kegg-bin/show_pathway?ko00052+K07407
XP_004290441.1	K07407	E3.2.1.22B, galA, rafA	alpha-galactosidase [EC:3.2.1.22]	ko00600	Sphingolipid metabolism	http://www.kegg.jp/kegg-bin/show_pathway?ko00600+K07407
FANhyb_rscf00000278.1.g00009.1	K02716	psbO	photosystem II oxygen-evolving enhancer protein 1	ko00195	Photosynthesis	http://www.kegg.jp/kegg-bin/show_pathway?ko00195+K02716
XP_004289831.1	K01244	MTN	5'-methylthioadenosine nucleosidase [EC:3.2.2.16]	ko00270	Cysteine and methionine metabolism	http://www.kegg.jp/kegg-bin/show_pathway?ko00270+K01244
XP_004307223.1	K00559	E2.1.1.41, SMT1, ERG6	sterol 24-C-methyltransferase [EC:2.1.1.41]	ko00100	Steroid biosynthesis	http://www.kegg.jp/kegg-bin/show_pathway?ko00100+K00559
XP_004289043.1
XP_004299652.1
XP_011467955.1	K00703	glgA	starch synthase [EC:2.4.1.21]	ko02026	Biofilm formation - Escherichia coli	http://www.kegg.jp/kegg-bin/show_pathway?ko02026+K00703
XP_011467955.1	K00703	glgA	starch synthase [EC:2.4.1.21]	ko00500	Starch and sucrose metabolism	http://www.kegg.jp/kegg-bin/show_pathway?ko00500+K00703
XP_004300692.1	K15920	XYL4	xylan 1,4-beta-xylosidase [EC:3.2.1.37]	ko00520	Amino sugar and nucleotide sugar metabolism	http://www.kegg.jp/kegg-bin/show_pathway?ko00520+K15920
FANhyb_rscf00000052.1.g00003.1	K10572	IPPK	inositol-pentakisphosphate 2-kinase [EC:2.7.1.158]	ko00562	Inositol phosphate metabolism	http://www.kegg.jp/kegg-bin/show_pathway?ko00562+K10572
FANhyb_rscf00000052.1.g00003.1	K10572	IPPK	inositol-pentakisphosphate 2-kinase [EC:2.7.1.158]	ko04070	Phosphatidylinositol signaling system	http://www.kegg.jp/kegg-bin/show_pathway?ko04070+K10572
FANhyb_icon00008366_a.1.g00001.1
XP_004307637.1	K08915	LHCB4	light-harvesting complex II chlorophyll a/b binding protein 4	ko00196	Photosynthesis - antenna proteins	http://www.kegg.jp/kegg-bin/show_pathway?ko00196+K08915
XP_011463993.1	K00940	ndk, NME	nucleoside-diphosphate kinase [EC:2.7.4.6]	ko04016	MAPK signaling pathway - plant	http://www.kegg.jp/kegg-bin/show_pathway?ko04016+K00940
XP_011463993.1	K00940	ndk, NME	nucleoside-diphosphate kinase [EC:2.7.4.6]	ko00983	Drug metabolism - other enzymes	http://www.kegg.jp/kegg-bin/show_pathway?ko00983+K00940
XP_011463993.1	K00940	ndk, NME	nucleoside-diphosphate kinase [EC:2.7.4.6]	ko00240	Pyrimidine metabolism	http://www.kegg.jp/kegg-bin/show_pathway?ko00240+K00940
XP_011463993.1	K00940	ndk, NME	nucleoside-diphosphate kinase [EC:2.7.4.6]	ko00230	Purine metabolism	http://www.kegg.jp/kegg-bin/show_pathway?ko00230+K00940
XP_004307364.1	K15015	SLC32A, VGAT	solute carrier family 32 (vesicular inhibitory amino acid transporter)	ko04723	Retrograde endocannabinoid signaling	http://www.kegg.jp/kegg-bin/show_pathway?ko04723+K15015
XP_004307364.1	K15015	SLC32A, VGAT	solute carrier family 32 (vesicular inhibitory amino acid transporter)	ko05032	Morphine addiction	http://www.kegg.jp/kegg-bin/show_pathway?ko05032+K15015
XP_004307364.1	K15015	SLC32A, VGAT	solute carrier family 32 (vesicular inhibitory amino acid transporter)	ko04727	GABAergic synapse	http://www.kegg.jp/kegg-bin/show_pathway?ko04727+K15015
XP_004307364.1	K15015	SLC32A, VGAT	solute carrier family 32 (vesicular inhibitory amino acid transporter)	ko04721	Synaptic vesicle cycle	http://www.kegg.jp/kegg-bin/show_pathway?ko04721+K15015
XP_004307364.1	K15015	SLC32A, VGAT	solute carrier family 32 (vesicular inhibitory amino acid transporter)	ko05033	Nicotine addiction	http://www.kegg.jp/kegg-bin/show_pathway?ko05033+K15015
FANhyb_icon00000422_a.1.g00001.1	K02639	petF	ferredoxin	ko00195	Photosynthesis	http://www.kegg.jp/kegg-bin/show_pathway?ko00195+K02639
XP_004293221.1	K08237
FANhyb_rscf00003770.1.g00001.1
XP_004302599.1
XP_004287167.1
FANhyb_rscf00000728.1.g00004.1
FANhyb_rscf00000366.1.g00004.1	K21596
XP_004290968.1	K15040	VDAC2	voltage-dependent anion channel protein 2	ko04979	Cholesterol metabolism	http://www.kegg.jp/kegg-bin/show_pathway?ko04979+K15040
XP_004290968.1	K15040	VDAC2	voltage-dependent anion channel protein 2	ko05012	Parkinson's disease	http://www.kegg.jp/kegg-bin/show_pathway?ko05012+K15040
XP_004290968.1	K15040	VDAC2	voltage-dependent anion channel protein 2	ko04218	Cellular senescence	http://www.kegg.jp/kegg-bin/show_pathway?ko04218+K15040
XP_004290968.1	K15040	VDAC2	voltage-dependent anion channel protein 2	ko04020	Calcium signaling pathway	http://www.kegg.jp/kegg-bin/show_pathway?ko04020+K15040
XP_004290968.1	K15040	VDAC2	voltage-dependent anion channel protein 2	ko05166	HTLV-I infection	http://www.kegg.jp/kegg-bin/show_pathway?ko05166+K15040
XP_004290968.1	K15040	VDAC2	voltage-dependent anion channel protein 2	ko04216	Ferroptosis	http://www.kegg.jp/kegg-bin/show_pathway?ko04216+K15040
XP_004290968.1	K15040	VDAC2	voltage-dependent anion channel protein 2	ko04217	Necroptosis	http://www.kegg.jp/kegg-bin/show_pathway?ko04217+K15040
XP_004290968.1	K15040	VDAC2	voltage-dependent anion channel protein 2	ko04621	NOD-like receptor signaling pathway	http://www.kegg.jp/kegg-bin/show_pathway?ko04621+K15040
XP_004290968.1	K15040	VDAC2	voltage-dependent anion channel protein 2	ko04022	cGMP - PKG signaling pathway	http://www.kegg.jp/kegg-bin/show_pathway?ko04022+K15040
XP_004290968.1	K15040	VDAC2	voltage-dependent anion channel protein 2	ko05016	Huntington's disease	http://www.kegg.jp/kegg-bin/show_pathway?ko05016+K15040
FANhyb_rscf00000104.1.g00001.1
FANhyb_rscf00001142.1.g00001.1	K21737
XP_004299180.1
XP_011460709.1
FANhyb_icon00005044_a.1.g00001.1
FANhyb_rscf00000392.1.g00009.1
FANhyb_icon00002898_a.1.g00001.1
FANhyb_rscf00001219.1.g00008.1
XP_004293684.1	K20667
FANhyb_rscf00001989.1.g00001.1
XP_004299223.2
FANhyb_rscf00000460.1.g00007.1	K02293	PDS, crtP	15-cis-phytoene desaturase [EC:1.3.5.5]	ko00906	Carotenoid biosynthesis	http://www.kegg.jp/kegg-bin/show_pathway?ko00906+K02293
FANhyb_rscf00000388.1.g00004.1
XP_004287666.1	K03564
FANhyb_rscf00001479.1.g00001.1
FANhyb_icon00009074_a.1.g00001.1
FANhyb_rscf00000805.1.g00002.1	K00615	E2.2.1.1, tktA, tktB	transketolase [EC:2.2.1.1]	ko00710	Carbon fixation in photosynthetic organisms	http://www.kegg.jp/kegg-bin/show_pathway?ko00710+K00615
FANhyb_rscf00000805.1.g00002.1	K00615	E2.2.1.1, tktA, tktB	transketolase [EC:2.2.1.1]	ko00030	Pentose phosphate pathway	http://www.kegg.jp/kegg-bin/show_pathway?ko00030+K00615
FANhyb_rscf00000805.1.g00002.1	K00615	E2.2.1.1, tktA, tktB	transketolase [EC:2.2.1.1]	ko01051	Biosynthesis of ansamycins	http://www.kegg.jp/kegg-bin/show_pathway?ko01051+K00615
FANhyb_rscf00002838.1.g00002.1	K08900
XP_004307439.1	K00799	GST, gst	glutathione S-transferase [EC:2.5.1.18]	ko05200	Pathways in cancer	http://www.kegg.jp/kegg-bin/show_pathway?ko05200+K00799
XP_004307439.1	K00799	GST, gst	glutathione S-transferase [EC:2.5.1.18]	ko00480	Glutathione metabolism	http://www.kegg.jp/kegg-bin/show_pathway?ko00480+K00799
XP_004307439.1	K00799	GST, gst	glutathione S-transferase [EC:2.5.1.18]	ko05225	Hepatocellular carcinoma	http://www.kegg.jp/kegg-bin/show_pathway?ko05225+K00799
XP_004307439.1	K00799	GST, gst	glutathione S-transferase [EC:2.5.1.18]	ko00982	Drug metabolism - cytochrome P450	http://www.kegg.jp/kegg-bin/show_pathway?ko00982+K00799
XP_004307439.1	K00799	GST, gst	glutathione S-transferase [EC:2.5.1.18]	ko05204	Chemical carcinogenesis	http://www.kegg.jp/kegg-bin/show_pathway?ko05204+K00799
XP_004307439.1	K00799	GST, gst	glutathione S-transferase [EC:2.5.1.18]	ko05418	Fluid shear stress and atherosclerosis	http://www.kegg.jp/kegg-bin/show_pathway?ko05418+K00799
XP_004307439.1	K00799	GST, gst	glutathione S-transferase [EC:2.5.1.18]	ko00980	Metabolism of xenobiotics by cytochrome P450	http://www.kegg.jp/kegg-bin/show_pathway?ko00980+K00799
XP_004307439.1	K00799	GST, gst	glutathione S-transferase [EC:2.5.1.18]	ko00983	Drug metabolism - other enzymes	http://www.kegg.jp/kegg-bin/show_pathway?ko00983+K00799
XP_004307439.1	K00799	GST, gst	glutathione S-transferase [EC:2.5.1.18]	ko01524	Platinum drug resistance	http://www.kegg.jp/kegg-bin/show_pathway?ko01524+K00799
FANhyb_rscf00001591.1.g00002.1	K17925
FANhyb_icon00035466_a.1.g00001.1
XP_011464004.1
XP_004294027.1
XP_004290455.1
FANhyb_rscf00000323.1.g00014.1
XP_004291571.1
FANhyb_rscf00000954.1.g00004.1
XP_011459628.1	K12123
XP_004293566.2
XP_011469843.1	K02717	psbP	photosystem II oxygen-evolving enhancer protein 2	ko00195	Photosynthesis	http://www.kegg.jp/kegg-bin/show_pathway?ko00195+K02717
FANhyb_icon00064213_a.1.g00001.1
XP_004302910.1
FANhyb_rscf00000320.1.g00010.1
FANhyb_rscf00000428.1.g00008.1
FANhyb_rscf00000045.1.g00003.1	K02115	ATPF1G, atpG	F-type H+-transporting ATPase subunit gamma	ko00195	Photosynthesis	http://www.kegg.jp/kegg-bin/show_pathway?ko00195+K02115
FANhyb_rscf00000045.1.g00003.1	K02115	ATPF1G, atpG	F-type H+-transporting ATPase subunit gamma	ko00190	Oxidative phosphorylation	http://www.kegg.jp/kegg-bin/show_pathway?ko00190+K02115
FANhyb_rscf00001018.1.g00005.1	K01074	PPT	palmitoyl-protein thioesterase [EC:3.1.2.22]	ko00062	Fatty acid elongation	http://www.kegg.jp/kegg-bin/show_pathway?ko00062+K01074
FANhyb_rscf00001018.1.g00005.1	K01074	PPT	palmitoyl-protein thioesterase [EC:3.1.2.22]	ko04142	Lysosome	http://www.kegg.jp/kegg-bin/show_pathway?ko04142+K01074
XP_011465980.1
XP_004296391.1	K21026	AAE	acetylajmaline esterase [EC:3.1.1.80]	ko00901	Indole alkaloid biosynthesis	http://www.kegg.jp/kegg-bin/show_pathway?ko00901+K21026
XP_004288330.1
XP_011461763.1
FANhyb_rscf00000855.1.g00004.1	K00465
FANhyb_rscf00000055.1.g00013.1
XP_004296086.1
XP_004291468.1	K10999
FANhyb_rscf00000416.1.g00002.1	K03798
YP_004286153.1	K02691	psaC	photosystem I subunit VII	ko00195	Photosynthesis	http://www.kegg.jp/kegg-bin/show_pathway?ko00195+K02691
XP_004300629.1	K03283	HSPA1s	heat shock 70kDa protein 1/2/6/8	ko03040	Spliceosome	http://www.kegg.jp/kegg-bin/show_pathway?ko03040+K03283
XP_004300629.1	K03283	HSPA1s	heat shock 70kDa protein 1/2/6/8	ko05162	Measles	http://www.kegg.jp/kegg-bin/show_pathway?ko05162+K03283
XP_004300629.1	K03283	HSPA1s	heat shock 70kDa protein 1/2/6/8	ko05145	Toxoplasmosis	http://www.kegg.jp/kegg-bin/show_pathway?ko05145+K03283
XP_004300629.1	K03283	HSPA1s	heat shock 70kDa protein 1/2/6/8	ko04915	Estrogen signaling pathway	http://www.kegg.jp/kegg-bin/show_pathway?ko04915+K03283
XP_004300629.1	K03283	HSPA1s	heat shock 70kDa protein 1/2/6/8	ko04612	Antigen processing and presentation	http://www.kegg.jp/kegg-bin/show_pathway?ko04612+K03283
XP_004300629.1	K03283	HSPA1s	heat shock 70kDa protein 1/2/6/8	ko04144	Endocytosis	http://www.kegg.jp/kegg-bin/show_pathway?ko04144+K03283
XP_004300629.1	K03283	HSPA1s	heat shock 70kDa protein 1/2/6/8	ko05134	Legionellosis	http://www.kegg.jp/kegg-bin/show_pathway?ko05134+K03283
XP_004300629.1	K03283	HSPA1s	heat shock 70kDa protein 1/2/6/8	ko04213	Longevity regulating pathway - multiple species	http://www.kegg.jp/kegg-bin/show_pathway?ko04213+K03283
XP_004300629.1	K03283	HSPA1s	heat shock 70kDa protein 1/2/6/8	ko05164	Influenza A	http://www.kegg.jp/kegg-bin/show_pathway?ko05164+K03283
XP_004300629.1	K03283	HSPA1s	heat shock 70kDa protein 1/2/6/8	ko04141	Protein processing in endoplasmic reticulum	http://www.kegg.jp/kegg-bin/show_pathway?ko04141+K03283
XP_004300629.1	K03283	HSPA1s	heat shock 70kDa protein 1/2/6/8	ko05169	Epstein-Barr virus infection	http://www.kegg.jp/kegg-bin/show_pathway?ko05169+K03283
XP_004300629.1	K03283	HSPA1s	heat shock 70kDa protein 1/2/6/8	ko04010	MAPK signaling pathway	http://www.kegg.jp/kegg-bin/show_pathway?ko04010+K03283
FANhyb_rscf00000420.1.g00006.1
XP_004305457.1
XP_004299015.1
XP_004296747.1
XP_011466043.1
XP_004299781.1	K16296
XP_004302322.1
XP_004294874.1	K08905	psaG	photosystem I subunit V	ko00195	Photosynthesis	http://www.kegg.jp/kegg-bin/show_pathway?ko00195+K08905
FANhyb_rscf00000467.1.g00004.1	K14498	SNRK2	serine/threonine-protein kinase SRK2 [EC:2.7.11.1]	ko04075	Plant hormone signal transduction	http://www.kegg.jp/kegg-bin/show_pathway?ko04075+K14498
FANhyb_rscf00000467.1.g00004.1	K14498	SNRK2	serine/threonine-protein kinase SRK2 [EC:2.7.11.1]	ko04016	MAPK signaling pathway - plant	http://www.kegg.jp/kegg-bin/show_pathway?ko04016+K14498
FANhyb_rscf00001122.1.g00001.1
FANhyb_rscf00000008.1.g00020.1
FANhyb_rscf00001327.1.g00003.1
FANhyb_rscf00000242.1.g00008.1	K03671	trxA	thioredoxin 1	ko04621	NOD-like receptor signaling pathway	http://www.kegg.jp/kegg-bin/show_pathway?ko04621+K03671
FANhyb_rscf00000242.1.g00008.1	K03671	trxA	thioredoxin 1	ko05418	Fluid shear stress and atherosclerosis	http://www.kegg.jp/kegg-bin/show_pathway?ko05418+K03671
XP_011457835.1	K16296
FANhyb_rscf00007306.1.g00001.1
XP_011459344.1
XP_004287468.2	K00029	E1.1.1.40, maeB	malate dehydrogenase (oxaloacetate-decarboxylating)(NADP+) [EC:1.1.1.40]	ko00620	Pyruvate metabolism	http://www.kegg.jp/kegg-bin/show_pathway?ko00620+K00029
XP_004287468.2	K00029	E1.1.1.40, maeB	malate dehydrogenase (oxaloacetate-decarboxylating)(NADP+) [EC:1.1.1.40]	ko00710	Carbon fixation in photosynthetic organisms	http://www.kegg.jp/kegg-bin/show_pathway?ko00710+K00029
FANhyb_rscf00000032.1.g00012.1
XP_011469356.1	K00365	uaZ	urate oxidase [EC:1.7.3.3]	ko00230	Purine metabolism	http://www.kegg.jp/kegg-bin/show_pathway?ko00230+K00365
XP_011469356.1	K00365	uaZ	urate oxidase [EC:1.7.3.3]	ko00232	Caffeine metabolism	http://www.kegg.jp/kegg-bin/show_pathway?ko00232+K00365
XP_004302579.1	K06215	pdxS, pdx1	pyridoxal 5'-phosphate synthase pdxS subunit [EC:4.3.3.6]	ko00750	Vitamin B6 metabolism	http://www.kegg.jp/kegg-bin/show_pathway?ko00750+K06215
YP_004286097.1	K02706	psbD	photosystem II P680 reaction center D2 protein [EC:1.10.3.9]	ko00195	Photosynthesis	http://www.kegg.jp/kegg-bin/show_pathway?ko00195+K02706
XP_004288882.1
FANhyb_rscf00000482.1.g00003.1
FANhyb_rscf00000069.1.g00019.1	K06965	PELO, DOM34, pelA	protein pelota	ko03015	mRNA surveillance pathway	http://www.kegg.jp/kegg-bin/show_pathway?ko03015+K06965
FANhyb_rscf00000148.1.g00010.1
XP_004287077.1
FANhyb_rscf00000485.1.g00003.1	K13071	PAO, ACD1	pheophorbide a oxygenase [EC:1.14.15.17]	ko00860	Porphyrin and chlorophyll metabolism	http://www.kegg.jp/kegg-bin/show_pathway?ko00860+K13071
FANhyb_rscf00000413.1.g00012.1
XP_011466321.1	K22696
XP_004293389.1
XP_004294283.1
XP_004294947.1	K04077	groEL, HSPD1	chaperonin GroEL	ko04212	Longevity regulating pathway - worm	http://www.kegg.jp/kegg-bin/show_pathway?ko04212+K04077
XP_004294947.1	K04077	groEL, HSPD1	chaperonin GroEL	ko03018	RNA degradation	http://www.kegg.jp/kegg-bin/show_pathway?ko03018+K04077
XP_004294947.1	K04077	groEL, HSPD1	chaperonin GroEL	ko05152	Tuberculosis	http://www.kegg.jp/kegg-bin/show_pathway?ko05152+K04077
XP_004294947.1	K04077	groEL, HSPD1	chaperonin GroEL	ko04940	Type I diabetes mellitus	http://www.kegg.jp/kegg-bin/show_pathway?ko04940+K04077
XP_004294947.1	K04077	groEL, HSPD1	chaperonin GroEL	ko05134	Legionellosis	http://www.kegg.jp/kegg-bin/show_pathway?ko05134+K04077
FANhyb_rscf00000171.1.g00012.1	K00787	FDPS	farnesyl diphosphate synthase [EC:2.5.1.1 2.5.1.10]	ko05164	Influenza A	http://www.kegg.jp/kegg-bin/show_pathway?ko05164+K00787
FANhyb_rscf00000171.1.g00012.1	K00787	FDPS	farnesyl diphosphate synthase [EC:2.5.1.1 2.5.1.10]	ko05166	HTLV-I infection	http://www.kegg.jp/kegg-bin/show_pathway?ko05166+K00787
FANhyb_rscf00000171.1.g00012.1	K00787	FDPS	farnesyl diphosphate synthase [EC:2.5.1.1 2.5.1.10]	ko00900	Terpenoid backbone biosynthesis	http://www.kegg.jp/kegg-bin/show_pathway?ko00900+K00787
XP_004305103.1
XP_004307147.1
XP_004287808.1
FANhyb_rscf00000555.1.g00007.1
XP_004300275.1
FANhyb_rscf00000006.1.g00027.1	K02357
FANhyb_rscf00001173.1.g00001.1
XP_011467675.1
XP_004295207.1	K09955
FANhyb_rscf00001286.1.g00002.1
XP_004304608.1
XP_004300392.1	K19882	NOTUM	O-palmitoleoyl-L-serine hydrolase [EC:3.1.1.98]	ko04310	Wnt signaling pathway	http://www.kegg.jp/kegg-bin/show_pathway?ko04310+K19882
XP_004290676.1
XP_004289497.1
XP_004307805.1	K01193	INV, sacA	beta-fructofuranosidase [EC:3.2.1.26]	ko00052	Galactose metabolism	http://www.kegg.jp/kegg-bin/show_pathway?ko00052+K01193
XP_004307805.1	K01193	INV, sacA	beta-fructofuranosidase [EC:3.2.1.26]	ko00500	Starch and sucrose metabolism	http://www.kegg.jp/kegg-bin/show_pathway?ko00500+K01193
FANhyb_rscf00002409.1.g00002.1	K05909
XP_004299546.1	K05350	bglB	beta-glucosidase [EC:3.2.1.21]	ko00940	Phenylpropanoid biosynthesis	http://www.kegg.jp/kegg-bin/show_pathway?ko00940+K05350
XP_004299546.1	K05350	bglB	beta-glucosidase [EC:3.2.1.21]	ko00500	Starch and sucrose metabolism	http://www.kegg.jp/kegg-bin/show_pathway?ko00500+K05350
XP_004299546.1	K05350	bglB	beta-glucosidase [EC:3.2.1.21]	ko00460	Cyanoamino acid metabolism	http://www.kegg.jp/kegg-bin/show_pathway?ko00460+K05350
FANhyb_rscf00000212.1.g00010.1	K00799	GST, gst	glutathione S-transferase [EC:2.5.1.18]	ko05200	Pathways in cancer	http://www.kegg.jp/kegg-bin/show_pathway?ko05200+K00799
FANhyb_rscf00000212.1.g00010.1	K00799	GST, gst	glutathione S-transferase [EC:2.5.1.18]	ko00480	Glutathione metabolism	http://www.kegg.jp/kegg-bin/show_pathway?ko00480+K00799
FANhyb_rscf00000212.1.g00010.1	K00799	GST, gst	glutathione S-transferase [EC:2.5.1.18]	ko05225	Hepatocellular carcinoma	http://www.kegg.jp/kegg-bin/show_pathway?ko05225+K00799
FANhyb_rscf00000212.1.g00010.1	K00799	GST, gst	glutathione S-transferase [EC:2.5.1.18]	ko00982	Drug metabolism - cytochrome P450	http://www.kegg.jp/kegg-bin/show_pathway?ko00982+K00799
FANhyb_rscf00000212.1.g00010.1	K00799	GST, gst	glutathione S-transferase [EC:2.5.1.18]	ko05204	Chemical carcinogenesis	http://www.kegg.jp/kegg-bin/show_pathway?ko05204+K00799
FANhyb_rscf00000212.1.g00010.1	K00799	GST, gst	glutathione S-transferase [EC:2.5.1.18]	ko05418	Fluid shear stress and atherosclerosis	http://www.kegg.jp/kegg-bin/show_pathway?ko05418+K00799
FANhyb_rscf00000212.1.g00010.1	K00799	GST, gst	glutathione S-transferase [EC:2.5.1.18]	ko00980	Metabolism of xenobiotics by cytochrome P450	http://www.kegg.jp/kegg-bin/show_pathway?ko00980+K00799
FANhyb_rscf00000212.1.g00010.1	K00799	GST, gst	glutathione S-transferase [EC:2.5.1.18]	ko00983	Drug metabolism - other enzymes	http://www.kegg.jp/kegg-bin/show_pathway?ko00983+K00799
FANhyb_rscf00000212.1.g00010.1	K00799	GST, gst	glutathione S-transferase [EC:2.5.1.18]	ko01524	Platinum drug resistance	http://www.kegg.jp/kegg-bin/show_pathway?ko01524+K00799
XP_004304054.1	K00899	mtnK	5-methylthioribose kinase [EC:2.7.1.100]	ko00270	Cysteine and methionine metabolism	http://www.kegg.jp/kegg-bin/show_pathway?ko00270+K00899
XP_004307826.2
FANhyb_rscf00003760.1.g00001.1
XP_004309580.1	K20929
XP_004302123.1
FANhyb_rscf00000044.1.g00005.1	K01507	ppa	inorganic pyrophosphatase [EC:3.6.1.1]	ko00190	Oxidative phosphorylation	http://www.kegg.jp/kegg-bin/show_pathway?ko00190+K01507
FANhyb_rscf00001025.1.g00006.1	K02639	petF	ferredoxin	ko00195	Photosynthesis	http://www.kegg.jp/kegg-bin/show_pathway?ko00195+K02639
XP_004288103.1	K15111
XP_004302135.1	K15747	LUT5, CYP97A3	beta-ring hydroxylase [EC:1.14.-.-]	ko00906	Carotenoid biosynthesis	http://www.kegg.jp/kegg-bin/show_pathway?ko00906+K15747
XP_004302480.1	K13832	aroDE, DHQ-SDH	3-dehydroquinate dehydratase / shikimate dehydrogenase [EC:4.2.1.10 1.1.1.25]	ko00400	Phenylalanine, tyrosine and tryptophan biosynthesis	http://www.kegg.jp/kegg-bin/show_pathway?ko00400+K13832
FANhyb_rscf00000105.1.g00001.1
FANhyb_rscf00000929.1.g00002.1	K00207	DPYD	dihydropyrimidine dehydrogenase (NADP+) [EC:1.3.1.2]	ko00240	Pyrimidine metabolism	http://www.kegg.jp/kegg-bin/show_pathway?ko00240+K00207
FANhyb_rscf00000929.1.g00002.1	K00207	DPYD	dihydropyrimidine dehydrogenase (NADP+) [EC:1.3.1.2]	ko00983	Drug metabolism - other enzymes	http://www.kegg.jp/kegg-bin/show_pathway?ko00983+K00207
FANhyb_rscf00000929.1.g00002.1	K00207	DPYD	dihydropyrimidine dehydrogenase (NADP+) [EC:1.3.1.2]	ko00410	beta-Alanine metabolism	http://www.kegg.jp/kegg-bin/show_pathway?ko00410+K00207
FANhyb_rscf00000929.1.g00002.1	K00207	DPYD	dihydropyrimidine dehydrogenase (NADP+) [EC:1.3.1.2]	ko00770	Pantothenate and CoA biosynthesis	http://www.kegg.jp/kegg-bin/show_pathway?ko00770+K00207
FANhyb_icon17941757_o.1.g00001.1
XP_004296916.2	K01090
FANhyb_rscf00000364.1.g00006.1
XP_011463918.1
XP_004302612.1
XP_004293648.1	K13065	E2.3.1.133, HCT	shikimate O-hydroxycinnamoyltransferase [EC:2.3.1.133]	ko00940	Phenylpropanoid biosynthesis	http://www.kegg.jp/kegg-bin/show_pathway?ko00940+K13065
XP_004293648.1	K13065	E2.3.1.133, HCT	shikimate O-hydroxycinnamoyltransferase [EC:2.3.1.133]	ko00945	Stilbenoid, diarylheptanoid and gingerol biosynthesis	http://www.kegg.jp/kegg-bin/show_pathway?ko00945+K13065
XP_004293648.1	K13065	E2.3.1.133, HCT	shikimate O-hydroxycinnamoyltransferase [EC:2.3.1.133]	ko00941	Flavonoid biosynthesis	http://www.kegg.jp/kegg-bin/show_pathway?ko00941+K13065
FANhyb_rscf00000065.1.g00005.1
XP_004304337.1	K00384	trxB, TRR	thioredoxin reductase (NADPH) [EC:1.8.1.9]	ko00450	Selenocompound metabolism	http://www.kegg.jp/kegg-bin/show_pathway?ko00450+K00384
XP_004296276.1
XP_004302636.1	K08915	LHCB4	light-harvesting complex II chlorophyll a/b binding protein 4	ko00196	Photosynthesis - antenna proteins	http://www.kegg.jp/kegg-bin/show_pathway?ko00196+K08915
XP_004299218.1	K22374
XP_004289881.1
FANhyb_icon00039804_a.1.g00001.1
FANhyb_icon00013603_a.1.g00001.1
FANhyb_rscf00002175.1.g00001.1	K05909
FANhyb_icon00016791_a.1.g00001.1
FANhyb_rscf00001975.1.g00001.1
XP_011468213.1	K00128	ALDH	aldehyde dehydrogenase (NAD+) [EC:1.2.1.3]	ko00625	Chloroalkane and chloroalkene degradation	http://www.kegg.jp/kegg-bin/show_pathway?ko00625+K00128
XP_011468213.1	K00128	ALDH	aldehyde dehydrogenase (NAD+) [EC:1.2.1.3]	ko00340	Histidine metabolism	http://www.kegg.jp/kegg-bin/show_pathway?ko00340+K00128
XP_011468213.1	K00128	ALDH	aldehyde dehydrogenase (NAD+) [EC:1.2.1.3]	ko00620	Pyruvate metabolism	http://www.kegg.jp/kegg-bin/show_pathway?ko00620+K00128
XP_011468213.1	K00128	ALDH	aldehyde dehydrogenase (NAD+) [EC:1.2.1.3]	ko00903	Limonene and pinene degradation	http://www.kegg.jp/kegg-bin/show_pathway?ko00903+K00128
XP_011468213.1	K00128	ALDH	aldehyde dehydrogenase (NAD+) [EC:1.2.1.3]	ko00071	Fatty acid degradation	http://www.kegg.jp/kegg-bin/show_pathway?ko00071+K00128
XP_011468213.1	K00128	ALDH	aldehyde dehydrogenase (NAD+) [EC:1.2.1.3]	ko00053	Ascorbate and aldarate metabolism	http://www.kegg.jp/kegg-bin/show_pathway?ko00053+K00128
XP_011468213.1	K00128	ALDH	aldehyde dehydrogenase (NAD+) [EC:1.2.1.3]	ko00410	beta-Alanine metabolism	http://www.kegg.jp/kegg-bin/show_pathway?ko00410+K00128
XP_011468213.1	K00128	ALDH	aldehyde dehydrogenase (NAD+) [EC:1.2.1.3]	ko00981	Insect hormone biosynthesis	http://www.kegg.jp/kegg-bin/show_pathway?ko00981+K00128
XP_011468213.1	K00128	ALDH	aldehyde dehydrogenase (NAD+) [EC:1.2.1.3]	ko00330	Arginine and proline metabolism	http://www.kegg.jp/kegg-bin/show_pathway?ko00330+K00128
XP_011468213.1	K00128	ALDH	aldehyde dehydrogenase (NAD+) [EC:1.2.1.3]	ko00561	Glycerolipid metabolism	http://www.kegg.jp/kegg-bin/show_pathway?ko00561+K00128
XP_011468213.1	K00128	ALDH	aldehyde dehydrogenase (NAD+) [EC:1.2.1.3]	ko00280	Valine, leucine and isoleucine degradation	http://www.kegg.jp/kegg-bin/show_pathway?ko00280+K00128
XP_011468213.1	K00128	ALDH	aldehyde dehydrogenase (NAD+) [EC:1.2.1.3]	ko00010	Glycolysis / Gluconeogenesis	http://www.kegg.jp/kegg-bin/show_pathway?ko00010+K00128
XP_011468213.1	K00128	ALDH	aldehyde dehydrogenase (NAD+) [EC:1.2.1.3]	ko00310	Lysine degradation	http://www.kegg.jp/kegg-bin/show_pathway?ko00310+K00128
XP_011468213.1	K00128	ALDH	aldehyde dehydrogenase (NAD+) [EC:1.2.1.3]	ko00380	Tryptophan metabolism	http://www.kegg.jp/kegg-bin/show_pathway?ko00380+K00128
XP_004303634.1	K01674	cah	carbonic anhydrase [EC:4.2.1.1]	ko00910	Nitrogen metabolism	http://www.kegg.jp/kegg-bin/show_pathway?ko00910+K01674
XP_004289769.1	K16296
XP_004290128.1	K16296
XP_004296896.1	K02692	psaD	photosystem I subunit II	ko00195	Photosynthesis	http://www.kegg.jp/kegg-bin/show_pathway?ko00195+K02692
XP_004304240.1	K00688	PYG, glgP	glycogen phosphorylase [EC:2.4.1.1]	ko00500	Starch and sucrose metabolism	http://www.kegg.jp/kegg-bin/show_pathway?ko00500+K00688
XP_004304240.1	K00688	PYG, glgP	glycogen phosphorylase [EC:2.4.1.1]	ko04217	Necroptosis	http://www.kegg.jp/kegg-bin/show_pathway?ko04217+K00688
XP_004304240.1	K00688	PYG, glgP	glycogen phosphorylase [EC:2.4.1.1]	ko04910	Insulin signaling pathway	http://www.kegg.jp/kegg-bin/show_pathway?ko04910+K00688
XP_004304240.1	K00688	PYG, glgP	glycogen phosphorylase [EC:2.4.1.1]	ko04931	Insulin resistance	http://www.kegg.jp/kegg-bin/show_pathway?ko04931+K00688
XP_004304240.1	K00688	PYG, glgP	glycogen phosphorylase [EC:2.4.1.1]	ko02026	Biofilm formation - Escherichia coli	http://www.kegg.jp/kegg-bin/show_pathway?ko02026+K00688
XP_004304240.1	K00688	PYG, glgP	glycogen phosphorylase [EC:2.4.1.1]	ko04922	Glucagon signaling pathway	http://www.kegg.jp/kegg-bin/show_pathway?ko04922+K00688
XP_004307914.1
XP_011458661.1
XP_004297634.1	K18980
XP_011460910.1	K01689	ENO, eno	enolase [EC:4.2.1.11]	ko04066	HIF-1 signaling pathway	http://www.kegg.jp/kegg-bin/show_pathway?ko04066+K01689
XP_011460910.1	K01689	ENO, eno	enolase [EC:4.2.1.11]	ko00680	Methane metabolism	http://www.kegg.jp/kegg-bin/show_pathway?ko00680+K01689
XP_011460910.1	K01689	ENO, eno	enolase [EC:4.2.1.11]	ko03018	RNA degradation	http://www.kegg.jp/kegg-bin/show_pathway?ko03018+K01689
XP_011460910.1	K01689	ENO, eno	enolase [EC:4.2.1.11]	ko00010	Glycolysis / Gluconeogenesis	http://www.kegg.jp/kegg-bin/show_pathway?ko00010+K01689
FANhyb_rscf00000266.1.g00011.1
XP_004297188.1	K09487	HSP90B, TRA1	heat shock protein 90kDa beta	ko04141	Protein processing in endoplasmic reticulum	http://www.kegg.jp/kegg-bin/show_pathway?ko04141+K09487
XP_004297188.1	K09487	HSP90B, TRA1	heat shock protein 90kDa beta	ko05200	Pathways in cancer	http://www.kegg.jp/kegg-bin/show_pathway?ko05200+K09487
XP_004297188.1	K09487	HSP90B, TRA1	heat shock protein 90kDa beta	ko04657	IL-17 signaling pathway	http://www.kegg.jp/kegg-bin/show_pathway?ko04657+K09487
XP_004297188.1	K09487	HSP90B, TRA1	heat shock protein 90kDa beta	ko04918	Thyroid hormone synthesis	http://www.kegg.jp/kegg-bin/show_pathway?ko04918+K09487
XP_004297188.1	K09487	HSP90B, TRA1	heat shock protein 90kDa beta	ko04151	PI3K-Akt signaling pathway	http://www.kegg.jp/kegg-bin/show_pathway?ko04151+K09487
XP_004297188.1	K09487	HSP90B, TRA1	heat shock protein 90kDa beta	ko04915	Estrogen signaling pathway	http://www.kegg.jp/kegg-bin/show_pathway?ko04915+K09487
XP_004297188.1	K09487	HSP90B, TRA1	heat shock protein 90kDa beta	ko05215	Prostate cancer	http://www.kegg.jp/kegg-bin/show_pathway?ko05215+K09487
XP_004297188.1	K09487	HSP90B, TRA1	heat shock protein 90kDa beta	ko04626	Plant-pathogen interaction	http://www.kegg.jp/kegg-bin/show_pathway?ko04626+K09487
XP_004297188.1	K09487	HSP90B, TRA1	heat shock protein 90kDa beta	ko05418	Fluid shear stress and atherosclerosis	http://www.kegg.jp/kegg-bin/show_pathway?ko05418+K09487
XP_004308143.1	K01206	FUCA	alpha-L-fucosidase [EC:3.2.1.51]	ko00511	Other glycan degradation	http://www.kegg.jp/kegg-bin/show_pathway?ko00511+K01206
XP_004307972.1	K00797	speE, SRM	spermidine synthase [EC:2.5.1.16]	ko00410	beta-Alanine metabolism	http://www.kegg.jp/kegg-bin/show_pathway?ko00410+K00797
XP_004307972.1	K00797	speE, SRM	spermidine synthase [EC:2.5.1.16]	ko00270	Cysteine and methionine metabolism	http://www.kegg.jp/kegg-bin/show_pathway?ko00270+K00797
XP_004307972.1	K00797	speE, SRM	spermidine synthase [EC:2.5.1.16]	ko00480	Glutathione metabolism	http://www.kegg.jp/kegg-bin/show_pathway?ko00480+K00797
XP_004307972.1	K00797	speE, SRM	spermidine synthase [EC:2.5.1.16]	ko00330	Arginine and proline metabolism	http://www.kegg.jp/kegg-bin/show_pathway?ko00330+K00797
FANhyb_rscf00000488.1.g00009.1
FANhyb_rscf00002045.1.g00001.1
XP_004306714.2
XP_004302043.1
XP_004302749.1
XP_004308050.1	K04079	HSP90A, htpG	molecular chaperone HtpG	ko04141	Protein processing in endoplasmic reticulum	http://www.kegg.jp/kegg-bin/show_pathway?ko04141+K04079
XP_004308050.1	K04079	HSP90A, htpG	molecular chaperone HtpG	ko04217	Necroptosis	http://www.kegg.jp/kegg-bin/show_pathway?ko04217+K04079
XP_004308050.1	K04079	HSP90A, htpG	molecular chaperone HtpG	ko05200	Pathways in cancer	http://www.kegg.jp/kegg-bin/show_pathway?ko05200+K04079
XP_004308050.1	K04079	HSP90A, htpG	molecular chaperone HtpG	ko04657	IL-17 signaling pathway	http://www.kegg.jp/kegg-bin/show_pathway?ko04657+K04079
XP_004308050.1	K04079	HSP90A, htpG	molecular chaperone HtpG	ko04621	NOD-like receptor signaling pathway	http://www.kegg.jp/kegg-bin/show_pathway?ko04621+K04079
XP_004308050.1	K04079	HSP90A, htpG	molecular chaperone HtpG	ko04914	Progesterone-mediated oocyte maturation	http://www.kegg.jp/kegg-bin/show_pathway?ko04914+K04079
XP_004308050.1	K04079	HSP90A, htpG	molecular chaperone HtpG	ko04151	PI3K-Akt signaling pathway	http://www.kegg.jp/kegg-bin/show_pathway?ko04151+K04079
XP_004308050.1	K04079	HSP90A, htpG	molecular chaperone HtpG	ko04612	Antigen processing and presentation	http://www.kegg.jp/kegg-bin/show_pathway?ko04612+K04079
XP_004308050.1	K04079	HSP90A, htpG	molecular chaperone HtpG	ko04915	Estrogen signaling pathway	http://www.kegg.jp/kegg-bin/show_pathway?ko04915+K04079
XP_004308050.1	K04079	HSP90A, htpG	molecular chaperone HtpG	ko04659	Th17 cell differentiation	http://www.kegg.jp/kegg-bin/show_pathway?ko04659+K04079
XP_004308050.1	K04079	HSP90A, htpG	molecular chaperone HtpG	ko05215	Prostate cancer	http://www.kegg.jp/kegg-bin/show_pathway?ko05215+K04079
XP_004308050.1	K04079	HSP90A, htpG	molecular chaperone HtpG	ko04626	Plant-pathogen interaction	http://www.kegg.jp/kegg-bin/show_pathway?ko04626+K04079
XP_004308050.1	K04079	HSP90A, htpG	molecular chaperone HtpG	ko05418	Fluid shear stress and atherosclerosis	http://www.kegg.jp/kegg-bin/show_pathway?ko05418+K04079
XP_004293472.1	K02636	petC	cytochrome b6-f complex iron-sulfur subunit [EC:1.10.9.1]	ko00195	Photosynthesis	http://www.kegg.jp/kegg-bin/show_pathway?ko00195+K02636
FANhyb_rscf00000001.1.g00001.1	K02704	psbB	photosystem II CP47 chlorophyll apoprotein	ko00195	Photosynthesis	http://www.kegg.jp/kegg-bin/show_pathway?ko00195+K02704
XP_004289188.1	K13692
FANhyb_rscf00005745.1.g00002.1
XP_004297139.1	K10525	AOC	allene oxide cyclase [EC:5.3.99.6]	ko00592	alpha-Linolenic acid metabolism	http://www.kegg.jp/kegg-bin/show_pathway?ko00592+K10525
XP_004297474.1	K01661	menB	naphthoate synthase [EC:4.1.3.36]	ko00130	Ubiquinone and other terpenoid-quinone biosynthesis	http://www.kegg.jp/kegg-bin/show_pathway?ko00130+K01661
FANhyb_icon00004970_a.1.g00001.1
XP_004291312.1
FANhyb_icon00002690_a.1.g00001.1
XP_004299005.1	K14713
FANhyb_icon00001805_a.1.g00001.1	K20798
XP_004293921.1
XP_004293211.1
FANhyb_rscf00004543.1.g00001.1
XP_004307059.1	K18881	DJ1D	D-lactate dehydratase [EC:4.2.1.130]	ko00620	Pyruvate metabolism	http://www.kegg.jp/kegg-bin/show_pathway?ko00620+K18881
XP_004296863.1
XP_004290230.1	K07513	ACAA1	acetyl-CoA acyltransferase 1 [EC:2.3.1.16]	ko01040	Biosynthesis of unsaturated fatty acids	http://www.kegg.jp/kegg-bin/show_pathway?ko01040+K07513
XP_004290230.1	K07513	ACAA1	acetyl-CoA acyltransferase 1 [EC:2.3.1.16]	ko00592	alpha-Linolenic acid metabolism	http://www.kegg.jp/kegg-bin/show_pathway?ko00592+K07513
XP_004290230.1	K07513	ACAA1	acetyl-CoA acyltransferase 1 [EC:2.3.1.16]	ko00280	Valine, leucine and isoleucine degradation	http://www.kegg.jp/kegg-bin/show_pathway?ko00280+K07513
XP_004290230.1	K07513	ACAA1	acetyl-CoA acyltransferase 1 [EC:2.3.1.16]	ko00071	Fatty acid degradation	http://www.kegg.jp/kegg-bin/show_pathway?ko00071+K07513
XP_004290230.1	K07513	ACAA1	acetyl-CoA acyltransferase 1 [EC:2.3.1.16]	ko03320	PPAR signaling pathway	http://www.kegg.jp/kegg-bin/show_pathway?ko03320+K07513
XP_004290230.1	K07513	ACAA1	acetyl-CoA acyltransferase 1 [EC:2.3.1.16]	ko04146	Peroxisome	http://www.kegg.jp/kegg-bin/show_pathway?ko04146+K07513
XP_004299678.1
XP_004302407.1
FANhyb_rscf00000009.1.g00026.1	K03377
XP_004290839.1	K03327
XP_004297337.1
XP_004299245.1	K03768
FANhyb_rscf00000059.1.g00014.1	K01535	PMA1, PMA2	H+-transporting ATPase [EC:3.6.3.6]	ko00190	Oxidative phosphorylation	http://www.kegg.jp/kegg-bin/show_pathway?ko00190+K01535
FANhyb_rscf00001451.1.g00001.1
XP_004291186.1	K09873
FANhyb_rscf00000775.1.g00006.1
XP_004290697.1	K08145
FANhyb_rscf00005257.1.g00001.1
XP_004288509.1	K15104
FANhyb_rscf00007235.1.g00001.1
XP_004309495.1
FANhyb_rscf00004831.1.g00001.1
XP_011467824.1
XP_011470583.1	K00574
YP_004286088.1	K02109	ATPF0B, atpF	F-type H+-transporting ATPase subunit b	ko00195	Photosynthesis	http://www.kegg.jp/kegg-bin/show_pathway?ko00195+K02109
YP_004286088.1	K02109	ATPF0B, atpF	F-type H+-transporting ATPase subunit b	ko00190	Oxidative phosphorylation	http://www.kegg.jp/kegg-bin/show_pathway?ko00190+K02109
FANhyb_icon18021353_s.1.g00001.1
XP_011459596.1	K00811	ASP5	aspartate aminotransferase, chloroplastic [EC:2.6.1.1]	ko00330	Arginine and proline metabolism	http://www.kegg.jp/kegg-bin/show_pathway?ko00330+K00811
XP_011459596.1	K00811	ASP5	aspartate aminotransferase, chloroplastic [EC:2.6.1.1]	ko00950	Isoquinoline alkaloid biosynthesis	http://www.kegg.jp/kegg-bin/show_pathway?ko00950+K00811
XP_011459596.1	K00811	ASP5	aspartate aminotransferase, chloroplastic [EC:2.6.1.1]	ko00960	Tropane, piperidine and pyridine alkaloid biosynthesis	http://www.kegg.jp/kegg-bin/show_pathway?ko00960+K00811
XP_011459596.1	K00811	ASP5	aspartate aminotransferase, chloroplastic [EC:2.6.1.1]	ko00270	Cysteine and methionine metabolism	http://www.kegg.jp/kegg-bin/show_pathway?ko00270+K00811
XP_011459596.1	K00811	ASP5	aspartate aminotransferase, chloroplastic [EC:2.6.1.1]	ko00400	Phenylalanine, tyrosine and tryptophan biosynthesis	http://www.kegg.jp/kegg-bin/show_pathway?ko00400+K00811
XP_011459596.1	K00811	ASP5	aspartate aminotransferase, chloroplastic [EC:2.6.1.1]	ko00350	Tyrosine metabolism	http://www.kegg.jp/kegg-bin/show_pathway?ko00350+K00811
XP_011459596.1	K00811	ASP5	aspartate aminotransferase, chloroplastic [EC:2.6.1.1]	ko00250	Alanine, aspartate and glutamate metabolism	http://www.kegg.jp/kegg-bin/show_pathway?ko00250+K00811
XP_011459596.1	K00811	ASP5	aspartate aminotransferase, chloroplastic [EC:2.6.1.1]	ko00360	Phenylalanine metabolism	http://www.kegg.jp/kegg-bin/show_pathway?ko00360+K00811
XP_011459596.1	K00811	ASP5	aspartate aminotransferase, chloroplastic [EC:2.6.1.1]	ko00220	Arginine biosynthesis	http://www.kegg.jp/kegg-bin/show_pathway?ko00220+K00811
XP_011463574.1
XP_004304508.1	K06215	pdxS, pdx1	pyridoxal 5'-phosphate synthase pdxS subunit [EC:4.3.3.6]	ko00750	Vitamin B6 metabolism	http://www.kegg.jp/kegg-bin/show_pathway?ko00750+K06215
XP_004309482.1	K10525	AOC	allene oxide cyclase [EC:5.3.99.6]	ko00592	alpha-Linolenic acid metabolism	http://www.kegg.jp/kegg-bin/show_pathway?ko00592+K10525
XP_004302419.1	K15718	LOX1_5	linoleate 9S-lipoxygenase [EC:1.13.11.58]	ko00591	Linoleic acid metabolism	http://www.kegg.jp/kegg-bin/show_pathway?ko00591+K15718
FANhyb_rscf00003860.1.g00002.1
XP_004295157.1	K22374
FANhyb_rscf00000269.1.g00006.1
XP_011466104.1
XP_004306039.2
FANhyb_rscf00004204.1.g00001.1	K15889	PCME	prenylcysteine alpha-carboxyl methylesterase [EC:3.1.1.-]	ko00900	Terpenoid backbone biosynthesis	http://www.kegg.jp/kegg-bin/show_pathway?ko00900+K15889
XP_004299488.1	K01580	E4.1.1.15, gadB, gadA, GAD	glutamate decarboxylase [EC:4.1.1.15]	ko00650	Butanoate metabolism	http://www.kegg.jp/kegg-bin/show_pathway?ko00650+K01580
XP_004299488.1	K01580	E4.1.1.15, gadB, gadA, GAD	glutamate decarboxylase [EC:4.1.1.15]	ko04940	Type I diabetes mellitus	http://www.kegg.jp/kegg-bin/show_pathway?ko04940+K01580
XP_004299488.1	K01580	E4.1.1.15, gadB, gadA, GAD	glutamate decarboxylase [EC:4.1.1.15]	ko00410	beta-Alanine metabolism	http://www.kegg.jp/kegg-bin/show_pathway?ko00410+K01580
XP_004299488.1	K01580	E4.1.1.15, gadB, gadA, GAD	glutamate decarboxylase [EC:4.1.1.15]	ko04727	GABAergic synapse	http://www.kegg.jp/kegg-bin/show_pathway?ko04727+K01580
XP_004299488.1	K01580	E4.1.1.15, gadB, gadA, GAD	glutamate decarboxylase [EC:4.1.1.15]	ko02024	Quorum sensing	http://www.kegg.jp/kegg-bin/show_pathway?ko02024+K01580
XP_004299488.1	K01580	E4.1.1.15, gadB, gadA, GAD	glutamate decarboxylase [EC:4.1.1.15]	ko00250	Alanine, aspartate and glutamate metabolism	http://www.kegg.jp/kegg-bin/show_pathway?ko00250+K01580
XP_004299488.1	K01580	E4.1.1.15, gadB, gadA, GAD	glutamate decarboxylase [EC:4.1.1.15]	ko00430	Taurine and hypotaurine metabolism	http://www.kegg.jp/kegg-bin/show_pathway?ko00430+K01580
FANhyb_icon00015983_a.1.g00001.1
FANhyb_rscf00001125.1.g00002.1	K00281	GLDC, gcvP	glycine dehydrogenase [EC:1.4.4.2]	ko00260	Glycine, serine and threonine metabolism	http://www.kegg.jp/kegg-bin/show_pathway?ko00260+K00281
FANhyb_rscf00001125.1.g00002.1	K00281	GLDC, gcvP	glycine dehydrogenase [EC:1.4.4.2]	ko00630	Glyoxylate and dicarboxylate metabolism	http://www.kegg.jp/kegg-bin/show_pathway?ko00630+K00281
FANhyb_rscf00000360.1.g00001.1
FANhyb_rscf00000983.1.g00003.1
FANhyb_rscf00000069.1.g00003.1	K09839	VDE, NPQ1	violaxanthin de-epoxidase [EC:1.23.5.1]	ko00906	Carotenoid biosynthesis	http://www.kegg.jp/kegg-bin/show_pathway?ko00906+K09839
XP_004303923.1	K05909
XP_004294359.1
XP_004297483.1	K17609
XP_004290871.1	K03542	psbS	photosystem II 22kDa protein	ko00195	Photosynthesis	http://www.kegg.jp/kegg-bin/show_pathway?ko00195+K03542
XP_004298934.1
XP_004296555.1	K00966	GMPP	mannose-1-phosphate guanylyltransferase [EC:2.7.7.13]	ko00520	Amino sugar and nucleotide sugar metabolism	http://www.kegg.jp/kegg-bin/show_pathway?ko00520+K00966
XP_004296555.1	K00966	GMPP	mannose-1-phosphate guanylyltransferase [EC:2.7.7.13]	ko00051	Fructose and mannose metabolism	http://www.kegg.jp/kegg-bin/show_pathway?ko00051+K00966
FANhyb_rscf00003780.1.g00001.1	K00083	E1.1.1.195	cinnamyl-alcohol dehydrogenase [EC:1.1.1.195]	ko00940	Phenylpropanoid biosynthesis	http://www.kegg.jp/kegg-bin/show_pathway?ko00940+K00083
XP_004287255.2
FANhyb_rscf00000103.1.g00013.1
XP_011470332.1
XP_004294029.1	K01466	allB	allantoinase [EC:3.5.2.5]	ko00230	Purine metabolism	http://www.kegg.jp/kegg-bin/show_pathway?ko00230+K01466
FANhyb_icon00025935_a.1.g00001.1
XP_004287395.1	K10527	MFP2	enoyl-CoA hydratase/3-hydroxyacyl-CoA dehydrogenase [EC:4.2.1.17 1.1.1.35 1.1.1.211]	ko00071	Fatty acid degradation	http://www.kegg.jp/kegg-bin/show_pathway?ko00071+K10527
XP_004287395.1	K10527	MFP2	enoyl-CoA hydratase/3-hydroxyacyl-CoA dehydrogenase [EC:4.2.1.17 1.1.1.35 1.1.1.211]	ko00592	alpha-Linolenic acid metabolism	http://www.kegg.jp/kegg-bin/show_pathway?ko00592+K10527
FANhyb_rscf00002066.1.g00001.1
XP_004302420.1	K15718	LOX1_5	linoleate 9S-lipoxygenase [EC:1.13.11.58]	ko00591	Linoleic acid metabolism	http://www.kegg.jp/kegg-bin/show_pathway?ko00591+K15718
FANhyb_rscf00000083.1.g00011.1	K21398	SLC11A2, DMT1, NRAMP2	natural resistance-associated macrophage protein 2	ko04142	Lysosome	http://www.kegg.jp/kegg-bin/show_pathway?ko04142+K21398
FANhyb_rscf00000083.1.g00011.1	K21398	SLC11A2, DMT1, NRAMP2	natural resistance-associated macrophage protein 2	ko04978	Mineral absorption	http://www.kegg.jp/kegg-bin/show_pathway?ko04978+K21398
FANhyb_rscf00000083.1.g00011.1	K21398	SLC11A2, DMT1, NRAMP2	natural resistance-associated macrophage protein 2	ko04216	Ferroptosis	http://www.kegg.jp/kegg-bin/show_pathway?ko04216+K21398
XP_004306883.2	K15919	HPR2	hydroxypyruvate reductase 2	ko00630	Glyoxylate and dicarboxylate metabolism	http://www.kegg.jp/kegg-bin/show_pathway?ko00630+K15919
XP_004306883.2	K15919	HPR2	hydroxypyruvate reductase 2	ko00260	Glycine, serine and threonine metabolism	http://www.kegg.jp/kegg-bin/show_pathway?ko00260+K15919
FANhyb_rscf00001263.1.g00002.1	K08235
FANhyb_rscf00003449.1.g00001.1
FANhyb_rscf00005365.1.g00001.1
XP_004306814.1	K00028	E1.1.1.39	malate dehydrogenase (decarboxylating) [EC:1.1.1.39]	ko00620	Pyruvate metabolism	http://www.kegg.jp/kegg-bin/show_pathway?ko00620+K00028
XP_004306814.1	K00028	E1.1.1.39	malate dehydrogenase (decarboxylating) [EC:1.1.1.39]	ko00710	Carbon fixation in photosynthetic organisms	http://www.kegg.jp/kegg-bin/show_pathway?ko00710+K00028
FANhyb_rscf00000177.1.g00009.1	K00028	E1.1.1.39	malate dehydrogenase (decarboxylating) [EC:1.1.1.39]	ko00620	Pyruvate metabolism	http://www.kegg.jp/kegg-bin/show_pathway?ko00620+K00028
FANhyb_rscf00000177.1.g00009.1	K00028	E1.1.1.39	malate dehydrogenase (decarboxylating) [EC:1.1.1.39]	ko00710	Carbon fixation in photosynthetic organisms	http://www.kegg.jp/kegg-bin/show_pathway?ko00710+K00028
NP_001269275.1
XP_004290074.1
FANhyb_rscf00000263.1.g00004.1	K15813	LUP4	beta-amyrin synthase [EC:5.4.99.39]	ko00909	Sesquiterpenoid and triterpenoid biosynthesis	http://www.kegg.jp/kegg-bin/show_pathway?ko00909+K15813
XP_004303182.1	K01595	ppc	phosphoenolpyruvate carboxylase [EC:4.1.1.31]	ko00620	Pyruvate metabolism	http://www.kegg.jp/kegg-bin/show_pathway?ko00620+K01595
XP_004303182.1	K01595	ppc	phosphoenolpyruvate carboxylase [EC:4.1.1.31]	ko00720	Carbon fixation pathways in prokaryotes	http://www.kegg.jp/kegg-bin/show_pathway?ko00720+K01595
XP_004303182.1	K01595	ppc	phosphoenolpyruvate carboxylase [EC:4.1.1.31]	ko00710	Carbon fixation in photosynthetic organisms	http://www.kegg.jp/kegg-bin/show_pathway?ko00710+K01595
XP_004303182.1	K01595	ppc	phosphoenolpyruvate carboxylase [EC:4.1.1.31]	ko00680	Methane metabolism	http://www.kegg.jp/kegg-bin/show_pathway?ko00680+K01595
XP_011460952.1	K13993	HSP20	HSP20 family protein	ko04141	Protein processing in endoplasmic reticulum	http://www.kegg.jp/kegg-bin/show_pathway?ko04141+K13993
FANhyb_rscf00000962.1.g00002.1	K02636	petC	cytochrome b6-f complex iron-sulfur subunit [EC:1.10.9.1]	ko00195	Photosynthesis	http://www.kegg.jp/kegg-bin/show_pathway?ko00195+K02636
XP_011468246.1
XP_004289659.1	K00975	glgC	glucose-1-phosphate adenylyltransferase [EC:2.7.7.27]	ko02026	Biofilm formation - Escherichia coli	http://www.kegg.jp/kegg-bin/show_pathway?ko02026+K00975
XP_004289659.1	K00975	glgC	glucose-1-phosphate adenylyltransferase [EC:2.7.7.27]	ko00520	Amino sugar and nucleotide sugar metabolism	http://www.kegg.jp/kegg-bin/show_pathway?ko00520+K00975
XP_004289659.1	K00975	glgC	glucose-1-phosphate adenylyltransferase [EC:2.7.7.27]	ko00500	Starch and sucrose metabolism	http://www.kegg.jp/kegg-bin/show_pathway?ko00500+K00975
FANhyb_rscf00000706.1.g00001.1
FANhyb_rscf00000031.1.g00016.1	K00811	ASP5	aspartate aminotransferase, chloroplastic [EC:2.6.1.1]	ko00330	Arginine and proline metabolism	http://www.kegg.jp/kegg-bin/show_pathway?ko00330+K00811
FANhyb_rscf00000031.1.g00016.1	K00811	ASP5	aspartate aminotransferase, chloroplastic [EC:2.6.1.1]	ko00950	Isoquinoline alkaloid biosynthesis	http://www.kegg.jp/kegg-bin/show_pathway?ko00950+K00811
FANhyb_rscf00000031.1.g00016.1	K00811	ASP5	aspartate aminotransferase, chloroplastic [EC:2.6.1.1]	ko00960	Tropane, piperidine and pyridine alkaloid biosynthesis	http://www.kegg.jp/kegg-bin/show_pathway?ko00960+K00811
FANhyb_rscf00000031.1.g00016.1	K00811	ASP5	aspartate aminotransferase, chloroplastic [EC:2.6.1.1]	ko00270	Cysteine and methionine metabolism	http://www.kegg.jp/kegg-bin/show_pathway?ko00270+K00811
FANhyb_rscf00000031.1.g00016.1	K00811	ASP5	aspartate aminotransferase, chloroplastic [EC:2.6.1.1]	ko00400	Phenylalanine, tyrosine and tryptophan biosynthesis	http://www.kegg.jp/kegg-bin/show_pathway?ko00400+K00811
FANhyb_rscf00000031.1.g00016.1	K00811	ASP5	aspartate aminotransferase, chloroplastic [EC:2.6.1.1]	ko00350	Tyrosine metabolism	http://www.kegg.jp/kegg-bin/show_pathway?ko00350+K00811
FANhyb_rscf00000031.1.g00016.1	K00811	ASP5	aspartate aminotransferase, chloroplastic [EC:2.6.1.1]	ko00250	Alanine, aspartate and glutamate metabolism	http://www.kegg.jp/kegg-bin/show_pathway?ko00250+K00811
FANhyb_rscf00000031.1.g00016.1	K00811	ASP5	aspartate aminotransferase, chloroplastic [EC:2.6.1.1]	ko00360	Phenylalanine metabolism	http://www.kegg.jp/kegg-bin/show_pathway?ko00360+K00811
FANhyb_rscf00000031.1.g00016.1	K00811	ASP5	aspartate aminotransferase, chloroplastic [EC:2.6.1.1]	ko00220	Arginine biosynthesis	http://www.kegg.jp/kegg-bin/show_pathway?ko00220+K00811
FANhyb_rscf00007396.1.g00002.1
FANhyb_rscf00000166.1.g00017.1	K00975	glgC	glucose-1-phosphate adenylyltransferase [EC:2.7.7.27]	ko02026	Biofilm formation - Escherichia coli	http://www.kegg.jp/kegg-bin/show_pathway?ko02026+K00975
FANhyb_rscf00000166.1.g00017.1	K00975	glgC	glucose-1-phosphate adenylyltransferase [EC:2.7.7.27]	ko00520	Amino sugar and nucleotide sugar metabolism	http://www.kegg.jp/kegg-bin/show_pathway?ko00520+K00975
FANhyb_rscf00000166.1.g00017.1	K00975	glgC	glucose-1-phosphate adenylyltransferase [EC:2.7.7.27]	ko00500	Starch and sucrose metabolism	http://www.kegg.jp/kegg-bin/show_pathway?ko00500+K00975
XP_004287583.1
XP_011466787.1	K00700	GBE1, glgB	1,4-alpha-glucan branching enzyme [EC:2.4.1.18]	ko00500	Starch and sucrose metabolism	http://www.kegg.jp/kegg-bin/show_pathway?ko00500+K00700
FANhyb_rscf00000087.1.g00004.1	K03167
FANhyb_rscf00000947.1.g00007.1	K22390
FANhyb_rscf00004968.1.g00001.1
FANhyb_rscf00000076.1.g00003.1
XP_004287298.1
XP_004300672.1	K08916	LHCB5	light-harvesting complex II chlorophyll a/b binding protein 5	ko00196	Photosynthesis - antenna proteins	http://www.kegg.jp/kegg-bin/show_pathway?ko00196+K08916
XP_004289525.1	K11985
FANhyb_rscf00000027.1.g00001.1
FANhyb_rscf00001533.1.g00002.1
FANhyb_rscf00000682.1.g00004.1
XP_011460680.1	K01593	DDC, TDC	aromatic-L-amino-acid/L-tryptophan decarboxylase [EC:4.1.1.28 4.1.1.105]	ko00360	Phenylalanine metabolism	http://www.kegg.jp/kegg-bin/show_pathway?ko00360+K01593
XP_011460680.1	K01593	DDC, TDC	aromatic-L-amino-acid/L-tryptophan decarboxylase [EC:4.1.1.28 4.1.1.105]	ko05031	Amphetamine addiction	http://www.kegg.jp/kegg-bin/show_pathway?ko05031+K01593
XP_011460680.1	K01593	DDC, TDC	aromatic-L-amino-acid/L-tryptophan decarboxylase [EC:4.1.1.28 4.1.1.105]	ko05034	Alcoholism	http://www.kegg.jp/kegg-bin/show_pathway?ko05034+K01593
XP_011460680.1	K01593	DDC, TDC	aromatic-L-amino-acid/L-tryptophan decarboxylase [EC:4.1.1.28 4.1.1.105]	ko00350	Tyrosine metabolism	http://www.kegg.jp/kegg-bin/show_pathway?ko00350+K01593
XP_011460680.1	K01593	DDC, TDC	aromatic-L-amino-acid/L-tryptophan decarboxylase [EC:4.1.1.28 4.1.1.105]	ko04726	Serotonergic synapse	http://www.kegg.jp/kegg-bin/show_pathway?ko04726+K01593
XP_011460680.1	K01593	DDC, TDC	aromatic-L-amino-acid/L-tryptophan decarboxylase [EC:4.1.1.28 4.1.1.105]	ko00965	Betalain biosynthesis	http://www.kegg.jp/kegg-bin/show_pathway?ko00965+K01593
XP_011460680.1	K01593	DDC, TDC	aromatic-L-amino-acid/L-tryptophan decarboxylase [EC:4.1.1.28 4.1.1.105]	ko04728	Dopaminergic synapse	http://www.kegg.jp/kegg-bin/show_pathway?ko04728+K01593
XP_011460680.1	K01593	DDC, TDC	aromatic-L-amino-acid/L-tryptophan decarboxylase [EC:4.1.1.28 4.1.1.105]	ko05030	Cocaine addiction	http://www.kegg.jp/kegg-bin/show_pathway?ko05030+K01593
XP_011460680.1	K01593	DDC, TDC	aromatic-L-amino-acid/L-tryptophan decarboxylase [EC:4.1.1.28 4.1.1.105]	ko00380	Tryptophan metabolism	http://www.kegg.jp/kegg-bin/show_pathway?ko00380+K01593
XP_011460680.1	K01593	DDC, TDC	aromatic-L-amino-acid/L-tryptophan decarboxylase [EC:4.1.1.28 4.1.1.105]	ko00901	Indole alkaloid biosynthesis	http://www.kegg.jp/kegg-bin/show_pathway?ko00901+K01593
XP_011460680.1	K01593	DDC, TDC	aromatic-L-amino-acid/L-tryptophan decarboxylase [EC:4.1.1.28 4.1.1.105]	ko00950	Isoquinoline alkaloid biosynthesis	http://www.kegg.jp/kegg-bin/show_pathway?ko00950+K01593
XP_011467496.1	K01535	PMA1, PMA2	H+-transporting ATPase [EC:3.6.3.6]	ko00190	Oxidative phosphorylation	http://www.kegg.jp/kegg-bin/show_pathway?ko00190+K01535
XP_004307390.1	K09872
XP_004296446.1	K16296
FANhyb_rscf00001415.1.g00003.1
XP_004299818.1
XP_004297445.1	K17991	PXG	peroxygenase [EC:1.11.2.3]	ko00073	Cutin, suberine and wax biosynthesis	http://www.kegg.jp/kegg-bin/show_pathway?ko00073+K17991
XP_004287791.1	K01735	aroB	3-dehydroquinate synthase [EC:4.2.3.4]	ko00400	Phenylalanine, tyrosine and tryptophan biosynthesis	http://www.kegg.jp/kegg-bin/show_pathway?ko00400+K01735
XP_004303925.1	K05909
XP_011462480.1
XP_004299673.1	K00434	E1.11.1.11	L-ascorbate peroxidase [EC:1.11.1.11]	ko00480	Glutathione metabolism	http://www.kegg.jp/kegg-bin/show_pathway?ko00480+K00434
XP_004299673.1	K00434	E1.11.1.11	L-ascorbate peroxidase [EC:1.11.1.11]	ko00053	Ascorbate and aldarate metabolism	http://www.kegg.jp/kegg-bin/show_pathway?ko00053+K00434
FANhyb_rscf00000310.1.g00008.1
XP_004306579.1	K00927	PGK, pgk	phosphoglycerate kinase [EC:2.7.2.3]	ko00710	Carbon fixation in photosynthetic organisms	http://www.kegg.jp/kegg-bin/show_pathway?ko00710+K00927
XP_004306579.1	K00927	PGK, pgk	phosphoglycerate kinase [EC:2.7.2.3]	ko00010	Glycolysis / Gluconeogenesis	http://www.kegg.jp/kegg-bin/show_pathway?ko00010+K00927
XP_004296929.1
FANhyb_rscf00001465.1.g00003.1	K05933	E1.14.17.4	aminocyclopropanecarboxylate oxidase [EC:1.14.17.4]	ko00270	Cysteine and methionine metabolism	http://www.kegg.jp/kegg-bin/show_pathway?ko00270+K05933
XP_004303698.1	K20623	CYP92A6	typhasterol/6-deoxotyphasterol 2alpha-hydroxylase	ko00905	Brassinosteroid biosynthesis	http://www.kegg.jp/kegg-bin/show_pathway?ko00905+K20623
XP_004299923.1	K00423	E1.10.3.3	L-ascorbate oxidase [EC:1.10.3.3]	ko00053	Ascorbate and aldarate metabolism	http://www.kegg.jp/kegg-bin/show_pathway?ko00053+K00423
YP_004286090.1	K02108	ATPF0A, atpB	F-type H+-transporting ATPase subunit a	ko00195	Photosynthesis	http://www.kegg.jp/kegg-bin/show_pathway?ko00195+K02108
YP_004286090.1	K02108	ATPF0A, atpB	F-type H+-transporting ATPase subunit a	ko00190	Oxidative phosphorylation	http://www.kegg.jp/kegg-bin/show_pathway?ko00190+K02108
FANhyb_icon18346655_o.1.g00001.1
XP_011469273.1	K00051	E1.1.1.82	malate dehydrogenase (NADP+) [EC:1.1.1.82]	ko00710	Carbon fixation in photosynthetic organisms	http://www.kegg.jp/kegg-bin/show_pathway?ko00710+K00051
XP_011469273.1	K00051	E1.1.1.82	malate dehydrogenase (NADP+) [EC:1.1.1.82]	ko00620	Pyruvate metabolism	http://www.kegg.jp/kegg-bin/show_pathway?ko00620+K00051
FANhyb_rscf00000003.1.g00025.1
FANhyb_rscf00000624.1.g00008.1	K13447	RBOH	respiratory burst oxidase [EC:1.6.3.- 1.11.1.-]	ko04626	Plant-pathogen interaction	http://www.kegg.jp/kegg-bin/show_pathway?ko04626+K13447
FANhyb_rscf00000624.1.g00008.1	K13447	RBOH	respiratory burst oxidase [EC:1.6.3.- 1.11.1.-]	ko04016	MAPK signaling pathway - plant	http://www.kegg.jp/kegg-bin/show_pathway?ko04016+K13447
XP_011457644.1
FANhyb_rscf00001079.1.g00004.1	K18857	ADH1	alcohol dehydrogenase class-P [EC:1.1.1.1]	ko00071	Fatty acid degradation	http://www.kegg.jp/kegg-bin/show_pathway?ko00071+K18857
FANhyb_rscf00001079.1.g00004.1	K18857	ADH1	alcohol dehydrogenase class-P [EC:1.1.1.1]	ko00350	Tyrosine metabolism	http://www.kegg.jp/kegg-bin/show_pathway?ko00350+K18857
FANhyb_rscf00001079.1.g00004.1	K18857	ADH1	alcohol dehydrogenase class-P [EC:1.1.1.1]	ko00592	alpha-Linolenic acid metabolism	http://www.kegg.jp/kegg-bin/show_pathway?ko00592+K18857
FANhyb_rscf00001079.1.g00004.1	K18857	ADH1	alcohol dehydrogenase class-P [EC:1.1.1.1]	ko00010	Glycolysis / Gluconeogenesis	http://www.kegg.jp/kegg-bin/show_pathway?ko00010+K18857
FANhyb_rscf00002833.1.g00001.1
XP_004293412.1	K00787	FDPS	farnesyl diphosphate synthase [EC:2.5.1.1 2.5.1.10]	ko05164	Influenza A	http://www.kegg.jp/kegg-bin/show_pathway?ko05164+K00787
XP_004293412.1	K00787	FDPS	farnesyl diphosphate synthase [EC:2.5.1.1 2.5.1.10]	ko05166	HTLV-I infection	http://www.kegg.jp/kegg-bin/show_pathway?ko05166+K00787
XP_004293412.1	K00787	FDPS	farnesyl diphosphate synthase [EC:2.5.1.1 2.5.1.10]	ko00900	Terpenoid backbone biosynthesis	http://www.kegg.jp/kegg-bin/show_pathway?ko00900+K00787
FANhyb_rscf00000042.1.g00004.1	K08245
XP_004287472.1
XP_004295742.1
XP_004302168.1	K03671	trxA	thioredoxin 1	ko04621	NOD-like receptor signaling pathway	http://www.kegg.jp/kegg-bin/show_pathway?ko04621+K03671
XP_004302168.1	K03671	trxA	thioredoxin 1	ko05418	Fluid shear stress and atherosclerosis	http://www.kegg.jp/kegg-bin/show_pathway?ko05418+K03671
XP_004289771.1	K16296
XP_004293305.1	K00605	gcvT, AMT	aminomethyltransferase [EC:2.1.2.10]	ko00260	Glycine, serine and threonine metabolism	http://www.kegg.jp/kegg-bin/show_pathway?ko00260+K00605
XP_004293305.1	K00605	gcvT, AMT	aminomethyltransferase [EC:2.1.2.10]	ko00670	One carbon pool by folate	http://www.kegg.jp/kegg-bin/show_pathway?ko00670+K00605
XP_004293305.1	K00605	gcvT, AMT	aminomethyltransferase [EC:2.1.2.10]	ko00630	Glyoxylate and dicarboxylate metabolism	http://www.kegg.jp/kegg-bin/show_pathway?ko00630+K00605
XP_004310079.1	K08908	LHCA2	light-harvesting complex I chlorophyll a/b binding protein 2	ko00196	Photosynthesis - antenna proteins	http://www.kegg.jp/kegg-bin/show_pathway?ko00196+K08908
FANhyb_rscf00000176.1.g00010.1	K01100	E3.1.3.37	sedoheptulose-bisphosphatase [EC:3.1.3.37]	ko00710	Carbon fixation in photosynthetic organisms	http://www.kegg.jp/kegg-bin/show_pathway?ko00710+K01100
XP_011468620.1	K01188	E3.2.1.21	beta-glucosidase [EC:3.2.1.21]	ko00500	Starch and sucrose metabolism	http://www.kegg.jp/kegg-bin/show_pathway?ko00500+K01188
XP_011468620.1	K01188	E3.2.1.21	beta-glucosidase [EC:3.2.1.21]	ko00460	Cyanoamino acid metabolism	http://www.kegg.jp/kegg-bin/show_pathway?ko00460+K01188
XP_011468620.1	K01188	E3.2.1.21	beta-glucosidase [EC:3.2.1.21]	ko00940	Phenylpropanoid biosynthesis	http://www.kegg.jp/kegg-bin/show_pathway?ko00940+K01188
FANhyb_rscf00001750.1.g00001.1	K15718	LOX1_5	linoleate 9S-lipoxygenase [EC:1.13.11.58]	ko00591	Linoleic acid metabolism	http://www.kegg.jp/kegg-bin/show_pathway?ko00591+K15718
XP_004299087.1	K15925
FANhyb_rscf00000210.1.g00002.1
XP_004288528.1
XP_004300323.1
FANhyb_rscf00002270.1.g00001.1
XP_011463692.1	K17592
XP_004289610.1
FANhyb_rscf00007251.1.g00001.1	K02437	gcvH, GCSH	glycine cleavage system H protein	ko00630	Glyoxylate and dicarboxylate metabolism	http://www.kegg.jp/kegg-bin/show_pathway?ko00630+K02437
FANhyb_rscf00007251.1.g00001.1	K02437	gcvH, GCSH	glycine cleavage system H protein	ko00260	Glycine, serine and threonine metabolism	http://www.kegg.jp/kegg-bin/show_pathway?ko00260+K02437
XP_004297382.1
FANhyb_rscf00000654.1.g00001.1
FANhyb_rscf00000821.1.g00001.1	K12837	U2AF2	splicing factor U2AF 65 kDa subunit	ko03040	Spliceosome	http://www.kegg.jp/kegg-bin/show_pathway?ko03040+K12837
XP_011462254.1
XP_004298866.1
FANhyb_rscf00000266.1.g00006.1
FANhyb_rscf00000809.1.g00004.1
FANhyb_rscf00000669.1.g00003.1
XP_004291746.1	K00830	AGXT	alanine-glyoxylate transaminase / serine-glyoxylate transaminase / serine-pyruvate transaminase [EC:2.6.1.44 2.6.1.45 2.6.1.51]	ko04146	Peroxisome	http://www.kegg.jp/kegg-bin/show_pathway?ko04146+K00830
XP_004291746.1	K00830	AGXT	alanine-glyoxylate transaminase / serine-glyoxylate transaminase / serine-pyruvate transaminase [EC:2.6.1.44 2.6.1.45 2.6.1.51]	ko00680	Methane metabolism	http://www.kegg.jp/kegg-bin/show_pathway?ko00680+K00830
XP_004291746.1	K00830	AGXT	alanine-glyoxylate transaminase / serine-glyoxylate transaminase / serine-pyruvate transaminase [EC:2.6.1.44 2.6.1.45 2.6.1.51]	ko00260	Glycine, serine and threonine metabolism	http://www.kegg.jp/kegg-bin/show_pathway?ko00260+K00830
XP_004291746.1	K00830	AGXT	alanine-glyoxylate transaminase / serine-glyoxylate transaminase / serine-pyruvate transaminase [EC:2.6.1.44 2.6.1.45 2.6.1.51]	ko00250	Alanine, aspartate and glutamate metabolism	http://www.kegg.jp/kegg-bin/show_pathway?ko00250+K00830
XP_004291746.1	K00830	AGXT	alanine-glyoxylate transaminase / serine-glyoxylate transaminase / serine-pyruvate transaminase [EC:2.6.1.44 2.6.1.45 2.6.1.51]	ko00630	Glyoxylate and dicarboxylate metabolism	http://www.kegg.jp/kegg-bin/show_pathway?ko00630+K00830
XP_004288772.2
YP_004286087.1	K02111	ATPF1A, atpA	F-type H+-transporting ATPase subunit alpha [EC:3.6.3.14]	ko00190	Oxidative phosphorylation	http://www.kegg.jp/kegg-bin/show_pathway?ko00190+K02111
YP_004286087.1	K02111	ATPF1A, atpA	F-type H+-transporting ATPase subunit alpha [EC:3.6.3.14]	ko00195	Photosynthesis	http://www.kegg.jp/kegg-bin/show_pathway?ko00195+K02111
FANhyb_rscf00000572.1.g00006.1	K10999
FANhyb_icon00049590_a.1.g00001.1
XP_011460395.1
FANhyb_rscf00001743.1.g00003.1	K11517	HAO	(S)-2-hydroxy-acid oxidase [EC:1.1.3.15]	ko00630	Glyoxylate and dicarboxylate metabolism	http://www.kegg.jp/kegg-bin/show_pathway?ko00630+K11517
FANhyb_rscf00001743.1.g00003.1	K11517	HAO	(S)-2-hydroxy-acid oxidase [EC:1.1.3.15]	ko04146	Peroxisome	http://www.kegg.jp/kegg-bin/show_pathway?ko04146+K11517
XP_004300030.1
XP_004304428.1	K09872
FANhyb_icon00011242_a.1.g00001.1
FANhyb_rscf00000161.1.g00005.1
XP_004306503.1	K00454	LOX2S	lipoxygenase [EC:1.13.11.12]	ko00591	Linoleic acid metabolism	http://www.kegg.jp/kegg-bin/show_pathway?ko00591+K00454
XP_004306503.1	K00454	LOX2S	lipoxygenase [EC:1.13.11.12]	ko00592	alpha-Linolenic acid metabolism	http://www.kegg.jp/kegg-bin/show_pathway?ko00592+K00454
FANhyb_rscf00000001.1.g00002.1	K02634	petA	apocytochrome f	ko00195	Photosynthesis	http://www.kegg.jp/kegg-bin/show_pathway?ko00195+K02634
XP_004302676.1	K03841	FBP, fbp	fructose-1,6-bisphosphatase I [EC:3.1.3.11]	ko00010	Glycolysis / Gluconeogenesis	http://www.kegg.jp/kegg-bin/show_pathway?ko00010+K03841
XP_004302676.1	K03841	FBP, fbp	fructose-1,6-bisphosphatase I [EC:3.1.3.11]	ko00051	Fructose and mannose metabolism	http://www.kegg.jp/kegg-bin/show_pathway?ko00051+K03841
XP_004302676.1	K03841	FBP, fbp	fructose-1,6-bisphosphatase I [EC:3.1.3.11]	ko04910	Insulin signaling pathway	http://www.kegg.jp/kegg-bin/show_pathway?ko04910+K03841
XP_004302676.1	K03841	FBP, fbp	fructose-1,6-bisphosphatase I [EC:3.1.3.11]	ko04152	AMPK signaling pathway	http://www.kegg.jp/kegg-bin/show_pathway?ko04152+K03841
XP_004302676.1	K03841	FBP, fbp	fructose-1,6-bisphosphatase I [EC:3.1.3.11]	ko00680	Methane metabolism	http://www.kegg.jp/kegg-bin/show_pathway?ko00680+K03841
XP_004302676.1	K03841	FBP, fbp	fructose-1,6-bisphosphatase I [EC:3.1.3.11]	ko00710	Carbon fixation in photosynthetic organisms	http://www.kegg.jp/kegg-bin/show_pathway?ko00710+K03841
XP_004302676.1	K03841	FBP, fbp	fructose-1,6-bisphosphatase I [EC:3.1.3.11]	ko00030	Pentose phosphate pathway	http://www.kegg.jp/kegg-bin/show_pathway?ko00030+K03841
XP_004296397.1	K00574
FANhyb_rscf00000034.1.g00008.1	K00688	PYG, glgP	glycogen phosphorylase [EC:2.4.1.1]	ko00500	Starch and sucrose metabolism	http://www.kegg.jp/kegg-bin/show_pathway?ko00500+K00688
FANhyb_rscf00000034.1.g00008.1	K00688	PYG, glgP	glycogen phosphorylase [EC:2.4.1.1]	ko04217	Necroptosis	http://www.kegg.jp/kegg-bin/show_pathway?ko04217+K00688
FANhyb_rscf00000034.1.g00008.1	K00688	PYG, glgP	glycogen phosphorylase [EC:2.4.1.1]	ko04910	Insulin signaling pathway	http://www.kegg.jp/kegg-bin/show_pathway?ko04910+K00688
FANhyb_rscf00000034.1.g00008.1	K00688	PYG, glgP	glycogen phosphorylase [EC:2.4.1.1]	ko04931	Insulin resistance	http://www.kegg.jp/kegg-bin/show_pathway?ko04931+K00688
FANhyb_rscf00000034.1.g00008.1	K00688	PYG, glgP	glycogen phosphorylase [EC:2.4.1.1]	ko02026	Biofilm formation - Escherichia coli	http://www.kegg.jp/kegg-bin/show_pathway?ko02026+K00688
FANhyb_rscf00000034.1.g00008.1	K00688	PYG, glgP	glycogen phosphorylase [EC:2.4.1.1]	ko04922	Glucagon signaling pathway	http://www.kegg.jp/kegg-bin/show_pathway?ko04922+K00688
XP_004291559.1
XP_011457832.1	K16296
FANhyb_rscf00000592.1.g00006.1	K13832	aroDE, DHQ-SDH	3-dehydroquinate dehydratase / shikimate dehydrogenase [EC:4.2.1.10 1.1.1.25]	ko00400	Phenylalanine, tyrosine and tryptophan biosynthesis	http://www.kegg.jp/kegg-bin/show_pathway?ko00400+K13832
FANhyb_icon00013098_a.1.g00001.1
FANhyb_rscf00000383.1.g00002.1
XP_004300170.1	K00855	PRK, prkB	phosphoribulokinase [EC:2.7.1.19]	ko00710	Carbon fixation in photosynthetic organisms	http://www.kegg.jp/kegg-bin/show_pathway?ko00710+K00855
FANhyb_rscf00000087.1.g00009.1	K01188	E3.2.1.21	beta-glucosidase [EC:3.2.1.21]	ko00500	Starch and sucrose metabolism	http://www.kegg.jp/kegg-bin/show_pathway?ko00500+K01188
FANhyb_rscf00000087.1.g00009.1	K01188	E3.2.1.21	beta-glucosidase [EC:3.2.1.21]	ko00460	Cyanoamino acid metabolism	http://www.kegg.jp/kegg-bin/show_pathway?ko00460+K01188
FANhyb_rscf00000087.1.g00009.1	K01188	E3.2.1.21	beta-glucosidase [EC:3.2.1.21]	ko00940	Phenylpropanoid biosynthesis	http://www.kegg.jp/kegg-bin/show_pathway?ko00940+K01188
XP_004288206.1	K17098
FANhyb_rscf00004608.1.g00001.1
XP_004302180.1	K19269	PGP, PGLP	phosphoglycolate phosphatase [EC:3.1.3.18 3.1.3.48]	ko00630	Glyoxylate and dicarboxylate metabolism	http://www.kegg.jp/kegg-bin/show_pathway?ko00630+K19269
YP_004286108.1	K02114	ATPF1E, atpC	F-type H+-transporting ATPase subunit epsilon	ko00190	Oxidative phosphorylation	http://www.kegg.jp/kegg-bin/show_pathway?ko00190+K02114
YP_004286108.1	K02114	ATPF1E, atpC	F-type H+-transporting ATPase subunit epsilon	ko00195	Photosynthesis	http://www.kegg.jp/kegg-bin/show_pathway?ko00195+K02114
[truncated: 207 more rows]

## Sheet: map2query
Map_ID	Map_Name	Seqs	Seqs_Num	URL
ko03040	Spliceosome	XP_011469757.1 XP_011458730.1 XP_011465504.1 XP_011458676.1 XP_011466270.1 FANhyb_rscf00003919.1.g00001.1 FANhyb_rscf00000738.1.g00007.1 XP_004306844.1 XP_004294999.1 XP_004299453.1 FANhyb_rscf00002957.1.g00001.1 FANhyb_rscf00001557.1.g00002.1 XP_004291754.1 XP_004307343.1 XP_004287907.1 XP_004307915.1 XP_011460245.1 XP_011457824.1 XP_004296479.1 XP_011461250.1 FANhyb_rscf00000522.1.g00007.1 XP_0…	43	http://www.kegg.jp/kegg-bin/show_pathway?ko03040+K12900+K12890+K12891+K12868+K12890+K12846+K12893+K12893+K12900+K12871+K12811+K12881+K12882+K12885+K11093+K12890+K12837+K12821+K12825+K12881+K11086+K12875+K12826+K12893+K11087+K12741+K11091+K12733+K11984+K12741+K12883+K12829+K12850+K12840+K12823+K12741+K12849+K12839+K12870+K12877+K03283+K03283+K12837
ko03010	Ribosome	XP_004306930.1 XP_004291214.1 XP_004303828.1 XP_004298777.1 XP_004305372.2 FANhyb_rscf00000565.1.g00004.1 FANhyb_rscf00000697.1.g00007.1 XP_004308073.1 XP_004307456.1 FANhyb_rscf00005319.1.g00001.1 FANhyb_rscf00000898.1.g00005.1 XP_004294612.1 FANhyb_rscf00005274.1.g00001.1 XP_004287511.1 FANhyb_rscf00001692.1.g00001.1 FANhyb_rscf00001708.1.g00002.1 XP_004308170.1 FANhyb_rscf00005750.1.g00001.1 F…	29	http://www.kegg.jp/kegg-bin/show_pathway?ko03010+K02953+K02922+K02937+K02896+K02896+K02921+K02974+K02920+K02918+K02929+K02889+K02893+K02975+K02910+K02937+K02973+K02969+K02961+K02974+K02915+K02980+K02991+K02991+K02900+K02936+K02916+K02895+K02934+K02879
ko00195	Photosynthesis	FANhyb_rscf00000001.1.g00005.1 YP_004286109.1 FANhyb_rscf00001375.1.g00001.1 FANhyb_rscf00000278.1.g00009.1 FANhyb_icon00000422_a.1.g00001.1 XP_011469843.1 FANhyb_rscf00000045.1.g00003.1 YP_004286153.1 XP_004294874.1 YP_004286097.1 FANhyb_rscf00001025.1.g00006.1 XP_004296896.1 XP_004293472.1 FANhyb_rscf00000001.1.g00001.1 YP_004286088.1 XP_004290871.1 FANhyb_rscf00000962.1.g00002.1 YP_004286090.1…	25	http://www.kegg.jp/kegg-bin/show_pathway?ko00195+K02690+K02112+K02694+K02716+K02639+K02717+K02115+K02691+K08905+K02706+K02639+K02692+K02636+K02704+K02109+K03542+K02636+K02108+K02111+K02634+K02114+K02113+K02638+K02635+K02641
ko00940	Phenylpropanoid biosynthesis	XP_004290595.1 XP_004303212.1 XP_004307376.1 FANhyb_icon00003685_a.1.g00001.1 XP_011467012.1 XP_004309949.1 XP_004294725.1 XP_004303244.1 XP_004307899.1 XP_004287841.1 FANhyb_rscf00001371.1.g00002.1 XP_004288323.1 FANhyb_rscf00007124.1.g00001.1 XP_004309480.1 FANhyb_rscf00000806.1.g00003.1 XP_004301060.1 XP_004299546.1 XP_004293648.1 FANhyb_rscf00003780.1.g00001.1 XP_011468620.1 FANhyb_rscf000000…	22	http://www.kegg.jp/kegg-bin/show_pathway?ko00940+K00588+K01904+K10775+K18368+K13065+K01904+K00487+K09753+K13066+K09755+K00083+K00083+K09754+K01188+K00430+K05349+K05350+K13065+K00083+K01188+K01188+K01188
ko00710	Carbon fixation in photosynthetic organisms	FANhyb_rscf00000023.1.g00019.1 FANhyb_rscf00001581.1.g00003.1 FANhyb_rscf00000676.1.g00001.1 FANhyb_rscf00000015.1.g00007.1 FANhyb_rscf00000805.1.g00002.1 XP_004287468.2 XP_004306814.1 FANhyb_rscf00000177.1.g00009.1 XP_004303182.1 XP_004306579.1 XP_011469273.1 FANhyb_rscf00000176.1.g00010.1 XP_004302676.1 XP_004300170.1 XP_004309987.1 XP_004299336.1 XP_004304578.1 FANhyb_rscf00000001.1.g00003.1 X…	22	http://www.kegg.jp/kegg-bin/show_pathway?ko00710+K00134+K00026+K14272+K00029+K00615+K00029+K00028+K00028+K01595+K00927+K00051+K01100+K03841+K00855+K14272+K01783+K05298+K01601+K01623+K05298+K00026+K01602
ko00500	Starch and sucrose metabolism	XP_004290279.1 FANhyb_rscf00000491.1.g00003.1 XP_004309480.1 FANhyb_rscf00004472.1.g00001.1 XP_004294168.1 XP_004299713.1 XP_004309467.1 XP_004301060.1 XP_011467955.1 XP_004307805.1 XP_004299546.1 XP_004304240.1 XP_004289659.1 FANhyb_rscf00000166.1.g00017.1 XP_011466787.1 XP_011468620.1 FANhyb_rscf00000034.1.g00008.1 FANhyb_rscf00000087.1.g00009.1 XP_004297549.1 FANhyb_rscf00000078.1.g00015.1 FAN…	22	http://www.kegg.jp/kegg-bin/show_pathway?ko00500+K00847+K01179+K01188+K19891+K16055+K01810+K00705+K05349+K00703+K01193+K05350+K00688+K00975+K00975+K00700+K01188+K00688+K01188+K01193+K00695+K00695+K01188
ko00190	Oxidative phosphorylation	XP_011458986.1 XP_004303839.1 XP_004302755.1 FANhyb_rscf00000061.1.g00018.1 FANhyb_rscf00000001.1.g00051.1 XP_004310055.1 XP_004303813.1 XP_004303283.1 YP_004286109.1 XP_011468207.1 FANhyb_rscf00000033.1.g00008.1 XP_004307846.1 FANhyb_rscf00000045.1.g00003.1 FANhyb_rscf00000044.1.g00005.1 FANhyb_rscf00000059.1.g00014.1 YP_004286088.1 XP_011467496.1 YP_004286090.1 YP_004286087.1 YP_004286108.1 XP_…	22	http://www.kegg.jp/kegg-bin/show_pathway?ko00190+K00416+K02135+K01507+K03939+K05579+K03942+K02145+K01507+K02112+K02148+K00411+K02144+K02115+K01507+K01535+K02109+K01535+K02108+K02111+K02114+K02113+K01535
ko00010	Glycolysis / Gluconeogenesis	FANhyb_rscf00000023.1.g00019.1 FANhyb_rscf00000319.1.g00007.1 XP_004307683.1 XP_011458966.1 XP_004307020.1 XP_011466525.1 XP_004287120.1 FANhyb_rscf00000009.1.g00006.1 XP_004299713.1 XP_004299522.1 XP_004297699.1 XP_004302704.1 FANhyb_rscf00004288.1.g00001.1 XP_011468213.1 XP_011460910.1 XP_004306579.1 FANhyb_rscf00001079.1.g00004.1 XP_004302676.1 XP_004302532.1 XP_004290303.1 XP_004309528.1	21	http://www.kegg.jp/kegg-bin/show_pathway?ko00010+K00134+K01785+K03103+K00850+K00873+K00002+K00131+K00382+K01810+K01785+K00873+K00002+K00016+K00128+K01689+K00927+K18857+K03841+K01568+K01623+K00001
ko00630	Glyoxylate and dicarboxylate metabolism	XP_004296982.1 FANhyb_rscf00000009.1.g00006.1 FANhyb_rscf00001581.1.g00003.1 XP_011462784.1 FANhyb_rscf00000676.1.g00001.1 XP_004291039.1 XP_004300681.1 FANhyb_rscf00001125.1.g00002.1 XP_004306883.2 XP_004293305.1 FANhyb_rscf00007251.1.g00001.1 XP_004291746.1 FANhyb_rscf00001743.1.g00003.1 XP_004302180.1 XP_004309987.1 FANhyb_rscf00000001.1.g00003.1 FANhyb_rscf00003898.1.g00001.1 XP_004289711.1 X…	20	http://www.kegg.jp/kegg-bin/show_pathway?ko00630+K00600+K00382+K00026+K01915+K14272+K00281+K03781+K00281+K15919+K00605+K02437+K00830+K11517+K19269+K14272+K01601+K00605+K00026+K00600+K01602
ko00230	Purine metabolism	XP_011460073.1 XP_004289559.1 XP_004310044.1 XP_004289695.1 XP_004303601.1 XP_004296940.1 XP_011460802.1 XP_011459281.1 FANhyb_icon19788725_s.1.g00001.1 XP_004289285.1 XP_004304642.1 FANhyb_rscf00001049.1.g00002.1 XP_004307020.1 XP_004297699.1 FANhyb_rscf00001597.1.g00001.1 XP_011463993.1 XP_011469356.1 XP_004294029.1 XP_004288446.1	19	http://www.kegg.jp/kegg-bin/show_pathway?ko00230+K03012+K02320+K02321+K03008+K03013+K02685+K03504+K02324+K02326+K02327+K00962+K03026+K00873+K00873+K18151+K00940+K00365+K01466+K18151
ko00270	Cysteine and methionine metabolism	XP_011466231.1 XP_004288717.1 FANhyb_rscf00000301.1.g00011.1 XP_004304467.1 FANhyb_rscf00002955.1.g00001.1 FANhyb_rscf00000257.1.g00003.1 FANhyb_rscf00001581.1.g00003.1 XP_004299485.1 FANhyb_rscf00004288.1.g00001.1 XP_004289831.1 XP_004304054.1 XP_004307972.1 XP_011459596.1 FANhyb_rscf00000031.1.g00016.1 FANhyb_rscf00001465.1.g00003.1 XP_004289711.1 FANhyb_rscf00000329.1.g00005.1	17	http://www.kegg.jp/kegg-bin/show_pathway?ko00270+K00789+K00558+K00789+K00789+K00789+K00549+K00026+K05396+K00016+K01244+K00899+K00797+K00811+K00811+K05933+K00026+K05933
ko00620	Pyruvate metabolism	XP_004299600.1 XP_004307020.1 FANhyb_rscf00000009.1.g00006.1 XP_004297699.1 FANhyb_rscf00001581.1.g00003.1 FANhyb_rscf00000015.1.g00007.1 FANhyb_rscf00004288.1.g00001.1 XP_004287468.2 XP_011468213.1 XP_004307059.1 XP_004306814.1 FANhyb_rscf00000177.1.g00009.1 XP_004303182.1 XP_011469273.1 XP_011469037.1 XP_004289711.1	16	http://www.kegg.jp/kegg-bin/show_pathway?ko00620+K11262+K00873+K00382+K00873+K00026+K00029+K00016+K00029+K00128+K18881+K00028+K00028+K01595+K00051+K01962+K00026
ko03013	RNA transport	XP_004294198.1 XP_011461331.1 XP_004304088.1 FANhyb_rscf00001557.1.g00002.1 XP_004291754.1 XP_011461250.1 XP_004299965.1 XP_004302203.1 XP_004298722.1 XP_004307261.1 FANhyb_rscf00000544.1.g00005.1 XP_004310064.1 XP_004302969.1 XP_004306981.1 XP_004290200.1 XP_004296960.1	16	http://www.kegg.jp/kegg-bin/show_pathway?ko03013+K14325+K13171+K12160+K12881+K12882+K12881+K13114+K12875+K14324+K03260+K12883+K14308+K03236+K12877+K12160+K14327
ko00240	Pyrimidine metabolism	XP_004291884.1 XP_011460073.1 XP_004289559.1 XP_004310044.1 XP_004289695.1 XP_004303601.1 XP_004296940.1 XP_011460802.1 XP_011459281.1 FANhyb_icon19788725_s.1.g00001.1 XP_004289285.1 XP_004304642.1 FANhyb_rscf00001049.1.g00002.1 XP_004302283.1 XP_011463993.1 FANhyb_rscf00000929.1.g00002.1	16	http://www.kegg.jp/kegg-bin/show_pathway?ko00240+K01520+K03012+K02320+K02321+K03008+K03013+K02685+K03504+K02324+K02326+K02327+K00962+K03026+K13800+K00940+K00207
ko04714	Thermogenesis	XP_004289548.1 XP_011458986.1 XP_011466285.1 XP_004297521.1 XP_004297005.1 FANhyb_rscf00000375.1.g00003.1 XP_004292921.1 XP_004303839.1 XP_004294179.1 XP_004288169.1 FANhyb_rscf00000061.1.g00018.1 XP_004299660.1 FANhyb_rscf00000634.1.g00006.1 FANhyb_rscf00006182.1.g00001.1 XP_004310055.1 FANhyb_rscf00000033.1.g00008.1	16	http://www.kegg.jp/kegg-bin/show_pathway?ko04714+K01897+K00416+K15601+K11649+K11648+K11647+K11450+K02135+K11340+K02991+K03939+K02991+K01897+K11650+K03942+K00411
ko04217	Necroptosis	FANhyb_rscf00000295.1.g00005.1 FANhyb_rscf00000686.1.g00005.1 XP_004287377.1 FANhyb_rscf00000222.1.g00004.1 FANhyb_rscf00006857.1.g00001.1 XP_004290706.1 XP_004302635.1 XP_004302471.1 XP_011457987.1 XP_004288060.1 FANhyb_rscf00000549.1.g00014.1 XP_011462784.1 XP_004290968.1 XP_004304240.1 XP_004308050.1 FANhyb_rscf00000034.1.g00008.1	16	http://www.kegg.jp/kegg-bin/show_pathway?ko04217+K11251+K11251+K11251+K11251+K11251+K11251+K10802+K11251+K10798+K05864+K10798+K01915+K15040+K00688+K04079+K00688
ko03015	mRNA surveillance pathway	XP_004294198.1 XP_011461331.1 FANhyb_rscf00001557.1.g00002.1 XP_004291754.1 XP_011459049.1 XP_011461250.1 XP_004299965.1 XP_004302203.1 XP_004298722.1 XP_004290995.1 XP_004308094.1 FANhyb_rscf00000544.1.g00005.1 XP_004306981.1 XP_004296960.1 XP_004294459.1 FANhyb_rscf00000069.1.g00019.1	16	http://www.kegg.jp/kegg-bin/show_pathway?ko03015+K14325+K13171+K12881+K12882+K14416+K12881+K13114+K12875+K14324+K14411+K14397+K12883+K12877+K14327+K14411+K06965
ko05034	Alcoholism	FANhyb_rscf00000173.1.g00014.1 FANhyb_rscf00000295.1.g00005.1 XP_004287213.1 FANhyb_rscf00000686.1.g00005.1 FANhyb_rscf00000294.1.g00011.1 XP_004287377.1 XP_011461273.1 FANhyb_rscf00000222.1.g00004.1 FANhyb_rscf00006857.1.g00001.1 XP_004290706.1 XP_004302471.1 XP_004287513.1 FANhyb_rscf00000134.1.g00015.1 XP_004294692.1 XP_011460680.1	15	http://www.kegg.jp/kegg-bin/show_pathway?ko05034+K11253+K11251+K11253+K11251+K11254+K11251+K11252+K11251+K11251+K11251+K11251+K11303+K06067+K04371+K01593
ko00520	Amino sugar and nucleotide sugar metabolism	XP_004290279.1 XP_011469795.1 FANhyb_rscf00000818.1.g00001.1 XP_004294576.1 FANhyb_rscf00000135.1.g00004.1 XP_004297255.1 XP_004290921.1 FANhyb_rscf00000179.1.g00009.1 XP_004288419.1 XP_004299713.1 XP_004307561.1 XP_004300692.1 XP_004296555.1 XP_004289659.1 FANhyb_rscf00000166.1.g00017.1	15	http://www.kegg.jp/kegg-bin/show_pathway?ko00520+K00847+K08678+K18677+K08678+K00012+K00012+K12447+K00972+K00965+K01810+K12373+K15920+K00966+K00975+K00975
ko03030	DNA replication	XP_004289559.1 XP_004310044.1 XP_004296940.1 XP_011460802.1 XP_004299199.1 XP_004300454.1 XP_011460545.1 XP_011459281.1 FANhyb_icon19788725_s.1.g00001.1 XP_004289285.1 FANhyb_rscf00000291.1.g00002.1 FANhyb_rscf00000038.1.g00008.1 XP_004291257.1 XP_011458268.1 XP_011459934.1	15	http://www.kegg.jp/kegg-bin/show_pathway?ko03030+K02320+K02321+K02685+K03504+K02540+K02210+K02542+K02324+K02326+K02327+K02541+K10756+K10739+K02212+K10747
ko00260	Glycine, serine and threonine metabolism	XP_004296982.1 FANhyb_rscf00000577.1.g00005.1 FANhyb_rscf00000009.1.g00006.1 FANhyb_rscf00000676.1.g00001.1 XP_004291039.1 FANhyb_rscf00001125.1.g00002.1 XP_004306883.2 XP_004293305.1 FANhyb_rscf00007251.1.g00001.1 XP_004291746.1 XP_004309987.1 FANhyb_rscf00003898.1.g00001.1 XP_004291285.2 XP_011468925.1	14	http://www.kegg.jp/kegg-bin/show_pathway?ko00260+K00600+K00276+K00382+K14272+K00281+K00281+K15919+K00605+K02437+K00830+K14272+K00605+K00306+K00600
ko05016	Huntington's disease	XP_011458986.1 XP_011460073.1 XP_004289695.1 XP_004303601.1 XP_004295773.1 XP_011465030.1 XP_004303839.1 FANhyb_rscf00000061.1.g00018.1 FANhyb_rscf00000134.1.g00015.1 XP_004310055.1 XP_004288411.1 FANhyb_rscf00000033.1.g00008.1 XP_004290968.1	13	http://www.kegg.jp/kegg-bin/show_pathway?ko05016+K00416+K03012+K03008+K03013+K04646+K03129+K02135+K03939+K06067+K03942+K04565+K00411+K15040
ko05322	Systemic lupus erythematosus	FANhyb_rscf00000173.1.g00014.1 FANhyb_rscf00000295.1.g00005.1 XP_004287213.1 FANhyb_rscf00000686.1.g00005.1 FANhyb_rscf00000294.1.g00011.1 XP_004287377.1 XP_011461273.1 FANhyb_rscf00000222.1.g00004.1 FANhyb_rscf00006857.1.g00001.1 XP_004290706.1 XP_004302471.1 FANhyb_rscf00000522.1.g00007.1 XP_004290666.1	13	http://www.kegg.jp/kegg-bin/show_pathway?ko05322+K11253+K11251+K11253+K11251+K11254+K11251+K11252+K11251+K11251+K11251+K11251+K11086+K11087
ko00480	Glutathione metabolism	FANhyb_rscf00000268.1.g00005.1 XP_004298758.1 FANhyb_rscf00000381.1.g00009.1 FANhyb_rscf00000872.1.g00006.1 XP_004288389.1 XP_004307439.1 FANhyb_rscf00000212.1.g00010.1 XP_004307972.1 XP_004299673.1 FANhyb_rscf00000556.1.g00009.1 XP_004290762.1 XP_004297134.2	12	http://www.kegg.jp/kegg-bin/show_pathway?ko00480+K00036+K00432+K00799+K00033+K21888+K00799+K00799+K00797+K00434+K00799+K00799+K01581
ko05418	Fluid shear stress and atherosclerosis	XP_004304088.1 FANhyb_rscf00005501.1.g00001.1 FANhyb_rscf00000381.1.g00009.1 XP_004290200.1 XP_004307439.1 FANhyb_rscf00000242.1.g00008.1 FANhyb_rscf00000212.1.g00010.1 XP_004297188.1 XP_004308050.1 XP_004302168.1 FANhyb_rscf00000556.1.g00009.1 XP_004290762.1	12	http://www.kegg.jp/kegg-bin/show_pathway?ko05418+K12160+K04392+K00799+K12160+K00799+K03671+K00799+K09487+K04079+K03671+K00799+K00799
ko05225	Hepatocellular carcinoma	XP_004297521.1 XP_004297005.1 FANhyb_rscf00000375.1.g00003.1 FANhyb_rscf00000381.1.g00009.1 XP_004294179.1 FANhyb_rscf00006182.1.g00001.1 XP_004294692.1 XP_004307439.1 FANhyb_rscf00000212.1.g00010.1 FANhyb_rscf00000556.1.g00009.1 XP_004290762.1	11	http://www.kegg.jp/kegg-bin/show_pathway?ko05225+K11649+K11648+K11647+K00799+K11340+K11650+K04371+K00799+K00799+K00799+K00799
ko00360	Phenylalanine metabolism	XP_004290595.1 XP_004303212.1 XP_004307376.1 XP_004309949.1 XP_004294725.1 FANhyb_icon00016877_a.1.g00001.1 FANhyb_rscf00000577.1.g00005.1 XP_011459596.1 FANhyb_rscf00000031.1.g00016.1 XP_011460680.1 XP_011457929.1	11	http://www.kegg.jp/kegg-bin/show_pathway?ko00360+K00588+K01904+K10775+K01904+K00487+K00817+K00276+K00811+K00811+K01593+K01426
ko00052	Galactose metabolism	FANhyb_rscf00000319.1.g00007.1 XP_004290921.1 XP_011458966.1 XP_004288419.1 XP_004299522.1 XP_011463314.1 XP_004287282.1 XP_004290441.1 XP_004307805.1 XP_004297549.1	10	http://www.kegg.jp/kegg-bin/show_pathway?ko00052+K01785+K12447+K00850+K00965+K01785+K12309+K06617+K07407+K01193+K01193
ko04111	Cell cycle - yeast	XP_004289948.1 XP_011466095.1 XP_004299199.1 XP_004309551.1 XP_004300454.1 XP_011460545.1 FANhyb_rscf00000291.1.g00002.1 XP_011459559.1 XP_011458268.1 FANhyb_rscf00001170.1.g00001.1	10	http://www.kegg.jp/kegg-bin/show_pathway?ko04111+K06636+K06670+K02540+K06669+K02210+K02542+K02541+K06675+K02212+K02830
ko04110	Cell cycle	FANhyb_icon00004838_a.1.g00001.1 XP_004289948.1 XP_011466095.1 XP_004299199.1 XP_004309551.1 XP_004300454.1 XP_011460545.1 FANhyb_rscf00000291.1.g00002.1 FANhyb_rscf00000134.1.g00015.1 XP_011458268.1	10	http://www.kegg.jp/kegg-bin/show_pathway?ko04110+K06634+K06636+K06670+K02540+K06669+K02210+K02542+K02541+K06067+K02212
ko05168	Herpes simplex infection	XP_011458730.1 XP_011465504.1 XP_011466270.1 FANhyb_rscf00000738.1.g00007.1 XP_004306844.1 FANhyb_rscf00001557.1.g00002.1 XP_004307915.1 XP_011461250.1 XP_011465030.1 XP_011470401.1	10	http://www.kegg.jp/kegg-bin/show_pathway?ko05168+K12890+K12891+K12890+K12893+K12893+K12881+K12890+K12881+K03129+K12893
ko04146	Peroxisome	XP_004289548.1 XP_004291620.1 FANhyb_rscf00000634.1.g00006.1 XP_004302439.1 XP_004288411.1 XP_004300681.1 XP_004290230.1 XP_004291746.1 FANhyb_rscf00001743.1.g00003.1 XP_004291285.2	10	http://www.kegg.jp/kegg-bin/show_pathway?ko04146+K01897+K13356+K01897+K00869+K04565+K03781+K07513+K00830+K11517+K00306
ko05200	Pathways in cancer	FANhyb_rscf00005501.1.g00001.1 FANhyb_rscf00000381.1.g00009.1 FANhyb_rscf00000134.1.g00015.1 XP_004294692.1 XP_004307439.1 FANhyb_rscf00000212.1.g00010.1 XP_004297188.1 XP_004308050.1 FANhyb_rscf00000556.1.g00009.1 XP_004290762.1	10	http://www.kegg.jp/kegg-bin/show_pathway?ko05200+K04392+K00799+K06067+K04371+K00799+K00799+K09487+K04079+K00799+K00799
ko00030	Pentose phosphate pathway	FANhyb_rscf00000268.1.g00005.1 FANhyb_rscf00000872.1.g00006.1 XP_011458966.1 XP_004287120.1 XP_004299713.1 FANhyb_rscf00000805.1.g00002.1 XP_004302676.1 XP_004299336.1 XP_004290303.1	9	http://www.kegg.jp/kegg-bin/show_pathway?ko00030+K00036+K00033+K00850+K00131+K01810+K00615+K03841+K01783+K01623
ko00983	Drug metabolism - other enzymes	XP_004291884.1 FANhyb_rscf00000381.1.g00009.1 XP_004302283.1 XP_011463993.1 XP_004307439.1 FANhyb_rscf00000212.1.g00010.1 FANhyb_rscf00000929.1.g00002.1 FANhyb_rscf00000556.1.g00009.1 XP_004290762.1	9	http://www.kegg.jp/kegg-bin/show_pathway?ko00983+K01520+K00799+K13800+K00940+K00799+K00799+K00207+K00799+K00799
ko05203	Viral carcinogenesis	FANhyb_rscf00000294.1.g00011.1 XP_011461273.1 FANhyb_rscf00000393.1.g00004.1 FANhyb_rscf00005501.1.g00001.1 FANhyb_icon00000226_a.1.g00001.1 FANhyb_rscf00000134.1.g00015.1 XP_004307020.1 XP_004294692.1 XP_004297699.1	9	http://www.kegg.jp/kegg-bin/show_pathway?ko05203+K11254+K11252+K03137+K04392+K03136+K06067+K00873+K04371+K00873
ko00330	Arginine and proline metabolism	XP_004302371.1 XP_004289784.1 XP_011468213.1 XP_004307972.1 XP_011459596.1 FANhyb_rscf00000031.1.g00016.1 FANhyb_rscf00000082.1.g00002.1 XP_011457929.1 XP_004297134.2	9	http://www.kegg.jp/kegg-bin/show_pathway?ko00330+K00472+K00472+K00128+K00797+K00811+K00811+K00819+K01426+K01581
ko03410	Base excision repair	FANhyb_rscf00000014.1.g00011.1 XP_004302635.1 XP_011457987.1 XP_011460802.1 XP_011459281.1 FANhyb_rscf00000549.1.g00014.1 FANhyb_icon19788725_s.1.g00001.1 XP_004289285.1 XP_011459934.1	9	http://www.kegg.jp/kegg-bin/show_pathway?ko03410+K01246+K10802+K10798+K03504+K02324+K10798+K02326+K02327+K10747
ko05169	Epstein-Barr virus infection	FANhyb_rscf00000393.1.g00004.1 XP_011460073.1 XP_004289695.1 XP_004303601.1 FANhyb_icon00000226_a.1.g00001.1 FANhyb_rscf00000134.1.g00015.1 FANhyb_rscf00001049.1.g00002.1 XP_004307167.1 XP_004300629.1	9	http://www.kegg.jp/kegg-bin/show_pathway?ko05169+K03137+K03012+K03008+K03013+K03136+K06067+K03026+K03283+K03283
ko05166	HTLV-I infection	XP_004305679.1 XP_011460802.1 XP_011459281.1 XP_004304397.1 FANhyb_icon19788725_s.1.g00001.1 XP_004289285.1 XP_004290968.1 FANhyb_rscf00000171.1.g00012.1 XP_004293412.1	9	http://www.kegg.jp/kegg-bin/show_pathway?ko05166+K08065+K03504+K02324+K08065+K02326+K02327+K15040+K00787+K00787
ko00350	Tyrosine metabolism	XP_004303397.2 FANhyb_icon00016877_a.1.g00001.1 FANhyb_rscf00000577.1.g00005.1 XP_011459596.1 FANhyb_rscf00000031.1.g00016.1 XP_011460680.1 FANhyb_rscf00001079.1.g00004.1 XP_004293563.1 XP_004309528.1	9	http://www.kegg.jp/kegg-bin/show_pathway?ko00350+K00422+K00817+K00276+K00811+K00811+K01593+K18857+K00422+K00001
ko00250	Alanine, aspartate and glutamate metabolism	XP_011462784.1 FANhyb_rscf00000676.1.g00001.1 XP_011459596.1 XP_004299488.1 FANhyb_rscf00000031.1.g00016.1 XP_004291746.1 XP_004309987.1 XP_011467676.1	8	http://www.kegg.jp/kegg-bin/show_pathway?ko00250+K01915+K14272+K00811+K01580+K00811+K00830+K14272+K16871
ko01524	Platinum drug resistance	FANhyb_rscf00000304.1.g00004.1 FANhyb_rscf00000381.1.g00009.1 FANhyb_rscf00000252.1.g00011.1 XP_004294692.1 XP_004307439.1 FANhyb_rscf00000212.1.g00010.1 FANhyb_rscf00000556.1.g00009.1 XP_004290762.1	8	http://www.kegg.jp/kegg-bin/show_pathway?ko01524+K03164+K00799+K05666+K04371+K00799+K00799+K00799+K00799
ko03420	Nucleotide excision repair	FANhyb_icon00004838_a.1.g00001.1 XP_011460802.1 XP_011459281.1 FANhyb_icon19788725_s.1.g00001.1 XP_004289285.1 FANhyb_rscf00000038.1.g00008.1 XP_004291257.1 XP_011459934.1	8	http://www.kegg.jp/kegg-bin/show_pathway?ko03420+K06634+K03504+K02324+K02326+K02327+K10756+K10739+K10747
ko04612	Antigen processing and presentation	FANhyb_rscf00000023.1.g00024.1 XP_004305679.1 FANhyb_rscf00000907.1.g00005.1 XP_004304397.1 XP_004307167.1 XP_004288649.1 XP_004300629.1 XP_004308050.1	8	http://www.kegg.jp/kegg-bin/show_pathway?ko04612+K08066+K08065+K08066+K08065+K03283+K01363+K03283+K04079
ko05010	Alzheimer's disease	XP_011458986.1 FANhyb_rscf00000023.1.g00019.1 XP_004303839.1 FANhyb_rscf00000061.1.g00018.1 XP_004310055.1 XP_004294692.1 FANhyb_rscf00000033.1.g00008.1 XP_011469508.1	8	http://www.kegg.jp/kegg-bin/show_pathway?ko05010+K00416+K00134+K02135+K03939+K03942+K04371+K00411+K06171
ko00053	Ascorbate and aldarate metabolism	FANhyb_rscf00000135.1.g00004.1 XP_004297255.1 XP_004290921.1 XP_004288389.1 XP_011468213.1 XP_004299673.1 XP_004299923.1 FANhyb_rscf00000080.1.g00002.1	8	http://www.kegg.jp/kegg-bin/show_pathway?ko00053+K00012+K00012+K12447+K21888+K00128+K00434+K00423+K10047
ko00680	Methane metabolism	XP_004296982.1 XP_011458966.1 XP_011460910.1 XP_004303182.1 XP_004291746.1 XP_004302676.1 XP_004290303.1 XP_011468925.1	8	http://www.kegg.jp/kegg-bin/show_pathway?ko00680+K00600+K00850+K01689+K01595+K00830+K03841+K01623+K00600
ko04218	Cellular senescence	FANhyb_rscf00000609.1.g00002.1 XP_004289874.1 XP_004287561.1 XP_004288060.1 XP_004307288.1 FANhyb_rscf00001170.1.g00001.1 XP_004294692.1 XP_004290968.1	8	http://www.kegg.jp/kegg-bin/show_pathway?ko04218+K10752+K10752+K10752+K05864+K10752+K02830+K04371+K15040
ko05152	Tuberculosis	FANhyb_rscf00000023.1.g00024.1 XP_004305679.1 FANhyb_rscf00000907.1.g00005.1 XP_004304397.1 XP_004294692.1 XP_004299212.1 XP_004307846.1 XP_004294947.1	8	http://www.kegg.jp/kegg-bin/show_pathway?ko05152+K08066+K08065+K08066+K08065+K04371+K04077+K02144+K04077
ko04142	Lysosome	XP_004295773.1 XP_011463314.1 XP_004307561.1 XP_004307846.1 XP_004288649.1 FANhyb_rscf00001018.1.g00005.1 FANhyb_rscf00000083.1.g00011.1 FANhyb_rscf00005809.1.g00001.1	8	http://www.kegg.jp/kegg-bin/show_pathway?ko04142+K04646+K12309+K12373+K02144+K01363+K01074+K21398+K14379
ko00460	Cyanoamino acid metabolism	XP_004296982.1 XP_004309480.1 XP_004301060.1 XP_004299546.1 XP_011468620.1 FANhyb_rscf00000087.1.g00009.1 XP_011468925.1 XP_004303995.1	8	http://www.kegg.jp/kegg-bin/show_pathway?ko00460+K00600+K01188+K05349+K05350+K01188+K01188+K00600+K01188
ko04113	Meiosis - yeast	XP_004289948.1 XP_004299199.1 XP_004309551.1 XP_004300454.1 XP_011460545.1 FANhyb_rscf00000291.1.g00002.1 XP_011458268.1 FANhyb_rscf00001170.1.g00001.1	8	http://www.kegg.jp/kegg-bin/show_pathway?ko04113+K06636+K02540+K06669+K02210+K02542+K02541+K02212+K02830
ko00592	alpha-Linolenic acid metabolism	XP_004287964.1 XP_004297139.1 XP_004290230.1 XP_004309482.1 XP_004287395.1 FANhyb_rscf00001079.1.g00004.1 XP_004306503.1	7	http://www.kegg.jp/kegg-bin/show_pathway?ko00592+K10528+K10525+K07513+K10525+K10527+K18857+K00454
ko00071	Fatty acid degradation	XP_004289548.1 FANhyb_rscf00000634.1.g00006.1 XP_011468213.1 XP_004290230.1 XP_004287395.1 FANhyb_rscf00001079.1.g00004.1 XP_004309528.1	7	http://www.kegg.jp/kegg-bin/show_pathway?ko00071+K01897+K01897+K00128+K07513+K10527+K18857+K00001
ko00040	Pentose and glucuronate interconversions	FANhyb_rscf00000135.1.g00004.1 XP_004297255.1 XP_004290921.1 XP_011466525.1 XP_004302704.1 XP_004299336.1 FANhyb_rscf00000020.1.g00007.1	7	http://www.kegg.jp/kegg-bin/show_pathway?ko00040+K00012+K00012+K12447+K00002+K00002+K01783+K01051
ko04141	Protein processing in endoplasmic reticulum	FANhyb_rscf00003465.1.g00001.1 XP_004307167.1 FANhyb_rscf00000192.1.g00014.1 XP_004300629.1 XP_004297188.1 XP_004308050.1 XP_011460952.1	7	http://www.kegg.jp/kegg-bin/show_pathway?ko04141+K09561+K03283+K14009+K03283+K09487+K04079+K13993
ko04910	Insulin signaling pathway	XP_004299600.1 XP_004288169.1 XP_004299660.1 XP_004294692.1 XP_004304240.1 XP_004302676.1 FANhyb_rscf00000034.1.g00008.1	7	http://www.kegg.jp/kegg-bin/show_pathway?ko04910+K11262+K02991+K02991+K04371+K00688+K03841+K00688
ko00400	Phenylalanine, tyrosine and tryptophan biosynthesis	FANhyb_icon00016877_a.1.g00001.1 XP_004302480.1 XP_011459596.1 FANhyb_rscf00000031.1.g00016.1 XP_004287791.1 FANhyb_rscf00000592.1.g00006.1 XP_004289250.1	7	http://www.kegg.jp/kegg-bin/show_pathway?ko00400+K00817+K13832+K00811+K00811+K01735+K13832+K13832
ko04150	mTOR signaling pathway	XP_004288169.1 XP_004299660.1 XP_004303813.1 XP_004294692.1 XP_011468207.1 XP_004307846.1	6	http://www.kegg.jp/kegg-bin/show_pathway?ko04150+K02991+K02991+K02145+K04371+K02148+K02144
ko03018	RNA degradation	FANhyb_rscf00000011.1.g00008.1 XP_004304642.1 XP_011458966.1 XP_004299212.1 XP_004294947.1 XP_011460910.1	6	http://www.kegg.jp/kegg-bin/show_pathway?ko03018+K12607+K00962+K00850+K04077+K04077+K01689
ko04212	Longevity regulating pathway - worm	XP_004291620.1 XP_011457987.1 FANhyb_rscf00000549.1.g00014.1 XP_004299212.1 XP_004300681.1 XP_004294947.1	6	http://www.kegg.jp/kegg-bin/show_pathway?ko04212+K13356+K10798+K10798+K04077+K03781+K04077
ko00061	Fatty acid biosynthesis	XP_004289548.1 XP_004304064.1 XP_004299600.1 FANhyb_rscf00000634.1.g00006.1 FANhyb_icon00007176_a.1.g00001.1 XP_011469037.1	6	http://www.kegg.jp/kegg-bin/show_pathway?ko00061+K01897+K09458+K11262+K01897+K00059+K01962
ko00980	Metabolism of xenobiotics by cytochrome P450	FANhyb_rscf00000381.1.g00009.1 XP_004307439.1 FANhyb_rscf00000212.1.g00010.1 FANhyb_rscf00000556.1.g00009.1 XP_004290762.1 XP_004309528.1	6	http://www.kegg.jp/kegg-bin/show_pathway?ko00980+K00799+K00799+K00799+K00799+K00799+K00001
ko04657	IL-17 signaling pathway	XP_011458730.1 XP_011466270.1 XP_004307915.1 XP_004294692.1 XP_004297188.1 XP_004308050.1	6	http://www.kegg.jp/kegg-bin/show_pathway?ko04657+K12890+K12890+K12890+K04371+K09487+K04079
ko00950	Isoquinoline alkaloid biosynthesis	XP_004303397.2 FANhyb_rscf00000577.1.g00005.1 XP_011459596.1 FANhyb_rscf00000031.1.g00016.1 XP_011460680.1 XP_004293563.1	6	http://www.kegg.jp/kegg-bin/show_pathway?ko00950+K00422+K00276+K00811+K00811+K01593+K00422
ko04922	Glucagon signaling pathway	XP_004299600.1 XP_004307020.1 XP_004297699.1 FANhyb_rscf00004288.1.g00001.1 XP_004304240.1 FANhyb_rscf00000034.1.g00008.1	6	http://www.kegg.jp/kegg-bin/show_pathway?ko04922+K11262+K00873+K00873+K00016+K00688+K00688
ko05012	Parkinson's disease	XP_011458986.1 XP_004303839.1 FANhyb_rscf00000061.1.g00018.1 XP_004310055.1 FANhyb_rscf00000033.1.g00008.1 XP_004290968.1	6	http://www.kegg.jp/kegg-bin/show_pathway?ko05012+K00416+K02135+K03939+K03942+K00411+K15040
ko00051	Fructose and mannose metabolism	XP_004290279.1 FANhyb_icon00000317_a.1.g00001.1 XP_011458966.1 XP_004296555.1 XP_004302676.1 XP_004290303.1	6	http://www.kegg.jp/kegg-bin/show_pathway?ko00051+K00847+K01103+K00850+K00966+K03841+K01623
ko00941	Flavonoid biosynthesis	XP_004290595.1 XP_004290837.1 XP_011467012.1 XP_004294725.1 FANhyb_rscf00007124.1.g00001.1 XP_004293648.1	6	http://www.kegg.jp/kegg-bin/show_pathway?ko00941+K00588+K05278+K13065+K00487+K09754+K13065
ko04621	NOD-like receptor signaling pathway	XP_004294692.1 XP_004288649.1 XP_004290968.1 FANhyb_rscf00000242.1.g00008.1 XP_004308050.1 XP_004302168.1	6	http://www.kegg.jp/kegg-bin/show_pathway?ko04621+K04371+K01363+K15040+K03671+K04079+K03671
ko04151	PI3K-Akt signaling pathway	FANhyb_rscf00005501.1.g00001.1 XP_004288169.1 XP_004299660.1 XP_004294692.1 XP_004297188.1 XP_004308050.1	6	http://www.kegg.jp/kegg-bin/show_pathway?ko04151+K04392+K02991+K02991+K04371+K09487+K04079
ko00982	Drug metabolism - cytochrome P450	FANhyb_rscf00000381.1.g00009.1 XP_004307439.1 FANhyb_rscf00000212.1.g00010.1 FANhyb_rscf00000556.1.g00009.1 XP_004290762.1 XP_004309528.1	6	http://www.kegg.jp/kegg-bin/show_pathway?ko00982+K00799+K00799+K00799+K00799+K00799+K00001
ko00130	Ubiquinone and other terpenoid-quinone biosynthesis	XP_004303212.1 XP_004309949.1 XP_004294725.1 FANhyb_rscf00000123.1.g00006.1 XP_004294313.1 XP_004297474.1	6	http://www.kegg.jp/kegg-bin/show_pathway?ko00130+K01904+K01904+K00487+K06126+K03809+K01661
ko04066	HIF-1 signaling pathway	FANhyb_rscf00000023.1.g00019.1 XP_004288169.1 XP_004299660.1 FANhyb_icon00000317_a.1.g00001.1 XP_004294692.1 XP_011460910.1	6	http://www.kegg.jp/kegg-bin/show_pathway?ko04066+K00134+K02991+K02991+K01103+K04371+K01689
ko00561	Glycerolipid metabolism	XP_004306775.1 XP_004300201.1 XP_011466525.1 XP_004302704.1 XP_004290441.1 XP_011468213.1	6	http://www.kegg.jp/kegg-bin/show_pathway?ko00561+K13508+K00630+K00002+K00002+K07407+K00128
ko04213	Longevity regulating pathway - multiple species	FANhyb_rscf00000134.1.g00015.1 XP_004288411.1 XP_004307167.1 XP_004300681.1 XP_004300629.1	5	http://www.kegg.jp/kegg-bin/show_pathway?ko04213+K06067+K04565+K03283+K03781+K03283
ko04721	Synaptic vesicle cycle	XP_004295773.1 XP_004303813.1 XP_011468207.1 XP_004307846.1 XP_004307364.1	5	http://www.kegg.jp/kegg-bin/show_pathway?ko04721+K04646+K02145+K02148+K02144+K15015
ko05202	Transcriptional misregulation in cancers	FANhyb_rscf00000173.1.g00014.1 XP_004287213.1 FANhyb_icon00002663_a.1.g00001.1 XP_004297601.1 FANhyb_rscf00000134.1.g00015.1	5	http://www.kegg.jp/kegg-bin/show_pathway?ko05202+K11253+K11253+K13098+K12823+K06067
ko00062	Fatty acid elongation	FANhyb_rscf00000251.1.g00007.1 FANhyb_rscf00000602.1.g00002.1 XP_004310008.1 XP_004307519.1 FANhyb_rscf00001018.1.g00005.1	5	http://www.kegg.jp/kegg-bin/show_pathway?ko00062+K15397+K15397+K10251+K10258+K01074
ko05134	Legionellosis	XP_011459049.1 XP_004307167.1 XP_004299212.1 XP_004300629.1 XP_004294947.1	5	http://www.kegg.jp/kegg-bin/show_pathway?ko05134+K14416+K03283+K04077+K03283+K04077
ko05205	Proteoglycans in cancer	FANhyb_rscf00005501.1.g00001.1 XP_004288169.1 XP_004299660.1 XP_004297601.1 XP_004294692.1	5	http://www.kegg.jp/kegg-bin/show_pathway?ko05205+K04392+K02991+K02991+K12823+K04371
ko00670	One carbon pool by folate	XP_004296982.1 XP_004294956.2 XP_004293305.1 FANhyb_rscf00003898.1.g00001.1 XP_011468925.1	5	http://www.kegg.jp/kegg-bin/show_pathway?ko00670+K00600+K01938+K00605+K00605+K00600
ko04626	Plant-pathogen interaction	XP_004302545.1 XP_011460107.1 XP_004297188.1 XP_004308050.1 FANhyb_rscf00000624.1.g00008.1	5	http://www.kegg.jp/kegg-bin/show_pathway?ko04626+K13412+K18834+K09487+K04079+K13447
ko00220	Arginine biosynthesis	XP_011462784.1 FANhyb_rscf00000676.1.g00001.1 XP_011459596.1 FANhyb_rscf00000031.1.g00016.1 XP_004309987.1	5	http://www.kegg.jp/kegg-bin/show_pathway?ko00220+K01915+K14272+K00811+K00811+K14272
ko02026	Biofilm formation - Escherichia coli	XP_011467955.1 XP_004304240.1 XP_004289659.1 FANhyb_rscf00000166.1.g00017.1 FANhyb_rscf00000034.1.g00008.1	5	http://www.kegg.jp/kegg-bin/show_pathway?ko02026+K00703+K00688+K00975+K00975+K00688
ko00380	Tryptophan metabolism	XP_004300681.1 XP_011468213.1 XP_011460680.1 FANhyb_rscf00000025.1.g00024.1 XP_011457929.1	5	http://www.kegg.jp/kegg-bin/show_pathway?ko00380+K03781+K00128+K01593+K11820+K01426
ko04932	Non-alcoholic fatty liver disease (NAFLD)	XP_011458986.1 FANhyb_rscf00005501.1.g00001.1 FANhyb_rscf00000061.1.g00018.1 XP_004310055.1 FANhyb_rscf00000033.1.g00008.1	5	http://www.kegg.jp/kegg-bin/show_pathway?ko04932+K00416+K04392+K03939+K03942+K00411
ko03008	Ribosome biogenesis in eukaryotes	XP_004288618.1 XP_004289653.1 XP_004309829.1 XP_004308063.1 XP_004306712.1	5	http://www.kegg.jp/kegg-bin/show_pathway?ko03008+K11128+K14573+K14569+K14563+K14566
ko04915	Estrogen signaling pathway	XP_004294692.1 XP_004307167.1 XP_004300629.1 XP_004297188.1 XP_004308050.1	5	http://www.kegg.jp/kegg-bin/show_pathway?ko04915+K04371+K03283+K03283+K09487+K04079
ko00196	Photosynthesis - antenna proteins	FANhyb_rscf00000231.1.g00002.1 XP_004307637.1 XP_004302636.1 XP_004300672.1 XP_004310079.1	5	http://www.kegg.jp/kegg-bin/show_pathway?ko00196+K08916+K08915+K08915+K08916+K08908
ko03430	Mismatch repair	XP_011460802.1 XP_004289285.1 FANhyb_rscf00000038.1.g00008.1 XP_004291257.1 XP_011459934.1	5	http://www.kegg.jp/kegg-bin/show_pathway?ko03430+K03504+K02327+K10756+K10739+K10747
ko00945	Stilbenoid, diarylheptanoid and gingerol biosynthesis	XP_004290595.1 XP_011467012.1 XP_004294725.1 FANhyb_rscf00007124.1.g00001.1 XP_004293648.1	5	http://www.kegg.jp/kegg-bin/show_pathway?ko00945+K00588+K13065+K00487+K09754+K13065
ko05165	Human papillomavirus infection	FANhyb_rscf00000134.1.g00015.1 XP_004307020.1 XP_004294692.1 XP_004297699.1 FANhyb_rscf00000192.1.g00014.1	5	http://www.kegg.jp/kegg-bin/show_pathway?ko05165+K06067+K00873+K04371+K00873+K14009
ko00410	beta-Alanine metabolism	FANhyb_rscf00000577.1.g00005.1 FANhyb_rscf00000929.1.g00002.1 XP_011468213.1 XP_004307972.1 XP_004299488.1	5	http://www.kegg.jp/kegg-bin/show_pathway?ko00410+K00276+K00207+K00128+K00797+K01580
ko05164	Influenza A	XP_004294692.1 XP_004307167.1 XP_004300629.1 FANhyb_rscf00000171.1.g00012.1 XP_004293412.1	5	http://www.kegg.jp/kegg-bin/show_pathway?ko05164+K04371+K03283+K03283+K00787+K00787
ko05230	Central carbon metabolism in cancer	FANhyb_rscf00000268.1.g00005.1 XP_011458966.1 XP_004307020.1 XP_004294692.1 XP_004297699.1	5	http://www.kegg.jp/kegg-bin/show_pathway?ko05230+K00036+K00850+K00873+K04371+K00873
ko00073	Cutin, suberine and wax biosynthesis	FANhyb_rscf00000609.1.g00005.1 FANhyb_rscf00001575.1.g00001.1 XP_004291620.1 XP_004297519.1 XP_004297445.1	5	http://www.kegg.jp/kegg-bin/show_pathway?ko00073+K15403+K15404+K13356+K15400+K17991
ko03022	Basal transcription factors	FANhyb_rscf00000393.1.g00004.1 FANhyb_icon00004838_a.1.g00001.1 XP_004293352.1 XP_011465030.1 FANhyb_icon00000226_a.1.g00001.1	5	http://www.kegg.jp/kegg-bin/show_pathway?ko03022+K03137+K06634+K03138+K03129+K03136
ko05204	Chemical carcinogenesis	FANhyb_rscf00000381.1.g00009.1 XP_004307439.1 FANhyb_rscf00000212.1.g00010.1 FANhyb_rscf00000556.1.g00009.1 XP_004290762.1	5	http://www.kegg.jp/kegg-bin/show_pathway?ko05204+K00799+K00799+K00799+K00799+K00799
ko00960	Tropane, piperidine and pyridine alkaloid biosynthesis	FANhyb_rscf00000003.1.g00039.1 FANhyb_icon00016877_a.1.g00001.1 FANhyb_rscf00000577.1.g00005.1 XP_011459596.1 FANhyb_rscf00000031.1.g00016.1	5	http://www.kegg.jp/kegg-bin/show_pathway?ko00960+K08081+K00817+K00276+K00811+K00811
ko04145	Phagosome	FANhyb_rscf00005501.1.g00001.1 XP_004303813.1 XP_011468207.1 XP_004307846.1	4	http://www.kegg.jp/kegg-bin/show_pathway?ko04145+K04392+K02145+K02148+K02144
ko05145	Toxoplasmosis	XP_004302545.1 XP_004294692.1 XP_004307167.1 XP_004300629.1	4	http://www.kegg.jp/kegg-bin/show_pathway?ko05145+K13412+K04371+K03283+K03283
ko00640	Propanoate metabolism	XP_004299600.1 FANhyb_rscf00000009.1.g00006.1 FANhyb_rscf00004288.1.g00001.1 XP_011469037.1	4	http://www.kegg.jp/kegg-bin/show_pathway?ko00640+K11262+K00382+K00016+K01962
ko03020	RNA polymerase	XP_011460073.1 XP_004289695.1 XP_004303601.1 FANhyb_rscf00001049.1.g00002.1	4	http://www.kegg.jp/kegg-bin/show_pathway?ko03020+K03012+K03008+K03013+K03026
ko00910	Nitrogen metabolism	XP_011462784.1 XP_004303634.1 FANhyb_icon00002701_a.1.g00001.1 XP_004297630.1	4	http://www.kegg.jp/kegg-bin/show_pathway?ko00910+K01915+K01674+K01674+K01673
ko00860	Porphyrin and chlorophyll metabolism	FANhyb_rscf00000130.1.g00005.1 XP_004297733.1 XP_004304520.1 FANhyb_rscf00000485.1.g00003.1	4	http://www.kegg.jp/kegg-bin/show_pathway?ko00860+K00231+K01749+K00228+K13071
ko04723	Retrograde endocannabinoid signaling	FANhyb_rscf00000061.1.g00018.1 XP_004310055.1 XP_004294692.1 XP_004307364.1	4	http://www.kegg.jp/kegg-bin/show_pathway?ko04723+K03939+K03942+K04371+K15015
ko04152	AMPK signaling pathway	XP_004299600.1 FANhyb_icon00000317_a.1.g00001.1 XP_011458966.1 XP_004302676.1	4	http://www.kegg.jp/kegg-bin/show_pathway?ko04152+K11262+K01103+K00850+K03841
ko05323	Rheumatoid arthritis	XP_004303813.1 XP_011468207.1 XP_004307846.1 FANhyb_rscf00005809.1.g00001.1	4	http://www.kegg.jp/kegg-bin/show_pathway?ko05323+K02145+K02148+K02144+K14379
ko04016	MAPK signaling pathway - plant	XP_004300681.1 XP_011463993.1 FANhyb_rscf00000467.1.g00004.1 FANhyb_rscf00000624.1.g00008.1	4	http://www.kegg.jp/kegg-bin/show_pathway?ko04016+K03781+K00940+K14498+K13447
ko04013	MAPK signaling pathway - fly	XP_004290829.1 XP_004287984.1 FANhyb_rscf00005501.1.g00001.1 XP_004294692.1	4	http://www.kegg.jp/kegg-bin/show_pathway?ko04013+K05759+K04508+K04392+K04371
ko05120	Epithelial cell signaling in Helicobacter pylori infection	FANhyb_rscf00005501.1.g00001.1 XP_004303813.1 XP_011468207.1 XP_004307846.1	4	http://www.kegg.jp/kegg-bin/show_pathway?ko05120+K04392+K02145+K02148+K02144
ko04210	Apoptosis	XP_011457987.1 FANhyb_rscf00000549.1.g00014.1 XP_004294692.1 XP_004288649.1	4	http://www.kegg.jp/kegg-bin/show_pathway?ko04210+K10798+K10798+K04371+K01363
ko01523	Antifolate resistance	XP_004296982.1 FANhyb_rscf00000252.1.g00011.1 XP_004294089.1 XP_011468925.1	4	http://www.kegg.jp/kegg-bin/show_pathway?ko01523+K00600+K05666+K01307+K00600
ko00900	Terpenoid backbone biosynthesis	XP_004302439.1 FANhyb_rscf00000171.1.g00012.1 FANhyb_rscf00004204.1.g00001.1 XP_004293412.1	4	http://www.kegg.jp/kegg-bin/show_pathway?ko00900+K00869+K00787+K15889+K00787
ko04216	Ferroptosis	XP_004289548.1 FANhyb_rscf00000634.1.g00006.1 XP_004290968.1 FANhyb_rscf00000083.1.g00011.1	4	http://www.kegg.jp/kegg-bin/show_pathway?ko04216+K01897+K01897+K15040+K21398
ko04919	Thyroid hormone signaling pathway	XP_011461693.1 XP_011465959.1 FANhyb_rscf00000134.1.g00015.1 XP_004294692.1	4	http://www.kegg.jp/kegg-bin/show_pathway?ko04919+K15164+K15156+K06067+K04371
ko04075	Plant hormone signal transduction	FANhyb_rscf00002342.1.g00003.1 XP_004307087.1 FANhyb_rscf00000467.1.g00004.1 XP_004302648.1	4	http://www.kegg.jp/kegg-bin/show_pathway?ko04075+K14508+K14431+K14498+K13946
ko03440	Homologous recombination	XP_011460802.1 XP_004289285.1 XP_004291257.1 XP_004287571.1	4	http://www.kegg.jp/kegg-bin/show_pathway?ko03440+K03504+K02327+K10739+K03553
ko00591	Linoleic acid metabolism	XP_004302419.1 XP_004302420.1 FANhyb_rscf00001750.1.g00001.1 XP_004306503.1	4	http://www.kegg.jp/kegg-bin/show_pathway?ko00591+K15718+K15718+K15718+K00454
ko04010	MAPK signaling pathway	FANhyb_rscf00005501.1.g00001.1 XP_004294692.1 XP_004307167.1 XP_004300629.1	4	http://www.kegg.jp/kegg-bin/show_pathway?ko04010+K04392+K04371+K03283+K03283
ko01040	Biosynthesis of unsaturated fatty acids	XP_004310008.1 XP_004307519.1 FANhyb_icon00007176_a.1.g00001.1 XP_004290230.1	4	http://www.kegg.jp/kegg-bin/show_pathway?ko01040+K10251+K10258+K00059+K07513
ko04930	Type II diabetes mellitus	XP_004307020.1 XP_004294692.1 XP_004297699.1	3	http://www.kegg.jp/kegg-bin/show_pathway?ko04930+K00873+K04371+K00873
ko00020	Citrate cycle (TCA cycle)	FANhyb_rscf00000009.1.g00006.1 FANhyb_rscf00001581.1.g00003.1 XP_004289711.1	3	http://www.kegg.jp/kegg-bin/show_pathway?ko00020+K00382+K00026+K00026
ko04114	Oocyte meiosis	XP_004289948.1 XP_004309551.1 XP_004294692.1	3	http://www.kegg.jp/kegg-bin/show_pathway?ko04114+K06636+K06669+K04371
ko00511	Other glycan degradation	XP_011463314.1 XP_004307561.1 XP_004308143.1	3	http://www.kegg.jp/kegg-bin/show_pathway?ko00511+K12309+K12373+K01206
ko04120	Ubiquitin mediated proteolysis	XP_004297528.1 FANhyb_rscf00000285.1.g00005.1 FANhyb_rscf00003465.1.g00001.1	3	http://www.kegg.jp/kegg-bin/show_pathway?ko04120+K10684+K10576+K09561
ko00450	Selenocompound metabolism	FANhyb_rscf00000257.1.g00003.1 XP_011470458.1 XP_004304337.1	3	http://www.kegg.jp/kegg-bin/show_pathway?ko00450+K00549+K11717+K00384
ko04380	Osteoclast differentiation	FANhyb_rscf00005501.1.g00001.1 XP_004294692.1 FANhyb_rscf00005809.1.g00001.1	3	http://www.kegg.jp/kegg-bin/show_pathway?ko04380+K04392+K04371+K14379
ko00310	Lysine degradation	FANhyb_rscf00004094.1.g00001.1 XP_011468213.1 XP_004291285.2	3	http://www.kegg.jp/kegg-bin/show_pathway?ko00310+K11420+K00128+K00306
ko00906	Carotenoid biosynthesis	FANhyb_rscf00000460.1.g00007.1 XP_004302135.1 FANhyb_rscf00000069.1.g00003.1	3	http://www.kegg.jp/kegg-bin/show_pathway?ko00906+K02293+K15747+K09839
ko05110	Vibrio cholerae infection	XP_004303813.1 XP_011468207.1 XP_004307846.1	3	http://www.kegg.jp/kegg-bin/show_pathway?ko05110+K02145+K02148+K02144
ko05132	Salmonella infection	XP_004290829.1 FANhyb_rscf00005501.1.g00001.1 XP_004294692.1	3	http://www.kegg.jp/kegg-bin/show_pathway?ko05132+K05759+K04392+K04371
ko05215	Prostate cancer	XP_004294692.1 XP_004297188.1 XP_004308050.1	3	http://www.kegg.jp/kegg-bin/show_pathway?ko05215+K04371+K09487+K04079
ko04310	Wnt signaling pathway	XP_004287984.1 FANhyb_rscf00005501.1.g00001.1 XP_004300392.1	3	http://www.kegg.jp/kegg-bin/show_pathway?ko04310+K04508+K04392+K19882
ko04810	Regulation of actin cytoskeleton	XP_004290829.1 FANhyb_rscf00005501.1.g00001.1 XP_004294692.1	3	http://www.kegg.jp/kegg-bin/show_pathway?ko04810+K05759+K04392+K04371
ko04071	Sphingolipid signaling pathway	FANhyb_rscf00005501.1.g00001.1 XP_004294692.1 XP_004291082.1	3	http://www.kegg.jp/kegg-bin/show_pathway?ko04071+K04392+K04371+K00654
ko01521	EGFR tyrosine kinase inhibitor resistance	XP_004288169.1 XP_004299660.1 XP_004294692.1	3	http://www.kegg.jp/kegg-bin/show_pathway?ko01521+K02991+K02991+K04371
ko00280	Valine, leucine and isoleucine degradation	FANhyb_rscf00000009.1.g00006.1 XP_011468213.1 XP_004290230.1	3	http://www.kegg.jp/kegg-bin/show_pathway?ko00280+K00382+K00128+K07513
ko04144	Endocytosis	XP_004295773.1 XP_004307167.1 XP_004300629.1	3	http://www.kegg.jp/kegg-bin/show_pathway?ko04144+K04646+K03283+K03283
ko04214	Apoptosis - fly	XP_011457987.1 FANhyb_rscf00000549.1.g00014.1 XP_004294692.1	3	http://www.kegg.jp/kegg-bin/show_pathway?ko04214+K10798+K10798+K04371
ko04015	Rap1 signaling pathway	XP_004290829.1 FANhyb_rscf00005501.1.g00001.1 XP_004294692.1	3	http://www.kegg.jp/kegg-bin/show_pathway?ko04015+K05759+K04392+K04371
ko05014	Amyotrophic lateral sclerosis (ALS)	FANhyb_rscf00005501.1.g00001.1 XP_004288411.1 XP_004300681.1	3	http://www.kegg.jp/kegg-bin/show_pathway?ko05014+K04392+K04565+K03781
ko02024	Quorum sensing	XP_004289548.1 FANhyb_rscf00000634.1.g00006.1 XP_004299488.1	3	http://www.kegg.jp/kegg-bin/show_pathway?ko02024+K01897+K01897+K01580
ko00600	Sphingolipid metabolism	XP_011463314.1 XP_004291082.1 XP_004290441.1	3	http://www.kegg.jp/kegg-bin/show_pathway?ko00600+K12309+K00654+K07407
ko04140	Autophagy - animal	XP_004302635.1 XP_004294692.1 XP_004288649.1	3	http://www.kegg.jp/kegg-bin/show_pathway?ko04140+K10802+K04371+K01363
ko00562	Inositol phosphate metabolism	XP_004307683.1 FANhyb_rscf00000052.1.g00003.1 FANhyb_rscf00000080.1.g00002.1	3	http://www.kegg.jp/kegg-bin/show_pathway?ko00562+K03103+K10572+K10047
ko05131	Shigellosis	XP_004290829.1 FANhyb_rscf00005501.1.g00001.1 XP_004294692.1	3	http://www.kegg.jp/kegg-bin/show_pathway?ko05131+K05759+K04392+K04371
ko00720	Carbon fixation pathways in prokaryotes	XP_004294956.2 XP_004303182.1 XP_011469037.1	3	http://www.kegg.jp/kegg-bin/show_pathway?ko00720+K01938+K01595+K01962
ko04940	Type I diabetes mellitus	XP_004299212.1 XP_004294947.1 XP_004299488.1	3	http://www.kegg.jp/kegg-bin/show_pathway?ko04940+K04077+K04077+K01580
ko05206	MicroRNAs in cancer	XP_004301784.1 XP_004288717.1 XP_011469001.1	3	http://www.kegg.jp/kegg-bin/show_pathway?ko05206+K05658+K00558+K11592
ko04727	GABAergic synapse	XP_011462784.1 XP_004307364.1 XP_004299488.1	3	http://www.kegg.jp/kegg-bin/show_pathway?ko04727+K01915+K15015+K01580
ko03320	PPAR signaling pathway	XP_004289548.1 FANhyb_rscf00000634.1.g00006.1 XP_004290230.1	3	http://www.kegg.jp/kegg-bin/show_pathway?ko03320+K01897+K01897+K07513
ko04371	Apelin signaling pathway	XP_004288169.1 XP_004299660.1 XP_004294692.1	3	http://www.kegg.jp/kegg-bin/show_pathway?ko04371+K02991+K02991+K04371
ko04623	Cytosolic DNA-sensing pathway	XP_004303601.1 FANhyb_rscf00001049.1.g00002.1	2	http://www.kegg.jp/kegg-bin/show_pathway?ko04623+K03013+K03026
ko04510	Focal adhesion	FANhyb_rscf00005501.1.g00001.1 XP_004294692.1	2	http://www.kegg.jp/kegg-bin/show_pathway?ko04510+K04392+K04371
ko04024	cAMP signaling pathway	FANhyb_rscf00005501.1.g00001.1 XP_004294692.1	2	http://www.kegg.jp/kegg-bin/show_pathway?ko04024+K04392+K04371
ko05212	Pancreatic cancer	FANhyb_rscf00005501.1.g00001.1 XP_004294692.1	2	http://www.kegg.jp/kegg-bin/show_pathway?ko05212+K04392+K04371
ko02020	Two-component system	XP_011462784.1 FANhyb_rscf00000033.1.g00008.1	2	http://www.kegg.jp/kegg-bin/show_pathway?ko02020+K01915+K00411
ko04662	B cell receptor signaling pathway	FANhyb_rscf00005501.1.g00001.1 XP_004294692.1	2	http://www.kegg.jp/kegg-bin/show_pathway?ko04662+K04392+K04371
ko04260	Cardiac muscle contraction	XP_011458986.1 FANhyb_rscf00000033.1.g00008.1	2	http://www.kegg.jp/kegg-bin/show_pathway?ko04260+K00416+K00411
ko05020	Prion diseases	XP_004294692.1 XP_004288411.1	2	http://www.kegg.jp/kegg-bin/show_pathway?ko05020+K04371+K04565
ko00780	Biotin metabolism	XP_004304064.1 FANhyb_icon00007176_a.1.g00001.1	2	http://www.kegg.jp/kegg-bin/show_pathway?ko00780+K09458+K00059
ko04659	Th17 cell differentiation	XP_004294692.1 XP_004308050.1	2	http://www.kegg.jp/kegg-bin/show_pathway?ko04659+K04371+K04079
ko05100	Bacterial invasion of epithelial cells	XP_004295773.1 FANhyb_rscf00005501.1.g00001.1	2	http://www.kegg.jp/kegg-bin/show_pathway?ko05100+K04646+K04392
ko04931	Insulin resistance	XP_004304240.1 FANhyb_rscf00000034.1.g00008.1	2	http://www.kegg.jp/kegg-bin/show_pathway?ko04931+K00688+K00688
ko00531	Glycosaminoglycan degradation	XP_011463314.1 XP_004307561.1	2	http://www.kegg.jp/kegg-bin/show_pathway?ko00531+K12309+K12373
ko04620	Toll-like receptor signaling pathway	FANhyb_rscf00005501.1.g00001.1 XP_004294692.1	2	http://www.kegg.jp/kegg-bin/show_pathway?ko04620+K04392+K04371
ko04966	Collecting duct acid secretion	XP_004303813.1 XP_011468207.1	2	http://www.kegg.jp/kegg-bin/show_pathway?ko04966+K02145+K02148
ko02010	ABC transporters	XP_004301784.1 FANhyb_rscf00000252.1.g00011.1	2	http://www.kegg.jp/kegg-bin/show_pathway?ko02010+K05658+K05666
ko00930	Caprolactam degradation	XP_011466525.1 XP_004302704.1	2	http://www.kegg.jp/kegg-bin/show_pathway?ko00930+K00002+K00002
ko04726	Serotonergic synapse	XP_004294692.1 XP_011460680.1	2	http://www.kegg.jp/kegg-bin/show_pathway?ko04726+K04371+K01593
ko04520	Adherens junction	FANhyb_rscf00005501.1.g00001.1 XP_004294692.1	2	http://www.kegg.jp/kegg-bin/show_pathway?ko04520+K04392+K04371
ko04664	Fc epsilon RI signaling pathway	FANhyb_rscf00005501.1.g00001.1 XP_004294692.1	2	http://www.kegg.jp/kegg-bin/show_pathway?ko04664+K04392+K04371
ko00564	Glycerophospholipid metabolism	XP_004306775.1 XP_004300201.1	2	http://www.kegg.jp/kegg-bin/show_pathway?ko00564+K13508+K00630
ko04933	AGE-RAGE signaling pathway in diabetic complications	FANhyb_rscf00005501.1.g00001.1 XP_004294692.1	2	http://www.kegg.jp/kegg-bin/show_pathway?ko04933+K04392+K04371
ko05226	Gastric cancer	XP_004301784.1 XP_004294692.1	2	http://www.kegg.jp/kegg-bin/show_pathway?ko05226+K05658+K04371
ko05167	Kaposi's sarcoma-associated herpesvirus infection	FANhyb_rscf00005501.1.g00001.1 XP_004294692.1	2	http://www.kegg.jp/kegg-bin/show_pathway?ko05167+K04392+K04371
ko04070	Phosphatidylinositol signaling system	FANhyb_rscf00000052.1.g00003.1 FANhyb_rscf00000080.1.g00002.1	2	http://www.kegg.jp/kegg-bin/show_pathway?ko04070+K10572+K10047
ko05162	Measles	XP_004307167.1 XP_004300629.1	2	http://www.kegg.jp/kegg-bin/show_pathway?ko05162+K03283+K03283
ko04920	Adipocytokine signaling pathway	XP_004289548.1 FANhyb_rscf00000634.1.g00006.1	2	http://www.kegg.jp/kegg-bin/show_pathway?ko04920+K01897+K01897
ko04914	Progesterone-mediated oocyte maturation	XP_004294692.1 XP_004308050.1	2	http://www.kegg.jp/kegg-bin/show_pathway?ko04914+K04371+K04079
ko00340	Histidine metabolism	FANhyb_icon00016877_a.1.g00001.1 XP_011468213.1	2	http://www.kegg.jp/kegg-bin/show_pathway?ko00340+K00817+K00128
ko04068	FoxO signaling pathway	XP_004294692.1 XP_004300681.1	2	http://www.kegg.jp/kegg-bin/show_pathway?ko04068+K04371+K03781
ko04370	VEGF signaling pathway	FANhyb_rscf00005501.1.g00001.1 XP_004294692.1	2	http://www.kegg.jp/kegg-bin/show_pathway?ko04370+K04392+K04371
ko04666	Fc gamma R-mediated phagocytosis	FANhyb_rscf00005501.1.g00001.1 XP_004294692.1	2	http://www.kegg.jp/kegg-bin/show_pathway?ko04666+K04392+K04371
ko00901	Indole alkaloid biosynthesis	XP_004296391.1 XP_011460680.1	2	http://www.kegg.jp/kegg-bin/show_pathway?ko00901+K21026+K01593
ko04022	cGMP - PKG signaling pathway	XP_004294692.1 XP_004290968.1	2	http://www.kegg.jp/kegg-bin/show_pathway?ko04022+K04371+K15040
ko05211	Renal cell carcinoma	FANhyb_rscf00005501.1.g00001.1 XP_004294692.1	2	http://www.kegg.jp/kegg-bin/show_pathway?ko05211+K04392+K04371
ko04650	Natural killer cell mediated cytotoxicity	FANhyb_rscf00005501.1.g00001.1 XP_004294692.1	2	http://www.kegg.jp/kegg-bin/show_pathway?ko04650+K04392+K04371
ko00100	Steroid biosynthesis	FANhyb_rscf00000016.1.g00016.1 XP_004307223.1	2	http://www.kegg.jp/kegg-bin/show_pathway?ko00100+K08246+K00559
ko05416	Viral myocarditis	FANhyb_rscf00005501.1.g00001.1 XP_004307261.1	2	http://www.kegg.jp/kegg-bin/show_pathway?ko05416+K04392+K03260
ko00909	Sesquiterpenoid and triterpenoid biosynthesis	FANhyb_rscf00000263.1.g00004.1 XP_004287071.1	2	http://www.kegg.jp/kegg-bin/show_pathway?ko00909+K15813+K15803
ko00625	Chloroalkane and chloroalkene degradation	XP_011468213.1 XP_004309528.1	2	http://www.kegg.jp/kegg-bin/show_pathway?ko00625+K00128+K00001
ko04014	Ras signaling pathway	FANhyb_rscf00005501.1.g00001.1 XP_004294692.1	2	http://www.kegg.jp/kegg-bin/show_pathway?ko04014+K04392+K04371
ko04976	Bile secretion	XP_004301784.1 FANhyb_rscf00000252.1.g00011.1	2	http://www.kegg.jp/kegg-bin/show_pathway?ko04976+K05658+K05666
ko04330	Notch signaling pathway	FANhyb_rscf00000134.1.g00015.1 XP_011469508.1	2	http://www.kegg.jp/kegg-bin/show_pathway?ko04330+K06067+K06171
ko04211	Longevity regulating pathway - mammal	FANhyb_rscf00004094.1.g00001.1 XP_004300681.1	2	http://www.kegg.jp/kegg-bin/show_pathway?ko04211+K11420+K03781
ko00650	Butanoate metabolism	XP_004299488.1 XP_011467676.1	2	http://www.kegg.jp/kegg-bin/show_pathway?ko00650+K01580+K16871
ko00603	Glycosphingolipid biosynthesis - globo and isoglobo series	XP_004307561.1 XP_004290441.1	2	http://www.kegg.jp/kegg-bin/show_pathway?ko00603+K12373+K07407
ko04724	Glutamatergic synapse	XP_004294692.1 XP_011462784.1	2	http://www.kegg.jp/kegg-bin/show_pathway?ko04724+K04371+K01915
ko00750	Vitamin B6 metabolism	XP_004302579.1 XP_004304508.1	2	http://www.kegg.jp/kegg-bin/show_pathway?ko00750+K06215+K06215
ko00604	Glycosphingolipid biosynthesis - ganglio series	XP_011463314.1 XP_004307561.1	2	http://www.kegg.jp/kegg-bin/show_pathway?ko00604+K12309+K12373
ko04062	Chemokine signaling pathway	FANhyb_rscf00005501.1.g00001.1 XP_004294692.1	2	http://www.kegg.jp/kegg-bin/show_pathway?ko04062+K04392+K04371
ko04011	MAPK signaling pathway - yeast	XP_004294692.1 XP_004300681.1	2	http://www.kegg.jp/kegg-bin/show_pathway?ko04011+K04371+K03781
ko05231	Choline metabolism in cancer	FANhyb_rscf00005501.1.g00001.1 XP_004294692.1	2	http://www.kegg.jp/kegg-bin/show_pathway?ko05231+K04392+K04371
ko04917	Prolactin signaling pathway	XP_004294692.1 XP_004288419.1	2	http://www.kegg.jp/kegg-bin/show_pathway?ko04917+K04371+K00965
ko05220	Chronic myeloid leukemia	FANhyb_rscf00000134.1.g00015.1 XP_004294692.1	2	http://www.kegg.jp/kegg-bin/show_pathway?ko05220+K06067+K04371
ko04360	Axon guidance	FANhyb_rscf00005501.1.g00001.1 XP_004294692.1	2	http://www.kegg.jp/kegg-bin/show_pathway?ko04360+K04392+K04371
ko05210	Colorectal cancer	FANhyb_rscf00005501.1.g00001.1 XP_004294692.1	2	http://www.kegg.jp/kegg-bin/show_pathway?ko05210+K04392+K04371
ko04918	Thyroid hormone synthesis	XP_004298758.1 XP_004297188.1	2	http://www.kegg.jp/kegg-bin/show_pathway?ko04918+K00432+K09487
ko04722	Neurotrophin signaling pathway	FANhyb_rscf00005501.1.g00001.1 XP_004294692.1	2	http://www.kegg.jp/kegg-bin/show_pathway?ko04722+K04392+K04371
ko05030	Cocaine addiction	XP_011460680.1	1	http://www.kegg.jp/kegg-bin/show_pathway?ko05030+K01593
ko05133	Pertussis	XP_004294692.1	1	http://www.kegg.jp/kegg-bin/show_pathway?ko05133+K04371
ko01522	Endocrine resistance	XP_004294692.1	1	http://www.kegg.jp/kegg-bin/show_pathway?ko01522+K04371
ko00981	Insect hormone biosynthesis	XP_011468213.1	1	http://www.kegg.jp/kegg-bin/show_pathway?ko00981+K00128
ko00430	Taurine and hypotaurine metabolism	XP_004299488.1	1	http://www.kegg.jp/kegg-bin/show_pathway?ko00430+K01580
ko04020	Calcium signaling pathway	XP_004290968.1	1	http://www.kegg.jp/kegg-bin/show_pathway?ko04020+K15040
ko00770	Pantothenate and CoA biosynthesis	FANhyb_rscf00000929.1.g00002.1	1	http://www.kegg.jp/kegg-bin/show_pathway?ko00770+K00207
ko05223	Non-small cell lung cancer	XP_004294692.1	1	http://www.kegg.jp/kegg-bin/show_pathway?ko05223+K04371
ko05031	Amphetamine addiction	XP_011460680.1	1	http://www.kegg.jp/kegg-bin/show_pathway?ko05031+K01593
ko04978	Mineral absorption	FANhyb_rscf00000083.1.g00011.1	1	http://www.kegg.jp/kegg-bin/show_pathway?ko04978+K21398
ko00830	Retinol metabolism	XP_004309528.1	1	http://www.kegg.jp/kegg-bin/show_pathway?ko00830+K00001
ko05146	Amoebiasis	FANhyb_rscf00007470.1.g00001.1	1	http://www.kegg.jp/kegg-bin/show_pathway?ko05146+K13963
ko04725	Cholinergic synapse	XP_004294692.1	1	http://www.kegg.jp/kegg-bin/show_pathway?ko04725+K04371
ko04728	Dopaminergic synapse	XP_011460680.1	1	http://www.kegg.jp/kegg-bin/show_pathway?ko04728+K01593
ko05221	Acute myeloid leukemia	XP_004294692.1	1	http://www.kegg.jp/kegg-bin/show_pathway?ko05221+K04371
ko00626	Naphthalene degradation	XP_004309528.1	1	http://www.kegg.jp/kegg-bin/show_pathway?ko00626+K00001
ko04625	C-type lectin receptor signaling pathway	XP_004294692.1	1	http://www.kegg.jp/kegg-bin/show_pathway?ko04625+K04371
ko05224	Breast cancer	XP_004294692.1	1	http://www.kegg.jp/kegg-bin/show_pathway?ko05224+K04371
ko01051	Biosynthesis of ansamycins	FANhyb_rscf00000805.1.g00002.1	1	http://www.kegg.jp/kegg-bin/show_pathway?ko01051+K00615
ko04960	Aldosterone-regulated sodium reabsorption	XP_004294692.1	1	http://www.kegg.jp/kegg-bin/show_pathway?ko04960+K04371
ko00965	Betalain biosynthesis	XP_011460680.1	1	http://www.kegg.jp/kegg-bin/show_pathway?ko00965+K01593
ko04530	Tight junction	FANhyb_rscf00005501.1.g00001.1	1	http://www.kegg.jp/kegg-bin/show_pathway?ko04530+K04392
ko04926	Relaxin signaling pathway	XP_004294692.1	1	http://www.kegg.jp/kegg-bin/show_pathway?ko04926+K04371
ko00740	Riboflavin metabolism	FANhyb_rscf00005809.1.g00001.1	1	http://www.kegg.jp/kegg-bin/show_pathway?ko00740+K14379
ko04921	Oxytocin signaling pathway	XP_004294692.1	1	http://www.kegg.jp/kegg-bin/show_pathway?ko04921+K04371
ko04138	Autophagy - yeast	XP_004291082.1	1	http://www.kegg.jp/kegg-bin/show_pathway?ko04138+K00654
ko04912	GnRH signaling pathway	XP_004294692.1	1	http://www.kegg.jp/kegg-bin/show_pathway?ko04912+K04371
ko00140	Steroid hormone biosynthesis	XP_004310008.1	1	http://www.kegg.jp/kegg-bin/show_pathway?ko00140+K10251
ko04979	Cholesterol metabolism	XP_004290968.1	1	http://www.kegg.jp/kegg-bin/show_pathway?ko04979+K15040
ko04730	Long-term depression	XP_004294692.1	1	http://www.kegg.jp/kegg-bin/show_pathway?ko04730+K04371
ko04350	TGF-beta signaling pathway	XP_004294692.1	1	http://www.kegg.jp/kegg-bin/show_pathway?ko04350+K04371
ko00970	Aminoacyl-tRNA biosynthesis	XP_011462425.1	1	http://www.kegg.jp/kegg-bin/show_pathway?ko00970+K02434
ko04924	Renin secretion	XP_004288649.1	1	http://www.kegg.jp/kegg-bin/show_pathway?ko04924+K01363
ko04720	Long-term potentiation	XP_004294692.1	1	http://www.kegg.jp/kegg-bin/show_pathway?ko04720+K04371
ko05142	Chagas disease (American trypanosomiasis)	XP_004294692.1	1	http://www.kegg.jp/kegg-bin/show_pathway?ko05142+K04371
ko04660	T cell receptor signaling pathway	XP_004294692.1	1	http://www.kegg.jp/kegg-bin/show_pathway?ko04660+K04371
ko04670	Leukocyte transendothelial migration	FANhyb_rscf00005501.1.g00001.1	1	http://www.kegg.jp/kegg-bin/show_pathway?ko04670+K04392
ko04112	Cell cycle - Caulobacter	XP_011458263.1	1	http://www.kegg.jp/kegg-bin/show_pathway?ko04112+K03544
ko04270	Vascular smooth muscle contraction	XP_004294692.1	1	http://www.kegg.jp/kegg-bin/show_pathway?ko04270+K04371
ko04668	TNF signaling pathway	XP_004294692.1	1	http://www.kegg.jp/kegg-bin/show_pathway?ko04668+K04371
ko00401	Novobiocin biosynthesis	FANhyb_icon00016877_a.1.g00001.1	1	http://www.kegg.jp/kegg-bin/show_pathway?ko00401+K00817
ko04320	Dorso-ventral axis formation	XP_004294692.1	1	http://www.kegg.jp/kegg-bin/show_pathway?ko04320+K04371
ko00232	Caffeine metabolism	XP_011469356.1	1	http://www.kegg.jp/kegg-bin/show_pathway?ko00232+K00365
ko00790	Folate biosynthesis	XP_004294089.1	1	http://www.kegg.jp/kegg-bin/show_pathway?ko00790+K01307
ko04658	Th1 and Th2 cell differentiation	XP_004294692.1	1	http://www.kegg.jp/kegg-bin/show_pathway?ko04658+K04371
ko04961	Endocrine and other factor-regulated calcium reabsorption	XP_004295773.1	1	http://www.kegg.jp/kegg-bin/show_pathway?ko04961+K04646
ko00905	Brassinosteroid biosynthesis	XP_004303698.1	1	http://www.kegg.jp/kegg-bin/show_pathway?ko00905+K20623
ko05160	Hepatitis C	XP_004294692.1	1	http://www.kegg.jp/kegg-bin/show_pathway?ko05160+K04371
ko05218	Melanoma	XP_004294692.1	1	http://www.kegg.jp/kegg-bin/show_pathway?ko05218+K04371
ko05213	Endometrial cancer	XP_004294692.1	1	http://www.kegg.jp/kegg-bin/show_pathway?ko05213+K04371
ko03060	Protein export	FANhyb_icon00009886_a.1.g00001.1	1	http://www.kegg.jp/kegg-bin/show_pathway?ko03060+K12946
ko04972	Pancreatic secretion	FANhyb_rscf00005501.1.g00001.1	1	http://www.kegg.jp/kegg-bin/show_pathway?ko04972+K04392
ko00643	Styrene degradation	XP_011457929.1	1	http://www.kegg.jp/kegg-bin/show_pathway?ko00643+K01426
ko05219	Bladder cancer	XP_004294692.1	1	http://www.kegg.jp/kegg-bin/show_pathway?ko05219+K04371
ko05214	Glioma	XP_004294692.1	1	http://www.kegg.jp/kegg-bin/show_pathway?ko05214+K04371
ko00513	Various types of N-glycan biosynthesis	XP_004307561.1	1	http://www.kegg.jp/kegg-bin/show_pathway?ko00513+K12373
ko04550	Signaling pathways regulating pluripotency of stem cells	XP_004294692.1	1	http://www.kegg.jp/kegg-bin/show_pathway?ko04550+K04371
ko05216	Thyroid cancer	XP_004294692.1	1	http://www.kegg.jp/kegg-bin/show_pathway?ko05216+K04371
ko05161	Hepatitis B	XP_004294692.1	1	http://www.kegg.jp/kegg-bin/show_pathway?ko05161+K04371
ko05033	Nicotine addiction	XP_004307364.1	1	http://www.kegg.jp/kegg-bin/show_pathway?ko05033+K15015
ko00966	Glucosinolate biosynthesis	FANhyb_rscf00000025.1.g00024.1	1	http://www.kegg.jp/kegg-bin/show_pathway?ko00966+K11820
ko03460	Fanconi anemia pathway	XP_004291257.1	1	http://www.kegg.jp/kegg-bin/show_pathway?ko03460+K10739
ko04916	Melanogenesis	XP_004294692.1	1	http://www.kegg.jp/kegg-bin/show_pathway?ko04916+K04371
ko00627	Aminobenzoate degradation	XP_011457929.1	1	http://www.kegg.jp/kegg-bin/show_pathway?ko00627+K01426
ko05140	Leishmaniasis	XP_004294692.1	1	http://www.kegg.jp/kegg-bin/show_pathway?ko05140+K04371
ko04611	Platelet activation	XP_004294692.1	1	http://www.kegg.jp/kegg-bin/show_pathway?ko04611+K04371
ko00540	Lipopolysaccharide biosynthesis	XP_004295148.1	1	http://www.kegg.jp/kegg-bin/show_pathway?ko00540+K00979
ko00254	Aflatoxin biosynthesis	XP_004299600.1	1	http://www.kegg.jp/kegg-bin/show_pathway?ko00254+K11262
ko04012	ErbB signaling pathway	XP_004294692.1	1	http://www.kegg.jp/kegg-bin/show_pathway?ko04012+K04371
ko03450	Non-homologous end-joining	XP_004296683.1	1	http://www.kegg.jp/kegg-bin/show_pathway?ko03450+K10884
ko00590	Arachidonic acid metabolism	XP_004298758.1	1	http://www.kegg.jp/kegg-bin/show_pathway?ko00590+K00432
ko00903	Limonene and pinene degradation	XP_011468213.1	1	http://www.kegg.jp/kegg-bin/show_pathway?ko00903+K00128
ko05032	Morphine addiction	XP_004307364.1	1	http://www.kegg.jp/kegg-bin/show_pathway?ko05032+K15015
ko04072	Phospholipase D signaling pathway	XP_004294692.1	1	http://www.kegg.jp/kegg-bin/show_pathway?ko04072+K04371
ko04540	Gap junction	XP_004294692.1	1	http://www.kegg.jp/kegg-bin/show_pathway?ko04540+K04371
ko04713	Circadian entrainment	XP_004294692.1	1	http://www.kegg.jp/kegg-bin/show_pathway?ko04713+K04371
ko04261	Adrenergic signaling in cardiomyocytes	XP_004294692.1	1	http://www.kegg.jp/kegg-bin/show_pathway?ko04261+K04371
ko00333	Prodigiosin biosyntheses	FANhyb_icon00007176_a.1.g00001.1	1	http://www.kegg.jp/kegg-bin/show_pathway?ko00333+K00059
ko04934	Cushing's syndrome	XP_004294692.1	1	http://www.kegg.jp/kegg-bin/show_pathway?ko04934+K04371

## Sheet: Enrichment
Map_ID	Map_Name	Test	TestAll	Ref	RefAll	Test_per	Ref_per	Test_Seq	Ref_Seq	Over_Under	P value	FDR	richFactor
ko00195	Photosynthesis	25	1307	46	7271	0.0191278	0.0063265	FANhyb_rscf00000001.1.g00005.1 YP_004286109.1 FANhyb_rscf00001375.1.g00001.1 FANhyb_rscf00000278.1.g00009.1 FANhyb_icon00000422_a.1.g00001.1 XP_011469843.1 FANhyb_rscf00000045.1.g00003.1 YP_004286153.1 XP_004294874.1 YP_004286097.1 FANhyb_rscf00001025.1.g00006.1 XP_004296896.1 XP_004293472.1 FANhyb_rscf00000001.1.g00001.1 YP_004286088.1 XP_004290871.1 FANhyb_rscf00000962.1.g00002.1 YP_004286090.1…	YP_004286109.1 FANhyb_rscf00000001.1.g00001.1 FANhyb_rscf00000278.1.g00009.1 YP_004286097.1 YP_004286098.1 YP_004286087.1 XP_004296896.1 FANhyb_icon00001233_a.1.g00001.1 FANhyb_rscf00000001.1.g00002.1 XP_004287805.1 XP_004290871.1 FANhyb_rscf00001375.1.g00001.1 XP_004290445.1 YP_004286082.1 FANhyb_rscf00000001.1.g00005.1 YP_004286132.1 FANhyb_rscf00000045.1.g00003.1 XP_004302896.1 FANhyb_rscf0000…	over	2.68751e-08	7.84752e-06	0.543478
ko05322	Systemic lupus erythematosus	13	1307	17	7271	0.00994644	0.00233806	FANhyb_rscf00000173.1.g00014.1 FANhyb_rscf00000295.1.g00005.1 XP_004287213.1 FANhyb_rscf00000686.1.g00005.1 FANhyb_rscf00000294.1.g00011.1 XP_004287377.1 XP_011461273.1 FANhyb_rscf00000222.1.g00004.1 FANhyb_rscf00006857.1.g00001.1 XP_004290706.1 XP_004302471.1 FANhyb_rscf00000522.1.g00007.1 XP_004290666.1	XP_011461273.1 FANhyb_rscf00000294.1.g00011.1 XP_004291204.1 XP_004290666.1 XP_004291296.1 FANhyb_rscf00000295.1.g00005.1 XP_004287377.1 FANhyb_rscf00000173.1.g00014.1 FANhyb_rscf00006857.1.g00001.1 FANhyb_rscf00000222.1.g00004.1 XP_004287213.1 XP_004290706.1 FANhyb_rscf00000522.1.g00007.1 XP_004302471.1 XP_004302773.1 FANhyb_rscf00000686.1.g00005.1 XP_004309659.1	over	2.2499e-07	3.28485e-05	0.764706
ko00940	Phenylpropanoid biosynthesis	22	1307	45	7271	0.0168324	0.00618897	XP_004290595.1 XP_004303212.1 XP_004307376.1 FANhyb_icon00003685_a.1.g00001.1 XP_011467012.1 XP_004309949.1 XP_004294725.1 XP_004303244.1 XP_004307899.1 XP_004287841.1 FANhyb_rscf00001371.1.g00002.1 XP_004288323.1 FANhyb_rscf00007124.1.g00001.1 XP_004309480.1 FANhyb_rscf00000806.1.g00003.1 XP_004301060.1 XP_004299546.1 XP_004293648.1 FANhyb_rscf00003780.1.g00001.1 XP_011468620.1 FANhyb_rscf000000…	XP_004307899.1 XP_004295138.1 XP_004290489.1 FANhyb_rscf00000798.1.g00005.1 XP_004299545.1 XP_004307376.1 XP_004290595.1 FANhyb_rscf00000075.1.g00022.1 XP_004288323.1 FANhyb_rscf00000079.1.g00001.1 XP_004288495.1 XP_004294725.1 XP_011459987.1 XP_004299546.1 XP_004306422.2 XP_004303995.1 XP_004303212.1 FANhyb_rscf00001371.1.g00002.1 FANhyb_rscf00000062.1.g00009.1 FANhyb_rscf00000067.1.g00019.1 FAN…	over	2.01889e-06	0.000196505	0.488889
ko00710	Carbon fixation in photosynthetic organisms	22	1307	50	7271	0.0168324	0.00687663	FANhyb_rscf00000023.1.g00019.1 FANhyb_rscf00001581.1.g00003.1 FANhyb_rscf00000676.1.g00001.1 FANhyb_rscf00000015.1.g00007.1 FANhyb_rscf00000805.1.g00002.1 XP_004287468.2 XP_004306814.1 FANhyb_rscf00000177.1.g00009.1 XP_004303182.1 XP_004306579.1 XP_011469273.1 FANhyb_rscf00000176.1.g00010.1 XP_004302676.1 XP_004300170.1 XP_004309987.1 XP_004299336.1 XP_004304578.1 FANhyb_rscf00000001.1.g00003.1 X…	XP_004310041.1 XP_011468861.1 XP_004306579.1 FANhyb_rscf00000805.1.g00002.1 XP_004303022.1 FANhyb_rscf00001420.1.g00002.1 XP_004296370.1 XP_004303023.1 FANhyb_rscf00001581.1.g00003.1 FANhyb_rscf00000001.1.g00003.1 XP_004294095.1 XP_004303182.1 XP_004307511.1 XP_004304578.1 FANhyb_rscf00001778.1.g00001.1 XP_004294066.1 XP_004291203.1 XP_004299028.1 XP_004290303.1 XP_004299353.1 FANhyb_rscf00000177…	over	1.73421e-05	0.00126597	0.44
ko05034	Alcoholism	15	1307	29	7271	0.0114767	0.00398845	FANhyb_rscf00000173.1.g00014.1 FANhyb_rscf00000295.1.g00005.1 XP_004287213.1 FANhyb_rscf00000686.1.g00005.1 FANhyb_rscf00000294.1.g00011.1 XP_004287377.1 XP_011461273.1 FANhyb_rscf00000222.1.g00004.1 FANhyb_rscf00006857.1.g00001.1 XP_004290706.1 XP_004302471.1 XP_004287513.1 FANhyb_rscf00000134.1.g00015.1 XP_004294692.1 XP_011460680.1	XP_011461273.1 XP_004288617.1 FANhyb_rscf00000294.1.g00011.1 FANhyb_rscf00000295.1.g00005.1 XP_004287204.1 XP_004287377.1 XP_004299498.1 XP_004287513.1 FANhyb_rscf00000173.1.g00014.1 FANhyb_rscf00006857.1.g00001.1 FANhyb_rscf00000222.1.g00004.1 XP_004287213.1 XP_004290706.1 FANhyb_rscf00000155.1.g00006.1 XP_011465688.1 XP_004302471.1 XP_004294692.1 XP_011460680.1 XP_004302773.1 FANhyb_rscf0000068…	over	3.77068e-05	0.00220207	0.517241
ko00630	Glyoxylate and dicarboxylate metabolism	20	1307	50	7271	0.0153022	0.00687663	XP_004296982.1 FANhyb_rscf00000009.1.g00006.1 FANhyb_rscf00001581.1.g00003.1 XP_011462784.1 FANhyb_rscf00000676.1.g00001.1 XP_004291039.1 XP_004300681.1 FANhyb_rscf00001125.1.g00002.1 XP_004306883.2 XP_004293305.1 FANhyb_rscf00007251.1.g00001.1 XP_004291746.1 FANhyb_rscf00001743.1.g00003.1 XP_004302180.1 XP_004309987.1 FANhyb_rscf00000001.1.g00003.1 FANhyb_rscf00003898.1.g00001.1 XP_004289711.1 X…	XP_004287944.1 FANhyb_rscf00000009.1.g00006.1 XP_004296370.1 XP_004287770.1 FANhyb_rscf00001581.1.g00003.1 FANhyb_rscf00000064.1.g00010.1 FANhyb_rscf00000001.1.g00003.1 XP_004294095.1 FANhyb_rscf00001570.1.g00001.1 XP_004296982.1 XP_004306487.1 XP_004303573.1 XP_004288594.1 XP_004306283.1 XP_004295098.1 XP_004299353.1 XP_004303588.1 XP_011468925.1 FANhyb_rscf00000928.1.g00006.1 FANhyb_rscf0000112…	over	0.000208143	0.0101296	0.4
ko03410	Base excision repair	9	1307	15	7271	0.006886	0.00206299	FANhyb_rscf00000014.1.g00011.1 XP_004302635.1 XP_011457987.1 XP_011460802.1 XP_011459281.1 FANhyb_rscf00000549.1.g00014.1 FANhyb_icon19788725_s.1.g00001.1 XP_004289285.1 XP_011459934.1	XP_004294249.1 XP_004303621.1 XP_004302635.1 XP_004302321.1 FANhyb_icon19788725_s.1.g00001.1 XP_011460802.1 XP_004289285.1 XP_011459934.1 FANhyb_icon00005738_a.1.g00001.1 FANhyb_rscf00001124.1.g00002.1 XP_011457987.1 XP_004298590.2 XP_011459281.1 FANhyb_rscf00000549.1.g00014.1 FANhyb_rscf00000014.1.g00011.1	over	0.00033655	0.0129803	0.6
ko03040	Spliceosome	43	1307	145	7271	0.0328998	0.0199422	XP_011469757.1 XP_011458730.1 XP_011465504.1 XP_011458676.1 XP_011466270.1 FANhyb_rscf00003919.1.g00001.1 FANhyb_rscf00000738.1.g00007.1 XP_004306844.1 XP_004294999.1 XP_004299453.1 FANhyb_rscf00002957.1.g00001.1 FANhyb_rscf00001557.1.g00002.1 XP_004291754.1 XP_004307343.1 XP_004287907.1 XP_004307915.1 XP_011460245.1 XP_011457824.1 XP_004296479.1 XP_011461250.1 FANhyb_rscf00000522.1.g00007.1 XP_0…	XP_004302715.1 XP_004307527.1 FANhyb_rscf00004349.1.g00001.1 FANhyb_rscf00000891.1.g00002.1 XP_004307167.1 FANhyb_rscf00000060.1.g00021.1 XP_004300629.1 FANhyb_rscf00000433.1.g00007.1 FANhyb_rscf00001557.1.g00002.1 XP_004300244.1 XP_004302203.1 XP_011462852.1 XP_004297749.1 XP_011461250.1 FANhyb_rscf00000525.1.g00001.1 XP_011459186.1 XP_004294926.1 XP_004303580.1 XP_011458730.1 XP_004290532.1 XP_…	over	0.000355626	0.0129803	0.296552
ko03030	DNA replication	15	1307	35	7271	0.0114767	0.00481364	XP_004289559.1 XP_004310044.1 XP_004296940.1 XP_011460802.1 XP_004299199.1 XP_004300454.1 XP_011460545.1 XP_011459281.1 FANhyb_icon19788725_s.1.g00001.1 XP_004289285.1 FANhyb_rscf00000291.1.g00002.1 FANhyb_rscf00000038.1.g00008.1 XP_004291257.1 XP_011458268.1 XP_011459934.1	XP_004294249.1 XP_004303621.1 XP_011460181.1 FANhyb_rscf00000291.1.g00002.1 XP_004300454.1 XP_011460545.1 XP_004287219.1 XP_004299199.1 XP_011458268.1 XP_011459476.1 XP_004289657.1 FANhyb_rscf00000038.1.g00008.1 XP_004302978.1 XP_004291257.1 XP_004289656.1 XP_004302321.1 FANhyb_rscf00000038.1.g00019.1 XP_004299246.1 FANhyb_icon19788725_s.1.g00001.1 XP_004298747.1 XP_011460802.1 XP_004296940.1 XP_…	over	0.000536332	0.017401	0.428571
ko00073	Cutin, suberine and wax biosynthesis	5	1307	6	7271	0.00382555	0.000825196	FANhyb_rscf00000609.1.g00005.1 FANhyb_rscf00001575.1.g00001.1 XP_004291620.1 XP_004297519.1 XP_004297445.1	FANhyb_rscf00000609.1.g00005.1 XP_004291620.1 XP_004289914.1 XP_004297445.1 XP_004297519.1 FANhyb_rscf00001575.1.g00001.1	over	0.000951903	0.0277956	0.833333
ko00360	Phenylalanine metabolism	11	1307	24	7271	0.00841622	0.00330078	XP_004290595.1 XP_004303212.1 XP_004307376.1 XP_004309949.1 XP_004294725.1 FANhyb_icon00016877_a.1.g00001.1 FANhyb_rscf00000577.1.g00005.1 XP_011459596.1 FANhyb_rscf00000031.1.g00016.1 XP_011460680.1 XP_011457929.1	XP_004291203.1 XP_011459596.1 FANhyb_rscf00000031.1.g00016.1 XP_004307376.1 XP_004290595.1 XP_004302193.2 FANhyb_rscf00000079.1.g00001.1 XP_004294725.1 XP_004303212.1 FANhyb_rscf00000067.1.g00019.1 XP_011457929.1 XP_004309949.1 XP_004296494.1 FANhyb_rscf00000577.1.g00005.1 FANhyb_rscf00000061.1.g00019.1 XP_011460680.1 FANhyb_rscf00000058.1.g00012.1 XP_004302625.1 XP_004303107.1 FANhyb_icon0000741…	over	0.00152761	0.0405512	0.458333
ko00500	Starch and sucrose metabolism	22	1307	66	7271	0.0168324	0.00907716	XP_004290279.1 FANhyb_rscf00000491.1.g00003.1 XP_004309480.1 FANhyb_rscf00004472.1.g00001.1 XP_004294168.1 XP_004299713.1 XP_004309467.1 XP_004301060.1 XP_011467955.1 XP_004307805.1 XP_004299546.1 XP_004304240.1 XP_004289659.1 FANhyb_rscf00000166.1.g00017.1 XP_011466787.1 XP_011468620.1 FANhyb_rscf00000034.1.g00008.1 FANhyb_rscf00000087.1.g00009.1 XP_004297549.1 FANhyb_rscf00000078.1.g00015.1 FAN…	FANhyb_rscf00000334.1.g00004.1 XP_004287669.1 XP_004288589.1 XP_004297463.1 XP_004309811.1 XP_004295138.1 FANhyb_rscf00000798.1.g00005.1 XP_004309521.1 XP_004299545.1 XP_004291883.1 FANhyb_rscf00000021.1.g00018.1 XP_004304240.1 FANhyb_rscf00000075.1.g00022.1 XP_004294228.1 XP_004287480.1 XP_004299713.1 XP_004303908.1 FANhyb_rscf00000491.1.g00003.1 XP_004294998.1 XP_004306617.1 XP_004307805.1 XP_0…	over	0.00190768	0.0464202	0.333333
ko00945	Stilbenoid, diarylheptanoid and gingerol biosynthesis	5	1307	7	7271	0.00382555	0.000962729	XP_004290595.1 XP_011467012.1 XP_004294725.1 FANhyb_rscf00007124.1.g00001.1 XP_004293648.1	XP_004290595.1 XP_004294725.1 FANhyb_rscf00000067.1.g00019.1 FANhyb_rscf00007124.1.g00001.1 XP_011467012.1 XP_004293648.1 FANhyb_rscf00001058.1.g00002.1	over	0.0028366	0.0637143	0.714286
ko05225	Hepatocellular carcinoma	11	1307	26	7271	0.00841622	0.00357585	XP_004297521.1 XP_004297005.1 FANhyb_rscf00000375.1.g00003.1 FANhyb_rscf00000381.1.g00009.1 XP_004294179.1 FANhyb_rscf00006182.1.g00001.1 XP_004294692.1 XP_004307439.1 FANhyb_rscf00000212.1.g00010.1 FANhyb_rscf00000556.1.g00009.1 XP_004290762.1	XP_004290762.1 FANhyb_rscf00000381.1.g00009.1 XP_011458709.1 XP_011458708.1 XP_004300630.1 XP_004294179.1 XP_004302828.1 XP_004304029.2 XP_004299098.1 XP_004294221.1 FANhyb_rscf00000556.1.g00009.1 FANhyb_rscf00000375.1.g00003.1 FANhyb_rscf00006182.1.g00001.1 XP_004307439.1 FANhyb_rscf00000016.1.g00026.1 FANhyb_rscf00000517.1.g00001.1 XP_004294692.1 FANhyb_rscf00000038.1.g00014.1 FANhyb_rscf000001…	over	0.00333358	0.0695289	0.423077
ko04217	Necroptosis	16	1307	47	7271	0.0122418	0.00646404	FANhyb_rscf00000295.1.g00005.1 FANhyb_rscf00000686.1.g00005.1 XP_004287377.1 FANhyb_rscf00000222.1.g00004.1 FANhyb_rscf00006857.1.g00001.1 XP_004290706.1 XP_004302635.1 XP_004302471.1 XP_011457987.1 XP_004288060.1 FANhyb_rscf00000549.1.g00014.1 XP_011462784.1 XP_004290968.1 XP_004304240.1 XP_004308050.1 FANhyb_rscf00000034.1.g00008.1	FANhyb_rscf00000017.1.g00017.1 XP_004294900.1 FANhyb_rscf00000129.1.g00011.1 XP_004308050.1 XP_011468815.1 XP_004288248.1 FANhyb_rscf00001570.1.g00001.1 XP_004288594.1 XP_004303109.1 XP_004296415.1 XP_004302356.1 XP_004297335.1 XP_004304240.1 XP_011469943.1 XP_004294228.1 XP_011462784.1 FANhyb_rscf00000595.1.g00005.1 XP_004292471.1 FANhyb_rscf00000295.1.g00005.1 FANhyb_rscf00001394.1.g00002.1 XP_…	over	0.0060422	0.117622	0.340426
ko00950	Isoquinoline alkaloid biosynthesis	6	1307	11	7271	0.00459067	0.00151286	XP_004303397.2 FANhyb_rscf00000577.1.g00005.1 XP_011459596.1 FANhyb_rscf00000031.1.g00016.1 XP_011460680.1 XP_004293563.1	XP_004291203.1 XP_011459596.1 FANhyb_rscf00000031.1.g00016.1 XP_004302193.2 XP_004303397.2 XP_004293563.1 FANhyb_rscf00000577.1.g00005.1 XP_011460680.1 FANhyb_rscf00000058.1.g00012.1 XP_004303107.1 XP_011458049.1	over	0.00675712	0.123317	0.545455
ko04657	IL-17 signaling pathway	6	1307	12	7271	0.00459067	0.00165039	XP_011458730.1 XP_011466270.1 XP_004307915.1 XP_004294692.1 XP_004297188.1 XP_004308050.1	FANhyb_rscf00000017.1.g00017.1 XP_004294900.1 XP_004291352.1 FANhyb_rscf00000129.1.g00011.1 XP_004308050.1 XP_004297188.1 FANhyb_rscf00001100.1.g00002.1 XP_004293459.1 XP_011458730.1 XP_004307915.1 XP_011466270.1 XP_004294692.1	over	0.0114805	0.197194	0.5
ko02026	Biofilm formation - Escherichia coli	5	1307	9	7271	0.00382555	0.00123779	XP_011467955.1 XP_004304240.1 XP_004289659.1 FANhyb_rscf00000166.1.g00017.1 FANhyb_rscf00000034.1.g00008.1	XP_004304240.1 XP_004294228.1 XP_004303908.1 FANhyb_rscf00000482.1.g00001.1 XP_011467955.1 FANhyb_rscf00000034.1.g00008.1 XP_004289659.1 FANhyb_rscf00000166.1.g00017.1 XP_004295557.1	over	0.0123707	0.20068	0.555556
ko00190	Oxidative phosphorylation	22	1307	78	7271	0.0168324	0.0107275	XP_011458986.1 XP_004303839.1 XP_004302755.1 FANhyb_rscf00000061.1.g00018.1 FANhyb_rscf00000001.1.g00051.1 XP_004310055.1 XP_004303813.1 XP_004303283.1 YP_004286109.1 XP_011468207.1 FANhyb_rscf00000033.1.g00008.1 XP_004307846.1 FANhyb_rscf00000045.1.g00003.1 FANhyb_rscf00000044.1.g00005.1 FANhyb_rscf00000059.1.g00014.1 YP_004286088.1 XP_011467496.1 YP_004286090.1 YP_004286087.1 YP_004286108.1 XP_…	XP_004299016.1 XP_004299555.1 YP_004286109.1 XP_004303813.1 XP_004299601.1 XP_004290741.1 FANhyb_rscf00000438.1.g00009.1 XP_011467496.1 XP_004296457.1 XP_004288584.1 FANhyb_rscf00000059.1.g00014.1 YP_004286087.1 FANhyb_rscf00000250.1.g00001.1 XP_004307414.1 XP_004291218.1 XP_004303283.1 XP_011458045.1 FANhyb_rscf00000085.1.g00020.1 XP_004287260.1 XP_004310055.1 XP_004304000.1 XP_011468207.1 XP_00…	over	0.016918	0.260002	0.282051
ko00350	Tyrosine metabolism	9	1307	24	7271	0.006886	0.00330078	XP_004303397.2 FANhyb_icon00016877_a.1.g00001.1 FANhyb_rscf00000577.1.g00005.1 XP_011459596.1 FANhyb_rscf00000031.1.g00016.1 XP_011460680.1 FANhyb_rscf00001079.1.g00004.1 XP_004293563.1 XP_004309528.1	XP_004291203.1 XP_011459596.1 FANhyb_rscf00000031.1.g00016.1 XP_004302193.2 FANhyb_rscf00000605.1.g00001.1 FANhyb_rscf00001079.1.g00004.1 XP_004300051.1 XP_004303397.2 XP_004293563.1 XP_004296494.1 FANhyb_rscf00000577.1.g00005.1 XP_011460680.1 FANhyb_rscf00000058.1.g00012.1 XP_004291254.1 FANhyb_rscf00001079.1.g00003.1 XP_004296862.1 XP_004291243.1 XP_004291255.1 XP_004302625.1 XP_004309528.1 XP_…	over	0.0188073	0.268172	0.375
ko00270	Cysteine and methionine metabolism	17	1307	57	7271	0.0130069	0.00783936	XP_011466231.1 XP_004288717.1 FANhyb_rscf00000301.1.g00011.1 XP_004304467.1 FANhyb_rscf00002955.1.g00001.1 FANhyb_rscf00000257.1.g00003.1 FANhyb_rscf00001581.1.g00003.1 XP_004299485.1 FANhyb_rscf00004288.1.g00001.1 XP_004289831.1 XP_004304054.1 XP_004307972.1 XP_011459596.1 FANhyb_rscf00000031.1.g00016.1 FANhyb_rscf00001465.1.g00003.1 XP_004289711.1 FANhyb_rscf00000329.1.g00005.1	FANhyb_rscf00000257.1.g00003.1 XP_011467399.1 XP_004296983.1 XP_004296370.1 FANhyb_rscf00001581.1.g00003.1 XP_004294095.1 XP_004289609.1 FANhyb_rscf00000196.1.g00013.1 XP_004291203.1 FANhyb_rscf00000301.1.g00011.1 FANhyb_rscf00002955.1.g00001.1 XP_011459596.1 FANhyb_rscf00000031.1.g00016.1 XP_011466231.1 XP_004299353.1 XP_004302011.1 FANhyb_rscf00000928.1.g00006.1 FANhyb_rscf00001212.1.g00002.1 X…	over	0.0195284	0.268172	0.298246
ko00062	Fatty acid elongation	5	1307	10	7271	0.00382555	0.00137533	FANhyb_rscf00000251.1.g00007.1 FANhyb_rscf00000602.1.g00002.1 XP_004310008.1 XP_004307519.1 FANhyb_rscf00001018.1.g00005.1	XP_004310008.1 XP_004307519.1 FANhyb_rscf00000251.1.g00007.1 FANhyb_rscf00001744.1.g00002.1 FANhyb_rscf00001018.1.g00005.1 XP_004306789.1 FANhyb_rscf00000602.1.g00002.1 FANhyb_rscf00002628.1.g00001.1 XP_004289690.1 FANhyb_rscf00000109.1.g00017.1	over	0.0211231	0.268172	0.5
ko00960	Tropane, piperidine and pyridine alkaloid biosynthesis	5	1307	10	7271	0.00382555	0.00137533	FANhyb_rscf00000003.1.g00039.1 FANhyb_icon00016877_a.1.g00001.1 FANhyb_rscf00000577.1.g00005.1 XP_011459596.1 FANhyb_rscf00000031.1.g00016.1	XP_004291203.1 XP_011459596.1 FANhyb_rscf00000031.1.g00016.1 XP_004302193.2 XP_011459242.1 FANhyb_rscf00000577.1.g00005.1 FANhyb_rscf00000058.1.g00012.1 XP_004303107.1 FANhyb_icon00016877_a.1.g00001.1 FANhyb_rscf00000003.1.g00039.1	over	0.0211231	0.268172	0.5
ko00460	Cyanoamino acid metabolism	8	1307	21	7271	0.00612089	0.00288819	XP_004296982.1 XP_004309480.1 XP_004301060.1 XP_004299546.1 XP_011468620.1 FANhyb_rscf00000087.1.g00009.1 XP_011468925.1 XP_004303995.1	XP_004296982.1 XP_004295138.1 FANhyb_rscf00000798.1.g00005.1 XP_011468925.1 XP_004299545.1 FANhyb_rscf00000075.1.g00022.1 XP_011459019.1 XP_004307174.1 XP_004299546.1 XP_004306422.2 XP_004303995.1 XP_004306760.1 FANhyb_rscf00000087.1.g00009.1 FANhyb_rscf00000163.1.g00002.1 XP_011468620.1 XP_004301060.1 XP_004294237.1 FANhyb_rscf00000804.1.g00004.1 FANhyb_rscf00000704.1.g00001.1 FANhyb_rscf0000008…	over	0.0238204	0.278222	0.380952
ko01524	Platinum drug resistance	8	1307	21	7271	0.00612089	0.00288819	FANhyb_rscf00000304.1.g00004.1 FANhyb_rscf00000381.1.g00009.1 FANhyb_rscf00000252.1.g00011.1 XP_004294692.1 XP_004307439.1 FANhyb_rscf00000212.1.g00010.1 FANhyb_rscf00000556.1.g00009.1 XP_004290762.1	XP_004290762.1 FANhyb_rscf00000381.1.g00009.1 XP_011458709.1 XP_011458708.1 XP_004300630.1 XP_004302828.1 XP_004299854.1 XP_004294221.1 FANhyb_rscf00000556.1.g00009.1 XP_004307439.1 XP_004294692.1 FANhyb_rscf00000304.1.g00004.1 XP_004294220.1 FANhyb_rscf00001754.1.g00002.1 FANhyb_rscf00000344.1.g00004.1 XP_011463848.1 XP_004307329.1 FANhyb_rscf00000252.1.g00011.1 FANhyb_rscf00000671.1.g00005.1 FA…	over	0.0238204	0.278222	0.380952
ko00260	Glycine, serine and threonine metabolism	14	1307	46	7271	0.0107116	0.0063265	XP_004296982.1 FANhyb_rscf00000577.1.g00005.1 FANhyb_rscf00000009.1.g00006.1 FANhyb_rscf00000676.1.g00001.1 XP_004291039.1 FANhyb_rscf00001125.1.g00002.1 XP_004306883.2 XP_004293305.1 FANhyb_rscf00007251.1.g00001.1 XP_004291746.1 XP_004309987.1 FANhyb_rscf00003898.1.g00001.1 XP_004291285.2 XP_011468925.1	XP_004304040.1 FANhyb_rscf00000009.1.g00006.1 XP_004302499.1 XP_004289609.1 FANhyb_rscf00001285.1.g00004.1 FANhyb_rscf00000196.1.g00013.1 XP_004296982.1 XP_004295098.1 XP_011468925.1 FANhyb_rscf00000229.1.g00006.1 XP_011461731.1 FANhyb_rscf00001125.1.g00002.1 XP_004293305.1 XP_004303056.1 XP_004291039.1 XP_004299590.1 XP_011459019.1 FANhyb_rscf00003898.1.g00001.1 XP_004307174.1 XP_004309987.1 FAN…	over	0.0273034	0.306638	0.304348
ko00052	Galactose metabolism	10	1307	30	7271	0.00765111	0.00412598	FANhyb_rscf00000319.1.g00007.1 XP_004290921.1 XP_011458966.1 XP_004288419.1 XP_004299522.1 XP_011463314.1 XP_004287282.1 XP_004290441.1 XP_004307805.1 XP_004297549.1	XP_004288589.1 XP_004297463.1 XP_004287480.1 XP_004307805.1 XP_004297549.1 XP_011458966.1 XP_004294897.1 XP_004290441.1 XP_004308130.1 XP_004290921.1 XP_004290310.1 XP_011458716.1 FANhyb_rscf00000018.1.g00017.1 XP_004304392.1 XP_004308587.1 XP_004297698.2 XP_004307297.1 FANhyb_rscf00000118.1.g00011.1 XP_004293419.1 XP_004291365.1 XP_004307724.1 XP_004298746.1 XP_004302852.1 FANhyb_rscf00000538.1.…	over	0.0317488	0.33323	0.333333
ko04917	Prolactin signaling pathway	2	1307	2	7271	0.00153022	0.000275065	XP_004294692.1 XP_004288419.1	XP_004294692.1 XP_004288419.1	over	0.0322916	0.33323	1
ko00670	One carbon pool by folate	5	1307	11	7271	0.00382555	0.00151286	XP_004296982.1 XP_004294956.2 XP_004293305.1 FANhyb_rscf00003898.1.g00001.1 XP_011468925.1	XP_004287197.1 XP_004296982.1 XP_004294956.2 XP_011468925.1 XP_004293305.1 XP_011459019.1 FANhyb_rscf00003898.1.g00001.1 XP_004307174.1 XP_004288097.1 FANhyb_rscf00000719.1.g00004.1 FANhyb_icon00011629_a.1.g00001.1	over	0.0330948	0.33323	0.454545
ko00941	Flavonoid biosynthesis	6	1307	15	7271	0.00459067	0.00206299	XP_004290595.1 XP_004290837.1 XP_011467012.1 XP_004294725.1 FANhyb_rscf00007124.1.g00001.1 XP_004293648.1	XP_004307451.1 XP_004290595.1 XP_004287814.1 FANhyb_icon00000880_a.1.g00001.1 XP_004294725.1 XP_004306542.1 FANhyb_rscf00000067.1.g00019.1 XP_004290837.1 FANhyb_rscf00007124.1.g00001.1 XP_004309662.1 XP_011467012.1 XP_004293648.1 XP_004297144.2 XP_004298720.1 FANhyb_rscf00001058.1.g00002.1	over	0.0383067	0.372852	0.4
ko05202	Transcriptional misregulation in cancers	5	1307	13	7271	0.00382555	0.00178792	FANhyb_rscf00000173.1.g00014.1 XP_004287213.1 FANhyb_icon00002663_a.1.g00001.1 XP_004297601.1 FANhyb_rscf00000134.1.g00015.1	XP_004297601.1 XP_004299135.1 XP_004304637.1 FANhyb_rscf00000173.1.g00014.1 XP_011462891.1 XP_004287213.1 FANhyb_icon00002663_a.1.g00001.1 XP_004296496.1 FANhyb_rscf00000025.1.g00006.1 XP_011466262.1 FANhyb_rscf00000134.1.g00015.1 FANhyb_rscf00001360.1.g00002.1 XP_004299132.1	over	0.0675381	0.636165	0.384615
ko00906	Carotenoid biosynthesis	3	1307	6	7271	0.00229533	0.000825196	FANhyb_rscf00000460.1.g00007.1 XP_004302135.1 FANhyb_rscf00000069.1.g00003.1	XP_004302135.1 FANhyb_rscf00000069.1.g00003.1 FANhyb_rscf00000460.1.g00007.1 XP_004302025.1 XP_004287582.1 XP_004303382.1	over	0.0755199	0.67433	0.5
ko05220	Chronic myeloid leukemia	2	1307	3	7271	0.00153022	0.000412598	FANhyb_rscf00000134.1.g00015.1 XP_004294692.1	XP_004294692.1 FANhyb_rscf00000134.1.g00015.1 XP_004299132.1	over	0.0852803	0.67433	0.666667
ko00901	Indole alkaloid biosynthesis	2	1307	3	7271	0.00153022	0.000412598	XP_004296391.1 XP_011460680.1	XP_011460680.1 XP_004296391.1 XP_011458049.1	over	0.0852803	0.67433	0.666667
ko00604	Glycosphingolipid biosynthesis - ganglio series	2	1307	3	7271	0.00153022	0.000412598	XP_011463314.1 XP_004307561.1	XP_004307561.1 XP_004301810.1 XP_011463314.1	over	0.0852803	0.67433	0.666667
ko01523	Antifolate resistance	4	1307	10	7271	0.00306044	0.00137533	XP_004296982.1 FANhyb_rscf00000252.1.g00011.1 XP_004294089.1 XP_011468925.1	XP_004287197.1 XP_004296982.1 XP_011468925.1 XP_011459019.1 XP_004307174.1 XP_004288097.1 XP_004294089.1 FANhyb_rscf00000344.1.g00004.1 FANhyb_rscf00000252.1.g00011.1 XP_004307580.1	over	0.0878356	0.67433	0.4
ko00130	Ubiquinone and other terpenoid-quinone biosynthesis	6	1307	18	7271	0.00459067	0.00247559	XP_004303212.1 XP_004309949.1 XP_004294725.1 FANhyb_rscf00000123.1.g00006.1 XP_004294313.1 XP_004297474.1	XP_004293489.1 XP_004294313.1 XP_004290640.1 XP_004294725.1 XP_004303212.1 FANhyb_rscf00000376.1.g00006.1 FANhyb_rscf00000084.1.g00006.1 XP_004303032.1 XP_004309949.1 FANhyb_rscf00000061.1.g00019.1 XP_004303107.1 XP_004305552.1 XP_004294274.1 XP_011464057.1 XP_004297474.1 XP_004291645.1 FANhyb_rscf00000123.1.g00006.1 FANhyb_icon00002360_a.1.g00001.1	over	0.0882005	0.67433	0.333333
ko00010	Glycolysis / Gluconeogenesis	21	1307	87	7271	0.0160673	0.0119653	FANhyb_rscf00000023.1.g00019.1 FANhyb_rscf00000319.1.g00007.1 XP_004307683.1 XP_011458966.1 XP_004307020.1 XP_011466525.1 XP_004287120.1 FANhyb_rscf00000009.1.g00006.1 XP_004299713.1 XP_004299522.1 XP_004297699.1 XP_004302704.1 FANhyb_rscf00004288.1.g00001.1 XP_011468213.1 XP_011460910.1 XP_004306579.1 FANhyb_rscf00001079.1.g00004.1 XP_004302676.1 XP_004302532.1 XP_004290303.1 XP_004309528.1	XP_004310041.1 XP_011468861.1 XP_004303035.1 XP_004306579.1 XP_004308163.1 XP_004303022.1 FANhyb_rscf00001420.1.g00002.1 FANhyb_rscf00000009.1.g00006.1 XP_004303023.1 XP_004303046.1 XP_004307020.1 XP_004302499.1 XP_004297463.1 XP_004307511.1 FANhyb_rscf00001285.1.g00004.1 FANhyb_rscf00001778.1.g00001.1 XP_004297699.1 FANhyb_rscf00000097.1.g00003.1 XP_004310117.1 XP_004300090.1 XP_004293328.1 XP_0…	over	0.0893239	0.67433	0.241379
ko00196	Photosynthesis - antenna proteins	5	1307	14	7271	0.00382555	0.00192546	FANhyb_rscf00000231.1.g00002.1 XP_004307637.1 XP_004302636.1 XP_004300672.1 XP_004310079.1	XP_011460161.1 FANhyb_rscf00000625.1.g00002.1 XP_004293579.1 FANhyb_rscf00000231.1.g00002.1 XP_004294267.1 XP_004300672.1 XP_004300703.1 XP_004302636.1 XP_004293460.1 XP_004303913.1 XP_004294489.1 XP_004307637.1 XP_004310079.1 XP_004299348.1	over	0.0900646	0.67433	0.357143
ko00330	Arginine and proline metabolism	9	1307	32	7271	0.006886	0.00440105	XP_004302371.1 XP_004289784.1 XP_011468213.1 XP_004307972.1 XP_011459596.1 FANhyb_rscf00000031.1.g00016.1 FANhyb_rscf00000082.1.g00002.1 XP_011457929.1 XP_004297134.2	XP_004291203.1 XP_011459596.1 FANhyb_rscf00000031.1.g00016.1 XP_004287644.1 XP_004298932.1 XP_004307578.1 XP_011468213.1 XP_004297642.1 XP_011463376.1 XP_004303606.1 XP_004287846.2 XP_004289713.1 XP_011464382.1 XP_004297643.1 XP_011457929.1 FANhyb_rscf00000082.1.g00002.1 FANhyb_rscf00002167.1.g00001.1 XP_004307972.1 XP_004305183.1 XP_004307224.1 XP_004306935.1 XP_004290887.1 XP_004287769.1 FANhyb…	over	0.106136	0.729626	0.28125
ko05418	Fluid shear stress and atherosclerosis	12	1307	46	7271	0.00918133	0.0063265	XP_004304088.1 FANhyb_rscf00005501.1.g00001.1 FANhyb_rscf00000381.1.g00009.1 XP_004290200.1 XP_004307439.1 FANhyb_rscf00000242.1.g00008.1 FANhyb_rscf00000212.1.g00010.1 XP_004297188.1 XP_004308050.1 XP_004302168.1 FANhyb_rscf00000556.1.g00009.1 XP_004290762.1	FANhyb_rscf00000017.1.g00017.1 XP_004294900.1 XP_004291352.1 FANhyb_rscf00000129.1.g00011.1 XP_004308050.1 XP_004297188.1 FANhyb_rscf00001100.1.g00002.1 XP_004293459.1 XP_004288617.1 XP_004290762.1 FANhyb_rscf00000381.1.g00009.1 XP_011458709.1 XP_011458708.1 XP_004300630.1 FANhyb_rscf00000052.1.g00020.1 XP_011463288.1 XP_004291829.1 XP_004302828.1 XP_004295160.1 XP_011464879.1 XP_004287204.1 XP_0…	over	0.10963	0.729626	0.26087
ko00980	Metabolism of xenobiotics by cytochrome P450	6	1307	19	7271	0.00459067	0.00261312	FANhyb_rscf00000381.1.g00009.1 XP_004307439.1 FANhyb_rscf00000212.1.g00010.1 FANhyb_rscf00000556.1.g00009.1 XP_004290762.1 XP_004309528.1	XP_004290762.1 FANhyb_rscf00000381.1.g00009.1 XP_011458709.1 XP_011458708.1 XP_004300630.1 FANhyb_rscf00000605.1.g00001.1 XP_004302828.1 XP_004294221.1 FANhyb_rscf00000556.1.g00009.1 XP_004307439.1 XP_004291254.1 XP_004291243.1 XP_004291255.1 XP_004309528.1 XP_004294220.1 FANhyb_rscf00001754.1.g00002.1 XP_011463848.1 FANhyb_rscf00000671.1.g00005.1 FANhyb_rscf00000212.1.g00010.1	over	0.110168	0.729626	0.315789
ko03015	mRNA surveillance pathway	16	1307	65	7271	0.0122418	0.00893962	XP_004294198.1 XP_011461331.1 FANhyb_rscf00001557.1.g00002.1 XP_004291754.1 XP_011459049.1 XP_011461250.1 XP_004299965.1 XP_004302203.1 XP_004298722.1 XP_004290995.1 XP_004308094.1 FANhyb_rscf00000544.1.g00005.1 XP_004306981.1 XP_004296960.1 XP_004294459.1 FANhyb_rscf00000069.1.g00019.1	FANhyb_rscf00000710.1.g00005.1 XP_004291087.1 FANhyb_rscf00001557.1.g00002.1 XP_004302203.1 XP_004297749.1 XP_011461250.1 XP_004300534.1 FANhyb_icon00000732_a.1.g00001.1 XP_004289979.1 XP_011464506.1 XP_011459186.1 XP_004288352.1 XP_004306507.1 FANhyb_rscf00001738.1.g00002.1 XP_004297127.1 XP_004303319.1 XP_004291754.1 XP_004294198.1 XP_011462850.1 XP_004302093.1 XP_004294990.1 XP_004299965.1 XP_…	over	0.11041	0.729626	0.246154
ko00620	Pyruvate metabolism	16	1307	65	7271	0.0122418	0.00893962	XP_004299600.1 XP_004307020.1 FANhyb_rscf00000009.1.g00006.1 XP_004297699.1 FANhyb_rscf00001581.1.g00003.1 FANhyb_rscf00000015.1.g00007.1 FANhyb_rscf00004288.1.g00001.1 XP_004287468.2 XP_011468213.1 XP_004307059.1 XP_004306814.1 FANhyb_rscf00000177.1.g00009.1 XP_004303182.1 XP_011469273.1 XP_011469037.1 XP_004289711.1	FANhyb_rscf00000009.1.g00006.1 XP_004296370.1 XP_004303046.1 XP_004307020.1 FANhyb_rscf00001581.1.g00003.1 XP_004294095.1 XP_004303182.1 XP_004293298.1 XP_004294066.1 XP_004297699.1 XP_004302641.1 FANhyb_rscf00000097.1.g00003.1 XP_004310117.1 XP_004303573.1 XP_004299766.1 XP_004298290.1 XP_004303665.1 XP_004295098.1 XP_004299353.1 FANhyb_rscf00000177.1.g00009.1 XP_011458750.1 FANhyb_rscf00000928.…	over	0.11041	0.729626	0.246154
ko04380	Osteoclast differentiation	3	1307	7	7271	0.00229533	0.000962729	FANhyb_rscf00005501.1.g00001.1 XP_004294692.1 FANhyb_rscf00005809.1.g00001.1	XP_004294692.1 FANhyb_rscf00005501.1.g00001.1 FANhyb_rscf00000027.1.g00027.1 FANhyb_rscf00005809.1.g00001.1 FANhyb_rscf00000939.1.g00002.1 FANhyb_rscf00002029.1.g00002.1 FANhyb_rscf00004396.1.g00001.1	over	0.114941	0.729626	0.428571
ko04940	Type I diabetes mellitus	3	1307	7	7271	0.00229533	0.000962729	XP_004299212.1 XP_004294947.1 XP_004299488.1	XP_004294947.1 XP_004290029.1 FANhyb_rscf00000131.1.g00015.1 XP_004299212.1 XP_004297534.1 XP_004299488.1 XP_011469669.1	over	0.114941	0.729626	0.428571
ko00591	Linoleic acid metabolism	4	1307	11	7271	0.00306044	0.00151286	XP_004302419.1 XP_004302420.1 FANhyb_rscf00001750.1.g00001.1 XP_004306503.1	XP_004306503.1 XP_004302419.1 FANhyb_rscf00000139.1.g00004.1 XP_004302420.1 XP_004295226.1 FANhyb_rscf00000087.1.g00006.1 FANhyb_rscf00000087.1.g00005.1 XP_004310200.1 FANhyb_rscf00000054.1.g00004.1 FANhyb_rscf00001750.1.g00001.1 FANhyb_rscf00002433.1.g00001.1	over	0.119116	0.730686	0.363636
ko00983	Drug metabolism - other enzymes	9	1307	33	7271	0.006886	0.00453858	XP_004291884.1 FANhyb_rscf00000381.1.g00009.1 XP_004302283.1 XP_011463993.1 XP_004307439.1 FANhyb_rscf00000212.1.g00010.1 FANhyb_rscf00000929.1.g00002.1 FANhyb_rscf00000556.1.g00009.1 XP_004290762.1	XP_004290762.1 XP_004307120.1 FANhyb_rscf00000782.1.g00005.1 FANhyb_rscf00000023.1.g00001.1 FANhyb_rscf00000381.1.g00009.1 XP_011458709.1 XP_011458708.1 XP_004300630.1 FANhyb_rscf00000017.1.g00022.1 FANhyb_rscf00000424.1.g00004.1 XP_004288327.1 XP_011467700.1 FANhyb_rscf00000929.1.g00002.1 XP_004302283.1 XP_004302828.1 XP_004291884.1 FANhyb_rscf00000783.1.g00004.1 XP_004309791.1 XP_011463993.1 XP…	over	0.123845	0.730686	0.272727
ko05168	Herpes simplex infection	10	1307	38	7271	0.00765111	0.00522624	XP_011458730.1 XP_011465504.1 XP_011466270.1 FANhyb_rscf00000738.1.g00007.1 XP_004306844.1 FANhyb_rscf00001557.1.g00002.1 XP_004307915.1 XP_011461250.1 XP_011465030.1 XP_011470401.1	FANhyb_rscf00001557.1.g00002.1 XP_004303374.1 XP_011461250.1 XP_004295134.1 XP_011458730.1 FANhyb_rscf00000153.1.g00011.1 XP_004288352.1 XP_004306844.1 XP_004307577.1 XP_004307682.1 XP_004288467.1 XP_011470401.1 XP_004287766.1 XP_004299854.1 XP_004307915.1 XP_004307445.1 XP_011459026.1 XP_011466270.1 XP_011466611.1 FANhyb_rscf00000027.1.g00018.1 XP_004289340.1 FANhyb_rscf00000738.1.g00007.1 XP_01…	over	0.130676	0.730686	0.263158
ko04111	Cell cycle - yeast	10	1307	38	7271	0.00765111	0.00522624	XP_004289948.1 XP_011466095.1 XP_004299199.1 XP_004309551.1 XP_004300454.1 XP_011460545.1 FANhyb_rscf00000291.1.g00002.1 XP_011459559.1 XP_011458268.1 FANhyb_rscf00001170.1.g00001.1	XP_004300534.1 XP_011460181.1 FANhyb_rscf00000291.1.g00002.1 XP_004300454.1 XP_011460545.1 XP_004309551.1 XP_004287219.1 XP_004299199.1 FANhyb_rscf00000153.1.g00011.1 XP_011458268.1 XP_004289948.1 XP_004297127.1 XP_011463671.1 XP_004294990.1 XP_011459559.1 XP_011467207.1 XP_004289802.1 XP_011458653.1 FANhyb_rscf00000027.1.g00018.1 XP_004294559.1 XP_004303366.1 XP_011458896.1 XP_004297610.1 XP_004…	over	0.130676	0.730686	0.263158
ko04110	Cell cycle	10	1307	38	7271	0.00765111	0.00522624	FANhyb_icon00004838_a.1.g00001.1 XP_004289948.1 XP_011466095.1 XP_004299199.1 XP_004309551.1 XP_004300454.1 XP_011460545.1 FANhyb_rscf00000291.1.g00002.1 FANhyb_rscf00000134.1.g00015.1 XP_011458268.1	XP_004299669.1 XP_004304139.1 XP_004299712.1 XP_004288507.1 FANhyb_rscf00002959.1.g00001.1 XP_004294249.1 XP_004303621.1 XP_011460181.1 FANhyb_rscf00000291.1.g00002.1 XP_004300454.1 XP_011460545.1 XP_004309551.1 XP_004287219.1 XP_004299199.1 FANhyb_rscf00000153.1.g00011.1 XP_011458268.1 XP_004289948.1 XP_011463671.1 XP_004289802.1 XP_011458653.1 FANhyb_rscf00000027.1.g00018.1 XP_004288607.1 XP_01…	over	0.130676	0.730686	0.263158
ko00982	Drug metabolism - cytochrome P450	6	1307	20	7271	0.00459067	0.00275065	FANhyb_rscf00000381.1.g00009.1 XP_004307439.1 FANhyb_rscf00000212.1.g00010.1 FANhyb_rscf00000556.1.g00009.1 XP_004290762.1 XP_004309528.1	XP_004290762.1 FANhyb_rscf00000381.1.g00009.1 XP_011458709.1 XP_011458708.1 XP_004300630.1 FANhyb_rscf00000605.1.g00001.1 XP_004302828.1 XP_004294221.1 FANhyb_rscf00000556.1.g00009.1 XP_004307439.1 XP_004291254.1 XP_004291243.1 XP_004291255.1 XP_004309528.1 XP_004294220.1 FANhyb_rscf00001754.1.g00002.1 XP_011463848.1 FANhyb_rscf00000671.1.g00005.1 FANhyb_rscf00000251.1.g00004.1 FANhyb_rscf0000021…	over	0.134633	0.730686	0.3
ko04218	Cellular senescence	8	1307	29	7271	0.00612089	0.00398845	FANhyb_rscf00000609.1.g00002.1 XP_004289874.1 XP_004287561.1 XP_004288060.1 XP_004307288.1 FANhyb_rscf00001170.1.g00001.1 XP_004294692.1 XP_004290968.1	XP_011468815.1 XP_004288248.1 XP_004288617.1 XP_004303109.1 XP_004296415.1 XP_004302356.1 XP_004297335.1 XP_004287561.1 XP_004287204.1 XP_004304029.2 XP_004299498.1 XP_004289874.1 FANhyb_rscf00000517.1.g00001.1 XP_004294692.1 XP_004302081.1 XP_004290309.1 XP_004288060.1 XP_004307582.1 XP_004288607.1 XP_004290968.1 FANhyb_rscf00000609.1.g00002.1 XP_004307288.1 XP_004298839.1 XP_004307078.1 FANhyb_…	over	0.135127	0.730686	0.275862
ko04142	Lysosome	8	1307	29	7271	0.00612089	0.00398845	XP_004295773.1 XP_011463314.1 XP_004307561.1 XP_004307846.1 XP_004288649.1 FANhyb_rscf00001018.1.g00005.1 FANhyb_rscf00000083.1.g00011.1 FANhyb_rscf00005809.1.g00001.1	XP_004307649.1 XP_004295773.1 XP_004298820.1 XP_004297651.1 XP_004307561.1 XP_004307846.1 XP_004290287.1 XP_004300686.1 XP_004299725.1 XP_011458114.1 XP_004298991.1 FANhyb_rscf00000261.1.g00007.1 XP_011469504.1 XP_004300510.1 FANhyb_rscf00001018.1.g00005.1 XP_004288649.1 XP_004287829.1 XP_004302581.2 XP_004301810.1 XP_004302350.1 FANhyb_rscf00005030.1.g00001.1 FANhyb_rscf00000083.1.g00011.1 FANhy…	over	0.135127	0.730686	0.275862
ko00480	Glutathione metabolism	12	1307	48	7271	0.00918133	0.00660157	FANhyb_rscf00000268.1.g00005.1 XP_004298758.1 FANhyb_rscf00000381.1.g00009.1 FANhyb_rscf00000872.1.g00006.1 XP_004288389.1 XP_004307439.1 FANhyb_rscf00000212.1.g00010.1 XP_004307972.1 XP_004299673.1 FANhyb_rscf00000556.1.g00009.1 XP_004290762.1 XP_004297134.2	XP_004287132.1 XP_004294686.1 FANhyb_rscf00000872.1.g00006.1 XP_004309437.1 XP_011463900.1 XP_004307406.1 XP_004290762.1 XP_011462415.1 FANhyb_rscf00000381.1.g00009.1 XP_011458709.1 XP_011458708.1 XP_004300630.1 XP_004296631.1 FANhyb_rscf00000424.1.g00004.1 XP_004288327.1 FANhyb_rscf00000268.1.g00005.1 XP_004304016.1 XP_004290885.1 XP_011457662.1 XP_004302828.1 XP_004306353.2 FANhyb_rscf00000711.…	over	0.140177	0.744213	0.25
ko00240	Pyrimidine metabolism	16	1307	68	7271	0.0122418	0.00935222	XP_004291884.1 XP_011460073.1 XP_004289559.1 XP_004310044.1 XP_004289695.1 XP_004303601.1 XP_004296940.1 XP_011460802.1 XP_011459281.1 FANhyb_icon19788725_s.1.g00001.1 XP_004289285.1 XP_004304642.1 FANhyb_rscf00001049.1.g00002.1 XP_004302283.1 XP_011463993.1 FANhyb_rscf00000929.1.g00002.1	XP_004289596.1 FANhyb_rscf00001416.1.g00002.1 XP_004307120.1 FANhyb_rscf00000782.1.g00005.1 FANhyb_rscf00000017.1.g00022.1 FANhyb_rscf00000424.1.g00004.1 XP_004288327.1 XP_011467700.1 FANhyb_rscf00000929.1.g00002.1 XP_004295238.1 XP_004302283.1 XP_004304034.1 XP_004291884.1 XP_004299921.1 XP_004293941.1 XP_004309791.1 XP_004287766.1 XP_011463993.1 XP_004294022.1 XP_011469851.1 XP_004291701.1 FANh…	over	0.149408	0.770547	0.235294
ko04726	Serotonergic synapse	2	1307	4	7271	0.00153022	0.000550131	XP_004294692.1 XP_011460680.1	XP_004294692.1 XP_011460680.1 XP_011458049.1 FANhyb_rscf00000769.1.g00004.1	over	0.150492	0.770547	0.5
ko04612	Antigen processing and presentation	8	1307	30	7271	0.00612089	0.00412598	FANhyb_rscf00000023.1.g00024.1 XP_004305679.1 FANhyb_rscf00000907.1.g00005.1 XP_004304397.1 XP_004307167.1 XP_004288649.1 XP_004300629.1 XP_004308050.1	FANhyb_rscf00000017.1.g00017.1 XP_004294900.1 XP_004302715.1 XP_004307527.1 FANhyb_rscf00004349.1.g00001.1 FANhyb_rscf00000891.1.g00002.1 XP_004302913.1 FANhyb_rscf00000129.1.g00011.1 XP_004309487.1 XP_004307167.1 XP_004302244.1 XP_004308050.1 FANhyb_rscf00000060.1.g00021.1 XP_004300629.1 XP_004302793.1 XP_004306590.1 XP_004302178.1 XP_004305679.1 XP_011463262.1 XP_004308868.1 XP_004294376.1 XP_0…	over	0.156874	0.770547	0.266667
ko00053	Ascorbate and aldarate metabolism	8	1307	30	7271	0.00612089	0.00412598	FANhyb_rscf00000135.1.g00004.1 XP_004297255.1 XP_004290921.1 XP_004288389.1 XP_011468213.1 XP_004299673.1 XP_004299923.1 FANhyb_rscf00000080.1.g00002.1	XP_004294686.1 XP_004307406.1 XP_004297255.1 FANhyb_rscf00000180.1.g00006.1 XP_004299318.1 FANhyb_rscf00000013.1.g00018.1 XP_004302049.1 FANhyb_rscf00000135.1.g00004.1 XP_004287644.1 XP_004303609.1 FANhyb_rscf00000080.1.g00002.1 FANhyb_rscf00000126.1.g00017.1 XP_004298932.1 XP_004293375.1 XP_004298830.1 XP_011468213.1 XP_004297642.1 XP_004290885.1 XP_011463376.1 XP_004289827.1 XP_004287846.2 XP_0…	over	0.156874	0.770547	0.266667
ko01521	EGFR tyrosine kinase inhibitor resistance	3	1307	8	7271	0.00229533	0.00110026	XP_004288169.1 XP_004299660.1 XP_004294692.1	XP_004288169.1 XP_004299660.1 XP_004304029.2 XP_004296405.1 XP_004293653.1 FANhyb_rscf00000517.1.g00001.1 XP_004294692.1 FANhyb_rscf00003696.1.g00001.1	over	0.160223	0.770547	0.375
ko04146	Peroxisome	10	1307	40	7271	0.00765111	0.00550131	XP_004289548.1 XP_004291620.1 FANhyb_rscf00000634.1.g00006.1 XP_004302439.1 XP_004288411.1 XP_004300681.1 XP_004290230.1 XP_004291746.1 FANhyb_rscf00001743.1.g00003.1 XP_004291285.2	XP_004309437.1 XP_004287550.1 XP_004290230.1 XP_004303579.1 XP_004294094.1 XP_004300681.1 FANhyb_rscf00005514.1.g00001.1 XP_004299412.1 XP_004296638.1 XP_004291746.1 FANhyb_rscf00001082.1.g00001.1 XP_011457662.1 FANhyb_rscf00000146.1.g00008.1 XP_004306353.2 FANhyb_rscf00000711.1.g00006.1 XP_004289548.1 XP_004291285.2 XP_004302546.1 XP_011466939.1 XP_004296905.1 FANhyb_rscf00000023.1.g00027.1 FANh…	over	0.168558	0.770547	0.25
ko00380	Tryptophan metabolism	5	1307	17	7271	0.00382555	0.00233806	XP_004300681.1 XP_011468213.1 XP_011460680.1 FANhyb_rscf00000025.1.g00024.1 XP_011457929.1	XP_004307550.1 XP_004303573.1 XP_004300681.1 XP_004287644.1 XP_004298932.1 XP_011468213.1 XP_004297642.1 XP_011463376.1 XP_004293407.2 XP_004287846.2 XP_011457929.1 XP_011460680.1 XP_004290887.1 XP_004302440.1 XP_011458049.1 FANhyb_icon00000066_a.1.g00001.1 FANhyb_rscf00000025.1.g00024.1	over	0.176581	0.770547	0.294118
ko00254	Aflatoxin biosynthesis	1	1307	1	7271	0.000765111	0.000137533	XP_004299600.1	XP_004299600.1	over	0.179755	0.770547	1
ko01051	Biosynthesis of ansamycins	1	1307	1	7271	0.000765111	0.000137533	FANhyb_rscf00000805.1.g00002.1	FANhyb_rscf00000805.1.g00002.1	over	0.179755	0.770547	1
ko05033	Nicotine addiction	1	1307	1	7271	0.000765111	0.000137533	XP_004307364.1	XP_004307364.1	over	0.179755	0.770547	1
ko05219	Bladder cancer	1	1307	1	7271	0.000765111	0.000137533	XP_004294692.1	XP_004294692.1	over	0.179755	0.770547	1
ko04320	Dorso-ventral axis formation	1	1307	1	7271	0.000765111	0.000137533	XP_004294692.1	XP_004294692.1	over	0.179755	0.770547	1
ko03420	Nucleotide excision repair	8	1307	31	7271	0.00612089	0.00426351	FANhyb_icon00004838_a.1.g00001.1 XP_011460802.1 XP_011459281.1 FANhyb_icon19788725_s.1.g00001.1 XP_004289285.1 FANhyb_rscf00000038.1.g00008.1 XP_004291257.1 XP_011459934.1	XP_004304134.1 XP_004299088.1 XP_004294249.1 XP_004303621.1 XP_011459476.1 XP_004303217.1 XP_004289657.1 XP_004304711.1 FANhyb_rscf00000038.1.g00008.1 XP_004302978.1 XP_011460204.1 XP_004291257.1 XP_004289656.1 FANhyb_rscf00000038.1.g00019.1 FANhyb_icon19788725_s.1.g00001.1 XP_004298747.1 XP_004299559.2 XP_011460802.1 FANhyb_icon00004838_a.1.g00001.1 XP_004289285.1 XP_011459934.1 FANhyb_rscf00000…	over	0.180151	0.770547	0.258065
ko05323	Rheumatoid arthritis	4	1307	13	7271	0.00306044	0.00178792	XP_004303813.1 XP_011468207.1 XP_004307846.1 FANhyb_rscf00005809.1.g00001.1	XP_004303813.1 XP_004290741.1 FANhyb_rscf00000438.1.g00009.1 XP_011468207.1 FANhyb_rscf00002760.1.g00001.1 XP_004307846.1 XP_004290287.1 XP_004304425.1 XP_004298862.1 XP_004287829.1 XP_004302350.1 XP_004302050.1 FANhyb_rscf00005809.1.g00001.1	over	0.193016	0.770547	0.307692
ko00592	alpha-Linolenic acid metabolism	7	1307	27	7271	0.00535578	0.00371338	XP_004287964.1 XP_004297139.1 XP_004290230.1 XP_004309482.1 XP_004287395.1 FANhyb_rscf00001079.1.g00004.1 XP_004306503.1	XP_004287395.1 XP_004290230.1 XP_004306503.1 FANhyb_rscf00002511.1.g00001.1 XP_004296857.1 XP_004299412.1 XP_004296638.1 XP_004291923.1 XP_004287625.1 XP_004292919.2 FANhyb_rscf00000425.1.g00006.1 XP_004295226.1 FANhyb_rscf00000087.1.g00006.1 FANhyb_rscf00000087.1.g00005.1 XP_004287964.1 XP_004297139.1 FANhyb_rscf00001079.1.g00004.1 XP_004310200.1 XP_004309482.1 FANhyb_rscf00000054.1.g00004.1 XP_…	over	0.19903	0.770547	0.259259
ko05152	Tuberculosis	8	1307	32	7271	0.00612089	0.00440105	FANhyb_rscf00000023.1.g00024.1 XP_004305679.1 FANhyb_rscf00000907.1.g00005.1 XP_004304397.1 XP_004294692.1 XP_004299212.1 XP_004307846.1 XP_004294947.1	XP_004294947.1 FANhyb_rscf00000523.1.g00005.1 XP_004290029.1 FANhyb_rscf00000131.1.g00015.1 XP_004299212.1 XP_004288617.1 XP_004297534.1 XP_004307846.1 FANhyb_rscf00000144.1.g00004.1 XP_004290287.1 XP_004299097.1 XP_004287204.1 XP_004299854.1 XP_004299498.1 XP_004290467.1 XP_004305679.1 XP_011463262.1 XP_004294692.1 XP_004287829.1 XP_004300851.1 XP_004302350.1 XP_004287100.1 FANhyb_rscf00000023.1…	over	0.204823	0.770547	0.25
ko04113	Meiosis - yeast	8	1307	32	7271	0.00612089	0.00440105	XP_004289948.1 XP_004299199.1 XP_004309551.1 XP_004300454.1 XP_011460545.1 FANhyb_rscf00000291.1.g00002.1 XP_011458268.1 FANhyb_rscf00001170.1.g00001.1	XP_004300534.1 XP_011460181.1 FANhyb_rscf00000291.1.g00002.1 XP_004300454.1 XP_011460545.1 XP_004309551.1 XP_004287219.1 XP_004299199.1 XP_011458268.1 XP_004289948.1 XP_004297127.1 XP_004294990.1 FANhyb_rscf00000268.1.g00013.1 XP_011458653.1 XP_004303366.1 XP_004302081.1 FANhyb_rscf00001096.1.g00002.1 FANhyb_rscf00000508.1.g00005.1 XP_004307582.1 XP_004298839.1 XP_004297688.1 XP_004310029.1 XP_00…	over	0.204823	0.770547	0.25
ko00030	Pentose phosphate pathway	9	1307	37	7271	0.006886	0.00508871	FANhyb_rscf00000268.1.g00005.1 FANhyb_rscf00000872.1.g00006.1 XP_011458966.1 XP_004287120.1 XP_004299713.1 FANhyb_rscf00000805.1.g00002.1 XP_004302676.1 XP_004299336.1 XP_004290303.1	FANhyb_rscf00000805.1.g00002.1 XP_004303022.1 FANhyb_rscf00001420.1.g00002.1 XP_004303023.1 XP_004297463.1 FANhyb_rscf00000872.1.g00006.1 XP_004310146.1 XP_004300090.1 XP_004293328.1 XP_004299028.1 XP_004290303.1 XP_004291883.1 FANhyb_rscf00000021.1.g00018.1 XP_011462415.1 XP_004299713.1 FANhyb_rscf00000268.1.g00005.1 XP_011458966.1 XP_004302038.1 FANhyb_rscf00000026.1.g00025.1 XP_004304016.1 XP_…	over	0.208621	0.770547	0.243243
ko05204	Chemical carcinogenesis	5	1307	18	7271	0.00382555	0.00247559	FANhyb_rscf00000381.1.g00009.1 XP_004307439.1 FANhyb_rscf00000212.1.g00010.1 FANhyb_rscf00000556.1.g00009.1 XP_004290762.1	XP_004290762.1 FANhyb_rscf00000381.1.g00009.1 XP_011458709.1 XP_011458708.1 XP_004300630.1 FANhyb_rscf00000605.1.g00001.1 XP_004302828.1 XP_004294221.1 FANhyb_rscf00000556.1.g00009.1 XP_004307439.1 XP_004291254.1 XP_004291243.1 XP_004291255.1 XP_004294220.1 FANhyb_rscf00001754.1.g00002.1 XP_011463848.1 FANhyb_rscf00000671.1.g00005.1 FANhyb_rscf00000212.1.g00010.1	over	0.210574	0.770547	0.277778
ko04062	Chemokine signaling pathway	2	1307	5	7271	0.00153022	0.000687663	FANhyb_rscf00005501.1.g00001.1 XP_004294692.1	XP_004294692.1 FANhyb_rscf00005501.1.g00001.1 FANhyb_rscf00000027.1.g00027.1 FANhyb_rscf00000939.1.g00002.1 FANhyb_rscf00000769.1.g00004.1	over	0.221826	0.770547	0.4
ko04664	Fc epsilon RI signaling pathway	2	1307	5	7271	0.00153022	0.000687663	FANhyb_rscf00005501.1.g00001.1 XP_004294692.1	XP_004294692.1 FANhyb_rscf00005501.1.g00001.1 FANhyb_rscf00000027.1.g00027.1 XP_004307329.1 FANhyb_rscf00000939.1.g00002.1	over	0.221826	0.770547	0.4
ko00930	Caprolactam degradation	2	1307	5	7271	0.00153022	0.000687663	XP_011466525.1 XP_004302704.1	XP_004302704.1 XP_011466525.1 XP_004302710.1 XP_004302707.1 FANhyb_rscf00001137.1.g00004.1	over	0.221826	0.770547	0.4
ko05212	Pancreatic cancer	2	1307	5	7271	0.00153022	0.000687663	FANhyb_rscf00005501.1.g00001.1 XP_004294692.1	FANhyb_rscf00000517.1.g00001.1 XP_004294692.1 FANhyb_rscf00005501.1.g00001.1 FANhyb_rscf00000027.1.g00027.1 FANhyb_rscf00000939.1.g00002.1	over	0.221826	0.770547	0.4
ko00603	Glycosphingolipid biosynthesis - globo and isoglobo series	2	1307	5	7271	0.00153022	0.000687663	XP_004307561.1 XP_004290441.1	XP_004307561.1 XP_004290441.1 XP_004297698.2 XP_004307724.1 XP_004301810.1	over	0.221826	0.770547	0.4
ko00230	Purine metabolism	19	1307	88	7271	0.0145371	0.0121029	XP_011460073.1 XP_004289559.1 XP_004310044.1 XP_004289695.1 XP_004303601.1 XP_004296940.1 XP_011460802.1 XP_011459281.1 FANhyb_icon19788725_s.1.g00001.1 XP_004289285.1 XP_004304642.1 FANhyb_rscf00001049.1.g00002.1 XP_004307020.1 XP_004297699.1 FANhyb_rscf00001597.1.g00001.1 XP_011463993.1 XP_011469356.1 XP_004294029.1 XP_004288446.1	XP_004303046.1 XP_004307020.1 XP_004297463.1 XP_004304443.1 XP_004297699.1 XP_004297568.1 FANhyb_rscf00000782.1.g00005.1 FANhyb_rscf00000023.1.g00001.1 XP_011470289.1 XP_004290961.1 XP_004288446.1 XP_004294938.1 FANhyb_rscf00001597.1.g00001.1 FANhyb_rscf00000424.1.g00004.1 XP_004288327.1 FANhyb_rscf00001548.1.g00003.1 XP_004301174.1 XP_011459658.1 XP_004297981.1 FANhyb_rscf00000187.1.g00018.1 XP_…	over	0.223067	0.770547	0.215909
ko00040	Pentose and glucuronate interconversions	7	1307	28	7271	0.00535578	0.00385091	FANhyb_rscf00000135.1.g00004.1 XP_004297255.1 XP_004290921.1 XP_011466525.1 XP_004302704.1 XP_004299336.1 FANhyb_rscf00000020.1.g00007.1	XP_004288589.1 XP_004303758.1 XP_004297255.1 XP_004299318.1 FANhyb_rscf00000013.1.g00018.1 FANhyb_rscf00000135.1.g00004.1 XP_004302704.1 FANhyb_rscf00000032.1.g00022.1 XP_004308124.1 XP_004297371.1 XP_011466525.1 XP_004299336.1 XP_004302710.1 XP_004290921.1 XP_004290310.1 XP_011468315.1 XP_011464775.1 XP_004307297.1 XP_004302707.1 FANhyb_rscf00001854.1.g00003.1 FANhyb_rscf00001137.1.g00004.1 XP_0…	over	0.227033	0.770547	0.25
ko04919	Thyroid hormone signaling pathway	4	1307	14	7271	0.00306044	0.00192546	XP_011461693.1 XP_011465959.1 FANhyb_rscf00000134.1.g00015.1 XP_004294692.1	XP_011469919.1 FANhyb_rscf00000517.1.g00001.1 XP_004294692.1 XP_011465959.1 XP_004289890.1 XP_004307329.1 FANhyb_rscf00000025.1.g00006.1 XP_004305585.1 XP_011466262.1 XP_011467500.1 XP_011461693.1 FANhyb_rscf00000134.1.g00015.1 FANhyb_rscf00006250.1.g00001.1 XP_004299132.1	over	0.234196	0.770547	0.285714
ko01040	Biosynthesis of unsaturated fatty acids	4	1307	14	7271	0.00306044	0.00192546	XP_004310008.1 XP_004307519.1 FANhyb_icon00007176_a.1.g00001.1 XP_004290230.1	XP_004290230.1 XP_004299412.1 XP_004296638.1 XP_004309860.1 XP_004310046.1 XP_004310008.1 XP_004307519.1 XP_004302546.1 FANhyb_icon00007176_a.1.g00001.1 XP_011466939.1 FANhyb_rscf00000853.1.g00003.1 XP_004306789.1 XP_004289690.1 FANhyb_rscf00000109.1.g00017.1	over	0.234196	0.770547	0.285714
ko05205	Proteoglycans in cancer	5	1307	19	7271	0.00382555	0.00261312	FANhyb_rscf00005501.1.g00001.1 XP_004288169.1 XP_004299660.1 XP_004297601.1 XP_004294692.1	XP_004297601.1 XP_004299135.1 XP_004304637.1 XP_004288169.1 XP_004299660.1 XP_011462891.1 FANhyb_rscf00000517.1.g00001.1 XP_004294692.1 XP_004302081.1 XP_004307582.1 FANhyb_rscf00005501.1.g00001.1 XP_004298839.1 FANhyb_rscf00000027.1.g00027.1 XP_004307329.1 FANhyb_rscf00006672.1.g00001.1 XP_004299326.1 FANhyb_rscf00000939.1.g00002.1 FANhyb_icon00009622_a.1.g00001.1 FANhyb_rscf00000942.1.g00003.1	over	0.246433	0.770547	0.263158
ko03022	Basal transcription factors	5	1307	19	7271	0.00382555	0.00261312	FANhyb_rscf00000393.1.g00004.1 FANhyb_icon00004838_a.1.g00001.1 XP_004293352.1 XP_011465030.1 FANhyb_icon00000226_a.1.g00001.1	XP_004304334.1 XP_004294662.1 FANhyb_rscf00000393.1.g00004.1 XP_011465030.1 XP_004293352.1 XP_004299559.2 FANhyb_icon00004838_a.1.g00001.1 XP_011467758.1 XP_011459607.1 FANhyb_rscf00000211.1.g00004.1 XP_011470191.1 XP_004291403.1 XP_004303693.1 FANhyb_rscf00000127.1.g00003.1 FANhyb_icon00000226_a.1.g00001.1 XP_011467427.1 FANhyb_rscf00002896.1.g00001.1 XP_004305348.1 XP_004295000.1	over	0.246433	0.770547	0.263158
ko03430	Mismatch repair	5	1307	19	7271	0.00382555	0.00261312	XP_011460802.1 XP_004289285.1 FANhyb_rscf00000038.1.g00008.1 XP_004291257.1 XP_011459934.1	XP_004294249.1 XP_004303621.1 XP_011459476.1 XP_004289657.1 FANhyb_rscf00000038.1.g00008.1 XP_004302978.1 XP_004291257.1 XP_004289656.1 FANhyb_rscf00000038.1.g00019.1 XP_004299246.1 XP_004298747.1 XP_011460802.1 XP_004289285.1 XP_011459934.1 XP_004289753.1 FANhyb_rscf00001124.1.g00002.1 XP_004296436.1 XP_004297633.1 XP_011469572.1	over	0.246433	0.770547	0.263158
ko00400	Phenylalanine, tyrosine and tryptophan biosynthesis	7	1307	29	7271	0.00535578	0.00398845	FANhyb_icon00016877_a.1.g00001.1 XP_004302480.1 XP_011459596.1 FANhyb_rscf00000031.1.g00016.1 XP_004287791.1 FANhyb_rscf00000592.1.g00006.1 XP_004289250.1	XP_004302480.1 XP_004288179.1 FANhyb_rscf00001880.1.g00002.1 FANhyb_rscf00000592.1.g00006.1 XP_004291203.1 XP_011459596.1 FANhyb_rscf00000031.1.g00016.1 XP_004287791.1 XP_004302193.2 XP_004299659.1 XP_004303577.1 XP_004294355.2 XP_004289250.1 XP_004288087.1 XP_004300320.1 FANhyb_rscf00003479.1.g00001.1 FANhyb_rscf00000092.1.g00007.1 XP_011469664.1 FANhyb_rscf00000805.1.g00003.1 FANhyb_rscf0000084…	over	0.256276	0.770547	0.241379
ko04214	Apoptosis - fly	3	1307	10	7271	0.00229533	0.00137533	XP_011457987.1 FANhyb_rscf00000549.1.g00014.1 XP_004294692.1	XP_004299455.1 XP_004303506.1 XP_004302432.1 FANhyb_rscf00002461.1.g00001.1 XP_004292471.1 XP_004299854.1 FANhyb_rscf00000264.1.g00007.1 XP_004294692.1 XP_011457987.1 FANhyb_rscf00000549.1.g00014.1	over	0.262013	0.770547	0.3
ko04210	Apoptosis	4	1307	15	7271	0.00306044	0.00206299	XP_011457987.1 FANhyb_rscf00000549.1.g00014.1 XP_004294692.1 XP_004288649.1	XP_004288297.1 XP_011457777.1 XP_004304311.1 XP_004299843.1 XP_004295008.1 XP_004307682.1 XP_004299854.1 FANhyb_rscf00000261.1.g00007.1 XP_004294692.1 XP_004288649.1 XP_004307329.1 FANhyb_rscf00001030.1.g00005.1 XP_004291404.1 XP_011457987.1 FANhyb_rscf00000549.1.g00014.1	over	0.277197	0.770547	0.266667
ko05120	Epithelial cell signaling in Helicobacter pylori infection	4	1307	15	7271	0.00306044	0.00206299	FANhyb_rscf00005501.1.g00001.1 XP_004303813.1 XP_011468207.1 XP_004307846.1	XP_004303813.1 XP_004290741.1 FANhyb_rscf00000438.1.g00009.1 XP_011468207.1 FANhyb_rscf00002760.1.g00001.1 XP_004307846.1 XP_004290287.1 XP_004304425.1 XP_004298862.1 XP_004287829.1 FANhyb_rscf00005501.1.g00001.1 XP_004302350.1 FANhyb_rscf00000027.1.g00027.1 XP_004302050.1 FANhyb_rscf00000939.1.g00002.1	over	0.277197	0.770547	0.266667
ko05200	Pathways in cancer	10	1307	45	7271	0.00765111	0.00618897	FANhyb_rscf00005501.1.g00001.1 FANhyb_rscf00000381.1.g00009.1 FANhyb_rscf00000134.1.g00015.1 XP_004294692.1 XP_004307439.1 FANhyb_rscf00000212.1.g00010.1 XP_004297188.1 XP_004308050.1 FANhyb_rscf00000556.1.g00009.1 XP_004290762.1	FANhyb_rscf00000017.1.g00017.1 XP_004294900.1 XP_004291352.1 FANhyb_rscf00000129.1.g00011.1 XP_004308050.1 XP_004297188.1 FANhyb_rscf00001100.1.g00002.1 XP_004293459.1 XP_004288617.1 XP_004290762.1 XP_011458750.1 FANhyb_rscf00000381.1.g00009.1 XP_011458709.1 XP_011458708.1 XP_004300630.1 XP_004293787.1 FANhyb_rscf00000153.1.g00011.1 XP_004302828.1 XP_004287204.1 XP_004299854.1 XP_004304029.2 XP_0…	over	0.281703	0.770547	0.222222
ko00061	Fatty acid biosynthesis	6	1307	25	7271	0.00459067	0.00343832	XP_004289548.1 XP_004304064.1 XP_004299600.1 FANhyb_rscf00000634.1.g00006.1 FANhyb_icon00007176_a.1.g00001.1 XP_011469037.1	XP_004295142.1 XP_004302641.1 XP_004299766.1 XP_004303579.1 XP_004299600.1 XP_004309860.1 XP_011465763.1 XP_004294766.1 XP_004293525.1 XP_004310046.1 XP_011460975.1 YP_004286111.1 XP_004289548.1 XP_004304236.1 FANhyb_icon00007176_a.1.g00001.1 XP_004298658.1 XP_004296905.1 FANhyb_rscf00000853.1.g00003.1 FANhyb_rscf00000634.1.g00006.1 XP_004296965.1 XP_004298900.1 XP_004290189.1 XP_011469037.1 XP_0…	over	0.28619	0.770547	0.24
ko04370	VEGF signaling pathway	2	1307	6	7271	0.00153022	0.000825196	FANhyb_rscf00005501.1.g00001.1 XP_004294692.1	XP_004294692.1 FANhyb_rscf00005501.1.g00001.1 FANhyb_rscf00000027.1.g00027.1 FANhyb_rscf00000939.1.g00002.1 FANhyb_rscf00002029.1.g00002.1 FANhyb_rscf00004396.1.g00001.1	over	0.29498	0.770547	0.333333
ko04620	Toll-like receptor signaling pathway	2	1307	6	7271	0.00153022	0.000825196	FANhyb_rscf00005501.1.g00001.1 XP_004294692.1	XP_004294692.1 FANhyb_rscf00005501.1.g00001.1 XP_004300851.1 FANhyb_rscf00000027.1.g00027.1 FANhyb_rscf00000939.1.g00002.1 FANhyb_rscf00000725.1.g00003.1	over	0.29498	0.770547	0.333333
ko04976	Bile secretion	2	1307	6	7271	0.00153022	0.000825196	XP_004301784.1 FANhyb_rscf00000252.1.g00011.1	XP_004304313.1 XP_004301784.1 XP_004304461.2 XP_004307559.1 FANhyb_rscf00000344.1.g00004.1 FANhyb_rscf00000252.1.g00011.1	over	0.29498	0.770547	0.333333
ko05210	Colorectal cancer	2	1307	6	7271	0.00153022	0.000825196	FANhyb_rscf00005501.1.g00001.1 XP_004294692.1	XP_004299854.1 FANhyb_rscf00000517.1.g00001.1 XP_004294692.1 FANhyb_rscf00005501.1.g00001.1 FANhyb_rscf00000027.1.g00027.1 FANhyb_rscf00000939.1.g00002.1	over	0.29498	0.770547	0.333333
ko04933	AGE-RAGE signaling pathway in diabetic complications	2	1307	6	7271	0.00153022	0.000825196	FANhyb_rscf00005501.1.g00001.1 XP_004294692.1	XP_011469919.1 XP_004294692.1 FANhyb_rscf00005501.1.g00001.1 FANhyb_rscf00000027.1.g00027.1 FANhyb_rscf00000939.1.g00002.1 FANhyb_rscf00006250.1.g00001.1	over	0.29498	0.770547	0.333333
ko00909	Sesquiterpenoid and triterpenoid biosynthesis	2	1307	6	7271	0.00153022	0.000825196	FANhyb_rscf00000263.1.g00004.1 XP_004287071.1	XP_004287071.1 FANhyb_rscf00000618.1.g00001.1 FANhyb_rscf00000263.1.g00004.1 XP_011458942.1 XP_004303550.1 FANhyb_rscf00003845.1.g00001.1	over	0.29498	0.770547	0.333333
ko04650	Natural killer cell mediated cytotoxicity	2	1307	6	7271	0.00153022	0.000825196	FANhyb_rscf00005501.1.g00001.1 XP_004294692.1	XP_004294692.1 FANhyb_rscf00005501.1.g00001.1 FANhyb_rscf00000027.1.g00027.1 FANhyb_rscf00000939.1.g00002.1 FANhyb_rscf00002029.1.g00002.1 FANhyb_rscf00004396.1.g00001.1	over	0.29498	0.770547	0.333333
ko04330	Notch signaling pathway	2	1307	6	7271	0.00153022	0.000825196	FANhyb_rscf00000134.1.g00015.1 XP_011469508.1	FANhyb_rscf00001373.1.g00004.1 XP_011469508.1 XP_004289890.1 XP_011467500.1 FANhyb_rscf00000134.1.g00015.1 XP_004299132.1	over	0.29498	0.770547	0.333333
ko04662	B cell receptor signaling pathway	2	1307	6	7271	0.00153022	0.000825196	FANhyb_rscf00005501.1.g00001.1 XP_004294692.1	XP_004294692.1 FANhyb_rscf00005501.1.g00001.1 FANhyb_rscf00000027.1.g00027.1 FANhyb_rscf00000939.1.g00002.1 FANhyb_rscf00002029.1.g00002.1 FANhyb_rscf00004396.1.g00001.1	over	0.29498	0.770547	0.333333
ko00250	Alanine, aspartate and glutamate metabolism	8	1307	36	7271	0.00612089	0.00495118	XP_011462784.1 FANhyb_rscf00000676.1.g00001.1 XP_011459596.1 XP_004299488.1 FANhyb_rscf00000031.1.g00016.1 XP_004291746.1 XP_004309987.1 XP_011467676.1	XP_004289596.1 FANhyb_rscf00001416.1.g00002.1 XP_004291203.1 XP_011459596.1 FANhyb_rscf00000031.1.g00016.1 FANhyb_rscf00001570.1.g00001.1 XP_004288594.1 XP_011467676.1 XP_004294298.1 XP_004303756.1 XP_011463288.1 XP_011462784.1 FANhyb_rscf00000086.1.g00005.1 XP_004288204.2 XP_004309987.1 FANhyb_rscf00000676.1.g00001.1 XP_004293797.1 XP_004299488.1 XP_011466111.1 XP_004291746.1 XP_004295238.1 XP_0…	over	0.314205	0.770547	0.222222
ko04015	Rap1 signaling pathway	3	1307	11	7271	0.00229533	0.00151286	XP_004290829.1 FANhyb_rscf00005501.1.g00001.1 XP_004294692.1	XP_004288617.1 FANhyb_rscf00000018.1.g00006.1 XP_004291152.1 XP_004287204.1 XP_004299498.1 XP_004290829.1 XP_004294692.1 FANhyb_rscf00005501.1.g00001.1 FANhyb_rscf00000027.1.g00027.1 FANhyb_rscf00003120.1.g00001.1 FANhyb_rscf00000939.1.g00002.1	over	0.315599	0.770547	0.272727
ko05014	Amyotrophic lateral sclerosis (ALS)	3	1307	11	7271	0.00229533	0.00151286	FANhyb_rscf00005501.1.g00001.1 XP_004288411.1 XP_004300681.1	XP_004296702.1 XP_004287550.1 XP_004300681.1 XP_004299854.1 XP_004298717.1 XP_004288411.1 FANhyb_rscf00005501.1.g00001.1 FANhyb_rscf00000027.1.g00027.1 FANhyb_rscf00000939.1.g00002.1 FANhyb_rscf00002029.1.g00002.1 FANhyb_rscf00004396.1.g00001.1	over	0.315599	0.770547	0.272727
ko05131	Shigellosis	3	1307	11	7271	0.00229533	0.00151286	XP_004290829.1 FANhyb_rscf00005501.1.g00001.1 XP_004294692.1	FANhyb_rscf00000018.1.g00006.1 XP_004291152.1 XP_004290829.1 XP_004294692.1 XP_004300085.1 XP_004303034.1 FANhyb_rscf00005501.1.g00001.1 FANhyb_rscf00000027.1.g00027.1 FANhyb_rscf00003120.1.g00001.1 XP_004309890.1 FANhyb_rscf00000939.1.g00002.1	over	0.315599	0.770547	0.272727
ko00071	Fatty acid degradation	7	1307	31	7271	0.00535578	0.00426351	XP_004289548.1 FANhyb_rscf00000634.1.g00006.1 XP_011468213.1 XP_004290230.1 XP_004287395.1 FANhyb_rscf00001079.1.g00004.1 XP_004309528.1	XP_004303573.1 XP_004287395.1 XP_004290230.1 XP_004303579.1 XP_004296857.1 XP_004299412.1 XP_004296638.1 FANhyb_rscf00000605.1.g00001.1 XP_004287644.1 XP_004298932.1 XP_011468213.1 XP_004297642.1 XP_011463376.1 XP_004293407.2 XP_004287846.2 XP_004289548.1 FANhyb_rscf00001079.1.g00004.1 XP_004302546.1 XP_011466939.1 XP_004296905.1 XP_004298146.1 FANhyb_rscf00000634.1.g00006.1 XP_004291254.1 FANhyb…	over	0.317555	0.770547	0.225806
ko04066	HIF-1 signaling pathway	6	1307	26	7271	0.00459067	0.00357585	FANhyb_rscf00000023.1.g00019.1 XP_004288169.1 XP_004299660.1 FANhyb_icon00000317_a.1.g00001.1 XP_004294692.1 XP_011460910.1	XP_004310041.1 XP_004303035.1 XP_004308163.1 FANhyb_rscf00000097.1.g00003.1 XP_004310117.1 XP_011467725.1 XP_004287480.1 FANhyb_rscf00000023.1.g00019.1 XP_004297682.1 FANhyb_rscf00000481.1.g00004.1 XP_004299258.2 XP_004288169.1 XP_004299660.1 XP_011460910.1 XP_004296405.1 XP_004293653.1 FANhyb_rscf00000517.1.g00001.1 XP_004294692.1 FANhyb_rscf00003696.1.g00001.1 XP_004291365.1 FANhyb_rscf00001482…	over	0.320301	0.770547	0.230769
ko04150	mTOR signaling pathway	6	1307	26	7271	0.00459067	0.00357585	XP_004288169.1 XP_004299660.1 XP_004303813.1 XP_004294692.1 XP_011468207.1 XP_004307846.1	XP_004303813.1 XP_004290741.1 FANhyb_rscf00000438.1.g00009.1 XP_011468207.1 FANhyb_rscf00002760.1.g00001.1 XP_004307846.1 XP_004304425.1 XP_004298862.1 FANhyb_rscf00001233.1.g00003.1 XP_004288169.1 XP_011466267.1 XP_004299660.1 XP_004304029.2 XP_004304271.1 XP_004296405.1 XP_004293653.1 FANhyb_rscf00000517.1.g00001.1 XP_004294692.1 XP_004293374.1 FANhyb_rscf00003696.1.g00001.1 XP_004302050.1 XP_0…	over	0.320301	0.770547	0.230769
ko04216	Ferroptosis	4	1307	16	7271	0.00306044	0.00220052	XP_004289548.1 FANhyb_rscf00000634.1.g00006.1 XP_004290968.1 FANhyb_rscf00000083.1.g00011.1	XP_004288248.1 XP_004296415.1 XP_004302356.1 XP_004297335.1 XP_011469943.1 XP_004303579.1 XP_004289548.1 XP_004296905.1 FANhyb_rscf00000634.1.g00006.1 XP_004296965.1 XP_004290968.1 XP_004298900.1 XP_004302462.2 FANhyb_rscf00000497.1.g00004.1 FANhyb_rscf00000083.1.g00011.1 XP_004309440.1	over	0.321296	0.770547	0.25
ko04668	TNF signaling pathway	1	1307	2	7271	0.000765111	0.000275065	XP_004294692.1	XP_004292471.1 XP_004294692.1	over	0.327219	0.770547	0.5
ko04926	Relaxin signaling pathway	1	1307	2	7271	0.000765111	0.000275065	XP_004294692.1	XP_004294692.1 FANhyb_rscf00000769.1.g00004.1	over	0.327219	0.770547	0.5
ko00627	Aminobenzoate degradation	1	1307	2	7271	0.000765111	0.000275065	XP_011457929.1	XP_011457929.1 XP_004302440.1	over	0.327219	0.770547	0.5
ko00140	Steroid hormone biosynthesis	1	1307	2	7271	0.000765111	0.000275065	XP_004310008.1	XP_004310008.1 XP_004290334.1	over	0.327219	0.770547	0.5
ko04960	Aldosterone-regulated sodium reabsorption	1	1307	2	7271	0.000765111	0.000275065	XP_004294692.1	XP_004294692.1 XP_004307329.1	over	0.327219	0.770547	0.5
ko05216	Thyroid cancer	1	1307	2	7271	0.000765111	0.000275065	XP_004294692.1	XP_004293787.1 XP_004294692.1	over	0.327219	0.770547	0.5
ko00430	Taurine and hypotaurine metabolism	1	1307	2	7271	0.000765111	0.000275065	XP_004299488.1	XP_004299488.1 XP_011469669.1	over	0.327219	0.770547	0.5
ko05221	Acute myeloid leukemia	1	1307	2	7271	0.000765111	0.000275065	XP_004294692.1	FANhyb_rscf00000517.1.g00001.1 XP_004294692.1	over	0.327219	0.770547	0.5
ko04550	Signaling pathways regulating pluripotency of stem cells	1	1307	2	7271	0.000765111	0.000275065	XP_004294692.1	XP_004294692.1 XP_004298634.1	over	0.327219	0.770547	0.5
ko00401	Novobiocin biosynthesis	1	1307	2	7271	0.000765111	0.000275065	FANhyb_icon00016877_a.1.g00001.1	XP_004303107.1 FANhyb_icon00016877_a.1.g00001.1	over	0.327219	0.770547	0.5
ko00966	Glucosinolate biosynthesis	1	1307	2	7271	0.000765111	0.000275065	FANhyb_rscf00000025.1.g00024.1	FANhyb_rscf00001047.1.g00003.1 FANhyb_rscf00000025.1.g00024.1	over	0.327219	0.770547	0.5
ko00232	Caffeine metabolism	1	1307	2	7271	0.000765111	0.000275065	XP_011469356.1	XP_011469356.1 FANhyb_rscf00001650.1.g00001.1	over	0.327219	0.770547	0.5
ko05032	Morphine addiction	1	1307	2	7271	0.000765111	0.000275065	XP_004307364.1	XP_004307364.1 FANhyb_rscf00000769.1.g00004.1	over	0.327219	0.770547	0.5
ko05218	Melanoma	1	1307	2	7271	0.000765111	0.000275065	XP_004294692.1	XP_004304029.2 XP_004294692.1	over	0.327219	0.770547	0.5
ko05030	Cocaine addiction	1	1307	2	7271	0.000765111	0.000275065	XP_011460680.1	XP_011460680.1 XP_011458049.1	over	0.327219	0.770547	0.5
ko04714	Thermogenesis	16	1307	79	7271	0.0122418	0.0108651	XP_004289548.1 XP_011458986.1 XP_011466285.1 XP_004297521.1 XP_004297005.1 FANhyb_rscf00000375.1.g00003.1 XP_004292921.1 XP_004303839.1 XP_004294179.1 XP_004288169.1 FANhyb_rscf00000061.1.g00018.1 XP_004299660.1 FANhyb_rscf00000634.1.g00006.1 FANhyb_rscf00006182.1.g00001.1 XP_004310055.1 FANhyb_rscf00000033.1.g00008.1	XP_004299016.1 XP_004299555.1 XP_004288584.1 FANhyb_rscf00000250.1.g00001.1 XP_004307414.1 XP_011458045.1 FANhyb_rscf00000085.1.g00020.1 XP_004310055.1 XP_004304000.1 XP_004306532.1 XP_004299302.1 XP_004303579.1 FANhyb_rscf00000965.1.g00004.1 XP_004307146.1 XP_004294179.1 XP_004302953.1 XP_004307265.1 FANhyb_rscf00004234.1.g00001.1 XP_004288169.1 XP_004299660.1 XP_004304690.1 XP_004288295.1 XP_00…	over	0.341358	0.775859	0.202532
ko05166	HTLV-I infection	9	1307	43	7271	0.006886	0.0059139	XP_004305679.1 XP_011460802.1 XP_011459281.1 XP_004304397.1 FANhyb_icon19788725_s.1.g00001.1 XP_004289285.1 XP_004290968.1 FANhyb_rscf00000171.1.g00012.1 XP_004293412.1	XP_004309487.1 XP_004302244.1 XP_011468815.1 XP_004288248.1 XP_004303109.1 XP_004296415.1 XP_004294249.1 XP_004302356.1 XP_004303621.1 XP_004297335.1 FANhyb_rscf00000061.1.g00007.1 FANhyb_rscf00004912.1.g00001.1 XP_004294302.1 XP_004302923.1 FANhyb_rscf00001068.1.g00001.1 XP_011463671.1 XP_004287368.1 FANhyb_rscf00000171.1.g00012.1 XP_004293412.1 XP_004297437.1 XP_004306590.1 XP_004289802.1 XP_00…	over	0.365158	0.775859	0.209302
ko04013	MAPK signaling pathway - fly	4	1307	17	7271	0.00306044	0.00233806	XP_004290829.1 XP_004287984.1 FANhyb_rscf00005501.1.g00001.1 XP_004294692.1	FANhyb_rscf00005514.1.g00001.1 FANhyb_rscf00000061.1.g00007.1 FANhyb_rscf00000018.1.g00006.1 XP_004291152.1 XP_004294990.1 XP_004290829.1 XP_004294879.1 XP_011462568.1 XP_004294692.1 XP_004303366.1 FANhyb_rscf00000002.1.g00025.1 FANhyb_rscf00005501.1.g00001.1 XP_004297688.1 XP_004287984.1 FANhyb_rscf00000027.1.g00027.1 FANhyb_rscf00003120.1.g00001.1 FANhyb_rscf00000939.1.g00002.1	over	0.365824	0.775859	0.235294
ko00910	Nitrogen metabolism	4	1307	17	7271	0.00306044	0.00233806	XP_011462784.1 XP_004303634.1 FANhyb_icon00002701_a.1.g00001.1 XP_004297630.1	FANhyb_rscf00001570.1.g00001.1 XP_004288594.1 XP_004303588.1 XP_011462784.1 FANhyb_rscf00000086.1.g00005.1 FANhyb_rscf00001394.1.g00002.1 XP_004299511.1 XP_004307767.1 FANhyb_rscf00002591.1.g00001.1 XP_004296394.1 FANhyb_rscf00001442.1.g00002.1 XP_004297630.1 FANhyb_rscf00000704.1.g00001.1 XP_004303634.1 XP_004294803.1 FANhyb_icon00002701_a.1.g00001.1 FANhyb_rscf00000757.1.g00003.1	over	0.365824	0.775859	0.235294
ko02010	ABC transporters	2	1307	7	7271	0.00153022	0.000962729	XP_004301784.1 FANhyb_rscf00000252.1.g00011.1	XP_004304313.1 XP_004301784.1 XP_004304461.2 XP_004296099.1 XP_004307559.1 FANhyb_rscf00000344.1.g00004.1 FANhyb_rscf00000252.1.g00011.1	over	0.366995	0.775859	0.285714
ko05226	Gastric cancer	2	1307	7	7271	0.00153022	0.000962729	XP_004301784.1 XP_004294692.1	XP_004304313.1 XP_004301784.1 XP_004304461.2 FANhyb_rscf00000517.1.g00001.1 XP_004294692.1 XP_004288607.1 XP_004307559.1	over	0.366995	0.775859	0.285714
ko00531	Glycosaminoglycan degradation	2	1307	7	7271	0.00153022	0.000962729	XP_011463314.1 XP_004307561.1	XP_004307561.1 XP_011469504.1 XP_004301810.1 FANhyb_rscf00006672.1.g00001.1 XP_004299326.1 XP_011463314.1 FANhyb_rscf00005615.1.g00001.1	over	0.366995	0.775859	0.285714
ko05100	Bacterial invasion of epithelial cells	2	1307	7	7271	0.00153022	0.000962729	XP_004295773.1 FANhyb_rscf00005501.1.g00001.1	XP_004307649.1 XP_004290253.1 XP_004295773.1 FANhyb_rscf00005501.1.g00001.1 FANhyb_rscf00000027.1.g00027.1 XP_004309890.1 FANhyb_rscf00000939.1.g00002.1	over	0.366995	0.775859	0.285714
ko00780	Biotin metabolism	2	1307	7	7271	0.00153022	0.000962729	XP_004304064.1 FANhyb_icon00007176_a.1.g00001.1	XP_004295142.1 XP_011465763.1 XP_004293525.1 XP_004310046.1 XP_011460975.1 FANhyb_icon00007176_a.1.g00001.1 XP_004304064.1	over	0.366995	0.775859	0.285714
ko05020	Prion diseases	2	1307	7	7271	0.00153022	0.000962729	XP_004294692.1 XP_004288411.1	XP_004300491.1 FANhyb_rscf00000514.1.g00008.1 XP_004298670.1 FANhyb_rscf00000295.1.g00007.1 XP_004287550.1 XP_004294692.1 XP_004288411.1	over	0.366995	0.775859	0.285714
ko05132	Salmonella infection	3	1307	12	7271	0.00229533	0.00165039	XP_004290829.1 FANhyb_rscf00005501.1.g00001.1 XP_004294692.1	FANhyb_rscf00000144.1.g00004.1 FANhyb_rscf00000018.1.g00006.1 XP_004299097.1 XP_004291152.1 XP_004290829.1 XP_004290467.1 XP_004294692.1 FANhyb_rscf00005501.1.g00001.1 FANhyb_rscf00000027.1.g00027.1 FANhyb_rscf00003120.1.g00001.1 XP_004309890.1 FANhyb_rscf00000939.1.g00002.1	over	0.36933	0.775859	0.25
ko05206	MicroRNAs in cancer	3	1307	12	7271	0.00229533	0.00165039	XP_004301784.1 XP_004288717.1 XP_011469001.1	XP_004304313.1 XP_004301784.1 XP_004304029.2 XP_004304461.2 XP_004302405.1 FANhyb_rscf00000517.1.g00001.1 XP_004307559.1 XP_004288717.1 XP_004287724.1 XP_011469001.1 XP_004302528.1 XP_011467500.1	over	0.36933	0.775859	0.25
ko04727	GABAergic synapse	3	1307	12	7271	0.00229533	0.00165039	XP_011462784.1 XP_004307364.1 XP_004299488.1	FANhyb_rscf00001570.1.g00001.1 XP_004288594.1 XP_004294018.1 XP_011462784.1 XP_004299488.1 XP_004299511.1 XP_004291534.1 XP_011469669.1 XP_004307364.1 FANhyb_rscf00000606.1.g00006.1 FANhyb_rscf00000769.1.g00004.1 XP_004306952.1	over	0.36933	0.775859	0.25
ko00511	Other glycan degradation	3	1307	12	7271	0.00229533	0.00165039	XP_011463314.1 XP_004307561.1 XP_004308143.1	XP_004297489.1 XP_011468215.1 XP_004307561.1 FANhyb_rscf00000028.1.g00002.1 XP_004308587.1 XP_004308143.1 XP_004292088.2 XP_004301796.1 XP_004301810.1 XP_004291647.2 FANhyb_rscf00000307.1.g00011.1 XP_011463314.1	over	0.36933	0.775859	0.25
ko04371	Apelin signaling pathway	3	1307	12	7271	0.00229533	0.00165039	XP_004288169.1 XP_004299660.1 XP_004294692.1	XP_004288617.1 XP_004288169.1 XP_004299660.1 XP_004287204.1 XP_004299498.1 XP_004304271.1 FANhyb_rscf00000517.1.g00001.1 XP_004294692.1 XP_004293398.1 FANhyb_rscf00000769.1.g00004.1 XP_004306952.1 FANhyb_rscf00000133.1.g00014.1	over	0.36933	0.775859	0.25
ko04910	Insulin signaling pathway	7	1307	33	7271	0.00535578	0.00453858	XP_004299600.1 XP_004288169.1 XP_004299660.1 XP_004294692.1 XP_004304240.1 XP_004302676.1 FANhyb_rscf00000034.1.g00008.1	XP_004288617.1 XP_004304240.1 XP_004294228.1 XP_004287480.1 XP_004299600.1 XP_004288169.1 XP_004299660.1 XP_004287204.1 XP_004299498.1 XP_004304271.1 XP_004302676.1 XP_004296405.1 XP_004293653.1 FANhyb_rscf00000517.1.g00001.1 FANhyb_rscf00001304.1.g00006.1 XP_004294692.1 XP_004307071.2 XP_004302081.1 FANhyb_rscf00002144.1.g00001.1 XP_004307582.1 XP_004293398.1 FANhyb_rscf00003696.1.g00001.1 XP_00…	over	0.380993	0.794642	0.212121
ko00680	Methane metabolism	8	1307	39	7271	0.00612089	0.00536377	XP_004296982.1 XP_011458966.1 XP_011460910.1 XP_004303182.1 XP_004291746.1 XP_004302676.1 XP_004290303.1 XP_011468925.1	XP_004303035.1 XP_004308163.1 XP_004303022.1 FANhyb_rscf00001420.1.g00002.1 XP_004304040.1 XP_004303023.1 XP_004302499.1 XP_004303182.1 FANhyb_rscf00001285.1.g00004.1 XP_004294066.1 XP_004296982.1 XP_004299028.1 XP_004290303.1 XP_011468925.1 FANhyb_rscf00000229.1.g00006.1 XP_011461731.1 FANhyb_rscf00001163.1.g00001.1 XP_011459019.1 XP_004307174.1 FANhyb_rscf00000605.1.g00001.1 FANhyb_rscf00000288…	over	0.402443	0.807845	0.205128
ko03440	Homologous recombination	4	1307	18	7271	0.00306044	0.00247559	XP_011460802.1 XP_004289285.1 XP_004291257.1 XP_004287571.1	XP_004289657.1 XP_004287571.1 XP_004302978.1 XP_004291257.1 XP_004289656.1 XP_011469340.1 FANhyb_rscf00001807.1.g00001.1 XP_004299246.1 XP_004304604.1 XP_011460802.1 FANhyb_rscf00000220.1.g00009.1 XP_004289285.1 FANhyb_icon00005738_a.1.g00001.1 FANhyb_rscf00001124.1.g00002.1 FANhyb_icon00008068_a.1.g00001.1 XP_004296436.1 XP_004297633.1 FANhyb_rscf00001408.1.g00004.1	over	0.410181	0.807845	0.222222
ko00520	Amino sugar and nucleotide sugar metabolism	15	1307	77	7271	0.0114767	0.01059	XP_004290279.1 XP_011469795.1 FANhyb_rscf00000818.1.g00001.1 XP_004294576.1 FANhyb_rscf00000135.1.g00004.1 XP_004297255.1 XP_004290921.1 FANhyb_rscf00000179.1.g00009.1 XP_004288419.1 XP_004299713.1 XP_004307561.1 XP_004300692.1 XP_004296555.1 XP_004289659.1 FANhyb_rscf00000166.1.g00017.1	XP_004288589.1 XP_004297463.1 XP_004309811.1 XP_004299283.1 XP_011469795.1 XP_004297255.1 FANhyb_rscf00002413.1.g00001.1 XP_004290795.1 XP_004300692.1 XP_004294576.1 XP_004299318.1 FANhyb_rscf00000076.1.g00019.1 FANhyb_rscf00000013.1.g00018.1 XP_004294042.1 XP_004291883.1 FANhyb_rscf00000021.1.g00018.1 XP_004294169.1 XP_004302049.1 FANhyb_rscf00000135.1.g00004.1 XP_004287480.1 XP_004299713.1 XP_0…	over	0.410417	0.807845	0.194805
ko00600	Sphingolipid metabolism	3	1307	13	7271	0.00229533	0.00178792	XP_011463314.1 XP_004291082.1 XP_004290441.1	XP_004290441.1 XP_004308587.1 XP_004297698.2 XP_004294230.1 FANhyb_rscf00000728.1.g00005.1 FANhyb_rscf00006472.1.g00001.1 XP_004301796.1 XP_004307724.1 XP_004291082.1 XP_004304557.1 FANhyb_rscf00000554.1.g00003.1 XP_011463314.1 FANhyb_rscf00002700.1.g00002.1	over	0.422224	0.807845	0.230769
ko04930	Type II diabetes mellitus	3	1307	13	7271	0.00229533	0.00178792	XP_004307020.1 XP_004294692.1 XP_004297699.1	XP_004303046.1 XP_004307020.1 XP_004297699.1 XP_011470289.1 XP_004287480.1 XP_004294938.1 XP_004297981.1 XP_004300264.1 FANhyb_rscf00000517.1.g00001.1 XP_004294692.1 XP_011457776.1 XP_004291365.1 XP_004302852.1	over	0.422224	0.807845	0.230769
ko04212	Longevity regulating pathway - worm	6	1307	29	7271	0.00459067	0.00398845	XP_004291620.1 XP_011457987.1 FANhyb_rscf00000549.1.g00014.1 XP_004299212.1 XP_004300681.1 XP_004294947.1	XP_004294947.1 FANhyb_rscf00000523.1.g00005.1 XP_004290029.1 FANhyb_rscf00000131.1.g00015.1 XP_004299212.1 XP_004297534.1 XP_004300681.1 FANhyb_rscf00005514.1.g00001.1 FANhyb_rscf00000555.1.g00008.1 XP_004300444.1 XP_004300331.2 XP_004304029.2 XP_004297741.1 XP_004289801.1 FANhyb_rscf00000002.1.g00050.1 XP_004298706.1 XP_004295097.1 XP_004296836.1 FANhyb_rscf00000517.1.g00001.1 XP_004291620.1 YP_…	over	0.424677	0.807845	0.206897
ko05211	Renal cell carcinoma	2	1307	8	7271	0.00153022	0.00110026	FANhyb_rscf00005501.1.g00001.1 XP_004294692.1	XP_011458750.1 XP_004294692.1 XP_004296496.1 FANhyb_rscf00005501.1.g00001.1 FANhyb_icon00048040_a.1.g00001.1 FANhyb_rscf00000027.1.g00027.1 XP_011467500.1 FANhyb_rscf00000939.1.g00002.1	over	0.435919	0.807845	0.25
ko05416	Viral myocarditis	2	1307	8	7271	0.00153022	0.00110026	FANhyb_rscf00005501.1.g00001.1 XP_004307261.1	XP_004307261.1 FANhyb_rscf00000060.1.g00022.1 XP_004287143.1 XP_011459622.1 XP_004299854.1 FANhyb_rscf00005501.1.g00001.1 FANhyb_rscf00000027.1.g00027.1 FANhyb_rscf00000939.1.g00002.1	over	0.435919	0.807845	0.25
ko04623	Cytosolic DNA-sensing pathway	2	1307	8	7271	0.00153022	0.00110026	XP_004303601.1 FANhyb_rscf00001049.1.g00002.1	XP_011461866.1 FANhyb_icon00001361_a.1.g00001.1 XP_004307246.1 XP_004303601.1 FANhyb_rscf00003097.1.g00001.1 XP_004308082.1 FANhyb_rscf00001049.1.g00002.1 FANhyb_rscf00006652.1.g00001.1	over	0.435919	0.807845	0.25
ko00750	Vitamin B6 metabolism	2	1307	8	7271	0.00153022	0.00110026	XP_004302579.1 XP_004304508.1	FANhyb_rscf00000229.1.g00006.1 XP_011461731.1 XP_004302579.1 XP_004288966.1 XP_011468578.1 XP_004304508.1 FANhyb_rscf00002101.1.g00001.1 XP_004295020.1	over	0.435919	0.807845	0.25
ko04659	Th17 cell differentiation	2	1307	8	7271	0.00153022	0.00110026	XP_004294692.1 XP_004308050.1	FANhyb_rscf00000017.1.g00017.1 XP_004294900.1 FANhyb_rscf00000129.1.g00011.1 XP_004308050.1 FANhyb_rscf00000517.1.g00001.1 XP_004294692.1 FANhyb_rscf00002029.1.g00002.1 FANhyb_rscf00004396.1.g00001.1	over	0.435919	0.807845	0.25
ko04915	Estrogen signaling pathway	5	1307	24	7271	0.00382555	0.00330078	XP_004294692.1 XP_004307167.1 XP_004300629.1 XP_004297188.1 XP_004308050.1	FANhyb_rscf00000017.1.g00017.1 XP_004294900.1 XP_004302715.1 XP_004307527.1 FANhyb_rscf00004349.1.g00001.1 XP_004291352.1 FANhyb_rscf00000891.1.g00002.1 FANhyb_rscf00000129.1.g00011.1 XP_004307167.1 XP_004308050.1 XP_004297188.1 FANhyb_rscf00001100.1.g00002.1 XP_004293459.1 FANhyb_rscf00000060.1.g00021.1 XP_004300629.1 XP_004288617.1 XP_004290160.1 XP_004287204.1 XP_004302793.1 XP_004299498.1 XP_…	over	0.438059	0.807845	0.208333
ko05223	Non-small cell lung cancer	1	1307	3	7271	0.000765111	0.000412598	XP_004294692.1	FANhyb_rscf00000077.1.g00007.1 XP_004294692.1 XP_004307329.1	over	0.448188	0.807845	0.333333
ko00540	Lipopolysaccharide biosynthesis	1	1307	3	7271	0.000765111	0.000412598	XP_004295148.1	XP_004306551.1 XP_004295148.1 XP_004289954.1	over	0.448188	0.807845	0.333333
ko05213	Endometrial cancer	1	1307	3	7271	0.000765111	0.000412598	XP_004294692.1	XP_004304029.2 XP_004294692.1 XP_004307329.1	over	0.448188	0.807845	0.333333
ko04670	Leukocyte transendothelial migration	1	1307	3	7271	0.000765111	0.000412598	FANhyb_rscf00005501.1.g00001.1	FANhyb_rscf00005501.1.g00001.1 FANhyb_rscf00000027.1.g00027.1 FANhyb_rscf00000939.1.g00002.1	over	0.448188	0.807845	0.333333
ko04725	Cholinergic synapse	1	1307	3	7271	0.000765111	0.000412598	XP_004294692.1	XP_004294692.1 FANhyb_rscf00000769.1.g00004.1 FANhyb_icon00009622_a.1.g00001.1	over	0.448188	0.807845	0.333333
ko05224	Breast cancer	1	1307	3	7271	0.000765111	0.000412598	XP_004294692.1	XP_004304029.2 FANhyb_rscf00000517.1.g00001.1 XP_004294692.1	over	0.448188	0.807845	0.333333
ko04978	Mineral absorption	1	1307	3	7271	0.000765111	0.000412598	FANhyb_rscf00000083.1.g00011.1	XP_011469943.1 FANhyb_rscf00000303.1.g00014.1 FANhyb_rscf00000083.1.g00011.1	over	0.448188	0.807845	0.333333
ko04658	Th1 and Th2 cell differentiation	1	1307	3	7271	0.000765111	0.000412598	XP_004294692.1	XP_004294692.1 FANhyb_rscf00002029.1.g00002.1 FANhyb_rscf00004396.1.g00001.1	over	0.448188	0.807845	0.333333
ko05140	Leishmaniasis	1	1307	3	7271	0.000765111	0.000412598	XP_004294692.1	XP_004294692.1 XP_004300851.1 FANhyb_rscf00000725.1.g00003.1	over	0.448188	0.807845	0.333333
ko04012	ErbB signaling pathway	1	1307	3	7271	0.000765111	0.000412598	XP_004294692.1	FANhyb_rscf00000517.1.g00001.1 XP_004294692.1 FANhyb_icon00009622_a.1.g00001.1	over	0.448188	0.807845	0.333333
ko04621	NOD-like receptor signaling pathway	6	1307	30	7271	0.00459067	0.00412598	XP_004294692.1 XP_004288649.1 XP_004290968.1 FANhyb_rscf00000242.1.g00008.1 XP_004308050.1 XP_004302168.1	FANhyb_rscf00000017.1.g00017.1 XP_004294900.1 FANhyb_rscf00000129.1.g00011.1 XP_004308050.1 XP_004288248.1 XP_004296415.1 XP_004302356.1 XP_004297335.1 FANhyb_rscf00000052.1.g00020.1 XP_004291829.1 XP_004308039.1 XP_004292471.1 XP_004295160.1 XP_004302168.1 XP_004293783.1 FANhyb_rscf00000242.1.g00008.1 XP_004294692.1 FANhyb_rscf00001807.1.g00001.1 XP_004288649.1 XP_004290968.1 XP_004302361.1 XP_0…	over	0.459214	0.822641	0.2
ko00450	Selenocompound metabolism	3	1307	14	7271	0.00229533	0.00192546	FANhyb_rscf00000257.1.g00003.1 XP_011470458.1 XP_004304337.1	FANhyb_rscf00000257.1.g00003.1 XP_011467399.1 XP_004287702.2 FANhyb_rscf00001548.1.g00003.1 XP_004296962.1 FANhyb_rscf00000187.1.g00018.1 XP_004291381.1 XP_004301577.1 XP_011460699.1 XP_011470458.1 XP_004309539.1 FANhyb_rscf00000047.1.g00001.1 XP_004306465.1 XP_004304337.1	over	0.473505	0.837347	0.214286
ko05215	Prostate cancer	3	1307	14	7271	0.00229533	0.00192546	XP_004294692.1 XP_004297188.1 XP_004308050.1	FANhyb_rscf00000017.1.g00017.1 XP_004294900.1 XP_004291352.1 FANhyb_rscf00000129.1.g00011.1 XP_004308050.1 XP_004297188.1 FANhyb_rscf00001100.1.g00002.1 XP_004293459.1 XP_004304029.2 FANhyb_rscf00000517.1.g00001.1 XP_004294692.1 XP_004288607.1 XP_004307329.1 XP_011467500.1	over	0.473505	0.837347	0.214286
ko04213	Longevity regulating pathway - multiple species	5	1307	25	7271	0.00382555	0.00343832	FANhyb_rscf00000134.1.g00015.1 XP_004288411.1 XP_004307167.1 XP_004300681.1 XP_004300629.1	XP_004302715.1 XP_004307527.1 FANhyb_rscf00004349.1.g00001.1 FANhyb_rscf00000891.1.g00002.1 XP_004299309.1 XP_004307167.1 FANhyb_rscf00000060.1.g00021.1 XP_004300629.1 FANhyb_rscf00000709.1.g00002.1 XP_011467911.1 XP_004287550.1 XP_004300681.1 FANhyb_rscf00005514.1.g00001.1 XP_004293242.1 XP_004302793.1 XP_004304271.1 FANhyb_rscf00000517.1.g00001.1 XP_004308868.1 XP_004288411.1 XP_004293398.1 FAN…	over	0.476026	0.837347	0.2
ko04010	MAPK signaling pathway	4	1307	20	7271	0.00306044	0.00275065	FANhyb_rscf00005501.1.g00001.1 XP_004294692.1 XP_004307167.1 XP_004300629.1	XP_004302715.1 XP_004307527.1 FANhyb_rscf00004349.1.g00001.1 FANhyb_rscf00000891.1.g00002.1 XP_004307167.1 FANhyb_rscf00000060.1.g00021.1 XP_004300629.1 XP_004304496.1 XP_004302793.1 XP_004308868.1 XP_004294692.1 FANhyb_rscf00005501.1.g00001.1 XP_004300851.1 FANhyb_rscf00000027.1.g00027.1 XP_004304067.1 FANhyb_rscf00000939.1.g00002.1 FANhyb_rscf00002029.1.g00002.1 XP_004308867.1 FANhyb_rscf000007…	over	0.496383	0.864831	0.2
ko04360	Axon guidance	2	1307	9	7271	0.00153022	0.00123779	FANhyb_rscf00005501.1.g00001.1 XP_004294692.1	XP_004302775.1 XP_004294692.1 FANhyb_rscf00005501.1.g00001.1 FANhyb_rscf00000027.1.g00027.1 XP_004294586.1 FANhyb_rscf00000939.1.g00002.1 FANhyb_icon00009622_a.1.g00001.1 FANhyb_rscf00002029.1.g00002.1 FANhyb_rscf00004396.1.g00001.1	over	0.500536	0.864831	0.222222
ko04520	Adherens junction	2	1307	9	7271	0.00153022	0.00123779	FANhyb_rscf00005501.1.g00001.1 XP_004294692.1	XP_004288467.1 XP_004289340.1 XP_004294692.1 FANhyb_rscf00005501.1.g00001.1 FANhyb_rscf00000027.1.g00027.1 XP_011462332.1 XP_011467500.1 FANhyb_rscf00000939.1.g00002.1 FANhyb_rscf00000565.1.g00007.1	over	0.500536	0.864831	0.222222
ko00561	Glycerolipid metabolism	6	1307	32	7271	0.00459067	0.00440105	XP_004306775.1 XP_004300201.1 XP_011466525.1 XP_004302704.1 XP_004290441.1 XP_011468213.1	FANhyb_rscf00001163.1.g00001.1 XP_004287644.1 XP_004302704.1 XP_004298932.1 XP_004299497.1 XP_011468213.1 XP_004297642.1 XP_004290441.1 XP_011463376.1 XP_004287846.2 XP_004306775.1 XP_011466525.1 XP_004302710.1 XP_004290310.1 XP_004299068.2 XP_004298745.1 XP_004303284.1 FANhyb_rscf00001142.1.g00002.1 XP_004297698.2 XP_004302707.1 FANhyb_rscf00000531.1.g00004.1 FANhyb_rscf00000009.1.g00015.1 XP_00…	over	0.526464	0.876075	0.1875
ko04922	Glucagon signaling pathway	6	1307	32	7271	0.00459067	0.00440105	XP_004299600.1 XP_004307020.1 XP_004297699.1 FANhyb_rscf00004288.1.g00001.1 XP_004304240.1 FANhyb_rscf00000034.1.g00008.1	XP_004303046.1 XP_004307020.1 XP_004297699.1 FANhyb_rscf00000097.1.g00003.1 XP_004310117.1 XP_004288617.1 XP_004304240.1 XP_011470289.1 XP_004294228.1 XP_004297682.1 XP_004294938.1 XP_004299600.1 FANhyb_rscf00000481.1.g00004.1 XP_004297981.1 FANhyb_rscf00004288.1.g00001.1 XP_004287204.1 XP_004298647.1 XP_004300264.1 XP_004299498.1 XP_004304271.1 XP_004287525.1 XP_004295097.1 XP_004293398.1 XP_011…	over	0.526464	0.876075	0.1875
ko05203	Viral carcinogenesis	9	1307	49	7271	0.006886	0.0067391	FANhyb_rscf00000294.1.g00011.1 XP_011461273.1 FANhyb_rscf00000393.1.g00004.1 FANhyb_rscf00005501.1.g00001.1 FANhyb_icon00000226_a.1.g00001.1 FANhyb_rscf00000134.1.g00015.1 XP_004307020.1 XP_004294692.1 XP_004297699.1	XP_004299669.1 XP_004309488.1 XP_011461273.1 XP_004303046.1 XP_004304139.1 XP_004307020.1 XP_004290031.1 XP_004299712.1 XP_004288507.1 FANhyb_rscf00002959.1.g00001.1 XP_004297699.1 XP_004303374.1 FANhyb_rscf00000294.1.g00011.1 XP_004295134.1 XP_011470289.1 FANhyb_rscf00000101.1.g00020.1 XP_004294989.1 XP_011467865.1 XP_004294302.1 XP_004294938.1 FANhyb_rscf00001068.1.g00001.1 XP_004297981.1 FANhy…	over	0.52996	0.876075	0.183673
ko00965	Betalain biosynthesis	1	1307	4	7271	0.000765111	0.000550131	XP_011460680.1	XP_011460680.1 FANhyb_rscf00002139.1.g00002.1 XP_011466710.1 XP_011458049.1	over	0.54742	0.876075	0.25
ko00905	Brassinosteroid biosynthesis	1	1307	4	7271	0.000765111	0.000550131	XP_004303698.1	XP_004303698.1 XP_004302671.1 XP_004297206.2 XP_004295655.2	over	0.54742	0.876075	0.25
ko03450	Non-homologous end-joining	1	1307	4	7271	0.000765111	0.000550131	XP_004296683.1	XP_004306918.1 XP_004302321.1 XP_004296683.1 XP_004298590.2	over	0.54742	0.876075	0.25
ko00333	Prodigiosin biosyntheses	1	1307	4	7271	0.000765111	0.000550131	FANhyb_icon00007176_a.1.g00001.1	XP_004295142.1 XP_004294766.1 XP_004310046.1 FANhyb_icon00007176_a.1.g00001.1	over	0.54742	0.876075	0.25
ko00643	Styrene degradation	1	1307	4	7271	0.000765111	0.000550131	XP_011457929.1	XP_011457929.1 XP_004300051.1 XP_011460752.1 XP_004302440.1	over	0.54742	0.876075	0.25
ko04660	T cell receptor signaling pathway	1	1307	4	7271	0.000765111	0.000550131	XP_004294692.1	XP_004294692.1 XP_004307329.1 FANhyb_rscf00002029.1.g00002.1 FANhyb_rscf00004396.1.g00001.1	over	0.54742	0.876075	0.25
ko01522	Endocrine resistance	1	1307	4	7271	0.000765111	0.000550131	XP_004294692.1	FANhyb_rscf00000051.1.g00017.1 XP_011462720.1 FANhyb_rscf00000517.1.g00001.1 XP_004294692.1	over	0.54742	0.876075	0.25
ko04721	Synaptic vesicle cycle	5	1307	27	7271	0.00382555	0.00371338	XP_004295773.1 XP_004303813.1 XP_011468207.1 XP_004307846.1 XP_004307364.1	XP_004307649.1 XP_004303813.1 XP_004290741.1 XP_004290253.1 FANhyb_rscf00000438.1.g00009.1 XP_004295773.1 XP_011468207.1 XP_004294018.1 FANhyb_rscf00002760.1.g00001.1 XP_004307846.1 XP_004290287.1 XP_004304425.1 XP_004298862.1 XP_004307704.1 XP_004294044.1 XP_004300247.1 XP_004287829.1 FANhyb_rscf00000044.1.g00010.1 XP_004298696.1 XP_011463181.1 XP_004307364.1 XP_004302350.1 XP_004302050.1 XP_004…	over	0.549047	0.876075	0.185185
ko05230	Central carbon metabolism in cancer	5	1307	27	7271	0.00382555	0.00371338	FANhyb_rscf00000268.1.g00005.1 XP_011458966.1 XP_004307020.1 XP_004294692.1 XP_004297699.1	XP_004303046.1 XP_004307020.1 XP_004297699.1 FANhyb_rscf00000097.1.g00003.1 XP_004310117.1 XP_011470289.1 XP_004287480.1 XP_004297682.1 XP_004294938.1 FANhyb_rscf00000268.1.g00005.1 FANhyb_rscf00000481.1.g00004.1 XP_011458966.1 XP_004304016.1 XP_004297981.1 XP_004300264.1 XP_004304029.2 FANhyb_rscf00002113.1.g00001.1 FANhyb_rscf00000018.1.g00017.1 FANhyb_rscf00000504.1.g00004.1 FANhyb_rscf0000051…	over	0.549047	0.876075	0.185185
ko00410	beta-Alanine metabolism	5	1307	27	7271	0.00382555	0.00371338	FANhyb_rscf00000577.1.g00005.1 FANhyb_rscf00000929.1.g00002.1 XP_011468213.1 XP_004307972.1 XP_004299488.1	XP_004287644.1 XP_004299488.1 XP_004298932.1 XP_011468213.1 XP_004297642.1 FANhyb_rscf00000929.1.g00002.1 XP_011463376.1 XP_011459758.1 XP_004287846.2 XP_004297643.1 XP_011469583.1 XP_004303884.1 FANhyb_rscf00000235.1.g00012.1 XP_004307972.1 XP_004298146.1 FANhyb_rscf00000577.1.g00005.1 XP_004307224.1 FANhyb_rscf00000058.1.g00012.1 FANhyb_rscf00000012.1.g00020.1 XP_011469669.1 XP_004290887.1 FANh…	over	0.549047	0.876075	0.185185
ko00220	Arginine biosynthesis	5	1307	27	7271	0.00382555	0.00371338	XP_011462784.1 FANhyb_rscf00000676.1.g00001.1 XP_011459596.1 FANhyb_rscf00000031.1.g00016.1 XP_004309987.1	XP_004291203.1 XP_011459596.1 FANhyb_rscf00000031.1.g00016.1 FANhyb_rscf00001570.1.g00001.1 XP_004288594.1 XP_004291860.1 XP_004303756.1 XP_011463288.1 XP_011462784.1 XP_004309987.1 FANhyb_rscf00000676.1.g00001.1 XP_004300245.1 XP_004294104.1 XP_004302714.1 XP_011464879.1 FANhyb_rscf00001394.1.g00002.1 XP_004299511.1 XP_004307767.1 XP_011458107.1 XP_004290305.1 XP_004288850.1 XP_004292687.1 XP_00…	over	0.549047	0.876075	0.185185
ko04260	Cardiac muscle contraction	2	1307	10	7271	0.00153022	0.00137533	XP_011458986.1 FANhyb_rscf00000033.1.g00008.1	XP_004304000.1 XP_004302953.1 XP_004288295.1 FANhyb_rscf00000028.1.g00006.1 XP_004291494.1 FANhyb_rscf00000033.1.g00008.1 XP_004302991.1 XP_004299671.1 XP_004309856.1 XP_011458986.1	over	0.560167	0.879401	0.2
ko04510	Focal adhesion	2	1307	10	7271	0.00153022	0.00137533	FANhyb_rscf00005501.1.g00001.1 XP_004294692.1	XP_004304029.2 XP_004294692.1 XP_004302081.1 XP_004307582.1 FANhyb_rscf00005501.1.g00001.1 XP_004298839.1 FANhyb_rscf00000027.1.g00027.1 XP_004307329.1 FANhyb_rscf00000939.1.g00002.1 FANhyb_rscf00000942.1.g00003.1	over	0.560167	0.879401	0.2
ko04920	Adipocytokine signaling pathway	2	1307	10	7271	0.00153022	0.00137533	XP_004289548.1 FANhyb_rscf00000634.1.g00006.1	XP_004303579.1 XP_004289548.1 XP_004304271.1 XP_004296905.1 FANhyb_rscf00000517.1.g00001.1 FANhyb_rscf00000634.1.g00006.1 XP_004293398.1 XP_004296965.1 XP_004298900.1 XP_004309440.1	over	0.560167	0.879401	0.2
ko03320	PPAR signaling pathway	3	1307	16	7271	0.00229533	0.00220052	XP_004289548.1 FANhyb_rscf00000634.1.g00006.1 XP_004290230.1	XP_004290230.1 XP_004303579.1 XP_004299412.1 XP_004296638.1 FANhyb_rscf00000561.1.g00008.1 XP_004289548.1 XP_004302546.1 XP_004303284.1 XP_011466939.1 XP_004296905.1 XP_004298146.1 FANhyb_rscf00000634.1.g00006.1 XP_004296965.1 XP_004298900.1 XP_004307329.1 XP_004309440.1	over	0.569032	0.888542	0.1875
ko00625	Chloroalkane and chloroalkene degradation	2	1307	11	7271	0.00153022	0.00151286	XP_011468213.1 XP_004309528.1	FANhyb_rscf00000605.1.g00001.1 XP_004298932.1 XP_011468213.1 XP_004297642.1 XP_011463376.1 XP_004287846.2 XP_004291254.1 XP_004291243.1 XP_004291255.1 XP_004309528.1 XP_004290887.1	over	0.614515	0.934575	0.181818
ko02020	Two-component system	2	1307	11	7271	0.00153022	0.00151286	XP_011462784.1 FANhyb_rscf00000033.1.g00008.1	FANhyb_rscf00001570.1.g00001.1 XP_004303573.1 XP_004288594.1 XP_004304000.1 XP_011462784.1 XP_004293407.2 XP_004299511.1 XP_004299854.1 FANhyb_rscf00000028.1.g00006.1 FANhyb_rscf00000033.1.g00008.1 XP_011458285.1	over	0.614515	0.934575	0.181818
ko04966	Collecting duct acid secretion	2	1307	11	7271	0.00153022	0.00151286	XP_004303813.1 XP_011468207.1	XP_004303813.1 XP_004290741.1 FANhyb_rscf00000438.1.g00009.1 XP_011468207.1 FANhyb_rscf00002760.1.g00001.1 XP_004290287.1 XP_004304425.1 XP_004298862.1 XP_004287829.1 XP_004302350.1 XP_004302050.1	over	0.614515	0.934575	0.181818
ko00740	Riboflavin metabolism	1	1307	5	7271	0.000765111	0.000687663	FANhyb_rscf00005809.1.g00001.1	XP_011466234.1 FANhyb_rscf00000933.1.g00003.1 XP_004293539.1 FANhyb_rscf00005809.1.g00001.1 XP_011465264.1	over	0.628818	0.941615	0.2
ko04611	Platelet activation	1	1307	5	7271	0.000765111	0.000687663	XP_004294692.1	XP_004294692.1 XP_004302081.1 XP_004307582.1 XP_004298839.1 FANhyb_rscf00000942.1.g00003.1	over	0.628818	0.941615	0.2
ko00626	Naphthalene degradation	1	1307	5	7271	0.000765111	0.000687663	XP_004309528.1	FANhyb_rscf00000605.1.g00001.1 XP_004291254.1 XP_004291243.1 XP_004291255.1 XP_004309528.1	over	0.628818	0.941615	0.2
ko05164	Influenza A	5	1307	28	7271	0.00382555	0.00385091	XP_004294692.1 XP_004307167.1 XP_004300629.1 FANhyb_rscf00000171.1.g00012.1 XP_004293412.1	XP_004302715.1 XP_004307527.1 FANhyb_rscf00004349.1.g00001.1 FANhyb_rscf00000891.1.g00002.1 XP_004307167.1 FANhyb_rscf00000060.1.g00021.1 XP_004300629.1 XP_011459186.1 FANhyb_rscf00000061.1.g00007.1 XP_004303319.1 XP_004307682.1 XP_004299854.1 XP_004304417.1 XP_004302793.1 FANhyb_rscf00000171.1.g00012.1 XP_004293412.1 XP_004309504.1 XP_004307764.1 XP_004308868.1 XP_004294692.1 XP_004300851.1 XP_0…	under	0.583659	0.906534	0.178571
ko03020	RNA polymerase	4	1307	23	7271	0.00306044	0.00316325	XP_011460073.1 XP_004289695.1 XP_004303601.1 FANhyb_rscf00001049.1.g00002.1	XP_004304034.1 XP_004287766.1 XP_004294022.1 XP_011469851.1 XP_011461866.1 XP_011460073.1 FANhyb_icon00001361_a.1.g00001.1 XP_004289695.1 XP_004307246.1 XP_004295094.1 XP_004303601.1 XP_004303144.1 XP_004307166.1 FANhyb_rscf00000001.1.g00007.1 FANhyb_rscf00000555.1.g00011.1 XP_004288139.1 FANhyb_icon00024309_a.1.g00001.1 FANhyb_rscf00003097.1.g00001.1 YP_004286134.1 YP_004286092.1 XP_004308082.1 …	under	0.61403	0.934575	0.173913
ko00640	Propanoate metabolism	4	1307	24	7271	0.00306044	0.00330078	XP_004299600.1 FANhyb_rscf00000009.1.g00006.1 FANhyb_rscf00004288.1.g00001.1 XP_011469037.1	FANhyb_rscf00000009.1.g00006.1 XP_004289972.1 XP_004302641.1 XP_004303573.1 XP_004299766.1 XP_004295098.1 XP_004299462.1 XP_004299600.1 XP_011459758.1 FANhyb_rscf00004288.1.g00001.1 XP_004293407.2 XP_004304580.1 XP_004298647.1 YP_004286111.1 XP_011469583.1 XP_004303884.1 XP_004304236.1 FANhyb_rscf00000235.1.g00012.1 XP_004298146.1 FANhyb_rscf00000012.1.g00020.1 XP_004296861.1 XP_004288100.1 XP_00…	under	0.649224	0.953462	0.166667
ko00900	Terpenoid backbone biosynthesis	4	1307	24	7271	0.00306044	0.00330078	XP_004302439.1 FANhyb_rscf00000171.1.g00012.1 FANhyb_rscf00004204.1.g00001.1 XP_004293412.1	XP_004303573.1 FANhyb_rscf00007222.1.g00001.1 XP_004298742.1 XP_011469322.1 XP_004295028.1 XP_004293407.2 XP_004298943.1 FANhyb_rscf00000171.1.g00012.1 XP_004293412.1 XP_004302163.1 XP_004306744.1 XP_004296782.1 XP_004298833.1 XP_004291722.1 XP_004300034.1 XP_004300184.1 FANhyb_icon00007516_a.1.g00001.1 XP_011458942.1 XP_004294906.1 XP_004302439.1 FANhyb_icon00006485_a.1.g00001.1 XP_004308541.1 F…	under	0.649224	0.953462	0.166667
ko05110	Vibrio cholerae infection	3	1307	18	7271	0.00229533	0.00247559	XP_004303813.1 XP_011468207.1 XP_004307846.1	XP_004303813.1 XP_004290741.1 FANhyb_rscf00000438.1.g00009.1 XP_004302301.1 XP_011468207.1 FANhyb_rscf00002760.1.g00001.1 FANhyb_rscf00007091.1.g00001.1 XP_004307846.1 XP_004290287.1 XP_004304425.1 XP_004298862.1 XP_004294073.1 FANhyb_icon00014693_a.1.g00002.1 XP_004287829.1 XP_004302350.1 XP_004302050.1 XP_004306962.1 XP_004293538.2	under	0.653056	0.953462	0.166667
ko04810	Regulation of actin cytoskeleton	3	1307	18	7271	0.00229533	0.00247559	XP_004290829.1 FANhyb_rscf00005501.1.g00001.1 XP_004294692.1	FANhyb_rscf00000018.1.g00006.1 XP_004302775.1 XP_004291152.1 XP_011466034.1 XP_004290829.1 XP_004294692.1 XP_004302081.1 XP_004307582.1 FANhyb_rscf00005501.1.g00001.1 XP_004298839.1 XP_011460488.1 FANhyb_rscf00000027.1.g00027.1 FANhyb_rscf00003120.1.g00001.1 XP_004294586.1 XP_004309890.1 FANhyb_rscf00000939.1.g00002.1 FANhyb_rscf00000942.1.g00003.1 FANhyb_rscf00000121.1.g00006.1	under	0.653056	0.953462	0.166667
ko00310	Lysine degradation	3	1307	18	7271	0.00229533	0.00247559	FANhyb_rscf00004094.1.g00001.1 XP_011468213.1 XP_004291285.2	XP_004307550.1 XP_004303573.1 FANhyb_rscf00000643.1.g00003.1 XP_004287956.1 XP_004287644.1 XP_004298932.1 XP_011468213.1 XP_004297642.1 XP_011463376.1 XP_004293407.2 XP_004287846.2 XP_004291285.2 FANhyb_rscf00004094.1.g00001.1 XP_004290887.1 FANhyb_rscf00000121.1.g00011.1 FANhyb_rscf00003928.1.g00001.1 FANhyb_rscf00000116.1.g00012.1 XP_004304567.1	under	0.653056	0.953462	0.166667
ko04666	Fc gamma R-mediated phagocytosis	2	1307	12	7271	0.00153022	0.00165039	FANhyb_rscf00005501.1.g00001.1 XP_004294692.1	FANhyb_rscf00001521.1.g00001.1 XP_004303313.1 XP_004302775.1 XP_004287764.1 XP_004294692.1 FANhyb_rscf00005501.1.g00001.1 FANhyb_rscf00000064.1.g00001.1 FANhyb_rscf00000027.1.g00027.1 XP_004294586.1 XP_004309890.1 FANhyb_rscf00000939.1.g00002.1 XP_011463799.1	under	0.663552	0.953573	0.166667
ko05016	Huntington's disease	13	1307	78	7271	0.00994644	0.0107275	XP_011458986.1 XP_011460073.1 XP_004289695.1 XP_004303601.1 XP_004295773.1 XP_011465030.1 XP_004303839.1 FANhyb_rscf00000061.1.g00018.1 FANhyb_rscf00000134.1.g00015.1 XP_004310055.1 XP_004288411.1 FANhyb_rscf00000033.1.g00008.1 XP_004290968.1	XP_004299016.1 XP_004299555.1 XP_004307649.1 XP_004295773.1 XP_011468815.1 XP_004288584.1 XP_004288248.1 FANhyb_rscf00000250.1.g00001.1 XP_004307414.1 XP_011458045.1 XP_004303109.1 FANhyb_rscf00000085.1.g00020.1 XP_004296415.1 XP_004302356.1 XP_004287550.1 XP_004310055.1 XP_004297335.1 XP_004304000.1 XP_004306532.1 XP_004299302.1 FANhyb_rscf00005514.1.g00001.1 XP_004302953.1 XP_004307265.1 XP_004…	under	0.664673	0.953573	0.166667
ko05145	Toxoplasmosis	4	1307	25	7271	0.00306044	0.00343832	XP_004302545.1 XP_004294692.1 XP_004307167.1 XP_004300629.1	XP_004302715.1 XP_004307527.1 FANhyb_rscf00004349.1.g00001.1 FANhyb_rscf00000891.1.g00002.1 XP_004307167.1 FANhyb_rscf00000060.1.g00021.1 XP_004300629.1 XP_004298849.1 XP_004303727.1 XP_004299854.1 XP_004302793.1 XP_004293286.1 XP_004294385.1 XP_004291330.1 XP_004307068.1 XP_004290076.1 XP_004308868.1 XP_004294692.1 XP_004300851.1 XP_004302545.1 XP_004307329.1 XP_004291780.1 XP_004308867.1 FANhyb…	under	0.682214	0.953573	0.16
ko00981	Insect hormone biosynthesis	1	1307	6	7271	0.000765111	0.000825196	XP_011468213.1	XP_004298932.1 XP_011468213.1 XP_004297642.1 XP_011463376.1 XP_004287846.2 XP_004290887.1	under	0.695586	0.953573	0.166667
ko00903	Limonene and pinene degradation	1	1307	6	7271	0.000765111	0.000825196	XP_011468213.1	XP_004298932.1 XP_011468213.1 XP_004297642.1 XP_011463376.1 XP_004287846.2 XP_004290887.1	under	0.695586	0.953573	0.166667
ko00830	Retinol metabolism	1	1307	6	7271	0.000765111	0.000825196	XP_004309528.1	FANhyb_rscf00000605.1.g00001.1 XP_004291254.1 XP_004291243.1 XP_004291255.1 XP_004309528.1 XP_004293343.1	under	0.695586	0.953573	0.166667
ko04625	C-type lectin receptor signaling pathway	1	1307	6	7271	0.000765111	0.000825196	XP_004294692.1	XP_004288617.1 XP_004287204.1 XP_004299498.1 XP_004294692.1 FANhyb_rscf00002029.1.g00002.1 FANhyb_rscf00004396.1.g00001.1	under	0.695586	0.953573	0.166667
ko04979	Cholesterol metabolism	1	1307	6	7271	0.000765111	0.000825196	XP_004290968.1	XP_004288248.1 XP_004296415.1 XP_004302356.1 XP_004297335.1 XP_004290968.1 FANhyb_rscf00002002.1.g00001.1	under	0.695586	0.953573	0.166667
ko04934	Cushing's syndrome	1	1307	6	7271	0.000765111	0.000825196	XP_004294692.1	XP_011458750.1 XP_004294692.1 XP_004288607.1 XP_004290312.1 XP_004291769.1 FANhyb_icon00009622_a.1.g00001.1	under	0.695586	0.953573	0.166667
ko04730	Long-term depression	1	1307	6	7271	0.000765111	0.000825196	XP_004294692.1	XP_004300534.1 XP_004297127.1 XP_004294990.1 XP_004294692.1 XP_004303366.1 XP_004297688.1	under	0.695586	0.953573	0.166667
ko04916	Melanogenesis	1	1307	6	7271	0.000765111	0.000825196	XP_004294692.1	XP_004288617.1 XP_004287204.1 XP_004299498.1 XP_004294692.1 XP_011467500.1 FANhyb_icon00009622_a.1.g00001.1	under	0.695586	0.953573	0.166667
ko04713	Circadian entrainment	1	1307	6	7271	0.000765111	0.000825196	XP_004294692.1	XP_004288617.1 XP_004287204.1 XP_004299498.1 XP_004294692.1 FANhyb_rscf00000769.1.g00004.1 FANhyb_icon00009622_a.1.g00001.1	under	0.695586	0.953573	0.166667
ko04924	Renin secretion	1	1307	6	7271	0.000765111	0.000825196	XP_004288649.1	XP_004288617.1 XP_004287204.1 XP_004299498.1 XP_004288649.1 FANhyb_rscf00002029.1.g00002.1 FANhyb_rscf00004396.1.g00001.1	under	0.695586	0.953573	0.166667
ko00051	Fructose and mannose metabolism	6	1307	38	7271	0.00459067	0.00522624	XP_004290279.1 FANhyb_icon00000317_a.1.g00001.1 XP_011458966.1 XP_004296555.1 XP_004302676.1 XP_004290303.1	XP_004303022.1 FANhyb_rscf00001420.1.g00002.1 XP_004303023.1 XP_004309811.1 XP_004307511.1 FANhyb_rscf00001778.1.g00001.1 XP_004300090.1 XP_004293328.1 XP_004299028.1 XP_004290303.1 FANhyb_rscf00001163.1.g00001.1 XP_004287480.1 FANhyb_rscf00000032.1.g00022.1 XP_004299497.1 XP_011458966.1 XP_004306812.1 XP_004290279.1 FANhyb_rscf00000102.1.g00019.1 XP_004308124.1 XP_004297371.1 FANhyb_rscf00000003…	under	0.702219	0.958168	0.157895
ko04914	Progesterone-mediated oocyte maturation	2	1307	13	7271	0.00153022	0.00178792	XP_004294692.1 XP_004308050.1	FANhyb_rscf00000017.1.g00017.1 XP_004294900.1 FANhyb_rscf00000129.1.g00011.1 XP_004308050.1 XP_004294692.1 XP_004288607.1 XP_004310029.1 XP_004300015.1 FANhyb_rscf00001373.1.g00002.1 XP_004299592.1 XP_011465759.1 FANhyb_rscf00000145.1.g00002.1 FANhyb_icon00006497_a.1.g00001.1	under	0.70743	0.960788	0.153846
ko04723	Retrograde endocannabinoid signaling	4	1307	27	7271	0.00306044	0.00371338	FANhyb_rscf00000061.1.g00018.1 XP_004310055.1 XP_004294692.1 XP_004307364.1	XP_004288584.1 XP_011458045.1 FANhyb_rscf00000085.1.g00020.1 XP_004310055.1 FANhyb_rscf00004234.1.g00001.1 XP_004288260.1 XP_004299068.2 XP_004308040.1 FANhyb_rscf00001198.1.g00002.1 FANhyb_rscf00001069.1.g00002.1 XP_004294442.1 XP_004299210.1 XP_004307872.1 XP_004294692.1 XP_004307270.1 XP_004290978.1 XP_004299937.1 FANhyb_rscf00000061.1.g00018.1 XP_004296780.1 FANhyb_rscf00000117.1.g00012.1 XP_…	under	0.741468	0.991414	0.148148
ko00860	Porphyrin and chlorophyll metabolism	4	1307	27	7271	0.00306044	0.00371338	FANhyb_rscf00000130.1.g00005.1 XP_004297733.1 XP_004304520.1 FANhyb_rscf00000485.1.g00003.1	XP_004297515.1 FANhyb_rscf00000922.1.g00004.1 FANhyb_rscf00007222.1.g00001.1 FANhyb_rscf00000164.1.g00001.1 XP_004299974.1 FANhyb_rscf00000530.1.g00002.1 XP_004307718.1 FANhyb_rscf00000864.1.g00004.1 XP_004297733.1 XP_004302558.1 FANhyb_rscf00001863.1.g00002.1 XP_004304520.1 XP_004303992.1 XP_004302134.1 XP_004297488.1 FANhyb_rscf00000130.1.g00005.1 FANhyb_rscf00000284.1.g00008.1 FANhyb_rscf00002…	under	0.741468	0.991414	0.148148
ko04918	Thyroid hormone synthesis	2	1307	14	7271	0.00153022	0.00192546	XP_004298758.1 XP_004297188.1	XP_004300491.1 FANhyb_rscf00000514.1.g00008.1 XP_004291352.1 XP_004309487.1 XP_004297188.1 FANhyb_rscf00001100.1.g00002.1 XP_004293459.1 FANhyb_rscf00000295.1.g00007.1 XP_004296631.1 XP_004298758.1 XP_004298775.1 XP_004298776.1 FANhyb_rscf00001021.1.g00003.1 XP_004291971.1	under	0.746417	0.991414	0.142857
ko04724	Glutamatergic synapse	2	1307	14	7271	0.00153022	0.00192546	XP_004294692.1 XP_011462784.1	FANhyb_rscf00001521.1.g00001.1 XP_004303313.1 FANhyb_rscf00001570.1.g00001.1 XP_004288594.1 XP_011462784.1 XP_004299511.1 XP_004287764.1 XP_004294692.1 FANhyb_rscf00000064.1.g00001.1 FANhyb_rscf00000606.1.g00006.1 FANhyb_rscf00000769.1.g00004.1 FANhyb_rscf00002029.1.g00002.1 FANhyb_rscf00004396.1.g00001.1 XP_011463799.1	under	0.746417	0.991414	0.142857
ko00590	Arachidonic acid metabolism	1	1307	7	7271	0.000765111	0.000962729	XP_004298758.1	XP_004307431.1 XP_004291342.1 XP_004298758.1 XP_004298775.1 XP_004298776.1 XP_004291971.1 XP_004299526.1	under	0.750351	0.991414	0.142857
ko05214	Glioma	1	1307	7	7271	0.000765111	0.000962729	XP_004294692.1	XP_004288617.1 XP_004287204.1 XP_004304029.2 XP_004299498.1 FANhyb_rscf00000517.1.g00001.1 XP_004294692.1 FANhyb_icon00009622_a.1.g00001.1	under	0.750351	0.991414	0.142857
ko05134	Legionellosis	5	1307	35	7271	0.00382555	0.00481364	XP_011459049.1 XP_004307167.1 XP_004299212.1 XP_004300629.1 XP_004294947.1	XP_004302715.1 XP_004307527.1 FANhyb_rscf00004349.1.g00001.1 XP_004294947.1 FANhyb_rscf00000891.1.g00002.1 XP_004309883.1 XP_004304451.1 XP_004290029.1 FANhyb_rscf00000131.1.g00015.1 XP_004299212.1 XP_004307167.1 XP_004307410.1 XP_004309880.1 XP_004300001.1 FANhyb_rscf00000092.1.g00019.1 FANhyb_rscf00000060.1.g00021.1 XP_004302301.1 FANhyb_rscf00000277.1.g00012.1 XP_004300629.1 XP_004308137.1 XP_…	under	0.77992	0.999996	0.142857
ko04211	Longevity regulating pathway - mammal	2	1307	15	7271	0.00153022	0.00206299	FANhyb_rscf00004094.1.g00001.1 XP_004300681.1	XP_004300681.1 FANhyb_rscf00005514.1.g00001.1 XP_004304271.1 XP_004296405.1 FANhyb_rscf00004094.1.g00001.1 XP_004293653.1 FANhyb_rscf00000517.1.g00001.1 XP_004293398.1 FANhyb_rscf00003696.1.g00001.1 FANhyb_rscf00000002.1.g00025.1 XP_004302528.1 FANhyb_rscf00000281.1.g00004.1 FANhyb_rscf00000116.1.g00012.1 XP_004304567.1 XP_011465426.1	under	0.780853	0.999996	0.133333
ko00100	Steroid biosynthesis	2	1307	15	7271	0.00153022	0.00206299	FANhyb_rscf00000016.1.g00016.1 XP_004307223.1	XP_004297755.1 XP_004307223.1 FANhyb_rscf00006689.1.g00001.1 XP_004310148.1 FANhyb_rscf00001812.1.g00001.1 FANhyb_rscf00000618.1.g00001.1 XP_011467539.1 XP_004303031.1 XP_004299756.1 XP_011463780.1 XP_004290825.1 XP_004291513.1 FANhyb_rscf00003845.1.g00001.1 FANhyb_rscf00000016.1.g00016.1 XP_004299197.1	under	0.780853	0.999996	0.133333
ko00340	Histidine metabolism	2	1307	15	7271	0.00153022	0.00206299	FANhyb_icon00016877_a.1.g00001.1 XP_011468213.1	XP_004287644.1 XP_004298932.1 XP_011468213.1 XP_004297642.1 XP_011463376.1 XP_011460636.1 XP_004307139.1 XP_004287846.2 XP_004299961.1 XP_004290887.1 XP_004305888.2 XP_011466760.1 FANhyb_icon00016877_a.1.g00001.1 FANhyb_icon00000543_a.1.g00001.1 XP_004299121.1	under	0.780853	0.999996	0.133333
ko04931	Insulin resistance	2	1307	15	7271	0.00153022	0.00206299	XP_004304240.1 FANhyb_rscf00000034.1.g00008.1	XP_004304240.1 XP_004294228.1 XP_004304029.2 XP_004304271.1 FANhyb_rscf00000517.1.g00001.1 XP_004302081.1 XP_004307582.1 XP_004293398.1 FANhyb_rscf00000635.1.g00002.1 XP_004298839.1 XP_011467264.1 FANhyb_rscf00000034.1.g00008.1 XP_004307329.1 FANhyb_rscf00000942.1.g00003.1 XP_004295557.1	under	0.780853	0.999996	0.133333
ko00650	Butanoate metabolism	2	1307	15	7271	0.00153022	0.00206299	XP_004299488.1 XP_011467676.1	XP_004303573.1 XP_011467676.1 XP_004293797.1 XP_004299488.1 XP_011460983.1 XP_004298742.1 XP_004293407.2 FANhyb_rscf00001017.1.g00004.1 XP_004307144.1 XP_011460628.1 XP_004303648.1 XP_004288733.1 XP_011469669.1 XP_004288605.1 FANhyb_icon00007410_a.1.g00001.1	under	0.780853	0.999996	0.133333
ko04310	Wnt signaling pathway	3	1307	22	7271	0.00229533	0.00302572	XP_004287984.1 FANhyb_rscf00005501.1.g00001.1 XP_004300392.1	XP_004294694.1 FANhyb_rscf00000153.1.g00011.1 XP_004293598.1 XP_004300392.1 XP_004288467.1 XP_011458673.1 FANhyb_rscf00000027.1.g00018.1 XP_004289340.1 XP_004296378.1 FANhyb_rscf00000413.1.g00002.1 FANhyb_rscf00005501.1.g00001.1 FANhyb_rscf00005373.1.g00001.1 XP_004287984.1 FANhyb_rscf00000027.1.g00027.1 XP_004291188.1 XP_011467500.1 FANhyb_rscf00000136.1.g00019.1 FANhyb_rscf00000939.1.g00002.1 F…	under	0.784133	0.999996	0.136364
ko05146	Amoebiasis	1	1307	8	7271	0.000765111	0.00110026	FANhyb_rscf00007470.1.g00001.1	FANhyb_rscf00007470.1.g00001.1 XP_004291934.1 FANhyb_rscf00000144.1.g00004.1 XP_004299097.1 XP_004290467.1 XP_004306935.1 XP_004287100.1 XP_004302911.1	under	0.79527	0.999996	0.125
ko05133	Pertussis	1	1307	8	7271	0.000765111	0.00110026	XP_004294692.1	XP_004288617.1 XP_004302775.1 XP_004287204.1 XP_004299498.1 XP_004294692.1 XP_004300851.1 XP_004294586.1 FANhyb_rscf00000725.1.g00003.1	under	0.79527	0.999996	0.125
ko04270	Vascular smooth muscle contraction	1	1307	8	7271	0.000765111	0.00110026	XP_004294692.1	XP_004288617.1 XP_004287204.1 XP_004299498.1 XP_004294692.1 XP_004302081.1 XP_004307582.1 XP_004298839.1 FANhyb_rscf00000942.1.g00003.1	under	0.79527	0.999996	0.125
ko00562	Inositol phosphate metabolism	3	1307	23	7271	0.00229533	0.00316325	XP_004307683.1 FANhyb_rscf00000052.1.g00003.1 FANhyb_rscf00000080.1.g00002.1	XP_004307511.1 FANhyb_rscf00001778.1.g00001.1 FANhyb_rscf00000080.1.g00002.1 XP_004293375.1 XP_011464124.1 XP_011459758.1 XP_004288104.1 XP_004309068.1 XP_004304029.2 XP_011469919.1 FANhyb_rscf00000408.1.g00005.1 XP_004288224.1 XP_004293748.1 XP_004287182.1 XP_004307683.1 FANhyb_rscf00000430.1.g00001.1 XP_011466467.1 XP_011465747.1 FANhyb_rscf00000052.1.g00003.1 XP_004287735.1 XP_004308536.1 FANh…	under	0.809649	0.999996	0.130435
ko05167	Kaposi's sarcoma-associated herpesvirus infection	2	1307	16	7271	0.00153022	0.00220052	FANhyb_rscf00005501.1.g00001.1 XP_004294692.1	XP_004288617.1 XP_004287204.1 XP_004299854.1 XP_004299498.1 FANhyb_rscf00000517.1.g00001.1 XP_004294692.1 FANhyb_rscf00005501.1.g00001.1 FANhyb_rscf00000027.1.g00027.1 XP_011467500.1 FANhyb_rscf00000939.1.g00002.1 FANhyb_rscf00000769.1.g00004.1 FANhyb_rscf00002029.1.g00002.1 FANhyb_icon00000916_a.1.g00001.1 XP_004306952.1 FANhyb_rscf00000133.1.g00014.1 FANhyb_rscf00004396.1.g00001.1	under	0.811114	0.999996	0.125
ko04011	MAPK signaling pathway - yeast	2	1307	16	7271	0.00153022	0.00220052	XP_004294692.1 XP_004300681.1	XP_004299669.1 XP_004304139.1 XP_004299712.1 XP_004288507.1 FANhyb_rscf00002959.1.g00001.1 XP_004300681.1 XP_011464124.1 XP_011467207.1 XP_004303659.1 XP_004287578.1 XP_004294692.1 XP_004303071.1 XP_004307329.1 XP_004302858.1 FANhyb_rscf00000769.1.g00004.1 FANhyb_rscf00002968.1.g00001.1	under	0.811114	0.999996	0.125
ko04151	PI3K-Akt signaling pathway	6	1307	44	7271	0.00459067	0.00605144	FANhyb_rscf00005501.1.g00001.1 XP_004288169.1 XP_004299660.1 XP_004294692.1 XP_004297188.1 XP_004308050.1	FANhyb_rscf00000017.1.g00017.1 XP_004294900.1 XP_004291352.1 FANhyb_rscf00000129.1.g00011.1 XP_004299669.1 XP_004304139.1 XP_004308050.1 XP_004297188.1 FANhyb_rscf00001100.1.g00002.1 XP_004299712.1 XP_004293459.1 XP_004288507.1 FANhyb_rscf00002959.1.g00001.1 XP_004300534.1 XP_004297127.1 XP_004288169.1 XP_004299660.1 XP_004302093.1 XP_004294990.1 XP_004304029.2 XP_004304271.1 FANhyb_rscf00000268.…	under	0.827902	0.999996	0.136364
ko05010	Alzheimer's disease	8	1307	57	7271	0.00612089	0.00783936	XP_011458986.1 FANhyb_rscf00000023.1.g00019.1 XP_004303839.1 FANhyb_rscf00000061.1.g00018.1 XP_004310055.1 XP_004294692.1 FANhyb_rscf00000033.1.g00008.1 XP_011469508.1	XP_004299016.1 XP_004299555.1 XP_004310041.1 XP_004288584.1 XP_004288617.1 FANhyb_rscf00000250.1.g00001.1 XP_004307414.1 XP_011458045.1 FANhyb_rscf00000085.1.g00020.1 XP_004310055.1 XP_004304000.1 XP_004306532.1 XP_004299302.1 XP_011467725.1 FANhyb_rscf00000023.1.g00019.1 XP_004302953.1 XP_004307265.1 XP_004287945.1 FANhyb_rscf00004234.1.g00001.1 XP_004304690.1 XP_004287204.1 XP_004288295.1 XP_00…	under	0.828586	0.999996	0.140351
ko03460	Fanconi anemia pathway	1	1307	9	7271	0.000765111	0.00123779	XP_004291257.1	XP_004289657.1 XP_004302978.1 XP_004291257.1 XP_004302002.1 XP_004289656.1 XP_004296436.1 XP_004297633.1 FANhyb_rscf00001172.1.g00003.1 FANhyb_rscf00000057.1.g00019.1	under	0.832112	0.999996	0.111111
[truncated: 55 more rows]
