# Supplementary material for: Phenotypic analysis combined with tandem mass tags (TMT) labeling reveal the heterogeneity of strawberry stolon buds
Source: BMC Plant Biol. 2019 Nov 19;19:505. doi: 10.1186/s12870-019-2096-0 (PMC6862844; doi:10.1186/s12870-019-2096-0)
Supplement: Supplementary file 22 — Additional file 22: Table S13. KEGG analysis of RLB (D) vs DSB (M). [file 12870_2019_2096_MOESM22_ESM.xlsx]

## Sheet: query2map
Protein_ID	KEGG_id/KO	Name	Definition	Map_ID	Map_Name	URL
XP_004303183.1
FANhyb_rscf00005475.1.g00002.1
XP_004307632.1
FANhyb_rscf00000173.1.g00014.1	K11253	H3	histone H3	ko05202	Transcriptional misregulation in cancers	http://www.kegg.jp/kegg-bin/show_pathway?ko05202+K11253
FANhyb_rscf00000173.1.g00014.1	K11253	H3	histone H3	ko05034	Alcoholism	http://www.kegg.jp/kegg-bin/show_pathway?ko05034+K11253
FANhyb_rscf00000173.1.g00014.1	K11253	H3	histone H3	ko05322	Systemic lupus erythematosus	http://www.kegg.jp/kegg-bin/show_pathway?ko05322+K11253
FANhyb_icon00004730_a.1.g00001.1
FANhyb_rscf00000264.1.g00010.1
XP_011462288.1
XP_004299681.1
XP_004310149.1
FANhyb_rscf00005241.1.g00001.1
FANhyb_rscf00000098.1.g00023.1	K13168
FANhyb_rscf00000195.1.g00003.1
XP_011457987.1	K10798	PARP	poly [ADP-ribose] polymerase [EC:2.4.2.30]	ko04217	Necroptosis	http://www.kegg.jp/kegg-bin/show_pathway?ko04217+K10798
XP_011457987.1	K10798	PARP	poly [ADP-ribose] polymerase [EC:2.4.2.30]	ko03410	Base excision repair	http://www.kegg.jp/kegg-bin/show_pathway?ko03410+K10798
XP_011457987.1	K10798	PARP	poly [ADP-ribose] polymerase [EC:2.4.2.30]	ko04210	Apoptosis	http://www.kegg.jp/kegg-bin/show_pathway?ko04210+K10798
XP_011457987.1	K10798	PARP	poly [ADP-ribose] polymerase [EC:2.4.2.30]	ko04212	Longevity regulating pathway - worm	http://www.kegg.jp/kegg-bin/show_pathway?ko04212+K10798
XP_011457987.1	K10798	PARP	poly [ADP-ribose] polymerase [EC:2.4.2.30]	ko04214	Apoptosis - fly	http://www.kegg.jp/kegg-bin/show_pathway?ko04214+K10798
XP_011459096.1
FANhyb_icon00005243_a.1.g00001.1	K09338
XP_004290332.1	K09250
XP_004301686.1
FANhyb_rscf00002957.1.g00001.1	K12811	DDX46, PRP5	ATP-dependent RNA helicase DDX46/PRP5 [EC:3.6.4.13]	ko03040	Spliceosome	http://www.kegg.jp/kegg-bin/show_pathway?ko03040+K12811
FANhyb_rscf00000093.1.g00005.1
FANhyb_icon00004233_a.1.g00001.1
XP_004287213.1	K11253	H3	histone H3	ko05202	Transcriptional misregulation in cancers	http://www.kegg.jp/kegg-bin/show_pathway?ko05202+K11253
XP_004287213.1	K11253	H3	histone H3	ko05034	Alcoholism	http://www.kegg.jp/kegg-bin/show_pathway?ko05034+K11253
XP_004287213.1	K11253	H3	histone H3	ko05322	Systemic lupus erythematosus	http://www.kegg.jp/kegg-bin/show_pathway?ko05322+K11253
XP_004287727.1	K11296
XP_004290656.1
XP_004309669.1
XP_004299779.1
XP_004307832.1
FANhyb_rscf00000003.1.g00039.1	K08081	TR1	tropinone reductase I [EC:1.1.1.206]	ko00960	Tropane, piperidine and pyridine alkaloid biosynthesis	http://www.kegg.jp/kegg-bin/show_pathway?ko00960+K08081
XP_004294572.1
XP_011467773.1	K14611
FANhyb_icon00000600_a.1.g00001.1
XP_011457729.1
FANhyb_icon00002169_a.1.g00001.1
FANhyb_rscf00000004.1.g00047.1
FANhyb_rscf00000761.1.g00004.1
FANhyb_rscf00001217.1.g00004.1
FANhyb_rscf00000044.1.g00001.1
FANhyb_rscf00001403.1.g00001.1
XP_004287121.1
FANhyb_rscf00000008.1.g00024.1	K15263
XP_004287561.1	K10752	RBBP4, HAT2, CAF1, MIS16	histone-binding protein RBBP4	ko04218	Cellular senescence	http://www.kegg.jp/kegg-bin/show_pathway?ko04218+K10752
XP_011464492.1
XP_004288717.1	K00558	DNMT1, dcm	DNA (cytosine-5)-methyltransferase 1 [EC:2.1.1.37]	ko05206	MicroRNAs in cancer	http://www.kegg.jp/kegg-bin/show_pathway?ko05206+K00558
XP_004288717.1	K00558	DNMT1, dcm	DNA (cytosine-5)-methyltransferase 1 [EC:2.1.1.37]	ko00270	Cysteine and methionine metabolism	http://www.kegg.jp/kegg-bin/show_pathway?ko00270+K00558
XP_011461273.1	K11252	H2B	histone H2B	ko05322	Systemic lupus erythematosus	http://www.kegg.jp/kegg-bin/show_pathway?ko05322+K11252
XP_011461273.1	K11252	H2B	histone H2B	ko05034	Alcoholism	http://www.kegg.jp/kegg-bin/show_pathway?ko05034+K11252
XP_011461273.1	K11252	H2B	histone H2B	ko05203	Viral carcinogenesis	http://www.kegg.jp/kegg-bin/show_pathway?ko05203+K11252
XP_004287724.1	K00558	DNMT1, dcm	DNA (cytosine-5)-methyltransferase 1 [EC:2.1.1.37]	ko05206	MicroRNAs in cancer	http://www.kegg.jp/kegg-bin/show_pathway?ko05206+K00558
XP_004287724.1	K00558	DNMT1, dcm	DNA (cytosine-5)-methyltransferase 1 [EC:2.1.1.37]	ko00270	Cysteine and methionine metabolism	http://www.kegg.jp/kegg-bin/show_pathway?ko00270+K00558
XP_011460327.1	K14489	AHK2_3_4	arabidopsis histidine kinase 2/3/4 (cytokinin receptor) [EC:2.7.13.3]	ko04075	Plant hormone signal transduction	http://www.kegg.jp/kegg-bin/show_pathway?ko04075+K14489
FANhyb_rscf00000102.1.g00018.1
FANhyb_rscf00004088.1.g00001.1
XP_011466270.1	K12890	SFRS1, ASF, SF2	splicing factor, arginine/serine-rich 1	ko03040	Spliceosome	http://www.kegg.jp/kegg-bin/show_pathway?ko03040+K12890
XP_011466270.1	K12890	SFRS1, ASF, SF2	splicing factor, arginine/serine-rich 1	ko04657	IL-17 signaling pathway	http://www.kegg.jp/kegg-bin/show_pathway?ko04657+K12890
XP_011466270.1	K12890	SFRS1, ASF, SF2	splicing factor, arginine/serine-rich 1	ko05168	Herpes simplex infection	http://www.kegg.jp/kegg-bin/show_pathway?ko05168+K12890
XP_004297521.1	K11649	SMARCC	SWI/SNF related-matrix-associated actin-dependent regulator of chromatin subfamily C	ko04714	Thermogenesis	http://www.kegg.jp/kegg-bin/show_pathway?ko04714+K11649
XP_004297521.1	K11649	SMARCC	SWI/SNF related-matrix-associated actin-dependent regulator of chromatin subfamily C	ko05225	Hepatocellular carcinoma	http://www.kegg.jp/kegg-bin/show_pathway?ko05225+K11649
FANhyb_rscf00000278.1.g00004.1
FANhyb_rscf00000329.1.g00010.1
FANhyb_rscf00000609.1.g00002.1	K10752	RBBP4, HAT2, CAF1, MIS16	histone-binding protein RBBP4	ko04218	Cellular senescence	http://www.kegg.jp/kegg-bin/show_pathway?ko04218+K10752
XP_004296439.1	K11593
XP_004293657.1
XP_004307870.1
XP_004306844.1	K12893	SFRS4_5_6	splicing factor, arginine/serine-rich 4/5/6	ko05168	Herpes simplex infection	http://www.kegg.jp/kegg-bin/show_pathway?ko05168+K12893
XP_004306844.1	K12893	SFRS4_5_6	splicing factor, arginine/serine-rich 4/5/6	ko03040	Spliceosome	http://www.kegg.jp/kegg-bin/show_pathway?ko03040+K12893
FANhyb_icon00002663_a.1.g00001.1	K13098	TLS, FUS	RNA-binding protein FUS	ko05202	Transcriptional misregulation in cancers	http://www.kegg.jp/kegg-bin/show_pathway?ko05202+K13098
FANhyb_rscf00000374.1.g00004.1	K09872
FANhyb_rscf00001426.1.g00001.1
FANhyb_rscf00000239.1.g00005.1
XP_004289948.1	K06636	SMC1	structural maintenance of chromosome 1	ko04111	Cell cycle - yeast	http://www.kegg.jp/kegg-bin/show_pathway?ko04111+K06636
XP_004289948.1	K06636	SMC1	structural maintenance of chromosome 1	ko04113	Meiosis - yeast	http://www.kegg.jp/kegg-bin/show_pathway?ko04113+K06636
XP_004289948.1	K06636	SMC1	structural maintenance of chromosome 1	ko04114	Oocyte meiosis	http://www.kegg.jp/kegg-bin/show_pathway?ko04114+K06636
XP_004289948.1	K06636	SMC1	structural maintenance of chromosome 1	ko04110	Cell cycle	http://www.kegg.jp/kegg-bin/show_pathway?ko04110+K06636
FANhyb_rscf00000014.1.g00011.1	K01246	tag	DNA-3-methyladenine glycosylase I [EC:3.2.2.20]	ko03410	Base excision repair	http://www.kegg.jp/kegg-bin/show_pathway?ko03410+K01246
FANhyb_rscf00004094.1.g00001.1	K11420	EHMT	euchromatic histone-lysine N-methyltransferase [EC:2.1.1.43]	ko00310	Lysine degradation	http://www.kegg.jp/kegg-bin/show_pathway?ko00310+K11420
FANhyb_rscf00004094.1.g00001.1	K11420	EHMT	euchromatic histone-lysine N-methyltransferase [EC:2.1.1.43]	ko04211	Longevity regulating pathway - mammal	http://www.kegg.jp/kegg-bin/show_pathway?ko04211+K11420
XP_004307288.1	K10752	RBBP4, HAT2, CAF1, MIS16	histone-binding protein RBBP4	ko04218	Cellular senescence	http://www.kegg.jp/kegg-bin/show_pathway?ko04218+K10752
XP_004290829.1	K05759	PFN	profilin	ko04810	Regulation of actin cytoskeleton	http://www.kegg.jp/kegg-bin/show_pathway?ko04810+K05759
XP_004290829.1	K05759	PFN	profilin	ko05132	Salmonella infection	http://www.kegg.jp/kegg-bin/show_pathway?ko05132+K05759
XP_004290829.1	K05759	PFN	profilin	ko05131	Shigellosis	http://www.kegg.jp/kegg-bin/show_pathway?ko05131+K05759
XP_004290829.1	K05759	PFN	profilin	ko04015	Rap1 signaling pathway	http://www.kegg.jp/kegg-bin/show_pathway?ko04015+K05759
XP_004290829.1	K05759	PFN	profilin	ko04013	MAPK signaling pathway - fly	http://www.kegg.jp/kegg-bin/show_pathway?ko04013+K05759
XP_004296940.1	K02685	PRI2	DNA primase large subunit [EC:2.7.7.-]	ko00240	Pyrimidine metabolism	http://www.kegg.jp/kegg-bin/show_pathway?ko00240+K02685
XP_004296940.1	K02685	PRI2	DNA primase large subunit [EC:2.7.7.-]	ko03030	DNA replication	http://www.kegg.jp/kegg-bin/show_pathway?ko03030+K02685
XP_004296940.1	K02685	PRI2	DNA primase large subunit [EC:2.7.7.-]	ko00230	Purine metabolism	http://www.kegg.jp/kegg-bin/show_pathway?ko00230+K02685
XP_004303100.1
XP_004294198.1	K14325	RNPS1	RNA-binding protein with serine-rich domain 1	ko03015	mRNA surveillance pathway	http://www.kegg.jp/kegg-bin/show_pathway?ko03015+K14325
XP_004294198.1	K14325	RNPS1	RNA-binding protein with serine-rich domain 1	ko03013	RNA transport	http://www.kegg.jp/kegg-bin/show_pathway?ko03013+K14325
XP_004299389.1
FANhyb_rscf00000166.1.g00009.1	K09142
XP_004310163.1
XP_004290069.1	K14771
XP_004294372.1
XP_004305293.1	K01881	PARS, proS	prolyl-tRNA synthetase [EC:6.1.1.15]	ko00970	Aminoacyl-tRNA biosynthesis	http://www.kegg.jp/kegg-bin/show_pathway?ko00970+K01881
XP_011458730.1	K12890	SFRS1, ASF, SF2	splicing factor, arginine/serine-rich 1	ko03040	Spliceosome	http://www.kegg.jp/kegg-bin/show_pathway?ko03040+K12890
XP_011458730.1	K12890	SFRS1, ASF, SF2	splicing factor, arginine/serine-rich 1	ko04657	IL-17 signaling pathway	http://www.kegg.jp/kegg-bin/show_pathway?ko04657+K12890
XP_011458730.1	K12890	SFRS1, ASF, SF2	splicing factor, arginine/serine-rich 1	ko05168	Herpes simplex infection	http://www.kegg.jp/kegg-bin/show_pathway?ko05168+K12890
FANhyb_rscf00000557.1.g00003.1
FANhyb_rscf00000658.1.g00007.1	K11108	RCL1	RNA 3'-terminal phosphate cyclase-like protein	ko03008	Ribosome biogenesis in eukaryotes	http://www.kegg.jp/kegg-bin/show_pathway?ko03008+K11108
FANhyb_rscf00001707.1.g00002.1	K10405
FANhyb_rscf00000185.1.g00008.1
FANhyb_rscf00000011.1.g00011.1
XP_004306930.1	K02953	RP-S13e, RPS13	small subunit ribosomal protein S13e	ko03010	Ribosome	http://www.kegg.jp/kegg-bin/show_pathway?ko03010+K02953
XP_004308064.1	K19747
XP_011459170.1	K00759	APRT, apt	adenine phosphoribosyltransferase [EC:2.4.2.7]	ko00230	Purine metabolism	http://www.kegg.jp/kegg-bin/show_pathway?ko00230+K00759
FANhyb_rscf00001173.1.g00005.1
XP_004300291.1	K11131	DKC1, NOLA4, CBF5	H/ACA ribonucleoprotein complex subunit 4 [EC:5.4.99.-]	ko03008	Ribosome biogenesis in eukaryotes	http://www.kegg.jp/kegg-bin/show_pathway?ko03008+K11131
XP_004292921.1	K11450	KDM1A, AOF2, LSD1	lysine-specific histone demethylase 1A [EC:1.-.-.-]	ko04714	Thermogenesis	http://www.kegg.jp/kegg-bin/show_pathway?ko04714+K11450
XP_011459383.1	K01301
XP_004309829.1	K14569	BMS1	ribosome biogenesis protein BMS1	ko03008	Ribosome biogenesis in eukaryotes	http://www.kegg.jp/kegg-bin/show_pathway?ko03008+K14569
FANhyb_icon16706223_s.1.g00001.1
XP_004300454.1	K02210	MCM7, CDC47	DNA replication licensing factor MCM7 [EC:3.6.4.12]	ko04113	Meiosis - yeast	http://www.kegg.jp/kegg-bin/show_pathway?ko04113+K02210
XP_004300454.1	K02210	MCM7, CDC47	DNA replication licensing factor MCM7 [EC:3.6.4.12]	ko03030	DNA replication	http://www.kegg.jp/kegg-bin/show_pathway?ko03030+K02210
XP_004300454.1	K02210	MCM7, CDC47	DNA replication licensing factor MCM7 [EC:3.6.4.12]	ko04110	Cell cycle	http://www.kegg.jp/kegg-bin/show_pathway?ko04110+K02210
XP_004300454.1	K02210	MCM7, CDC47	DNA replication licensing factor MCM7 [EC:3.6.4.12]	ko04111	Cell cycle - yeast	http://www.kegg.jp/kegg-bin/show_pathway?ko04111+K02210
XP_011457824.1	K12821	PRPF40, PRP40	pre-mRNA-processing factor 40	ko03040	Spliceosome	http://www.kegg.jp/kegg-bin/show_pathway?ko03040+K12821
FANhyb_rscf00000025.1.g00006.1	K11644	SIN3A	paired amphipathic helix protein Sin3a	ko05202	Transcriptional misregulation in cancers	http://www.kegg.jp/kegg-bin/show_pathway?ko05202+K11644
FANhyb_rscf00000025.1.g00006.1	K11644	SIN3A	paired amphipathic helix protein Sin3a	ko05016	Huntington's disease	http://www.kegg.jp/kegg-bin/show_pathway?ko05016+K11644
FANhyb_rscf00000025.1.g00006.1	K11644	SIN3A	paired amphipathic helix protein Sin3a	ko04139	Mitophagy - yeast	http://www.kegg.jp/kegg-bin/show_pathway?ko04139+K11644
FANhyb_rscf00000025.1.g00006.1	K11644	SIN3A	paired amphipathic helix protein Sin3a	ko04919	Thyroid hormone signaling pathway	http://www.kegg.jp/kegg-bin/show_pathway?ko04919+K11644
FANhyb_rscf00000912.1.g00001.1
XP_004289285.1	K02327	POLD1	DNA polymerase delta subunit 1 [EC:2.7.7.7]	ko03410	Base excision repair	http://www.kegg.jp/kegg-bin/show_pathway?ko03410+K02327
XP_004289285.1	K02327	POLD1	DNA polymerase delta subunit 1 [EC:2.7.7.7]	ko00230	Purine metabolism	http://www.kegg.jp/kegg-bin/show_pathway?ko00230+K02327
XP_004289285.1	K02327	POLD1	DNA polymerase delta subunit 1 [EC:2.7.7.7]	ko03430	Mismatch repair	http://www.kegg.jp/kegg-bin/show_pathway?ko03430+K02327
XP_004289285.1	K02327	POLD1	DNA polymerase delta subunit 1 [EC:2.7.7.7]	ko03030	DNA replication	http://www.kegg.jp/kegg-bin/show_pathway?ko03030+K02327
XP_004289285.1	K02327	POLD1	DNA polymerase delta subunit 1 [EC:2.7.7.7]	ko05166	HTLV-I infection	http://www.kegg.jp/kegg-bin/show_pathway?ko05166+K02327
XP_004289285.1	K02327	POLD1	DNA polymerase delta subunit 1 [EC:2.7.7.7]	ko03440	Homologous recombination	http://www.kegg.jp/kegg-bin/show_pathway?ko03440+K02327
XP_004289285.1	K02327	POLD1	DNA polymerase delta subunit 1 [EC:2.7.7.7]	ko03420	Nucleotide excision repair	http://www.kegg.jp/kegg-bin/show_pathway?ko03420+K02327
XP_004289285.1	K02327	POLD1	DNA polymerase delta subunit 1 [EC:2.7.7.7]	ko00240	Pyrimidine metabolism	http://www.kegg.jp/kegg-bin/show_pathway?ko00240+K02327
XP_004288915.1	K16252
FANhyb_rscf00001041.1.g00001.1
XP_011465109.1	K09060
XP_004290183.1
FANhyb_rscf00001597.1.g00003.1
XP_004303212.1	K01904	4CL	4-coumarate--CoA ligase [EC:6.2.1.12]	ko00360	Phenylalanine metabolism	http://www.kegg.jp/kegg-bin/show_pathway?ko00360+K01904
XP_004303212.1	K01904	4CL	4-coumarate--CoA ligase [EC:6.2.1.12]	ko00130	Ubiquinone and other terpenoid-quinone biosynthesis	http://www.kegg.jp/kegg-bin/show_pathway?ko00130+K01904
XP_004303212.1	K01904	4CL	4-coumarate--CoA ligase [EC:6.2.1.12]	ko00940	Phenylpropanoid biosynthesis	http://www.kegg.jp/kegg-bin/show_pathway?ko00940+K01904
XP_011460181.1	K02541	MCM3	DNA replication licensing factor MCM3 [EC:3.6.4.12]	ko04113	Meiosis - yeast	http://www.kegg.jp/kegg-bin/show_pathway?ko04113+K02541
XP_011460181.1	K02541	MCM3	DNA replication licensing factor MCM3 [EC:3.6.4.12]	ko03030	DNA replication	http://www.kegg.jp/kegg-bin/show_pathway?ko03030+K02541
XP_011460181.1	K02541	MCM3	DNA replication licensing factor MCM3 [EC:3.6.4.12]	ko04110	Cell cycle	http://www.kegg.jp/kegg-bin/show_pathway?ko04110+K02541
XP_011460181.1	K02541	MCM3	DNA replication licensing factor MCM3 [EC:3.6.4.12]	ko04111	Cell cycle - yeast	http://www.kegg.jp/kegg-bin/show_pathway?ko04111+K02541
XP_011458708.1	K00799	GST, gst	glutathione S-transferase [EC:2.5.1.18]	ko05418	Fluid shear stress and atherosclerosis	http://www.kegg.jp/kegg-bin/show_pathway?ko05418+K00799
XP_011458708.1	K00799	GST, gst	glutathione S-transferase [EC:2.5.1.18]	ko00983	Drug metabolism - other enzymes	http://www.kegg.jp/kegg-bin/show_pathway?ko00983+K00799
XP_011458708.1	K00799	GST, gst	glutathione S-transferase [EC:2.5.1.18]	ko00480	Glutathione metabolism	http://www.kegg.jp/kegg-bin/show_pathway?ko00480+K00799
XP_011458708.1	K00799	GST, gst	glutathione S-transferase [EC:2.5.1.18]	ko05204	Chemical carcinogenesis	http://www.kegg.jp/kegg-bin/show_pathway?ko05204+K00799
XP_011458708.1	K00799	GST, gst	glutathione S-transferase [EC:2.5.1.18]	ko01524	Platinum drug resistance	http://www.kegg.jp/kegg-bin/show_pathway?ko01524+K00799
XP_011458708.1	K00799	GST, gst	glutathione S-transferase [EC:2.5.1.18]	ko05225	Hepatocellular carcinoma	http://www.kegg.jp/kegg-bin/show_pathway?ko05225+K00799
XP_011458708.1	K00799	GST, gst	glutathione S-transferase [EC:2.5.1.18]	ko05200	Pathways in cancer	http://www.kegg.jp/kegg-bin/show_pathway?ko05200+K00799
XP_011458708.1	K00799	GST, gst	glutathione S-transferase [EC:2.5.1.18]	ko00982	Drug metabolism - cytochrome P450	http://www.kegg.jp/kegg-bin/show_pathway?ko00982+K00799
XP_011458708.1	K00799	GST, gst	glutathione S-transferase [EC:2.5.1.18]	ko00980	Metabolism of xenobiotics by cytochrome P450	http://www.kegg.jp/kegg-bin/show_pathway?ko00980+K00799
XP_011459107.1	K13181
FANhyb_rscf00004763.1.g00001.1	K13094
XP_004294168.1	K16055	TPS	trehalose 6-phosphate synthase/phosphatase [EC:2.4.1.15 3.1.3.12]	ko00500	Starch and sucrose metabolism	http://www.kegg.jp/kegg-bin/show_pathway?ko00500+K16055
XP_004309551.1	K06669	SMC3, CSPG6	structural maintenance of chromosome 3 (chondroitin sulfate proteoglycan 6)	ko04111	Cell cycle - yeast	http://www.kegg.jp/kegg-bin/show_pathway?ko04111+K06669
XP_004309551.1	K06669	SMC3, CSPG6	structural maintenance of chromosome 3 (chondroitin sulfate proteoglycan 6)	ko04114	Oocyte meiosis	http://www.kegg.jp/kegg-bin/show_pathway?ko04114+K06669
XP_004309551.1	K06669	SMC3, CSPG6	structural maintenance of chromosome 3 (chondroitin sulfate proteoglycan 6)	ko04113	Meiosis - yeast	http://www.kegg.jp/kegg-bin/show_pathway?ko04113+K06669
XP_004309551.1	K06669	SMC3, CSPG6	structural maintenance of chromosome 3 (chondroitin sulfate proteoglycan 6)	ko04110	Cell cycle	http://www.kegg.jp/kegg-bin/show_pathway?ko04110+K06669
FANhyb_rscf00000225.1.g00002.1
XP_011469062.1	K09338
XP_004289653.1	K14573	NOP4, RBM28	nucleolar protein 4	ko03008	Ribosome biogenesis in eukaryotes	http://www.kegg.jp/kegg-bin/show_pathway?ko03008+K14573
XP_011457871.1
XP_004295910.1
FANhyb_rscf00000011.1.g00008.1	K12607	CNOT10	CCR4-NOT transcription complex subunit 10	ko03018	RNA degradation	http://www.kegg.jp/kegg-bin/show_pathway?ko03018+K12607
XP_011461270.1
FANhyb_icon00000223_a.1.g00001.1
XP_004307343.1	K12885	RBMX, HNRNPG	heterogeneous nuclear ribonucleoprotein G	ko03040	Spliceosome	http://www.kegg.jp/kegg-bin/show_pathway?ko03040+K12885
XP_004307740.1	K03145
XP_004291566.1	K17046
FANhyb_rscf00000421.1.g00006.1
XP_004305038.1
XP_004297124.1	K08827
FANhyb_rscf00000676.1.g00002.1	K13150
XP_004293872.1
XP_004310044.1	K02321	POLA2	DNA polymerase alpha subunit B	ko03030	DNA replication	http://www.kegg.jp/kegg-bin/show_pathway?ko03030+K02321
XP_004310044.1	K02321	POLA2	DNA polymerase alpha subunit B	ko00230	Purine metabolism	http://www.kegg.jp/kegg-bin/show_pathway?ko00230+K02321
XP_004310044.1	K02321	POLA2	DNA polymerase alpha subunit B	ko00240	Pyrimidine metabolism	http://www.kegg.jp/kegg-bin/show_pathway?ko00240+K02321
FANhyb_rscf00007076.1.g00001.1
FANhyb_rscf00001767.1.g00002.1
FANhyb_rscf00000002.1.g00038.1	K11294	NCL, NSR1	nucleolin	ko05130	Pathogenic Escherichia coli infection	http://www.kegg.jp/kegg-bin/show_pathway?ko05130+K11294
XP_011466737.1	K13091
FANhyb_icon00000158_a.1.g00001.1
FANhyb_rscf00005373.1.g00001.1	K03094	SKP1, CBF3D	S-phase kinase-associated protein 1	ko04710	Circadian rhythm	http://www.kegg.jp/kegg-bin/show_pathway?ko04710+K03094
FANhyb_rscf00005373.1.g00001.1	K03094	SKP1, CBF3D	S-phase kinase-associated protein 1	ko04110	Cell cycle	http://www.kegg.jp/kegg-bin/show_pathway?ko04110+K03094
FANhyb_rscf00005373.1.g00001.1	K03094	SKP1, CBF3D	S-phase kinase-associated protein 1	ko04310	Wnt signaling pathway	http://www.kegg.jp/kegg-bin/show_pathway?ko04310+K03094
FANhyb_rscf00005373.1.g00001.1	K03094	SKP1, CBF3D	S-phase kinase-associated protein 1	ko05168	Herpes simplex infection	http://www.kegg.jp/kegg-bin/show_pathway?ko05168+K03094
FANhyb_rscf00005373.1.g00001.1	K03094	SKP1, CBF3D	S-phase kinase-associated protein 1	ko04120	Ubiquitin mediated proteolysis	http://www.kegg.jp/kegg-bin/show_pathway?ko04120+K03094
FANhyb_rscf00005373.1.g00001.1	K03094	SKP1, CBF3D	S-phase kinase-associated protein 1	ko04114	Oocyte meiosis	http://www.kegg.jp/kegg-bin/show_pathway?ko04114+K03094
FANhyb_rscf00005373.1.g00001.1	K03094	SKP1, CBF3D	S-phase kinase-associated protein 1	ko04141	Protein processing in endoplasmic reticulum	http://www.kegg.jp/kegg-bin/show_pathway?ko04141+K03094
FANhyb_rscf00005373.1.g00001.1	K03094	SKP1, CBF3D	S-phase kinase-associated protein 1	ko04111	Cell cycle - yeast	http://www.kegg.jp/kegg-bin/show_pathway?ko04111+K03094
FANhyb_rscf00005373.1.g00001.1	K03094	SKP1, CBF3D	S-phase kinase-associated protein 1	ko05200	Pathways in cancer	http://www.kegg.jp/kegg-bin/show_pathway?ko05200+K03094
FANhyb_rscf00005373.1.g00001.1	K03094	SKP1, CBF3D	S-phase kinase-associated protein 1	ko04341	Hedgehog signaling pathway - fly	http://www.kegg.jp/kegg-bin/show_pathway?ko04341+K03094
FANhyb_rscf00005373.1.g00001.1	K03094	SKP1, CBF3D	S-phase kinase-associated protein 1	ko04350	TGF-beta signaling pathway	http://www.kegg.jp/kegg-bin/show_pathway?ko04350+K03094
XP_004289874.1	K10752	RBBP4, HAT2, CAF1, MIS16	histone-binding protein RBBP4	ko04218	Cellular senescence	http://www.kegg.jp/kegg-bin/show_pathway?ko04218+K10752
XP_004288618.1	K11128	GAR1, NOLA1	H/ACA ribonucleoprotein complex subunit 1	ko03008	Ribosome biogenesis in eukaryotes	http://www.kegg.jp/kegg-bin/show_pathway?ko03008+K11128
XP_004308063.1	K14563	NOP1, FBL	rRNA 2'-O-methyltransferase fibrillarin [EC:2.1.1.-]	ko03008	Ribosome biogenesis in eukaryotes	http://www.kegg.jp/kegg-bin/show_pathway?ko03008+K14563
FANhyb_rscf00000092.1.g00015.1
XP_004299199.1	K02540	MCM2	DNA replication licensing factor MCM2 [EC:3.6.4.12]	ko04110	Cell cycle	http://www.kegg.jp/kegg-bin/show_pathway?ko04110+K02540
XP_004299199.1	K02540	MCM2	DNA replication licensing factor MCM2 [EC:3.6.4.12]	ko03030	DNA replication	http://www.kegg.jp/kegg-bin/show_pathway?ko03030+K02540
XP_004299199.1	K02540	MCM2	DNA replication licensing factor MCM2 [EC:3.6.4.12]	ko04113	Meiosis - yeast	http://www.kegg.jp/kegg-bin/show_pathway?ko04113+K02540
XP_004299199.1	K02540	MCM2	DNA replication licensing factor MCM2 [EC:3.6.4.12]	ko04111	Cell cycle - yeast	http://www.kegg.jp/kegg-bin/show_pathway?ko04111+K02540
XP_011464659.1	K08596
FANhyb_rscf00000122.1.g00010.1	K14775
XP_011465532.1
XP_011458268.1	K02212	MCM4, CDC54	DNA replication licensing factor MCM4 [EC:3.6.4.12]	ko04110	Cell cycle	http://www.kegg.jp/kegg-bin/show_pathway?ko04110+K02212
XP_011458268.1	K02212	MCM4, CDC54	DNA replication licensing factor MCM4 [EC:3.6.4.12]	ko03030	DNA replication	http://www.kegg.jp/kegg-bin/show_pathway?ko03030+K02212
XP_011458268.1	K02212	MCM4, CDC54	DNA replication licensing factor MCM4 [EC:3.6.4.12]	ko04113	Meiosis - yeast	http://www.kegg.jp/kegg-bin/show_pathway?ko04113+K02212
XP_011458268.1	K02212	MCM4, CDC54	DNA replication licensing factor MCM4 [EC:3.6.4.12]	ko04111	Cell cycle - yeast	http://www.kegg.jp/kegg-bin/show_pathway?ko04111+K02212
XP_011460545.1	K02542	MCM6	DNA replication licensing factor MCM6 [EC:3.6.4.12]	ko04111	Cell cycle - yeast	http://www.kegg.jp/kegg-bin/show_pathway?ko04111+K02542
XP_011460545.1	K02542	MCM6	DNA replication licensing factor MCM6 [EC:3.6.4.12]	ko04110	Cell cycle	http://www.kegg.jp/kegg-bin/show_pathway?ko04110+K02542
XP_011460545.1	K02542	MCM6	DNA replication licensing factor MCM6 [EC:3.6.4.12]	ko03030	DNA replication	http://www.kegg.jp/kegg-bin/show_pathway?ko03030+K02542
XP_011460545.1	K02542	MCM6	DNA replication licensing factor MCM6 [EC:3.6.4.12]	ko04113	Meiosis - yeast	http://www.kegg.jp/kegg-bin/show_pathway?ko04113+K02542
XP_004306439.1
XP_011465030.1	K03129	TAF4	transcription initiation factor TFIID subunit 4	ko05016	Huntington's disease	http://www.kegg.jp/kegg-bin/show_pathway?ko05016+K03129
XP_011465030.1	K03129	TAF4	transcription initiation factor TFIID subunit 4	ko03022	Basal transcription factors	http://www.kegg.jp/kegg-bin/show_pathway?ko03022+K03129
XP_011465030.1	K03129	TAF4	transcription initiation factor TFIID subunit 4	ko05168	Herpes simplex infection	http://www.kegg.jp/kegg-bin/show_pathway?ko05168+K03129
XP_004296683.1	K10884	XRCC6, KU70, G22P1	ATP-dependent DNA helicase 2 subunit 1	ko03450	Non-homologous end-joining	http://www.kegg.jp/kegg-bin/show_pathway?ko03450+K10884
FANhyb_rscf00000291.1.g00002.1	K02541	MCM3	DNA replication licensing factor MCM3 [EC:3.6.4.12]	ko04113	Meiosis - yeast	http://www.kegg.jp/kegg-bin/show_pathway?ko04113+K02541
FANhyb_rscf00000291.1.g00002.1	K02541	MCM3	DNA replication licensing factor MCM3 [EC:3.6.4.12]	ko03030	DNA replication	http://www.kegg.jp/kegg-bin/show_pathway?ko03030+K02541
FANhyb_rscf00000291.1.g00002.1	K02541	MCM3	DNA replication licensing factor MCM3 [EC:3.6.4.12]	ko04110	Cell cycle	http://www.kegg.jp/kegg-bin/show_pathway?ko04110+K02541
FANhyb_rscf00000291.1.g00002.1	K02541	MCM3	DNA replication licensing factor MCM3 [EC:3.6.4.12]	ko04111	Cell cycle - yeast	http://www.kegg.jp/kegg-bin/show_pathway?ko04111+K02541
FANhyb_rscf00000018.1.g00011.1
XP_011459559.1	K06675	SMC4	structural maintenance of chromosome 4	ko04111	Cell cycle - yeast	http://www.kegg.jp/kegg-bin/show_pathway?ko04111+K06675
FANhyb_rscf00000194.1.g00006.1	K21444
XP_011465103.1
FANhyb_rscf00000250.1.g00008.1
XP_011469613.1
XP_011458881.1	K12821	PRPF40, PRP40	pre-mRNA-processing factor 40	ko03040	Spliceosome	http://www.kegg.jp/kegg-bin/show_pathway?ko03040+K12821
XP_004287489.1
XP_004291952.1
FANhyb_rscf00000463.1.g00008.1
XP_004299114.1	K11984	SART1, HAF, SNU66	U4/U6.U5 tri-snRNP-associated protein 1	ko03040	Spliceosome	http://www.kegg.jp/kegg-bin/show_pathway?ko03040+K11984
FANhyb_rscf00001057.1.g00004.1	K07151	STT3	dolichyl-diphosphooligosaccharide---protein glycosyltransferase [EC:2.4.99.18]	ko00510	N-Glycan biosynthesis	http://www.kegg.jp/kegg-bin/show_pathway?ko00510+K07151
FANhyb_rscf00001057.1.g00004.1	K07151	STT3	dolichyl-diphosphooligosaccharide---protein glycosyltransferase [EC:2.4.99.18]	ko04141	Protein processing in endoplasmic reticulum	http://www.kegg.jp/kegg-bin/show_pathway?ko04141+K07151
FANhyb_rscf00001057.1.g00004.1	K07151	STT3	dolichyl-diphosphooligosaccharide---protein glycosyltransferase [EC:2.4.99.18]	ko00513	Various types of N-glycan biosynthesis	http://www.kegg.jp/kegg-bin/show_pathway?ko00513+K07151
FANhyb_rscf00001124.1.g00002.1	K02328	POLD2	DNA polymerase delta subunit 2	ko00240	Pyrimidine metabolism	http://www.kegg.jp/kegg-bin/show_pathway?ko00240+K02328
FANhyb_rscf00001124.1.g00002.1	K02328	POLD2	DNA polymerase delta subunit 2	ko03420	Nucleotide excision repair	http://www.kegg.jp/kegg-bin/show_pathway?ko03420+K02328
FANhyb_rscf00001124.1.g00002.1	K02328	POLD2	DNA polymerase delta subunit 2	ko03440	Homologous recombination	http://www.kegg.jp/kegg-bin/show_pathway?ko03440+K02328
FANhyb_rscf00001124.1.g00002.1	K02328	POLD2	DNA polymerase delta subunit 2	ko03030	DNA replication	http://www.kegg.jp/kegg-bin/show_pathway?ko03030+K02328
FANhyb_rscf00001124.1.g00002.1	K02328	POLD2	DNA polymerase delta subunit 2	ko03430	Mismatch repair	http://www.kegg.jp/kegg-bin/show_pathway?ko03430+K02328
FANhyb_rscf00001124.1.g00002.1	K02328	POLD2	DNA polymerase delta subunit 2	ko05166	HTLV-I infection	http://www.kegg.jp/kegg-bin/show_pathway?ko05166+K02328
FANhyb_rscf00001124.1.g00002.1	K02328	POLD2	DNA polymerase delta subunit 2	ko03410	Base excision repair	http://www.kegg.jp/kegg-bin/show_pathway?ko03410+K02328
FANhyb_rscf00001124.1.g00002.1	K02328	POLD2	DNA polymerase delta subunit 2	ko00230	Purine metabolism	http://www.kegg.jp/kegg-bin/show_pathway?ko00230+K02328
XP_004306175.2
XP_004287571.1	K03553	recA	recombination protein RecA	ko03440	Homologous recombination	http://www.kegg.jp/kegg-bin/show_pathway?ko03440+K03553
XP_011459934.1	K10747	LIG1	DNA ligase 1 [EC:6.5.1.1 6.5.1.6 6.5.1.7]	ko03030	DNA replication	http://www.kegg.jp/kegg-bin/show_pathway?ko03030+K10747
XP_011459934.1	K10747	LIG1	DNA ligase 1 [EC:6.5.1.1 6.5.1.6 6.5.1.7]	ko03430	Mismatch repair	http://www.kegg.jp/kegg-bin/show_pathway?ko03430+K10747
XP_011459934.1	K10747	LIG1	DNA ligase 1 [EC:6.5.1.1 6.5.1.6 6.5.1.7]	ko03410	Base excision repair	http://www.kegg.jp/kegg-bin/show_pathway?ko03410+K10747
XP_011459934.1	K10747	LIG1	DNA ligase 1 [EC:6.5.1.1 6.5.1.6 6.5.1.7]	ko03420	Nucleotide excision repair	http://www.kegg.jp/kegg-bin/show_pathway?ko03420+K10747
XP_004294179.1	K11340	ACTL6A, INO80K	actin-like protein 6A	ko04714	Thermogenesis	http://www.kegg.jp/kegg-bin/show_pathway?ko04714+K11340
XP_004294179.1	K11340	ACTL6A, INO80K	actin-like protein 6A	ko05225	Hepatocellular carcinoma	http://www.kegg.jp/kegg-bin/show_pathway?ko05225+K11340
FANhyb_rscf00001342.1.g00003.1
FANhyb_rscf00000152.1.g00014.1
FANhyb_rscf00000258.1.g00001.1	K01595	ppc	phosphoenolpyruvate carboxylase [EC:4.1.1.31]	ko00620	Pyruvate metabolism	http://www.kegg.jp/kegg-bin/show_pathway?ko00620+K01595
FANhyb_rscf00000258.1.g00001.1	K01595	ppc	phosphoenolpyruvate carboxylase [EC:4.1.1.31]	ko00710	Carbon fixation in photosynthetic organisms	http://www.kegg.jp/kegg-bin/show_pathway?ko00710+K01595
FANhyb_rscf00000258.1.g00001.1	K01595	ppc	phosphoenolpyruvate carboxylase [EC:4.1.1.31]	ko00680	Methane metabolism	http://www.kegg.jp/kegg-bin/show_pathway?ko00680+K01595
FANhyb_rscf00000258.1.g00001.1	K01595	ppc	phosphoenolpyruvate carboxylase [EC:4.1.1.31]	ko00720	Carbon fixation pathways in prokaryotes	http://www.kegg.jp/kegg-bin/show_pathway?ko00720+K01595
FANhyb_icon00003658_a.1.g00001.1
XP_011470044.1	K14550	UTP10, HEATR1	U3 small nucleolar RNA-associated protein 10	ko03008	Ribosome biogenesis in eukaryotes	http://www.kegg.jp/kegg-bin/show_pathway?ko03008+K14550
XP_004299788.1	K12850	PRPF38B	pre-mRNA-splicing factor 38B	ko03040	Spliceosome	http://www.kegg.jp/kegg-bin/show_pathway?ko03040+K12850
FANhyb_rscf00000152.1.g00010.1
XP_004299727.1
XP_004299818.1
FANhyb_rscf00000311.1.g00001.1	K02520
FANhyb_rscf00000416.1.g00002.1	K03798
XP_004300629.1	K03283	HSPA1s	heat shock 70kDa protein 1/2/6/8	ko04213	Longevity regulating pathway - multiple species	http://www.kegg.jp/kegg-bin/show_pathway?ko04213+K03283
XP_004300629.1	K03283	HSPA1s	heat shock 70kDa protein 1/2/6/8	ko04144	Endocytosis	http://www.kegg.jp/kegg-bin/show_pathway?ko04144+K03283
XP_004300629.1	K03283	HSPA1s	heat shock 70kDa protein 1/2/6/8	ko05169	Epstein-Barr virus infection	http://www.kegg.jp/kegg-bin/show_pathway?ko05169+K03283
XP_004300629.1	K03283	HSPA1s	heat shock 70kDa protein 1/2/6/8	ko05162	Measles	http://www.kegg.jp/kegg-bin/show_pathway?ko05162+K03283
XP_004300629.1	K03283	HSPA1s	heat shock 70kDa protein 1/2/6/8	ko04612	Antigen processing and presentation	http://www.kegg.jp/kegg-bin/show_pathway?ko04612+K03283
XP_004300629.1	K03283	HSPA1s	heat shock 70kDa protein 1/2/6/8	ko05145	Toxoplasmosis	http://www.kegg.jp/kegg-bin/show_pathway?ko05145+K03283
XP_004300629.1	K03283	HSPA1s	heat shock 70kDa protein 1/2/6/8	ko04010	MAPK signaling pathway	http://www.kegg.jp/kegg-bin/show_pathway?ko04010+K03283
XP_004300629.1	K03283	HSPA1s	heat shock 70kDa protein 1/2/6/8	ko03040	Spliceosome	http://www.kegg.jp/kegg-bin/show_pathway?ko03040+K03283
XP_004300629.1	K03283	HSPA1s	heat shock 70kDa protein 1/2/6/8	ko05134	Legionellosis	http://www.kegg.jp/kegg-bin/show_pathway?ko05134+K03283
XP_004300629.1	K03283	HSPA1s	heat shock 70kDa protein 1/2/6/8	ko05164	Influenza A	http://www.kegg.jp/kegg-bin/show_pathway?ko05164+K03283
XP_004300629.1	K03283	HSPA1s	heat shock 70kDa protein 1/2/6/8	ko04915	Estrogen signaling pathway	http://www.kegg.jp/kegg-bin/show_pathway?ko04915+K03283
XP_004300629.1	K03283	HSPA1s	heat shock 70kDa protein 1/2/6/8	ko04141	Protein processing in endoplasmic reticulum	http://www.kegg.jp/kegg-bin/show_pathway?ko04141+K03283
FANhyb_rscf00000413.1.g00012.1
XP_004295742.1
XP_004302896.1	K02695	psaH	photosystem I subunit VI	ko00195	Photosynthesis	http://www.kegg.jp/kegg-bin/show_pathway?ko00195+K02695
XP_004300672.1	K08916	LHCB5	light-harvesting complex II chlorophyll a/b binding protein 5	ko00196	Photosynthesis - antenna proteins	http://www.kegg.jp/kegg-bin/show_pathway?ko00196+K08916
FANhyb_rscf00004861.1.g00001.1
FANhyb_icon16812173_o.1.g00001.1
XP_004303340.1
XP_004302828.1	K00799	GST, gst	glutathione S-transferase [EC:2.5.1.18]	ko05418	Fluid shear stress and atherosclerosis	http://www.kegg.jp/kegg-bin/show_pathway?ko05418+K00799
XP_004302828.1	K00799	GST, gst	glutathione S-transferase [EC:2.5.1.18]	ko00983	Drug metabolism - other enzymes	http://www.kegg.jp/kegg-bin/show_pathway?ko00983+K00799
XP_004302828.1	K00799	GST, gst	glutathione S-transferase [EC:2.5.1.18]	ko00480	Glutathione metabolism	http://www.kegg.jp/kegg-bin/show_pathway?ko00480+K00799
XP_004302828.1	K00799	GST, gst	glutathione S-transferase [EC:2.5.1.18]	ko05204	Chemical carcinogenesis	http://www.kegg.jp/kegg-bin/show_pathway?ko05204+K00799
XP_004302828.1	K00799	GST, gst	glutathione S-transferase [EC:2.5.1.18]	ko01524	Platinum drug resistance	http://www.kegg.jp/kegg-bin/show_pathway?ko01524+K00799
XP_004302828.1	K00799	GST, gst	glutathione S-transferase [EC:2.5.1.18]	ko05225	Hepatocellular carcinoma	http://www.kegg.jp/kegg-bin/show_pathway?ko05225+K00799
XP_004302828.1	K00799	GST, gst	glutathione S-transferase [EC:2.5.1.18]	ko05200	Pathways in cancer	http://www.kegg.jp/kegg-bin/show_pathway?ko05200+K00799
XP_004302828.1	K00799	GST, gst	glutathione S-transferase [EC:2.5.1.18]	ko00982	Drug metabolism - cytochrome P450	http://www.kegg.jp/kegg-bin/show_pathway?ko00982+K00799
XP_004302828.1	K00799	GST, gst	glutathione S-transferase [EC:2.5.1.18]	ko00980	Metabolism of xenobiotics by cytochrome P450	http://www.kegg.jp/kegg-bin/show_pathway?ko00980+K00799
XP_004296001.1
FANhyb_rscf00000654.1.g00006.1	K03522
XP_004290308.1	K14498	SNRK2	serine/threonine-protein kinase SRK2 [EC:2.7.11.1]	ko04075	Plant hormone signal transduction	http://www.kegg.jp/kegg-bin/show_pathway?ko04075+K14498
XP_004290308.1	K14498	SNRK2	serine/threonine-protein kinase SRK2 [EC:2.7.11.1]	ko04016	MAPK signaling pathway - plant	http://www.kegg.jp/kegg-bin/show_pathway?ko04016+K14498
XP_004301238.1
FANhyb_rscf00005365.1.g00001.1
FANhyb_icon00047190_a.1.g00001.1
XP_004296086.1
YP_004286140.1	K02982	RP-S3, rpsC	small subunit ribosomal protein S3	ko03010	Ribosome	http://www.kegg.jp/kegg-bin/show_pathway?ko03010+K02982
XP_004303022.1	K01623	ALDO	fructose-bisphosphate aldolase, class I [EC:4.1.2.13]	ko00051	Fructose and mannose metabolism	http://www.kegg.jp/kegg-bin/show_pathway?ko00051+K01623
XP_004303022.1	K01623	ALDO	fructose-bisphosphate aldolase, class I [EC:4.1.2.13]	ko00710	Carbon fixation in photosynthetic organisms	http://www.kegg.jp/kegg-bin/show_pathway?ko00710+K01623
XP_004303022.1	K01623	ALDO	fructose-bisphosphate aldolase, class I [EC:4.1.2.13]	ko00680	Methane metabolism	http://www.kegg.jp/kegg-bin/show_pathway?ko00680+K01623
XP_004303022.1	K01623	ALDO	fructose-bisphosphate aldolase, class I [EC:4.1.2.13]	ko00030	Pentose phosphate pathway	http://www.kegg.jp/kegg-bin/show_pathway?ko00030+K01623
XP_004303022.1	K01623	ALDO	fructose-bisphosphate aldolase, class I [EC:4.1.2.13]	ko00010	Glycolysis / Gluconeogenesis	http://www.kegg.jp/kegg-bin/show_pathway?ko00010+K01623
XP_004304520.1	K00228	CPOX, hemF	coproporphyrinogen III oxidase [EC:1.3.3.3]	ko00860	Porphyrin and chlorophyll metabolism	http://www.kegg.jp/kegg-bin/show_pathway?ko00860+K00228
XP_004293566.2
XP_004307637.1	K08915	LHCB4	light-harvesting complex II chlorophyll a/b binding protein 4	ko00196	Photosynthesis - antenna proteins	http://www.kegg.jp/kegg-bin/show_pathway?ko00196+K08915
XP_004287814.1	K00475	E1.14.11.9	naringenin 3-dioxygenase [EC:1.14.11.9]	ko00941	Flavonoid biosynthesis	http://www.kegg.jp/kegg-bin/show_pathway?ko00941+K00475
XP_004289043.1
FANhyb_rscf00000105.1.g00001.1
FANhyb_rscf00000008.1.g00048.1	K02985	RP-S3e, RPS3	small subunit ribosomal protein S3e	ko03010	Ribosome	http://www.kegg.jp/kegg-bin/show_pathway?ko03010+K02985
FANhyb_icon00011060_a.1.g00001.1
XP_011459397.1
FANhyb_rscf00001046.1.g00002.1	K02638	petE	plastocyanin	ko00195	Photosynthesis	http://www.kegg.jp/kegg-bin/show_pathway?ko00195+K02638
FANhyb_rscf00001346.1.g00002.1
FANhyb_rscf00007356.1.g00001.1	K16290
FANhyb_icon00000422_a.1.g00001.1	K02639	petF	ferredoxin	ko00195	Photosynthesis	http://www.kegg.jp/kegg-bin/show_pathway?ko00195+K02639
XP_004291571.1
FANhyb_rscf00000118.1.g00001.1
FANhyb_icon00042281_a.1.g00001.1	K02909	RP-L31, rpmE	large subunit ribosomal protein L31	ko03010	Ribosome	http://www.kegg.jp/kegg-bin/show_pathway?ko03010+K02909
YP_004286097.1	K02706	psbD	photosystem II P680 reaction center D2 protein [EC:1.10.3.9]	ko00195	Photosynthesis	http://www.kegg.jp/kegg-bin/show_pathway?ko00195+K02706
FANhyb_rscf00007251.1.g00001.1	K02437	gcvH, GCSH	glycine cleavage system H protein	ko00630	Glyoxylate and dicarboxylate metabolism	http://www.kegg.jp/kegg-bin/show_pathway?ko00630+K02437
FANhyb_rscf00007251.1.g00001.1	K02437	gcvH, GCSH	glycine cleavage system H protein	ko00260	Glycine, serine and threonine metabolism	http://www.kegg.jp/kegg-bin/show_pathway?ko00260+K02437
FANhyb_rscf00001375.1.g00001.1	K02694	psaF	photosystem I subunit III	ko00195	Photosynthesis	http://www.kegg.jp/kegg-bin/show_pathway?ko00195+K02694
FANhyb_rscf00000031.1.g00016.1	K00811	ASP5	aspartate aminotransferase, chloroplastic [EC:2.6.1.1]	ko00220	Arginine biosynthesis	http://www.kegg.jp/kegg-bin/show_pathway?ko00220+K00811
FANhyb_rscf00000031.1.g00016.1	K00811	ASP5	aspartate aminotransferase, chloroplastic [EC:2.6.1.1]	ko00360	Phenylalanine metabolism	http://www.kegg.jp/kegg-bin/show_pathway?ko00360+K00811
FANhyb_rscf00000031.1.g00016.1	K00811	ASP5	aspartate aminotransferase, chloroplastic [EC:2.6.1.1]	ko00250	Alanine, aspartate and glutamate metabolism	http://www.kegg.jp/kegg-bin/show_pathway?ko00250+K00811
FANhyb_rscf00000031.1.g00016.1	K00811	ASP5	aspartate aminotransferase, chloroplastic [EC:2.6.1.1]	ko00330	Arginine and proline metabolism	http://www.kegg.jp/kegg-bin/show_pathway?ko00330+K00811
FANhyb_rscf00000031.1.g00016.1	K00811	ASP5	aspartate aminotransferase, chloroplastic [EC:2.6.1.1]	ko00270	Cysteine and methionine metabolism	http://www.kegg.jp/kegg-bin/show_pathway?ko00270+K00811
FANhyb_rscf00000031.1.g00016.1	K00811	ASP5	aspartate aminotransferase, chloroplastic [EC:2.6.1.1]	ko00400	Phenylalanine, tyrosine and tryptophan biosynthesis	http://www.kegg.jp/kegg-bin/show_pathway?ko00400+K00811
FANhyb_rscf00000031.1.g00016.1	K00811	ASP5	aspartate aminotransferase, chloroplastic [EC:2.6.1.1]	ko00950	Isoquinoline alkaloid biosynthesis	http://www.kegg.jp/kegg-bin/show_pathway?ko00950+K00811
FANhyb_rscf00000031.1.g00016.1	K00811	ASP5	aspartate aminotransferase, chloroplastic [EC:2.6.1.1]	ko00960	Tropane, piperidine and pyridine alkaloid biosynthesis	http://www.kegg.jp/kegg-bin/show_pathway?ko00960+K00811
FANhyb_rscf00000031.1.g00016.1	K00811	ASP5	aspartate aminotransferase, chloroplastic [EC:2.6.1.1]	ko00350	Tyrosine metabolism	http://www.kegg.jp/kegg-bin/show_pathway?ko00350+K00811
XP_011470332.1
FANhyb_icon00000525_a.1.g00001.1
XP_004291312.1
FANhyb_icon16846536_o.1.g00001.1	K08360
FANhyb_rscf00003780.1.g00001.1	K00083	E1.1.1.195	cinnamyl-alcohol dehydrogenase [EC:1.1.1.195]	ko00940	Phenylpropanoid biosynthesis	http://www.kegg.jp/kegg-bin/show_pathway?ko00940+K00083
XP_004306579.1	K00927	PGK, pgk	phosphoglycerate kinase [EC:2.7.2.3]	ko00010	Glycolysis / Gluconeogenesis	http://www.kegg.jp/kegg-bin/show_pathway?ko00010+K00927
XP_004306579.1	K00927	PGK, pgk	phosphoglycerate kinase [EC:2.7.2.3]	ko00710	Carbon fixation in photosynthetic organisms	http://www.kegg.jp/kegg-bin/show_pathway?ko00710+K00927
XP_011458045.1	K03953	NDUFA9	NADH dehydrogenase (ubiquinone) 1 alpha subcomplex subunit 9	ko04714	Thermogenesis	http://www.kegg.jp/kegg-bin/show_pathway?ko04714+K03953
XP_011458045.1	K03953	NDUFA9	NADH dehydrogenase (ubiquinone) 1 alpha subcomplex subunit 9	ko05016	Huntington's disease	http://www.kegg.jp/kegg-bin/show_pathway?ko05016+K03953
XP_011458045.1	K03953	NDUFA9	NADH dehydrogenase (ubiquinone) 1 alpha subcomplex subunit 9	ko05012	Parkinson's disease	http://www.kegg.jp/kegg-bin/show_pathway?ko05012+K03953
XP_011458045.1	K03953	NDUFA9	NADH dehydrogenase (ubiquinone) 1 alpha subcomplex subunit 9	ko00190	Oxidative phosphorylation	http://www.kegg.jp/kegg-bin/show_pathway?ko00190+K03953
XP_011458045.1	K03953	NDUFA9	NADH dehydrogenase (ubiquinone) 1 alpha subcomplex subunit 9	ko04723	Retrograde endocannabinoid signaling	http://www.kegg.jp/kegg-bin/show_pathway?ko04723+K03953
XP_011458045.1	K03953	NDUFA9	NADH dehydrogenase (ubiquinone) 1 alpha subcomplex subunit 9	ko05010	Alzheimer's disease	http://www.kegg.jp/kegg-bin/show_pathway?ko05010+K03953
XP_011458045.1	K03953	NDUFA9	NADH dehydrogenase (ubiquinone) 1 alpha subcomplex subunit 9	ko04932	Non-alcoholic fatty liver disease (NAFLD)	http://www.kegg.jp/kegg-bin/show_pathway?ko04932+K03953
FANhyb_rscf00000228.1.g00004.1
FANhyb_rscf00000269.1.g00006.1
FANhyb_rscf00000034.1.g00008.1	K00688	PYG, glgP	glycogen phosphorylase [EC:2.4.1.1]	ko04910	Insulin signaling pathway	http://www.kegg.jp/kegg-bin/show_pathway?ko04910+K00688
FANhyb_rscf00000034.1.g00008.1	K00688	PYG, glgP	glycogen phosphorylase [EC:2.4.1.1]	ko04217	Necroptosis	http://www.kegg.jp/kegg-bin/show_pathway?ko04217+K00688
FANhyb_rscf00000034.1.g00008.1	K00688	PYG, glgP	glycogen phosphorylase [EC:2.4.1.1]	ko04922	Glucagon signaling pathway	http://www.kegg.jp/kegg-bin/show_pathway?ko04922+K00688
FANhyb_rscf00000034.1.g00008.1	K00688	PYG, glgP	glycogen phosphorylase [EC:2.4.1.1]	ko00500	Starch and sucrose metabolism	http://www.kegg.jp/kegg-bin/show_pathway?ko00500+K00688
FANhyb_rscf00000034.1.g00008.1	K00688	PYG, glgP	glycogen phosphorylase [EC:2.4.1.1]	ko04931	Insulin resistance	http://www.kegg.jp/kegg-bin/show_pathway?ko04931+K00688
FANhyb_rscf00000034.1.g00008.1	K00688	PYG, glgP	glycogen phosphorylase [EC:2.4.1.1]	ko02026	Biofilm formation - Escherichia coli	http://www.kegg.jp/kegg-bin/show_pathway?ko02026+K00688
FANhyb_rscf00001116.1.g00002.1
FANhyb_rscf00000078.1.g00004.1
XP_004288772.2
XP_004288411.1	K04565	SOD1	superoxide dismutase, Cu-Zn family [EC:1.15.1.1]	ko04213	Longevity regulating pathway - multiple species	http://www.kegg.jp/kegg-bin/show_pathway?ko04213+K04565
XP_004288411.1	K04565	SOD1	superoxide dismutase, Cu-Zn family [EC:1.15.1.1]	ko05016	Huntington's disease	http://www.kegg.jp/kegg-bin/show_pathway?ko05016+K04565
XP_004288411.1	K04565	SOD1	superoxide dismutase, Cu-Zn family [EC:1.15.1.1]	ko05020	Prion diseases	http://www.kegg.jp/kegg-bin/show_pathway?ko05020+K04565
XP_004288411.1	K04565	SOD1	superoxide dismutase, Cu-Zn family [EC:1.15.1.1]	ko05014	Amyotrophic lateral sclerosis (ALS)	http://www.kegg.jp/kegg-bin/show_pathway?ko05014+K04565
XP_004288411.1	K04565	SOD1	superoxide dismutase, Cu-Zn family [EC:1.15.1.1]	ko04146	Peroxisome	http://www.kegg.jp/kegg-bin/show_pathway?ko04146+K04565
FANhyb_icon00013098_a.1.g00001.1
FANhyb_rscf00006771.1.g00001.1
FANhyb_rscf00000045.1.g00003.1	K02115	ATPF1G, atpG	F-type H+-transporting ATPase subunit gamma	ko00190	Oxidative phosphorylation	http://www.kegg.jp/kegg-bin/show_pathway?ko00190+K02115
FANhyb_rscf00000045.1.g00003.1	K02115	ATPF1G, atpG	F-type H+-transporting ATPase subunit gamma	ko00195	Photosynthesis	http://www.kegg.jp/kegg-bin/show_pathway?ko00195+K02115
XP_004291039.1	K00281	GLDC, gcvP	glycine dehydrogenase [EC:1.4.4.2]	ko00630	Glyoxylate and dicarboxylate metabolism	http://www.kegg.jp/kegg-bin/show_pathway?ko00630+K00281
XP_004291039.1	K00281	GLDC, gcvP	glycine dehydrogenase [EC:1.4.4.2]	ko00260	Glycine, serine and threonine metabolism	http://www.kegg.jp/kegg-bin/show_pathway?ko00260+K00281
XP_004308926.1
YP_004286088.1	K02109	ATPF0B, atpF	F-type H+-transporting ATPase subunit b	ko00190	Oxidative phosphorylation	http://www.kegg.jp/kegg-bin/show_pathway?ko00190+K02109
YP_004286088.1	K02109	ATPF0B, atpF	F-type H+-transporting ATPase subunit b	ko00195	Photosynthesis	http://www.kegg.jp/kegg-bin/show_pathway?ko00195+K02109
XP_004305872.1	K05909
FANhyb_rscf00002213.1.g00002.1
XP_004289881.1
FANhyb_rscf00000069.1.g00003.1	K09839	VDE, NPQ1	violaxanthin de-epoxidase [EC:1.23.5.1]	ko00906	Carotenoid biosynthesis	http://www.kegg.jp/kegg-bin/show_pathway?ko00906+K09839
XP_004303253.1	K08495	GOSR1, GOS1	golgi SNAP receptor complex member 1	ko04130	SNARE interactions in vesicular transport	http://www.kegg.jp/kegg-bin/show_pathway?ko04130+K08495
FANhyb_icon00005785_a.1.g00001.1
XP_004300037.1	K02888	RP-L21, MRPL21, rplU	large subunit ribosomal protein L21	ko03010	Ribosome	http://www.kegg.jp/kegg-bin/show_pathway?ko03010+K02888
XP_004301060.1	K05349	bglX	beta-glucosidase [EC:3.2.1.21]	ko00500	Starch and sucrose metabolism	http://www.kegg.jp/kegg-bin/show_pathway?ko00500+K05349
XP_004301060.1	K05349	bglX	beta-glucosidase [EC:3.2.1.21]	ko00460	Cyanoamino acid metabolism	http://www.kegg.jp/kegg-bin/show_pathway?ko00460+K05349
XP_004301060.1	K05349	bglX	beta-glucosidase [EC:3.2.1.21]	ko00940	Phenylpropanoid biosynthesis	http://www.kegg.jp/kegg-bin/show_pathway?ko00940+K05349
XP_004289502.1
FANhyb_icon00000233_a.1.g00001.1
XP_004302180.1	K19269	PGP, PGLP	phosphoglycolate phosphatase [EC:3.1.3.18 3.1.3.48]	ko00630	Glyoxylate and dicarboxylate metabolism	http://www.kegg.jp/kegg-bin/show_pathway?ko00630+K19269
XP_004298866.1
XP_004291746.1	K00830	AGXT	alanine-glyoxylate transaminase / serine-glyoxylate transaminase / serine-pyruvate transaminase [EC:2.6.1.44 2.6.1.45 2.6.1.51]	ko00680	Methane metabolism	http://www.kegg.jp/kegg-bin/show_pathway?ko00680+K00830
XP_004291746.1	K00830	AGXT	alanine-glyoxylate transaminase / serine-glyoxylate transaminase / serine-pyruvate transaminase [EC:2.6.1.44 2.6.1.45 2.6.1.51]	ko00250	Alanine, aspartate and glutamate metabolism	http://www.kegg.jp/kegg-bin/show_pathway?ko00250+K00830
XP_004291746.1	K00830	AGXT	alanine-glyoxylate transaminase / serine-glyoxylate transaminase / serine-pyruvate transaminase [EC:2.6.1.44 2.6.1.45 2.6.1.51]	ko00630	Glyoxylate and dicarboxylate metabolism	http://www.kegg.jp/kegg-bin/show_pathway?ko00630+K00830
XP_004291746.1	K00830	AGXT	alanine-glyoxylate transaminase / serine-glyoxylate transaminase / serine-pyruvate transaminase [EC:2.6.1.44 2.6.1.45 2.6.1.51]	ko00260	Glycine, serine and threonine metabolism	http://www.kegg.jp/kegg-bin/show_pathway?ko00260+K00830
XP_004291746.1	K00830	AGXT	alanine-glyoxylate transaminase / serine-glyoxylate transaminase / serine-pyruvate transaminase [EC:2.6.1.44 2.6.1.45 2.6.1.51]	ko04146	Peroxisome	http://www.kegg.jp/kegg-bin/show_pathway?ko04146+K00830
XP_004287846.2	K00128	ALDH	aldehyde dehydrogenase (NAD+) [EC:1.2.1.3]	ko00981	Insect hormone biosynthesis	http://www.kegg.jp/kegg-bin/show_pathway?ko00981+K00128
XP_004287846.2	K00128	ALDH	aldehyde dehydrogenase (NAD+) [EC:1.2.1.3]	ko00280	Valine, leucine and isoleucine degradation	http://www.kegg.jp/kegg-bin/show_pathway?ko00280+K00128
XP_004287846.2	K00128	ALDH	aldehyde dehydrogenase (NAD+) [EC:1.2.1.3]	ko00625	Chloroalkane and chloroalkene degradation	http://www.kegg.jp/kegg-bin/show_pathway?ko00625+K00128
XP_004287846.2	K00128	ALDH	aldehyde dehydrogenase (NAD+) [EC:1.2.1.3]	ko00903	Limonene and pinene degradation	http://www.kegg.jp/kegg-bin/show_pathway?ko00903+K00128
XP_004287846.2	K00128	ALDH	aldehyde dehydrogenase (NAD+) [EC:1.2.1.3]	ko00330	Arginine and proline metabolism	http://www.kegg.jp/kegg-bin/show_pathway?ko00330+K00128
XP_004287846.2	K00128	ALDH	aldehyde dehydrogenase (NAD+) [EC:1.2.1.3]	ko00620	Pyruvate metabolism	http://www.kegg.jp/kegg-bin/show_pathway?ko00620+K00128
XP_004287846.2	K00128	ALDH	aldehyde dehydrogenase (NAD+) [EC:1.2.1.3]	ko00561	Glycerolipid metabolism	http://www.kegg.jp/kegg-bin/show_pathway?ko00561+K00128
XP_004287846.2	K00128	ALDH	aldehyde dehydrogenase (NAD+) [EC:1.2.1.3]	ko00380	Tryptophan metabolism	http://www.kegg.jp/kegg-bin/show_pathway?ko00380+K00128
XP_004287846.2	K00128	ALDH	aldehyde dehydrogenase (NAD+) [EC:1.2.1.3]	ko00410	beta-Alanine metabolism	http://www.kegg.jp/kegg-bin/show_pathway?ko00410+K00128
XP_004287846.2	K00128	ALDH	aldehyde dehydrogenase (NAD+) [EC:1.2.1.3]	ko00053	Ascorbate and aldarate metabolism	http://www.kegg.jp/kegg-bin/show_pathway?ko00053+K00128
XP_004287846.2	K00128	ALDH	aldehyde dehydrogenase (NAD+) [EC:1.2.1.3]	ko00310	Lysine degradation	http://www.kegg.jp/kegg-bin/show_pathway?ko00310+K00128
XP_004287846.2	K00128	ALDH	aldehyde dehydrogenase (NAD+) [EC:1.2.1.3]	ko00071	Fatty acid degradation	http://www.kegg.jp/kegg-bin/show_pathway?ko00071+K00128
XP_004287846.2	K00128	ALDH	aldehyde dehydrogenase (NAD+) [EC:1.2.1.3]	ko00010	Glycolysis / Gluconeogenesis	http://www.kegg.jp/kegg-bin/show_pathway?ko00010+K00128
XP_004287846.2	K00128	ALDH	aldehyde dehydrogenase (NAD+) [EC:1.2.1.3]	ko00340	Histidine metabolism	http://www.kegg.jp/kegg-bin/show_pathway?ko00340+K00128
FANhyb_rscf00000830.1.g00002.1	K05305	FUK	fucokinase [EC:2.7.1.52]	ko00051	Fructose and mannose metabolism	http://www.kegg.jp/kegg-bin/show_pathway?ko00051+K05305
FANhyb_rscf00000830.1.g00002.1	K05305	FUK	fucokinase [EC:2.7.1.52]	ko00520	Amino sugar and nucleotide sugar metabolism	http://www.kegg.jp/kegg-bin/show_pathway?ko00520+K05305
XP_011461452.1
XP_004289525.1	K11985
XP_011465081.1
FANhyb_rscf00000087.1.g00005.1	K00454	LOX2S	lipoxygenase [EC:1.13.11.12]	ko00592	alpha-Linolenic acid metabolism	http://www.kegg.jp/kegg-bin/show_pathway?ko00592+K00454
FANhyb_rscf00000087.1.g00005.1	K00454	LOX2S	lipoxygenase [EC:1.13.11.12]	ko00591	Linoleic acid metabolism	http://www.kegg.jp/kegg-bin/show_pathway?ko00591+K00454
FANhyb_rscf00000176.1.g00003.1	K09872
NP_001274347.1
FANhyb_rscf00000420.1.g00006.1
XP_004299721.1
FANhyb_rscf00000962.1.g00002.1	K02636	petC	cytochrome b6-f complex iron-sulfur subunit [EC:1.10.9.1]	ko00195	Photosynthesis	http://www.kegg.jp/kegg-bin/show_pathway?ko00195+K02636
XP_004293563.1	K00422	E1.10.3.1	polyphenol oxidase [EC:1.10.3.1]	ko00950	Isoquinoline alkaloid biosynthesis	http://www.kegg.jp/kegg-bin/show_pathway?ko00950+K00422
XP_004293563.1	K00422	E1.10.3.1	polyphenol oxidase [EC:1.10.3.1]	ko00350	Tyrosine metabolism	http://www.kegg.jp/kegg-bin/show_pathway?ko00350+K00422
XP_004302009.1	K01738	cysK	cysteine synthase A [EC:2.5.1.47]	ko00270	Cysteine and methionine metabolism	http://www.kegg.jp/kegg-bin/show_pathway?ko00270+K01738
XP_004302009.1	K01738	cysK	cysteine synthase A [EC:2.5.1.47]	ko00920	Sulfur metabolism	http://www.kegg.jp/kegg-bin/show_pathway?ko00920+K01738
XP_004304620.2
XP_004307238.1	K02863	RP-L1, MRPL1, rplA	large subunit ribosomal protein L1	ko03010	Ribosome	http://www.kegg.jp/kegg-bin/show_pathway?ko03010+K02863
NP_001269275.1
XP_004306706.1
FANhyb_rscf00000003.1.g00025.1
XP_004293648.1	K13065	E2.3.1.133, HCT	shikimate O-hydroxycinnamoyltransferase [EC:2.3.1.133]	ko00940	Phenylpropanoid biosynthesis	http://www.kegg.jp/kegg-bin/show_pathway?ko00940+K13065
XP_004293648.1	K13065	E2.3.1.133, HCT	shikimate O-hydroxycinnamoyltransferase [EC:2.3.1.133]	ko00945	Stilbenoid, diarylheptanoid and gingerol biosynthesis	http://www.kegg.jp/kegg-bin/show_pathway?ko00945+K13065
XP_004293648.1	K13065	E2.3.1.133, HCT	shikimate O-hydroxycinnamoyltransferase [EC:2.3.1.133]	ko00941	Flavonoid biosynthesis	http://www.kegg.jp/kegg-bin/show_pathway?ko00941+K13065
FANhyb_rscf00002286.1.g00003.1
FANhyb_rscf00000217.1.g00002.1
YP_004286132.1	K02635	petB	cytochrome b6	ko00195	Photosynthesis	http://www.kegg.jp/kegg-bin/show_pathway?ko00195+K02635
XP_011457929.1	K01426	E3.5.1.4, amiE	amidase [EC:3.5.1.4]	ko00330	Arginine and proline metabolism	http://www.kegg.jp/kegg-bin/show_pathway?ko00330+K01426
XP_011457929.1	K01426	E3.5.1.4, amiE	amidase [EC:3.5.1.4]	ko00627	Aminobenzoate degradation	http://www.kegg.jp/kegg-bin/show_pathway?ko00627+K01426
XP_011457929.1	K01426	E3.5.1.4, amiE	amidase [EC:3.5.1.4]	ko00380	Tryptophan metabolism	http://www.kegg.jp/kegg-bin/show_pathway?ko00380+K01426
XP_011457929.1	K01426	E3.5.1.4, amiE	amidase [EC:3.5.1.4]	ko00643	Styrene degradation	http://www.kegg.jp/kegg-bin/show_pathway?ko00643+K01426
XP_011457929.1	K01426	E3.5.1.4, amiE	amidase [EC:3.5.1.4]	ko00360	Phenylalanine metabolism	http://www.kegg.jp/kegg-bin/show_pathway?ko00360+K01426
XP_004299087.1	K15925
XP_004290871.1	K03542	psbS	photosystem II 22kDa protein	ko00195	Photosynthesis	http://www.kegg.jp/kegg-bin/show_pathway?ko00195+K03542
XP_004298934.1
FANhyb_rscf00000219.1.g00018.1
XP_004290445.1	K02113	ATPF1D, atpH	F-type H+-transporting ATPase subunit delta	ko00190	Oxidative phosphorylation	http://www.kegg.jp/kegg-bin/show_pathway?ko00190+K02113
XP_004290445.1	K02113	ATPF1D, atpH	F-type H+-transporting ATPase subunit delta	ko00195	Photosynthesis	http://www.kegg.jp/kegg-bin/show_pathway?ko00195+K02113
XP_011468066.1
FANhyb_rscf00000335.1.g00003.1
XP_004291451.2
FANhyb_rscf00003898.1.g00001.1	K00605	gcvT, AMT	aminomethyltransferase [EC:2.1.2.10]	ko00670	One carbon pool by folate	http://www.kegg.jp/kegg-bin/show_pathway?ko00670+K00605
FANhyb_rscf00003898.1.g00001.1	K00605	gcvT, AMT	aminomethyltransferase [EC:2.1.2.10]	ko00260	Glycine, serine and threonine metabolism	http://www.kegg.jp/kegg-bin/show_pathway?ko00260+K00605
FANhyb_rscf00003898.1.g00001.1	K00605	gcvT, AMT	aminomethyltransferase [EC:2.1.2.10]	ko00630	Glyoxylate and dicarboxylate metabolism	http://www.kegg.jp/kegg-bin/show_pathway?ko00630+K00605
FANhyb_rscf00004831.1.g00001.1
YP_004286087.1	K02111	ATPF1A, atpA	F-type H+-transporting ATPase subunit alpha [EC:3.6.3.14]	ko00190	Oxidative phosphorylation	http://www.kegg.jp/kegg-bin/show_pathway?ko00190+K02111
YP_004286087.1	K02111	ATPF1A, atpA	F-type H+-transporting ATPase subunit alpha [EC:3.6.3.14]	ko00195	Photosynthesis	http://www.kegg.jp/kegg-bin/show_pathway?ko00195+K02111
XP_004290303.1	K01623	ALDO	fructose-bisphosphate aldolase, class I [EC:4.1.2.13]	ko00051	Fructose and mannose metabolism	http://www.kegg.jp/kegg-bin/show_pathway?ko00051+K01623
XP_004290303.1	K01623	ALDO	fructose-bisphosphate aldolase, class I [EC:4.1.2.13]	ko00710	Carbon fixation in photosynthetic organisms	http://www.kegg.jp/kegg-bin/show_pathway?ko00710+K01623
XP_004290303.1	K01623	ALDO	fructose-bisphosphate aldolase, class I [EC:4.1.2.13]	ko00680	Methane metabolism	http://www.kegg.jp/kegg-bin/show_pathway?ko00680+K01623
XP_004290303.1	K01623	ALDO	fructose-bisphosphate aldolase, class I [EC:4.1.2.13]	ko00030	Pentose phosphate pathway	http://www.kegg.jp/kegg-bin/show_pathway?ko00030+K01623
XP_004290303.1	K01623	ALDO	fructose-bisphosphate aldolase, class I [EC:4.1.2.13]	ko00010	Glycolysis / Gluconeogenesis	http://www.kegg.jp/kegg-bin/show_pathway?ko00010+K01623
FANhyb_rscf00000080.1.g00002.1	K10047	VTC4	inositol-phosphate phosphatase / L-galactose 1-phosphate phosphatase [EC:3.1.3.25 3.1.3.93]	ko00053	Ascorbate and aldarate metabolism	http://www.kegg.jp/kegg-bin/show_pathway?ko00053+K10047
FANhyb_rscf00000080.1.g00002.1	K10047	VTC4	inositol-phosphate phosphatase / L-galactose 1-phosphate phosphatase [EC:3.1.3.25 3.1.3.93]	ko04070	Phosphatidylinositol signaling system	http://www.kegg.jp/kegg-bin/show_pathway?ko04070+K10047
FANhyb_rscf00000080.1.g00002.1	K10047	VTC4	inositol-phosphate phosphatase / L-galactose 1-phosphate phosphatase [EC:3.1.3.25 3.1.3.93]	ko00562	Inositol phosphate metabolism	http://www.kegg.jp/kegg-bin/show_pathway?ko00562+K10047
FANhyb_rscf00000264.1.g00012.1
XP_004297634.1	K18980
FANhyb_icon00001805_a.1.g00001.1	K20798
XP_004300170.1	K00855	PRK, prkB	phosphoribulokinase [EC:2.7.1.19]	ko00710	Carbon fixation in photosynthetic organisms	http://www.kegg.jp/kegg-bin/show_pathway?ko00710+K00855
XP_004307984.1
FANhyb_rscf00000428.1.g00008.1
XP_011468291.1
XP_004304578.1	K05298	GAPA	glyceraldehyde-3-phosphate dehydrogenase (NADP+) (phosphorylating) [EC:1.2.1.13]	ko00710	Carbon fixation in photosynthetic organisms	http://www.kegg.jp/kegg-bin/show_pathway?ko00710+K05298
FANhyb_icon00049590_a.1.g00001.1
XP_004288531.1
XP_004299336.1	K01783	rpe, RPE	ribulose-phosphate 3-epimerase [EC:5.1.3.1]	ko00030	Pentose phosphate pathway	http://www.kegg.jp/kegg-bin/show_pathway?ko00030+K01783
XP_004299336.1	K01783	rpe, RPE	ribulose-phosphate 3-epimerase [EC:5.1.3.1]	ko00040	Pentose and glucuronate interconversions	http://www.kegg.jp/kegg-bin/show_pathway?ko00040+K01783
XP_004299336.1	K01783	rpe, RPE	ribulose-phosphate 3-epimerase [EC:5.1.3.1]	ko00710	Carbon fixation in photosynthetic organisms	http://www.kegg.jp/kegg-bin/show_pathway?ko00710+K01783
FANhyb_rscf00001125.1.g00002.1	K00281	GLDC, gcvP	glycine dehydrogenase [EC:1.4.4.2]	ko00630	Glyoxylate and dicarboxylate metabolism	http://www.kegg.jp/kegg-bin/show_pathway?ko00630+K00281
FANhyb_rscf00001125.1.g00002.1	K00281	GLDC, gcvP	glycine dehydrogenase [EC:1.4.4.2]	ko00260	Glycine, serine and threonine metabolism	http://www.kegg.jp/kegg-bin/show_pathway?ko00260+K00281
FANhyb_rscf00000381.1.g00009.1	K00799	GST, gst	glutathione S-transferase [EC:2.5.1.18]	ko05418	Fluid shear stress and atherosclerosis	http://www.kegg.jp/kegg-bin/show_pathway?ko05418+K00799
FANhyb_rscf00000381.1.g00009.1	K00799	GST, gst	glutathione S-transferase [EC:2.5.1.18]	ko00983	Drug metabolism - other enzymes	http://www.kegg.jp/kegg-bin/show_pathway?ko00983+K00799
FANhyb_rscf00000381.1.g00009.1	K00799	GST, gst	glutathione S-transferase [EC:2.5.1.18]	ko00480	Glutathione metabolism	http://www.kegg.jp/kegg-bin/show_pathway?ko00480+K00799
FANhyb_rscf00000381.1.g00009.1	K00799	GST, gst	glutathione S-transferase [EC:2.5.1.18]	ko05204	Chemical carcinogenesis	http://www.kegg.jp/kegg-bin/show_pathway?ko05204+K00799
FANhyb_rscf00000381.1.g00009.1	K00799	GST, gst	glutathione S-transferase [EC:2.5.1.18]	ko01524	Platinum drug resistance	http://www.kegg.jp/kegg-bin/show_pathway?ko01524+K00799
FANhyb_rscf00000381.1.g00009.1	K00799	GST, gst	glutathione S-transferase [EC:2.5.1.18]	ko05225	Hepatocellular carcinoma	http://www.kegg.jp/kegg-bin/show_pathway?ko05225+K00799
FANhyb_rscf00000381.1.g00009.1	K00799	GST, gst	glutathione S-transferase [EC:2.5.1.18]	ko05200	Pathways in cancer	http://www.kegg.jp/kegg-bin/show_pathway?ko05200+K00799
FANhyb_rscf00000381.1.g00009.1	K00799	GST, gst	glutathione S-transferase [EC:2.5.1.18]	ko00982	Drug metabolism - cytochrome P450	http://www.kegg.jp/kegg-bin/show_pathway?ko00982+K00799
FANhyb_rscf00000381.1.g00009.1	K00799	GST, gst	glutathione S-transferase [EC:2.5.1.18]	ko00980	Metabolism of xenobiotics by cytochrome P450	http://www.kegg.jp/kegg-bin/show_pathway?ko00980+K00799
FANhyb_rscf00000925.1.g00006.1	K05909
FANhyb_icon00054362_a.1.g00001.1	K02952	RP-S13, rpsM	small subunit ribosomal protein S13	ko03010	Ribosome	http://www.kegg.jp/kegg-bin/show_pathway?ko03010+K02952
YP_004286108.1	K02114	ATPF1E, atpC	F-type H+-transporting ATPase subunit epsilon	ko00195	Photosynthesis	http://www.kegg.jp/kegg-bin/show_pathway?ko00195+K02114
YP_004286108.1	K02114	ATPF1E, atpC	F-type H+-transporting ATPase subunit epsilon	ko00190	Oxidative phosphorylation	http://www.kegg.jp/kegg-bin/show_pathway?ko00190+K02114
XP_004308648.1
FANhyb_rscf00000166.1.g00017.1	K00975	glgC	glucose-1-phosphate adenylyltransferase [EC:2.7.7.27]	ko00520	Amino sugar and nucleotide sugar metabolism	http://www.kegg.jp/kegg-bin/show_pathway?ko00520+K00975
FANhyb_rscf00000166.1.g00017.1	K00975	glgC	glucose-1-phosphate adenylyltransferase [EC:2.7.7.27]	ko02026	Biofilm formation - Escherichia coli	http://www.kegg.jp/kegg-bin/show_pathway?ko02026+K00975
FANhyb_rscf00000166.1.g00017.1	K00975	glgC	glucose-1-phosphate adenylyltransferase [EC:2.7.7.27]	ko00500	Starch and sucrose metabolism	http://www.kegg.jp/kegg-bin/show_pathway?ko00500+K00975
FANhyb_rscf00001311.1.g00003.1	K08832
XP_004306517.1
FANhyb_rscf00003860.1.g00002.1
XP_011467824.1
XP_011465624.1
FANhyb_rscf00000383.1.g00002.1
FANhyb_rscf00000001.1.g00003.1	K01601	rbcL	ribulose-bisphosphate carboxylase large chain [EC:4.1.1.39]	ko00630	Glyoxylate and dicarboxylate metabolism	http://www.kegg.jp/kegg-bin/show_pathway?ko00630+K01601
FANhyb_rscf00000001.1.g00003.1	K01601	rbcL	ribulose-bisphosphate carboxylase large chain [EC:4.1.1.39]	ko00710	Carbon fixation in photosynthetic organisms	http://www.kegg.jp/kegg-bin/show_pathway?ko00710+K01601
FANhyb_rscf00001465.1.g00003.1	K05933	E1.14.17.4	aminocyclopropanecarboxylate oxidase [EC:1.14.17.4]	ko00270	Cysteine and methionine metabolism	http://www.kegg.jp/kegg-bin/show_pathway?ko00270+K05933
XP_004299923.1	K00423	E1.10.3.3	L-ascorbate oxidase [EC:1.10.3.3]	ko00053	Ascorbate and aldarate metabolism	http://www.kegg.jp/kegg-bin/show_pathway?ko00053+K00423
XP_004302648.1	K13946	AUX1, LAX	auxin influx carrier (AUX1 LAX family)	ko04075	Plant hormone signal transduction	http://www.kegg.jp/kegg-bin/show_pathway?ko04075+K13946
FANhyb_rscf00001743.1.g00003.1	K11517	HAO	(S)-2-hydroxy-acid oxidase [EC:1.1.3.15]	ko04146	Peroxisome	http://www.kegg.jp/kegg-bin/show_pathway?ko04146+K11517
FANhyb_rscf00001743.1.g00003.1	K11517	HAO	(S)-2-hydroxy-acid oxidase [EC:1.1.3.15]	ko00630	Glyoxylate and dicarboxylate metabolism	http://www.kegg.jp/kegg-bin/show_pathway?ko00630+K11517
XP_004294359.1
XP_004303736.1
XP_011469672.1	K16297
XP_004298793.1	K07375	TUBB	tubulin beta	ko05130	Pathogenic Escherichia coli infection	http://www.kegg.jp/kegg-bin/show_pathway?ko05130+K07375
XP_004298793.1	K07375	TUBB	tubulin beta	ko04145	Phagosome	http://www.kegg.jp/kegg-bin/show_pathway?ko04145+K07375
XP_004298793.1	K07375	TUBB	tubulin beta	ko04540	Gap junction	http://www.kegg.jp/kegg-bin/show_pathway?ko04540+K07375
FANhyb_icon00031022_a.1.g00001.1
FANhyb_rscf00002113.1.g00002.1
XP_004310079.1	K08908	LHCA2	light-harvesting complex I chlorophyll a/b binding protein 2	ko00196	Photosynthesis - antenna proteins	http://www.kegg.jp/kegg-bin/show_pathway?ko00196+K08908
FANhyb_rscf00002270.1.g00001.1
XP_004287321.1
FANhyb_rscf00000027.1.g00001.1
FANhyb_rscf00007396.1.g00002.1
FANhyb_icon00000880_a.1.g00001.1	K01859	E5.5.1.6	chalcone isomerase [EC:5.5.1.6]	ko00941	Flavonoid biosynthesis	http://www.kegg.jp/kegg-bin/show_pathway?ko00941+K01859
FANhyb_rscf00001243.1.g00002.1
XP_004306500.1	K22279
XP_004289711.1	K00026	MDH2	malate dehydrogenase [EC:1.1.1.37]	ko00710	Carbon fixation in photosynthetic organisms	http://www.kegg.jp/kegg-bin/show_pathway?ko00710+K00026
XP_004289711.1	K00026	MDH2	malate dehydrogenase [EC:1.1.1.37]	ko00630	Glyoxylate and dicarboxylate metabolism	http://www.kegg.jp/kegg-bin/show_pathway?ko00630+K00026
XP_004289711.1	K00026	MDH2	malate dehydrogenase [EC:1.1.1.37]	ko00270	Cysteine and methionine metabolism	http://www.kegg.jp/kegg-bin/show_pathway?ko00270+K00026
XP_004289711.1	K00026	MDH2	malate dehydrogenase [EC:1.1.1.37]	ko00620	Pyruvate metabolism	http://www.kegg.jp/kegg-bin/show_pathway?ko00620+K00026
XP_004289711.1	K00026	MDH2	malate dehydrogenase [EC:1.1.1.37]	ko00020	Citrate cycle (TCA cycle)	http://www.kegg.jp/kegg-bin/show_pathway?ko00020+K00026
XP_011461303.1	K20715
FANhyb_rscf00000654.1.g00001.1
FANhyb_rscf00002434.1.g00001.1
FANhyb_rscf00000087.1.g00009.1	K01188	E3.2.1.21	beta-glucosidase [EC:3.2.1.21]	ko00500	Starch and sucrose metabolism	http://www.kegg.jp/kegg-bin/show_pathway?ko00500+K01188
FANhyb_rscf00000087.1.g00009.1	K01188	E3.2.1.21	beta-glucosidase [EC:3.2.1.21]	ko00460	Cyanoamino acid metabolism	http://www.kegg.jp/kegg-bin/show_pathway?ko00460+K01188
FANhyb_rscf00000087.1.g00009.1	K01188	E3.2.1.21	beta-glucosidase [EC:3.2.1.21]	ko00940	Phenylpropanoid biosynthesis	http://www.kegg.jp/kegg-bin/show_pathway?ko00940+K01188
FANhyb_rscf00000119.1.g00020.1
FANhyb_rscf00001780.1.g00001.1	K22312
FANhyb_rscf00000048.1.g00012.1
XP_004297382.1
XP_004288018.1
XP_004294696.1
FANhyb_rscf00001370.1.g00001.1	K09872
FANhyb_rscf00002429.1.g00001.1
XP_004306542.1	K00660	CHS	chalcone synthase [EC:2.3.1.74]	ko04712	Circadian rhythm - plant	http://www.kegg.jp/kegg-bin/show_pathway?ko04712+K00660
XP_004306542.1	K00660	CHS	chalcone synthase [EC:2.3.1.74]	ko00941	Flavonoid biosynthesis	http://www.kegg.jp/kegg-bin/show_pathway?ko00941+K00660
XP_011468925.1	K00600	glyA, SHMT	glycine hydroxymethyltransferase [EC:2.1.2.1]	ko00670	One carbon pool by folate	http://www.kegg.jp/kegg-bin/show_pathway?ko00670+K00600
XP_011468925.1	K00600	glyA, SHMT	glycine hydroxymethyltransferase [EC:2.1.2.1]	ko00260	Glycine, serine and threonine metabolism	http://www.kegg.jp/kegg-bin/show_pathway?ko00260+K00600
XP_011468925.1	K00600	glyA, SHMT	glycine hydroxymethyltransferase [EC:2.1.2.1]	ko01523	Antifolate resistance	http://www.kegg.jp/kegg-bin/show_pathway?ko01523+K00600
XP_011468925.1	K00600	glyA, SHMT	glycine hydroxymethyltransferase [EC:2.1.2.1]	ko00630	Glyoxylate and dicarboxylate metabolism	http://www.kegg.jp/kegg-bin/show_pathway?ko00630+K00600
XP_011468925.1	K00600	glyA, SHMT	glycine hydroxymethyltransferase [EC:2.1.2.1]	ko00460	Cyanoamino acid metabolism	http://www.kegg.jp/kegg-bin/show_pathway?ko00460+K00600
XP_011468925.1	K00600	glyA, SHMT	glycine hydroxymethyltransferase [EC:2.1.2.1]	ko00680	Methane metabolism	http://www.kegg.jp/kegg-bin/show_pathway?ko00680+K00600
XP_011464972.1
FANhyb_rscf00000482.1.g00003.1
FANhyb_rscf00000027.1.g00013.1
FANhyb_icon00001449_a.1.g00001.1
FANhyb_icon00014271_a.1.g00001.1
XP_004307451.1	K01859	E5.5.1.6	chalcone isomerase [EC:5.5.1.6]	ko00941	Flavonoid biosynthesis	http://www.kegg.jp/kegg-bin/show_pathway?ko00941+K01859
XP_004309662.1	K08695	ANR	anthocyanidin reductase [EC:1.3.1.77]	ko00941	Flavonoid biosynthesis	http://www.kegg.jp/kegg-bin/show_pathway?ko00941+K08695
FANhyb_rscf00000390.1.g00012.1
FANhyb_rscf00000126.1.g00003.1
FANhyb_rscf00000022.1.g00001.1
XP_004301348.2
FANhyb_rscf00006369.1.g00002.1
XP_004296391.1	K21026	AAE	acetylajmaline esterase [EC:3.1.1.80]	ko00901	Indole alkaloid biosynthesis	http://www.kegg.jp/kegg-bin/show_pathway?ko00901+K21026
FANhyb_rscf00000821.1.g00001.1	K12837	U2AF2	splicing factor U2AF 65 kDa subunit	ko03040	Spliceosome	http://www.kegg.jp/kegg-bin/show_pathway?ko03040+K12837
XP_004309255.1
XP_004297810.1	K21374
FANhyb_rscf00004323.1.g00001.1
XP_004297630.1	K01673	cynT, can	carbonic anhydrase [EC:4.2.1.1]	ko00910	Nitrogen metabolism	http://www.kegg.jp/kegg-bin/show_pathway?ko00910+K01673
FANhyb_icon00037348_a.1.g00001.1
XP_004303137.1	K01602	rbcS	ribulose-bisphosphate carboxylase small chain [EC:4.1.1.39]	ko00630	Glyoxylate and dicarboxylate metabolism	http://www.kegg.jp/kegg-bin/show_pathway?ko00630+K01602
XP_004303137.1	K01602	rbcS	ribulose-bisphosphate carboxylase small chain [EC:4.1.1.39]	ko00710	Carbon fixation in photosynthetic organisms	http://www.kegg.jp/kegg-bin/show_pathway?ko00710+K01602
FANhyb_rscf00005433.1.g00001.1
FANhyb_rscf00000159.1.g00006.1	K05298	GAPA	glyceraldehyde-3-phosphate dehydrogenase (NADP+) (phosphorylating) [EC:1.2.1.13]	ko00710	Carbon fixation in photosynthetic organisms	http://www.kegg.jp/kegg-bin/show_pathway?ko00710+K05298
FANhyb_rscf00000011.1.g00007.1
FANhyb_rscf00001190.1.g00001.1
XP_004307401.1	K16297
XP_004297134.2	K01581	E4.1.1.17, ODC1, speC, speF	ornithine decarboxylase [EC:4.1.1.17]	ko00330	Arginine and proline metabolism	http://www.kegg.jp/kegg-bin/show_pathway?ko00330+K01581
XP_004297134.2	K01581	E4.1.1.17, ODC1, speC, speF	ornithine decarboxylase [EC:4.1.1.17]	ko00480	Glutathione metabolism	http://www.kegg.jp/kegg-bin/show_pathway?ko00480+K01581
XP_004307317.1

## Sheet: map2query
Map_ID	Map_Name	Seqs	Seqs_Num	URL
ko00195	Photosynthesis	XP_004302896.1 FANhyb_rscf00001046.1.g00002.1 FANhyb_icon00000422_a.1.g00001.1 YP_004286097.1 FANhyb_rscf00001375.1.g00001.1 FANhyb_rscf00000045.1.g00003.1 YP_004286088.1 FANhyb_rscf00000962.1.g00002.1 YP_004286132.1 XP_004290871.1 XP_004290445.1 YP_004286087.1 YP_004286108.1	13	http://www.kegg.jp/kegg-bin/show_pathway?ko00195+K02695+K02638+K02639+K02706+K02694+K02115+K02109+K02636+K02635+K03542+K02113+K02111+K02114
ko03030	DNA replication	XP_004296940.1 XP_004300454.1 XP_004289285.1 XP_011460181.1 XP_004310044.1 XP_004299199.1 XP_011458268.1 XP_011460545.1 FANhyb_rscf00000291.1.g00002.1 FANhyb_rscf00001124.1.g00002.1 XP_011459934.1	11	http://www.kegg.jp/kegg-bin/show_pathway?ko03030+K02685+K02210+K02327+K02541+K02321+K02540+K02212+K02542+K02541+K02328+K10747
ko03040	Spliceosome	FANhyb_rscf00002957.1.g00001.1 XP_011466270.1 XP_004306844.1 XP_011458730.1 XP_011457824.1 XP_004307343.1 XP_011458881.1 XP_004299114.1 XP_004299788.1 XP_004300629.1 FANhyb_rscf00000821.1.g00001.1	11	http://www.kegg.jp/kegg-bin/show_pathway?ko03040+K12811+K12890+K12893+K12890+K12821+K12885+K12821+K11984+K12850+K03283+K12837
ko00710	Carbon fixation in photosynthetic organisms	FANhyb_rscf00000258.1.g00001.1 XP_004303022.1 XP_004306579.1 XP_004290303.1 XP_004300170.1 XP_004304578.1 XP_004299336.1 FANhyb_rscf00000001.1.g00003.1 XP_004289711.1 XP_004303137.1 FANhyb_rscf00000159.1.g00006.1	11	http://www.kegg.jp/kegg-bin/show_pathway?ko00710+K01595+K01623+K00927+K01623+K00855+K05298+K01783+K01601+K00026+K01602+K05298
ko00630	Glyoxylate and dicarboxylate metabolism	FANhyb_rscf00007251.1.g00001.1 XP_004291039.1 XP_004302180.1 XP_004291746.1 FANhyb_rscf00003898.1.g00001.1 FANhyb_rscf00001125.1.g00002.1 FANhyb_rscf00000001.1.g00003.1 FANhyb_rscf00001743.1.g00003.1 XP_004289711.1 XP_011468925.1 XP_004303137.1	11	http://www.kegg.jp/kegg-bin/show_pathway?ko00630+K02437+K00281+K19269+K00830+K00605+K00281+K01601+K11517+K00026+K00600+K01602
ko04111	Cell cycle - yeast	XP_004289948.1 XP_004300454.1 XP_011460181.1 XP_004309551.1 FANhyb_rscf00005373.1.g00001.1 XP_004299199.1 XP_011458268.1 XP_011460545.1 FANhyb_rscf00000291.1.g00002.1 XP_011459559.1	10	http://www.kegg.jp/kegg-bin/show_pathway?ko04111+K06636+K02210+K02541+K06669+K03094+K02540+K02212+K02542+K02541+K06675
ko04110	Cell cycle	XP_004289948.1 XP_004300454.1 XP_011460181.1 XP_004309551.1 FANhyb_rscf00005373.1.g00001.1 XP_004299199.1 XP_011458268.1 XP_011460545.1 FANhyb_rscf00000291.1.g00002.1	9	http://www.kegg.jp/kegg-bin/show_pathway?ko04110+K06636+K02210+K02541+K06669+K03094+K02540+K02212+K02542+K02541
ko04113	Meiosis - yeast	XP_004289948.1 XP_004300454.1 XP_011460181.1 XP_004309551.1 XP_004299199.1 XP_011458268.1 XP_011460545.1 FANhyb_rscf00000291.1.g00002.1	8	http://www.kegg.jp/kegg-bin/show_pathway?ko04113+K06636+K02210+K02541+K06669+K02540+K02212+K02542+K02541
ko03010	Ribosome	XP_004306930.1 YP_004286140.1 FANhyb_rscf00000008.1.g00048.1 FANhyb_icon00042281_a.1.g00001.1 XP_004300037.1 XP_004307238.1 FANhyb_icon00054362_a.1.g00001.1	7	http://www.kegg.jp/kegg-bin/show_pathway?ko03010+K02953+K02982+K02985+K02909+K02888+K02863+K02952
ko03008	Ribosome biogenesis in eukaryotes	FANhyb_rscf00000658.1.g00007.1 XP_004300291.1 XP_004309829.1 XP_004289653.1 XP_004288618.1 XP_004308063.1 XP_011470044.1	7	http://www.kegg.jp/kegg-bin/show_pathway?ko03008+K11108+K11131+K14569+K14573+K11128+K14563+K14550
ko00190	Oxidative phosphorylation	XP_011458045.1 FANhyb_rscf00000045.1.g00003.1 YP_004286088.1 XP_004290445.1 YP_004286087.1 YP_004286108.1	6	http://www.kegg.jp/kegg-bin/show_pathway?ko00190+K03953+K02115+K02109+K02113+K02111+K02114
ko00270	Cysteine and methionine metabolism	XP_004288717.1 XP_004287724.1 FANhyb_rscf00000031.1.g00016.1 XP_004302009.1 FANhyb_rscf00001465.1.g00003.1 XP_004289711.1	6	http://www.kegg.jp/kegg-bin/show_pathway?ko00270+K00558+K00558+K00811+K01738+K05933+K00026
ko00260	Glycine, serine and threonine metabolism	FANhyb_rscf00007251.1.g00001.1 XP_004291039.1 XP_004291746.1 FANhyb_rscf00003898.1.g00001.1 FANhyb_rscf00001125.1.g00002.1 XP_011468925.1	6	http://www.kegg.jp/kegg-bin/show_pathway?ko00260+K02437+K00281+K00830+K00605+K00281+K00600
ko00941	Flavonoid biosynthesis	XP_004287814.1 XP_004293648.1 FANhyb_icon00000880_a.1.g00001.1 XP_004306542.1 XP_004307451.1 XP_004309662.1	6	http://www.kegg.jp/kegg-bin/show_pathway?ko00941+K00475+K13065+K01859+K00660+K01859+K08695
ko05168	Herpes simplex infection	XP_011466270.1 XP_004306844.1 XP_011458730.1 FANhyb_rscf00005373.1.g00001.1 XP_011465030.1	5	http://www.kegg.jp/kegg-bin/show_pathway?ko05168+K12890+K12893+K12890+K03094+K03129
ko00680	Methane metabolism	FANhyb_rscf00000258.1.g00001.1 XP_004303022.1 XP_004291746.1 XP_004290303.1 XP_011468925.1	5	http://www.kegg.jp/kegg-bin/show_pathway?ko00680+K01595+K01623+K00830+K01623+K00600
ko00230	Purine metabolism	XP_004296940.1 XP_011459170.1 XP_004289285.1 XP_004310044.1 FANhyb_rscf00001124.1.g00002.1	5	http://www.kegg.jp/kegg-bin/show_pathway?ko00230+K02685+K00759+K02327+K02321+K02328
ko00500	Starch and sucrose metabolism	XP_004294168.1 FANhyb_rscf00000034.1.g00008.1 XP_004301060.1 FANhyb_rscf00000166.1.g00017.1 FANhyb_rscf00000087.1.g00009.1	5	http://www.kegg.jp/kegg-bin/show_pathway?ko00500+K16055+K00688+K05349+K00975+K01188
ko03410	Base excision repair	XP_011457987.1 FANhyb_rscf00000014.1.g00011.1 XP_004289285.1 FANhyb_rscf00001124.1.g00002.1 XP_011459934.1	5	http://www.kegg.jp/kegg-bin/show_pathway?ko03410+K10798+K01246+K02327+K02328+K10747
ko00940	Phenylpropanoid biosynthesis	XP_004303212.1 FANhyb_rscf00003780.1.g00001.1 XP_004301060.1 XP_004293648.1 FANhyb_rscf00000087.1.g00009.1	5	http://www.kegg.jp/kegg-bin/show_pathway?ko00940+K01904+K00083+K05349+K13065+K01188
ko05225	Hepatocellular carcinoma	XP_004297521.1 XP_011458708.1 XP_004294179.1 XP_004302828.1 FANhyb_rscf00000381.1.g00009.1	5	http://www.kegg.jp/kegg-bin/show_pathway?ko05225+K11649+K00799+K11340+K00799+K00799
ko00330	Arginine and proline metabolism	FANhyb_rscf00000031.1.g00016.1 XP_004287846.2 XP_011457929.1 XP_004297134.2	4	http://www.kegg.jp/kegg-bin/show_pathway?ko00330+K00811+K00128+K01426+K01581
ko05200	Pathways in cancer	XP_011458708.1 FANhyb_rscf00005373.1.g00001.1 XP_004302828.1 FANhyb_rscf00000381.1.g00009.1	4	http://www.kegg.jp/kegg-bin/show_pathway?ko05200+K00799+K03094+K00799+K00799
ko05016	Huntington's disease	FANhyb_rscf00000025.1.g00006.1 XP_011465030.1 XP_011458045.1 XP_004288411.1	4	http://www.kegg.jp/kegg-bin/show_pathway?ko05016+K11644+K03129+K03953+K04565
ko00010	Glycolysis / Gluconeogenesis	XP_004303022.1 XP_004306579.1 XP_004287846.2 XP_004290303.1	4	http://www.kegg.jp/kegg-bin/show_pathway?ko00010+K01623+K00927+K00128+K01623
ko00480	Glutathione metabolism	XP_011458708.1 XP_004302828.1 FANhyb_rscf00000381.1.g00009.1 XP_004297134.2	4	http://www.kegg.jp/kegg-bin/show_pathway?ko00480+K00799+K00799+K00799+K01581
ko04714	Thermogenesis	XP_004297521.1 XP_004292921.1 XP_004294179.1 XP_011458045.1	4	http://www.kegg.jp/kegg-bin/show_pathway?ko04714+K11649+K11450+K11340+K03953
ko04218	Cellular senescence	XP_004287561.1 FANhyb_rscf00000609.1.g00002.1 XP_004307288.1 XP_004289874.1	4	http://www.kegg.jp/kegg-bin/show_pathway?ko04218+K10752+K10752+K10752+K10752
ko00240	Pyrimidine metabolism	XP_004296940.1 XP_004289285.1 XP_004310044.1 FANhyb_rscf00001124.1.g00002.1	4	http://www.kegg.jp/kegg-bin/show_pathway?ko00240+K02685+K02327+K02321+K02328
ko05202	Transcriptional misregulation in cancers	FANhyb_rscf00000173.1.g00014.1 XP_004287213.1 FANhyb_icon00002663_a.1.g00001.1 FANhyb_rscf00000025.1.g00006.1	4	http://www.kegg.jp/kegg-bin/show_pathway?ko05202+K11253+K11253+K13098+K11644
ko04141	Protein processing in endoplasmic reticulum	FANhyb_rscf00005373.1.g00001.1 FANhyb_rscf00001057.1.g00004.1 XP_004300629.1	3	http://www.kegg.jp/kegg-bin/show_pathway?ko04141+K03094+K07151+K03283
ko00053	Ascorbate and aldarate metabolism	XP_004287846.2 FANhyb_rscf00000080.1.g00002.1 XP_004299923.1	3	http://www.kegg.jp/kegg-bin/show_pathway?ko00053+K00128+K10047+K00423
ko00030	Pentose phosphate pathway	XP_004303022.1 XP_004290303.1 XP_004299336.1	3	http://www.kegg.jp/kegg-bin/show_pathway?ko00030+K01623+K01623+K01783
ko04146	Peroxisome	XP_004288411.1 XP_004291746.1 FANhyb_rscf00001743.1.g00003.1	3	http://www.kegg.jp/kegg-bin/show_pathway?ko04146+K04565+K00830+K11517
ko03440	Homologous recombination	XP_004289285.1 FANhyb_rscf00001124.1.g00002.1 XP_004287571.1	3	http://www.kegg.jp/kegg-bin/show_pathway?ko03440+K02327+K02328+K03553
ko00051	Fructose and mannose metabolism	XP_004303022.1 FANhyb_rscf00000830.1.g00002.1 XP_004290303.1	3	http://www.kegg.jp/kegg-bin/show_pathway?ko00051+K01623+K05305+K01623
ko00460	Cyanoamino acid metabolism	XP_004301060.1 FANhyb_rscf00000087.1.g00009.1 XP_011468925.1	3	http://www.kegg.jp/kegg-bin/show_pathway?ko00460+K05349+K01188+K00600
ko00982	Drug metabolism - cytochrome P450	XP_011458708.1 XP_004302828.1 FANhyb_rscf00000381.1.g00009.1	3	http://www.kegg.jp/kegg-bin/show_pathway?ko00982+K00799+K00799+K00799
ko01524	Platinum drug resistance	XP_011458708.1 XP_004302828.1 FANhyb_rscf00000381.1.g00009.1	3	http://www.kegg.jp/kegg-bin/show_pathway?ko01524+K00799+K00799+K00799
ko03420	Nucleotide excision repair	XP_004289285.1 FANhyb_rscf00001124.1.g00002.1 XP_011459934.1	3	http://www.kegg.jp/kegg-bin/show_pathway?ko03420+K02327+K02328+K10747
ko00196	Photosynthesis - antenna proteins	XP_004300672.1 XP_004307637.1 XP_004310079.1	3	http://www.kegg.jp/kegg-bin/show_pathway?ko00196+K08916+K08915+K08908
ko03430	Mismatch repair	XP_004289285.1 FANhyb_rscf00001124.1.g00002.1 XP_011459934.1	3	http://www.kegg.jp/kegg-bin/show_pathway?ko03430+K02327+K02328+K10747
ko05322	Systemic lupus erythematosus	FANhyb_rscf00000173.1.g00014.1 XP_004287213.1 XP_011461273.1	3	http://www.kegg.jp/kegg-bin/show_pathway?ko05322+K11253+K11253+K11252
ko04075	Plant hormone signal transduction	XP_011460327.1 XP_004290308.1 XP_004302648.1	3	http://www.kegg.jp/kegg-bin/show_pathway?ko04075+K14489+K14498+K13946
ko00983	Drug metabolism - other enzymes	XP_011458708.1 XP_004302828.1 FANhyb_rscf00000381.1.g00009.1	3	http://www.kegg.jp/kegg-bin/show_pathway?ko00983+K00799+K00799+K00799
ko05204	Chemical carcinogenesis	XP_011458708.1 XP_004302828.1 FANhyb_rscf00000381.1.g00009.1	3	http://www.kegg.jp/kegg-bin/show_pathway?ko05204+K00799+K00799+K00799
ko05418	Fluid shear stress and atherosclerosis	XP_011458708.1 XP_004302828.1 FANhyb_rscf00000381.1.g00009.1	3	http://www.kegg.jp/kegg-bin/show_pathway?ko05418+K00799+K00799+K00799
ko04114	Oocyte meiosis	XP_004289948.1 XP_004309551.1 FANhyb_rscf00005373.1.g00001.1	3	http://www.kegg.jp/kegg-bin/show_pathway?ko04114+K06636+K06669+K03094
ko00980	Metabolism of xenobiotics by cytochrome P450	XP_011458708.1 XP_004302828.1 FANhyb_rscf00000381.1.g00009.1	3	http://www.kegg.jp/kegg-bin/show_pathway?ko00980+K00799+K00799+K00799
ko05034	Alcoholism	FANhyb_rscf00000173.1.g00014.1 XP_004287213.1 XP_011461273.1	3	http://www.kegg.jp/kegg-bin/show_pathway?ko05034+K11253+K11253+K11252
ko00360	Phenylalanine metabolism	XP_004303212.1 FANhyb_rscf00000031.1.g00016.1 XP_011457929.1	3	http://www.kegg.jp/kegg-bin/show_pathway?ko00360+K01904+K00811+K01426
ko00620	Pyruvate metabolism	FANhyb_rscf00000258.1.g00001.1 XP_004287846.2 XP_004289711.1	3	http://www.kegg.jp/kegg-bin/show_pathway?ko00620+K01595+K00128+K00026
ko05206	MicroRNAs in cancer	XP_004288717.1 XP_004287724.1	2	http://www.kegg.jp/kegg-bin/show_pathway?ko05206+K00558+K00558
ko05130	Pathogenic Escherichia coli infection	FANhyb_rscf00000002.1.g00038.1 XP_004298793.1	2	http://www.kegg.jp/kegg-bin/show_pathway?ko05130+K11294+K07375
ko00250	Alanine, aspartate and glutamate metabolism	FANhyb_rscf00000031.1.g00016.1 XP_004291746.1	2	http://www.kegg.jp/kegg-bin/show_pathway?ko00250+K00811+K00830
ko04657	IL-17 signaling pathway	XP_011466270.1 XP_011458730.1	2	http://www.kegg.jp/kegg-bin/show_pathway?ko04657+K12890+K12890
ko04213	Longevity regulating pathway - multiple species	XP_004300629.1 XP_004288411.1	2	http://www.kegg.jp/kegg-bin/show_pathway?ko04213+K03283+K04565
ko04217	Necroptosis	XP_011457987.1 FANhyb_rscf00000034.1.g00008.1	2	http://www.kegg.jp/kegg-bin/show_pathway?ko04217+K10798+K00688
ko00960	Tropane, piperidine and pyridine alkaloid biosynthesis	FANhyb_rscf00000003.1.g00039.1 FANhyb_rscf00000031.1.g00016.1	2	http://www.kegg.jp/kegg-bin/show_pathway?ko00960+K08081+K00811
ko00670	One carbon pool by folate	FANhyb_rscf00003898.1.g00001.1 XP_011468925.1	2	http://www.kegg.jp/kegg-bin/show_pathway?ko00670+K00605+K00600
ko00310	Lysine degradation	FANhyb_rscf00004094.1.g00001.1 XP_004287846.2	2	http://www.kegg.jp/kegg-bin/show_pathway?ko00310+K11420+K00128
ko00520	Amino sugar and nucleotide sugar metabolism	FANhyb_rscf00000830.1.g00002.1 FANhyb_rscf00000166.1.g00017.1	2	http://www.kegg.jp/kegg-bin/show_pathway?ko00520+K05305+K00975
ko00380	Tryptophan metabolism	XP_004287846.2 XP_011457929.1	2	http://www.kegg.jp/kegg-bin/show_pathway?ko00380+K00128+K01426
ko02026	Biofilm formation - Escherichia coli	FANhyb_rscf00000034.1.g00008.1 FANhyb_rscf00000166.1.g00017.1	2	http://www.kegg.jp/kegg-bin/show_pathway?ko02026+K00688+K00975
ko05166	HTLV-I infection	XP_004289285.1 FANhyb_rscf00001124.1.g00002.1	2	http://www.kegg.jp/kegg-bin/show_pathway?ko05166+K02327+K02328
ko00350	Tyrosine metabolism	FANhyb_rscf00000031.1.g00016.1 XP_004293563.1	2	http://www.kegg.jp/kegg-bin/show_pathway?ko00350+K00811+K00422
ko00950	Isoquinoline alkaloid biosynthesis	FANhyb_rscf00000031.1.g00016.1 XP_004293563.1	2	http://www.kegg.jp/kegg-bin/show_pathway?ko00950+K00811+K00422
ko00020	Citrate cycle (TCA cycle)	XP_004289711.1	1	http://www.kegg.jp/kegg-bin/show_pathway?ko00020+K00026
ko00945	Stilbenoid, diarylheptanoid and gingerol biosynthesis	XP_004293648.1	1	http://www.kegg.jp/kegg-bin/show_pathway?ko00945+K13065
ko04341	Hedgehog signaling pathway - fly	FANhyb_rscf00005373.1.g00001.1	1	http://www.kegg.jp/kegg-bin/show_pathway?ko04341+K03094
ko05169	Epstein-Barr virus infection	XP_004300629.1	1	http://www.kegg.jp/kegg-bin/show_pathway?ko05169+K03283
ko05014	Amyotrophic lateral sclerosis (ALS)	XP_004288411.1	1	http://www.kegg.jp/kegg-bin/show_pathway?ko05014+K04565
ko00906	Carotenoid biosynthesis	FANhyb_rscf00000069.1.g00003.1	1	http://www.kegg.jp/kegg-bin/show_pathway?ko00906+K09839
ko00040	Pentose and glucuronate interconversions	XP_004299336.1	1	http://www.kegg.jp/kegg-bin/show_pathway?ko00040+K01783
ko04139	Mitophagy - yeast	FANhyb_rscf00000025.1.g00006.1	1	http://www.kegg.jp/kegg-bin/show_pathway?ko04139+K11644
ko05010	Alzheimer's disease	XP_011458045.1	1	http://www.kegg.jp/kegg-bin/show_pathway?ko05010+K03953
ko00592	alpha-Linolenic acid metabolism	FANhyb_rscf00000087.1.g00005.1	1	http://www.kegg.jp/kegg-bin/show_pathway?ko00592+K00454
ko04210	Apoptosis	XP_011457987.1	1	http://www.kegg.jp/kegg-bin/show_pathway?ko04210+K10798
ko00340	Histidine metabolism	XP_004287846.2	1	http://www.kegg.jp/kegg-bin/show_pathway?ko00340+K00128
ko04612	Antigen processing and presentation	XP_004300629.1	1	http://www.kegg.jp/kegg-bin/show_pathway?ko04612+K03283
ko00910	Nitrogen metabolism	XP_004297630.1	1	http://www.kegg.jp/kegg-bin/show_pathway?ko00910+K01673
ko00860	Porphyrin and chlorophyll metabolism	XP_004304520.1	1	http://www.kegg.jp/kegg-bin/show_pathway?ko00860+K00228
ko01523	Antifolate resistance	XP_011468925.1	1	http://www.kegg.jp/kegg-bin/show_pathway?ko01523+K00600
ko00591	Linoleic acid metabolism	FANhyb_rscf00000087.1.g00005.1	1	http://www.kegg.jp/kegg-bin/show_pathway?ko00591+K00454
ko00720	Carbon fixation pathways in prokaryotes	FANhyb_rscf00000258.1.g00001.1	1	http://www.kegg.jp/kegg-bin/show_pathway?ko00720+K01595
ko04016	MAPK signaling pathway - plant	XP_004290308.1	1	http://www.kegg.jp/kegg-bin/show_pathway?ko04016+K14498
ko04723	Retrograde endocannabinoid signaling	XP_011458045.1	1	http://www.kegg.jp/kegg-bin/show_pathway?ko04723+K03953
ko00130	Ubiquinone and other terpenoid-quinone biosynthesis	XP_004303212.1	1	http://www.kegg.jp/kegg-bin/show_pathway?ko00130+K01904
ko04070	Phosphatidylinositol signaling system	FANhyb_rscf00000080.1.g00002.1	1	http://www.kegg.jp/kegg-bin/show_pathway?ko04070+K10047
ko03450	Non-homologous end-joining	XP_004296683.1	1	http://www.kegg.jp/kegg-bin/show_pathway?ko03450+K10884
ko04910	Insulin signaling pathway	FANhyb_rscf00000034.1.g00008.1	1	http://www.kegg.jp/kegg-bin/show_pathway?ko04910+K00688
ko00627	Aminobenzoate degradation	XP_011457929.1	1	http://www.kegg.jp/kegg-bin/show_pathway?ko00627+K01426
ko04015	Rap1 signaling pathway	XP_004290829.1	1	http://www.kegg.jp/kegg-bin/show_pathway?ko04015+K05759
ko04212	Longevity regulating pathway - worm	XP_011457987.1	1	http://www.kegg.jp/kegg-bin/show_pathway?ko04212+K10798
ko00981	Insect hormone biosynthesis	XP_004287846.2	1	http://www.kegg.jp/kegg-bin/show_pathway?ko00981+K00128
ko00920	Sulfur metabolism	XP_004302009.1	1	http://www.kegg.jp/kegg-bin/show_pathway?ko00920+K01738
ko05145	Toxoplasmosis	XP_004300629.1	1	http://www.kegg.jp/kegg-bin/show_pathway?ko05145+K03283
ko04214	Apoptosis - fly	XP_011457987.1	1	http://www.kegg.jp/kegg-bin/show_pathway?ko04214+K10798
ko00625	Chloroalkane and chloroalkene degradation	XP_004287846.2	1	http://www.kegg.jp/kegg-bin/show_pathway?ko00625+K00128
ko04310	Wnt signaling pathway	FANhyb_rscf00005373.1.g00001.1	1	http://www.kegg.jp/kegg-bin/show_pathway?ko04310+K03094
ko00280	Valine, leucine and isoleucine degradation	XP_004287846.2	1	http://www.kegg.jp/kegg-bin/show_pathway?ko00280+K00128
ko04922	Glucagon signaling pathway	FANhyb_rscf00000034.1.g00008.1	1	http://www.kegg.jp/kegg-bin/show_pathway?ko04922+K00688
ko04350	TGF-beta signaling pathway	FANhyb_rscf00005373.1.g00001.1	1	http://www.kegg.jp/kegg-bin/show_pathway?ko04350+K03094
ko03015	mRNA surveillance pathway	XP_004294198.1	1	http://www.kegg.jp/kegg-bin/show_pathway?ko03015+K14325
ko05132	Salmonella infection	XP_004290829.1	1	http://www.kegg.jp/kegg-bin/show_pathway?ko05132+K05759
ko03018	RNA degradation	FANhyb_rscf00000011.1.g00008.1	1	http://www.kegg.jp/kegg-bin/show_pathway?ko03018+K12607
ko00400	Phenylalanine, tyrosine and tryptophan biosynthesis	FANhyb_rscf00000031.1.g00016.1	1	http://www.kegg.jp/kegg-bin/show_pathway?ko00400+K00811
ko05020	Prion diseases	XP_004288411.1	1	http://www.kegg.jp/kegg-bin/show_pathway?ko05020+K04565
ko04710	Circadian rhythm	FANhyb_rscf00005373.1.g00001.1	1	http://www.kegg.jp/kegg-bin/show_pathway?ko04710+K03094
ko00410	beta-Alanine metabolism	XP_004287846.2	1	http://www.kegg.jp/kegg-bin/show_pathway?ko00410+K00128
ko00561	Glycerolipid metabolism	XP_004287846.2	1	http://www.kegg.jp/kegg-bin/show_pathway?ko00561+K00128
ko00071	Fatty acid degradation	XP_004287846.2	1	http://www.kegg.jp/kegg-bin/show_pathway?ko00071+K00128
ko00513	Various types of N-glycan biosynthesis	FANhyb_rscf00001057.1.g00004.1	1	http://www.kegg.jp/kegg-bin/show_pathway?ko00513+K07151
ko04013	MAPK signaling pathway - fly	XP_004290829.1	1	http://www.kegg.jp/kegg-bin/show_pathway?ko04013+K05759
ko05162	Measles	XP_004300629.1	1	http://www.kegg.jp/kegg-bin/show_pathway?ko05162+K03283
ko04931	Insulin resistance	FANhyb_rscf00000034.1.g00008.1	1	http://www.kegg.jp/kegg-bin/show_pathway?ko04931+K00688
ko04145	Phagosome	XP_004298793.1	1	http://www.kegg.jp/kegg-bin/show_pathway?ko04145+K07375
ko05164	Influenza A	XP_004300629.1	1	http://www.kegg.jp/kegg-bin/show_pathway?ko05164+K03283
ko00903	Limonene and pinene degradation	XP_004287846.2	1	http://www.kegg.jp/kegg-bin/show_pathway?ko00903+K00128
ko00562	Inositol phosphate metabolism	FANhyb_rscf00000080.1.g00002.1	1	http://www.kegg.jp/kegg-bin/show_pathway?ko00562+K10047
ko04932	Non-alcoholic fatty liver disease (NAFLD)	XP_011458045.1	1	http://www.kegg.jp/kegg-bin/show_pathway?ko04932+K03953
ko00510	N-Glycan biosynthesis	FANhyb_rscf00001057.1.g00004.1	1	http://www.kegg.jp/kegg-bin/show_pathway?ko00510+K07151
ko00643	Styrene degradation	XP_011457929.1	1	http://www.kegg.jp/kegg-bin/show_pathway?ko00643+K01426
ko04010	MAPK signaling pathway	XP_004300629.1	1	http://www.kegg.jp/kegg-bin/show_pathway?ko04010+K03283
ko04915	Estrogen signaling pathway	XP_004300629.1	1	http://www.kegg.jp/kegg-bin/show_pathway?ko04915+K03283
ko04712	Circadian rhythm - plant	XP_004306542.1	1	http://www.kegg.jp/kegg-bin/show_pathway?ko04712+K00660
ko05134	Legionellosis	XP_004300629.1	1	http://www.kegg.jp/kegg-bin/show_pathway?ko05134+K03283
ko05203	Viral carcinogenesis	XP_011461273.1	1	http://www.kegg.jp/kegg-bin/show_pathway?ko05203+K11252
ko03013	RNA transport	XP_004294198.1	1	http://www.kegg.jp/kegg-bin/show_pathway?ko03013+K14325
ko05012	Parkinson's disease	XP_011458045.1	1	http://www.kegg.jp/kegg-bin/show_pathway?ko05012+K03953
ko04144	Endocytosis	XP_004300629.1	1	http://www.kegg.jp/kegg-bin/show_pathway?ko04144+K03283
ko04130	SNARE interactions in vesicular transport	XP_004303253.1	1	http://www.kegg.jp/kegg-bin/show_pathway?ko04130+K08495
ko03022	Basal transcription factors	XP_011465030.1	1	http://www.kegg.jp/kegg-bin/show_pathway?ko03022+K03129
ko00970	Aminoacyl-tRNA biosynthesis	XP_004305293.1	1	http://www.kegg.jp/kegg-bin/show_pathway?ko00970+K01881
ko05131	Shigellosis	XP_004290829.1	1	http://www.kegg.jp/kegg-bin/show_pathway?ko05131+K05759
ko04810	Regulation of actin cytoskeleton	XP_004290829.1	1	http://www.kegg.jp/kegg-bin/show_pathway?ko04810+K05759
ko04211	Longevity regulating pathway - mammal	FANhyb_rscf00004094.1.g00001.1	1	http://www.kegg.jp/kegg-bin/show_pathway?ko04211+K11420
ko04540	Gap junction	XP_004298793.1	1	http://www.kegg.jp/kegg-bin/show_pathway?ko04540+K07375
ko00220	Arginine biosynthesis	FANhyb_rscf00000031.1.g00016.1	1	http://www.kegg.jp/kegg-bin/show_pathway?ko00220+K00811
ko04120	Ubiquitin mediated proteolysis	FANhyb_rscf00005373.1.g00001.1	1	http://www.kegg.jp/kegg-bin/show_pathway?ko04120+K03094
ko00901	Indole alkaloid biosynthesis	XP_004296391.1	1	http://www.kegg.jp/kegg-bin/show_pathway?ko00901+K21026
ko04919	Thyroid hormone signaling pathway	FANhyb_rscf00000025.1.g00006.1	1	http://www.kegg.jp/kegg-bin/show_pathway?ko04919+K11644

## Sheet: Enrichment
Map_ID	Map_Name	Test	TestAll	Ref	RefAll	Test_per	Ref_per	Test_Seq	Ref_Seq	Over_Under	P value	FDR	richFactor
ko00195	Photosynthesis	13	363	46	7271	0.0358127	0.0063265	XP_004302896.1 FANhyb_rscf00001046.1.g00002.1 FANhyb_icon00000422_a.1.g00001.1 YP_004286097.1 FANhyb_rscf00001375.1.g00001.1 FANhyb_rscf00000045.1.g00003.1 YP_004286088.1 FANhyb_rscf00000962.1.g00002.1 YP_004286132.1 XP_004290871.1 XP_004290445.1 YP_004286087.1 YP_004286108.1	YP_004286109.1 FANhyb_rscf00000001.1.g00001.1 FANhyb_rscf00000278.1.g00009.1 YP_004286097.1 YP_004286098.1 YP_004286087.1 XP_004296896.1 FANhyb_icon00001233_a.1.g00001.1 FANhyb_rscf00000001.1.g00002.1 XP_004287805.1 XP_004290871.1 FANhyb_rscf00001375.1.g00001.1 XP_004290445.1 YP_004286082.1 FANhyb_rscf00000001.1.g00005.1 YP_004286132.1 FANhyb_rscf00000045.1.g00003.1 XP_004302896.1 FANhyb_rscf0000…	over	2.19146e-07	3.11188e-05	0.282609
ko03030	DNA replication	11	363	35	7271	0.030303	0.00481364	XP_004296940.1 XP_004300454.1 XP_004289285.1 XP_011460181.1 XP_004310044.1 XP_004299199.1 XP_011458268.1 XP_011460545.1 FANhyb_rscf00000291.1.g00002.1 FANhyb_rscf00001124.1.g00002.1 XP_011459934.1	XP_004294249.1 XP_004303621.1 XP_011460181.1 FANhyb_rscf00000291.1.g00002.1 XP_004300454.1 XP_011460545.1 XP_004287219.1 XP_004299199.1 XP_011458268.1 XP_011459476.1 XP_004289657.1 FANhyb_rscf00000038.1.g00008.1 XP_004302978.1 XP_004291257.1 XP_004289656.1 XP_004302321.1 FANhyb_rscf00000038.1.g00019.1 XP_004299246.1 FANhyb_icon19788725_s.1.g00001.1 XP_004298747.1 XP_011460802.1 XP_004296940.1 XP_…	over	5.83433e-07	4.14238e-05	0.314286
ko04111	Cell cycle - yeast	10	363	38	7271	0.0275482	0.00522624	XP_004289948.1 XP_004300454.1 XP_011460181.1 XP_004309551.1 FANhyb_rscf00005373.1.g00001.1 XP_004299199.1 XP_011458268.1 XP_011460545.1 FANhyb_rscf00000291.1.g00002.1 XP_011459559.1	XP_004300534.1 XP_011460181.1 FANhyb_rscf00000291.1.g00002.1 XP_004300454.1 XP_011460545.1 XP_004309551.1 XP_004287219.1 XP_004299199.1 FANhyb_rscf00000153.1.g00011.1 XP_011458268.1 XP_004289948.1 XP_004297127.1 XP_011463671.1 XP_004294990.1 XP_011459559.1 XP_011467207.1 XP_004289802.1 XP_011458653.1 FANhyb_rscf00000027.1.g00018.1 XP_004294559.1 XP_004303366.1 XP_011458896.1 XP_004297610.1 XP_004…	over	1.14445e-05	0.000541708	0.263158
ko00630	Glyoxylate and dicarboxylate metabolism	11	363	50	7271	0.030303	0.00687663	FANhyb_rscf00007251.1.g00001.1 XP_004291039.1 XP_004302180.1 XP_004291746.1 FANhyb_rscf00003898.1.g00001.1 FANhyb_rscf00001125.1.g00002.1 FANhyb_rscf00000001.1.g00003.1 FANhyb_rscf00001743.1.g00003.1 XP_004289711.1 XP_011468925.1 XP_004303137.1	XP_004287944.1 FANhyb_rscf00000009.1.g00006.1 XP_004296370.1 XP_004287770.1 FANhyb_rscf00001581.1.g00003.1 FANhyb_rscf00000064.1.g00010.1 FANhyb_rscf00000001.1.g00003.1 XP_004294095.1 FANhyb_rscf00001570.1.g00001.1 XP_004296982.1 XP_004306487.1 XP_004303573.1 XP_004288594.1 XP_004306283.1 XP_004295098.1 XP_004299353.1 XP_004303588.1 XP_011468925.1 FANhyb_rscf00000928.1.g00006.1 FANhyb_rscf0000112…	over	2.65458e-05	0.0007539	0.22
ko00710	Carbon fixation in photosynthetic organisms	11	363	50	7271	0.030303	0.00687663	FANhyb_rscf00000258.1.g00001.1 XP_004303022.1 XP_004306579.1 XP_004290303.1 XP_004300170.1 XP_004304578.1 XP_004299336.1 FANhyb_rscf00000001.1.g00003.1 XP_004289711.1 XP_004303137.1 FANhyb_rscf00000159.1.g00006.1	XP_004310041.1 XP_011468861.1 XP_004306579.1 FANhyb_rscf00000805.1.g00002.1 XP_004303022.1 FANhyb_rscf00001420.1.g00002.1 XP_004296370.1 XP_004303023.1 FANhyb_rscf00001581.1.g00003.1 FANhyb_rscf00000001.1.g00003.1 XP_004294095.1 XP_004303182.1 XP_004307511.1 XP_004304578.1 FANhyb_rscf00001778.1.g00001.1 XP_004294066.1 XP_004291203.1 XP_004299028.1 XP_004290303.1 XP_004299353.1 FANhyb_rscf00000177…	over	2.65458e-05	0.0007539	0.22
ko00941	Flavonoid biosynthesis	6	363	15	7271	0.0165289	0.00206299	XP_004287814.1 XP_004293648.1 FANhyb_icon00000880_a.1.g00001.1 XP_004306542.1 XP_004307451.1 XP_004309662.1	XP_004307451.1 XP_004290595.1 XP_004287814.1 FANhyb_icon00000880_a.1.g00001.1 XP_004294725.1 XP_004306542.1 FANhyb_rscf00000067.1.g00019.1 XP_004290837.1 FANhyb_rscf00007124.1.g00001.1 XP_004309662.1 XP_011467012.1 XP_004293648.1 XP_004297144.2 XP_004298720.1 FANhyb_rscf00001058.1.g00002.1	over	5.06406e-05	0.0011985	0.4
ko04110	Cell cycle	9	363	38	7271	0.0247934	0.00522624	XP_004289948.1 XP_004300454.1 XP_011460181.1 XP_004309551.1 FANhyb_rscf00005373.1.g00001.1 XP_004299199.1 XP_011458268.1 XP_011460545.1 FANhyb_rscf00000291.1.g00002.1	XP_004299669.1 XP_004304139.1 XP_004299712.1 XP_004288507.1 FANhyb_rscf00002959.1.g00001.1 XP_004294249.1 XP_004303621.1 XP_011460181.1 FANhyb_rscf00000291.1.g00002.1 XP_004300454.1 XP_011460545.1 XP_004309551.1 XP_004287219.1 XP_004299199.1 FANhyb_rscf00000153.1.g00011.1 XP_011458268.1 XP_004289948.1 XP_011463671.1 XP_004289802.1 XP_011458653.1 FANhyb_rscf00000027.1.g00018.1 XP_004288607.1 XP_01…	over	7.82959e-05	0.00158829	0.236842
ko04113	Meiosis - yeast	8	363	32	7271	0.0220386	0.00440105	XP_004289948.1 XP_004300454.1 XP_011460181.1 XP_004309551.1 XP_004299199.1 XP_011458268.1 XP_011460545.1 FANhyb_rscf00000291.1.g00002.1	XP_004300534.1 XP_011460181.1 FANhyb_rscf00000291.1.g00002.1 XP_004300454.1 XP_011460545.1 XP_004309551.1 XP_004287219.1 XP_004299199.1 XP_011458268.1 XP_004289948.1 XP_004297127.1 XP_004294990.1 FANhyb_rscf00000268.1.g00013.1 XP_011458653.1 XP_004303366.1 XP_004302081.1 FANhyb_rscf00001096.1.g00002.1 FANhyb_rscf00000508.1.g00005.1 XP_004307582.1 XP_004298839.1 XP_004297688.1 XP_004310029.1 XP_00…	over	0.000130619	0.0023185	0.25
ko03410	Base excision repair	5	363	15	7271	0.0137741	0.00206299	XP_011457987.1 FANhyb_rscf00000014.1.g00011.1 XP_004289285.1 FANhyb_rscf00001124.1.g00002.1 XP_011459934.1	XP_004294249.1 XP_004303621.1 XP_004302635.1 XP_004302321.1 FANhyb_icon19788725_s.1.g00001.1 XP_011460802.1 XP_004289285.1 XP_011459934.1 FANhyb_icon00005738_a.1.g00001.1 FANhyb_rscf00001124.1.g00002.1 XP_011457987.1 XP_004298590.2 XP_011459281.1 FANhyb_rscf00000549.1.g00014.1 FANhyb_rscf00000014.1.g00011.1	over	0.000597822	0.0094323	0.333333
ko05202	Transcriptional misregulation in cancers	4	363	13	7271	0.0110193	0.00178792	FANhyb_rscf00000173.1.g00014.1 XP_004287213.1 FANhyb_icon00002663_a.1.g00001.1 FANhyb_rscf00000025.1.g00006.1	XP_004297601.1 XP_004299135.1 XP_004304637.1 FANhyb_rscf00000173.1.g00014.1 XP_011462891.1 XP_004287213.1 FANhyb_icon00002663_a.1.g00001.1 XP_004296496.1 FANhyb_rscf00000025.1.g00006.1 XP_011466262.1 FANhyb_rscf00000134.1.g00015.1 FANhyb_rscf00001360.1.g00002.1 XP_004299132.1	over	0.003049	0.0432958	0.307692
ko03008	Ribosome biogenesis in eukaryotes	7	363	47	7271	0.0192837	0.00646404	FANhyb_rscf00000658.1.g00007.1 XP_004300291.1 XP_004309829.1 XP_004289653.1 XP_004288618.1 XP_004308063.1 XP_011470044.1	XP_011457678.1 FANhyb_rscf00000061.1.g00007.1 XP_004300291.1 XP_004288618.1 XP_004297546.1 XP_004287368.1 XP_004291808.1 XP_004288467.1 XP_004308063.1 FANhyb_rscf00000114.1.g00006.1 XP_004289959.1 XP_004290579.1 FANhyb_rscf00001022.1.g00002.1 FANhyb_rscf00001401.1.g00002.1 XP_004289340.1 XP_004290553.1 FANhyb_rscf00000140.1.g00012.1 XP_011459126.1 FANhyb_rscf00000384.1.g00004.1 XP_004287338.1 FAN…	over	0.00815698	0.0985328	0.148936
ko05225	Hepatocellular carcinoma	5	363	26	7271	0.0137741	0.00357585	XP_004297521.1 XP_011458708.1 XP_004294179.1 XP_004302828.1 FANhyb_rscf00000381.1.g00009.1	XP_004290762.1 FANhyb_rscf00000381.1.g00009.1 XP_011458709.1 XP_011458708.1 XP_004300630.1 XP_004294179.1 XP_004302828.1 XP_004304029.2 XP_004299098.1 XP_004294221.1 FANhyb_rscf00000556.1.g00009.1 FANhyb_rscf00000375.1.g00003.1 FANhyb_rscf00006182.1.g00001.1 XP_004307439.1 FANhyb_rscf00000016.1.g00026.1 FANhyb_rscf00000517.1.g00001.1 XP_004294692.1 FANhyb_rscf00000038.1.g00014.1 FANhyb_rscf000001…	over	0.00832671	0.0985328	0.192308
ko00260	Glycine, serine and threonine metabolism	6	363	46	7271	0.0165289	0.0063265	FANhyb_rscf00007251.1.g00001.1 XP_004291039.1 XP_004291746.1 FANhyb_rscf00003898.1.g00001.1 FANhyb_rscf00001125.1.g00002.1 XP_011468925.1	XP_004304040.1 FANhyb_rscf00000009.1.g00006.1 XP_004302499.1 XP_004289609.1 FANhyb_rscf00001285.1.g00004.1 FANhyb_rscf00000196.1.g00013.1 XP_004296982.1 XP_004295098.1 XP_011468925.1 FANhyb_rscf00000229.1.g00006.1 XP_011461731.1 FANhyb_rscf00001125.1.g00002.1 XP_004293305.1 XP_004303056.1 XP_004291039.1 XP_004299590.1 XP_011459019.1 FANhyb_rscf00003898.1.g00001.1 XP_004307174.1 XP_004309987.1 FAN…	over	0.0257187	0.280928	0.130435
ko00196	Photosynthesis - antenna proteins	3	363	14	7271	0.00826446	0.00192546	XP_004300672.1 XP_004307637.1 XP_004310079.1	XP_011460161.1 FANhyb_rscf00000625.1.g00002.1 XP_004293579.1 FANhyb_rscf00000231.1.g00002.1 XP_004294267.1 XP_004300672.1 XP_004300703.1 XP_004302636.1 XP_004293460.1 XP_004303913.1 XP_004294489.1 XP_004307637.1 XP_004310079.1 XP_004299348.1	over	0.0297922	0.302178	0.214286
ko05168	Herpes simplex infection	5	363	38	7271	0.0137741	0.00522624	XP_011466270.1 XP_004306844.1 XP_011458730.1 FANhyb_rscf00005373.1.g00001.1 XP_011465030.1	FANhyb_rscf00001557.1.g00002.1 XP_004303374.1 XP_011461250.1 XP_004295134.1 XP_011458730.1 FANhyb_rscf00000153.1.g00011.1 XP_004288352.1 XP_004306844.1 XP_004307577.1 XP_004307682.1 XP_004288467.1 XP_011470401.1 XP_004287766.1 XP_004299854.1 XP_004307915.1 XP_004307445.1 XP_011459026.1 XP_011466270.1 XP_011466611.1 FANhyb_rscf00000027.1.g00018.1 XP_004289340.1 FANhyb_rscf00000738.1.g00007.1 XP_01…	over	0.0390821	0.369977	0.131579
ko00680	Methane metabolism	5	363	39	7271	0.0137741	0.00536377	FANhyb_rscf00000258.1.g00001.1 XP_004303022.1 XP_004291746.1 XP_004290303.1 XP_011468925.1	XP_004303035.1 XP_004308163.1 XP_004303022.1 FANhyb_rscf00001420.1.g00002.1 XP_004304040.1 XP_004303023.1 XP_004302499.1 XP_004303182.1 FANhyb_rscf00001285.1.g00004.1 XP_004294066.1 XP_004296982.1 XP_004299028.1 XP_004290303.1 XP_011468925.1 FANhyb_rscf00000229.1.g00006.1 XP_011461731.1 FANhyb_rscf00001163.1.g00001.1 XP_011459019.1 XP_004307174.1 FANhyb_rscf00000605.1.g00001.1 FANhyb_rscf00000288…	over	0.0430676	0.382225	0.128205
ko05322	Systemic lupus erythematosus	3	363	17	7271	0.00826446	0.00233806	FANhyb_rscf00000173.1.g00014.1 XP_004287213.1 XP_011461273.1	XP_011461273.1 FANhyb_rscf00000294.1.g00011.1 XP_004291204.1 XP_004290666.1 XP_004291296.1 FANhyb_rscf00000295.1.g00005.1 XP_004287377.1 FANhyb_rscf00000173.1.g00014.1 FANhyb_rscf00006857.1.g00001.1 FANhyb_rscf00000222.1.g00004.1 XP_004287213.1 XP_004290706.1 FANhyb_rscf00000522.1.g00007.1 XP_004302471.1 XP_004302773.1 FANhyb_rscf00000686.1.g00005.1 XP_004309659.1	over	0.0498596	0.394207	0.176471
ko04218	Cellular senescence	4	363	29	7271	0.0110193	0.00398845	XP_004287561.1 FANhyb_rscf00000609.1.g00002.1 XP_004307288.1 XP_004289874.1	XP_011468815.1 XP_004288248.1 XP_004288617.1 XP_004303109.1 XP_004296415.1 XP_004302356.1 XP_004297335.1 XP_004287561.1 XP_004287204.1 XP_004304029.2 XP_004299498.1 XP_004289874.1 FANhyb_rscf00000517.1.g00001.1 XP_004294692.1 XP_004302081.1 XP_004290309.1 XP_004288060.1 XP_004307582.1 XP_004288607.1 XP_004290968.1 FANhyb_rscf00000609.1.g00002.1 XP_004307288.1 XP_004298839.1 XP_004307078.1 FANhyb_…	over	0.0541418	0.394207	0.137931
ko03440	Homologous recombination	3	363	18	7271	0.00826446	0.00247559	XP_004289285.1 FANhyb_rscf00001124.1.g00002.1 XP_004287571.1	XP_004289657.1 XP_004287571.1 XP_004302978.1 XP_004291257.1 XP_004289656.1 XP_011469340.1 FANhyb_rscf00001807.1.g00001.1 XP_004299246.1 XP_004304604.1 XP_011460802.1 FANhyb_rscf00000220.1.g00009.1 XP_004289285.1 FANhyb_icon00005738_a.1.g00001.1 FANhyb_rscf00001124.1.g00002.1 FANhyb_icon00008068_a.1.g00001.1 XP_004296436.1 XP_004297633.1 FANhyb_rscf00001408.1.g00004.1	over	0.0576902	0.394207	0.166667
ko05204	Chemical carcinogenesis	3	363	18	7271	0.00826446	0.00247559	XP_011458708.1 XP_004302828.1 FANhyb_rscf00000381.1.g00009.1	XP_004290762.1 FANhyb_rscf00000381.1.g00009.1 XP_011458709.1 XP_011458708.1 XP_004300630.1 FANhyb_rscf00000605.1.g00001.1 XP_004302828.1 XP_004294221.1 FANhyb_rscf00000556.1.g00009.1 XP_004307439.1 XP_004291254.1 XP_004291243.1 XP_004291255.1 XP_004294220.1 FANhyb_rscf00001754.1.g00002.1 XP_011463848.1 FANhyb_rscf00000671.1.g00005.1 FANhyb_rscf00000212.1.g00010.1	over	0.0576902	0.394207	0.166667
ko00270	Cysteine and methionine metabolism	6	363	57	7271	0.0165289	0.00783936	XP_004288717.1 XP_004287724.1 FANhyb_rscf00000031.1.g00016.1 XP_004302009.1 FANhyb_rscf00001465.1.g00003.1 XP_004289711.1	FANhyb_rscf00000257.1.g00003.1 XP_011467399.1 XP_004296983.1 XP_004296370.1 FANhyb_rscf00001581.1.g00003.1 XP_004294095.1 XP_004289609.1 FANhyb_rscf00000196.1.g00013.1 XP_004291203.1 FANhyb_rscf00000301.1.g00011.1 FANhyb_rscf00002955.1.g00001.1 XP_011459596.1 FANhyb_rscf00000031.1.g00016.1 XP_011466231.1 XP_004299353.1 XP_004302011.1 FANhyb_rscf00000928.1.g00006.1 FANhyb_rscf00001212.1.g00002.1 X…	over	0.0634207	0.394207	0.105263
ko00980	Metabolism of xenobiotics by cytochrome P450	3	363	19	7271	0.00826446	0.00261312	XP_011458708.1 XP_004302828.1 FANhyb_rscf00000381.1.g00009.1	XP_004290762.1 FANhyb_rscf00000381.1.g00009.1 XP_011458709.1 XP_011458708.1 XP_004300630.1 FANhyb_rscf00000605.1.g00001.1 XP_004302828.1 XP_004294221.1 FANhyb_rscf00000556.1.g00009.1 XP_004307439.1 XP_004291254.1 XP_004291243.1 XP_004291255.1 XP_004309528.1 XP_004294220.1 FANhyb_rscf00001754.1.g00002.1 XP_011463848.1 FANhyb_rscf00000671.1.g00005.1 FANhyb_rscf00000212.1.g00010.1	over	0.0660623	0.394207	0.157895
ko03430	Mismatch repair	3	363	19	7271	0.00826446	0.00261312	XP_004289285.1 FANhyb_rscf00001124.1.g00002.1 XP_011459934.1	XP_004294249.1 XP_004303621.1 XP_011459476.1 XP_004289657.1 FANhyb_rscf00000038.1.g00008.1 XP_004302978.1 XP_004291257.1 XP_004289656.1 FANhyb_rscf00000038.1.g00019.1 XP_004299246.1 XP_004298747.1 XP_011460802.1 XP_004289285.1 XP_011459934.1 XP_004289753.1 FANhyb_rscf00001124.1.g00002.1 XP_004296436.1 XP_004297633.1 XP_011469572.1	over	0.0660623	0.394207	0.157895
ko02026	Biofilm formation - Escherichia coli	2	363	9	7271	0.00550964	0.00123779	FANhyb_rscf00000034.1.g00008.1 FANhyb_rscf00000166.1.g00017.1	XP_004304240.1 XP_004294228.1 XP_004303908.1 FANhyb_rscf00000482.1.g00001.1 XP_011467955.1 FANhyb_rscf00000034.1.g00008.1 XP_004289659.1 FANhyb_rscf00000166.1.g00017.1 XP_004295557.1	over	0.0709174	0.394207	0.222222
ko00940	Phenylpropanoid biosynthesis	5	363	45	7271	0.0137741	0.00618897	XP_004303212.1 FANhyb_rscf00003780.1.g00001.1 XP_004301060.1 XP_004293648.1 FANhyb_rscf00000087.1.g00009.1	XP_004307899.1 XP_004295138.1 XP_004290489.1 FANhyb_rscf00000798.1.g00005.1 XP_004299545.1 XP_004307376.1 XP_004290595.1 FANhyb_rscf00000075.1.g00022.1 XP_004288323.1 FANhyb_rscf00000079.1.g00001.1 XP_004288495.1 XP_004294725.1 XP_011459987.1 XP_004299546.1 XP_004306422.2 XP_004303995.1 XP_004303212.1 FANhyb_rscf00001371.1.g00002.1 FANhyb_rscf00000062.1.g00009.1 FANhyb_rscf00000067.1.g00019.1 FAN…	over	0.0719479	0.394207	0.111111
ko00330	Arginine and proline metabolism	4	363	32	7271	0.0110193	0.00440105	FANhyb_rscf00000031.1.g00016.1 XP_004287846.2 XP_011457929.1 XP_004297134.2	XP_004291203.1 XP_011459596.1 FANhyb_rscf00000031.1.g00016.1 XP_004287644.1 XP_004298932.1 XP_004307578.1 XP_011468213.1 XP_004297642.1 XP_011463376.1 XP_004303606.1 XP_004287846.2 XP_004289713.1 XP_011464382.1 XP_004297643.1 XP_011457929.1 FANhyb_rscf00000082.1.g00002.1 FANhyb_rscf00002167.1.g00001.1 XP_004307972.1 XP_004305183.1 XP_004307224.1 XP_004306935.1 XP_004290887.1 XP_004287769.1 FANhyb…	over	0.0730551	0.394207	0.125
ko00982	Drug metabolism - cytochrome P450	3	363	20	7271	0.00826446	0.00275065	XP_011458708.1 XP_004302828.1 FANhyb_rscf00000381.1.g00009.1	XP_004290762.1 FANhyb_rscf00000381.1.g00009.1 XP_011458709.1 XP_011458708.1 XP_004300630.1 FANhyb_rscf00000605.1.g00001.1 XP_004302828.1 XP_004294221.1 FANhyb_rscf00000556.1.g00009.1 XP_004307439.1 XP_004291254.1 XP_004291243.1 XP_004291255.1 XP_004309528.1 XP_004294220.1 FANhyb_rscf00001754.1.g00002.1 XP_011463848.1 FANhyb_rscf00000671.1.g00005.1 FANhyb_rscf00000251.1.g00004.1 FANhyb_rscf0000021…	over	0.0749549	0.394207	0.15
ko01524	Platinum drug resistance	3	363	21	7271	0.00826446	0.00288819	XP_011458708.1 XP_004302828.1 FANhyb_rscf00000381.1.g00009.1	XP_004290762.1 FANhyb_rscf00000381.1.g00009.1 XP_011458709.1 XP_011458708.1 XP_004300630.1 XP_004302828.1 XP_004299854.1 XP_004294221.1 FANhyb_rscf00000556.1.g00009.1 XP_004307439.1 XP_004294692.1 FANhyb_rscf00000304.1.g00004.1 XP_004294220.1 FANhyb_rscf00001754.1.g00002.1 FANhyb_rscf00000344.1.g00004.1 XP_011463848.1 XP_004307329.1 FANhyb_rscf00000252.1.g00011.1 FANhyb_rscf00000671.1.g00005.1 FA…	over	0.0843449	0.406118	0.142857
ko00460	Cyanoamino acid metabolism	3	363	21	7271	0.00826446	0.00288819	XP_004301060.1 FANhyb_rscf00000087.1.g00009.1 XP_011468925.1	XP_004296982.1 XP_004295138.1 FANhyb_rscf00000798.1.g00005.1 XP_011468925.1 XP_004299545.1 FANhyb_rscf00000075.1.g00022.1 XP_011459019.1 XP_004307174.1 XP_004299546.1 XP_004306422.2 XP_004303995.1 XP_004306760.1 FANhyb_rscf00000087.1.g00009.1 FANhyb_rscf00000163.1.g00002.1 XP_011468620.1 XP_004301060.1 XP_004294237.1 FANhyb_rscf00000804.1.g00004.1 FANhyb_rscf00000704.1.g00001.1 FANhyb_rscf0000008…	over	0.0843449	0.406118	0.142857
ko00960	Tropane, piperidine and pyridine alkaloid biosynthesis	2	363	10	7271	0.00550964	0.00137533	FANhyb_rscf00000003.1.g00039.1 FANhyb_rscf00000031.1.g00016.1	XP_004291203.1 XP_011459596.1 FANhyb_rscf00000031.1.g00016.1 XP_004302193.2 XP_011459242.1 FANhyb_rscf00000577.1.g00005.1 FANhyb_rscf00000058.1.g00012.1 XP_004303107.1 FANhyb_icon00016877_a.1.g00001.1 FANhyb_rscf00000003.1.g00039.1	over	0.0857995	0.406118	0.2
ko00627	Aminobenzoate degradation	1	363	2	7271	0.00275482	0.000275065	XP_011457929.1	XP_011457929.1 XP_004302440.1	over	0.0973628	0.436814	0.5
ko00670	One carbon pool by folate	2	363	11	7271	0.00550964	0.00151286	FANhyb_rscf00003898.1.g00001.1 XP_011468925.1	XP_004287197.1 XP_004296982.1 XP_004294956.2 XP_011468925.1 XP_004293305.1 XP_011459019.1 FANhyb_rscf00003898.1.g00001.1 XP_004307174.1 XP_004288097.1 FANhyb_rscf00000719.1.g00004.1 FANhyb_icon00011629_a.1.g00001.1	over	0.101513	0.436814	0.181818
ko00950	Isoquinoline alkaloid biosynthesis	2	363	11	7271	0.00550964	0.00151286	FANhyb_rscf00000031.1.g00016.1 XP_004293563.1	XP_004291203.1 XP_011459596.1 FANhyb_rscf00000031.1.g00016.1 XP_004302193.2 XP_004303397.2 XP_004293563.1 FANhyb_rscf00000577.1.g00005.1 XP_011460680.1 FANhyb_rscf00000058.1.g00012.1 XP_004303107.1 XP_011458049.1	over	0.101513	0.436814	0.181818
ko03040	Spliceosome	11	363	145	7271	0.030303	0.0199422	FANhyb_rscf00002957.1.g00001.1 XP_011466270.1 XP_004306844.1 XP_011458730.1 XP_011457824.1 XP_004307343.1 XP_011458881.1 XP_004299114.1 XP_004299788.1 XP_004300629.1 FANhyb_rscf00000821.1.g00001.1	XP_004302715.1 XP_004307527.1 FANhyb_rscf00004349.1.g00001.1 FANhyb_rscf00000891.1.g00002.1 XP_004307167.1 FANhyb_rscf00000060.1.g00021.1 XP_004300629.1 FANhyb_rscf00000433.1.g00007.1 FANhyb_rscf00001557.1.g00002.1 XP_004300244.1 XP_004302203.1 XP_011462852.1 XP_004297749.1 XP_011461250.1 FANhyb_rscf00000525.1.g00001.1 XP_011459186.1 XP_004294926.1 XP_004303580.1 XP_011458730.1 XP_004290532.1 XP_…	over	0.108608	0.452628	0.0758621
ko00360	Phenylalanine metabolism	3	363	24	7271	0.00826446	0.00330078	XP_004303212.1 FANhyb_rscf00000031.1.g00016.1 XP_011457929.1	XP_004291203.1 XP_011459596.1 FANhyb_rscf00000031.1.g00016.1 XP_004307376.1 XP_004290595.1 XP_004302193.2 FANhyb_rscf00000079.1.g00001.1 XP_004294725.1 XP_004303212.1 FANhyb_rscf00000067.1.g00019.1 XP_011457929.1 XP_004309949.1 XP_004296494.1 FANhyb_rscf00000577.1.g00005.1 FANhyb_rscf00000061.1.g00019.1 XP_011460680.1 FANhyb_rscf00000058.1.g00012.1 XP_004302625.1 XP_004303107.1 FANhyb_icon0000741…	over	0.11525	0.452628	0.125
ko04657	IL-17 signaling pathway	2	363	12	7271	0.00550964	0.00165039	XP_011466270.1 XP_011458730.1	FANhyb_rscf00000017.1.g00017.1 XP_004294900.1 XP_004291352.1 FANhyb_rscf00000129.1.g00011.1 XP_004308050.1 XP_004297188.1 FANhyb_rscf00001100.1.g00002.1 XP_004293459.1 XP_011458730.1 XP_004307915.1 XP_011466270.1 XP_004294692.1	over	0.117938	0.452628	0.166667
ko05206	MicroRNAs in cancer	2	363	12	7271	0.00550964	0.00165039	XP_004288717.1 XP_004287724.1	XP_004304313.1 XP_004301784.1 XP_004304029.2 XP_004304461.2 XP_004302405.1 FANhyb_rscf00000517.1.g00001.1 XP_004307559.1 XP_004288717.1 XP_004287724.1 XP_011469001.1 XP_004302528.1 XP_011467500.1	over	0.117938	0.452628	0.166667
ko00901	Indole alkaloid biosynthesis	1	363	3	7271	0.00275482	0.000412598	XP_004296391.1	XP_011460680.1 XP_004296391.1 XP_011458049.1	over	0.142439	0.532271	0.333333
ko05034	Alcoholism	3	363	29	7271	0.00826446	0.00398845	FANhyb_rscf00000173.1.g00014.1 XP_004287213.1 XP_011461273.1	XP_011461273.1 XP_004288617.1 FANhyb_rscf00000294.1.g00011.1 FANhyb_rscf00000295.1.g00005.1 XP_004287204.1 XP_004287377.1 XP_004299498.1 XP_004287513.1 FANhyb_rscf00000173.1.g00014.1 FANhyb_rscf00006857.1.g00001.1 FANhyb_rscf00000222.1.g00004.1 XP_004287213.1 XP_004290706.1 FANhyb_rscf00000155.1.g00006.1 XP_011465688.1 XP_004302471.1 XP_004294692.1 XP_011460680.1 XP_004302773.1 FANhyb_rscf0000068…	over	0.17427	0.617384	0.103448
ko00643	Styrene degradation	1	363	4	7271	0.00275482	0.000550131	XP_011457929.1	XP_011457929.1 XP_004300051.1 XP_011460752.1 XP_004302440.1	over	0.18527	0.617384	0.25
ko03450	Non-homologous end-joining	1	363	4	7271	0.00275482	0.000550131	XP_004296683.1	XP_004306918.1 XP_004302321.1 XP_004296683.1 XP_004298590.2	over	0.18527	0.617384	0.25
ko05200	Pathways in cancer	4	363	45	7271	0.0110193	0.00618897	XP_011458708.1 FANhyb_rscf00005373.1.g00001.1 XP_004302828.1 FANhyb_rscf00000381.1.g00009.1	FANhyb_rscf00000017.1.g00017.1 XP_004294900.1 XP_004291352.1 FANhyb_rscf00000129.1.g00011.1 XP_004308050.1 XP_004297188.1 FANhyb_rscf00001100.1.g00002.1 XP_004293459.1 XP_004288617.1 XP_004290762.1 XP_011458750.1 FANhyb_rscf00000381.1.g00009.1 XP_011458709.1 XP_011458708.1 XP_004300630.1 XP_004293787.1 FANhyb_rscf00000153.1.g00011.1 XP_004302828.1 XP_004287204.1 XP_004299854.1 XP_004304029.2 XP_0…	over	0.185424	0.617384	0.0888889
ko00053	Ascorbate and aldarate metabolism	3	363	30	7271	0.00826446	0.00412598	XP_004287846.2 FANhyb_rscf00000080.1.g00002.1 XP_004299923.1	XP_004294686.1 XP_004307406.1 XP_004297255.1 FANhyb_rscf00000180.1.g00006.1 XP_004299318.1 FANhyb_rscf00000013.1.g00018.1 XP_004302049.1 FANhyb_rscf00000135.1.g00004.1 XP_004287644.1 XP_004303609.1 FANhyb_rscf00000080.1.g00002.1 FANhyb_rscf00000126.1.g00017.1 XP_004298932.1 XP_004293375.1 XP_004298830.1 XP_011468213.1 XP_004297642.1 XP_004290885.1 XP_011463376.1 XP_004289827.1 XP_004287846.2 XP_0…	over	0.186954	0.617384	0.1
ko00190	Oxidative phosphorylation	6	363	78	7271	0.0165289	0.0107275	XP_011458045.1 FANhyb_rscf00000045.1.g00003.1 YP_004286088.1 XP_004290445.1 YP_004286087.1 YP_004286108.1	XP_004299016.1 XP_004299555.1 YP_004286109.1 XP_004303813.1 XP_004299601.1 XP_004290741.1 FANhyb_rscf00000438.1.g00009.1 XP_011467496.1 XP_004296457.1 XP_004288584.1 FANhyb_rscf00000059.1.g00014.1 YP_004286087.1 FANhyb_rscf00000250.1.g00001.1 XP_004307414.1 XP_004291218.1 XP_004303283.1 XP_011458045.1 FANhyb_rscf00000085.1.g00020.1 XP_004287260.1 XP_004310055.1 XP_004304000.1 XP_011468207.1 XP_00…	over	0.193197	0.623498	0.0769231
ko03420	Nucleotide excision repair	3	363	31	7271	0.00826446	0.00426351	XP_004289285.1 FANhyb_rscf00001124.1.g00002.1 XP_011459934.1	XP_004304134.1 XP_004299088.1 XP_004294249.1 XP_004303621.1 XP_011459476.1 XP_004303217.1 XP_004289657.1 XP_004304711.1 FANhyb_rscf00000038.1.g00008.1 XP_004302978.1 XP_011460204.1 XP_004291257.1 XP_004289656.1 FANhyb_rscf00000038.1.g00019.1 FANhyb_icon19788725_s.1.g00001.1 XP_004298747.1 XP_004299559.2 XP_011460802.1 FANhyb_icon00004838_a.1.g00001.1 XP_004289285.1 XP_011459934.1 FANhyb_rscf00000…	over	0.199869	0.626033	0.0967742
ko00380	Tryptophan metabolism	2	363	17	7271	0.00550964	0.00233806	XP_004287846.2 XP_011457929.1	XP_004307550.1 XP_004303573.1 XP_004300681.1 XP_004287644.1 XP_004298932.1 XP_011468213.1 XP_004297642.1 XP_011463376.1 XP_004293407.2 XP_004287846.2 XP_011457929.1 XP_011460680.1 XP_004290887.1 XP_004302440.1 XP_011458049.1 FANhyb_icon00000066_a.1.g00001.1 FANhyb_rscf00000025.1.g00024.1	over	0.207208	0.626033	0.117647
ko05130	Pathogenic Escherichia coli infection	2	363	17	7271	0.00550964	0.00233806	FANhyb_rscf00000002.1.g00038.1 XP_004298793.1	XP_004288297.1 XP_004294235.1 XP_011457777.1 XP_004304311.1 XP_004302651.1 FANhyb_rscf00000005.1.g00009.1 XP_004299843.1 XP_004291357.1 FANhyb_rscf00000220.1.g00008.1 XP_004295008.1 FANhyb_rscf00000002.1.g00038.1 XP_004298793.1 XP_004304439.1 XP_011465348.1 XP_004304681.1 XP_004309890.1 XP_004303408.2	over	0.207208	0.626033	0.117647
ko04075	Plant hormone signal transduction	3	363	32	7271	0.00826446	0.00440105	XP_011460327.1 XP_004290308.1 XP_004302648.1	XP_004289699.1 XP_004290043.1 FANhyb_rscf00000467.1.g00003.1 FANhyb_rscf00000090.1.g00003.1 XP_004300317.1 FANhyb_rscf00006847.1.g00001.1 FANhyb_rscf00000060.1.g00004.1 XP_004298792.1 XP_011461762.1 FANhyb_rscf00000049.1.g00027.1 XP_011467319.1 XP_004307613.1 FANhyb_rscf00000467.1.g00004.1 XP_004290308.1 FANhyb_rscf00003394.1.g00001.1 XP_004302470.1 XP_011466346.1 XP_004300263.1 XP_011460327.1 FA…	over	0.212987	0.628087	0.09375
ko00480	Glutathione metabolism	4	363	48	7271	0.0110193	0.00660157	XP_011458708.1 XP_004302828.1 FANhyb_rscf00000381.1.g00009.1 XP_004297134.2	XP_004287132.1 XP_004294686.1 FANhyb_rscf00000872.1.g00006.1 XP_004309437.1 XP_011463900.1 XP_004307406.1 XP_004290762.1 XP_011462415.1 FANhyb_rscf00000381.1.g00009.1 XP_011458709.1 XP_011458708.1 XP_004300630.1 XP_004296631.1 FANhyb_rscf00000424.1.g00004.1 XP_004288327.1 FANhyb_rscf00000268.1.g00005.1 XP_004304016.1 XP_004290885.1 XP_011457662.1 XP_004302828.1 XP_004306353.2 FANhyb_rscf00000711.…	over	0.216734	0.628087	0.0833333
ko00310	Lysine degradation	2	363	18	7271	0.00550964	0.00247559	FANhyb_rscf00004094.1.g00001.1 XP_004287846.2	XP_004307550.1 XP_004303573.1 FANhyb_rscf00000643.1.g00003.1 XP_004287956.1 XP_004287644.1 XP_004298932.1 XP_011468213.1 XP_004297642.1 XP_011463376.1 XP_004293407.2 XP_004287846.2 XP_004291285.2 FANhyb_rscf00004094.1.g00001.1 XP_004290887.1 FANhyb_rscf00000121.1.g00011.1 FANhyb_rscf00003928.1.g00001.1 FANhyb_rscf00000116.1.g00012.1 XP_004304567.1	over	0.225898	0.630048	0.111111
ko00983	Drug metabolism - other enzymes	3	363	33	7271	0.00826446	0.00453858	XP_011458708.1 XP_004302828.1 FANhyb_rscf00000381.1.g00009.1	XP_004290762.1 XP_004307120.1 FANhyb_rscf00000782.1.g00005.1 FANhyb_rscf00000023.1.g00001.1 FANhyb_rscf00000381.1.g00009.1 XP_011458709.1 XP_011458708.1 XP_004300630.1 FANhyb_rscf00000017.1.g00022.1 FANhyb_rscf00000424.1.g00004.1 XP_004288327.1 XP_011467700.1 FANhyb_rscf00000929.1.g00002.1 XP_004302283.1 XP_004302828.1 XP_004291884.1 FANhyb_rscf00000783.1.g00004.1 XP_004309791.1 XP_011463993.1 XP…	over	0.226285	0.630048	0.0909091
ko00500	Starch and sucrose metabolism	5	363	66	7271	0.0137741	0.00907716	XP_004294168.1 FANhyb_rscf00000034.1.g00008.1 XP_004301060.1 FANhyb_rscf00000166.1.g00017.1 FANhyb_rscf00000087.1.g00009.1	FANhyb_rscf00000334.1.g00004.1 XP_004287669.1 XP_004288589.1 XP_004297463.1 XP_004309811.1 XP_004295138.1 FANhyb_rscf00000798.1.g00005.1 XP_004309521.1 XP_004299545.1 XP_004291883.1 FANhyb_rscf00000021.1.g00018.1 XP_004304240.1 FANhyb_rscf00000075.1.g00022.1 XP_004294228.1 XP_004287480.1 XP_004299713.1 XP_004303908.1 FANhyb_rscf00000491.1.g00003.1 XP_004294998.1 XP_004306617.1 XP_004307805.1 XP_0…	over	0.232487	0.634868	0.0757576
ko00903	Limonene and pinene degradation	1	363	6	7271	0.00275482	0.000825196	XP_004287846.2	XP_004298932.1 XP_011468213.1 XP_004297642.1 XP_011463376.1 XP_004287846.2 XP_004290887.1	over	0.264637	0.683244	0.166667
ko00906	Carotenoid biosynthesis	1	363	6	7271	0.00275482	0.000825196	FANhyb_rscf00000069.1.g00003.1	XP_004302135.1 FANhyb_rscf00000069.1.g00003.1 FANhyb_rscf00000460.1.g00007.1 XP_004302025.1 XP_004287582.1 XP_004303382.1	over	0.264637	0.683244	0.166667
ko00981	Insect hormone biosynthesis	1	363	6	7271	0.00275482	0.000825196	XP_004287846.2	XP_004298932.1 XP_011468213.1 XP_004297642.1 XP_011463376.1 XP_004287846.2 XP_004290887.1	over	0.264637	0.683244	0.166667
ko00030	Pentose phosphate pathway	3	363	37	7271	0.00826446	0.00508871	XP_004303022.1 XP_004290303.1 XP_004299336.1	FANhyb_rscf00000805.1.g00002.1 XP_004303022.1 FANhyb_rscf00001420.1.g00002.1 XP_004303023.1 XP_004297463.1 FANhyb_rscf00000872.1.g00006.1 XP_004310146.1 XP_004300090.1 XP_004293328.1 XP_004299028.1 XP_004290303.1 XP_004291883.1 FANhyb_rscf00000021.1.g00018.1 XP_011462415.1 XP_004299713.1 FANhyb_rscf00000268.1.g00005.1 XP_011458966.1 XP_004302038.1 FANhyb_rscf00000026.1.g00025.1 XP_004304016.1 XP_…	over	0.280776	0.699476	0.0810811
ko04114	Oocyte meiosis	3	363	37	7271	0.00826446	0.00508871	XP_004289948.1 XP_004309551.1 FANhyb_rscf00005373.1.g00001.1	XP_004299669.1 XP_004304139.1 XP_004299712.1 XP_004288507.1 FANhyb_rscf00002959.1.g00001.1 XP_004288617.1 XP_004300534.1 XP_004309551.1 FANhyb_rscf00000153.1.g00011.1 XP_004289948.1 XP_004297127.1 XP_004294990.1 XP_004287204.1 XP_004299498.1 FANhyb_rscf00000268.1.g00013.1 FANhyb_rscf00000027.1.g00018.1 XP_004294692.1 XP_004303366.1 XP_004302081.1 FANhyb_rscf00001096.1.g00002.1 FANhyb_rscf00000508…	over	0.280776	0.699476	0.0810811
ko00051	Fructose and mannose metabolism	3	363	38	7271	0.00826446	0.00522624	XP_004303022.1 FANhyb_rscf00000830.1.g00002.1 XP_004290303.1	XP_004303022.1 FANhyb_rscf00001420.1.g00002.1 XP_004303023.1 XP_004309811.1 XP_004307511.1 FANhyb_rscf00001778.1.g00001.1 XP_004300090.1 XP_004293328.1 XP_004299028.1 XP_004290303.1 FANhyb_rscf00001163.1.g00001.1 XP_004287480.1 FANhyb_rscf00000032.1.g00022.1 XP_004299497.1 XP_011458966.1 XP_004306812.1 XP_004290279.1 FANhyb_rscf00000102.1.g00019.1 XP_004308124.1 XP_004297371.1 FANhyb_rscf00000003…	over	0.29461	0.713265	0.0789474
ko00945	Stilbenoid, diarylheptanoid and gingerol biosynthesis	1	363	7	7271	0.00275482	0.000962729	XP_004293648.1	XP_004290595.1 XP_004294725.1 FANhyb_rscf00000067.1.g00019.1 FANhyb_rscf00007124.1.g00001.1 XP_011467012.1 XP_004293648.1 FANhyb_rscf00001058.1.g00002.1	over	0.301379	0.713265	0.142857
ko05020	Prion diseases	1	363	7	7271	0.00275482	0.000962729	XP_004288411.1	XP_004300491.1 FANhyb_rscf00000514.1.g00008.1 XP_004298670.1 FANhyb_rscf00000295.1.g00007.1 XP_004287550.1 XP_004294692.1 XP_004288411.1	over	0.301379	0.713265	0.142857
ko04146	Peroxisome	3	363	40	7271	0.00826446	0.00550131	XP_004288411.1 XP_004291746.1 FANhyb_rscf00001743.1.g00003.1	XP_004309437.1 XP_004287550.1 XP_004290230.1 XP_004303579.1 XP_004294094.1 XP_004300681.1 FANhyb_rscf00005514.1.g00001.1 XP_004299412.1 XP_004296638.1 XP_004291746.1 FANhyb_rscf00001082.1.g00001.1 XP_011457662.1 FANhyb_rscf00000146.1.g00008.1 XP_004306353.2 FANhyb_rscf00000711.1.g00006.1 XP_004289548.1 XP_004291285.2 XP_004302546.1 XP_011466939.1 XP_004296905.1 FANhyb_rscf00000023.1.g00027.1 FANh…	over	0.322383	0.750465	0.075
ko04710	Circadian rhythm	1	363	8	7271	0.00275482	0.00110026	FANhyb_rscf00005373.1.g00001.1	FANhyb_rscf00000153.1.g00011.1 XP_004304271.1 FANhyb_rscf00000027.1.g00018.1 XP_004296378.1 XP_004293398.1 FANhyb_rscf00000413.1.g00002.1 FANhyb_rscf00005373.1.g00001.1 XP_004291188.1	over	0.336291	0.76319	0.125
ko00350	Tyrosine metabolism	2	363	24	7271	0.00550964	0.00330078	FANhyb_rscf00000031.1.g00016.1 XP_004293563.1	XP_004291203.1 XP_011459596.1 FANhyb_rscf00000031.1.g00016.1 XP_004302193.2 FANhyb_rscf00000605.1.g00001.1 FANhyb_rscf00001079.1.g00004.1 XP_004300051.1 XP_004303397.2 XP_004293563.1 XP_004296494.1 FANhyb_rscf00000577.1.g00005.1 XP_011460680.1 FANhyb_rscf00000058.1.g00012.1 XP_004291254.1 FANhyb_rscf00001079.1.g00003.1 XP_004296862.1 XP_004291243.1 XP_004291255.1 XP_004302625.1 XP_004309528.1 XP_…	over	0.338598	0.76319	0.0833333
ko04213	Longevity regulating pathway - multiple species	2	363	25	7271	0.00550964	0.00343832	XP_004300629.1 XP_004288411.1	XP_004302715.1 XP_004307527.1 FANhyb_rscf00004349.1.g00001.1 FANhyb_rscf00000891.1.g00002.1 XP_004299309.1 XP_004307167.1 FANhyb_rscf00000060.1.g00021.1 XP_004300629.1 FANhyb_rscf00000709.1.g00002.1 XP_011467911.1 XP_004287550.1 XP_004300681.1 FANhyb_rscf00005514.1.g00001.1 XP_004293242.1 XP_004302793.1 XP_004304271.1 FANhyb_rscf00000517.1.g00001.1 XP_004308868.1 XP_004288411.1 XP_004293398.1 FAN…	over	0.357052	0.79221	0.08
ko04712	Circadian rhythm - plant	1	363	10	7271	0.00275482	0.00137533	XP_004306542.1	XP_004306542.1 FANhyb_rscf00000243.1.g00011.1 XP_004288467.1 XP_004289340.1 XP_004301414.1 XP_004291469.1 NP_001266969.1 FANhyb_rscf00000866.1.g00006.1 FANhyb_rscf00000565.1.g00007.1 XP_004308322.1	over	0.400981	0.825724	0.1
ko01523	Antifolate resistance	1	363	10	7271	0.00275482	0.00137533	XP_011468925.1	XP_004287197.1 XP_004296982.1 XP_011468925.1 XP_011459019.1 XP_004307174.1 XP_004288097.1 XP_004294089.1 FANhyb_rscf00000344.1.g00004.1 FANhyb_rscf00000252.1.g00011.1 XP_004307580.1	over	0.400981	0.825724	0.1
ko04214	Apoptosis - fly	1	363	10	7271	0.00275482	0.00137533	XP_011457987.1	XP_004299455.1 XP_004303506.1 XP_004302432.1 FANhyb_rscf00002461.1.g00001.1 XP_004292471.1 XP_004299854.1 FANhyb_rscf00000264.1.g00007.1 XP_004294692.1 XP_011457987.1 FANhyb_rscf00000549.1.g00014.1	over	0.400981	0.825724	0.1
ko05418	Fluid shear stress and atherosclerosis	3	363	46	7271	0.00826446	0.0063265	XP_011458708.1 XP_004302828.1 FANhyb_rscf00000381.1.g00009.1	FANhyb_rscf00000017.1.g00017.1 XP_004294900.1 XP_004291352.1 FANhyb_rscf00000129.1.g00011.1 XP_004308050.1 XP_004297188.1 FANhyb_rscf00001100.1.g00002.1 XP_004293459.1 XP_004288617.1 XP_004290762.1 FANhyb_rscf00000381.1.g00009.1 XP_011458709.1 XP_011458708.1 XP_004300630.1 FANhyb_rscf00000052.1.g00020.1 XP_011463288.1 XP_004291829.1 XP_004302828.1 XP_004295160.1 XP_011464879.1 XP_004287204.1 XP_0…	over	0.405239	0.825724	0.0652174
ko04015	Rap1 signaling pathway	1	363	11	7271	0.00275482	0.00151286	XP_004290829.1	XP_004288617.1 FANhyb_rscf00000018.1.g00006.1 XP_004291152.1 XP_004287204.1 XP_004299498.1 XP_004290829.1 XP_004294692.1 FANhyb_rscf00005501.1.g00001.1 FANhyb_rscf00000027.1.g00027.1 FANhyb_rscf00003120.1.g00001.1 FANhyb_rscf00000939.1.g00002.1	over	0.430928	0.825724	0.0909091
ko00625	Chloroalkane and chloroalkene degradation	1	363	11	7271	0.00275482	0.00151286	XP_004287846.2	FANhyb_rscf00000605.1.g00001.1 XP_004298932.1 XP_011468213.1 XP_004297642.1 XP_011463376.1 XP_004287846.2 XP_004291254.1 XP_004291243.1 XP_004291255.1 XP_004309528.1 XP_004290887.1	over	0.430928	0.825724	0.0909091
ko04341	Hedgehog signaling pathway - fly	1	363	11	7271	0.00275482	0.00151286	FANhyb_rscf00005373.1.g00001.1	FANhyb_rscf00000153.1.g00011.1 FANhyb_rscf00000027.1.g00018.1 XP_004297309.1 XP_004296378.1 FANhyb_rscf00000638.1.g00005.1 FANhyb_rscf00000413.1.g00002.1 FANhyb_rscf00005373.1.g00001.1 XP_004291188.1 FANhyb_rscf00000071.1.g00020.1 FANhyb_icon00008152_a.1.g00001.1 XP_011470146.1	over	0.430928	0.825724	0.0909091
ko00591	Linoleic acid metabolism	1	363	11	7271	0.00275482	0.00151286	FANhyb_rscf00000087.1.g00005.1	XP_004306503.1 XP_004302419.1 FANhyb_rscf00000139.1.g00004.1 XP_004302420.1 XP_004295226.1 FANhyb_rscf00000087.1.g00006.1 FANhyb_rscf00000087.1.g00005.1 XP_004310200.1 FANhyb_rscf00000054.1.g00004.1 FANhyb_rscf00001750.1.g00001.1 FANhyb_rscf00002433.1.g00001.1	over	0.430928	0.825724	0.0909091
ko05131	Shigellosis	1	363	11	7271	0.00275482	0.00151286	XP_004290829.1	FANhyb_rscf00000018.1.g00006.1 XP_004291152.1 XP_004290829.1 XP_004294692.1 XP_004300085.1 XP_004303034.1 FANhyb_rscf00005501.1.g00001.1 FANhyb_rscf00000027.1.g00027.1 FANhyb_rscf00003120.1.g00001.1 XP_004309890.1 FANhyb_rscf00000939.1.g00002.1	over	0.430928	0.825724	0.0909091
ko05014	Amyotrophic lateral sclerosis (ALS)	1	363	11	7271	0.00275482	0.00151286	XP_004288411.1	XP_004296702.1 XP_004287550.1 XP_004300681.1 XP_004299854.1 XP_004298717.1 XP_004288411.1 FANhyb_rscf00005501.1.g00001.1 FANhyb_rscf00000027.1.g00027.1 FANhyb_rscf00000939.1.g00002.1 FANhyb_rscf00002029.1.g00002.1 FANhyb_rscf00004396.1.g00001.1	over	0.430928	0.825724	0.0909091
ko00240	Pyrimidine metabolism	4	363	68	7271	0.0110193	0.00935222	XP_004296940.1 XP_004289285.1 XP_004310044.1 FANhyb_rscf00001124.1.g00002.1	XP_004289596.1 FANhyb_rscf00001416.1.g00002.1 XP_004307120.1 FANhyb_rscf00000782.1.g00005.1 FANhyb_rscf00000017.1.g00022.1 FANhyb_rscf00000424.1.g00004.1 XP_004288327.1 XP_011467700.1 FANhyb_rscf00000929.1.g00002.1 XP_004295238.1 XP_004302283.1 XP_004304034.1 XP_004291884.1 XP_004299921.1 XP_004293941.1 XP_004309791.1 XP_004287766.1 XP_011463993.1 XP_004294022.1 XP_011469851.1 XP_004291701.1 FANh…	over	0.443078	0.825724	0.0588235
ko00230	Purine metabolism	5	363	88	7271	0.0137741	0.0121029	XP_004296940.1 XP_011459170.1 XP_004289285.1 XP_004310044.1 FANhyb_rscf00001124.1.g00002.1	XP_004303046.1 XP_004307020.1 XP_004297463.1 XP_004304443.1 XP_004297699.1 XP_004297568.1 FANhyb_rscf00000782.1.g00005.1 FANhyb_rscf00000023.1.g00001.1 XP_011470289.1 XP_004290961.1 XP_004288446.1 XP_004294938.1 FANhyb_rscf00001597.1.g00001.1 FANhyb_rscf00000424.1.g00004.1 XP_004288327.1 FANhyb_rscf00001548.1.g00003.1 XP_004301174.1 XP_011459658.1 XP_004297981.1 FANhyb_rscf00000187.1.g00018.1 XP_…	over	0.449868	0.825724	0.0568182
ko04350	TGF-beta signaling pathway	1	363	12	7271	0.00275482	0.00165039	FANhyb_rscf00005373.1.g00001.1	XP_004300534.1 FANhyb_rscf00000153.1.g00011.1 XP_004297127.1 XP_004294990.1 FANhyb_rscf00000027.1.g00018.1 XP_004294692.1 XP_004303366.1 FANhyb_rscf00005373.1.g00001.1 XP_004297688.1 XP_004307078.1 FANhyb_rscf00000061.1.g00015.1 XP_011467500.1	over	0.459382	0.825724	0.0833333
ko05132	Salmonella infection	1	363	12	7271	0.00275482	0.00165039	XP_004290829.1	FANhyb_rscf00000144.1.g00004.1 FANhyb_rscf00000018.1.g00006.1 XP_004299097.1 XP_004291152.1 XP_004290829.1 XP_004290467.1 XP_004294692.1 FANhyb_rscf00005501.1.g00001.1 FANhyb_rscf00000027.1.g00027.1 FANhyb_rscf00003120.1.g00001.1 XP_004309890.1 FANhyb_rscf00000939.1.g00002.1	over	0.459382	0.825724	0.0833333
ko04540	Gap junction	1	363	12	7271	0.00275482	0.00165039	XP_004298793.1	XP_004288297.1 XP_004294235.1 XP_011457777.1 XP_004304311.1 XP_004302651.1 FANhyb_rscf00000005.1.g00009.1 XP_004299843.1 XP_004291357.1 FANhyb_rscf00000220.1.g00008.1 XP_004295008.1 XP_004298793.1 XP_004294692.1	over	0.459382	0.825724	0.0833333
ko04139	Mitophagy - yeast	1	363	13	7271	0.00275482	0.00178792	FANhyb_rscf00000025.1.g00006.1	XP_004291047.1 FANhyb_rscf00000697.1.g00008.1 XP_004301654.1 XP_004291296.1 XP_004292471.1 XP_004288467.1 FANhyb_rscf00000517.1.g00001.1 XP_004289340.1 XP_004303077.1 FANhyb_rscf00000025.1.g00006.1 XP_011466262.1 FANhyb_rscf00000565.1.g00007.1 XP_004306952.1	over	0.486416	0.863389	0.0769231
ko04919	Thyroid hormone signaling pathway	1	363	14	7271	0.00275482	0.00192546	FANhyb_rscf00000025.1.g00006.1	XP_011469919.1 FANhyb_rscf00000517.1.g00001.1 XP_004294692.1 XP_011465959.1 XP_004289890.1 XP_004307329.1 FANhyb_rscf00000025.1.g00006.1 XP_004305585.1 XP_011466262.1 XP_011467500.1 XP_011461693.1 FANhyb_rscf00000134.1.g00015.1 FANhyb_rscf00006250.1.g00001.1 XP_004299132.1	over	0.512102	0.895572	0.0714286
ko04210	Apoptosis	1	363	15	7271	0.00275482	0.00206299	XP_011457987.1	XP_004288297.1 XP_011457777.1 XP_004304311.1 XP_004299843.1 XP_004295008.1 XP_004307682.1 XP_004299854.1 FANhyb_rscf00000261.1.g00007.1 XP_004294692.1 XP_004288649.1 XP_004307329.1 FANhyb_rscf00001030.1.g00005.1 XP_004291404.1 XP_011457987.1 FANhyb_rscf00000549.1.g00014.1	over	0.536507	0.895572	0.0666667
ko00340	Histidine metabolism	1	363	15	7271	0.00275482	0.00206299	XP_004287846.2	XP_004287644.1 XP_004298932.1 XP_011468213.1 XP_004297642.1 XP_011463376.1 XP_011460636.1 XP_004307139.1 XP_004287846.2 XP_004299961.1 XP_004290887.1 XP_004305888.2 XP_011466760.1 FANhyb_icon00016877_a.1.g00001.1 FANhyb_icon00000543_a.1.g00001.1 XP_004299121.1	over	0.536507	0.895572	0.0666667
ko04211	Longevity regulating pathway - mammal	1	363	15	7271	0.00275482	0.00206299	FANhyb_rscf00004094.1.g00001.1	XP_004300681.1 FANhyb_rscf00005514.1.g00001.1 XP_004304271.1 XP_004296405.1 FANhyb_rscf00004094.1.g00001.1 XP_004293653.1 FANhyb_rscf00000517.1.g00001.1 XP_004293398.1 FANhyb_rscf00003696.1.g00001.1 FANhyb_rscf00000002.1.g00025.1 XP_004302528.1 FANhyb_rscf00000281.1.g00004.1 FANhyb_rscf00000116.1.g00012.1 XP_004304567.1 XP_011465426.1	over	0.536507	0.895572	0.0666667
ko04931	Insulin resistance	1	363	15	7271	0.00275482	0.00206299	FANhyb_rscf00000034.1.g00008.1	XP_004304240.1 XP_004294228.1 XP_004304029.2 XP_004304271.1 FANhyb_rscf00000517.1.g00001.1 XP_004302081.1 XP_004307582.1 XP_004293398.1 FANhyb_rscf00000635.1.g00002.1 XP_004298839.1 XP_011467264.1 FANhyb_rscf00000034.1.g00008.1 XP_004307329.1 FANhyb_rscf00000942.1.g00003.1 XP_004295557.1	over	0.536507	0.895572	0.0666667
ko00250	Alanine, aspartate and glutamate metabolism	2	363	36	7271	0.00550964	0.00495118	FANhyb_rscf00000031.1.g00016.1 XP_004291746.1	XP_004289596.1 FANhyb_rscf00001416.1.g00002.1 XP_004291203.1 XP_011459596.1 FANhyb_rscf00000031.1.g00016.1 FANhyb_rscf00001570.1.g00001.1 XP_004288594.1 XP_011467676.1 XP_004294298.1 XP_004303756.1 XP_011463288.1 XP_011462784.1 FANhyb_rscf00000086.1.g00005.1 XP_004288204.2 XP_004309987.1 FANhyb_rscf00000676.1.g00001.1 XP_004293797.1 XP_004299488.1 XP_011466111.1 XP_004291746.1 XP_004295238.1 XP_0…	over	0.543005	0.895572	0.0555556
ko05016	Huntington's disease	4	363	78	7271	0.0110193	0.0107275	FANhyb_rscf00000025.1.g00006.1 XP_011465030.1 XP_011458045.1 XP_004288411.1	XP_004299016.1 XP_004299555.1 XP_004307649.1 XP_004295773.1 XP_011468815.1 XP_004288584.1 XP_004288248.1 FANhyb_rscf00000250.1.g00001.1 XP_004307414.1 XP_011458045.1 XP_004303109.1 FANhyb_rscf00000085.1.g00020.1 XP_004296415.1 XP_004302356.1 XP_004287550.1 XP_004310055.1 XP_004297335.1 XP_004304000.1 XP_004306532.1 XP_004299302.1 FANhyb_rscf00005514.1.g00001.1 XP_004302953.1 XP_004307265.1 XP_004…	over	0.551105	0.895572	0.0512821
ko00920	Sulfur metabolism	1	363	16	7271	0.00275482	0.00220052	XP_004302009.1	XP_004302011.1 XP_004291778.1 FANhyb_rscf00001212.1.g00002.1 XP_004299115.1 FANhyb_rscf00001548.1.g00003.1 XP_004302009.1 XP_004309642.1 FANhyb_rscf00000187.1.g00018.1 XP_004288104.1 XP_004303975.1 XP_004306760.1 XP_004291381.1 XP_004299854.1 FANhyb_rscf00000329.1.g00011.1 XP_004303887.1 FANhyb_rscf00000045.1.g00015.1	over	0.559695	0.895572	0.0625
ko04714	Thermogenesis	4	363	79	7271	0.0110193	0.0108651	XP_004297521.1 XP_004292921.1 XP_004294179.1 XP_011458045.1	XP_004299016.1 XP_004299555.1 XP_004288584.1 FANhyb_rscf00000250.1.g00001.1 XP_004307414.1 XP_011458045.1 FANhyb_rscf00000085.1.g00020.1 XP_004310055.1 XP_004304000.1 XP_004306532.1 XP_004299302.1 XP_004303579.1 FANhyb_rscf00000965.1.g00004.1 XP_004307146.1 XP_004294179.1 XP_004302953.1 XP_004307265.1 FANhyb_rscf00004234.1.g00001.1 XP_004288169.1 XP_004299660.1 XP_004304690.1 XP_004288295.1 XP_00…	over	0.561309	0.895572	0.0506329
ko00910	Nitrogen metabolism	1	363	17	7271	0.00275482	0.00233806	XP_004297630.1	FANhyb_rscf00001570.1.g00001.1 XP_004288594.1 XP_004303588.1 XP_011462784.1 FANhyb_rscf00000086.1.g00005.1 FANhyb_rscf00001394.1.g00002.1 XP_004299511.1 XP_004307767.1 FANhyb_rscf00002591.1.g00001.1 XP_004296394.1 FANhyb_rscf00001442.1.g00002.1 XP_004297630.1 FANhyb_rscf00000704.1.g00001.1 XP_004303634.1 XP_004294803.1 FANhyb_icon00002701_a.1.g00001.1 FANhyb_rscf00000757.1.g00003.1	over	0.581725	0.907747	0.0588235
ko04013	MAPK signaling pathway - fly	1	363	17	7271	0.00275482	0.00233806	XP_004290829.1	FANhyb_rscf00005514.1.g00001.1 FANhyb_rscf00000061.1.g00007.1 FANhyb_rscf00000018.1.g00006.1 XP_004291152.1 XP_004294990.1 XP_004290829.1 XP_004294879.1 XP_011462568.1 XP_004294692.1 XP_004303366.1 FANhyb_rscf00000002.1.g00025.1 FANhyb_rscf00005501.1.g00001.1 XP_004297688.1 XP_004287984.1 FANhyb_rscf00000027.1.g00027.1 FANhyb_rscf00003120.1.g00001.1 FANhyb_rscf00000939.1.g00002.1	over	0.581725	0.907747	0.0588235
ko00130	Ubiquinone and other terpenoid-quinone biosynthesis	1	363	18	7271	0.00275482	0.00247559	XP_004303212.1	XP_004293489.1 XP_004294313.1 XP_004290640.1 XP_004294725.1 XP_004303212.1 FANhyb_rscf00000376.1.g00006.1 FANhyb_rscf00000084.1.g00006.1 XP_004303032.1 XP_004309949.1 FANhyb_rscf00000061.1.g00019.1 XP_004303107.1 XP_004305552.1 XP_004294274.1 XP_011464057.1 XP_004297474.1 XP_004291645.1 FANhyb_rscf00000123.1.g00006.1 FANhyb_icon00002360_a.1.g00001.1	over	0.602656	0.91084	0.0555556
ko04810	Regulation of actin cytoskeleton	1	363	18	7271	0.00275482	0.00247559	XP_004290829.1	FANhyb_rscf00000018.1.g00006.1 XP_004302775.1 XP_004291152.1 XP_011466034.1 XP_004290829.1 XP_004294692.1 XP_004302081.1 XP_004307582.1 FANhyb_rscf00005501.1.g00001.1 XP_004298839.1 XP_011460488.1 FANhyb_rscf00000027.1.g00027.1 FANhyb_rscf00003120.1.g00001.1 XP_004294586.1 XP_004309890.1 FANhyb_rscf00000939.1.g00002.1 FANhyb_rscf00000942.1.g00003.1 FANhyb_rscf00000121.1.g00006.1	over	0.602656	0.91084	0.0555556
ko03022	Basal transcription factors	1	363	19	7271	0.00275482	0.00261312	XP_011465030.1	XP_004304334.1 XP_004294662.1 FANhyb_rscf00000393.1.g00004.1 XP_011465030.1 XP_004293352.1 XP_004299559.2 FANhyb_icon00004838_a.1.g00001.1 XP_011467758.1 XP_011459607.1 FANhyb_rscf00000211.1.g00004.1 XP_011470191.1 XP_004291403.1 XP_004303693.1 FANhyb_rscf00000127.1.g00003.1 FANhyb_icon00000226_a.1.g00001.1 XP_011467427.1 FANhyb_rscf00002896.1.g00001.1 XP_004305348.1 XP_004295000.1	over	0.622543	0.91084	0.0526316
ko04010	MAPK signaling pathway	1	363	20	7271	0.00275482	0.00275065	XP_004300629.1	XP_004302715.1 XP_004307527.1 FANhyb_rscf00004349.1.g00001.1 FANhyb_rscf00000891.1.g00002.1 XP_004307167.1 FANhyb_rscf00000060.1.g00021.1 XP_004300629.1 XP_004304496.1 XP_004302793.1 XP_004308868.1 XP_004294692.1 FANhyb_rscf00005501.1.g00001.1 XP_004300851.1 FANhyb_rscf00000027.1.g00027.1 XP_004304067.1 FANhyb_rscf00000939.1.g00002.1 FANhyb_rscf00002029.1.g00002.1 XP_004308867.1 FANhyb_rscf000007…	over	0.641436	0.91084	0.05
ko00513	Various types of N-glycan biosynthesis	1	363	20	7271	0.00275482	0.00275065	FANhyb_rscf00001057.1.g00004.1	XP_011458014.1 XP_004289621.1 XP_004299463.1 FANhyb_rscf00001057.1.g00004.1 XP_004307561.1 XP_004300116.1 XP_011469653.1 XP_004293263.1 XP_004303826.1 XP_004289884.1 XP_004287460.1 XP_004297957.1 FANhyb_rscf00001275.1.g00003.1 XP_004307658.1 XP_004301810.1 XP_004290068.1 XP_004294070.1 XP_004302448.1 FANhyb_rscf00000504.1.g00001.1 XP_004294802.1	over	0.641436	0.91084	0.05
ko05162	Measles	1	363	20	7271	0.00275482	0.00275065	XP_004300629.1	XP_004302715.1 XP_004307527.1 FANhyb_rscf00004349.1.g00001.1 FANhyb_rscf00000891.1.g00002.1 XP_004307167.1 XP_004299548.1 FANhyb_rscf00000060.1.g00021.1 XP_004300629.1 XP_004296678.1 XP_004307682.1 XP_004288467.1 XP_004302793.1 XP_004289340.1 XP_004308868.1 XP_004288607.1 XP_004300851.1 FANhyb_rscf00000565.1.g00007.1 XP_004308867.1 FANhyb_rscf00000725.1.g00003.1 XP_011457265.1	over	0.641436	0.91084	0.05
ko00620	Pyruvate metabolism	3	363	65	7271	0.00826446	0.00893962	FANhyb_rscf00000258.1.g00001.1 XP_004287846.2 XP_004289711.1	FANhyb_rscf00000009.1.g00006.1 XP_004296370.1 XP_004303046.1 XP_004307020.1 FANhyb_rscf00001581.1.g00003.1 XP_004294095.1 XP_004303182.1 XP_004293298.1 XP_004294066.1 XP_004297699.1 XP_004302641.1 FANhyb_rscf00000097.1.g00003.1 XP_004310117.1 XP_004303573.1 XP_004299766.1 XP_004298290.1 XP_004303665.1 XP_004295098.1 XP_004299353.1 FANhyb_rscf00000177.1.g00009.1 XP_011458750.1 FANhyb_rscf00000928.…	under	0.637099	0.91084	0.0461538
ko00010	Glycolysis / Gluconeogenesis	4	363	87	7271	0.0110193	0.0119653	XP_004303022.1 XP_004306579.1 XP_004287846.2 XP_004290303.1	XP_004310041.1 XP_011468861.1 XP_004303035.1 XP_004306579.1 XP_004308163.1 XP_004303022.1 FANhyb_rscf00001420.1.g00002.1 FANhyb_rscf00000009.1.g00006.1 XP_004303023.1 XP_004303046.1 XP_004307020.1 XP_004302499.1 XP_004297463.1 XP_004307511.1 FANhyb_rscf00001285.1.g00004.1 FANhyb_rscf00001778.1.g00001.1 XP_004297699.1 FANhyb_rscf00000097.1.g00003.1 XP_004310117.1 XP_004300090.1 XP_004293328.1 XP_0…	under	0.63813	0.91084	0.045977
ko05166	HTLV-I infection	2	363	43	7271	0.00550964	0.0059139	XP_004289285.1 FANhyb_rscf00001124.1.g00002.1	XP_004309487.1 XP_004302244.1 XP_011468815.1 XP_004288248.1 XP_004303109.1 XP_004296415.1 XP_004294249.1 XP_004302356.1 XP_004303621.1 XP_004297335.1 FANhyb_rscf00000061.1.g00007.1 FANhyb_rscf00004912.1.g00001.1 XP_004294302.1 XP_004302923.1 FANhyb_rscf00001068.1.g00001.1 XP_011463671.1 XP_004287368.1 FANhyb_rscf00000171.1.g00012.1 XP_004293412.1 XP_004297437.1 XP_004306590.1 XP_004289802.1 XP_00…	under	0.640456	0.91084	0.0465116
ko04130	SNARE interactions in vesicular transport	1	363	21	7271	0.00275482	0.00288819	XP_004303253.1	XP_004304415.1 XP_011467457.1 FANhyb_icon00001281_a.1.g00001.1 FANhyb_rscf00000747.1.g00002.1 XP_011461087.1 XP_004294428.1 XP_004287113.1 XP_004290354.1 FANhyb_icon00007794_a.1.g00001.1 FANhyb_rscf00000044.1.g00010.1 XP_004303253.1 XP_004297277.1 FANhyb_rscf00000410.1.g00007.1 XP_011463181.1 XP_011459301.1 XP_004288405.1 XP_011467191.1 XP_004306480.1 XP_004306942.1 FANhyb_rscf00001604.1.g00001.1…	under	0.659387	0.927059	0.047619
ko04310	Wnt signaling pathway	1	363	22	7271	0.00275482	0.00302572	FANhyb_rscf00005373.1.g00001.1	XP_004294694.1 FANhyb_rscf00000153.1.g00011.1 XP_004293598.1 XP_004300392.1 XP_004288467.1 XP_011458673.1 FANhyb_rscf00000027.1.g00018.1 XP_004289340.1 XP_004296378.1 FANhyb_rscf00000413.1.g00002.1 FANhyb_rscf00005501.1.g00001.1 FANhyb_rscf00005373.1.g00001.1 XP_004287984.1 FANhyb_rscf00000027.1.g00027.1 XP_004291188.1 XP_011467500.1 FANhyb_rscf00000136.1.g00019.1 FANhyb_rscf00000939.1.g00002.1 F…	under	0.676441	0.931071	0.0454545
ko04217	Necroptosis	2	363	47	7271	0.00550964	0.00646404	XP_011457987.1 FANhyb_rscf00000034.1.g00008.1	FANhyb_rscf00000017.1.g00017.1 XP_004294900.1 FANhyb_rscf00000129.1.g00011.1 XP_004308050.1 XP_011468815.1 XP_004288248.1 FANhyb_rscf00001570.1.g00001.1 XP_004288594.1 XP_004303109.1 XP_004296415.1 XP_004302356.1 XP_004297335.1 XP_004304240.1 XP_011469943.1 XP_004294228.1 XP_011462784.1 FANhyb_rscf00000595.1.g00005.1 XP_004292471.1 FANhyb_rscf00000295.1.g00005.1 FANhyb_rscf00001394.1.g00002.1 XP_…	under	0.688404	0.931071	0.0425532
ko00510	N-Glycan biosynthesis	1	363	23	7271	0.00275482	0.00316325	FANhyb_rscf00001057.1.g00004.1	XP_011458014.1 XP_004289621.1 XP_004299463.1 FANhyb_rscf00001057.1.g00004.1 XP_011468292.1 XP_004300116.1 XP_011469653.1 XP_004293263.1 XP_004310063.1 XP_004303826.1 XP_004289884.1 XP_004287460.1 XP_004297957.1 FANhyb_rscf00001275.1.g00003.1 XP_004307658.1 XP_004303626.1 XP_004290068.1 XP_004294070.1 XP_004309507.1 XP_004307516.1 XP_004302448.1 FANhyb_rscf00000065.1.g00026.1 FANhyb_rscf00000504.1…	under	0.692643	0.931071	0.0434783
ko00562	Inositol phosphate metabolism	1	363	23	7271	0.00275482	0.00316325	FANhyb_rscf00000080.1.g00002.1	XP_004307511.1 FANhyb_rscf00001778.1.g00001.1 FANhyb_rscf00000080.1.g00002.1 XP_004293375.1 XP_011464124.1 XP_011459758.1 XP_004288104.1 XP_004309068.1 XP_004304029.2 XP_011469919.1 FANhyb_rscf00000408.1.g00005.1 XP_004288224.1 XP_004293748.1 XP_004287182.1 XP_004307683.1 FANhyb_rscf00000430.1.g00001.1 XP_011466467.1 XP_011465747.1 FANhyb_rscf00000052.1.g00003.1 XP_004287735.1 XP_004308536.1 FANh…	under	0.692643	0.931071	0.0434783
ko04915	Estrogen signaling pathway	1	363	24	7271	0.00275482	0.00330078	XP_004300629.1	FANhyb_rscf00000017.1.g00017.1 XP_004294900.1 XP_004302715.1 XP_004307527.1 FANhyb_rscf00004349.1.g00001.1 XP_004291352.1 FANhyb_rscf00000891.1.g00002.1 FANhyb_rscf00000129.1.g00011.1 XP_004307167.1 XP_004308050.1 XP_004297188.1 FANhyb_rscf00001100.1.g00002.1 XP_004293459.1 FANhyb_rscf00000060.1.g00021.1 XP_004300629.1 XP_004288617.1 XP_004290160.1 XP_004287204.1 XP_004302793.1 XP_004299498.1 XP_…	under	0.708037	0.931071	0.0416667
ko04070	Phosphatidylinositol signaling system	1	363	24	7271	0.00275482	0.00330078	FANhyb_rscf00000080.1.g00002.1	XP_004288617.1 FANhyb_rscf00000080.1.g00002.1 XP_004293375.1 XP_011464124.1 XP_004288104.1 XP_004287204.1 XP_004309068.1 XP_004304029.2 XP_011469919.1 FANhyb_rscf00000408.1.g00005.1 XP_004299498.1 XP_004293748.1 XP_004302363.1 XP_004293468.1 FANhyb_rscf00000430.1.g00001.1 XP_011466467.1 XP_004296425.1 FANhyb_rscf00000052.1.g00003.1 XP_004287735.1 XP_004308536.1 FANhyb_rscf00000121.1.g00006.1 FANh…	under	0.708037	0.931071	0.0416667
ko05145	Toxoplasmosis	1	363	25	7271	0.00275482	0.00343832	XP_004300629.1	XP_004302715.1 XP_004307527.1 FANhyb_rscf00004349.1.g00001.1 FANhyb_rscf00000891.1.g00002.1 XP_004307167.1 FANhyb_rscf00000060.1.g00021.1 XP_004300629.1 XP_004298849.1 XP_004303727.1 XP_004299854.1 XP_004302793.1 XP_004293286.1 XP_004294385.1 XP_004291330.1 XP_004307068.1 XP_004290076.1 XP_004308868.1 XP_004294692.1 XP_004300851.1 XP_004302545.1 XP_004307329.1 XP_004291780.1 XP_004308867.1 FANhyb…	under	0.722661	0.931071	0.04
ko00720	Carbon fixation pathways in prokaryotes	1	363	25	7271	0.00275482	0.00343832	FANhyb_rscf00000258.1.g00001.1	FANhyb_rscf00000172.1.g00017.1 XP_004287944.1 XP_004287770.1 FANhyb_rscf00000064.1.g00010.1 XP_004303182.1 XP_004294066.1 XP_004309437.1 XP_004302641.1 XP_004287197.1 XP_004303573.1 XP_004299766.1 XP_004294956.2 XP_011458750.1 XP_011457662.1 FANhyb_rscf00000004.1.g00028.1 XP_004293407.2 XP_004306353.2 FANhyb_rscf00000711.1.g00006.1 XP_004304580.1 YP_004286111.1 FANhyb_rscf00002739.1.g00001.1 XP_0…	under	0.722661	0.931071	0.04
ko00220	Arginine biosynthesis	1	363	27	7271	0.00275482	0.00371338	FANhyb_rscf00000031.1.g00016.1	XP_004291203.1 XP_011459596.1 FANhyb_rscf00000031.1.g00016.1 FANhyb_rscf00001570.1.g00001.1 XP_004288594.1 XP_004291860.1 XP_004303756.1 XP_011463288.1 XP_011462784.1 XP_004309987.1 FANhyb_rscf00000676.1.g00001.1 XP_004300245.1 XP_004294104.1 XP_004302714.1 XP_011464879.1 FANhyb_rscf00001394.1.g00002.1 XP_004299511.1 XP_004307767.1 XP_011458107.1 XP_004290305.1 XP_004288850.1 XP_004292687.1 XP_00…	under	0.749754	0.931071	0.037037
ko04723	Retrograde endocannabinoid signaling	1	363	27	7271	0.00275482	0.00371338	XP_011458045.1	XP_004288584.1 XP_011458045.1 FANhyb_rscf00000085.1.g00020.1 XP_004310055.1 FANhyb_rscf00004234.1.g00001.1 XP_004288260.1 XP_004299068.2 XP_004308040.1 FANhyb_rscf00001198.1.g00002.1 FANhyb_rscf00001069.1.g00002.1 XP_004294442.1 XP_004299210.1 XP_004307872.1 XP_004294692.1 XP_004307270.1 XP_004290978.1 XP_004299937.1 FANhyb_rscf00000061.1.g00018.1 XP_004296780.1 FANhyb_rscf00000117.1.g00012.1 XP_…	under	0.749754	0.931071	0.037037
ko00860	Porphyrin and chlorophyll metabolism	1	363	27	7271	0.00275482	0.00371338	XP_004304520.1	XP_004297515.1 FANhyb_rscf00000922.1.g00004.1 FANhyb_rscf00007222.1.g00001.1 FANhyb_rscf00000164.1.g00001.1 XP_004299974.1 FANhyb_rscf00000530.1.g00002.1 XP_004307718.1 FANhyb_rscf00000864.1.g00004.1 XP_004297733.1 XP_004302558.1 FANhyb_rscf00001863.1.g00002.1 XP_004304520.1 XP_004303992.1 XP_004302134.1 XP_004297488.1 FANhyb_rscf00000130.1.g00005.1 FANhyb_rscf00000284.1.g00008.1 FANhyb_rscf00002…	under	0.749754	0.931071	0.037037
ko00592	alpha-Linolenic acid metabolism	1	363	27	7271	0.00275482	0.00371338	FANhyb_rscf00000087.1.g00005.1	XP_004287395.1 XP_004290230.1 XP_004306503.1 FANhyb_rscf00002511.1.g00001.1 XP_004296857.1 XP_004299412.1 XP_004296638.1 XP_004291923.1 XP_004287625.1 XP_004292919.2 FANhyb_rscf00000425.1.g00006.1 XP_004295226.1 FANhyb_rscf00000087.1.g00006.1 FANhyb_rscf00000087.1.g00005.1 XP_004287964.1 XP_004297139.1 FANhyb_rscf00001079.1.g00004.1 XP_004310200.1 XP_004309482.1 FANhyb_rscf00000054.1.g00004.1 XP_…	under	0.749754	0.931071	0.037037
ko00410	beta-Alanine metabolism	1	363	27	7271	0.00275482	0.00371338	XP_004287846.2	XP_004287644.1 XP_004299488.1 XP_004298932.1 XP_011468213.1 XP_004297642.1 FANhyb_rscf00000929.1.g00002.1 XP_011463376.1 XP_011459758.1 XP_004287846.2 XP_004297643.1 XP_011469583.1 XP_004303884.1 FANhyb_rscf00000235.1.g00012.1 XP_004307972.1 XP_004298146.1 FANhyb_rscf00000577.1.g00005.1 XP_004307224.1 FANhyb_rscf00000058.1.g00012.1 FANhyb_rscf00000012.1.g00020.1 XP_011469669.1 XP_004290887.1 FANh…	under	0.749754	0.931071	0.037037
ko05164	Influenza A	1	363	28	7271	0.00275482	0.00385091	XP_004300629.1	XP_004302715.1 XP_004307527.1 FANhyb_rscf00004349.1.g00001.1 FANhyb_rscf00000891.1.g00002.1 XP_004307167.1 FANhyb_rscf00000060.1.g00021.1 XP_004300629.1 XP_011459186.1 FANhyb_rscf00000061.1.g00007.1 XP_004303319.1 XP_004307682.1 XP_004299854.1 XP_004304417.1 XP_004302793.1 FANhyb_rscf00000171.1.g00012.1 XP_004293412.1 XP_004309504.1 XP_004307764.1 XP_004308868.1 XP_004294692.1 XP_004300851.1 XP_0…	under	0.762294	0.931071	0.0357143
ko00040	Pentose and glucuronate interconversions	1	363	28	7271	0.00275482	0.00385091	XP_004299336.1	XP_004288589.1 XP_004303758.1 XP_004297255.1 XP_004299318.1 FANhyb_rscf00000013.1.g00018.1 FANhyb_rscf00000135.1.g00004.1 XP_004302704.1 FANhyb_rscf00000032.1.g00022.1 XP_004308124.1 XP_004297371.1 XP_011466525.1 XP_004299336.1 XP_004302710.1 XP_004290921.1 XP_004290310.1 XP_011468315.1 XP_011464775.1 XP_004307297.1 XP_004302707.1 FANhyb_rscf00001854.1.g00003.1 FANhyb_rscf00001137.1.g00004.1 XP_0…	under	0.762294	0.931071	0.0357143
ko04212	Longevity regulating pathway - worm	1	363	29	7271	0.00275482	0.00398845	XP_011457987.1	XP_004294947.1 FANhyb_rscf00000523.1.g00005.1 XP_004290029.1 FANhyb_rscf00000131.1.g00015.1 XP_004299212.1 XP_004297534.1 XP_004300681.1 FANhyb_rscf00005514.1.g00001.1 FANhyb_rscf00000555.1.g00008.1 XP_004300444.1 XP_004300331.2 XP_004304029.2 XP_004297741.1 XP_004289801.1 FANhyb_rscf00000002.1.g00050.1 XP_004298706.1 XP_004295097.1 XP_004296836.1 FANhyb_rscf00000517.1.g00001.1 XP_004291620.1 YP_…	under	0.774207	0.931071	0.0344828
ko00400	Phenylalanine, tyrosine and tryptophan biosynthesis	1	363	29	7271	0.00275482	0.00398845	FANhyb_rscf00000031.1.g00016.1	XP_004302480.1 XP_004288179.1 FANhyb_rscf00001880.1.g00002.1 FANhyb_rscf00000592.1.g00006.1 XP_004291203.1 XP_011459596.1 FANhyb_rscf00000031.1.g00016.1 XP_004287791.1 XP_004302193.2 XP_004299659.1 XP_004303577.1 XP_004294355.2 XP_004289250.1 XP_004288087.1 XP_004300320.1 FANhyb_rscf00003479.1.g00001.1 FANhyb_rscf00000092.1.g00007.1 XP_011469664.1 FANhyb_rscf00000805.1.g00003.1 FANhyb_rscf0000084…	under	0.774207	0.931071	0.0344828
ko04612	Antigen processing and presentation	1	363	30	7271	0.00275482	0.00412598	XP_004300629.1	FANhyb_rscf00000017.1.g00017.1 XP_004294900.1 XP_004302715.1 XP_004307527.1 FANhyb_rscf00004349.1.g00001.1 FANhyb_rscf00000891.1.g00002.1 XP_004302913.1 FANhyb_rscf00000129.1.g00011.1 XP_004309487.1 XP_004307167.1 XP_004302244.1 XP_004308050.1 FANhyb_rscf00000060.1.g00021.1 XP_004300629.1 XP_004302793.1 XP_004306590.1 XP_004302178.1 XP_004305679.1 XP_011463262.1 XP_004308868.1 XP_004294376.1 XP_0…	under	0.785525	0.931071	0.0333333
ko00071	Fatty acid degradation	1	363	31	7271	0.00275482	0.00426351	XP_004287846.2	XP_004303573.1 XP_004287395.1 XP_004290230.1 XP_004303579.1 XP_004296857.1 XP_004299412.1 XP_004296638.1 FANhyb_rscf00000605.1.g00001.1 XP_004287644.1 XP_004298932.1 XP_011468213.1 XP_004297642.1 XP_011463376.1 XP_004293407.2 XP_004287846.2 XP_004289548.1 FANhyb_rscf00001079.1.g00004.1 XP_004302546.1 XP_011466939.1 XP_004296905.1 XP_004298146.1 FANhyb_rscf00000634.1.g00006.1 XP_004291254.1 FANhyb…	under	0.796277	0.931071	0.0322581
ko00280	Valine, leucine and isoleucine degradation	1	363	31	7271	0.00275482	0.00426351	XP_004287846.2	FANhyb_rscf00000009.1.g00006.1 XP_004303573.1 XP_004295098.1 XP_004290230.1 XP_004296638.1 XP_004287644.1 XP_004298932.1 XP_004298742.1 XP_011466111.1 XP_011468213.1 XP_004297642.1 XP_011463376.1 XP_004288286.1 XP_011459758.1 XP_004293407.2 XP_004287846.2 XP_011469583.1 XP_004303884.1 FANhyb_rscf00000235.1.g00012.1 XP_004290625.1 XP_004298146.1 XP_004296861.1 XP_004288605.1 XP_004290887.1 XP_0042…	under	0.796277	0.931071	0.0322581
ko04922	Glucagon signaling pathway	1	363	32	7271	0.00275482	0.00440105	FANhyb_rscf00000034.1.g00008.1	XP_004303046.1 XP_004307020.1 XP_004297699.1 FANhyb_rscf00000097.1.g00003.1 XP_004310117.1 XP_004288617.1 XP_004304240.1 XP_011470289.1 XP_004294228.1 XP_004297682.1 XP_004294938.1 XP_004299600.1 FANhyb_rscf00000481.1.g00004.1 XP_004297981.1 FANhyb_rscf00004288.1.g00001.1 XP_004287204.1 XP_004298647.1 XP_004300264.1 XP_004299498.1 XP_004304271.1 XP_004287525.1 XP_004295097.1 XP_004293398.1 XP_011…	under	0.806491	0.931071	0.03125
ko00561	Glycerolipid metabolism	1	363	32	7271	0.00275482	0.00440105	XP_004287846.2	FANhyb_rscf00001163.1.g00001.1 XP_004287644.1 XP_004302704.1 XP_004298932.1 XP_004299497.1 XP_011468213.1 XP_004297642.1 XP_004290441.1 XP_011463376.1 XP_004287846.2 XP_004306775.1 XP_011466525.1 XP_004302710.1 XP_004290310.1 XP_004299068.2 XP_004298745.1 XP_004303284.1 FANhyb_rscf00001142.1.g00002.1 XP_004297698.2 XP_004302707.1 FANhyb_rscf00000531.1.g00004.1 FANhyb_rscf00000009.1.g00015.1 XP_00…	under	0.806491	0.931071	0.03125
ko04910	Insulin signaling pathway	1	363	33	7271	0.00275482	0.00453858	FANhyb_rscf00000034.1.g00008.1	XP_004288617.1 XP_004304240.1 XP_004294228.1 XP_004287480.1 XP_004299600.1 XP_004288169.1 XP_004299660.1 XP_004287204.1 XP_004299498.1 XP_004304271.1 XP_004302676.1 XP_004296405.1 XP_004293653.1 FANhyb_rscf00000517.1.g00001.1 FANhyb_rscf00001304.1.g00006.1 XP_004294692.1 XP_004307071.2 XP_004302081.1 FANhyb_rscf00002144.1.g00001.1 XP_004307582.1 XP_004293398.1 FANhyb_rscf00003696.1.g00001.1 XP_00…	under	0.816195	0.934675	0.030303
ko04016	MAPK signaling pathway - plant	1	363	35	7271	0.00275482	0.00481364	XP_004290308.1	XP_004288617.1 FANhyb_rscf00000782.1.g00005.1 XP_004300681.1 XP_011460401.1 XP_004289699.1 XP_004306748.1 XP_004287204.1 FANhyb_rscf00000467.1.g00003.1 XP_004309791.1 FANhyb_rscf00000090.1.g00003.1 XP_011463993.1 XP_004299498.1 XP_004300317.1 FANhyb_rscf00006847.1.g00001.1 FANhyb_rscf00000060.1.g00004.1 XP_011461764.1 FANhyb_rscf00000467.1.g00004.1 XP_004290308.1 FANhyb_rscf00003394.1.g00001.1 XP…	under	0.83417	0.940096	0.0285714
ko05134	Legionellosis	1	363	35	7271	0.00275482	0.00481364	XP_004300629.1	XP_004302715.1 XP_004307527.1 FANhyb_rscf00004349.1.g00001.1 XP_004294947.1 FANhyb_rscf00000891.1.g00002.1 XP_004309883.1 XP_004304451.1 XP_004290029.1 FANhyb_rscf00000131.1.g00015.1 XP_004299212.1 XP_004307167.1 XP_004307410.1 XP_004309880.1 XP_004300001.1 FANhyb_rscf00000092.1.g00019.1 FANhyb_rscf00000060.1.g00021.1 XP_004302301.1 FANhyb_rscf00000277.1.g00012.1 XP_004300629.1 XP_004308137.1 XP_…	under	0.83417	0.940096	0.0285714
ko00970	Aminoacyl-tRNA biosynthesis	1	363	40	7271	0.00275482	0.00550131	XP_004305293.1	FANhyb_rscf00000604.1.g00004.1 XP_004288651.1 XP_004303438.1 XP_004297751.1 XP_011459399.1 XP_004297064.1 FANhyb_rscf00000500.1.g00003.1 FANhyb_rscf00000002.1.g00044.1 XP_004310250.1 XP_004294177.1 XP_004290239.1 XP_004296467.2 XP_004296724.1 XP_011462337.1 XP_004299974.1 XP_011464262.1 XP_004296962.1 XP_004305293.1 XP_004296696.1 XP_011464100.1 XP_011470407.1 XP_004302435.1 XP_004309752.2 FANhyb…	under	0.871805	0.961161	0.025
ko04120	Ubiquitin mediated proteolysis	1	363	42	7271	0.00275482	0.00577637	FANhyb_rscf00005373.1.g00001.1	XP_011461461.1 XP_004302531.1 FANhyb_rscf00000127.1.g00004.1 XP_011458928.1 FANhyb_rscf00000153.1.g00011.1 XP_004289868.1 XP_004294139.1 XP_004296409.1 FANhyb_rscf00000720.1.g00004.1 XP_004303174.1 XP_004289650.1 XP_004304711.1 XP_004294879.1 XP_004304262.1 XP_011460204.1 XP_004289622.1 FANhyb_rscf00000027.1.g00018.1 XP_004294573.1 XP_004297309.1 XP_004296925.1 FANhyb_rscf00000638.1.g00005.1 XP_0…	under	0.884354	0.961161	0.0238095
ko00020	Citrate cycle (TCA cycle)	1	363	42	7271	0.00275482	0.00577637	XP_004289711.1	FANhyb_rscf00000172.1.g00017.1 XP_004287944.1 FANhyb_rscf00000009.1.g00006.1 XP_004296370.1 XP_004287770.1 FANhyb_rscf00001581.1.g00003.1 FANhyb_rscf00000064.1.g00010.1 XP_004294095.1 XP_004309437.1 XP_004289972.1 FANhyb_rscf00000097.1.g00003.1 XP_004310117.1 XP_004307550.1 XP_004306487.1 FANhyb_rscf00000250.1.g00001.1 XP_004298290.1 XP_004303665.1 XP_004306283.1 XP_004295098.1 XP_004299353.1 XP_…	under	0.884354	0.961161	0.0238095
ko04145	Phagosome	1	363	42	7271	0.00275482	0.00577637	XP_004298793.1	XP_004303813.1 XP_004288297.1 XP_004294235.1 XP_011457777.1 XP_004304311.1 XP_004302651.1 FANhyb_rscf00000005.1.g00009.1 XP_004299843.1 XP_004309487.1 XP_004302244.1 XP_004290741.1 FANhyb_rscf00000438.1.g00009.1 XP_004291357.1 FANhyb_rscf00000220.1.g00008.1 XP_004295008.1 XP_011468207.1 FANhyb_rscf00002760.1.g00001.1 XP_004298793.1 FANhyb_rscf00007091.1.g00001.1 XP_004307846.1 FANhyb_rscf00000144…	under	0.884354	0.961161	0.0238095
ko04932	Non-alcoholic fatty liver disease (NAFLD)	1	363	43	7271	0.00275482	0.0059139	XP_011458045.1	XP_004288584.1 FANhyb_rscf00000250.1.g00001.1 XP_011458045.1 FANhyb_rscf00000085.1.g00020.1 XP_004310055.1 XP_004304000.1 XP_004302953.1 FANhyb_rscf00004234.1.g00001.1 XP_004304690.1 XP_004307682.1 XP_004288295.1 XP_004299854.1 XP_004288260.1 XP_004308040.1 XP_004304271.1 FANhyb_rscf00001198.1.g00002.1 FANhyb_rscf00001069.1.g00002.1 XP_004294442.1 FANhyb_rscf00000028.1.g00006.1 XP_004291494.1 XP_…	under	0.890161	0.961161	0.0232558
ko03010	Ribosome	7	363	205	7271	0.0192837	0.0281942	XP_004306930.1 YP_004286140.1 FANhyb_rscf00000008.1.g00048.1 FANhyb_icon00042281_a.1.g00001.1 XP_004300037.1 XP_004307238.1 FANhyb_icon00054362_a.1.g00001.1	XP_004296477.1 XP_004302838.1 XP_004288657.1 XP_004290498.1 FANhyb_rscf00000008.1.g00048.1 XP_004293702.1 XP_004287613.1 XP_004296381.1 XP_004294780.1 FANhyb_rscf00001692.1.g00001.1 XP_004303828.1 XP_004287064.1 XP_004290525.1 XP_004296367.1 XP_004307662.1 XP_004303733.1 XP_011461093.1 XP_004303516.1 FANhyb_rscf00000249.1.g00009.1 XP_004307921.1 XP_004303010.1 XP_004293830.1 FANhyb_rscf00001425.1…	under	0.893473	0.961161	0.0341463
ko00520	Amino sugar and nucleotide sugar metabolism	2	363	77	7271	0.00550964	0.01059	FANhyb_rscf00000830.1.g00002.1 FANhyb_rscf00000166.1.g00017.1	XP_004288589.1 XP_004297463.1 XP_004309811.1 XP_004299283.1 XP_011469795.1 XP_004297255.1 FANhyb_rscf00002413.1.g00001.1 XP_004290795.1 XP_004300692.1 XP_004294576.1 XP_004299318.1 FANhyb_rscf00000076.1.g00019.1 FANhyb_rscf00000013.1.g00018.1 XP_004294042.1 XP_004291883.1 FANhyb_rscf00000021.1.g00018.1 XP_004294169.1 XP_004302049.1 FANhyb_rscf00000135.1.g00004.1 XP_004287480.1 XP_004299713.1 XP_0…	under	0.903406	0.964539	0.025974
ko05203	Viral carcinogenesis	1	363	49	7271	0.00275482	0.0067391	XP_011461273.1	XP_004299669.1 XP_004309488.1 XP_011461273.1 XP_004303046.1 XP_004304139.1 XP_004307020.1 XP_004290031.1 XP_004299712.1 XP_004288507.1 FANhyb_rscf00002959.1.g00001.1 XP_004297699.1 XP_004303374.1 FANhyb_rscf00000294.1.g00011.1 XP_004295134.1 XP_011470289.1 FANhyb_rscf00000101.1.g00020.1 XP_004294989.1 XP_011467865.1 XP_004294302.1 XP_004294938.1 FANhyb_rscf00001068.1.g00001.1 XP_004297981.1 FANhy…	under	0.91938	0.974268	0.0204082
ko05012	Parkinson's disease	1	363	55	7271	0.00275482	0.0075643	XP_011458045.1	XP_004299016.1 XP_004299555.1 XP_011461461.1 XP_011468815.1 XP_004288584.1 XP_004288248.1 FANhyb_rscf00000250.1.g00001.1 XP_004302531.1 XP_004307414.1 XP_011458045.1 XP_004303109.1 FANhyb_rscf00000085.1.g00020.1 XP_004296415.1 XP_004302356.1 XP_004310055.1 XP_004297335.1 XP_004304000.1 XP_004306532.1 XP_004299302.1 XP_004302953.1 XP_004307265.1 FANhyb_rscf00004234.1.g00001.1 XP_004304690.1 XP_004…	under	0.940842	0.985526	0.0181818
ko05010	Alzheimer's disease	1	363	57	7271	0.00275482	0.00783936	XP_011458045.1	XP_004299016.1 XP_004299555.1 XP_004310041.1 XP_004288584.1 XP_004288617.1 FANhyb_rscf00000250.1.g00001.1 XP_004307414.1 XP_011458045.1 FANhyb_rscf00000085.1.g00020.1 XP_004310055.1 XP_004304000.1 XP_004306532.1 XP_004299302.1 XP_011467725.1 FANhyb_rscf00000023.1.g00019.1 XP_004302953.1 XP_004307265.1 XP_004287945.1 FANhyb_rscf00004234.1.g00001.1 XP_004304690.1 XP_004287204.1 XP_004288295.1 XP_00…	under	0.946644	0.985526	0.0175439
ko03018	RNA degradation	1	363	61	7271	0.00275482	0.00838949	FANhyb_rscf00000011.1.g00008.1	XP_004303035.1 XP_004294947.1 FANhyb_rscf00000523.1.g00005.1 XP_004308163.1 XP_004290029.1 FANhyb_rscf00000131.1.g00015.1 XP_004299212.1 FANhyb_rscf00000710.1.g00005.1 XP_004291087.1 XP_004296126.1 XP_004297534.1 XP_004306806.1 XP_011469194.1 XP_011464447.1 XP_011458966.1 XP_004299258.2 XP_004306507.1 XP_004307077.1 FANhyb_rscf00000815.1.g00002.1 XP_004287714.1 XP_004294625.1 XP_004287280.2 XP_00…	under	0.956602	0.985526	0.0163934
ko04141	Protein processing in endoplasmic reticulum	3	363	131	7271	0.00826446	0.0180168	FANhyb_rscf00005373.1.g00001.1 FANhyb_rscf00001057.1.g00004.1 XP_004300629.1	FANhyb_rscf00000017.1.g00017.1 XP_004294900.1 XP_004302715.1 XP_004307527.1 FANhyb_rscf00004349.1.g00001.1 XP_004300491.1 FANhyb_rscf00000514.1.g00008.1 XP_004291352.1 FANhyb_rscf00000891.1.g00002.1 XP_004304451.1 FANhyb_rscf00000129.1.g00011.1 XP_004290881.1 XP_004309487.1 XP_004307167.1 XP_004302244.1 XP_004308050.1 XP_011458014.1 XP_004297188.1 FANhyb_rscf00000092.1.g00019.1 FANhyb_rscf0000110…	under	0.9629	0.985526	0.0229008
ko03015	mRNA surveillance pathway	1	363	65	7271	0.00275482	0.00893962	XP_004294198.1	FANhyb_rscf00000710.1.g00005.1 XP_004291087.1 FANhyb_rscf00001557.1.g00002.1 XP_004302203.1 XP_004297749.1 XP_011461250.1 XP_004300534.1 FANhyb_icon00000732_a.1.g00001.1 XP_004289979.1 XP_011464506.1 XP_011459186.1 XP_004288352.1 XP_004306507.1 FANhyb_rscf00001738.1.g00002.1 XP_004297127.1 XP_004303319.1 XP_004291754.1 XP_004294198.1 XP_011462850.1 XP_004302093.1 XP_004294990.1 XP_004299965.1 XP_…	under	0.964705	0.985526	0.0153846
ko05169	Epstein-Barr virus infection	1	363	75	7271	0.00275482	0.0103149	XP_004300629.1	XP_004302715.1 XP_004307527.1 FANhyb_rscf00004349.1.g00001.1 FANhyb_rscf00000891.1.g00002.1 XP_004299669.1 XP_004309488.1 XP_004307167.1 XP_004304139.1 XP_004290031.1 XP_004299712.1 FANhyb_rscf00000060.1.g00021.1 XP_004287374.1 XP_004302387.1 XP_004288507.1 XP_004300629.1 FANhyb_rscf00002959.1.g00001.1 XP_004296629.1 XP_004303093.1 XP_004289648.1 XP_004303374.1 FANhyb_rscf00000106.1.g00014.1 XP_0…	under	0.978958	0.988949	0.0133333
ko04144	Endocytosis	1	363	78	7271	0.00275482	0.0107275	XP_004300629.1	XP_004302715.1 XP_004307527.1 FANhyb_rscf00004349.1.g00001.1 XP_004307649.1 FANhyb_rscf00000891.1.g00002.1 XP_004307167.1 XP_004290253.1 FANhyb_rscf00001521.1.g00001.1 XP_004303313.1 XP_004295773.1 FANhyb_rscf00000060.1.g00021.1 XP_004302301.1 XP_004300629.1 XP_004302754.1 XP_004293970.1 XP_004294601.1 FANhyb_rscf00000022.1.g00013.1 XP_004288173.1 XP_004300238.1 XP_004300007.1 XP_004291517.1 FANh…	under	0.981985	0.988949	0.0128205
ko03013	RNA transport	1	363	112	7271	0.00275482	0.0154037	XP_004294198.1	XP_004309883.1 XP_004291063.1 FANhyb_rscf00000555.1.g00006.1 FANhyb_rscf00000710.1.g00005.1 XP_004291087.1 FANhyb_rscf00000008.1.g00009.1 XP_004307410.1 XP_004309880.1 XP_004302262.1 XP_004302144.1 FANhyb_rscf00001557.1.g00002.1 XP_004302203.1 FANhyb_rscf00000174.1.g00013.1 XP_004297749.1 FANhyb_rscf00000765.1.g00003.1 XP_004299722.1 XP_004307618.1 XP_004297796.1 XP_011461250.1 XP_004307261.1 XP_…	under	0.996915	0.996915	0.00892857
