# Supplementary material for: Phenotypic analysis combined with tandem mass tags (TMT) labeling reveal the heterogeneity of strawberry stolon buds
Source: BMC Plant Biol. 2019 Nov 19;19:505. doi: 10.1186/s12870-019-2096-0 (PMC6862844; doi:10.1186/s12870-019-2096-0)
Supplement: Supplementary file 23 — Additional file 23: Table S14. KEGG analysis of RLB (D) vs ASB (N). [file 12870_2019_2096_MOESM23_ESM.xlsx]

## Sheet: query2map
Protein_ID	KEGG_id/KO	Name	Definition	Map_ID	Map_Name	URL
FANhyb_rscf00000329.1.g00005.1	K05933	E1.14.17.4	aminocyclopropanecarboxylate oxidase [EC:1.14.17.4]	ko00270	Cysteine and methionine metabolism	http://www.kegg.jp/kegg-bin/show_pathway?ko00270+K05933
FANhyb_rscf00001394.1.g00002.1	K00261	GLUD1_2, gdhA	glutamate dehydrogenase (NAD(P)+) [EC:1.4.1.3]	ko00220	Arginine biosynthesis	http://www.kegg.jp/kegg-bin/show_pathway?ko00220+K00261
FANhyb_rscf00001394.1.g00002.1	K00261	GLUD1_2, gdhA	glutamate dehydrogenase (NAD(P)+) [EC:1.4.1.3]	ko00910	Nitrogen metabolism	http://www.kegg.jp/kegg-bin/show_pathway?ko00910+K00261
FANhyb_rscf00001394.1.g00002.1	K00261	GLUD1_2, gdhA	glutamate dehydrogenase (NAD(P)+) [EC:1.4.1.3]	ko00471	D-Glutamine and D-glutamate metabolism	http://www.kegg.jp/kegg-bin/show_pathway?ko00471+K00261
FANhyb_rscf00001394.1.g00002.1	K00261	GLUD1_2, gdhA	glutamate dehydrogenase (NAD(P)+) [EC:1.4.1.3]	ko00250	Alanine, aspartate and glutamate metabolism	http://www.kegg.jp/kegg-bin/show_pathway?ko00250+K00261
FANhyb_rscf00001394.1.g00002.1	K00261	GLUD1_2, gdhA	glutamate dehydrogenase (NAD(P)+) [EC:1.4.1.3]	ko04217	Necroptosis	http://www.kegg.jp/kegg-bin/show_pathway?ko04217+K00261
FANhyb_rscf00001394.1.g00002.1	K00261	GLUD1_2, gdhA	glutamate dehydrogenase (NAD(P)+) [EC:1.4.1.3]	ko04964	Proximal tubule bicarbonate reclamation	http://www.kegg.jp/kegg-bin/show_pathway?ko04964+K00261
FANhyb_icon00031506_a.1.g00001.1
XP_004293441.1
XP_004293363.1
FANhyb_rscf00001104.1.g00003.1	K09873
FANhyb_rscf00000704.1.g00001.1	K01455	E3.5.1.49	formamidase [EC:3.5.1.49]	ko00910	Nitrogen metabolism	http://www.kegg.jp/kegg-bin/show_pathway?ko00910+K01455
FANhyb_rscf00000704.1.g00001.1	K01455	E3.5.1.49	formamidase [EC:3.5.1.49]	ko00630	Glyoxylate and dicarboxylate metabolism	http://www.kegg.jp/kegg-bin/show_pathway?ko00630+K01455
FANhyb_rscf00000704.1.g00001.1	K01455	E3.5.1.49	formamidase [EC:3.5.1.49]	ko00460	Cyanoamino acid metabolism	http://www.kegg.jp/kegg-bin/show_pathway?ko00460+K01455
FANhyb_rscf00005475.1.g00002.1
FANhyb_rscf00000980.1.g00003.1
XP_004291285.2	K00306	PIPOX	sarcosine oxidase / L-pipecolate oxidase [EC:1.5.3.1 1.5.3.7]	ko04146	Peroxisome	http://www.kegg.jp/kegg-bin/show_pathway?ko04146+K00306
XP_004291285.2	K00306	PIPOX	sarcosine oxidase / L-pipecolate oxidase [EC:1.5.3.1 1.5.3.7]	ko00260	Glycine, serine and threonine metabolism	http://www.kegg.jp/kegg-bin/show_pathway?ko00260+K00306
XP_004291285.2	K00306	PIPOX	sarcosine oxidase / L-pipecolate oxidase [EC:1.5.3.1 1.5.3.7]	ko00310	Lysine degradation	http://www.kegg.jp/kegg-bin/show_pathway?ko00310+K00306
FANhyb_icon17921837_r.1.g00001.1
XP_004288436.1
FANhyb_icon00005872_a.1.g00001.1
XP_004303039.1
XP_004291186.1	K09873
XP_004299094.1
FANhyb_rscf00000251.1.g00014.1
XP_004308576.1
FANhyb_rscf00000207.1.g00012.1	K00695	E2.4.1.13	sucrose synthase [EC:2.4.1.13]	ko00500	Starch and sucrose metabolism	http://www.kegg.jp/kegg-bin/show_pathway?ko00500+K00695
XP_004307619.1	K09872
FANhyb_rscf00000076.1.g00003.1
FANhyb_rscf00001264.1.g00001.1
FANhyb_rscf00000495.1.g00003.1
FANhyb_icon00034554_a.1.g00001.1
FANhyb_rscf00000110.1.g00009.1
FANhyb_rscf00001195.1.g00003.1
XP_004308124.1	K00008	SORD, gutB	L-iditol 2-dehydrogenase [EC:1.1.1.14]	ko00051	Fructose and mannose metabolism	http://www.kegg.jp/kegg-bin/show_pathway?ko00051+K00008
XP_004308124.1	K00008	SORD, gutB	L-iditol 2-dehydrogenase [EC:1.1.1.14]	ko00040	Pentose and glucuronate interconversions	http://www.kegg.jp/kegg-bin/show_pathway?ko00040+K00008
XP_004289755.1	K13691
XP_004304372.1
FANhyb_icon00054238_a.1.g00001.1
FANhyb_rscf00006107.1.g00001.1
XP_004287805.1	K02641	petH	ferredoxin--NADP+ reductase [EC:1.18.1.2]	ko00195	Photosynthesis	http://www.kegg.jp/kegg-bin/show_pathway?ko00195+K02641
FANhyb_rscf00002990.1.g00002.1
FANhyb_icon18984197_o.1.g00001.1
FANhyb_icon00000415_a.1.g00001.1
XP_011461895.1
XP_011463434.1
FANhyb_rscf00006771.1.g00001.1
XP_004296583.1
XP_004297549.1	K01193	INV, sacA	beta-fructofuranosidase [EC:3.2.1.26]	ko00500	Starch and sucrose metabolism	http://www.kegg.jp/kegg-bin/show_pathway?ko00500+K01193
XP_004297549.1	K01193	INV, sacA	beta-fructofuranosidase [EC:3.2.1.26]	ko00052	Galactose metabolism	http://www.kegg.jp/kegg-bin/show_pathway?ko00052+K01193
FANhyb_rscf00006912.1.g00001.1
XP_004290762.1	K00799	GST, gst	glutathione S-transferase [EC:2.5.1.18]	ko05225	Hepatocellular carcinoma	http://www.kegg.jp/kegg-bin/show_pathway?ko05225+K00799
XP_004290762.1	K00799	GST, gst	glutathione S-transferase [EC:2.5.1.18]	ko05418	Fluid shear stress and atherosclerosis	http://www.kegg.jp/kegg-bin/show_pathway?ko05418+K00799
XP_004290762.1	K00799	GST, gst	glutathione S-transferase [EC:2.5.1.18]	ko05200	Pathways in cancer	http://www.kegg.jp/kegg-bin/show_pathway?ko05200+K00799
XP_004290762.1	K00799	GST, gst	glutathione S-transferase [EC:2.5.1.18]	ko05204	Chemical carcinogenesis	http://www.kegg.jp/kegg-bin/show_pathway?ko05204+K00799
XP_004290762.1	K00799	GST, gst	glutathione S-transferase [EC:2.5.1.18]	ko00982	Drug metabolism - cytochrome P450	http://www.kegg.jp/kegg-bin/show_pathway?ko00982+K00799
XP_004290762.1	K00799	GST, gst	glutathione S-transferase [EC:2.5.1.18]	ko00480	Glutathione metabolism	http://www.kegg.jp/kegg-bin/show_pathway?ko00480+K00799
XP_004290762.1	K00799	GST, gst	glutathione S-transferase [EC:2.5.1.18]	ko00980	Metabolism of xenobiotics by cytochrome P450	http://www.kegg.jp/kegg-bin/show_pathway?ko00980+K00799
XP_004290762.1	K00799	GST, gst	glutathione S-transferase [EC:2.5.1.18]	ko01524	Platinum drug resistance	http://www.kegg.jp/kegg-bin/show_pathway?ko01524+K00799
XP_004290762.1	K00799	GST, gst	glutathione S-transferase [EC:2.5.1.18]	ko00983	Drug metabolism - other enzymes	http://www.kegg.jp/kegg-bin/show_pathway?ko00983+K00799
FANhyb_rscf00000311.1.g00010.1
FANhyb_rscf00000124.1.g00005.1
XP_004290369.1
FANhyb_rscf00000118.1.g00001.1
FANhyb_rscf00000352.1.g00009.1	K19861
XP_011466072.1
FANhyb_rscf00005682.1.g00002.1
FANhyb_icon00008941_a.1.g00001.1
XP_011463692.1	K17592
FANhyb_icon00015983_a.1.g00001.1
XP_004302532.1	K01568	PDC, pdc	pyruvate decarboxylase [EC:4.1.1.1]	ko00010	Glycolysis / Gluconeogenesis	http://www.kegg.jp/kegg-bin/show_pathway?ko00010+K01568
FANhyb_rscf00002113.1.g00002.1
FANhyb_rscf00000682.1.g00004.1
FANhyb_rscf00003111.1.g00001.1	K11699
FANhyb_icon00004970_a.1.g00001.1
XP_004303698.1	K20623	CYP92A6	typhasterol/6-deoxotyphasterol 2alpha-hydroxylase	ko00905	Brassinosteroid biosynthesis	http://www.kegg.jp/kegg-bin/show_pathway?ko00905+K20623
FANhyb_rscf00001949.1.g00001.1
XP_004288330.1
XP_011467676.1	K16871	POP2	4-aminobutyrate---pyruvate transaminase [EC:2.6.1.96]	ko00250	Alanine, aspartate and glutamate metabolism	http://www.kegg.jp/kegg-bin/show_pathway?ko00250+K16871
XP_011467676.1	K16871	POP2	4-aminobutyrate---pyruvate transaminase [EC:2.6.1.96]	ko00650	Butanoate metabolism	http://www.kegg.jp/kegg-bin/show_pathway?ko00650+K16871
XP_004306503.1	K00454	LOX2S	lipoxygenase [EC:1.13.11.12]	ko00591	Linoleic acid metabolism	http://www.kegg.jp/kegg-bin/show_pathway?ko00591+K00454
XP_004306503.1	K00454	LOX2S	lipoxygenase [EC:1.13.11.12]	ko00592	alpha-Linolenic acid metabolism	http://www.kegg.jp/kegg-bin/show_pathway?ko00592+K00454
FANhyb_rscf00001679.1.g00002.1	K20771
XP_004291218.1	K01535	PMA1, PMA2	H+-transporting ATPase [EC:3.6.3.6]	ko00190	Oxidative phosphorylation	http://www.kegg.jp/kegg-bin/show_pathway?ko00190+K01535
XP_004303182.1	K01595	ppc	phosphoenolpyruvate carboxylase [EC:4.1.1.31]	ko00620	Pyruvate metabolism	http://www.kegg.jp/kegg-bin/show_pathway?ko00620+K01595
XP_004303182.1	K01595	ppc	phosphoenolpyruvate carboxylase [EC:4.1.1.31]	ko00720	Carbon fixation pathways in prokaryotes	http://www.kegg.jp/kegg-bin/show_pathway?ko00720+K01595
XP_004303182.1	K01595	ppc	phosphoenolpyruvate carboxylase [EC:4.1.1.31]	ko00680	Methane metabolism	http://www.kegg.jp/kegg-bin/show_pathway?ko00680+K01595
XP_004303182.1	K01595	ppc	phosphoenolpyruvate carboxylase [EC:4.1.1.31]	ko00710	Carbon fixation in photosynthetic organisms	http://www.kegg.jp/kegg-bin/show_pathway?ko00710+K01595
XP_011463976.1
FANhyb_rscf00000073.1.g00001.1
FANhyb_rscf00006252.1.g00001.1
FANhyb_rscf00004608.1.g00001.1
XP_004292610.1	K08145
FANhyb_rscf00001079.1.g00004.1	K18857	ADH1	alcohol dehydrogenase class-P [EC:1.1.1.1]	ko00071	Fatty acid degradation	http://www.kegg.jp/kegg-bin/show_pathway?ko00071+K18857
FANhyb_rscf00001079.1.g00004.1	K18857	ADH1	alcohol dehydrogenase class-P [EC:1.1.1.1]	ko00592	alpha-Linolenic acid metabolism	http://www.kegg.jp/kegg-bin/show_pathway?ko00592+K18857
FANhyb_rscf00001079.1.g00004.1	K18857	ADH1	alcohol dehydrogenase class-P [EC:1.1.1.1]	ko00350	Tyrosine metabolism	http://www.kegg.jp/kegg-bin/show_pathway?ko00350+K18857
FANhyb_rscf00001079.1.g00004.1	K18857	ADH1	alcohol dehydrogenase class-P [EC:1.1.1.1]	ko00010	Glycolysis / Gluconeogenesis	http://www.kegg.jp/kegg-bin/show_pathway?ko00010+K18857
XP_011468211.1	K00928	lysC	aspartate kinase [EC:2.7.2.4]	ko00300	Lysine biosynthesis	http://www.kegg.jp/kegg-bin/show_pathway?ko00300+K00928
XP_011468211.1	K00928	lysC	aspartate kinase [EC:2.7.2.4]	ko00261	Monobactam biosynthesis	http://www.kegg.jp/kegg-bin/show_pathway?ko00261+K00928
XP_011468211.1	K00928	lysC	aspartate kinase [EC:2.7.2.4]	ko00260	Glycine, serine and threonine metabolism	http://www.kegg.jp/kegg-bin/show_pathway?ko00260+K00928
XP_011468211.1	K00928	lysC	aspartate kinase [EC:2.7.2.4]	ko00270	Cysteine and methionine metabolism	http://www.kegg.jp/kegg-bin/show_pathway?ko00270+K00928
XP_011461452.1
XP_011468291.1
FANhyb_rscf00004968.1.g00001.1
XP_004302676.1	K03841	FBP, fbp	fructose-1,6-bisphosphatase I [EC:3.1.3.11]	ko00051	Fructose and mannose metabolism	http://www.kegg.jp/kegg-bin/show_pathway?ko00051+K03841
XP_004302676.1	K03841	FBP, fbp	fructose-1,6-bisphosphatase I [EC:3.1.3.11]	ko04152	AMPK signaling pathway	http://www.kegg.jp/kegg-bin/show_pathway?ko04152+K03841
XP_004302676.1	K03841	FBP, fbp	fructose-1,6-bisphosphatase I [EC:3.1.3.11]	ko04910	Insulin signaling pathway	http://www.kegg.jp/kegg-bin/show_pathway?ko04910+K03841
XP_004302676.1	K03841	FBP, fbp	fructose-1,6-bisphosphatase I [EC:3.1.3.11]	ko00010	Glycolysis / Gluconeogenesis	http://www.kegg.jp/kegg-bin/show_pathway?ko00010+K03841
XP_004302676.1	K03841	FBP, fbp	fructose-1,6-bisphosphatase I [EC:3.1.3.11]	ko00030	Pentose phosphate pathway	http://www.kegg.jp/kegg-bin/show_pathway?ko00030+K03841
XP_004302676.1	K03841	FBP, fbp	fructose-1,6-bisphosphatase I [EC:3.1.3.11]	ko00710	Carbon fixation in photosynthetic organisms	http://www.kegg.jp/kegg-bin/show_pathway?ko00710+K03841
XP_004302676.1	K03841	FBP, fbp	fructose-1,6-bisphosphatase I [EC:3.1.3.11]	ko00680	Methane metabolism	http://www.kegg.jp/kegg-bin/show_pathway?ko00680+K03841
XP_004309482.1	K10525	AOC	allene oxide cyclase [EC:5.3.99.6]	ko00592	alpha-Linolenic acid metabolism	http://www.kegg.jp/kegg-bin/show_pathway?ko00592+K10525
FANhyb_icon00042521_a.1.g00001.1
XP_011462254.1
XP_004287472.1
XP_004302420.1	K15718	LOX1_5	linoleate 9S-lipoxygenase [EC:1.13.11.58]	ko00591	Linoleic acid metabolism	http://www.kegg.jp/kegg-bin/show_pathway?ko00591+K15718
XP_011469273.1	K00051	E1.1.1.82	malate dehydrogenase (NADP+) [EC:1.1.1.82]	ko00710	Carbon fixation in photosynthetic organisms	http://www.kegg.jp/kegg-bin/show_pathway?ko00710+K00051
XP_011469273.1	K00051	E1.1.1.82	malate dehydrogenase (NADP+) [EC:1.1.1.82]	ko00620	Pyruvate metabolism	http://www.kegg.jp/kegg-bin/show_pathway?ko00620+K00051
XP_004293334.1	K05933	E1.14.17.4	aminocyclopropanecarboxylate oxidase [EC:1.14.17.4]	ko00270	Cysteine and methionine metabolism	http://www.kegg.jp/kegg-bin/show_pathway?ko00270+K05933
FANhyb_icon00010667_a.1.g00001.1
FANhyb_rscf00001046.1.g00002.1	K02638	petE	plastocyanin	ko00195	Photosynthesis	http://www.kegg.jp/kegg-bin/show_pathway?ko00195+K02638
FANhyb_rscf00000005.1.g00042.1
XP_004305293.1	K01881	PARS, proS	prolyl-tRNA synthetase [EC:6.1.1.15]	ko00970	Aminoacyl-tRNA biosynthesis	http://www.kegg.jp/kegg-bin/show_pathway?ko00970+K01881
XP_004300030.1
XP_004299546.1	K05350	bglB	beta-glucosidase [EC:3.2.1.21]	ko00500	Starch and sucrose metabolism	http://www.kegg.jp/kegg-bin/show_pathway?ko00500+K05350
XP_004299546.1	K05350	bglB	beta-glucosidase [EC:3.2.1.21]	ko00940	Phenylpropanoid biosynthesis	http://www.kegg.jp/kegg-bin/show_pathway?ko00940+K05350
XP_004299546.1	K05350	bglB	beta-glucosidase [EC:3.2.1.21]	ko00460	Cyanoamino acid metabolism	http://www.kegg.jp/kegg-bin/show_pathway?ko00460+K05350
XP_004296397.1	K00574
FANhyb_rscf00000364.1.g00006.1
XP_004299591.1	K00966	GMPP	mannose-1-phosphate guanylyltransferase [EC:2.7.7.13]	ko00051	Fructose and mannose metabolism	http://www.kegg.jp/kegg-bin/show_pathway?ko00051+K00966
XP_004299591.1	K00966	GMPP	mannose-1-phosphate guanylyltransferase [EC:2.7.7.13]	ko00520	Amino sugar and nucleotide sugar metabolism	http://www.kegg.jp/kegg-bin/show_pathway?ko00520+K00966
XP_004302704.1	K00002	AKR1A1, adh	alcohol dehydrogenase (NADP+) [EC:1.1.1.2]	ko00930	Caprolactam degradation	http://www.kegg.jp/kegg-bin/show_pathway?ko00930+K00002
XP_004302704.1	K00002	AKR1A1, adh	alcohol dehydrogenase (NADP+) [EC:1.1.1.2]	ko00561	Glycerolipid metabolism	http://www.kegg.jp/kegg-bin/show_pathway?ko00561+K00002
XP_004302704.1	K00002	AKR1A1, adh	alcohol dehydrogenase (NADP+) [EC:1.1.1.2]	ko00010	Glycolysis / Gluconeogenesis	http://www.kegg.jp/kegg-bin/show_pathway?ko00010+K00002
XP_004302704.1	K00002	AKR1A1, adh	alcohol dehydrogenase (NADP+) [EC:1.1.1.2]	ko00040	Pentose and glucuronate interconversions	http://www.kegg.jp/kegg-bin/show_pathway?ko00040+K00002
FANhyb_rscf00000115.1.g00007.1
XP_004289188.1	K13692
XP_004302043.1
FANhyb_rscf00001975.1.g00001.1
XP_004302752.1
FANhyb_icon16846536_o.1.g00001.1	K08360
XP_011457674.1
FANhyb_rscf00003898.1.g00001.1	K00605	gcvT, AMT	aminomethyltransferase [EC:2.1.2.10]	ko00670	One carbon pool by folate	http://www.kegg.jp/kegg-bin/show_pathway?ko00670+K00605
FANhyb_rscf00003898.1.g00001.1	K00605	gcvT, AMT	aminomethyltransferase [EC:2.1.2.10]	ko00260	Glycine, serine and threonine metabolism	http://www.kegg.jp/kegg-bin/show_pathway?ko00260+K00605
FANhyb_rscf00003898.1.g00001.1	K00605	gcvT, AMT	aminomethyltransferase [EC:2.1.2.10]	ko00630	Glyoxylate and dicarboxylate metabolism	http://www.kegg.jp/kegg-bin/show_pathway?ko00630+K00605
XP_004289250.1	K13832	aroDE, DHQ-SDH	3-dehydroquinate dehydratase / shikimate dehydrogenase [EC:4.2.1.10 1.1.1.25]	ko00400	Phenylalanine, tyrosine and tryptophan biosynthesis	http://www.kegg.jp/kegg-bin/show_pathway?ko00400+K13832
FANhyb_rscf00000556.1.g00009.1	K00799	GST, gst	glutathione S-transferase [EC:2.5.1.18]	ko05225	Hepatocellular carcinoma	http://www.kegg.jp/kegg-bin/show_pathway?ko05225+K00799
FANhyb_rscf00000556.1.g00009.1	K00799	GST, gst	glutathione S-transferase [EC:2.5.1.18]	ko05418	Fluid shear stress and atherosclerosis	http://www.kegg.jp/kegg-bin/show_pathway?ko05418+K00799
FANhyb_rscf00000556.1.g00009.1	K00799	GST, gst	glutathione S-transferase [EC:2.5.1.18]	ko05200	Pathways in cancer	http://www.kegg.jp/kegg-bin/show_pathway?ko05200+K00799
FANhyb_rscf00000556.1.g00009.1	K00799	GST, gst	glutathione S-transferase [EC:2.5.1.18]	ko05204	Chemical carcinogenesis	http://www.kegg.jp/kegg-bin/show_pathway?ko05204+K00799
FANhyb_rscf00000556.1.g00009.1	K00799	GST, gst	glutathione S-transferase [EC:2.5.1.18]	ko00982	Drug metabolism - cytochrome P450	http://www.kegg.jp/kegg-bin/show_pathway?ko00982+K00799
FANhyb_rscf00000556.1.g00009.1	K00799	GST, gst	glutathione S-transferase [EC:2.5.1.18]	ko00480	Glutathione metabolism	http://www.kegg.jp/kegg-bin/show_pathway?ko00480+K00799
FANhyb_rscf00000556.1.g00009.1	K00799	GST, gst	glutathione S-transferase [EC:2.5.1.18]	ko00980	Metabolism of xenobiotics by cytochrome P450	http://www.kegg.jp/kegg-bin/show_pathway?ko00980+K00799
FANhyb_rscf00000556.1.g00009.1	K00799	GST, gst	glutathione S-transferase [EC:2.5.1.18]	ko01524	Platinum drug resistance	http://www.kegg.jp/kegg-bin/show_pathway?ko01524+K00799
FANhyb_rscf00000556.1.g00009.1	K00799	GST, gst	glutathione S-transferase [EC:2.5.1.18]	ko00983	Drug metabolism - other enzymes	http://www.kegg.jp/kegg-bin/show_pathway?ko00983+K00799
XP_004303137.1	K01602	rbcS	ribulose-bisphosphate carboxylase small chain [EC:4.1.1.39]	ko00630	Glyoxylate and dicarboxylate metabolism	http://www.kegg.jp/kegg-bin/show_pathway?ko00630+K01602
XP_004303137.1	K01602	rbcS	ribulose-bisphosphate carboxylase small chain [EC:4.1.1.39]	ko00710	Carbon fixation in photosynthetic organisms	http://www.kegg.jp/kegg-bin/show_pathway?ko00710+K01602
FANhyb_rscf00001750.1.g00001.1	K15718	LOX1_5	linoleate 9S-lipoxygenase [EC:1.13.11.58]	ko00591	Linoleic acid metabolism	http://www.kegg.jp/kegg-bin/show_pathway?ko00591+K15718
FANhyb_rscf00000592.1.g00006.1	K13832	aroDE, DHQ-SDH	3-dehydroquinate dehydratase / shikimate dehydrogenase [EC:4.2.1.10 1.1.1.25]	ko00400	Phenylalanine, tyrosine and tryptophan biosynthesis	http://www.kegg.jp/kegg-bin/show_pathway?ko00400+K13832
XP_004302419.1	K15718	LOX1_5	linoleate 9S-lipoxygenase [EC:1.13.11.58]	ko00591	Linoleic acid metabolism	http://www.kegg.jp/kegg-bin/show_pathway?ko00591+K15718
FANhyb_rscf00000078.1.g00004.1
XP_004288509.1	K15104
XP_004308696.1
FANhyb_icon18346655_o.1.g00001.1
XP_004299627.1
FANhyb_rscf00003449.1.g00001.1
XP_004287808.1
XP_004288528.1
FANhyb_rscf00000806.1.g00003.1	K00430	E1.11.1.7	peroxidase [EC:1.11.1.7]	ko00940	Phenylpropanoid biosynthesis	http://www.kegg.jp/kegg-bin/show_pathway?ko00940+K00430
XP_004297633.1	K07466	RFA1, RPA1, rpa	replication factor A1	ko03440	Homologous recombination	http://www.kegg.jp/kegg-bin/show_pathway?ko03440+K07466
XP_004297633.1	K07466	RFA1, RPA1, rpa	replication factor A1	ko03420	Nucleotide excision repair	http://www.kegg.jp/kegg-bin/show_pathway?ko03420+K07466
XP_004297633.1	K07466	RFA1, RPA1, rpa	replication factor A1	ko03460	Fanconi anemia pathway	http://www.kegg.jp/kegg-bin/show_pathway?ko03460+K07466
XP_004297633.1	K07466	RFA1, RPA1, rpa	replication factor A1	ko03030	DNA replication	http://www.kegg.jp/kegg-bin/show_pathway?ko03030+K07466
XP_004297633.1	K07466	RFA1, RPA1, rpa	replication factor A1	ko03430	Mismatch repair	http://www.kegg.jp/kegg-bin/show_pathway?ko03430+K07466
FANhyb_rscf00000263.1.g00004.1	K15813	LUP4	beta-amyrin synthase [EC:5.4.99.39]	ko00909	Sesquiterpenoid and triterpenoid biosynthesis	http://www.kegg.jp/kegg-bin/show_pathway?ko00909+K15813
FANhyb_rscf00000172.1.g00007.1
XP_004287583.1
XP_004296446.1	K16296
XP_011464026.1
XP_004309976.1	K22374
XP_004296555.1	K00966	GMPP	mannose-1-phosphate guanylyltransferase [EC:2.7.7.13]	ko00051	Fructose and mannose metabolism	http://www.kegg.jp/kegg-bin/show_pathway?ko00051+K00966
XP_004296555.1	K00966	GMPP	mannose-1-phosphate guanylyltransferase [EC:2.7.7.13]	ko00520	Amino sugar and nucleotide sugar metabolism	http://www.kegg.jp/kegg-bin/show_pathway?ko00520+K00966
XP_004288206.1	K17098
XP_004303579.1	K01897	ACSL, fadD	long-chain acyl-CoA synthetase [EC:6.2.1.3]	ko04920	Adipocytokine signaling pathway	http://www.kegg.jp/kegg-bin/show_pathway?ko04920+K01897
XP_004303579.1	K01897	ACSL, fadD	long-chain acyl-CoA synthetase [EC:6.2.1.3]	ko00061	Fatty acid biosynthesis	http://www.kegg.jp/kegg-bin/show_pathway?ko00061+K01897
XP_004303579.1	K01897	ACSL, fadD	long-chain acyl-CoA synthetase [EC:6.2.1.3]	ko04714	Thermogenesis	http://www.kegg.jp/kegg-bin/show_pathway?ko04714+K01897
XP_004303579.1	K01897	ACSL, fadD	long-chain acyl-CoA synthetase [EC:6.2.1.3]	ko03320	PPAR signaling pathway	http://www.kegg.jp/kegg-bin/show_pathway?ko03320+K01897
XP_004303579.1	K01897	ACSL, fadD	long-chain acyl-CoA synthetase [EC:6.2.1.3]	ko04146	Peroxisome	http://www.kegg.jp/kegg-bin/show_pathway?ko04146+K01897
XP_004303579.1	K01897	ACSL, fadD	long-chain acyl-CoA synthetase [EC:6.2.1.3]	ko04216	Ferroptosis	http://www.kegg.jp/kegg-bin/show_pathway?ko04216+K01897
XP_004303579.1	K01897	ACSL, fadD	long-chain acyl-CoA synthetase [EC:6.2.1.3]	ko02024	Quorum sensing	http://www.kegg.jp/kegg-bin/show_pathway?ko02024+K01897
XP_004303579.1	K01897	ACSL, fadD	long-chain acyl-CoA synthetase [EC:6.2.1.3]	ko00071	Fatty acid degradation	http://www.kegg.jp/kegg-bin/show_pathway?ko00071+K01897
FANhyb_rscf00001296.1.g00003.1
XP_011466787.1	K00700	GBE1, glgB	1,4-alpha-glucan branching enzyme [EC:2.4.1.18]	ko00500	Starch and sucrose metabolism	http://www.kegg.jp/kegg-bin/show_pathway?ko00500+K00700
XP_011460327.1	K14489	AHK2_3_4	arabidopsis histidine kinase 2/3/4 (cytokinin receptor) [EC:2.7.13.3]	ko04075	Plant hormone signal transduction	http://www.kegg.jp/kegg-bin/show_pathway?ko04075+K14489
XP_004289667.1
FANhyb_rscf00000042.1.g00004.1	K08245
XP_004305872.1	K05909
FANhyb_rscf00000177.1.g00009.1	K00028	E1.1.1.39	malate dehydrogenase (decarboxylating) [EC:1.1.1.39]	ko00710	Carbon fixation in photosynthetic organisms	http://www.kegg.jp/kegg-bin/show_pathway?ko00710+K00028
FANhyb_rscf00000177.1.g00009.1	K00028	E1.1.1.39	malate dehydrogenase (decarboxylating) [EC:1.1.1.39]	ko00620	Pyruvate metabolism	http://www.kegg.jp/kegg-bin/show_pathway?ko00620+K00028
XP_011461303.1	K20715
XP_004290697.1	K08145
FANhyb_rscf00004204.1.g00001.1	K15889	PCME	prenylcysteine alpha-carboxyl methylesterase [EC:3.1.1.-]	ko00900	Terpenoid backbone biosynthesis	http://www.kegg.jp/kegg-bin/show_pathway?ko00900+K15889
FANhyb_rscf00000215.1.g00013.1	K13051
FANhyb_icon00039804_a.1.g00001.1
FANhyb_rscf00000192.1.g00014.1	K14009	BCAP31, BAP31	B-cell receptor-associated protein 31	ko04141	Protein processing in endoplasmic reticulum	http://www.kegg.jp/kegg-bin/show_pathway?ko04141+K14009
FANhyb_rscf00000192.1.g00014.1	K14009	BCAP31, BAP31	B-cell receptor-associated protein 31	ko05165	Human papillomavirus infection	http://www.kegg.jp/kegg-bin/show_pathway?ko05165+K14009
FANhyb_rscf00006325.1.g00001.1
FANhyb_icon00011242_a.1.g00001.1
FANhyb_rscf00001415.1.g00003.1
FANhyb_rscf00000464.1.g00001.1
FANhyb_icon00003290_a.1.g00001.1
FANhyb_rscf00001169.1.g00004.1	K01285	PRCP	lysosomal Pro-X carboxypeptidase [EC:3.4.16.2]	ko04974	Protein digestion and absorption	http://www.kegg.jp/kegg-bin/show_pathway?ko04974+K01285
FANhyb_rscf00001169.1.g00004.1	K01285	PRCP	lysosomal Pro-X carboxypeptidase [EC:3.4.16.2]	ko04614	Renin-angiotensin system	http://www.kegg.jp/kegg-bin/show_pathway?ko04614+K01285
XP_011468987.1
FANhyb_rscf00002838.1.g00002.1	K08900
XP_004302123.1
XP_004303908.1	K00975	glgC	glucose-1-phosphate adenylyltransferase [EC:2.7.7.27]	ko00500	Starch and sucrose metabolism	http://www.kegg.jp/kegg-bin/show_pathway?ko00500+K00975
XP_004303908.1	K00975	glgC	glucose-1-phosphate adenylyltransferase [EC:2.7.7.27]	ko00520	Amino sugar and nucleotide sugar metabolism	http://www.kegg.jp/kegg-bin/show_pathway?ko00520+K00975
XP_004303908.1	K00975	glgC	glucose-1-phosphate adenylyltransferase [EC:2.7.7.27]	ko02026	Biofilm formation - Escherichia coli	http://www.kegg.jp/kegg-bin/show_pathway?ko02026+K00975
FANhyb_rscf00000266.1.g00006.1
XP_004307120.1	K13421	UMPS	uridine monophosphate synthetase [EC:2.4.2.10 4.1.1.23]	ko00240	Pyrimidine metabolism	http://www.kegg.jp/kegg-bin/show_pathway?ko00240+K13421
XP_004307120.1	K13421	UMPS	uridine monophosphate synthetase [EC:2.4.2.10 4.1.1.23]	ko00983	Drug metabolism - other enzymes	http://www.kegg.jp/kegg-bin/show_pathway?ko00983+K13421
XP_004306712.1	K14566	UTP24, FCF1	U3 small nucleolar RNA-associated protein 24	ko03008	Ribosome biogenesis in eukaryotes	http://www.kegg.jp/kegg-bin/show_pathway?ko03008+K14566
FANhyb_icon00031022_a.1.g00001.1
XP_011465074.1	K16280
XP_004302689.1
YP_004286132.1	K02635	petB	cytochrome b6	ko00195	Photosynthesis	http://www.kegg.jp/kegg-bin/show_pathway?ko00195+K02635
XP_004302407.1
XP_004293921.1
FANhyb_icon00025935_a.1.g00001.1
XP_011468213.1	K00128	ALDH	aldehyde dehydrogenase (NAD+) [EC:1.2.1.3]	ko00310	Lysine degradation	http://www.kegg.jp/kegg-bin/show_pathway?ko00310+K00128
XP_011468213.1	K00128	ALDH	aldehyde dehydrogenase (NAD+) [EC:1.2.1.3]	ko00340	Histidine metabolism	http://www.kegg.jp/kegg-bin/show_pathway?ko00340+K00128
XP_011468213.1	K00128	ALDH	aldehyde dehydrogenase (NAD+) [EC:1.2.1.3]	ko00620	Pyruvate metabolism	http://www.kegg.jp/kegg-bin/show_pathway?ko00620+K00128
XP_011468213.1	K00128	ALDH	aldehyde dehydrogenase (NAD+) [EC:1.2.1.3]	ko00380	Tryptophan metabolism	http://www.kegg.jp/kegg-bin/show_pathway?ko00380+K00128
XP_011468213.1	K00128	ALDH	aldehyde dehydrogenase (NAD+) [EC:1.2.1.3]	ko00981	Insect hormone biosynthesis	http://www.kegg.jp/kegg-bin/show_pathway?ko00981+K00128
XP_011468213.1	K00128	ALDH	aldehyde dehydrogenase (NAD+) [EC:1.2.1.3]	ko00280	Valine, leucine and isoleucine degradation	http://www.kegg.jp/kegg-bin/show_pathway?ko00280+K00128
XP_011468213.1	K00128	ALDH	aldehyde dehydrogenase (NAD+) [EC:1.2.1.3]	ko00071	Fatty acid degradation	http://www.kegg.jp/kegg-bin/show_pathway?ko00071+K00128
XP_011468213.1	K00128	ALDH	aldehyde dehydrogenase (NAD+) [EC:1.2.1.3]	ko00903	Limonene and pinene degradation	http://www.kegg.jp/kegg-bin/show_pathway?ko00903+K00128
XP_011468213.1	K00128	ALDH	aldehyde dehydrogenase (NAD+) [EC:1.2.1.3]	ko00561	Glycerolipid metabolism	http://www.kegg.jp/kegg-bin/show_pathway?ko00561+K00128
XP_011468213.1	K00128	ALDH	aldehyde dehydrogenase (NAD+) [EC:1.2.1.3]	ko00625	Chloroalkane and chloroalkene degradation	http://www.kegg.jp/kegg-bin/show_pathway?ko00625+K00128
XP_011468213.1	K00128	ALDH	aldehyde dehydrogenase (NAD+) [EC:1.2.1.3]	ko00330	Arginine and proline metabolism	http://www.kegg.jp/kegg-bin/show_pathway?ko00330+K00128
XP_011468213.1	K00128	ALDH	aldehyde dehydrogenase (NAD+) [EC:1.2.1.3]	ko00010	Glycolysis / Gluconeogenesis	http://www.kegg.jp/kegg-bin/show_pathway?ko00010+K00128
XP_011468213.1	K00128	ALDH	aldehyde dehydrogenase (NAD+) [EC:1.2.1.3]	ko00410	beta-Alanine metabolism	http://www.kegg.jp/kegg-bin/show_pathway?ko00410+K00128
XP_011468213.1	K00128	ALDH	aldehyde dehydrogenase (NAD+) [EC:1.2.1.3]	ko00053	Ascorbate and aldarate metabolism	http://www.kegg.jp/kegg-bin/show_pathway?ko00053+K00128
FANhyb_rscf00000658.1.g00007.1	K11108	RCL1	RNA 3'-terminal phosphate cyclase-like protein	ko03008	Ribosome biogenesis in eukaryotes	http://www.kegg.jp/kegg-bin/show_pathway?ko03008+K11108
XP_011457929.1	K01426	E3.5.1.4, amiE	amidase [EC:3.5.1.4]	ko00330	Arginine and proline metabolism	http://www.kegg.jp/kegg-bin/show_pathway?ko00330+K01426
XP_011457929.1	K01426	E3.5.1.4, amiE	amidase [EC:3.5.1.4]	ko00643	Styrene degradation	http://www.kegg.jp/kegg-bin/show_pathway?ko00643+K01426
XP_011457929.1	K01426	E3.5.1.4, amiE	amidase [EC:3.5.1.4]	ko00360	Phenylalanine metabolism	http://www.kegg.jp/kegg-bin/show_pathway?ko00360+K01426
XP_011457929.1	K01426	E3.5.1.4, amiE	amidase [EC:3.5.1.4]	ko00380	Tryptophan metabolism	http://www.kegg.jp/kegg-bin/show_pathway?ko00380+K01426
XP_011457929.1	K01426	E3.5.1.4, amiE	amidase [EC:3.5.1.4]	ko00627	Aminobenzoate degradation	http://www.kegg.jp/kegg-bin/show_pathway?ko00627+K01426
FANhyb_rscf00002018.1.g00001.1
FANhyb_rscf00002045.1.g00001.1
XP_011467955.1	K00703	glgA	starch synthase [EC:2.4.1.21]	ko02026	Biofilm formation - Escherichia coli	http://www.kegg.jp/kegg-bin/show_pathway?ko02026+K00703
XP_011467955.1	K00703	glgA	starch synthase [EC:2.4.1.21]	ko00500	Starch and sucrose metabolism	http://www.kegg.jp/kegg-bin/show_pathway?ko00500+K00703
XP_004290128.1	K16296
XP_004290303.1	K01623	ALDO	fructose-bisphosphate aldolase, class I [EC:4.1.2.13]	ko00051	Fructose and mannose metabolism	http://www.kegg.jp/kegg-bin/show_pathway?ko00051+K01623
XP_004290303.1	K01623	ALDO	fructose-bisphosphate aldolase, class I [EC:4.1.2.13]	ko00010	Glycolysis / Gluconeogenesis	http://www.kegg.jp/kegg-bin/show_pathway?ko00010+K01623
XP_004290303.1	K01623	ALDO	fructose-bisphosphate aldolase, class I [EC:4.1.2.13]	ko00680	Methane metabolism	http://www.kegg.jp/kegg-bin/show_pathway?ko00680+K01623
XP_004290303.1	K01623	ALDO	fructose-bisphosphate aldolase, class I [EC:4.1.2.13]	ko00710	Carbon fixation in photosynthetic organisms	http://www.kegg.jp/kegg-bin/show_pathway?ko00710+K01623
XP_004290303.1	K01623	ALDO	fructose-bisphosphate aldolase, class I [EC:4.1.2.13]	ko00030	Pentose phosphate pathway	http://www.kegg.jp/kegg-bin/show_pathway?ko00030+K01623
XP_004298337.1
XP_004305103.1
XP_004299712.1	K06630	YWHAE	14-3-3 protein epsilon	ko04114	Oocyte meiosis	http://www.kegg.jp/kegg-bin/show_pathway?ko04114+K06630
XP_004299712.1	K06630	YWHAE	14-3-3 protein epsilon	ko04110	Cell cycle	http://www.kegg.jp/kegg-bin/show_pathway?ko04110+K06630
XP_004299712.1	K06630	YWHAE	14-3-3 protein epsilon	ko05203	Viral carcinogenesis	http://www.kegg.jp/kegg-bin/show_pathway?ko05203+K06630
XP_004299712.1	K06630	YWHAE	14-3-3 protein epsilon	ko04011	MAPK signaling pathway - yeast	http://www.kegg.jp/kegg-bin/show_pathway?ko04011+K06630
XP_004299712.1	K06630	YWHAE	14-3-3 protein epsilon	ko04722	Neurotrophin signaling pathway	http://www.kegg.jp/kegg-bin/show_pathway?ko04722+K06630
XP_004299712.1	K06630	YWHAE	14-3-3 protein epsilon	ko04151	PI3K-Akt signaling pathway	http://www.kegg.jp/kegg-bin/show_pathway?ko04151+K06630
XP_004299712.1	K06630	YWHAE	14-3-3 protein epsilon	ko05169	Epstein-Barr virus infection	http://www.kegg.jp/kegg-bin/show_pathway?ko05169+K06630
XP_004299712.1	K06630	YWHAE	14-3-3 protein epsilon	ko04391	Hippo signaling pathway -fly	http://www.kegg.jp/kegg-bin/show_pathway?ko04391+K06630
XP_004299712.1	K06630	YWHAE	14-3-3 protein epsilon	ko04390	Hippo signaling pathway	http://www.kegg.jp/kegg-bin/show_pathway?ko04390+K06630
FANhyb_rscf00000669.1.g00003.1
FANhyb_rscf00000016.1.g00030.1	K07195	EXOC7, EXO70	exocyst complex component 7	ko04910	Insulin signaling pathway	http://www.kegg.jp/kegg-bin/show_pathway?ko04910+K07195
FANhyb_rscf00000060.1.g00013.1
FANhyb_rscf00007306.1.g00001.1
FANhyb_rscf00004088.1.g00001.1
XP_004288027.1
XP_004304161.1
XP_004296910.1
FANhyb_rscf00000171.1.g00013.1
XP_011467620.1
XP_004291402.1
FANhyb_rscf00000176.1.g00010.1	K01100	E3.1.3.37	sedoheptulose-bisphosphatase [EC:3.1.3.37]	ko00710	Carbon fixation in photosynthetic organisms	http://www.kegg.jp/kegg-bin/show_pathway?ko00710+K01100
XP_004307826.2
XP_011468925.1	K00600	glyA, SHMT	glycine hydroxymethyltransferase [EC:2.1.2.1]	ko00460	Cyanoamino acid metabolism	http://www.kegg.jp/kegg-bin/show_pathway?ko00460+K00600
XP_011468925.1	K00600	glyA, SHMT	glycine hydroxymethyltransferase [EC:2.1.2.1]	ko00670	One carbon pool by folate	http://www.kegg.jp/kegg-bin/show_pathway?ko00670+K00600
XP_011468925.1	K00600	glyA, SHMT	glycine hydroxymethyltransferase [EC:2.1.2.1]	ko01523	Antifolate resistance	http://www.kegg.jp/kegg-bin/show_pathway?ko01523+K00600
XP_011468925.1	K00600	glyA, SHMT	glycine hydroxymethyltransferase [EC:2.1.2.1]	ko00680	Methane metabolism	http://www.kegg.jp/kegg-bin/show_pathway?ko00680+K00600
XP_011468925.1	K00600	glyA, SHMT	glycine hydroxymethyltransferase [EC:2.1.2.1]	ko00630	Glyoxylate and dicarboxylate metabolism	http://www.kegg.jp/kegg-bin/show_pathway?ko00630+K00600
XP_011468925.1	K00600	glyA, SHMT	glycine hydroxymethyltransferase [EC:2.1.2.1]	ko00260	Glycine, serine and threonine metabolism	http://www.kegg.jp/kegg-bin/show_pathway?ko00260+K00600
XP_004287468.2	K00029	E1.1.1.40, maeB	malate dehydrogenase (oxaloacetate-decarboxylating)(NADP+) [EC:1.1.1.40]	ko00710	Carbon fixation in photosynthetic organisms	http://www.kegg.jp/kegg-bin/show_pathway?ko00710+K00029
XP_004287468.2	K00029	E1.1.1.40, maeB	malate dehydrogenase (oxaloacetate-decarboxylating)(NADP+) [EC:1.1.1.40]	ko00620	Pyruvate metabolism	http://www.kegg.jp/kegg-bin/show_pathway?ko00620+K00029
XP_004300692.1	K15920	XYL4	xylan 1,4-beta-xylosidase [EC:3.2.1.37]	ko00520	Amino sugar and nucleotide sugar metabolism	http://www.kegg.jp/kegg-bin/show_pathway?ko00520+K15920
XP_004307972.1	K00797	speE, SRM	spermidine synthase [EC:2.5.1.16]	ko00270	Cysteine and methionine metabolism	http://www.kegg.jp/kegg-bin/show_pathway?ko00270+K00797
XP_004307972.1	K00797	speE, SRM	spermidine synthase [EC:2.5.1.16]	ko00330	Arginine and proline metabolism	http://www.kegg.jp/kegg-bin/show_pathway?ko00330+K00797
XP_004307972.1	K00797	speE, SRM	spermidine synthase [EC:2.5.1.16]	ko00480	Glutathione metabolism	http://www.kegg.jp/kegg-bin/show_pathway?ko00480+K00797
XP_004307972.1	K00797	speE, SRM	spermidine synthase [EC:2.5.1.16]	ko00410	beta-Alanine metabolism	http://www.kegg.jp/kegg-bin/show_pathway?ko00410+K00797
FANhyb_icon00005044_a.1.g00001.1
XP_004287395.1	K10527	MFP2	enoyl-CoA hydratase/3-hydroxyacyl-CoA dehydrogenase [EC:4.2.1.17 1.1.1.35 1.1.1.211]	ko00071	Fatty acid degradation	http://www.kegg.jp/kegg-bin/show_pathway?ko00071+K10527
XP_004287395.1	K10527	MFP2	enoyl-CoA hydratase/3-hydroxyacyl-CoA dehydrogenase [EC:4.2.1.17 1.1.1.35 1.1.1.211]	ko00592	alpha-Linolenic acid metabolism	http://www.kegg.jp/kegg-bin/show_pathway?ko00592+K10527
XP_004296432.1	K17623
FANhyb_rscf00000266.1.g00011.1
XP_004294029.1	K01466	allB	allantoinase [EC:3.5.2.5]	ko00230	Purine metabolism	http://www.kegg.jp/kegg-bin/show_pathway?ko00230+K01466
XP_004304240.1	K00688	PYG, glgP	glycogen phosphorylase [EC:2.4.1.1]	ko04922	Glucagon signaling pathway	http://www.kegg.jp/kegg-bin/show_pathway?ko04922+K00688
XP_004304240.1	K00688	PYG, glgP	glycogen phosphorylase [EC:2.4.1.1]	ko02026	Biofilm formation - Escherichia coli	http://www.kegg.jp/kegg-bin/show_pathway?ko02026+K00688
XP_004304240.1	K00688	PYG, glgP	glycogen phosphorylase [EC:2.4.1.1]	ko04931	Insulin resistance	http://www.kegg.jp/kegg-bin/show_pathway?ko04931+K00688
XP_004304240.1	K00688	PYG, glgP	glycogen phosphorylase [EC:2.4.1.1]	ko04910	Insulin signaling pathway	http://www.kegg.jp/kegg-bin/show_pathway?ko04910+K00688
XP_004304240.1	K00688	PYG, glgP	glycogen phosphorylase [EC:2.4.1.1]	ko00500	Starch and sucrose metabolism	http://www.kegg.jp/kegg-bin/show_pathway?ko00500+K00688
XP_004304240.1	K00688	PYG, glgP	glycogen phosphorylase [EC:2.4.1.1]	ko04217	Necroptosis	http://www.kegg.jp/kegg-bin/show_pathway?ko04217+K00688
FANhyb_rscf00000850.1.g00004.1	K12835	DDX42, SF3B125	ATP-dependent RNA helicase DDX42 [EC:3.6.4.13]	ko03040	Spliceosome	http://www.kegg.jp/kegg-bin/show_pathway?ko03040+K12835
XP_004289711.1	K00026	MDH2	malate dehydrogenase [EC:1.1.1.37]	ko00020	Citrate cycle (TCA cycle)	http://www.kegg.jp/kegg-bin/show_pathway?ko00020+K00026
XP_004289711.1	K00026	MDH2	malate dehydrogenase [EC:1.1.1.37]	ko00620	Pyruvate metabolism	http://www.kegg.jp/kegg-bin/show_pathway?ko00620+K00026
XP_004289711.1	K00026	MDH2	malate dehydrogenase [EC:1.1.1.37]	ko00710	Carbon fixation in photosynthetic organisms	http://www.kegg.jp/kegg-bin/show_pathway?ko00710+K00026
XP_004289711.1	K00026	MDH2	malate dehydrogenase [EC:1.1.1.37]	ko00270	Cysteine and methionine metabolism	http://www.kegg.jp/kegg-bin/show_pathway?ko00270+K00026
XP_004289711.1	K00026	MDH2	malate dehydrogenase [EC:1.1.1.37]	ko00630	Glyoxylate and dicarboxylate metabolism	http://www.kegg.jp/kegg-bin/show_pathway?ko00630+K00026
FANhyb_icon00000299_a.1.g00001.1
FANhyb_icon00035466_a.1.g00001.1
XP_004302612.1
XP_011469037.1	K01962	accA	acetyl-CoA carboxylase carboxyl transferase subunit alpha [EC:6.4.1.2 2.1.3.15]	ko00640	Propanoate metabolism	http://www.kegg.jp/kegg-bin/show_pathway?ko00640+K01962
XP_011469037.1	K01962	accA	acetyl-CoA carboxylase carboxyl transferase subunit alpha [EC:6.4.1.2 2.1.3.15]	ko00061	Fatty acid biosynthesis	http://www.kegg.jp/kegg-bin/show_pathway?ko00061+K01962
XP_011469037.1	K01962	accA	acetyl-CoA carboxylase carboxyl transferase subunit alpha [EC:6.4.1.2 2.1.3.15]	ko00620	Pyruvate metabolism	http://www.kegg.jp/kegg-bin/show_pathway?ko00620+K01962
XP_011469037.1	K01962	accA	acetyl-CoA carboxylase carboxyl transferase subunit alpha [EC:6.4.1.2 2.1.3.15]	ko00720	Carbon fixation pathways in prokaryotes	http://www.kegg.jp/kegg-bin/show_pathway?ko00720+K01962
XP_004293412.1	K00787	FDPS	farnesyl diphosphate synthase [EC:2.5.1.1 2.5.1.10]	ko00900	Terpenoid backbone biosynthesis	http://www.kegg.jp/kegg-bin/show_pathway?ko00900+K00787
XP_004293412.1	K00787	FDPS	farnesyl diphosphate synthase [EC:2.5.1.1 2.5.1.10]	ko05166	HTLV-I infection	http://www.kegg.jp/kegg-bin/show_pathway?ko05166+K00787
XP_004293412.1	K00787	FDPS	farnesyl diphosphate synthase [EC:2.5.1.1 2.5.1.10]	ko05164	Influenza A	http://www.kegg.jp/kegg-bin/show_pathway?ko05164+K00787
XP_011469346.1
FANhyb_rscf00003845.1.g00001.1	K00511	SQLE, ERG1	squalene monooxygenase [EC:1.14.14.17]	ko00100	Steroid biosynthesis	http://www.kegg.jp/kegg-bin/show_pathway?ko00100+K00511
FANhyb_rscf00003845.1.g00001.1	K00511	SQLE, ERG1	squalene monooxygenase [EC:1.14.14.17]	ko00909	Sesquiterpenoid and triterpenoid biosynthesis	http://www.kegg.jp/kegg-bin/show_pathway?ko00909+K00511
XP_004309467.1	K00705	malQ	4-alpha-glucanotransferase [EC:2.4.1.25]	ko00500	Starch and sucrose metabolism	http://www.kegg.jp/kegg-bin/show_pathway?ko00500+K00705
XP_004290230.1	K07513	ACAA1	acetyl-CoA acyltransferase 1 [EC:2.3.1.16]	ko00280	Valine, leucine and isoleucine degradation	http://www.kegg.jp/kegg-bin/show_pathway?ko00280+K07513
XP_004290230.1	K07513	ACAA1	acetyl-CoA acyltransferase 1 [EC:2.3.1.16]	ko00071	Fatty acid degradation	http://www.kegg.jp/kegg-bin/show_pathway?ko00071+K07513
XP_004290230.1	K07513	ACAA1	acetyl-CoA acyltransferase 1 [EC:2.3.1.16]	ko04146	Peroxisome	http://www.kegg.jp/kegg-bin/show_pathway?ko04146+K07513
XP_004290230.1	K07513	ACAA1	acetyl-CoA acyltransferase 1 [EC:2.3.1.16]	ko01040	Biosynthesis of unsaturated fatty acids	http://www.kegg.jp/kegg-bin/show_pathway?ko01040+K07513
XP_004290230.1	K07513	ACAA1	acetyl-CoA acyltransferase 1 [EC:2.3.1.16]	ko03320	PPAR signaling pathway	http://www.kegg.jp/kegg-bin/show_pathway?ko03320+K07513
XP_004290230.1	K07513	ACAA1	acetyl-CoA acyltransferase 1 [EC:2.3.1.16]	ko00592	alpha-Linolenic acid metabolism	http://www.kegg.jp/kegg-bin/show_pathway?ko00592+K07513
XP_004288340.1
FANhyb_rscf00000264.1.g00012.1
FANhyb_rscf00000624.1.g00008.1	K13447	RBOH	respiratory burst oxidase [EC:1.6.3.- 1.11.1.-]	ko04016	MAPK signaling pathway - plant	http://www.kegg.jp/kegg-bin/show_pathway?ko04016+K13447
FANhyb_rscf00000624.1.g00008.1	K13447	RBOH	respiratory burst oxidase [EC:1.6.3.- 1.11.1.-]	ko04626	Plant-pathogen interaction	http://www.kegg.jp/kegg-bin/show_pathway?ko04626+K13447
FANhyb_rscf00001561.1.g00001.1	K03787	surE	5'-nucleotidase [EC:3.1.3.5]	ko00230	Purine metabolism	http://www.kegg.jp/kegg-bin/show_pathway?ko00230+K03787
FANhyb_rscf00001561.1.g00001.1	K03787	surE	5'-nucleotidase [EC:3.1.3.5]	ko00760	Nicotinate and nicotinamide metabolism	http://www.kegg.jp/kegg-bin/show_pathway?ko00760+K03787
FANhyb_rscf00001561.1.g00001.1	K03787	surE	5'-nucleotidase [EC:3.1.3.5]	ko00240	Pyrimidine metabolism	http://www.kegg.jp/kegg-bin/show_pathway?ko00240+K03787
XP_004288103.1	K15111
FANhyb_rscf00000046.1.g00007.1
XP_004302439.1	K00869	E2.7.1.36, MVK, mvaK1	mevalonate kinase [EC:2.7.1.36]	ko00900	Terpenoid backbone biosynthesis	http://www.kegg.jp/kegg-bin/show_pathway?ko00900+K00869
XP_004302439.1	K00869	E2.7.1.36, MVK, mvaK1	mevalonate kinase [EC:2.7.1.36]	ko04146	Peroxisome	http://www.kegg.jp/kegg-bin/show_pathway?ko04146+K00869
XP_004297699.1	K00873	PK, pyk	pyruvate kinase [EC:2.7.1.40]	ko00230	Purine metabolism	http://www.kegg.jp/kegg-bin/show_pathway?ko00230+K00873
XP_004297699.1	K00873	PK, pyk	pyruvate kinase [EC:2.7.1.40]	ko00010	Glycolysis / Gluconeogenesis	http://www.kegg.jp/kegg-bin/show_pathway?ko00010+K00873
XP_004297699.1	K00873	PK, pyk	pyruvate kinase [EC:2.7.1.40]	ko05203	Viral carcinogenesis	http://www.kegg.jp/kegg-bin/show_pathway?ko05203+K00873
XP_004297699.1	K00873	PK, pyk	pyruvate kinase [EC:2.7.1.40]	ko05165	Human papillomavirus infection	http://www.kegg.jp/kegg-bin/show_pathway?ko05165+K00873
XP_004297699.1	K00873	PK, pyk	pyruvate kinase [EC:2.7.1.40]	ko04922	Glucagon signaling pathway	http://www.kegg.jp/kegg-bin/show_pathway?ko04922+K00873
XP_004297699.1	K00873	PK, pyk	pyruvate kinase [EC:2.7.1.40]	ko05230	Central carbon metabolism in cancer	http://www.kegg.jp/kegg-bin/show_pathway?ko05230+K00873
XP_004297699.1	K00873	PK, pyk	pyruvate kinase [EC:2.7.1.40]	ko00620	Pyruvate metabolism	http://www.kegg.jp/kegg-bin/show_pathway?ko00620+K00873
XP_004297699.1	K00873	PK, pyk	pyruvate kinase [EC:2.7.1.40]	ko04930	Type II diabetes mellitus	http://www.kegg.jp/kegg-bin/show_pathway?ko04930+K00873
XP_004302992.1
XP_004290445.1	K02113	ATPF1D, atpH	F-type H+-transporting ATPase subunit delta	ko00190	Oxidative phosphorylation	http://www.kegg.jp/kegg-bin/show_pathway?ko00190+K02113
XP_004290445.1	K02113	ATPF1D, atpH	F-type H+-transporting ATPase subunit delta	ko00195	Photosynthesis	http://www.kegg.jp/kegg-bin/show_pathway?ko00195+K02113
XP_004304385.1
FANhyb_icon19101065_o.1.g00001.1
FANhyb_rscf00000003.1.g00023.1
XP_004296747.1
FANhyb_rscf00000482.1.g00001.1	K00975	glgC	glucose-1-phosphate adenylyltransferase [EC:2.7.7.27]	ko00500	Starch and sucrose metabolism	http://www.kegg.jp/kegg-bin/show_pathway?ko00500+K00975
FANhyb_rscf00000482.1.g00001.1	K00975	glgC	glucose-1-phosphate adenylyltransferase [EC:2.7.7.27]	ko00520	Amino sugar and nucleotide sugar metabolism	http://www.kegg.jp/kegg-bin/show_pathway?ko00520+K00975
FANhyb_rscf00000482.1.g00001.1	K00975	glgC	glucose-1-phosphate adenylyltransferase [EC:2.7.7.27]	ko02026	Biofilm formation - Escherichia coli	http://www.kegg.jp/kegg-bin/show_pathway?ko02026+K00975
XP_004304578.1	K05298	GAPA	glyceraldehyde-3-phosphate dehydrogenase (NADP+) (phosphorylating) [EC:1.2.1.13]	ko00710	Carbon fixation in photosynthetic organisms	http://www.kegg.jp/kegg-bin/show_pathway?ko00710+K05298
XP_004297712.1
XP_004289659.1	K00975	glgC	glucose-1-phosphate adenylyltransferase [EC:2.7.7.27]	ko00500	Starch and sucrose metabolism	http://www.kegg.jp/kegg-bin/show_pathway?ko00500+K00975
XP_004289659.1	K00975	glgC	glucose-1-phosphate adenylyltransferase [EC:2.7.7.27]	ko00520	Amino sugar and nucleotide sugar metabolism	http://www.kegg.jp/kegg-bin/show_pathway?ko00520+K00975
XP_004289659.1	K00975	glgC	glucose-1-phosphate adenylyltransferase [EC:2.7.7.27]	ko02026	Biofilm formation - Escherichia coli	http://www.kegg.jp/kegg-bin/show_pathway?ko02026+K00975
XP_011463574.1
FANhyb_rscf00000419.1.g00001.1
XP_004295157.1	K22374
XP_004293926.1	K01568	PDC, pdc	pyruvate decarboxylase [EC:4.1.1.1]	ko00010	Glycolysis / Gluconeogenesis	http://www.kegg.jp/kegg-bin/show_pathway?ko00010+K01568
XP_011466104.1
FANhyb_icon00004728_a.1.g00001.1
XP_011461763.1
FANhyb_rscf00001597.1.g00001.1	K18151	UAH	ureidoglycolate amidohydrolase [EC:3.5.1.116]	ko00230	Purine metabolism	http://www.kegg.jp/kegg-bin/show_pathway?ko00230+K18151
FANhyb_rscf00000300.1.g00006.1
XP_004297474.1	K01661	menB	naphthoate synthase [EC:4.1.3.36]	ko00130	Ubiquinone and other terpenoid-quinone biosynthesis	http://www.kegg.jp/kegg-bin/show_pathway?ko00130+K01661
XP_004308454.1	K10669
FANhyb_rscf00001263.1.g00002.1	K08235
XP_004306935.1	K01476	E3.5.3.1, rocF, arg	arginase [EC:3.5.3.1]	ko05146	Amoebiasis	http://www.kegg.jp/kegg-bin/show_pathway?ko05146+K01476
XP_004306935.1	K01476	E3.5.3.1, rocF, arg	arginase [EC:3.5.3.1]	ko00220	Arginine biosynthesis	http://www.kegg.jp/kegg-bin/show_pathway?ko00220+K01476
XP_004306935.1	K01476	E3.5.3.1, rocF, arg	arginase [EC:3.5.3.1]	ko00330	Arginine and proline metabolism	http://www.kegg.jp/kegg-bin/show_pathway?ko00330+K01476
FANhyb_rscf00000049.1.g00014.1	K00700	GBE1, glgB	1,4-alpha-glucan branching enzyme [EC:2.4.1.18]	ko00500	Starch and sucrose metabolism	http://www.kegg.jp/kegg-bin/show_pathway?ko00500+K00700
XP_011458496.1
FANhyb_rscf00000728.1.g00004.1
FANhyb_icon00007738_a.1.g00001.1
XP_011458966.1	K00850	pfkA, PFK	6-phosphofructokinase 1 [EC:2.7.1.11]	ko00052	Galactose metabolism	http://www.kegg.jp/kegg-bin/show_pathway?ko00052+K00850
XP_011458966.1	K00850	pfkA, PFK	6-phosphofructokinase 1 [EC:2.7.1.11]	ko00680	Methane metabolism	http://www.kegg.jp/kegg-bin/show_pathway?ko00680+K00850
XP_011458966.1	K00850	pfkA, PFK	6-phosphofructokinase 1 [EC:2.7.1.11]	ko00010	Glycolysis / Gluconeogenesis	http://www.kegg.jp/kegg-bin/show_pathway?ko00010+K00850
XP_011458966.1	K00850	pfkA, PFK	6-phosphofructokinase 1 [EC:2.7.1.11]	ko03018	RNA degradation	http://www.kegg.jp/kegg-bin/show_pathway?ko03018+K00850
XP_011458966.1	K00850	pfkA, PFK	6-phosphofructokinase 1 [EC:2.7.1.11]	ko05230	Central carbon metabolism in cancer	http://www.kegg.jp/kegg-bin/show_pathway?ko05230+K00850
XP_011458966.1	K00850	pfkA, PFK	6-phosphofructokinase 1 [EC:2.7.1.11]	ko00030	Pentose phosphate pathway	http://www.kegg.jp/kegg-bin/show_pathway?ko00030+K00850
XP_011458966.1	K00850	pfkA, PFK	6-phosphofructokinase 1 [EC:2.7.1.11]	ko04152	AMPK signaling pathway	http://www.kegg.jp/kegg-bin/show_pathway?ko04152+K00850
XP_011458966.1	K00850	pfkA, PFK	6-phosphofructokinase 1 [EC:2.7.1.11]	ko00051	Fructose and mannose metabolism	http://www.kegg.jp/kegg-bin/show_pathway?ko00051+K00850
XP_004290446.1	K13418
FANhyb_rscf00000065.1.g00005.1
FANhyb_icon00001981_a.1.g00001.1
XP_011463569.1
FANhyb_icon00023192_a.1.g00001.1
FANhyb_rscf00007251.1.g00001.1	K02437	gcvH, GCSH	glycine cleavage system H protein	ko00260	Glycine, serine and threonine metabolism	http://www.kegg.jp/kegg-bin/show_pathway?ko00260+K02437
FANhyb_rscf00007251.1.g00001.1	K02437	gcvH, GCSH	glycine cleavage system H protein	ko00630	Glyoxylate and dicarboxylate metabolism	http://www.kegg.jp/kegg-bin/show_pathway?ko00630+K02437
FANhyb_rscf00007470.1.g00001.1	K13963	SERPINB	serpin B	ko05146	Amoebiasis	http://www.kegg.jp/kegg-bin/show_pathway?ko05146+K13963
XP_004299815.1
FANhyb_rscf00000062.1.g00009.1	K00083	E1.1.1.195	cinnamyl-alcohol dehydrogenase [EC:1.1.1.195]	ko00940	Phenylpropanoid biosynthesis	http://www.kegg.jp/kegg-bin/show_pathway?ko00940+K00083
FANhyb_rscf00000463.1.g00012.1
XP_011470420.1	K00847	E2.7.1.4, scrK	fructokinase [EC:2.7.1.4]	ko00520	Amino sugar and nucleotide sugar metabolism	http://www.kegg.jp/kegg-bin/show_pathway?ko00520+K00847
XP_011470420.1	K00847	E2.7.1.4, scrK	fructokinase [EC:2.7.1.4]	ko00051	Fructose and mannose metabolism	http://www.kegg.jp/kegg-bin/show_pathway?ko00051+K00847
XP_011470420.1	K00847	E2.7.1.4, scrK	fructokinase [EC:2.7.1.4]	ko00500	Starch and sucrose metabolism	http://www.kegg.jp/kegg-bin/show_pathway?ko00500+K00847
FANhyb_icon00000193_a.1.g00001.1
FANhyb_rscf00007191.1.g00001.1
XP_004299485.1	K05396	dcyD	D-cysteine desulfhydrase [EC:4.4.1.15]	ko00270	Cysteine and methionine metabolism	http://www.kegg.jp/kegg-bin/show_pathway?ko00270+K05396
FANhyb_rscf00000805.1.g00002.1	K00615	E2.2.1.1, tktA, tktB	transketolase [EC:2.2.1.1]	ko00030	Pentose phosphate pathway	http://www.kegg.jp/kegg-bin/show_pathway?ko00030+K00615
FANhyb_rscf00000805.1.g00002.1	K00615	E2.2.1.1, tktA, tktB	transketolase [EC:2.2.1.1]	ko00710	Carbon fixation in photosynthetic organisms	http://www.kegg.jp/kegg-bin/show_pathway?ko00710+K00615
FANhyb_rscf00000805.1.g00002.1	K00615	E2.2.1.1, tktA, tktB	transketolase [EC:2.2.1.1]	ko01051	Biosynthesis of ansamycins	http://www.kegg.jp/kegg-bin/show_pathway?ko01051+K00615
XP_004300323.1
FANhyb_rscf00000084.1.g00006.1	K03809	wrbA	NAD(P)H dehydrogenase (quinone) [EC:1.6.5.2]	ko00130	Ubiquinone and other terpenoid-quinone biosynthesis	http://www.kegg.jp/kegg-bin/show_pathway?ko00130+K03809
FANhyb_rscf00002253.1.g00001.1
FANhyb_rscf00000351.1.g00008.1
FANhyb_rscf00002242.1.g00001.1	K17498
FANhyb_rscf00005989.1.g00001.1
FANhyb_rscf00001511.1.g00003.1
XP_011459270.1
FANhyb_icon00007350_a.1.g00001.1
XP_004306983.1	K13199
XP_004307512.1	K10733
FANhyb_rscf00000787.1.g00008.1
XP_011464492.1
XP_004292013.1
XP_004294999.1	K12900	FUSIP1	FUS-interacting serine-arginine-rich protein 1	ko03040	Spliceosome	http://www.kegg.jp/kegg-bin/show_pathway?ko03040+K12900
FANhyb_rscf00000078.1.g00012.1
XP_004307232.1	K03687
XP_011460073.1	K03012	RPB4, POLR2D	DNA-directed RNA polymerase II subunit RPB4	ko03020	RNA polymerase	http://www.kegg.jp/kegg-bin/show_pathway?ko03020+K03012
XP_011460073.1	K03012	RPB4, POLR2D	DNA-directed RNA polymerase II subunit RPB4	ko05016	Huntington's disease	http://www.kegg.jp/kegg-bin/show_pathway?ko05016+K03012
XP_011460073.1	K03012	RPB4, POLR2D	DNA-directed RNA polymerase II subunit RPB4	ko05169	Epstein-Barr virus infection	http://www.kegg.jp/kegg-bin/show_pathway?ko05169+K03012
XP_011460073.1	K03012	RPB4, POLR2D	DNA-directed RNA polymerase II subunit RPB4	ko00230	Purine metabolism	http://www.kegg.jp/kegg-bin/show_pathway?ko00230+K03012
XP_011460073.1	K03012	RPB4, POLR2D	DNA-directed RNA polymerase II subunit RPB4	ko00240	Pyrimidine metabolism	http://www.kegg.jp/kegg-bin/show_pathway?ko00240+K03012
FANhyb_rscf00003174.1.g00001.1
XP_011461331.1	K13171	SRRM1, SRM160	serine/arginine repetitive matrix protein 1	ko03013	RNA transport	http://www.kegg.jp/kegg-bin/show_pathway?ko03013+K13171
XP_011461331.1	K13171	SRRM1, SRM160	serine/arginine repetitive matrix protein 1	ko03015	mRNA surveillance pathway	http://www.kegg.jp/kegg-bin/show_pathway?ko03015+K13171
XP_004297568.1	K00939	adk, AK	adenylate kinase [EC:2.7.4.3]	ko00730	Thiamine metabolism	http://www.kegg.jp/kegg-bin/show_pathway?ko00730+K00939
XP_004297568.1	K00939	adk, AK	adenylate kinase [EC:2.7.4.3]	ko00230	Purine metabolism	http://www.kegg.jp/kegg-bin/show_pathway?ko00230+K00939
XP_004293522.1	K15178
FANhyb_rscf00000112.1.g00002.1
XP_011466322.1
XP_004302545.1	K13412	CPK	calcium-dependent protein kinase [EC:2.7.11.1]	ko05145	Toxoplasmosis	http://www.kegg.jp/kegg-bin/show_pathway?ko05145+K13412
XP_004302545.1	K13412	CPK	calcium-dependent protein kinase [EC:2.7.11.1]	ko04626	Plant-pathogen interaction	http://www.kegg.jp/kegg-bin/show_pathway?ko04626+K13412
FANhyb_rscf00000165.1.g00006.1
XP_004296708.1	K06911
FANhyb_icon00000056_a.1.g00001.1	K12625	LSM6	U6 snRNA-associated Sm-like protein LSm6	ko03040	Spliceosome	http://www.kegg.jp/kegg-bin/show_pathway?ko03040+K12625
FANhyb_icon00000056_a.1.g00001.1	K12625	LSM6	U6 snRNA-associated Sm-like protein LSm6	ko03018	RNA degradation	http://www.kegg.jp/kegg-bin/show_pathway?ko03018+K12625
XP_011465582.1	K02892	RP-L23, MRPL23, rplW	large subunit ribosomal protein L23	ko03010	Ribosome	http://www.kegg.jp/kegg-bin/show_pathway?ko03010+K02892
FANhyb_rscf00000653.1.g00007.1
FANhyb_rscf00000002.1.g00055.1	K13106
FANhyb_rscf00000738.1.g00007.1	K12893	SFRS4_5_6	splicing factor, arginine/serine-rich 4/5/6	ko03040	Spliceosome	http://www.kegg.jp/kegg-bin/show_pathway?ko03040+K12893
FANhyb_rscf00000738.1.g00007.1	K12893	SFRS4_5_6	splicing factor, arginine/serine-rich 4/5/6	ko05168	Herpes simplex infection	http://www.kegg.jp/kegg-bin/show_pathway?ko05168+K12893
FANhyb_rscf00000043.1.g00005.1
FANhyb_icon00013915_a.1.g00001.1
XP_004293515.1	K21989
XP_004304355.1
XP_011461125.1
XP_011458041.1
XP_004287197.1	K00297	metF, MTHFR	methylenetetrahydrofolate reductase (NADPH) [EC:1.5.1.20]	ko00720	Carbon fixation pathways in prokaryotes	http://www.kegg.jp/kegg-bin/show_pathway?ko00720+K00297
XP_004287197.1	K00297	metF, MTHFR	methylenetetrahydrofolate reductase (NADPH) [EC:1.5.1.20]	ko01523	Antifolate resistance	http://www.kegg.jp/kegg-bin/show_pathway?ko01523+K00297
XP_004287197.1	K00297	metF, MTHFR	methylenetetrahydrofolate reductase (NADPH) [EC:1.5.1.20]	ko00670	One carbon pool by folate	http://www.kegg.jp/kegg-bin/show_pathway?ko00670+K00297
XP_004309669.1
XP_004306069.1
FANhyb_rscf00000198.1.g00009.1
XP_004302471.1	K11251	H2A	histone H2A	ko04217	Necroptosis	http://www.kegg.jp/kegg-bin/show_pathway?ko04217+K11251
XP_004302471.1	K11251	H2A	histone H2A	ko05034	Alcoholism	http://www.kegg.jp/kegg-bin/show_pathway?ko05034+K11251
XP_004302471.1	K11251	H2A	histone H2A	ko05322	Systemic lupus erythematosus	http://www.kegg.jp/kegg-bin/show_pathway?ko05322+K11251
XP_004308170.1	K02969	RP-S20e, RPS20	small subunit ribosomal protein S20e	ko03010	Ribosome	http://www.kegg.jp/kegg-bin/show_pathway?ko03010+K02969
XP_004299965.1	K13114	PNN	pinin	ko03015	mRNA surveillance pathway	http://www.kegg.jp/kegg-bin/show_pathway?ko03015+K13114
XP_004299965.1	K13114	PNN	pinin	ko03013	RNA transport	http://www.kegg.jp/kegg-bin/show_pathway?ko03013+K13114
XP_011469921.1
FANhyb_icon00002064_a.1.g00001.1
XP_004287991.1	K11339
XP_004308648.1
FANhyb_icon00026897_a.1.g00001.1	K10735
FANhyb_rscf00001204.1.g00005.1
FANhyb_rscf00001328.1.g00002.1	K17402
FANhyb_rscf00000061.1.g00018.1	K03939	NDUFS6	NADH dehydrogenase (ubiquinone) Fe-S protein 6	ko05016	Huntington's disease	http://www.kegg.jp/kegg-bin/show_pathway?ko05016+K03939
FANhyb_rscf00000061.1.g00018.1	K03939	NDUFS6	NADH dehydrogenase (ubiquinone) Fe-S protein 6	ko04723	Retrograde endocannabinoid signaling	http://www.kegg.jp/kegg-bin/show_pathway?ko04723+K03939
FANhyb_rscf00000061.1.g00018.1	K03939	NDUFS6	NADH dehydrogenase (ubiquinone) Fe-S protein 6	ko05012	Parkinson's disease	http://www.kegg.jp/kegg-bin/show_pathway?ko05012+K03939
FANhyb_rscf00000061.1.g00018.1	K03939	NDUFS6	NADH dehydrogenase (ubiquinone) Fe-S protein 6	ko04932	Non-alcoholic fatty liver disease (NAFLD)	http://www.kegg.jp/kegg-bin/show_pathway?ko04932+K03939
FANhyb_rscf00000061.1.g00018.1	K03939	NDUFS6	NADH dehydrogenase (ubiquinone) Fe-S protein 6	ko04714	Thermogenesis	http://www.kegg.jp/kegg-bin/show_pathway?ko04714+K03939
FANhyb_rscf00000061.1.g00018.1	K03939	NDUFS6	NADH dehydrogenase (ubiquinone) Fe-S protein 6	ko05010	Alzheimer's disease	http://www.kegg.jp/kegg-bin/show_pathway?ko05010+K03939
FANhyb_rscf00000061.1.g00018.1	K03939	NDUFS6	NADH dehydrogenase (ubiquinone) Fe-S protein 6	ko00190	Oxidative phosphorylation	http://www.kegg.jp/kegg-bin/show_pathway?ko00190+K03939
FANhyb_rscf00001010.1.g00003.1	K02974	RP-S24e, RPS24	small subunit ribosomal protein S24e	ko03010	Ribosome	http://www.kegg.jp/kegg-bin/show_pathway?ko03010+K02974
FANhyb_rscf00005369.1.g00002.1	K08472
XP_004290983.1	K05853	ATP2A	Ca2+ transporting ATPase, sarcoplasmic/endoplasmic reticulum [EC:3.6.3.8]	ko05010	Alzheimer's disease	http://www.kegg.jp/kegg-bin/show_pathway?ko05010+K05853
XP_004290983.1	K05853	ATP2A	Ca2+ transporting ATPase, sarcoplasmic/endoplasmic reticulum [EC:3.6.3.8]	ko04022	cGMP - PKG signaling pathway	http://www.kegg.jp/kegg-bin/show_pathway?ko04022+K05853
XP_004290983.1	K05853	ATP2A	Ca2+ transporting ATPase, sarcoplasmic/endoplasmic reticulum [EC:3.6.3.8]	ko04020	Calcium signaling pathway	http://www.kegg.jp/kegg-bin/show_pathway?ko04020+K05853
XP_004290983.1	K05853	ATP2A	Ca2+ transporting ATPase, sarcoplasmic/endoplasmic reticulum [EC:3.6.3.8]	ko04972	Pancreatic secretion	http://www.kegg.jp/kegg-bin/show_pathway?ko04972+K05853
FANhyb_rscf00003919.1.g00001.1	K12846	SNRNP27	U4/U6.U5 tri-snRNP-associated protein 3	ko03040	Spliceosome	http://www.kegg.jp/kegg-bin/show_pathway?ko03040+K12846
XP_004296990.1	K09562	HSPBP1, FES1	hsp70-interacting protein	ko04141	Protein processing in endoplasmic reticulum	http://www.kegg.jp/kegg-bin/show_pathway?ko04141+K09562
XP_004298882.1	K14684
FANhyb_icon00043005_a.1.g00001.1
XP_004298777.1	K02896	RP-L24e, RPL24	large subunit ribosomal protein L24e	ko03010	Ribosome	http://www.kegg.jp/kegg-bin/show_pathway?ko03010+K02896
FANhyb_rscf00005319.1.g00001.1	K02929	RP-L44e, RPL44	large subunit ribosomal protein L44e	ko03010	Ribosome	http://www.kegg.jp/kegg-bin/show_pathway?ko03010+K02929
XP_004302202.1	K13206
XP_004302283.1	K13800	CMPK1, UMPK	UMP-CMP kinase [EC:2.7.4.14]	ko00240	Pyrimidine metabolism	http://www.kegg.jp/kegg-bin/show_pathway?ko00240+K13800
XP_004302283.1	K13800	CMPK1, UMPK	UMP-CMP kinase [EC:2.7.4.14]	ko00983	Drug metabolism - other enzymes	http://www.kegg.jp/kegg-bin/show_pathway?ko00983+K13800
XP_004297790.1
XP_004308057.1
FANhyb_rscf00000250.1.g00008.1
XP_011458824.1
XP_004300063.1
FANhyb_icon00021712_a.1.g00001.1
XP_011458730.1	K12890	SFRS1, ASF, SF2	splicing factor, arginine/serine-rich 1	ko05168	Herpes simplex infection	http://www.kegg.jp/kegg-bin/show_pathway?ko05168+K12890
XP_011458730.1	K12890	SFRS1, ASF, SF2	splicing factor, arginine/serine-rich 1	ko04657	IL-17 signaling pathway	http://www.kegg.jp/kegg-bin/show_pathway?ko04657+K12890
XP_011458730.1	K12890	SFRS1, ASF, SF2	splicing factor, arginine/serine-rich 1	ko03040	Spliceosome	http://www.kegg.jp/kegg-bin/show_pathway?ko03040+K12890
FANhyb_rscf00001514.1.g00001.1
FANhyb_rscf00001496.1.g00001.1	K02260	COX17	cytochrome c oxidase assembly protein subunit 17	ko04714	Thermogenesis	http://www.kegg.jp/kegg-bin/show_pathway?ko04714+K02260
FANhyb_rscf00001496.1.g00001.1	K02260	COX17	cytochrome c oxidase assembly protein subunit 17	ko00190	Oxidative phosphorylation	http://www.kegg.jp/kegg-bin/show_pathway?ko00190+K02260
XP_004302315.1
XP_004288144.1
XP_004287423.1
FANhyb_rscf00002012.1.g00001.1	K19032
FANhyb_rscf00000002.1.g00027.1	K12859	TXNL4A, DIB1	U5 snRNP protein, DIM1 family	ko03040	Spliceosome	http://www.kegg.jp/kegg-bin/show_pathway?ko03040+K12859
XP_011466710.1	K15777	DOPA	4,5-DOPA dioxygenase extradiol [EC:1.13.11.-]	ko00965	Betalain biosynthesis	http://www.kegg.jp/kegg-bin/show_pathway?ko00965+K15777
FANhyb_icon00000409_a.1.g00001.1
FANhyb_rscf00000319.1.g00007.1	K01785	galM, GALM	aldose 1-epimerase [EC:5.1.3.3]	ko00010	Glycolysis / Gluconeogenesis	http://www.kegg.jp/kegg-bin/show_pathway?ko00010+K01785
FANhyb_rscf00000319.1.g00007.1	K01785	galM, GALM	aldose 1-epimerase [EC:5.1.3.3]	ko00052	Galactose metabolism	http://www.kegg.jp/kegg-bin/show_pathway?ko00052+K01785
FANhyb_rscf00000023.1.g00009.1	K02879	RP-L17, MRPL17, rplQ	large subunit ribosomal protein L17	ko03010	Ribosome	http://www.kegg.jp/kegg-bin/show_pathway?ko03010+K02879
XP_011465504.1	K12891	SFRS2	splicing factor, arginine/serine-rich 2	ko05168	Herpes simplex infection	http://www.kegg.jp/kegg-bin/show_pathway?ko05168+K12891
XP_011465504.1	K12891	SFRS2	splicing factor, arginine/serine-rich 2	ko03040	Spliceosome	http://www.kegg.jp/kegg-bin/show_pathway?ko03040+K12891
XP_004296487.1
XP_004305372.2	K02896	RP-L24e, RPL24	large subunit ribosomal protein L24e	ko03010	Ribosome	http://www.kegg.jp/kegg-bin/show_pathway?ko03010+K02896
XP_011457401.1
FANhyb_rscf00000335.1.g00013.1
FANhyb_rscf00000262.1.g00007.1
FANhyb_icon00005362_a.1.g00001.1	K02437	gcvH, GCSH	glycine cleavage system H protein	ko00260	Glycine, serine and threonine metabolism	http://www.kegg.jp/kegg-bin/show_pathway?ko00260+K02437
FANhyb_icon00005362_a.1.g00001.1	K02437	gcvH, GCSH	glycine cleavage system H protein	ko00630	Glyoxylate and dicarboxylate metabolism	http://www.kegg.jp/kegg-bin/show_pathway?ko00630+K02437
FANhyb_rscf00000078.1.g00010.1
XP_004287247.1	K10088	OS9	protein OS-9	ko04141	Protein processing in endoplasmic reticulum	http://www.kegg.jp/kegg-bin/show_pathway?ko04141+K10088
FANhyb_rscf00000056.1.g00001.1	K02887	RP-L20, MRPL20, rplT	large subunit ribosomal protein L20	ko03010	Ribosome	http://www.kegg.jp/kegg-bin/show_pathway?ko03010+K02887
XP_004292794.1
FANhyb_rscf00000898.1.g00005.1	K02889	RP-L21e, RPL21	large subunit ribosomal protein L21e	ko03010	Ribosome	http://www.kegg.jp/kegg-bin/show_pathway?ko03010+K02889
XP_004299148.1	K02884	RP-L19, MRPL19, rplS	large subunit ribosomal protein L19	ko03010	Ribosome	http://www.kegg.jp/kegg-bin/show_pathway?ko03010+K02884
FANhyb_rscf00000565.1.g00004.1	K02921	RP-L37Ae, RPL37A	large subunit ribosomal protein L37Ae	ko03010	Ribosome	http://www.kegg.jp/kegg-bin/show_pathway?ko03010+K02921
XP_004293169.1
FANhyb_icon00008859_a.1.g00001.1
XP_004287417.1	K14765
XP_004302701.1	K20393
XP_004288549.1
FANhyb_rscf00001358.1.g00002.1
XP_004302915.1
FANhyb_icon00028103_a.1.g00001.1
FANhyb_rscf00000095.1.g00022.1
XP_004304642.1	K00962	pnp, PNPT1	polyribonucleotide nucleotidyltransferase [EC:2.7.7.8]	ko00230	Purine metabolism	http://www.kegg.jp/kegg-bin/show_pathway?ko00230+K00962
XP_004304642.1	K00962	pnp, PNPT1	polyribonucleotide nucleotidyltransferase [EC:2.7.7.8]	ko00240	Pyrimidine metabolism	http://www.kegg.jp/kegg-bin/show_pathway?ko00240+K00962
XP_004304642.1	K00962	pnp, PNPT1	polyribonucleotide nucleotidyltransferase [EC:2.7.7.8]	ko03018	RNA degradation	http://www.kegg.jp/kegg-bin/show_pathway?ko03018+K00962
FANhyb_rscf00000179.1.g00009.1	K00972	UAP1	UDP-N-acetylglucosamine/UDP-N-acetylgalactosamine diphosphorylase [EC:2.7.7.23 2.7.7.83]	ko00520	Amino sugar and nucleotide sugar metabolism	http://www.kegg.jp/kegg-bin/show_pathway?ko00520+K00972
XP_004291436.1
FANhyb_rscf00000634.1.g00006.1	K01897	ACSL, fadD	long-chain acyl-CoA synthetase [EC:6.2.1.3]	ko04920	Adipocytokine signaling pathway	http://www.kegg.jp/kegg-bin/show_pathway?ko04920+K01897
FANhyb_rscf00000634.1.g00006.1	K01897	ACSL, fadD	long-chain acyl-CoA synthetase [EC:6.2.1.3]	ko00061	Fatty acid biosynthesis	http://www.kegg.jp/kegg-bin/show_pathway?ko00061+K01897
FANhyb_rscf00000634.1.g00006.1	K01897	ACSL, fadD	long-chain acyl-CoA synthetase [EC:6.2.1.3]	ko04714	Thermogenesis	http://www.kegg.jp/kegg-bin/show_pathway?ko04714+K01897
FANhyb_rscf00000634.1.g00006.1	K01897	ACSL, fadD	long-chain acyl-CoA synthetase [EC:6.2.1.3]	ko03320	PPAR signaling pathway	http://www.kegg.jp/kegg-bin/show_pathway?ko03320+K01897
FANhyb_rscf00000634.1.g00006.1	K01897	ACSL, fadD	long-chain acyl-CoA synthetase [EC:6.2.1.3]	ko04146	Peroxisome	http://www.kegg.jp/kegg-bin/show_pathway?ko04146+K01897
FANhyb_rscf00000634.1.g00006.1	K01897	ACSL, fadD	long-chain acyl-CoA synthetase [EC:6.2.1.3]	ko04216	Ferroptosis	http://www.kegg.jp/kegg-bin/show_pathway?ko04216+K01897
FANhyb_rscf00000634.1.g00006.1	K01897	ACSL, fadD	long-chain acyl-CoA synthetase [EC:6.2.1.3]	ko02024	Quorum sensing	http://www.kegg.jp/kegg-bin/show_pathway?ko02024+K01897
FANhyb_rscf00000634.1.g00006.1	K01897	ACSL, fadD	long-chain acyl-CoA synthetase [EC:6.2.1.3]	ko00071	Fatty acid degradation	http://www.kegg.jp/kegg-bin/show_pathway?ko00071+K01897
XP_004301948.1	K21407
XP_004303018.1
FANhyb_rscf00000036.1.g00020.1
FANhyb_rscf00005750.1.g00001.1	K02961	RP-S17, MRPS17, rpsQ	small subunit ribosomal protein S17	ko03010	Ribosome	http://www.kegg.jp/kegg-bin/show_pathway?ko03010+K02961
XP_004288251.1
FANhyb_rscf00000438.1.g00006.1	K09537
XP_004294171.1
FANhyb_rscf00000025.1.g00018.1
XP_011468058.1
XP_004309480.1	K01188	E3.2.1.21	beta-glucosidase [EC:3.2.1.21]	ko00460	Cyanoamino acid metabolism	http://www.kegg.jp/kegg-bin/show_pathway?ko00460+K01188
XP_004309480.1	K01188	E3.2.1.21	beta-glucosidase [EC:3.2.1.21]	ko00500	Starch and sucrose metabolism	http://www.kegg.jp/kegg-bin/show_pathway?ko00500+K01188
XP_004309480.1	K01188	E3.2.1.21	beta-glucosidase [EC:3.2.1.21]	ko00940	Phenylpropanoid biosynthesis	http://www.kegg.jp/kegg-bin/show_pathway?ko00940+K01188
XP_011465242.1	K13199
XP_004300038.1	K09528
XP_004298206.1	K17435
FANhyb_rscf00001406.1.g00005.1
XP_004291984.1
XP_004296391.1	K21026	AAE	acetylajmaline esterase [EC:3.1.1.80]	ko00901	Indole alkaloid biosynthesis	http://www.kegg.jp/kegg-bin/show_pathway?ko00901+K21026
XP_004290803.1	K11091	SNRPA	U1 small nuclear ribonucleoprotein A	ko03040	Spliceosome	http://www.kegg.jp/kegg-bin/show_pathway?ko03040+K11091
FANhyb_rscf00001167.1.g00001.1
FANhyb_icon00009886_a.1.g00001.1	K12946	SPCS1	signal peptidase complex subunit 1 [EC:3.4.-.-]	ko03060	Protein export	http://www.kegg.jp/kegg-bin/show_pathway?ko03060+K12946
FANhyb_rscf00000144.1.g00016.1
FANhyb_rscf00000514.1.g00003.1
FANhyb_rscf00000169.1.g00009.1
FANhyb_icon19934041_s.1.g00001.1
XP_011460943.1
FANhyb_rscf00000302.1.g00007.1
XP_004297795.1	K03963	NDUFB7	NADH dehydrogenase (ubiquinone) 1 beta subcomplex subunit 7	ko05010	Alzheimer's disease	http://www.kegg.jp/kegg-bin/show_pathway?ko05010+K03963
XP_004297795.1	K03963	NDUFB7	NADH dehydrogenase (ubiquinone) 1 beta subcomplex subunit 7	ko00190	Oxidative phosphorylation	http://www.kegg.jp/kegg-bin/show_pathway?ko00190+K03963
XP_004297795.1	K03963	NDUFB7	NADH dehydrogenase (ubiquinone) 1 beta subcomplex subunit 7	ko05016	Huntington's disease	http://www.kegg.jp/kegg-bin/show_pathway?ko05016+K03963
XP_004297795.1	K03963	NDUFB7	NADH dehydrogenase (ubiquinone) 1 beta subcomplex subunit 7	ko04723	Retrograde endocannabinoid signaling	http://www.kegg.jp/kegg-bin/show_pathway?ko04723+K03963
XP_004297795.1	K03963	NDUFB7	NADH dehydrogenase (ubiquinone) 1 beta subcomplex subunit 7	ko05012	Parkinson's disease	http://www.kegg.jp/kegg-bin/show_pathway?ko05012+K03963
XP_004297795.1	K03963	NDUFB7	NADH dehydrogenase (ubiquinone) 1 beta subcomplex subunit 7	ko04932	Non-alcoholic fatty liver disease (NAFLD)	http://www.kegg.jp/kegg-bin/show_pathway?ko04932+K03963
XP_004297795.1	K03963	NDUFB7	NADH dehydrogenase (ubiquinone) 1 beta subcomplex subunit 7	ko04714	Thermogenesis	http://www.kegg.jp/kegg-bin/show_pathway?ko04714+K03963
XP_004302635.1	K10802	HMGB1	high mobility group protein B1	ko03410	Base excision repair	http://www.kegg.jp/kegg-bin/show_pathway?ko03410+K10802
XP_004302635.1	K10802	HMGB1	high mobility group protein B1	ko04140	Autophagy - animal	http://www.kegg.jp/kegg-bin/show_pathway?ko04140+K10802
XP_004302635.1	K10802	HMGB1	high mobility group protein B1	ko04217	Necroptosis	http://www.kegg.jp/kegg-bin/show_pathway?ko04217+K10802
FANhyb_icon00042639_a.1.g00001.1
FANhyb_icon18304963_o.1.g00001.1
XP_004295773.1	K04646	CLTC	clathrin heavy chain	ko05016	Huntington's disease	http://www.kegg.jp/kegg-bin/show_pathway?ko05016+K04646
XP_004295773.1	K04646	CLTC	clathrin heavy chain	ko04142	Lysosome	http://www.kegg.jp/kegg-bin/show_pathway?ko04142+K04646
XP_004295773.1	K04646	CLTC	clathrin heavy chain	ko04721	Synaptic vesicle cycle	http://www.kegg.jp/kegg-bin/show_pathway?ko04721+K04646
XP_004295773.1	K04646	CLTC	clathrin heavy chain	ko04144	Endocytosis	http://www.kegg.jp/kegg-bin/show_pathway?ko04144+K04646
XP_004295773.1	K04646	CLTC	clathrin heavy chain	ko04961	Endocrine and other factor-regulated calcium reabsorption	http://www.kegg.jp/kegg-bin/show_pathway?ko04961+K04646
XP_004295773.1	K04646	CLTC	clathrin heavy chain	ko05100	Bacterial invasion of epithelial cells	http://www.kegg.jp/kegg-bin/show_pathway?ko05100+K04646
XP_004287627.1	K05894	OPR	12-oxophytodienoic acid reductase [EC:1.3.1.42]	ko00592	alpha-Linolenic acid metabolism	http://www.kegg.jp/kegg-bin/show_pathway?ko00592+K05894
FANhyb_rscf00001419.1.g00002.1
XP_011461810.1	K21407
FANhyb_rscf00000195.1.g00003.1
FANhyb_rscf00000086.1.g00005.1	K00264	GLT1	glutamate synthase (NADPH/NADH) [EC:1.4.1.13 1.4.1.14]	ko00250	Alanine, aspartate and glutamate metabolism	http://www.kegg.jp/kegg-bin/show_pathway?ko00250+K00264
FANhyb_rscf00000086.1.g00005.1	K00264	GLT1	glutamate synthase (NADPH/NADH) [EC:1.4.1.13 1.4.1.14]	ko00910	Nitrogen metabolism	http://www.kegg.jp/kegg-bin/show_pathway?ko00910+K00264
XP_004297520.1	K17046
XP_004307646.1
FANhyb_rscf00000041.1.g00013.1
FANhyb_icon00000108_a.1.g00003.1
FANhyb_rscf00001189.1.g00003.1
FANhyb_rscf00000007.1.g00023.1
FANhyb_icon00004838_a.1.g00001.1	K06634	CCNH	cyclin H	ko03420	Nucleotide excision repair	http://www.kegg.jp/kegg-bin/show_pathway?ko03420+K06634
FANhyb_icon00004838_a.1.g00001.1	K06634	CCNH	cyclin H	ko04110	Cell cycle	http://www.kegg.jp/kegg-bin/show_pathway?ko04110+K06634
FANhyb_icon00004838_a.1.g00001.1	K06634	CCNH	cyclin H	ko03022	Basal transcription factors	http://www.kegg.jp/kegg-bin/show_pathway?ko03022+K06634
XP_004303190.1	K03627
FANhyb_rscf00004899.1.g00001.1
FANhyb_rscf00000524.1.g00001.1
FANhyb_icon00000223_a.1.g00001.1
XP_004305679.1	K08065	NFYB	nuclear transcription Y subunit beta	ko05166	HTLV-I infection	http://www.kegg.jp/kegg-bin/show_pathway?ko05166+K08065
XP_004305679.1	K08065	NFYB	nuclear transcription Y subunit beta	ko04612	Antigen processing and presentation	http://www.kegg.jp/kegg-bin/show_pathway?ko04612+K08065
XP_004305679.1	K08065	NFYB	nuclear transcription Y subunit beta	ko05152	Tuberculosis	http://www.kegg.jp/kegg-bin/show_pathway?ko05152+K08065
XP_004290195.1
XP_004303304.1
FANhyb_rscf00000976.1.g00002.1
XP_004296687.1	K16253
FANhyb_rscf00006014.1.g00001.1	K12608	CAF16	CCR4-NOT complex subunit CAF16	ko03018	RNA degradation	http://www.kegg.jp/kegg-bin/show_pathway?ko03018+K12608
XP_004294372.1
XP_004290136.1
XP_004296982.1	K00600	glyA, SHMT	glycine hydroxymethyltransferase [EC:2.1.2.1]	ko00460	Cyanoamino acid metabolism	http://www.kegg.jp/kegg-bin/show_pathway?ko00460+K00600
XP_004296982.1	K00600	glyA, SHMT	glycine hydroxymethyltransferase [EC:2.1.2.1]	ko00670	One carbon pool by folate	http://www.kegg.jp/kegg-bin/show_pathway?ko00670+K00600
XP_004296982.1	K00600	glyA, SHMT	glycine hydroxymethyltransferase [EC:2.1.2.1]	ko01523	Antifolate resistance	http://www.kegg.jp/kegg-bin/show_pathway?ko01523+K00600
XP_004296982.1	K00600	glyA, SHMT	glycine hydroxymethyltransferase [EC:2.1.2.1]	ko00680	Methane metabolism	http://www.kegg.jp/kegg-bin/show_pathway?ko00680+K00600
XP_004296982.1	K00600	glyA, SHMT	glycine hydroxymethyltransferase [EC:2.1.2.1]	ko00630	Glyoxylate and dicarboxylate metabolism	http://www.kegg.jp/kegg-bin/show_pathway?ko00630+K00600
XP_004296982.1	K00600	glyA, SHMT	glycine hydroxymethyltransferase [EC:2.1.2.1]	ko00260	Glycine, serine and threonine metabolism	http://www.kegg.jp/kegg-bin/show_pathway?ko00260+K00600
XP_004291551.2
XP_004289495.1
FANhyb_rscf00000021.1.g00034.1
XP_004308161.1
XP_004287846.2	K00128	ALDH	aldehyde dehydrogenase (NAD+) [EC:1.2.1.3]	ko00310	Lysine degradation	http://www.kegg.jp/kegg-bin/show_pathway?ko00310+K00128
XP_004287846.2	K00128	ALDH	aldehyde dehydrogenase (NAD+) [EC:1.2.1.3]	ko00340	Histidine metabolism	http://www.kegg.jp/kegg-bin/show_pathway?ko00340+K00128
XP_004287846.2	K00128	ALDH	aldehyde dehydrogenase (NAD+) [EC:1.2.1.3]	ko00620	Pyruvate metabolism	http://www.kegg.jp/kegg-bin/show_pathway?ko00620+K00128
XP_004287846.2	K00128	ALDH	aldehyde dehydrogenase (NAD+) [EC:1.2.1.3]	ko00380	Tryptophan metabolism	http://www.kegg.jp/kegg-bin/show_pathway?ko00380+K00128
XP_004287846.2	K00128	ALDH	aldehyde dehydrogenase (NAD+) [EC:1.2.1.3]	ko00981	Insect hormone biosynthesis	http://www.kegg.jp/kegg-bin/show_pathway?ko00981+K00128
XP_004287846.2	K00128	ALDH	aldehyde dehydrogenase (NAD+) [EC:1.2.1.3]	ko00280	Valine, leucine and isoleucine degradation	http://www.kegg.jp/kegg-bin/show_pathway?ko00280+K00128
XP_004287846.2	K00128	ALDH	aldehyde dehydrogenase (NAD+) [EC:1.2.1.3]	ko00071	Fatty acid degradation	http://www.kegg.jp/kegg-bin/show_pathway?ko00071+K00128
XP_004287846.2	K00128	ALDH	aldehyde dehydrogenase (NAD+) [EC:1.2.1.3]	ko00903	Limonene and pinene degradation	http://www.kegg.jp/kegg-bin/show_pathway?ko00903+K00128
XP_004287846.2	K00128	ALDH	aldehyde dehydrogenase (NAD+) [EC:1.2.1.3]	ko00561	Glycerolipid metabolism	http://www.kegg.jp/kegg-bin/show_pathway?ko00561+K00128
XP_004287846.2	K00128	ALDH	aldehyde dehydrogenase (NAD+) [EC:1.2.1.3]	ko00625	Chloroalkane and chloroalkene degradation	http://www.kegg.jp/kegg-bin/show_pathway?ko00625+K00128
XP_004287846.2	K00128	ALDH	aldehyde dehydrogenase (NAD+) [EC:1.2.1.3]	ko00330	Arginine and proline metabolism	http://www.kegg.jp/kegg-bin/show_pathway?ko00330+K00128
XP_004287846.2	K00128	ALDH	aldehyde dehydrogenase (NAD+) [EC:1.2.1.3]	ko00010	Glycolysis / Gluconeogenesis	http://www.kegg.jp/kegg-bin/show_pathway?ko00010+K00128
XP_004287846.2	K00128	ALDH	aldehyde dehydrogenase (NAD+) [EC:1.2.1.3]	ko00410	beta-Alanine metabolism	http://www.kegg.jp/kegg-bin/show_pathway?ko00410+K00128
XP_004287846.2	K00128	ALDH	aldehyde dehydrogenase (NAD+) [EC:1.2.1.3]	ko00053	Ascorbate and aldarate metabolism	http://www.kegg.jp/kegg-bin/show_pathway?ko00053+K00128
FANhyb_rscf00000722.1.g00003.1	K07152
XP_004299741.1
XP_004307391.1
FANhyb_rscf00000268.1.g00005.1	K00036	G6PD, zwf	glucose-6-phosphate 1-dehydrogenase [EC:1.1.1.49 1.1.1.363]	ko00030	Pentose phosphate pathway	http://www.kegg.jp/kegg-bin/show_pathway?ko00030+K00036
FANhyb_rscf00000268.1.g00005.1	K00036	G6PD, zwf	glucose-6-phosphate 1-dehydrogenase [EC:1.1.1.49 1.1.1.363]	ko05230	Central carbon metabolism in cancer	http://www.kegg.jp/kegg-bin/show_pathway?ko05230+K00036
FANhyb_rscf00000268.1.g00005.1	K00036	G6PD, zwf	glucose-6-phosphate 1-dehydrogenase [EC:1.1.1.49 1.1.1.363]	ko00480	Glutathione metabolism	http://www.kegg.jp/kegg-bin/show_pathway?ko00480+K00036
XP_004293657.1
XP_004290706.1	K11251	H2A	histone H2A	ko04217	Necroptosis	http://www.kegg.jp/kegg-bin/show_pathway?ko04217+K11251
XP_004290706.1	K11251	H2A	histone H2A	ko05034	Alcoholism	http://www.kegg.jp/kegg-bin/show_pathway?ko05034+K11251
XP_004290706.1	K11251	H2A	histone H2A	ko05322	Systemic lupus erythematosus	http://www.kegg.jp/kegg-bin/show_pathway?ko05322+K11251
XP_004294313.1	K03809	wrbA	NAD(P)H dehydrogenase (quinone) [EC:1.6.5.2]	ko00130	Ubiquinone and other terpenoid-quinone biosynthesis	http://www.kegg.jp/kegg-bin/show_pathway?ko00130+K03809
XP_011466940.1	K06207
XP_004307519.1	K10258	TER, TSC13, CER10	very-long-chain enoyl-CoA reductase [EC:1.3.1.93]	ko01040	Biosynthesis of unsaturated fatty acids	http://www.kegg.jp/kegg-bin/show_pathway?ko01040+K10258
XP_004307519.1	K10258	TER, TSC13, CER10	very-long-chain enoyl-CoA reductase [EC:1.3.1.93]	ko00062	Fatty acid elongation	http://www.kegg.jp/kegg-bin/show_pathway?ko00062+K10258
XP_004303453.1
XP_004304403.1
XP_004299187.1	K11000
XP_004304467.1	K00789	metK	S-adenosylmethionine synthetase [EC:2.5.1.6]	ko00270	Cysteine and methionine metabolism	http://www.kegg.jp/kegg-bin/show_pathway?ko00270+K00789
XP_004291180.1
XP_011469092.1
FANhyb_rscf00007124.1.g00001.1	K09754	CYP98A, C3'H	coumaroylquinate(coumaroylshikimate) 3'-monooxygenase [EC:1.14.13.36]	ko00941	Flavonoid biosynthesis	http://www.kegg.jp/kegg-bin/show_pathway?ko00941+K09754
FANhyb_rscf00007124.1.g00001.1	K09754	CYP98A, C3'H	coumaroylquinate(coumaroylshikimate) 3'-monooxygenase [EC:1.14.13.36]	ko00945	Stilbenoid, diarylheptanoid and gingerol biosynthesis	http://www.kegg.jp/kegg-bin/show_pathway?ko00945+K09754
FANhyb_rscf00007124.1.g00001.1	K09754	CYP98A, C3'H	coumaroylquinate(coumaroylshikimate) 3'-monooxygenase [EC:1.14.13.36]	ko00940	Phenylpropanoid biosynthesis	http://www.kegg.jp/kegg-bin/show_pathway?ko00940+K09754
FANhyb_icon18995685_o.1.g00001.1
FANhyb_icon00005685_a.1.g00001.1
XP_004302285.1
XP_004303441.1
XP_011458676.1	K12868	SYF2	pre-mRNA-splicing factor SYF2	ko03040	Spliceosome	http://www.kegg.jp/kegg-bin/show_pathway?ko03040+K12868
XP_004297519.1	K15400	HHT1	omega-hydroxypalmitate O-feruloyl transferase [EC:2.3.1.188]	ko00073	Cutin, suberine and wax biosynthesis	http://www.kegg.jp/kegg-bin/show_pathway?ko00073+K15400
XP_011467590.1
XP_004287299.1
XP_011469757.1	K12900	FUSIP1	FUS-interacting serine-arginine-rich protein 1	ko03040	Spliceosome	http://www.kegg.jp/kegg-bin/show_pathway?ko03040+K12900
FANhyb_rscf00000165.1.g00011.1
FANhyb_rscf00002696.1.g00001.1	K09646
XP_011464972.1
FANhyb_icon00023980_a.1.g00001.1
FANhyb_rscf00004357.1.g00001.1
FANhyb_rscf00006857.1.g00001.1	K11251	H2A	histone H2A	ko04217	Necroptosis	http://www.kegg.jp/kegg-bin/show_pathway?ko04217+K11251
FANhyb_rscf00006857.1.g00001.1	K11251	H2A	histone H2A	ko05034	Alcoholism	http://www.kegg.jp/kegg-bin/show_pathway?ko05034+K11251
FANhyb_rscf00006857.1.g00001.1	K11251	H2A	histone H2A	ko05322	Systemic lupus erythematosus	http://www.kegg.jp/kegg-bin/show_pathway?ko05322+K11251
FANhyb_rscf00000796.1.g00005.1
FANhyb_rscf00000697.1.g00007.1	K02974	RP-S24e, RPS24	small subunit ribosomal protein S24e	ko03010	Ribosome	http://www.kegg.jp/kegg-bin/show_pathway?ko03010+K02974
FANhyb_icon20643568_s.1.g00001.1
FANhyb_rscf00000033.1.g00024.1	K16297
XP_004298793.1	K07375	TUBB	tubulin beta	ko04540	Gap junction	http://www.kegg.jp/kegg-bin/show_pathway?ko04540+K07375
XP_004298793.1	K07375	TUBB	tubulin beta	ko04145	Phagosome	http://www.kegg.jp/kegg-bin/show_pathway?ko04145+K07375
XP_004298793.1	K07375	TUBB	tubulin beta	ko05130	Pathogenic Escherichia coli infection	http://www.kegg.jp/kegg-bin/show_pathway?ko05130+K07375
FANhyb_rscf00002955.1.g00001.1	K00789	metK	S-adenosylmethionine synthetase [EC:2.5.1.6]	ko00270	Cysteine and methionine metabolism	http://www.kegg.jp/kegg-bin/show_pathway?ko00270+K00789
XP_004294012.1
XP_004299230.1
FANhyb_rscf00002799.1.g00001.1
XP_004293268.1	K09338
XP_011457930.1
XP_004297255.1	K00012	UGDH, ugd	UDPglucose 6-dehydrogenase [EC:1.1.1.22]	ko00053	Ascorbate and aldarate metabolism	http://www.kegg.jp/kegg-bin/show_pathway?ko00053+K00012
XP_004297255.1	K00012	UGDH, ugd	UDPglucose 6-dehydrogenase [EC:1.1.1.22]	ko00520	Amino sugar and nucleotide sugar metabolism	http://www.kegg.jp/kegg-bin/show_pathway?ko00520+K00012
XP_004297255.1	K00012	UGDH, ugd	UDPglucose 6-dehydrogenase [EC:1.1.1.22]	ko00040	Pentose and glucuronate interconversions	http://www.kegg.jp/kegg-bin/show_pathway?ko00040+K00012
FANhyb_rscf00000177.1.g00015.1
FANhyb_rscf00000014.1.g00007.1	K17086
XP_004299648.1	K21374
FANhyb_rscf00000060.1.g00006.1
FANhyb_rscf00000491.1.g00003.1	K01179	E3.2.1.4	endoglucanase [EC:3.2.1.4]	ko00500	Starch and sucrose metabolism	http://www.kegg.jp/kegg-bin/show_pathway?ko00500+K01179
XP_004309837.1
XP_011461273.1	K11252	H2B	histone H2B	ko05034	Alcoholism	http://www.kegg.jp/kegg-bin/show_pathway?ko05034+K11252
XP_011461273.1	K11252	H2B	histone H2B	ko05322	Systemic lupus erythematosus	http://www.kegg.jp/kegg-bin/show_pathway?ko05322+K11252
XP_011461273.1	K11252	H2B	histone H2B	ko05203	Viral carcinogenesis	http://www.kegg.jp/kegg-bin/show_pathway?ko05203+K11252
XP_004288978.1
FANhyb_rscf00000063.1.g00025.1
FANhyb_icon00007991_a.1.g00001.1
XP_004294833.1
XP_004299600.1	K11262	ACACA	acetyl-CoA carboxylase / biotin carboxylase 1 [EC:6.4.1.2 6.3.4.14 2.1.3.15]	ko04922	Glucagon signaling pathway	http://www.kegg.jp/kegg-bin/show_pathway?ko04922+K11262
XP_004299600.1	K11262	ACACA	acetyl-CoA carboxylase / biotin carboxylase 1 [EC:6.4.1.2 6.3.4.14 2.1.3.15]	ko00640	Propanoate metabolism	http://www.kegg.jp/kegg-bin/show_pathway?ko00640+K11262
XP_004299600.1	K11262	ACACA	acetyl-CoA carboxylase / biotin carboxylase 1 [EC:6.4.1.2 6.3.4.14 2.1.3.15]	ko00620	Pyruvate metabolism	http://www.kegg.jp/kegg-bin/show_pathway?ko00620+K11262
XP_004299600.1	K11262	ACACA	acetyl-CoA carboxylase / biotin carboxylase 1 [EC:6.4.1.2 6.3.4.14 2.1.3.15]	ko00061	Fatty acid biosynthesis	http://www.kegg.jp/kegg-bin/show_pathway?ko00061+K11262
XP_004299600.1	K11262	ACACA	acetyl-CoA carboxylase / biotin carboxylase 1 [EC:6.4.1.2 6.3.4.14 2.1.3.15]	ko04152	AMPK signaling pathway	http://www.kegg.jp/kegg-bin/show_pathway?ko04152+K11262
XP_004299600.1	K11262	ACACA	acetyl-CoA carboxylase / biotin carboxylase 1 [EC:6.4.1.2 6.3.4.14 2.1.3.15]	ko04910	Insulin signaling pathway	http://www.kegg.jp/kegg-bin/show_pathway?ko04910+K11262
XP_004299600.1	K11262	ACACA	acetyl-CoA carboxylase / biotin carboxylase 1 [EC:6.4.1.2 6.3.4.14 2.1.3.15]	ko00254	Aflatoxin biosynthesis	http://www.kegg.jp/kegg-bin/show_pathway?ko00254+K11262
FANhyb_rscf00000999.1.g00003.1
XP_004310008.1	K10251	HSD17B12, KAR, IFA38	17beta-estradiol 17-dehydrogenase / very-long-chain 3-oxoacyl-CoA reductase [EC:1.1.1.62 1.1.1.330]	ko00140	Steroid hormone biosynthesis	http://www.kegg.jp/kegg-bin/show_pathway?ko00140+K10251
XP_004310008.1	K10251	HSD17B12, KAR, IFA38	17beta-estradiol 17-dehydrogenase / very-long-chain 3-oxoacyl-CoA reductase [EC:1.1.1.62 1.1.1.330]	ko01040	Biosynthesis of unsaturated fatty acids	http://www.kegg.jp/kegg-bin/show_pathway?ko01040+K10251
XP_004310008.1	K10251	HSD17B12, KAR, IFA38	17beta-estradiol 17-dehydrogenase / very-long-chain 3-oxoacyl-CoA reductase [EC:1.1.1.62 1.1.1.330]	ko00062	Fatty acid elongation	http://www.kegg.jp/kegg-bin/show_pathway?ko00062+K10251
XP_004291620.1	K13356	FAR	alcohol-forming fatty acyl-CoA reductase [EC:1.2.1.84]	ko04146	Peroxisome	http://www.kegg.jp/kegg-bin/show_pathway?ko04146+K13356
XP_004291620.1	K13356	FAR	alcohol-forming fatty acyl-CoA reductase [EC:1.2.1.84]	ko04212	Longevity regulating pathway - worm	http://www.kegg.jp/kegg-bin/show_pathway?ko04212+K13356
XP_004291620.1	K13356	FAR	alcohol-forming fatty acyl-CoA reductase [EC:1.2.1.84]	ko00073	Cutin, suberine and wax biosynthesis	http://www.kegg.jp/kegg-bin/show_pathway?ko00073+K13356
FANhyb_rscf00001371.1.g00002.1	K00083	E1.1.1.195	cinnamyl-alcohol dehydrogenase [EC:1.1.1.195]	ko00940	Phenylpropanoid biosynthesis	http://www.kegg.jp/kegg-bin/show_pathway?ko00940+K00083
XP_004290656.1
XP_011458766.1	K10393
FANhyb_rscf00000257.1.g00003.1	K00549	metE	5-methyltetrahydropteroyltriglutamate--homocysteine methyltransferase [EC:2.1.1.14]	ko00450	Selenocompound metabolism	http://www.kegg.jp/kegg-bin/show_pathway?ko00450+K00549
FANhyb_rscf00000257.1.g00003.1	K00549	metE	5-methyltetrahydropteroyltriglutamate--homocysteine methyltransferase [EC:2.1.1.14]	ko00270	Cysteine and methionine metabolism	http://www.kegg.jp/kegg-bin/show_pathway?ko00270+K00549
XP_004289664.2
FANhyb_icon00001339_a.1.g00001.1
XP_004304064.1	K09458	fabF	3-oxoacyl-[acyl-carrier-protein] synthase II [EC:2.3.1.179]	ko00780	Biotin metabolism	http://www.kegg.jp/kegg-bin/show_pathway?ko00780+K09458
XP_004304064.1	K09458	fabF	3-oxoacyl-[acyl-carrier-protein] synthase II [EC:2.3.1.179]	ko00061	Fatty acid biosynthesis	http://www.kegg.jp/kegg-bin/show_pathway?ko00061+K09458
FANhyb_rscf00000890.1.g00004.1
FANhyb_icon00010969_a.1.g00001.1
FANhyb_icon00011052_a.1.g00001.1
FANhyb_rscf00000032.1.g00006.1
XP_004291884.1	K01520	dut, DUT	dUTP pyrophosphatase [EC:3.6.1.23]	ko00983	Drug metabolism - other enzymes	http://www.kegg.jp/kegg-bin/show_pathway?ko00983+K01520
XP_004291884.1	K01520	dut, DUT	dUTP pyrophosphatase [EC:3.6.1.23]	ko00240	Pyrimidine metabolism	http://www.kegg.jp/kegg-bin/show_pathway?ko00240+K01520
XP_004299471.1	K22066
XP_004297466.2
XP_004309540.1
FANhyb_rscf00002783.1.g00001.1
XP_004307451.1	K01859	E5.5.1.6	chalcone isomerase [EC:5.5.1.6]	ko00941	Flavonoid biosynthesis	http://www.kegg.jp/kegg-bin/show_pathway?ko00941+K01859
FANhyb_rscf00000257.1.g00010.1
XP_004300158.1	K21568
FANhyb_rscf00004120.1.g00003.1
XP_004300630.1	K00799	GST, gst	glutathione S-transferase [EC:2.5.1.18]	ko05225	Hepatocellular carcinoma	http://www.kegg.jp/kegg-bin/show_pathway?ko05225+K00799
XP_004300630.1	K00799	GST, gst	glutathione S-transferase [EC:2.5.1.18]	ko05418	Fluid shear stress and atherosclerosis	http://www.kegg.jp/kegg-bin/show_pathway?ko05418+K00799
XP_004300630.1	K00799	GST, gst	glutathione S-transferase [EC:2.5.1.18]	ko05200	Pathways in cancer	http://www.kegg.jp/kegg-bin/show_pathway?ko05200+K00799
XP_004300630.1	K00799	GST, gst	glutathione S-transferase [EC:2.5.1.18]	ko05204	Chemical carcinogenesis	http://www.kegg.jp/kegg-bin/show_pathway?ko05204+K00799
XP_004300630.1	K00799	GST, gst	glutathione S-transferase [EC:2.5.1.18]	ko00982	Drug metabolism - cytochrome P450	http://www.kegg.jp/kegg-bin/show_pathway?ko00982+K00799
XP_004300630.1	K00799	GST, gst	glutathione S-transferase [EC:2.5.1.18]	ko00480	Glutathione metabolism	http://www.kegg.jp/kegg-bin/show_pathway?ko00480+K00799
XP_004300630.1	K00799	GST, gst	glutathione S-transferase [EC:2.5.1.18]	ko00980	Metabolism of xenobiotics by cytochrome P450	http://www.kegg.jp/kegg-bin/show_pathway?ko00980+K00799
XP_004300630.1	K00799	GST, gst	glutathione S-transferase [EC:2.5.1.18]	ko01524	Platinum drug resistance	http://www.kegg.jp/kegg-bin/show_pathway?ko01524+K00799
XP_004300630.1	K00799	GST, gst	glutathione S-transferase [EC:2.5.1.18]	ko00983	Drug metabolism - other enzymes	http://www.kegg.jp/kegg-bin/show_pathway?ko00983+K00799
FANhyb_icon00000880_a.1.g00001.1	K01859	E5.5.1.6	chalcone isomerase [EC:5.5.1.6]	ko00941	Flavonoid biosynthesis	http://www.kegg.jp/kegg-bin/show_pathway?ko00941+K01859
FANhyb_icon00009089_a.1.g00001.1
XP_004302064.1	K11275
XP_004297655.1
XP_011459996.1
FANhyb_rscf00000222.1.g00004.1	K11251	H2A	histone H2A	ko04217	Necroptosis	http://www.kegg.jp/kegg-bin/show_pathway?ko04217+K11251
FANhyb_rscf00000222.1.g00004.1	K11251	H2A	histone H2A	ko05034	Alcoholism	http://www.kegg.jp/kegg-bin/show_pathway?ko05034+K11251
FANhyb_rscf00000222.1.g00004.1	K11251	H2A	histone H2A	ko05322	Systemic lupus erythematosus	http://www.kegg.jp/kegg-bin/show_pathway?ko05322+K11251
XP_004288018.1
FANhyb_rscf00000395.1.g00012.1
XP_004288323.1	K00083	E1.1.1.195	cinnamyl-alcohol dehydrogenase [EC:1.1.1.195]	ko00940	Phenylpropanoid biosynthesis	http://www.kegg.jp/kegg-bin/show_pathway?ko00940+K00083
FANhyb_rscf00000508.1.g00002.1
FANhyb_rscf00002917.1.g00001.1
FANhyb_icon00001817_a.1.g00001.1
FANhyb_icon00036728_a.1.g00001.1
XP_011457729.1
FANhyb_rscf00001548.1.g00003.1	K13811	PAPSS	3'-phosphoadenosine 5'-phosphosulfate synthase [EC:2.7.7.4 2.7.1.25]	ko00920	Sulfur metabolism	http://www.kegg.jp/kegg-bin/show_pathway?ko00920+K13811
FANhyb_rscf00001548.1.g00003.1	K13811	PAPSS	3'-phosphoadenosine 5'-phosphosulfate synthase [EC:2.7.7.4 2.7.1.25]	ko00261	Monobactam biosynthesis	http://www.kegg.jp/kegg-bin/show_pathway?ko00261+K13811
FANhyb_rscf00001548.1.g00003.1	K13811	PAPSS	3'-phosphoadenosine 5'-phosphosulfate synthase [EC:2.7.7.4 2.7.1.25]	ko00230	Purine metabolism	http://www.kegg.jp/kegg-bin/show_pathway?ko00230+K13811
FANhyb_rscf00001548.1.g00003.1	K13811	PAPSS	3'-phosphoadenosine 5'-phosphosulfate synthase [EC:2.7.7.4 2.7.1.25]	ko00450	Selenocompound metabolism	http://www.kegg.jp/kegg-bin/show_pathway?ko00450+K13811
XP_004303539.1
XP_011469062.1	K09338
FANhyb_rscf00000135.1.g00004.1	K00012	UGDH, ugd	UDPglucose 6-dehydrogenase [EC:1.1.1.22]	ko00053	Ascorbate and aldarate metabolism	http://www.kegg.jp/kegg-bin/show_pathway?ko00053+K00012
FANhyb_rscf00000135.1.g00004.1	K00012	UGDH, ugd	UDPglucose 6-dehydrogenase [EC:1.1.1.22]	ko00520	Amino sugar and nucleotide sugar metabolism	http://www.kegg.jp/kegg-bin/show_pathway?ko00520+K00012
FANhyb_rscf00000135.1.g00004.1	K00012	UGDH, ugd	UDPglucose 6-dehydrogenase [EC:1.1.1.22]	ko00040	Pentose and glucuronate interconversions	http://www.kegg.jp/kegg-bin/show_pathway?ko00040+K00012
FANhyb_icon00003685_a.1.g00001.1	K18368	CSE	caffeoylshikimate esterase [EC:3.1.1.-]	ko00940	Phenylpropanoid biosynthesis	http://www.kegg.jp/kegg-bin/show_pathway?ko00940+K18368
FANhyb_icon20341135_s.1.g00001.1
XP_004301784.1	K05658	ABCB1, CD243	ATP-binding cassette, subfamily B (MDR/TAP), member 1 [EC:3.6.3.44]	ko02010	ABC transporters	http://www.kegg.jp/kegg-bin/show_pathway?ko02010+K05658
XP_004301784.1	K05658	ABCB1, CD243	ATP-binding cassette, subfamily B (MDR/TAP), member 1 [EC:3.6.3.44]	ko04976	Bile secretion	http://www.kegg.jp/kegg-bin/show_pathway?ko04976+K05658
XP_004301784.1	K05658	ABCB1, CD243	ATP-binding cassette, subfamily B (MDR/TAP), member 1 [EC:3.6.3.44]	ko05226	Gastric cancer	http://www.kegg.jp/kegg-bin/show_pathway?ko05226+K05658
XP_004301784.1	K05658	ABCB1, CD243	ATP-binding cassette, subfamily B (MDR/TAP), member 1 [EC:3.6.3.44]	ko05206	MicroRNAs in cancer	http://www.kegg.jp/kegg-bin/show_pathway?ko05206+K05658
XP_004293261.1
FANhyb_rscf00000381.1.g00009.1	K00799	GST, gst	glutathione S-transferase [EC:2.5.1.18]	ko05225	Hepatocellular carcinoma	http://www.kegg.jp/kegg-bin/show_pathway?ko05225+K00799
FANhyb_rscf00000381.1.g00009.1	K00799	GST, gst	glutathione S-transferase [EC:2.5.1.18]	ko05418	Fluid shear stress and atherosclerosis	http://www.kegg.jp/kegg-bin/show_pathway?ko05418+K00799
FANhyb_rscf00000381.1.g00009.1	K00799	GST, gst	glutathione S-transferase [EC:2.5.1.18]	ko05200	Pathways in cancer	http://www.kegg.jp/kegg-bin/show_pathway?ko05200+K00799
FANhyb_rscf00000381.1.g00009.1	K00799	GST, gst	glutathione S-transferase [EC:2.5.1.18]	ko05204	Chemical carcinogenesis	http://www.kegg.jp/kegg-bin/show_pathway?ko05204+K00799
FANhyb_rscf00000381.1.g00009.1	K00799	GST, gst	glutathione S-transferase [EC:2.5.1.18]	ko00982	Drug metabolism - cytochrome P450	http://www.kegg.jp/kegg-bin/show_pathway?ko00982+K00799
FANhyb_rscf00000381.1.g00009.1	K00799	GST, gst	glutathione S-transferase [EC:2.5.1.18]	ko00480	Glutathione metabolism	http://www.kegg.jp/kegg-bin/show_pathway?ko00480+K00799
FANhyb_rscf00000381.1.g00009.1	K00799	GST, gst	glutathione S-transferase [EC:2.5.1.18]	ko00980	Metabolism of xenobiotics by cytochrome P450	http://www.kegg.jp/kegg-bin/show_pathway?ko00980+K00799
FANhyb_rscf00000381.1.g00009.1	K00799	GST, gst	glutathione S-transferase [EC:2.5.1.18]	ko01524	Platinum drug resistance	http://www.kegg.jp/kegg-bin/show_pathway?ko01524+K00799
FANhyb_rscf00000381.1.g00009.1	K00799	GST, gst	glutathione S-transferase [EC:2.5.1.18]	ko00983	Drug metabolism - other enzymes	http://www.kegg.jp/kegg-bin/show_pathway?ko00983+K00799
XP_004294576.1	K08678	UXS1, uxs	UDP-glucuronate decarboxylase [EC:4.1.1.35]	ko00520	Amino sugar and nucleotide sugar metabolism	http://www.kegg.jp/kegg-bin/show_pathway?ko00520+K08678
FANhyb_rscf00000282.1.g00006.1
FANhyb_rscf00000294.1.g00009.1
FANhyb_rscf00001575.1.g00001.1	K15404	K15404, CER1	aldehyde decarbonylase [EC:4.1.99.5]	ko00073	Cutin, suberine and wax biosynthesis	http://www.kegg.jp/kegg-bin/show_pathway?ko00073+K15404
FANhyb_rscf00003001.1.g00001.1
FANhyb_rscf00000301.1.g00011.1	K00789	metK	S-adenosylmethionine synthetase [EC:2.5.1.6]	ko00270	Cysteine and methionine metabolism	http://www.kegg.jp/kegg-bin/show_pathway?ko00270+K00789
XP_004307899.1	K13066	E2.1.1.68, COMT	caffeic acid 3-O-methyltransferase [EC:2.1.1.68]	ko00940	Phenylpropanoid biosynthesis	http://www.kegg.jp/kegg-bin/show_pathway?ko00940+K13066
XP_004300077.1
XP_004289554.1
XP_011467012.1	K13065	E2.3.1.133, HCT	shikimate O-hydroxycinnamoyltransferase [EC:2.3.1.133]	ko00945	Stilbenoid, diarylheptanoid and gingerol biosynthesis	http://www.kegg.jp/kegg-bin/show_pathway?ko00945+K13065
XP_011467012.1	K13065	E2.3.1.133, HCT	shikimate O-hydroxycinnamoyltransferase [EC:2.3.1.133]	ko00940	Phenylpropanoid biosynthesis	http://www.kegg.jp/kegg-bin/show_pathway?ko00940+K13065
XP_011467012.1	K13065	E2.3.1.133, HCT	shikimate O-hydroxycinnamoyltransferase [EC:2.3.1.133]	ko00941	Flavonoid biosynthesis	http://www.kegg.jp/kegg-bin/show_pathway?ko00941+K13065
XP_004306775.1	K13508	GPAT	glycerol-3-phosphate acyltransferase [EC:2.3.1.15 2.3.1.198]	ko00561	Glycerolipid metabolism	http://www.kegg.jp/kegg-bin/show_pathway?ko00561+K13508
XP_004306775.1	K13508	GPAT	glycerol-3-phosphate acyltransferase [EC:2.3.1.15 2.3.1.198]	ko00564	Glycerophospholipid metabolism	http://www.kegg.jp/kegg-bin/show_pathway?ko00564+K13508
FANhyb_rscf00000089.1.g00005.1
XP_004299483.1	K09338
FANhyb_rscf00000079.1.g00001.1	K10775	PAL	phenylalanine ammonia-lyase [EC:4.3.1.24]	ko00940	Phenylpropanoid biosynthesis	http://www.kegg.jp/kegg-bin/show_pathway?ko00940+K10775
FANhyb_rscf00000079.1.g00001.1	K10775	PAL	phenylalanine ammonia-lyase [EC:4.3.1.24]	ko00360	Phenylalanine metabolism	http://www.kegg.jp/kegg-bin/show_pathway?ko00360+K10775
FANhyb_rscf00000294.1.g00011.1	K11254	H4	histone H4	ko05203	Viral carcinogenesis	http://www.kegg.jp/kegg-bin/show_pathway?ko05203+K11254
FANhyb_rscf00000294.1.g00011.1	K11254	H4	histone H4	ko05322	Systemic lupus erythematosus	http://www.kegg.jp/kegg-bin/show_pathway?ko05322+K11254
FANhyb_rscf00000294.1.g00011.1	K11254	H4	histone H4	ko05034	Alcoholism	http://www.kegg.jp/kegg-bin/show_pathway?ko05034+K11254
XP_004307039.1	K21995
XP_011458245.1
XP_004310145.1	K20870
XP_004300537.1
FANhyb_rscf00000620.1.g00007.1
FANhyb_rscf00000818.1.g00001.1	K18677	GALAK	galacturonokinase [EC:2.7.1.44]	ko00520	Amino sugar and nucleotide sugar metabolism	http://www.kegg.jp/kegg-bin/show_pathway?ko00520+K18677
XP_004290623.1
XP_004288005.1	K20871
XP_004303212.1	K01904	4CL	4-coumarate--CoA ligase [EC:6.2.1.12]	ko00940	Phenylpropanoid biosynthesis	http://www.kegg.jp/kegg-bin/show_pathway?ko00940+K01904
XP_004303212.1	K01904	4CL	4-coumarate--CoA ligase [EC:6.2.1.12]	ko00360	Phenylalanine metabolism	http://www.kegg.jp/kegg-bin/show_pathway?ko00360+K01904
XP_004303212.1	K01904	4CL	4-coumarate--CoA ligase [EC:6.2.1.12]	ko00130	Ubiquinone and other terpenoid-quinone biosynthesis	http://www.kegg.jp/kegg-bin/show_pathway?ko00130+K01904
XP_004287377.1	K11251	H2A	histone H2A	ko04217	Necroptosis	http://www.kegg.jp/kegg-bin/show_pathway?ko04217+K11251
XP_004287377.1	K11251	H2A	histone H2A	ko05034	Alcoholism	http://www.kegg.jp/kegg-bin/show_pathway?ko05034+K11251
XP_004287377.1	K11251	H2A	histone H2A	ko05322	Systemic lupus erythematosus	http://www.kegg.jp/kegg-bin/show_pathway?ko05322+K11251
FANhyb_icon00035366_a.1.g00001.1
XP_011464973.1
FANhyb_rscf00001033.1.g00002.1
XP_004287213.1	K11253	H3	histone H3	ko05202	Transcriptional misregulation in cancers	http://www.kegg.jp/kegg-bin/show_pathway?ko05202+K11253
XP_004287213.1	K11253	H3	histone H3	ko05322	Systemic lupus erythematosus	http://www.kegg.jp/kegg-bin/show_pathway?ko05322+K11253
XP_004287213.1	K11253	H3	histone H3	ko05034	Alcoholism	http://www.kegg.jp/kegg-bin/show_pathway?ko05034+K11253
FANhyb_icon00002780_a.1.g00001.1
XP_004287841.1	K09755	CYP84A, F5H	ferulate-5-hydroxylase [EC:1.14.-.-]	ko00940	Phenylpropanoid biosynthesis	http://www.kegg.jp/kegg-bin/show_pathway?ko00940+K09755
XP_004294637.1	K05909
FANhyb_rscf00004708.1.g00001.1
XP_004303244.1	K09753	CCR	cinnamoyl-CoA reductase [EC:1.2.1.44]	ko00940	Phenylpropanoid biosynthesis	http://www.kegg.jp/kegg-bin/show_pathway?ko00940+K09753
XP_011469166.1
FANhyb_icon00005221_a.1.g00001.1
XP_004294116.1
FANhyb_rscf00000863.1.g00003.1
XP_004306542.1	K00660	CHS	chalcone synthase [EC:2.3.1.74]	ko00941	Flavonoid biosynthesis	http://www.kegg.jp/kegg-bin/show_pathway?ko00941+K00660
XP_004306542.1	K00660	CHS	chalcone synthase [EC:2.3.1.74]	ko04712	Circadian rhythm - plant	http://www.kegg.jp/kegg-bin/show_pathway?ko04712+K00660
XP_004307376.1	K10775	PAL	phenylalanine ammonia-lyase [EC:4.3.1.24]	ko00940	Phenylpropanoid biosynthesis	http://www.kegg.jp/kegg-bin/show_pathway?ko00940+K10775
XP_004307376.1	K10775	PAL	phenylalanine ammonia-lyase [EC:4.3.1.24]	ko00360	Phenylalanine metabolism	http://www.kegg.jp/kegg-bin/show_pathway?ko00360+K10775
XP_004289548.1	K01897	ACSL, fadD	long-chain acyl-CoA synthetase [EC:6.2.1.3]	ko04920	Adipocytokine signaling pathway	http://www.kegg.jp/kegg-bin/show_pathway?ko04920+K01897
XP_004289548.1	K01897	ACSL, fadD	long-chain acyl-CoA synthetase [EC:6.2.1.3]	ko00061	Fatty acid biosynthesis	http://www.kegg.jp/kegg-bin/show_pathway?ko00061+K01897
XP_004289548.1	K01897	ACSL, fadD	long-chain acyl-CoA synthetase [EC:6.2.1.3]	ko04714	Thermogenesis	http://www.kegg.jp/kegg-bin/show_pathway?ko04714+K01897
XP_004289548.1	K01897	ACSL, fadD	long-chain acyl-CoA synthetase [EC:6.2.1.3]	ko03320	PPAR signaling pathway	http://www.kegg.jp/kegg-bin/show_pathway?ko03320+K01897
XP_004289548.1	K01897	ACSL, fadD	long-chain acyl-CoA synthetase [EC:6.2.1.3]	ko04146	Peroxisome	http://www.kegg.jp/kegg-bin/show_pathway?ko04146+K01897
XP_004289548.1	K01897	ACSL, fadD	long-chain acyl-CoA synthetase [EC:6.2.1.3]	ko04216	Ferroptosis	http://www.kegg.jp/kegg-bin/show_pathway?ko04216+K01897
XP_004289548.1	K01897	ACSL, fadD	long-chain acyl-CoA synthetase [EC:6.2.1.3]	ko02024	Quorum sensing	http://www.kegg.jp/kegg-bin/show_pathway?ko02024+K01897
XP_004289548.1	K01897	ACSL, fadD	long-chain acyl-CoA synthetase [EC:6.2.1.3]	ko00071	Fatty acid degradation	http://www.kegg.jp/kegg-bin/show_pathway?ko00071+K01897
XP_004287727.1	K11296
XP_011469795.1	K08678	UXS1, uxs	UDP-glucuronate decarboxylase [EC:4.1.1.35]	ko00520	Amino sugar and nucleotide sugar metabolism	http://www.kegg.jp/kegg-bin/show_pathway?ko00520+K08678
XP_004309949.1	K01904	4CL	4-coumarate--CoA ligase [EC:6.2.1.12]	ko00940	Phenylpropanoid biosynthesis	http://www.kegg.jp/kegg-bin/show_pathway?ko00940+K01904
XP_004309949.1	K01904	4CL	4-coumarate--CoA ligase [EC:6.2.1.12]	ko00360	Phenylalanine metabolism	http://www.kegg.jp/kegg-bin/show_pathway?ko00360+K01904
XP_004309949.1	K01904	4CL	4-coumarate--CoA ligase [EC:6.2.1.12]	ko00130	Ubiquinone and other terpenoid-quinone biosynthesis	http://www.kegg.jp/kegg-bin/show_pathway?ko00130+K01904
XP_004304228.1	K16297
XP_004302115.1
XP_004302317.1
XP_004302671.1	K09591	DET2	steroid 5-alpha-reductase [EC:1.3.1.22]	ko00905	Brassinosteroid biosynthesis	http://www.kegg.jp/kegg-bin/show_pathway?ko00905+K09591
FANhyb_rscf00001519.1.g00001.1
FANhyb_rscf00000109.1.g00017.1	K10703	PHS1, PAS2	very-long-chain (3R)-3-hydroxyacyl-CoA dehydratase [EC:4.2.1.134]	ko01040	Biosynthesis of unsaturated fatty acids	http://www.kegg.jp/kegg-bin/show_pathway?ko01040+K10703
FANhyb_rscf00000109.1.g00017.1	K10703	PHS1, PAS2	very-long-chain (3R)-3-hydroxyacyl-CoA dehydratase [EC:4.2.1.134]	ko00062	Fatty acid elongation	http://www.kegg.jp/kegg-bin/show_pathway?ko00062+K10703
XP_011459096.1
XP_004306064.1
FANhyb_icon00020541_a.1.g00001.1
FANhyb_rscf00001177.1.g00001.1
XP_004290279.1	K00847	E2.7.1.4, scrK	fructokinase [EC:2.7.1.4]	ko00520	Amino sugar and nucleotide sugar metabolism	http://www.kegg.jp/kegg-bin/show_pathway?ko00520+K00847
XP_004290279.1	K00847	E2.7.1.4, scrK	fructokinase [EC:2.7.1.4]	ko00051	Fructose and mannose metabolism	http://www.kegg.jp/kegg-bin/show_pathway?ko00051+K00847
XP_004290279.1	K00847	E2.7.1.4, scrK	fructokinase [EC:2.7.1.4]	ko00500	Starch and sucrose metabolism	http://www.kegg.jp/kegg-bin/show_pathway?ko00500+K00847
XP_004290595.1	K00588	E2.1.1.104	caffeoyl-CoA O-methyltransferase [EC:2.1.1.104]	ko00941	Flavonoid biosynthesis	http://www.kegg.jp/kegg-bin/show_pathway?ko00941+K00588
XP_004290595.1	K00588	E2.1.1.104	caffeoyl-CoA O-methyltransferase [EC:2.1.1.104]	ko00940	Phenylpropanoid biosynthesis	http://www.kegg.jp/kegg-bin/show_pathway?ko00940+K00588
XP_004290595.1	K00588	E2.1.1.104	caffeoyl-CoA O-methyltransferase [EC:2.1.1.104]	ko00945	Stilbenoid, diarylheptanoid and gingerol biosynthesis	http://www.kegg.jp/kegg-bin/show_pathway?ko00945+K00588
XP_004290595.1	K00588	E2.1.1.104	caffeoyl-CoA O-methyltransferase [EC:2.1.1.104]	ko00360	Phenylalanine metabolism	http://www.kegg.jp/kegg-bin/show_pathway?ko00360+K00588
XP_011457737.1
FANhyb_rscf00001141.1.g00005.1
FANhyb_rscf00000251.1.g00007.1	K15397	KCS	3-ketoacyl-CoA synthase [EC:2.3.1.199]	ko00062	Fatty acid elongation	http://www.kegg.jp/kegg-bin/show_pathway?ko00062+K15397
XP_004291864.1
XP_011466231.1	K00789	metK	S-adenosylmethionine synthetase [EC:2.5.1.6]	ko00270	Cysteine and methionine metabolism	http://www.kegg.jp/kegg-bin/show_pathway?ko00270+K00789
XP_004304201.1
XP_004294725.1	K00487	CYP73A	trans-cinnamate 4-monooxygenase [EC:1.14.13.11]	ko00940	Phenylpropanoid biosynthesis	http://www.kegg.jp/kegg-bin/show_pathway?ko00940+K00487
XP_004294725.1	K00487	CYP73A	trans-cinnamate 4-monooxygenase [EC:1.14.13.11]	ko00360	Phenylalanine metabolism	http://www.kegg.jp/kegg-bin/show_pathway?ko00360+K00487
XP_004294725.1	K00487	CYP73A	trans-cinnamate 4-monooxygenase [EC:1.14.13.11]	ko00945	Stilbenoid, diarylheptanoid and gingerol biosynthesis	http://www.kegg.jp/kegg-bin/show_pathway?ko00945+K00487
XP_004294725.1	K00487	CYP73A	trans-cinnamate 4-monooxygenase [EC:1.14.13.11]	ko00130	Ubiquinone and other terpenoid-quinone biosynthesis	http://www.kegg.jp/kegg-bin/show_pathway?ko00130+K00487
XP_004294725.1	K00487	CYP73A	trans-cinnamate 4-monooxygenase [EC:1.14.13.11]	ko00941	Flavonoid biosynthesis	http://www.kegg.jp/kegg-bin/show_pathway?ko00941+K00487
XP_004290837.1	K05278	FLS	flavonol synthase [EC:1.14.11.23]	ko00941	Flavonoid biosynthesis	http://www.kegg.jp/kegg-bin/show_pathway?ko00941+K05278
FANhyb_rscf00000295.1.g00005.1	K11251	H2A	histone H2A	ko04217	Necroptosis	http://www.kegg.jp/kegg-bin/show_pathway?ko04217+K11251
FANhyb_rscf00000295.1.g00005.1	K11251	H2A	histone H2A	ko05034	Alcoholism	http://www.kegg.jp/kegg-bin/show_pathway?ko05034+K11251
FANhyb_rscf00000295.1.g00005.1	K11251	H2A	histone H2A	ko05322	Systemic lupus erythematosus	http://www.kegg.jp/kegg-bin/show_pathway?ko05322+K11251
FANhyb_rscf00000060.1.g00019.1	K10999
XP_004290829.1	K05759	PFN	profilin	ko05131	Shigellosis	http://www.kegg.jp/kegg-bin/show_pathway?ko05131+K05759
XP_004290829.1	K05759	PFN	profilin	ko04810	Regulation of actin cytoskeleton	http://www.kegg.jp/kegg-bin/show_pathway?ko04810+K05759
XP_004290829.1	K05759	PFN	profilin	ko04013	MAPK signaling pathway - fly	http://www.kegg.jp/kegg-bin/show_pathway?ko04013+K05759
XP_004290829.1	K05759	PFN	profilin	ko05132	Salmonella infection	http://www.kegg.jp/kegg-bin/show_pathway?ko05132+K05759
XP_004290829.1	K05759	PFN	profilin	ko04015	Rap1 signaling pathway	http://www.kegg.jp/kegg-bin/show_pathway?ko04015+K05759
XP_004302745.1
FANhyb_icon00001776_a.1.g00001.1
XP_004302286.1
XP_004302643.1	K05909
FANhyb_rscf00000085.1.g00003.1	K10999
FANhyb_rscf00000372.1.g00009.1	K01166
FANhyb_rscf00000686.1.g00005.1	K11251	H2A	histone H2A	ko04217	Necroptosis	http://www.kegg.jp/kegg-bin/show_pathway?ko04217+K11251
FANhyb_rscf00000686.1.g00005.1	K11251	H2A	histone H2A	ko05034	Alcoholism	http://www.kegg.jp/kegg-bin/show_pathway?ko05034+K11251
FANhyb_rscf00000686.1.g00005.1	K11251	H2A	histone H2A	ko05322	Systemic lupus erythematosus	http://www.kegg.jp/kegg-bin/show_pathway?ko05322+K11251
FANhyb_rscf00000027.1.g00021.1
XP_004303397.2	K00422	E1.10.3.1	polyphenol oxidase [EC:1.10.3.1]	ko00350	Tyrosine metabolism	http://www.kegg.jp/kegg-bin/show_pathway?ko00350+K00422
XP_004303397.2	K00422	E1.10.3.1	polyphenol oxidase [EC:1.10.3.1]	ko00950	Isoquinoline alkaloid biosynthesis	http://www.kegg.jp/kegg-bin/show_pathway?ko00950+K00422
FANhyb_rscf00000158.1.g00011.1
XP_011462524.1
XP_011466204.1
XP_004289981.1	K10999
XP_004308064.1	K19747
FANhyb_rscf00004949.1.g00001.1
XP_011460622.1	K10999
XP_011465782.1	K21568
XP_004307184.1	K05909
XP_004307653.1
XP_011458504.1
FANhyb_icon00011962_a.1.g00001.1
FANhyb_rscf00002637.1.g00001.1
XP_004299681.1
XP_011462288.1
FANhyb_rscf00000173.1.g00014.1	K11253	H3	histone H3	ko05202	Transcriptional misregulation in cancers	http://www.kegg.jp/kegg-bin/show_pathway?ko05202+K11253
FANhyb_rscf00000173.1.g00014.1	K11253	H3	histone H3	ko05322	Systemic lupus erythematosus	http://www.kegg.jp/kegg-bin/show_pathway?ko05322+K11253
FANhyb_rscf00000173.1.g00014.1	K11253	H3	histone H3	ko05034	Alcoholism	http://www.kegg.jp/kegg-bin/show_pathway?ko05034+K11253
XP_004290504.1
XP_004294339.1	K20867
FANhyb_icon00004976_a.1.g00001.1
XP_011457444.1
FANhyb_rscf00004026.1.g00001.1	K18801
FANhyb_rscf00000386.1.g00003.1
XP_004295018.1
XP_004304418.1

## Sheet: map2query
Map_ID	Map_Name	Seqs	Seqs_Num	URL
ko00940	Phenylpropanoid biosynthesis	XP_004299546.1 FANhyb_rscf00000806.1.g00003.1 FANhyb_rscf00000062.1.g00009.1 XP_004309480.1 FANhyb_rscf00007124.1.g00001.1 FANhyb_rscf00001371.1.g00002.1 XP_004288323.1 FANhyb_icon00003685_a.1.g00001.1 XP_004307899.1 XP_011467012.1 FANhyb_rscf00000079.1.g00001.1 XP_004303212.1 XP_004287841.1 XP_004303244.1 XP_004307376.1 XP_004309949.1 XP_004290595.1 XP_004294725.1	18	http://www.kegg.jp/kegg-bin/show_pathway?ko00940+K05350+K00430+K00083+K01188+K09754+K00083+K00083+K18368+K13066+K13065+K10775+K01904+K09755+K09753+K10775+K01904+K00588+K00487
ko00500	Starch and sucrose metabolism	FANhyb_rscf00000207.1.g00012.1 XP_004297549.1 XP_004299546.1 XP_011466787.1 XP_004303908.1 XP_011467955.1 XP_004304240.1 XP_004309467.1 FANhyb_rscf00000482.1.g00001.1 XP_004289659.1 FANhyb_rscf00000049.1.g00014.1 XP_011470420.1 XP_004309480.1 FANhyb_rscf00000491.1.g00003.1 XP_004290279.1	15	http://www.kegg.jp/kegg-bin/show_pathway?ko00500+K00695+K01193+K05350+K00700+K00975+K00703+K00688+K00705+K00975+K00975+K00700+K00847+K01188+K01179+K00847
ko00520	Amino sugar and nucleotide sugar metabolism	XP_004299591.1 XP_004296555.1 XP_004303908.1 XP_004300692.1 FANhyb_rscf00000482.1.g00001.1 XP_004289659.1 XP_011470420.1 FANhyb_rscf00000179.1.g00009.1 XP_004297255.1 FANhyb_rscf00000135.1.g00004.1 XP_004294576.1 FANhyb_rscf00000818.1.g00001.1 XP_011469795.1 XP_004290279.1	14	http://www.kegg.jp/kegg-bin/show_pathway?ko00520+K00966+K00966+K00975+K15920+K00975+K00975+K00847+K00972+K00012+K00012+K08678+K18677+K08678+K00847
ko03010	Ribosome	XP_011465582.1 XP_004308170.1 FANhyb_rscf00001010.1.g00003.1 XP_004298777.1 FANhyb_rscf00005319.1.g00001.1 FANhyb_rscf00000023.1.g00009.1 XP_004305372.2 FANhyb_rscf00000056.1.g00001.1 FANhyb_rscf00000898.1.g00005.1 XP_004299148.1 FANhyb_rscf00000565.1.g00004.1 FANhyb_rscf00005750.1.g00001.1 FANhyb_rscf00000697.1.g00007.1	13	http://www.kegg.jp/kegg-bin/show_pathway?ko03010+K02892+K02969+K02974+K02896+K02929+K02879+K02896+K02887+K02889+K02884+K02921+K02961+K02974
ko00010	Glycolysis / Gluconeogenesis	XP_004302532.1 FANhyb_rscf00001079.1.g00004.1 XP_004302676.1 XP_004302704.1 XP_011468213.1 XP_004290303.1 XP_004297699.1 XP_004293926.1 XP_011458966.1 FANhyb_rscf00000319.1.g00007.1 XP_004287846.2	11	http://www.kegg.jp/kegg-bin/show_pathway?ko00010+K01568+K18857+K03841+K00002+K00128+K01623+K00873+K01568+K00850+K01785+K00128
ko00710	Carbon fixation in photosynthetic organisms	XP_004303182.1 XP_004302676.1 XP_011469273.1 XP_004303137.1 FANhyb_rscf00000177.1.g00009.1 XP_004290303.1 FANhyb_rscf00000176.1.g00010.1 XP_004287468.2 XP_004289711.1 XP_004304578.1 FANhyb_rscf00000805.1.g00002.1	11	http://www.kegg.jp/kegg-bin/show_pathway?ko00710+K01595+K03841+K00051+K01602+K00028+K01623+K01100+K00029+K00026+K05298+K00615
ko00270	Cysteine and methionine metabolism	FANhyb_rscf00000329.1.g00005.1 XP_011468211.1 XP_004293334.1 XP_004307972.1 XP_004289711.1 XP_004299485.1 XP_004304467.1 FANhyb_rscf00002955.1.g00001.1 FANhyb_rscf00000257.1.g00003.1 FANhyb_rscf00000301.1.g00011.1 XP_011466231.1	11	http://www.kegg.jp/kegg-bin/show_pathway?ko00270+K05933+K00928+K05933+K00797+K00026+K05396+K00789+K00789+K00549+K00789+K00789
ko05034	Alcoholism	XP_004302471.1 XP_004290706.1 FANhyb_rscf00006857.1.g00001.1 XP_011461273.1 FANhyb_rscf00000222.1.g00004.1 FANhyb_rscf00000294.1.g00011.1 XP_004287377.1 XP_004287213.1 FANhyb_rscf00000295.1.g00005.1 FANhyb_rscf00000686.1.g00005.1 FANhyb_rscf00000173.1.g00014.1	11	http://www.kegg.jp/kegg-bin/show_pathway?ko05034+K11251+K11251+K11251+K11252+K11251+K11254+K11251+K11253+K11251+K11251+K11253
ko03040	Spliceosome	FANhyb_rscf00000850.1.g00004.1 XP_004294999.1 FANhyb_icon00000056_a.1.g00001.1 FANhyb_rscf00000738.1.g00007.1 FANhyb_rscf00003919.1.g00001.1 XP_011458730.1 FANhyb_rscf00000002.1.g00027.1 XP_011465504.1 XP_004290803.1 XP_011458676.1 XP_011469757.1	11	http://www.kegg.jp/kegg-bin/show_pathway?ko03040+K12835+K12900+K12625+K12893+K12846+K12890+K12859+K12891+K11091+K12868+K12900
ko05322	Systemic lupus erythematosus	XP_004302471.1 XP_004290706.1 FANhyb_rscf00006857.1.g00001.1 XP_011461273.1 FANhyb_rscf00000222.1.g00004.1 FANhyb_rscf00000294.1.g00011.1 XP_004287377.1 XP_004287213.1 FANhyb_rscf00000295.1.g00005.1 FANhyb_rscf00000686.1.g00005.1 FANhyb_rscf00000173.1.g00014.1	11	http://www.kegg.jp/kegg-bin/show_pathway?ko05322+K11251+K11251+K11251+K11252+K11251+K11254+K11251+K11253+K11251+K11251+K11253
ko04217	Necroptosis	FANhyb_rscf00001394.1.g00002.1 XP_004304240.1 XP_004302471.1 XP_004302635.1 XP_004290706.1 FANhyb_rscf00006857.1.g00001.1 FANhyb_rscf00000222.1.g00004.1 XP_004287377.1 FANhyb_rscf00000295.1.g00005.1 FANhyb_rscf00000686.1.g00005.1	10	http://www.kegg.jp/kegg-bin/show_pathway?ko04217+K00261+K00688+K11251+K10802+K11251+K11251+K11251+K11251+K11251+K11251
ko00620	Pyruvate metabolism	XP_004303182.1 XP_011469273.1 FANhyb_rscf00000177.1.g00009.1 XP_011468213.1 XP_004287468.2 XP_004289711.1 XP_011469037.1 XP_004297699.1 XP_004287846.2 XP_004299600.1	10	http://www.kegg.jp/kegg-bin/show_pathway?ko00620+K01595+K00051+K00028+K00128+K00029+K00026+K01962+K00873+K00128+K11262
ko00230	Purine metabolism	XP_004294029.1 FANhyb_rscf00001561.1.g00001.1 XP_004297699.1 FANhyb_rscf00001597.1.g00001.1 XP_011460073.1 XP_004297568.1 XP_004304642.1 FANhyb_rscf00001548.1.g00003.1	8	http://www.kegg.jp/kegg-bin/show_pathway?ko00230+K01466+K03787+K00873+K18151+K03012+K00939+K00962+K13811
ko00630	Glyoxylate and dicarboxylate metabolism	FANhyb_rscf00000704.1.g00001.1 FANhyb_rscf00003898.1.g00001.1 XP_004303137.1 XP_011468925.1 XP_004289711.1 FANhyb_rscf00007251.1.g00001.1 FANhyb_icon00005362_a.1.g00001.1 XP_004296982.1	8	http://www.kegg.jp/kegg-bin/show_pathway?ko00630+K01455+K00605+K01602+K00600+K00026+K02437+K02437+K00600
ko00051	Fructose and mannose metabolism	XP_004308124.1 XP_004302676.1 XP_004299591.1 XP_004296555.1 XP_004290303.1 XP_011458966.1 XP_011470420.1 XP_004290279.1	8	http://www.kegg.jp/kegg-bin/show_pathway?ko00051+K00008+K03841+K00966+K00966+K01623+K00850+K00847+K00847
ko00941	Flavonoid biosynthesis	FANhyb_rscf00007124.1.g00001.1 XP_004307451.1 FANhyb_icon00000880_a.1.g00001.1 XP_011467012.1 XP_004306542.1 XP_004290595.1 XP_004294725.1 XP_004290837.1	8	http://www.kegg.jp/kegg-bin/show_pathway?ko00941+K09754+K01859+K01859+K13065+K00660+K00588+K00487+K05278
ko00071	Fatty acid degradation	FANhyb_rscf00001079.1.g00004.1 XP_004303579.1 XP_011468213.1 XP_004287395.1 XP_004290230.1 FANhyb_rscf00000634.1.g00006.1 XP_004287846.2 XP_004289548.1	8	http://www.kegg.jp/kegg-bin/show_pathway?ko00071+K18857+K01897+K00128+K10527+K07513+K01897+K00128+K01897
ko00360	Phenylalanine metabolism	XP_011457929.1 FANhyb_rscf00000079.1.g00001.1 XP_004303212.1 XP_004307376.1 XP_004309949.1 XP_004290595.1 XP_004294725.1	7	http://www.kegg.jp/kegg-bin/show_pathway?ko00360+K01426+K10775+K01904+K10775+K01904+K00588+K00487
ko04146	Peroxisome	XP_004291285.2 XP_004303579.1 XP_004290230.1 XP_004302439.1 FANhyb_rscf00000634.1.g00006.1 XP_004291620.1 XP_004289548.1	7	http://www.kegg.jp/kegg-bin/show_pathway?ko04146+K00306+K01897+K07513+K00869+K01897+K13356+K01897
ko00260	Glycine, serine and threonine metabolism	XP_004291285.2 XP_011468211.1 FANhyb_rscf00003898.1.g00001.1 XP_011468925.1 FANhyb_rscf00007251.1.g00001.1 FANhyb_icon00005362_a.1.g00001.1 XP_004296982.1	7	http://www.kegg.jp/kegg-bin/show_pathway?ko00260+K00306+K00928+K00605+K00600+K02437+K02437+K00600
ko00983	Drug metabolism - other enzymes	XP_004290762.1 FANhyb_rscf00000556.1.g00009.1 XP_004307120.1 XP_004302283.1 XP_004291884.1 XP_004300630.1 FANhyb_rscf00000381.1.g00009.1	7	http://www.kegg.jp/kegg-bin/show_pathway?ko00983+K00799+K00799+K13421+K13800+K01520+K00799+K00799
ko00680	Methane metabolism	XP_004303182.1 XP_004302676.1 XP_004290303.1 XP_011468925.1 XP_011458966.1 XP_004296982.1	6	http://www.kegg.jp/kegg-bin/show_pathway?ko00680+K01595+K03841+K01623+K00600+K00850+K00600
ko00480	Glutathione metabolism	XP_004290762.1 FANhyb_rscf00000556.1.g00009.1 XP_004307972.1 FANhyb_rscf00000268.1.g00005.1 XP_004300630.1 FANhyb_rscf00000381.1.g00009.1	6	http://www.kegg.jp/kegg-bin/show_pathway?ko00480+K00799+K00799+K00797+K00036+K00799+K00799
ko00061	Fatty acid biosynthesis	XP_004303579.1 XP_011469037.1 FANhyb_rscf00000634.1.g00006.1 XP_004299600.1 XP_004304064.1 XP_004289548.1	6	http://www.kegg.jp/kegg-bin/show_pathway?ko00061+K01897+K01962+K01897+K11262+K09458+K01897
ko00592	alpha-Linolenic acid metabolism	XP_004306503.1 FANhyb_rscf00001079.1.g00004.1 XP_004309482.1 XP_004287395.1 XP_004290230.1 XP_004287627.1	6	http://www.kegg.jp/kegg-bin/show_pathway?ko00592+K00454+K18857+K10525+K10527+K07513+K05894
ko00130	Ubiquinone and other terpenoid-quinone biosynthesis	XP_004297474.1 FANhyb_rscf00000084.1.g00006.1 XP_004294313.1 XP_004303212.1 XP_004309949.1 XP_004294725.1	6	http://www.kegg.jp/kegg-bin/show_pathway?ko00130+K01661+K03809+K03809+K01904+K01904+K00487
ko04714	Thermogenesis	XP_004303579.1 FANhyb_rscf00000061.1.g00018.1 FANhyb_rscf00001496.1.g00001.1 FANhyb_rscf00000634.1.g00006.1 XP_004297795.1 XP_004289548.1	6	http://www.kegg.jp/kegg-bin/show_pathway?ko04714+K01897+K03939+K02260+K01897+K03963+K01897
ko00240	Pyrimidine metabolism	XP_004307120.1 FANhyb_rscf00001561.1.g00001.1 XP_011460073.1 XP_004302283.1 XP_004304642.1 XP_004291884.1	6	http://www.kegg.jp/kegg-bin/show_pathway?ko00240+K13421+K03787+K03012+K13800+K00962+K01520
ko00460	Cyanoamino acid metabolism	FANhyb_rscf00000704.1.g00001.1 XP_004299546.1 XP_011468925.1 XP_004309480.1 XP_004296982.1	5	http://www.kegg.jp/kegg-bin/show_pathway?ko00460+K01455+K05350+K00600+K01188+K00600
ko00030	Pentose phosphate pathway	XP_004302676.1 XP_004290303.1 XP_011458966.1 FANhyb_rscf00000805.1.g00002.1 FANhyb_rscf00000268.1.g00005.1	5	http://www.kegg.jp/kegg-bin/show_pathway?ko00030+K03841+K01623+K00850+K00615+K00036
ko00330	Arginine and proline metabolism	XP_011468213.1 XP_011457929.1 XP_004307972.1 XP_004306935.1 XP_004287846.2	5	http://www.kegg.jp/kegg-bin/show_pathway?ko00330+K00128+K01426+K00797+K01476+K00128
ko00190	Oxidative phosphorylation	XP_004291218.1 XP_004290445.1 FANhyb_rscf00000061.1.g00018.1 FANhyb_rscf00001496.1.g00001.1 XP_004297795.1	5	http://www.kegg.jp/kegg-bin/show_pathway?ko00190+K01535+K02113+K03939+K02260+K03963
ko02026	Biofilm formation - Escherichia coli	XP_004303908.1 XP_011467955.1 XP_004304240.1 FANhyb_rscf00000482.1.g00001.1 XP_004289659.1	5	http://www.kegg.jp/kegg-bin/show_pathway?ko02026+K00975+K00703+K00688+K00975+K00975
ko05203	Viral carcinogenesis	XP_004299712.1 XP_004297699.1 XP_011461273.1 FANhyb_rscf00000294.1.g00011.1	4	http://www.kegg.jp/kegg-bin/show_pathway?ko05203+K06630+K00873+K11252+K11254
ko05418	Fluid shear stress and atherosclerosis	XP_004290762.1 FANhyb_rscf00000556.1.g00009.1 XP_004300630.1 FANhyb_rscf00000381.1.g00009.1	4	http://www.kegg.jp/kegg-bin/show_pathway?ko05418+K00799+K00799+K00799+K00799
ko00591	Linoleic acid metabolism	XP_004306503.1 XP_004302420.1 FANhyb_rscf00001750.1.g00001.1 XP_004302419.1	4	http://www.kegg.jp/kegg-bin/show_pathway?ko00591+K00454+K15718+K15718+K15718
ko04910	Insulin signaling pathway	XP_004302676.1 FANhyb_rscf00000016.1.g00030.1 XP_004304240.1 XP_004299600.1	4	http://www.kegg.jp/kegg-bin/show_pathway?ko04910+K03841+K07195+K00688+K11262
ko00980	Metabolism of xenobiotics by cytochrome P450	XP_004290762.1 FANhyb_rscf00000556.1.g00009.1 XP_004300630.1 FANhyb_rscf00000381.1.g00009.1	4	http://www.kegg.jp/kegg-bin/show_pathway?ko00980+K00799+K00799+K00799+K00799
ko01040	Biosynthesis of unsaturated fatty acids	XP_004290230.1 XP_004307519.1 XP_004310008.1 FANhyb_rscf00000109.1.g00017.1	4	http://www.kegg.jp/kegg-bin/show_pathway?ko01040+K07513+K10258+K10251+K10703
ko00670	One carbon pool by folate	FANhyb_rscf00003898.1.g00001.1 XP_011468925.1 XP_004287197.1 XP_004296982.1	4	http://www.kegg.jp/kegg-bin/show_pathway?ko00670+K00605+K00600+K00297+K00600
ko00945	Stilbenoid, diarylheptanoid and gingerol biosynthesis	FANhyb_rscf00007124.1.g00001.1 XP_011467012.1 XP_004290595.1 XP_004294725.1	4	http://www.kegg.jp/kegg-bin/show_pathway?ko00945+K09754+K13065+K00588+K00487
ko01524	Platinum drug resistance	XP_004290762.1 FANhyb_rscf00000556.1.g00009.1 XP_004300630.1 FANhyb_rscf00000381.1.g00009.1	4	http://www.kegg.jp/kegg-bin/show_pathway?ko01524+K00799+K00799+K00799+K00799
ko03320	PPAR signaling pathway	XP_004303579.1 XP_004290230.1 FANhyb_rscf00000634.1.g00006.1 XP_004289548.1	4	http://www.kegg.jp/kegg-bin/show_pathway?ko03320+K01897+K07513+K01897+K01897
ko00195	Photosynthesis	XP_004287805.1 FANhyb_rscf00001046.1.g00002.1 YP_004286132.1 XP_004290445.1	4	http://www.kegg.jp/kegg-bin/show_pathway?ko00195+K02641+K02638+K02635+K02113
ko00053	Ascorbate and aldarate metabolism	XP_011468213.1 XP_004287846.2 XP_004297255.1 FANhyb_rscf00000135.1.g00004.1	4	http://www.kegg.jp/kegg-bin/show_pathway?ko00053+K00128+K00128+K00012+K00012
ko05200	Pathways in cancer	XP_004290762.1 FANhyb_rscf00000556.1.g00009.1 XP_004300630.1 FANhyb_rscf00000381.1.g00009.1	4	http://www.kegg.jp/kegg-bin/show_pathway?ko05200+K00799+K00799+K00799+K00799
ko05016	Huntington's disease	XP_011460073.1 FANhyb_rscf00000061.1.g00018.1 XP_004297795.1 XP_004295773.1	4	http://www.kegg.jp/kegg-bin/show_pathway?ko05016+K03012+K03939+K03963+K04646
ko03018	RNA degradation	XP_011458966.1 FANhyb_icon00000056_a.1.g00001.1 XP_004304642.1 FANhyb_rscf00006014.1.g00001.1	4	http://www.kegg.jp/kegg-bin/show_pathway?ko03018+K00850+K12625+K00962+K12608
ko00982	Drug metabolism - cytochrome P450	XP_004290762.1 FANhyb_rscf00000556.1.g00009.1 XP_004300630.1 FANhyb_rscf00000381.1.g00009.1	4	http://www.kegg.jp/kegg-bin/show_pathway?ko00982+K00799+K00799+K00799+K00799
ko05204	Chemical carcinogenesis	XP_004290762.1 FANhyb_rscf00000556.1.g00009.1 XP_004300630.1 FANhyb_rscf00000381.1.g00009.1	4	http://www.kegg.jp/kegg-bin/show_pathway?ko05204+K00799+K00799+K00799+K00799
ko00062	Fatty acid elongation	XP_004307519.1 XP_004310008.1 FANhyb_rscf00000109.1.g00017.1 FANhyb_rscf00000251.1.g00007.1	4	http://www.kegg.jp/kegg-bin/show_pathway?ko00062+K10258+K10251+K10703+K15397
ko00561	Glycerolipid metabolism	XP_004302704.1 XP_011468213.1 XP_004287846.2 XP_004306775.1	4	http://www.kegg.jp/kegg-bin/show_pathway?ko00561+K00002+K00128+K00128+K13508
ko00040	Pentose and glucuronate interconversions	XP_004308124.1 XP_004302704.1 XP_004297255.1 FANhyb_rscf00000135.1.g00004.1	4	http://www.kegg.jp/kegg-bin/show_pathway?ko00040+K00008+K00002+K00012+K00012
ko05225	Hepatocellular carcinoma	XP_004290762.1 FANhyb_rscf00000556.1.g00009.1 XP_004300630.1 FANhyb_rscf00000381.1.g00009.1	4	http://www.kegg.jp/kegg-bin/show_pathway?ko05225+K00799+K00799+K00799+K00799
ko04920	Adipocytokine signaling pathway	XP_004303579.1 FANhyb_rscf00000634.1.g00006.1 XP_004289548.1	3	http://www.kegg.jp/kegg-bin/show_pathway?ko04920+K01897+K01897+K01897
ko00280	Valine, leucine and isoleucine degradation	XP_011468213.1 XP_004290230.1 XP_004287846.2	3	http://www.kegg.jp/kegg-bin/show_pathway?ko00280+K00128+K07513+K00128
ko00380	Tryptophan metabolism	XP_011468213.1 XP_011457929.1 XP_004287846.2	3	http://www.kegg.jp/kegg-bin/show_pathway?ko00380+K00128+K01426+K00128
ko04141	Protein processing in endoplasmic reticulum	FANhyb_rscf00000192.1.g00014.1 XP_004296990.1 XP_004287247.1	3	http://www.kegg.jp/kegg-bin/show_pathway?ko04141+K14009+K09562+K10088
ko04216	Ferroptosis	XP_004303579.1 FANhyb_rscf00000634.1.g00006.1 XP_004289548.1	3	http://www.kegg.jp/kegg-bin/show_pathway?ko04216+K01897+K01897+K01897
ko04922	Glucagon signaling pathway	XP_004304240.1 XP_004297699.1 XP_004299600.1	3	http://www.kegg.jp/kegg-bin/show_pathway?ko04922+K00688+K00873+K11262
ko00310	Lysine degradation	XP_004291285.2 XP_011468213.1 XP_004287846.2	3	http://www.kegg.jp/kegg-bin/show_pathway?ko00310+K00306+K00128+K00128
ko02024	Quorum sensing	XP_004303579.1 FANhyb_rscf00000634.1.g00006.1 XP_004289548.1	3	http://www.kegg.jp/kegg-bin/show_pathway?ko02024+K01897+K01897+K01897
ko04152	AMPK signaling pathway	XP_004302676.1 XP_011458966.1 XP_004299600.1	3	http://www.kegg.jp/kegg-bin/show_pathway?ko04152+K03841+K00850+K11262
ko00052	Galactose metabolism	XP_004297549.1 XP_011458966.1 FANhyb_rscf00000319.1.g00007.1	3	http://www.kegg.jp/kegg-bin/show_pathway?ko00052+K01193+K00850+K01785
ko00720	Carbon fixation pathways in prokaryotes	XP_004303182.1 XP_011469037.1 XP_004287197.1	3	http://www.kegg.jp/kegg-bin/show_pathway?ko00720+K01595+K01962+K00297
ko00910	Nitrogen metabolism	FANhyb_rscf00001394.1.g00002.1 FANhyb_rscf00000704.1.g00001.1 FANhyb_rscf00000086.1.g00005.1	3	http://www.kegg.jp/kegg-bin/show_pathway?ko00910+K00261+K01455+K00264
ko00900	Terpenoid backbone biosynthesis	FANhyb_rscf00004204.1.g00001.1 XP_004293412.1 XP_004302439.1	3	http://www.kegg.jp/kegg-bin/show_pathway?ko00900+K15889+K00787+K00869
ko00073	Cutin, suberine and wax biosynthesis	XP_004297519.1 XP_004291620.1 FANhyb_rscf00001575.1.g00001.1	3	http://www.kegg.jp/kegg-bin/show_pathway?ko00073+K15400+K13356+K15404
ko00410	beta-Alanine metabolism	XP_011468213.1 XP_004307972.1 XP_004287846.2	3	http://www.kegg.jp/kegg-bin/show_pathway?ko00410+K00128+K00797+K00128
ko05230	Central carbon metabolism in cancer	XP_004297699.1 XP_011458966.1 FANhyb_rscf00000268.1.g00005.1	3	http://www.kegg.jp/kegg-bin/show_pathway?ko05230+K00873+K00850+K00036
ko00250	Alanine, aspartate and glutamate metabolism	FANhyb_rscf00001394.1.g00002.1 XP_011467676.1 FANhyb_rscf00000086.1.g00005.1	3	http://www.kegg.jp/kegg-bin/show_pathway?ko00250+K00261+K16871+K00264
ko05010	Alzheimer's disease	FANhyb_rscf00000061.1.g00018.1 XP_004290983.1 XP_004297795.1	3	http://www.kegg.jp/kegg-bin/show_pathway?ko05010+K03939+K05853+K03963
ko05168	Herpes simplex infection	FANhyb_rscf00000738.1.g00007.1 XP_011458730.1 XP_011465504.1	3	http://www.kegg.jp/kegg-bin/show_pathway?ko05168+K12893+K12890+K12891
ko01523	Antifolate resistance	XP_011468925.1 XP_004287197.1 XP_004296982.1	3	http://www.kegg.jp/kegg-bin/show_pathway?ko01523+K00600+K00297+K00600
ko04110	Cell cycle	XP_004299712.1 FANhyb_icon00004838_a.1.g00001.1	2	http://www.kegg.jp/kegg-bin/show_pathway?ko04110+K06630+K06634
ko05165	Human papillomavirus infection	FANhyb_rscf00000192.1.g00014.1 XP_004297699.1	2	http://www.kegg.jp/kegg-bin/show_pathway?ko05165+K14009+K00873
ko03420	Nucleotide excision repair	XP_004297633.1 FANhyb_icon00004838_a.1.g00001.1	2	http://www.kegg.jp/kegg-bin/show_pathway?ko03420+K07466+K06634
ko04626	Plant-pathogen interaction	FANhyb_rscf00000624.1.g00008.1 XP_004302545.1	2	http://www.kegg.jp/kegg-bin/show_pathway?ko04626+K13447+K13412
ko05166	HTLV-I infection	XP_004293412.1 XP_004305679.1	2	http://www.kegg.jp/kegg-bin/show_pathway?ko05166+K00787+K08065
ko05169	Epstein-Barr virus infection	XP_004299712.1 XP_011460073.1	2	http://www.kegg.jp/kegg-bin/show_pathway?ko05169+K06630+K03012
ko03008	Ribosome biogenesis in eukaryotes	XP_004306712.1 FANhyb_rscf00000658.1.g00007.1	2	http://www.kegg.jp/kegg-bin/show_pathway?ko03008+K14566+K11108
ko04723	Retrograde endocannabinoid signaling	FANhyb_rscf00000061.1.g00018.1 XP_004297795.1	2	http://www.kegg.jp/kegg-bin/show_pathway?ko04723+K03939+K03963
ko00981	Insect hormone biosynthesis	XP_011468213.1 XP_004287846.2	2	http://www.kegg.jp/kegg-bin/show_pathway?ko00981+K00128+K00128
ko05012	Parkinson's disease	FANhyb_rscf00000061.1.g00018.1 XP_004297795.1	2	http://www.kegg.jp/kegg-bin/show_pathway?ko05012+K03939+K03963
ko00340	Histidine metabolism	XP_011468213.1 XP_004287846.2	2	http://www.kegg.jp/kegg-bin/show_pathway?ko00340+K00128+K00128
ko00450	Selenocompound metabolism	FANhyb_rscf00000257.1.g00003.1 FANhyb_rscf00001548.1.g00003.1	2	http://www.kegg.jp/kegg-bin/show_pathway?ko00450+K00549+K13811
ko00400	Phenylalanine, tyrosine and tryptophan biosynthesis	XP_004289250.1 FANhyb_rscf00000592.1.g00006.1	2	http://www.kegg.jp/kegg-bin/show_pathway?ko00400+K13832+K13832
ko00905	Brassinosteroid biosynthesis	XP_004303698.1 XP_004302671.1	2	http://www.kegg.jp/kegg-bin/show_pathway?ko00905+K20623+K09591
ko00261	Monobactam biosynthesis	XP_011468211.1 FANhyb_rscf00001548.1.g00003.1	2	http://www.kegg.jp/kegg-bin/show_pathway?ko00261+K00928+K13811
ko00903	Limonene and pinene degradation	XP_011468213.1 XP_004287846.2	2	http://www.kegg.jp/kegg-bin/show_pathway?ko00903+K00128+K00128
ko00640	Propanoate metabolism	XP_011469037.1 XP_004299600.1	2	http://www.kegg.jp/kegg-bin/show_pathway?ko00640+K01962+K11262
ko05202	Transcriptional misregulation in cancers	XP_004287213.1 FANhyb_rscf00000173.1.g00014.1	2	http://www.kegg.jp/kegg-bin/show_pathway?ko05202+K11253+K11253
ko00350	Tyrosine metabolism	FANhyb_rscf00001079.1.g00004.1 XP_004303397.2	2	http://www.kegg.jp/kegg-bin/show_pathway?ko00350+K18857+K00422
ko03013	RNA transport	XP_011461331.1 XP_004299965.1	2	http://www.kegg.jp/kegg-bin/show_pathway?ko03013+K13171+K13114
ko04932	Non-alcoholic fatty liver disease (NAFLD)	FANhyb_rscf00000061.1.g00018.1 XP_004297795.1	2	http://www.kegg.jp/kegg-bin/show_pathway?ko04932+K03939+K03963
ko05146	Amoebiasis	XP_004306935.1 FANhyb_rscf00007470.1.g00001.1	2	http://www.kegg.jp/kegg-bin/show_pathway?ko05146+K01476+K13963
ko03015	mRNA surveillance pathway	XP_011461331.1 XP_004299965.1	2	http://www.kegg.jp/kegg-bin/show_pathway?ko03015+K13171+K13114
ko00909	Sesquiterpenoid and triterpenoid biosynthesis	FANhyb_rscf00000263.1.g00004.1 FANhyb_rscf00003845.1.g00001.1	2	http://www.kegg.jp/kegg-bin/show_pathway?ko00909+K15813+K00511
ko00625	Chloroalkane and chloroalkene degradation	XP_011468213.1 XP_004287846.2	2	http://www.kegg.jp/kegg-bin/show_pathway?ko00625+K00128+K00128
ko00220	Arginine biosynthesis	FANhyb_rscf00001394.1.g00002.1 XP_004306935.1	2	http://www.kegg.jp/kegg-bin/show_pathway?ko00220+K00261+K01476
ko00901	Indole alkaloid biosynthesis	XP_004296391.1	1	http://www.kegg.jp/kegg-bin/show_pathway?ko00901+K21026
ko03020	RNA polymerase	XP_011460073.1	1	http://www.kegg.jp/kegg-bin/show_pathway?ko03020+K03012
ko01051	Biosynthesis of ansamycins	FANhyb_rscf00000805.1.g00002.1	1	http://www.kegg.jp/kegg-bin/show_pathway?ko01051+K00615
ko03460	Fanconi anemia pathway	XP_004297633.1	1	http://www.kegg.jp/kegg-bin/show_pathway?ko03460+K07466
ko00564	Glycerophospholipid metabolism	XP_004306775.1	1	http://www.kegg.jp/kegg-bin/show_pathway?ko00564+K13508
ko04540	Gap junction	XP_004298793.1	1	http://www.kegg.jp/kegg-bin/show_pathway?ko04540+K07375
ko04931	Insulin resistance	XP_004304240.1	1	http://www.kegg.jp/kegg-bin/show_pathway?ko04931+K00688
ko04930	Type II diabetes mellitus	XP_004297699.1	1	http://www.kegg.jp/kegg-bin/show_pathway?ko04930+K00873
ko04390	Hippo signaling pathway	XP_004299712.1	1	http://www.kegg.jp/kegg-bin/show_pathway?ko04390+K06630
ko00020	Citrate cycle (TCA cycle)	XP_004289711.1	1	http://www.kegg.jp/kegg-bin/show_pathway?ko00020+K00026
ko05164	Influenza A	XP_004293412.1	1	http://www.kegg.jp/kegg-bin/show_pathway?ko05164+K00787
ko04810	Regulation of actin cytoskeleton	XP_004290829.1	1	http://www.kegg.jp/kegg-bin/show_pathway?ko04810+K05759
ko00930	Caprolactam degradation	XP_004302704.1	1	http://www.kegg.jp/kegg-bin/show_pathway?ko00930+K00002
ko04142	Lysosome	XP_004295773.1	1	http://www.kegg.jp/kegg-bin/show_pathway?ko04142+K04646
ko04212	Longevity regulating pathway - worm	XP_004291620.1	1	http://www.kegg.jp/kegg-bin/show_pathway?ko04212+K13356
ko04976	Bile secretion	XP_004301784.1	1	http://www.kegg.jp/kegg-bin/show_pathway?ko04976+K05658
ko00965	Betalain biosynthesis	XP_011466710.1	1	http://www.kegg.jp/kegg-bin/show_pathway?ko00965+K15777
ko00730	Thiamine metabolism	XP_004297568.1	1	http://www.kegg.jp/kegg-bin/show_pathway?ko00730+K00939
ko05131	Shigellosis	XP_004290829.1	1	http://www.kegg.jp/kegg-bin/show_pathway?ko05131+K05759
ko03060	Protein export	FANhyb_icon00009886_a.1.g00001.1	1	http://www.kegg.jp/kegg-bin/show_pathway?ko03060+K12946
ko05226	Gastric cancer	XP_004301784.1	1	http://www.kegg.jp/kegg-bin/show_pathway?ko05226+K05658
ko04391	Hippo signaling pathway -fly	XP_004299712.1	1	http://www.kegg.jp/kegg-bin/show_pathway?ko04391+K06630
ko04145	Phagosome	XP_004298793.1	1	http://www.kegg.jp/kegg-bin/show_pathway?ko04145+K07375
ko00300	Lysine biosynthesis	XP_011468211.1	1	http://www.kegg.jp/kegg-bin/show_pathway?ko00300+K00928
ko04020	Calcium signaling pathway	XP_004290983.1	1	http://www.kegg.jp/kegg-bin/show_pathway?ko04020+K05853
ko00950	Isoquinoline alkaloid biosynthesis	XP_004303397.2	1	http://www.kegg.jp/kegg-bin/show_pathway?ko00950+K00422
ko04022	cGMP - PKG signaling pathway	XP_004290983.1	1	http://www.kegg.jp/kegg-bin/show_pathway?ko04022+K05853
ko04011	MAPK signaling pathway - yeast	XP_004299712.1	1	http://www.kegg.jp/kegg-bin/show_pathway?ko04011+K06630
ko04013	MAPK signaling pathway - fly	XP_004290829.1	1	http://www.kegg.jp/kegg-bin/show_pathway?ko04013+K05759
ko04972	Pancreatic secretion	XP_004290983.1	1	http://www.kegg.jp/kegg-bin/show_pathway?ko04972+K05853
ko04114	Oocyte meiosis	XP_004299712.1	1	http://www.kegg.jp/kegg-bin/show_pathway?ko04114+K06630
ko04140	Autophagy - animal	XP_004302635.1	1	http://www.kegg.jp/kegg-bin/show_pathway?ko04140+K10802
ko05130	Pathogenic Escherichia coli infection	XP_004298793.1	1	http://www.kegg.jp/kegg-bin/show_pathway?ko05130+K07375
ko04657	IL-17 signaling pathway	XP_011458730.1	1	http://www.kegg.jp/kegg-bin/show_pathway?ko04657+K12890
ko04016	MAPK signaling pathway - plant	FANhyb_rscf00000624.1.g00008.1	1	http://www.kegg.jp/kegg-bin/show_pathway?ko04016+K13447
ko00780	Biotin metabolism	XP_004304064.1	1	http://www.kegg.jp/kegg-bin/show_pathway?ko00780+K09458
ko00627	Aminobenzoate degradation	XP_011457929.1	1	http://www.kegg.jp/kegg-bin/show_pathway?ko00627+K01426
ko04722	Neurotrophin signaling pathway	XP_004299712.1	1	http://www.kegg.jp/kegg-bin/show_pathway?ko04722+K06630
ko00140	Steroid hormone biosynthesis	XP_004310008.1	1	http://www.kegg.jp/kegg-bin/show_pathway?ko00140+K10251
ko03410	Base excision repair	XP_004302635.1	1	http://www.kegg.jp/kegg-bin/show_pathway?ko03410+K10802
ko04015	Rap1 signaling pathway	XP_004290829.1	1	http://www.kegg.jp/kegg-bin/show_pathway?ko04015+K05759
ko05100	Bacterial invasion of epithelial cells	XP_004295773.1	1	http://www.kegg.jp/kegg-bin/show_pathway?ko05100+K04646
ko00970	Aminoacyl-tRNA biosynthesis	XP_004305293.1	1	http://www.kegg.jp/kegg-bin/show_pathway?ko00970+K01881
ko04961	Endocrine and other factor-regulated calcium reabsorption	XP_004295773.1	1	http://www.kegg.jp/kegg-bin/show_pathway?ko04961+K04646
ko00643	Styrene degradation	XP_011457929.1	1	http://www.kegg.jp/kegg-bin/show_pathway?ko00643+K01426
ko03030	DNA replication	XP_004297633.1	1	http://www.kegg.jp/kegg-bin/show_pathway?ko03030+K07466
ko00471	D-Glutamine and D-glutamate metabolism	FANhyb_rscf00001394.1.g00002.1	1	http://www.kegg.jp/kegg-bin/show_pathway?ko00471+K00261
ko04612	Antigen processing and presentation	XP_004305679.1	1	http://www.kegg.jp/kegg-bin/show_pathway?ko04612+K08065
ko00920	Sulfur metabolism	FANhyb_rscf00001548.1.g00003.1	1	http://www.kegg.jp/kegg-bin/show_pathway?ko00920+K13811
ko05152	Tuberculosis	XP_004305679.1	1	http://www.kegg.jp/kegg-bin/show_pathway?ko05152+K08065
ko04151	PI3K-Akt signaling pathway	XP_004299712.1	1	http://www.kegg.jp/kegg-bin/show_pathway?ko04151+K06630
ko03022	Basal transcription factors	FANhyb_icon00004838_a.1.g00001.1	1	http://www.kegg.jp/kegg-bin/show_pathway?ko03022+K06634
ko03430	Mismatch repair	XP_004297633.1	1	http://www.kegg.jp/kegg-bin/show_pathway?ko03430+K07466
ko04075	Plant hormone signal transduction	XP_011460327.1	1	http://www.kegg.jp/kegg-bin/show_pathway?ko04075+K14489
ko04964	Proximal tubule bicarbonate reclamation	FANhyb_rscf00001394.1.g00002.1	1	http://www.kegg.jp/kegg-bin/show_pathway?ko04964+K00261
ko00100	Steroid biosynthesis	FANhyb_rscf00003845.1.g00001.1	1	http://www.kegg.jp/kegg-bin/show_pathway?ko00100+K00511
ko05206	MicroRNAs in cancer	XP_004301784.1	1	http://www.kegg.jp/kegg-bin/show_pathway?ko05206+K05658
ko04614	Renin-angiotensin system	FANhyb_rscf00001169.1.g00004.1	1	http://www.kegg.jp/kegg-bin/show_pathway?ko04614+K01285
ko00254	Aflatoxin biosynthesis	XP_004299600.1	1	http://www.kegg.jp/kegg-bin/show_pathway?ko00254+K11262
ko04144	Endocytosis	XP_004295773.1	1	http://www.kegg.jp/kegg-bin/show_pathway?ko04144+K04646
ko02010	ABC transporters	XP_004301784.1	1	http://www.kegg.jp/kegg-bin/show_pathway?ko02010+K05658
ko05132	Salmonella infection	XP_004290829.1	1	http://www.kegg.jp/kegg-bin/show_pathway?ko05132+K05759
ko03440	Homologous recombination	XP_004297633.1	1	http://www.kegg.jp/kegg-bin/show_pathway?ko03440+K07466
ko04974	Protein digestion and absorption	FANhyb_rscf00001169.1.g00004.1	1	http://www.kegg.jp/kegg-bin/show_pathway?ko04974+K01285
ko00650	Butanoate metabolism	XP_011467676.1	1	http://www.kegg.jp/kegg-bin/show_pathway?ko00650+K16871
ko04721	Synaptic vesicle cycle	XP_004295773.1	1	http://www.kegg.jp/kegg-bin/show_pathway?ko04721+K04646
ko05145	Toxoplasmosis	XP_004302545.1	1	http://www.kegg.jp/kegg-bin/show_pathway?ko05145+K13412
ko04712	Circadian rhythm - plant	XP_004306542.1	1	http://www.kegg.jp/kegg-bin/show_pathway?ko04712+K00660
ko00760	Nicotinate and nicotinamide metabolism	FANhyb_rscf00001561.1.g00001.1	1	http://www.kegg.jp/kegg-bin/show_pathway?ko00760+K03787

## Sheet: Enrichment
Map_ID	Map_Name	Test	TestAll	Ref	RefAll	Test_per	Ref_per	Test_Seq	Ref_Seq	Over_Under	P value	FDR	richFactor
ko00940	Phenylpropanoid biosynthesis	18	626	45	7271	0.028754	0.00618897	XP_004299546.1 FANhyb_rscf00000806.1.g00003.1 FANhyb_rscf00000062.1.g00009.1 XP_004309480.1 FANhyb_rscf00007124.1.g00001.1 FANhyb_rscf00001371.1.g00002.1 XP_004288323.1 FANhyb_icon00003685_a.1.g00001.1 XP_004307899.1 XP_011467012.1 FANhyb_rscf00000079.1.g00001.1 XP_004303212.1 XP_004287841.1 XP_004303244.1 XP_004307376.1 XP_004309949.1 XP_004290595.1 XP_004294725.1	XP_004307899.1 XP_004295138.1 XP_004290489.1 FANhyb_rscf00000798.1.g00005.1 XP_004299545.1 XP_004307376.1 XP_004290595.1 FANhyb_rscf00000075.1.g00022.1 XP_004288323.1 FANhyb_rscf00000079.1.g00001.1 XP_004288495.1 XP_004294725.1 XP_011459987.1 XP_004299546.1 XP_004306422.2 XP_004303995.1 XP_004303212.1 FANhyb_rscf00001371.1.g00002.1 FANhyb_rscf00000062.1.g00009.1 FANhyb_rscf00000067.1.g00019.1 FAN…	over	9.94306e-09	1.14489e-06	0.4
ko05322	Systemic lupus erythematosus	11	626	17	7271	0.0175719	0.00233806	XP_004302471.1 XP_004290706.1 FANhyb_rscf00006857.1.g00001.1 XP_011461273.1 FANhyb_rscf00000222.1.g00004.1 FANhyb_rscf00000294.1.g00011.1 XP_004287377.1 XP_004287213.1 FANhyb_rscf00000295.1.g00005.1 FANhyb_rscf00000686.1.g00005.1 FANhyb_rscf00000173.1.g00014.1	XP_011461273.1 FANhyb_rscf00000294.1.g00011.1 XP_004291204.1 XP_004290666.1 XP_004291296.1 FANhyb_rscf00000295.1.g00005.1 XP_004287377.1 FANhyb_rscf00000173.1.g00014.1 FANhyb_rscf00006857.1.g00001.1 FANhyb_rscf00000222.1.g00004.1 XP_004287213.1 XP_004290706.1 FANhyb_rscf00000522.1.g00007.1 XP_004302471.1 XP_004302773.1 FANhyb_rscf00000686.1.g00005.1 XP_004309659.1	over	1.3549e-08	1.14489e-06	0.647059
ko00941	Flavonoid biosynthesis	8	626	15	7271	0.0127796	0.00206299	FANhyb_rscf00007124.1.g00001.1 XP_004307451.1 FANhyb_icon00000880_a.1.g00001.1 XP_011467012.1 XP_004306542.1 XP_004290595.1 XP_004294725.1 XP_004290837.1	XP_004307451.1 XP_004290595.1 XP_004287814.1 FANhyb_icon00000880_a.1.g00001.1 XP_004294725.1 XP_004306542.1 FANhyb_rscf00000067.1.g00019.1 XP_004290837.1 FANhyb_rscf00007124.1.g00001.1 XP_004309662.1 XP_011467012.1 XP_004293648.1 XP_004297144.2 XP_004298720.1 FANhyb_rscf00001058.1.g00002.1	over	1.07685e-05	0.000606625	0.533333
ko05034	Alcoholism	11	626	29	7271	0.0175719	0.00398845	XP_004302471.1 XP_004290706.1 FANhyb_rscf00006857.1.g00001.1 XP_011461273.1 FANhyb_rscf00000222.1.g00004.1 FANhyb_rscf00000294.1.g00011.1 XP_004287377.1 XP_004287213.1 FANhyb_rscf00000295.1.g00005.1 FANhyb_rscf00000686.1.g00005.1 FANhyb_rscf00000173.1.g00014.1	XP_011461273.1 XP_004288617.1 FANhyb_rscf00000294.1.g00011.1 FANhyb_rscf00000295.1.g00005.1 XP_004287204.1 XP_004287377.1 XP_004299498.1 XP_004287513.1 FANhyb_rscf00000173.1.g00014.1 FANhyb_rscf00006857.1.g00001.1 FANhyb_rscf00000222.1.g00004.1 XP_004287213.1 XP_004290706.1 FANhyb_rscf00000155.1.g00006.1 XP_011465688.1 XP_004302471.1 XP_004294692.1 XP_011460680.1 XP_004302773.1 FANhyb_rscf0000068…	over	1.44427e-05	0.000610206	0.37931
ko00500	Starch and sucrose metabolism	15	626	66	7271	0.0239617	0.00907716	FANhyb_rscf00000207.1.g00012.1 XP_004297549.1 XP_004299546.1 XP_011466787.1 XP_004303908.1 XP_011467955.1 XP_004304240.1 XP_004309467.1 FANhyb_rscf00000482.1.g00001.1 XP_004289659.1 FANhyb_rscf00000049.1.g00014.1 XP_011470420.1 XP_004309480.1 FANhyb_rscf00000491.1.g00003.1 XP_004290279.1	FANhyb_rscf00000334.1.g00004.1 XP_004287669.1 XP_004288589.1 XP_004297463.1 XP_004309811.1 XP_004295138.1 FANhyb_rscf00000798.1.g00005.1 XP_004309521.1 XP_004299545.1 XP_004291883.1 FANhyb_rscf00000021.1.g00018.1 XP_004304240.1 FANhyb_rscf00000075.1.g00022.1 XP_004294228.1 XP_004287480.1 XP_004299713.1 XP_004303908.1 FANhyb_rscf00000491.1.g00003.1 XP_004294998.1 XP_004306617.1 XP_004307805.1 XP_0…	over	0.000378101	0.012323	0.227273
ko02026	Biofilm formation - Escherichia coli	5	626	9	7271	0.00798722	0.00123779	XP_004303908.1 XP_011467955.1 XP_004304240.1 FANhyb_rscf00000482.1.g00001.1 XP_004289659.1	XP_004304240.1 XP_004294228.1 XP_004303908.1 FANhyb_rscf00000482.1.g00001.1 XP_011467955.1 FANhyb_rscf00000034.1.g00008.1 XP_004289659.1 FANhyb_rscf00000166.1.g00017.1 XP_004295557.1	over	0.000437503	0.012323	0.555556
ko00945	Stilbenoid, diarylheptanoid and gingerol biosynthesis	4	626	7	7271	0.00638978	0.000962729	FANhyb_rscf00007124.1.g00001.1 XP_011467012.1 XP_004290595.1 XP_004294725.1	XP_004290595.1 XP_004294725.1 FANhyb_rscf00000067.1.g00019.1 FANhyb_rscf00007124.1.g00001.1 XP_011467012.1 XP_004293648.1 FANhyb_rscf00001058.1.g00002.1	over	0.00154186	0.037225	0.571429
ko00710	Carbon fixation in photosynthetic organisms	11	626	50	7271	0.0175719	0.00687663	XP_004303182.1 XP_004302676.1 XP_011469273.1 XP_004303137.1 FANhyb_rscf00000177.1.g00009.1 XP_004290303.1 FANhyb_rscf00000176.1.g00010.1 XP_004287468.2 XP_004289711.1 XP_004304578.1 FANhyb_rscf00000805.1.g00002.1	XP_004310041.1 XP_011468861.1 XP_004306579.1 FANhyb_rscf00000805.1.g00002.1 XP_004303022.1 FANhyb_rscf00001420.1.g00002.1 XP_004296370.1 XP_004303023.1 FANhyb_rscf00001581.1.g00003.1 FANhyb_rscf00000001.1.g00003.1 XP_004294095.1 XP_004303182.1 XP_004307511.1 XP_004304578.1 FANhyb_rscf00001778.1.g00001.1 XP_004294066.1 XP_004291203.1 XP_004299028.1 XP_004290303.1 XP_004299353.1 FANhyb_rscf00000177…	over	0.00293788	0.0540071	0.22
ko00130	Ubiquinone and other terpenoid-quinone biosynthesis	6	626	18	7271	0.00958466	0.00247559	XP_004297474.1 FANhyb_rscf00000084.1.g00006.1 XP_004294313.1 XP_004303212.1 XP_004309949.1 XP_004294725.1	XP_004293489.1 XP_004294313.1 XP_004290640.1 XP_004294725.1 XP_004303212.1 FANhyb_rscf00000376.1.g00006.1 FANhyb_rscf00000084.1.g00006.1 XP_004303032.1 XP_004309949.1 FANhyb_rscf00000061.1.g00019.1 XP_004303107.1 XP_004305552.1 XP_004294274.1 XP_011464057.1 XP_004297474.1 XP_004291645.1 FANhyb_rscf00000123.1.g00006.1 FANhyb_icon00002360_a.1.g00001.1	over	0.00299758	0.0540071	0.333333
ko00360	Phenylalanine metabolism	7	626	24	7271	0.0111821	0.00330078	XP_011457929.1 FANhyb_rscf00000079.1.g00001.1 XP_004303212.1 XP_004307376.1 XP_004309949.1 XP_004290595.1 XP_004294725.1	XP_004291203.1 XP_011459596.1 FANhyb_rscf00000031.1.g00016.1 XP_004307376.1 XP_004290595.1 XP_004302193.2 FANhyb_rscf00000079.1.g00001.1 XP_004294725.1 XP_004303212.1 FANhyb_rscf00000067.1.g00019.1 XP_011457929.1 XP_004309949.1 XP_004296494.1 FANhyb_rscf00000577.1.g00005.1 FANhyb_rscf00000061.1.g00019.1 XP_011460680.1 FANhyb_rscf00000058.1.g00012.1 XP_004302625.1 XP_004303107.1 FANhyb_icon0000741…	over	0.00319569	0.0540071	0.291667
ko00071	Fatty acid degradation	8	626	31	7271	0.0127796	0.00426351	FANhyb_rscf00001079.1.g00004.1 XP_004303579.1 XP_011468213.1 XP_004287395.1 XP_004290230.1 FANhyb_rscf00000634.1.g00006.1 XP_004287846.2 XP_004289548.1	XP_004303573.1 XP_004287395.1 XP_004290230.1 XP_004303579.1 XP_004296857.1 XP_004299412.1 XP_004296638.1 FANhyb_rscf00000605.1.g00001.1 XP_004287644.1 XP_004298932.1 XP_011468213.1 XP_004297642.1 XP_011463376.1 XP_004293407.2 XP_004287846.2 XP_004289548.1 FANhyb_rscf00001079.1.g00004.1 XP_004302546.1 XP_011466939.1 XP_004296905.1 XP_004298146.1 FANhyb_rscf00000634.1.g00006.1 XP_004291254.1 FANhyb…	over	0.00382338	0.058741	0.258065
ko00520	Amino sugar and nucleotide sugar metabolism	14	626	77	7271	0.0223642	0.01059	XP_004299591.1 XP_004296555.1 XP_004303908.1 XP_004300692.1 FANhyb_rscf00000482.1.g00001.1 XP_004289659.1 XP_011470420.1 FANhyb_rscf00000179.1.g00009.1 XP_004297255.1 FANhyb_rscf00000135.1.g00004.1 XP_004294576.1 FANhyb_rscf00000818.1.g00001.1 XP_011469795.1 XP_004290279.1	XP_004288589.1 XP_004297463.1 XP_004309811.1 XP_004299283.1 XP_011469795.1 XP_004297255.1 FANhyb_rscf00002413.1.g00001.1 XP_004290795.1 XP_004300692.1 XP_004294576.1 XP_004299318.1 FANhyb_rscf00000076.1.g00019.1 FANhyb_rscf00000013.1.g00018.1 XP_004294042.1 XP_004291883.1 FANhyb_rscf00000021.1.g00018.1 XP_004294169.1 XP_004302049.1 FANhyb_rscf00000135.1.g00004.1 XP_004287480.1 XP_004299713.1 XP_0…	over	0.00546941	0.0751645	0.181818
ko04217	Necroptosis	10	626	47	7271	0.0159744	0.00646404	FANhyb_rscf00001394.1.g00002.1 XP_004304240.1 XP_004302471.1 XP_004302635.1 XP_004290706.1 FANhyb_rscf00006857.1.g00001.1 FANhyb_rscf00000222.1.g00004.1 XP_004287377.1 FANhyb_rscf00000295.1.g00005.1 FANhyb_rscf00000686.1.g00005.1	FANhyb_rscf00000017.1.g00017.1 XP_004294900.1 FANhyb_rscf00000129.1.g00011.1 XP_004308050.1 XP_011468815.1 XP_004288248.1 FANhyb_rscf00001570.1.g00001.1 XP_004288594.1 XP_004303109.1 XP_004296415.1 XP_004302356.1 XP_004297335.1 XP_004304240.1 XP_011469943.1 XP_004294228.1 XP_011462784.1 FANhyb_rscf00000595.1.g00005.1 XP_004292471.1 FANhyb_rscf00000295.1.g00005.1 FANhyb_rscf00001394.1.g00002.1 XP_…	over	0.00578188	0.0751645	0.212766
ko00062	Fatty acid elongation	4	626	10	7271	0.00638978	0.00137533	XP_004307519.1 XP_004310008.1 FANhyb_rscf00000109.1.g00017.1 FANhyb_rscf00000251.1.g00007.1	XP_004310008.1 XP_004307519.1 FANhyb_rscf00000251.1.g00007.1 FANhyb_rscf00001744.1.g00002.1 FANhyb_rscf00001018.1.g00005.1 XP_004306789.1 FANhyb_rscf00000602.1.g00002.1 FANhyb_rscf00002628.1.g00001.1 XP_004289690.1 FANhyb_rscf00000109.1.g00017.1	over	0.00749794	0.0905108	0.4
ko00270	Cysteine and methionine metabolism	11	626	57	7271	0.0175719	0.00783936	FANhyb_rscf00000329.1.g00005.1 XP_011468211.1 XP_004293334.1 XP_004307972.1 XP_004289711.1 XP_004299485.1 XP_004304467.1 FANhyb_rscf00002955.1.g00001.1 FANhyb_rscf00000257.1.g00003.1 FANhyb_rscf00000301.1.g00011.1 XP_011466231.1	FANhyb_rscf00000257.1.g00003.1 XP_011467399.1 XP_004296983.1 XP_004296370.1 FANhyb_rscf00001581.1.g00003.1 XP_004294095.1 XP_004289609.1 FANhyb_rscf00000196.1.g00013.1 XP_004291203.1 FANhyb_rscf00000301.1.g00011.1 FANhyb_rscf00002955.1.g00001.1 XP_011459596.1 FANhyb_rscf00000031.1.g00016.1 XP_011466231.1 XP_004299353.1 XP_004302011.1 FANhyb_rscf00000928.1.g00006.1 FANhyb_rscf00001212.1.g00002.1 X…	over	0.00837067	0.0943096	0.192982
ko00073	Cutin, suberine and wax biosynthesis	3	626	6	7271	0.00479233	0.000825196	XP_004297519.1 XP_004291620.1 FANhyb_rscf00001575.1.g00001.1	FANhyb_rscf00000609.1.g00005.1 XP_004291620.1 XP_004289914.1 XP_004297445.1 XP_004297519.1 FANhyb_rscf00001575.1.g00001.1	over	0.0104206	0.103189	0.5
ko00591	Linoleic acid metabolism	4	626	11	7271	0.00638978	0.00151286	XP_004306503.1 XP_004302420.1 FANhyb_rscf00001750.1.g00001.1 XP_004302419.1	XP_004306503.1 XP_004302419.1 FANhyb_rscf00000139.1.g00004.1 XP_004302420.1 XP_004295226.1 FANhyb_rscf00000087.1.g00006.1 FANhyb_rscf00000087.1.g00005.1 XP_004310200.1 FANhyb_rscf00000054.1.g00004.1 FANhyb_rscf00001750.1.g00001.1 FANhyb_rscf00002433.1.g00001.1	over	0.0109906	0.103189	0.363636
ko00670	One carbon pool by folate	4	626	11	7271	0.00638978	0.00151286	FANhyb_rscf00003898.1.g00001.1 XP_011468925.1 XP_004287197.1 XP_004296982.1	XP_004287197.1 XP_004296982.1 XP_004294956.2 XP_011468925.1 XP_004293305.1 XP_011459019.1 FANhyb_rscf00003898.1.g00001.1 XP_004307174.1 XP_004288097.1 FANhyb_rscf00000719.1.g00004.1 FANhyb_icon00011629_a.1.g00001.1	over	0.0109906	0.103189	0.363636
ko00051	Fructose and mannose metabolism	8	626	38	7271	0.0127796	0.00522624	XP_004308124.1 XP_004302676.1 XP_004299591.1 XP_004296555.1 XP_004290303.1 XP_011458966.1 XP_011470420.1 XP_004290279.1	XP_004303022.1 FANhyb_rscf00001420.1.g00002.1 XP_004303023.1 XP_004309811.1 XP_004307511.1 FANhyb_rscf00001778.1.g00001.1 XP_004300090.1 XP_004293328.1 XP_004299028.1 XP_004290303.1 FANhyb_rscf00001163.1.g00001.1 XP_004287480.1 FANhyb_rscf00000032.1.g00022.1 XP_004299497.1 XP_011458966.1 XP_004306812.1 XP_004290279.1 FANhyb_rscf00000102.1.g00019.1 XP_004308124.1 XP_004297371.1 FANhyb_rscf00000003…	over	0.0138921	0.123566	0.210526
ko00061	Fatty acid biosynthesis	6	626	25	7271	0.00958466	0.00343832	XP_004303579.1 XP_011469037.1 FANhyb_rscf00000634.1.g00006.1 XP_004299600.1 XP_004304064.1 XP_004289548.1	XP_004295142.1 XP_004302641.1 XP_004299766.1 XP_004303579.1 XP_004299600.1 XP_004309860.1 XP_011465763.1 XP_004294766.1 XP_004293525.1 XP_004310046.1 XP_011460975.1 YP_004286111.1 XP_004289548.1 XP_004304236.1 FANhyb_icon00007176_a.1.g00001.1 XP_004298658.1 XP_004296905.1 FANhyb_rscf00000853.1.g00003.1 FANhyb_rscf00000634.1.g00006.1 XP_004296965.1 XP_004298900.1 XP_004290189.1 XP_011469037.1 XP_0…	over	0.0170429	0.144013	0.24
ko00983	Drug metabolism - other enzymes	7	626	33	7271	0.0111821	0.00453858	XP_004290762.1 FANhyb_rscf00000556.1.g00009.1 XP_004307120.1 XP_004302283.1 XP_004291884.1 XP_004300630.1 FANhyb_rscf00000381.1.g00009.1	XP_004290762.1 XP_004307120.1 FANhyb_rscf00000782.1.g00005.1 FANhyb_rscf00000023.1.g00001.1 FANhyb_rscf00000381.1.g00009.1 XP_011458709.1 XP_011458708.1 XP_004300630.1 FANhyb_rscf00000017.1.g00022.1 FANhyb_rscf00000424.1.g00004.1 XP_004288327.1 XP_011467700.1 FANhyb_rscf00000929.1.g00002.1 XP_004302283.1 XP_004302828.1 XP_004291884.1 FANhyb_rscf00000783.1.g00004.1 XP_004309791.1 XP_011463993.1 XP…	over	0.0200498	0.161353	0.212121
ko00592	alpha-Linolenic acid metabolism	6	626	27	7271	0.00958466	0.00371338	XP_004306503.1 FANhyb_rscf00001079.1.g00004.1 XP_004309482.1 XP_004287395.1 XP_004290230.1 XP_004287627.1	XP_004287395.1 XP_004290230.1 XP_004306503.1 FANhyb_rscf00002511.1.g00001.1 XP_004296857.1 XP_004299412.1 XP_004296638.1 XP_004291923.1 XP_004287625.1 XP_004292919.2 FANhyb_rscf00000425.1.g00006.1 XP_004295226.1 FANhyb_rscf00000087.1.g00006.1 FANhyb_rscf00000087.1.g00005.1 XP_004287964.1 XP_004297139.1 FANhyb_rscf00001079.1.g00004.1 XP_004310200.1 XP_004309482.1 FANhyb_rscf00000054.1.g00004.1 XP_…	over	0.0246047	0.189008	0.222222
ko01040	Biosynthesis of unsaturated fatty acids	4	626	14	7271	0.00638978	0.00192546	XP_004290230.1 XP_004307519.1 XP_004310008.1 FANhyb_rscf00000109.1.g00017.1	XP_004290230.1 XP_004299412.1 XP_004296638.1 XP_004309860.1 XP_004310046.1 XP_004310008.1 XP_004307519.1 XP_004302546.1 FANhyb_icon00007176_a.1.g00001.1 XP_011466939.1 FANhyb_rscf00000853.1.g00003.1 XP_004306789.1 XP_004289690.1 FANhyb_rscf00000109.1.g00017.1	over	0.0270968	0.199102	0.285714
ko00460	Cyanoamino acid metabolism	5	626	21	7271	0.00798722	0.00288819	FANhyb_rscf00000704.1.g00001.1 XP_004299546.1 XP_011468925.1 XP_004309480.1 XP_004296982.1	XP_004296982.1 XP_004295138.1 FANhyb_rscf00000798.1.g00005.1 XP_011468925.1 XP_004299545.1 FANhyb_rscf00000075.1.g00022.1 XP_011459019.1 XP_004307174.1 XP_004299546.1 XP_004306422.2 XP_004303995.1 XP_004306760.1 FANhyb_rscf00000087.1.g00009.1 FANhyb_rscf00000163.1.g00002.1 XP_011468620.1 XP_004301060.1 XP_004294237.1 FANhyb_rscf00000804.1.g00004.1 FANhyb_rscf00000704.1.g00001.1 FANhyb_rscf0000008…	over	0.029691	0.209074	0.238095
ko00905	Brassinosteroid biosynthesis	2	626	4	7271	0.00319489	0.000550131	XP_004303698.1 XP_004302671.1	XP_004303698.1 XP_004302671.1 XP_004297206.2 XP_004295655.2	over	0.0394899	0.266952	0.5
ko03320	PPAR signaling pathway	4	626	16	7271	0.00638978	0.00220052	XP_004303579.1 XP_004290230.1 FANhyb_rscf00000634.1.g00006.1 XP_004289548.1	XP_004290230.1 XP_004303579.1 XP_004299412.1 XP_004296638.1 FANhyb_rscf00000561.1.g00008.1 XP_004289548.1 XP_004302546.1 XP_004303284.1 XP_011466939.1 XP_004296905.1 XP_004298146.1 FANhyb_rscf00000634.1.g00006.1 XP_004296965.1 XP_004298900.1 XP_004307329.1 XP_004309440.1	over	0.0429614	0.279249	0.25
ko01523	Antifolate resistance	3	626	10	7271	0.00479233	0.00137533	XP_011468925.1 XP_004287197.1 XP_004296982.1	XP_004287197.1 XP_004296982.1 XP_011468925.1 XP_011459019.1 XP_004307174.1 XP_004288097.1 XP_004294089.1 FANhyb_rscf00000344.1.g00004.1 FANhyb_rscf00000252.1.g00011.1 XP_004307580.1	over	0.0482041	0.290286	0.3
ko04920	Adipocytokine signaling pathway	3	626	10	7271	0.00479233	0.00137533	XP_004303579.1 FANhyb_rscf00000634.1.g00006.1 XP_004289548.1	XP_004303579.1 XP_004289548.1 XP_004304271.1 XP_004296905.1 FANhyb_rscf00000517.1.g00001.1 FANhyb_rscf00000634.1.g00006.1 XP_004293398.1 XP_004296965.1 XP_004298900.1 XP_004309440.1	over	0.0482041	0.290286	0.3
ko00620	Pyruvate metabolism	10	626	65	7271	0.0159744	0.00893962	XP_004303182.1 XP_011469273.1 FANhyb_rscf00000177.1.g00009.1 XP_011468213.1 XP_004287468.2 XP_004289711.1 XP_011469037.1 XP_004297699.1 XP_004287846.2 XP_004299600.1	FANhyb_rscf00000009.1.g00006.1 XP_004296370.1 XP_004303046.1 XP_004307020.1 FANhyb_rscf00001581.1.g00003.1 XP_004294095.1 XP_004303182.1 XP_004293298.1 XP_004294066.1 XP_004297699.1 XP_004302641.1 FANhyb_rscf00000097.1.g00003.1 XP_004310117.1 XP_004303573.1 XP_004299766.1 XP_004298290.1 XP_004303665.1 XP_004295098.1 XP_004299353.1 FANhyb_rscf00000177.1.g00009.1 XP_011458750.1 FANhyb_rscf00000928.…	over	0.0498124	0.290286	0.153846
ko04146	Peroxisome	7	626	40	7271	0.0111821	0.00550131	XP_004291285.2 XP_004303579.1 XP_004290230.1 XP_004302439.1 FANhyb_rscf00000634.1.g00006.1 XP_004291620.1 XP_004289548.1	XP_004309437.1 XP_004287550.1 XP_004290230.1 XP_004303579.1 XP_004294094.1 XP_004300681.1 FANhyb_rscf00005514.1.g00001.1 XP_004299412.1 XP_004296638.1 XP_004291746.1 FANhyb_rscf00001082.1.g00001.1 XP_011457662.1 FANhyb_rscf00000146.1.g00008.1 XP_004306353.2 FANhyb_rscf00000711.1.g00006.1 XP_004289548.1 XP_004291285.2 XP_004302546.1 XP_011466939.1 XP_004296905.1 FANhyb_rscf00000023.1.g00027.1 FANh…	over	0.052085	0.293412	0.175
ko00630	Glyoxylate and dicarboxylate metabolism	8	626	50	7271	0.0127796	0.00687663	FANhyb_rscf00000704.1.g00001.1 FANhyb_rscf00003898.1.g00001.1 XP_004303137.1 XP_011468925.1 XP_004289711.1 FANhyb_rscf00007251.1.g00001.1 FANhyb_icon00005362_a.1.g00001.1 XP_004296982.1	XP_004287944.1 FANhyb_rscf00000009.1.g00006.1 XP_004296370.1 XP_004287770.1 FANhyb_rscf00001581.1.g00003.1 FANhyb_rscf00000064.1.g00010.1 FANhyb_rscf00000001.1.g00003.1 XP_004294095.1 FANhyb_rscf00001570.1.g00001.1 XP_004296982.1 XP_004306487.1 XP_004303573.1 XP_004288594.1 XP_004306283.1 XP_004295098.1 XP_004299353.1 XP_004303588.1 XP_011468925.1 FANhyb_rscf00000928.1.g00006.1 FANhyb_rscf0000112…	over	0.061848	0.332994	0.16
ko05204	Chemical carcinogenesis	4	626	18	7271	0.00638978	0.00247559	XP_004290762.1 FANhyb_rscf00000556.1.g00009.1 XP_004300630.1 FANhyb_rscf00000381.1.g00009.1	XP_004290762.1 FANhyb_rscf00000381.1.g00009.1 XP_011458709.1 XP_011458708.1 XP_004300630.1 FANhyb_rscf00000605.1.g00001.1 XP_004302828.1 XP_004294221.1 FANhyb_rscf00000556.1.g00009.1 XP_004307439.1 XP_004291254.1 XP_004291243.1 XP_004291255.1 XP_004294220.1 FANhyb_rscf00001754.1.g00002.1 XP_011463848.1 FANhyb_rscf00000671.1.g00005.1 FANhyb_rscf00000212.1.g00010.1	over	0.0630521	0.332994	0.222222
ko00980	Metabolism of xenobiotics by cytochrome P450	4	626	19	7271	0.00638978	0.00261312	XP_004290762.1 FANhyb_rscf00000556.1.g00009.1 XP_004300630.1 FANhyb_rscf00000381.1.g00009.1	XP_004290762.1 FANhyb_rscf00000381.1.g00009.1 XP_011458709.1 XP_011458708.1 XP_004300630.1 FANhyb_rscf00000605.1.g00001.1 XP_004302828.1 XP_004294221.1 FANhyb_rscf00000556.1.g00009.1 XP_004307439.1 XP_004291254.1 XP_004291243.1 XP_004291255.1 XP_004309528.1 XP_004294220.1 FANhyb_rscf00001754.1.g00002.1 XP_011463848.1 FANhyb_rscf00000671.1.g00005.1 FANhyb_rscf00000212.1.g00010.1	over	0.0746481	0.381115	0.210526
ko01051	Biosynthesis of ansamycins	1	626	1	7271	0.00159744	0.000137533	FANhyb_rscf00000805.1.g00002.1	FANhyb_rscf00000805.1.g00002.1	over	0.0860954	0.381115	1
ko00254	Aflatoxin biosynthesis	1	626	1	7271	0.00159744	0.000137533	XP_004299600.1	XP_004299600.1	over	0.0860954	0.381115	1
ko00982	Drug metabolism - cytochrome P450	4	626	20	7271	0.00638978	0.00275065	XP_004290762.1 FANhyb_rscf00000556.1.g00009.1 XP_004300630.1 FANhyb_rscf00000381.1.g00009.1	XP_004290762.1 FANhyb_rscf00000381.1.g00009.1 XP_011458709.1 XP_011458708.1 XP_004300630.1 FANhyb_rscf00000605.1.g00001.1 XP_004302828.1 XP_004294221.1 FANhyb_rscf00000556.1.g00009.1 XP_004307439.1 XP_004291254.1 XP_004291243.1 XP_004291255.1 XP_004309528.1 XP_004294220.1 FANhyb_rscf00001754.1.g00002.1 XP_011463848.1 FANhyb_rscf00000671.1.g00005.1 FANhyb_rscf00000251.1.g00004.1 FANhyb_rscf0000021…	over	0.0872373	0.381115	0.2
ko00981	Insect hormone biosynthesis	2	626	6	7271	0.00319489	0.000825196	XP_011468213.1 XP_004287846.2	XP_004298932.1 XP_011468213.1 XP_004297642.1 XP_011463376.1 XP_004287846.2 XP_004290887.1	over	0.0879497	0.381115	0.333333
ko00903	Limonene and pinene degradation	2	626	6	7271	0.00319489	0.000825196	XP_011468213.1 XP_004287846.2	XP_004298932.1 XP_011468213.1 XP_004297642.1 XP_011463376.1 XP_004287846.2 XP_004290887.1	over	0.0879497	0.381115	0.333333
ko00909	Sesquiterpenoid and triterpenoid biosynthesis	2	626	6	7271	0.00319489	0.000825196	FANhyb_rscf00000263.1.g00004.1 FANhyb_rscf00003845.1.g00001.1	XP_004287071.1 FANhyb_rscf00000618.1.g00001.1 FANhyb_rscf00000263.1.g00004.1 XP_011458942.1 XP_004303550.1 FANhyb_rscf00003845.1.g00001.1	over	0.0879497	0.381115	0.333333
ko00260	Glycine, serine and threonine metabolism	7	626	46	7271	0.0111821	0.0063265	XP_004291285.2 XP_011468211.1 FANhyb_rscf00003898.1.g00001.1 XP_011468925.1 FANhyb_rscf00007251.1.g00001.1 FANhyb_icon00005362_a.1.g00001.1 XP_004296982.1	XP_004304040.1 FANhyb_rscf00000009.1.g00006.1 XP_004302499.1 XP_004289609.1 FANhyb_rscf00001285.1.g00004.1 FANhyb_rscf00000196.1.g00013.1 XP_004296982.1 XP_004295098.1 XP_011468925.1 FANhyb_rscf00000229.1.g00006.1 XP_011461731.1 FANhyb_rscf00001125.1.g00002.1 XP_004293305.1 XP_004303056.1 XP_004291039.1 XP_004299590.1 XP_011459019.1 FANhyb_rscf00003898.1.g00001.1 XP_004307174.1 XP_004309987.1 FAN…	over	0.096422	0.407383	0.152174
ko01524	Platinum drug resistance	4	626	21	7271	0.00638978	0.00288819	XP_004290762.1 FANhyb_rscf00000556.1.g00009.1 XP_004300630.1 FANhyb_rscf00000381.1.g00009.1	XP_004290762.1 FANhyb_rscf00000381.1.g00009.1 XP_011458709.1 XP_011458708.1 XP_004300630.1 XP_004302828.1 XP_004299854.1 XP_004294221.1 FANhyb_rscf00000556.1.g00009.1 XP_004307439.1 XP_004294692.1 FANhyb_rscf00000304.1.g00004.1 XP_004294220.1 FANhyb_rscf00001754.1.g00002.1 FANhyb_rscf00000344.1.g00004.1 XP_011463848.1 XP_004307329.1 FANhyb_rscf00000252.1.g00011.1 FANhyb_rscf00000671.1.g00005.1 FA…	over	0.100778	0.4154	0.190476
ko00680	Methane metabolism	6	626	39	7271	0.00958466	0.00536377	XP_004303182.1 XP_004302676.1 XP_004290303.1 XP_011468925.1 XP_011458966.1 XP_004296982.1	XP_004303035.1 XP_004308163.1 XP_004303022.1 FANhyb_rscf00001420.1.g00002.1 XP_004304040.1 XP_004303023.1 XP_004302499.1 XP_004303182.1 FANhyb_rscf00001285.1.g00004.1 XP_004294066.1 XP_004296982.1 XP_004299028.1 XP_004290303.1 XP_011468925.1 FANhyb_rscf00000229.1.g00006.1 XP_011461731.1 FANhyb_rscf00001163.1.g00001.1 XP_011459019.1 XP_004307174.1 FANhyb_rscf00000605.1.g00001.1 FANhyb_rscf00000288…	over	0.114256	0.459744	0.153846
ko00010	Glycolysis / Gluconeogenesis	11	626	87	7271	0.0175719	0.0119653	XP_004302532.1 FANhyb_rscf00001079.1.g00004.1 XP_004302676.1 XP_004302704.1 XP_011468213.1 XP_004290303.1 XP_004297699.1 XP_004293926.1 XP_011458966.1 FANhyb_rscf00000319.1.g00007.1 XP_004287846.2	XP_004310041.1 XP_011468861.1 XP_004303035.1 XP_004306579.1 XP_004308163.1 XP_004303022.1 FANhyb_rscf00001420.1.g00002.1 FANhyb_rscf00000009.1.g00006.1 XP_004303023.1 XP_004303046.1 XP_004307020.1 XP_004302499.1 XP_004297463.1 XP_004307511.1 FANhyb_rscf00001285.1.g00004.1 FANhyb_rscf00001778.1.g00001.1 XP_004297699.1 FANhyb_rscf00000097.1.g00003.1 XP_004310117.1 XP_004300090.1 XP_004293328.1 XP_0…	over	0.125813	0.494476	0.126437
ko00330	Arginine and proline metabolism	5	626	32	7271	0.00798722	0.00440105	XP_011468213.1 XP_011457929.1 XP_004307972.1 XP_004306935.1 XP_004287846.2	XP_004291203.1 XP_011459596.1 FANhyb_rscf00000031.1.g00016.1 XP_004287644.1 XP_004298932.1 XP_004307578.1 XP_011468213.1 XP_004297642.1 XP_011463376.1 XP_004303606.1 XP_004287846.2 XP_004289713.1 XP_011464382.1 XP_004297643.1 XP_011457929.1 FANhyb_rscf00000082.1.g00002.1 FANhyb_rscf00002167.1.g00001.1 XP_004307972.1 XP_004305183.1 XP_004307224.1 XP_004306935.1 XP_004290887.1 XP_004287769.1 FANhyb…	over	0.136128	0.522854	0.15625
ko05146	Amoebiasis	2	626	8	7271	0.00319489	0.00110026	XP_004306935.1 FANhyb_rscf00007470.1.g00001.1	FANhyb_rscf00007470.1.g00001.1 XP_004291934.1 FANhyb_rscf00000144.1.g00004.1 XP_004299097.1 XP_004290467.1 XP_004306935.1 XP_004287100.1 XP_004302911.1	over	0.146529	0.550299	0.25
ko04216	Ferroptosis	3	626	16	7271	0.00479233	0.00220052	XP_004303579.1 FANhyb_rscf00000634.1.g00006.1 XP_004289548.1	XP_004288248.1 XP_004296415.1 XP_004302356.1 XP_004297335.1 XP_011469943.1 XP_004303579.1 XP_004289548.1 XP_004296905.1 FANhyb_rscf00000634.1.g00006.1 XP_004296965.1 XP_004290968.1 XP_004298900.1 XP_004302462.2 FANhyb_rscf00000497.1.g00004.1 FANhyb_rscf00000083.1.g00011.1 XP_004309440.1	over	0.153835	0.565176	0.1875
ko00627	Aminobenzoate degradation	1	626	2	7271	0.00159744	0.000275065	XP_011457929.1	XP_011457929.1 XP_004302440.1	over	0.164789	0.568355	0.5
ko00140	Steroid hormone biosynthesis	1	626	2	7271	0.00159744	0.000275065	XP_004310008.1	XP_004310008.1 XP_004290334.1	over	0.164789	0.568355	0.5
ko00471	D-Glutamine and D-glutamate metabolism	1	626	2	7271	0.00159744	0.000275065	FANhyb_rscf00001394.1.g00002.1	FANhyb_rscf00001394.1.g00002.1 XP_004307767.1	over	0.164789	0.568355	0.5
ko00380	Tryptophan metabolism	3	626	17	7271	0.00479233	0.00233806	XP_011468213.1 XP_011457929.1 XP_004287846.2	XP_004307550.1 XP_004303573.1 XP_004300681.1 XP_004287644.1 XP_004298932.1 XP_011468213.1 XP_004297642.1 XP_011463376.1 XP_004293407.2 XP_004287846.2 XP_011457929.1 XP_011460680.1 XP_004290887.1 XP_004302440.1 XP_011458049.1 FANhyb_icon00000066_a.1.g00001.1 FANhyb_rscf00000025.1.g00024.1	over	0.175553	0.581735	0.176471
ko00910	Nitrogen metabolism	3	626	17	7271	0.00479233	0.00233806	FANhyb_rscf00001394.1.g00002.1 FANhyb_rscf00000704.1.g00001.1 FANhyb_rscf00000086.1.g00005.1	FANhyb_rscf00001570.1.g00001.1 XP_004288594.1 XP_004303588.1 XP_011462784.1 FANhyb_rscf00000086.1.g00005.1 FANhyb_rscf00001394.1.g00002.1 XP_004299511.1 XP_004307767.1 FANhyb_rscf00002591.1.g00001.1 XP_004296394.1 FANhyb_rscf00001442.1.g00002.1 XP_004297630.1 FANhyb_rscf00000704.1.g00001.1 XP_004303634.1 XP_004294803.1 FANhyb_icon00002701_a.1.g00001.1 FANhyb_rscf00000757.1.g00003.1	over	0.175553	0.581735	0.176471
ko05225	Hepatocellular carcinoma	4	626	26	7271	0.00638978	0.00357585	XP_004290762.1 FANhyb_rscf00000556.1.g00009.1 XP_004300630.1 FANhyb_rscf00000381.1.g00009.1	XP_004290762.1 FANhyb_rscf00000381.1.g00009.1 XP_011458709.1 XP_011458708.1 XP_004300630.1 XP_004294179.1 XP_004302828.1 XP_004304029.2 XP_004299098.1 XP_004294221.1 FANhyb_rscf00000556.1.g00009.1 FANhyb_rscf00000375.1.g00003.1 FANhyb_rscf00006182.1.g00001.1 XP_004307439.1 FANhyb_rscf00000016.1.g00026.1 FANhyb_rscf00000517.1.g00001.1 XP_004294692.1 FANhyb_rscf00000038.1.g00014.1 FANhyb_rscf000001…	over	0.180812	0.587639	0.153846
ko00310	Lysine degradation	3	626	18	7271	0.00479233	0.00247559	XP_004291285.2 XP_011468213.1 XP_004287846.2	XP_004307550.1 XP_004303573.1 FANhyb_rscf00000643.1.g00003.1 XP_004287956.1 XP_004287644.1 XP_004298932.1 XP_011468213.1 XP_004297642.1 XP_011463376.1 XP_004293407.2 XP_004287846.2 XP_004291285.2 FANhyb_rscf00004094.1.g00001.1 XP_004290887.1 FANhyb_rscf00000121.1.g00011.1 FANhyb_rscf00003928.1.g00001.1 FANhyb_rscf00000116.1.g00012.1 XP_004304567.1	over	0.198053	0.631529	0.166667
ko00030	Pentose phosphate pathway	5	626	37	7271	0.00798722	0.00508871	XP_004302676.1 XP_004290303.1 XP_011458966.1 FANhyb_rscf00000805.1.g00002.1 FANhyb_rscf00000268.1.g00005.1	FANhyb_rscf00000805.1.g00002.1 XP_004303022.1 FANhyb_rscf00001420.1.g00002.1 XP_004303023.1 XP_004297463.1 FANhyb_rscf00000872.1.g00006.1 XP_004310146.1 XP_004300090.1 XP_004293328.1 XP_004299028.1 XP_004290303.1 XP_004291883.1 FANhyb_rscf00000021.1.g00018.1 XP_011462415.1 XP_004299713.1 FANhyb_rscf00000268.1.g00005.1 XP_011458966.1 XP_004302038.1 FANhyb_rscf00000026.1.g00025.1 XP_004304016.1 XP_…	over	0.209611	0.656006	0.135135
ko00040	Pentose and glucuronate interconversions	4	626	28	7271	0.00638978	0.00385091	XP_004308124.1 XP_004302704.1 XP_004297255.1 FANhyb_rscf00000135.1.g00004.1	XP_004288589.1 XP_004303758.1 XP_004297255.1 XP_004299318.1 FANhyb_rscf00000013.1.g00018.1 FANhyb_rscf00000135.1.g00004.1 XP_004302704.1 FANhyb_rscf00000032.1.g00022.1 XP_004308124.1 XP_004297371.1 XP_011466525.1 XP_004299336.1 XP_004302710.1 XP_004290921.1 XP_004290310.1 XP_011468315.1 XP_011464775.1 XP_004307297.1 XP_004302707.1 FANhyb_rscf00001854.1.g00003.1 FANhyb_rscf00001137.1.g00004.1 XP_0…	over	0.217374	0.667932	0.142857
ko00480	Glutathione metabolism	6	626	48	7271	0.00958466	0.00660157	XP_004290762.1 FANhyb_rscf00000556.1.g00009.1 XP_004307972.1 FANhyb_rscf00000268.1.g00005.1 XP_004300630.1 FANhyb_rscf00000381.1.g00009.1	XP_004287132.1 XP_004294686.1 FANhyb_rscf00000872.1.g00006.1 XP_004309437.1 XP_011463900.1 XP_004307406.1 XP_004290762.1 XP_011462415.1 FANhyb_rscf00000381.1.g00009.1 XP_011458709.1 XP_011458708.1 XP_004300630.1 XP_004296631.1 FANhyb_rscf00000424.1.g00004.1 XP_004288327.1 FANhyb_rscf00000268.1.g00005.1 XP_004304016.1 XP_004290885.1 XP_011457662.1 XP_004302828.1 XP_004306353.2 FANhyb_rscf00000711.…	over	0.228845	0.674815	0.125
ko00901	Indole alkaloid biosynthesis	1	626	3	7271	0.00159744	0.000412598	XP_004296391.1	XP_011460680.1 XP_004296391.1 XP_011458049.1	over	0.236717	0.674815	0.333333
ko04964	Proximal tubule bicarbonate reclamation	1	626	3	7271	0.00159744	0.000412598	FANhyb_rscf00001394.1.g00002.1	XP_004296370.1 FANhyb_rscf00001394.1.g00002.1 XP_004307767.1	over	0.236717	0.674815	0.333333
ko04974	Protein digestion and absorption	1	626	3	7271	0.00159744	0.000412598	FANhyb_rscf00001169.1.g00004.1	XP_004307986.1 FANhyb_rscf00000606.1.g00006.1 FANhyb_rscf00001169.1.g00004.1	over	0.236717	0.674815	0.333333
ko00261	Monobactam biosynthesis	2	626	11	7271	0.00319489	0.00151286	XP_011468211.1 FANhyb_rscf00001548.1.g00003.1	XP_004289609.1 FANhyb_rscf00000196.1.g00013.1 XP_004297429.1 FANhyb_rscf00001548.1.g00003.1 XP_011469127.1 FANhyb_rscf00000187.1.g00018.1 XP_011458251.1 XP_004291381.1 XP_004304561.1 XP_011468211.1 XP_004310242.1	over	0.243572	0.674815	0.181818
ko00625	Chloroalkane and chloroalkene degradation	2	626	11	7271	0.00319489	0.00151286	XP_011468213.1 XP_004287846.2	FANhyb_rscf00000605.1.g00001.1 XP_004298932.1 XP_011468213.1 XP_004297642.1 XP_011463376.1 XP_004287846.2 XP_004291254.1 XP_004291243.1 XP_004291255.1 XP_004309528.1 XP_004290887.1	over	0.243572	0.674815	0.181818
ko00053	Ascorbate and aldarate metabolism	4	626	30	7271	0.00638978	0.00412598	XP_011468213.1 XP_004287846.2 XP_004297255.1 FANhyb_rscf00000135.1.g00004.1	XP_004294686.1 XP_004307406.1 XP_004297255.1 FANhyb_rscf00000180.1.g00006.1 XP_004299318.1 FANhyb_rscf00000013.1.g00018.1 XP_004302049.1 FANhyb_rscf00000135.1.g00004.1 XP_004287644.1 XP_004303609.1 FANhyb_rscf00000080.1.g00002.1 FANhyb_rscf00000126.1.g00017.1 XP_004298932.1 XP_004293375.1 XP_004298830.1 XP_011468213.1 XP_004297642.1 XP_004290885.1 XP_011463376.1 XP_004289827.1 XP_004287846.2 XP_0…	over	0.255704	0.696998	0.133333
ko00561	Glycerolipid metabolism	4	626	32	7271	0.00638978	0.00440105	XP_004302704.1 XP_011468213.1 XP_004287846.2 XP_004306775.1	FANhyb_rscf00001163.1.g00001.1 XP_004287644.1 XP_004302704.1 XP_004298932.1 XP_004299497.1 XP_011468213.1 XP_004297642.1 XP_004290441.1 XP_011463376.1 XP_004287846.2 XP_004306775.1 XP_011466525.1 XP_004302710.1 XP_004290310.1 XP_004299068.2 XP_004298745.1 XP_004303284.1 FANhyb_rscf00001142.1.g00002.1 XP_004297698.2 XP_004302707.1 FANhyb_rscf00000531.1.g00004.1 FANhyb_rscf00000009.1.g00015.1 XP_00…	over	0.295247	0.76292	0.125
ko00643	Styrene degradation	1	626	4	7271	0.00159744	0.000550131	XP_011457929.1	XP_011457929.1 XP_004300051.1 XP_011460752.1 XP_004302440.1	over	0.302459	0.76292	0.25
ko00760	Nicotinate and nicotinamide metabolism	1	626	4	7271	0.00159744	0.000550131	FANhyb_rscf00001561.1.g00001.1	FANhyb_rscf00001561.1.g00001.1 XP_004303652.1 XP_004297362.1 FANhyb_icon00013891_a.1.g00001.1	over	0.302459	0.76292	0.25
ko00965	Betalain biosynthesis	1	626	4	7271	0.00159744	0.000550131	XP_011466710.1	XP_011460680.1 FANhyb_rscf00002139.1.g00002.1 XP_011466710.1 XP_011458049.1	over	0.302459	0.76292	0.25
ko04614	Renin-angiotensin system	1	626	4	7271	0.00159744	0.000550131	FANhyb_rscf00001169.1.g00004.1	XP_004291316.1 FANhyb_rscf00000336.1.g00012.1 FANhyb_rscf00001169.1.g00004.1 XP_004310034.1	over	0.302459	0.76292	0.25
ko05202	Transcriptional misregulation in cancers	2	626	13	7271	0.00319489	0.00178792	XP_004287213.1 FANhyb_rscf00000173.1.g00014.1	XP_004297601.1 XP_004299135.1 XP_004304637.1 FANhyb_rscf00000173.1.g00014.1 XP_011462891.1 XP_004287213.1 FANhyb_icon00002663_a.1.g00001.1 XP_004296496.1 FANhyb_rscf00000025.1.g00006.1 XP_011466262.1 FANhyb_rscf00000134.1.g00015.1 FANhyb_rscf00001360.1.g00002.1 XP_004299132.1	over	0.309806	0.769958	0.153846
ko04910	Insulin signaling pathway	4	626	33	7271	0.00638978	0.00453858	XP_004302676.1 FANhyb_rscf00000016.1.g00030.1 XP_004304240.1 XP_004299600.1	XP_004288617.1 XP_004304240.1 XP_004294228.1 XP_004287480.1 XP_004299600.1 XP_004288169.1 XP_004299660.1 XP_004287204.1 XP_004299498.1 XP_004304271.1 XP_004302676.1 XP_004296405.1 XP_004293653.1 FANhyb_rscf00000517.1.g00001.1 FANhyb_rscf00001304.1.g00006.1 XP_004294692.1 XP_004307071.2 XP_004302081.1 FANhyb_rscf00002144.1.g00001.1 XP_004307582.1 XP_004293398.1 FANhyb_rscf00003696.1.g00001.1 XP_00…	over	0.315309	0.772278	0.121212
ko00900	Terpenoid backbone biosynthesis	3	626	24	7271	0.00479233	0.00330078	FANhyb_rscf00004204.1.g00001.1 XP_004293412.1 XP_004302439.1	XP_004303573.1 FANhyb_rscf00007222.1.g00001.1 XP_004298742.1 XP_011469322.1 XP_004295028.1 XP_004293407.2 XP_004298943.1 FANhyb_rscf00000171.1.g00012.1 XP_004293412.1 XP_004302163.1 XP_004306744.1 XP_004296782.1 XP_004298833.1 XP_004291722.1 XP_004300034.1 XP_004300184.1 FANhyb_icon00007516_a.1.g00001.1 XP_011458942.1 XP_004294906.1 XP_004302439.1 FANhyb_icon00006485_a.1.g00001.1 XP_004308541.1 F…	over	0.341899	0.815367	0.125
ko00450	Selenocompound metabolism	2	626	14	7271	0.00319489	0.00192546	FANhyb_rscf00000257.1.g00003.1 FANhyb_rscf00001548.1.g00003.1	FANhyb_rscf00000257.1.g00003.1 XP_011467399.1 XP_004287702.2 FANhyb_rscf00001548.1.g00003.1 XP_004296962.1 FANhyb_rscf00000187.1.g00018.1 XP_004291381.1 XP_004301577.1 XP_011460699.1 XP_011470458.1 XP_004309539.1 FANhyb_rscf00000047.1.g00001.1 XP_004306465.1 XP_004304337.1	over	0.34255	0.815367	0.142857
ko00930	Caprolactam degradation	1	626	5	7271	0.00159744	0.000687663	XP_004302704.1	XP_004302704.1 XP_011466525.1 XP_004302710.1 XP_004302707.1 FANhyb_rscf00001137.1.g00004.1	over	0.362547	0.84788	0.2
ko00720	Carbon fixation pathways in prokaryotes	3	626	25	7271	0.00479233	0.00343832	XP_004303182.1 XP_011469037.1 XP_004287197.1	FANhyb_rscf00000172.1.g00017.1 XP_004287944.1 XP_004287770.1 FANhyb_rscf00000064.1.g00010.1 XP_004303182.1 XP_004294066.1 XP_004309437.1 XP_004302641.1 XP_004287197.1 XP_004303573.1 XP_004299766.1 XP_004294956.2 XP_011458750.1 XP_011457662.1 FANhyb_rscf00000004.1.g00028.1 XP_004293407.2 XP_004306353.2 FANhyb_rscf00000711.1.g00006.1 XP_004304580.1 YP_004286111.1 FANhyb_rscf00002739.1.g00001.1 XP_0…	over	0.366244	0.84788	0.12
ko00340	Histidine metabolism	2	626	15	7271	0.00319489	0.00206299	XP_011468213.1 XP_004287846.2	XP_004287644.1 XP_004298932.1 XP_011468213.1 XP_004297642.1 XP_011463376.1 XP_011460636.1 XP_004307139.1 XP_004287846.2 XP_004299961.1 XP_004290887.1 XP_004305888.2 XP_011466760.1 FANhyb_icon00016877_a.1.g00001.1 FANhyb_icon00000543_a.1.g00001.1 XP_004299121.1	over	0.374782	0.855921	0.133333
ko00410	beta-Alanine metabolism	3	626	27	7271	0.00479233	0.00371338	XP_011468213.1 XP_004307972.1 XP_004287846.2	XP_004287644.1 XP_004299488.1 XP_004298932.1 XP_011468213.1 XP_004297642.1 FANhyb_rscf00000929.1.g00002.1 XP_011463376.1 XP_011459758.1 XP_004287846.2 XP_004297643.1 XP_011469583.1 XP_004303884.1 FANhyb_rscf00000235.1.g00012.1 XP_004307972.1 XP_004298146.1 FANhyb_rscf00000577.1.g00005.1 XP_004307224.1 FANhyb_rscf00000058.1.g00012.1 FANhyb_rscf00000012.1.g00020.1 XP_011469669.1 XP_004290887.1 FANh…	over	0.41438	0.904512	0.111111
ko02024	Quorum sensing	3	626	27	7271	0.00479233	0.00371338	XP_004303579.1 FANhyb_rscf00000634.1.g00006.1 XP_004289548.1	XP_004288179.1 FANhyb_rscf00001880.1.g00002.1 XP_004303579.1 XP_004299659.1 XP_004299488.1 XP_004290946.1 FANhyb_rscf00000271.1.g00007.1 XP_004289548.1 XP_004300320.1 XP_004296905.1 FANhyb_rscf00000634.1.g00006.1 XP_004310168.1 XP_011467172.1 XP_004296965.1 XP_004297400.1 XP_011469669.1 FANhyb_rscf00000004.1.g00036.1 XP_004295746.1 FANhyb_rscf00001854.1.g00003.1 XP_004287401.1 XP_004298900.1 FANh…	over	0.41438	0.904512	0.111111
ko05230	Central carbon metabolism in cancer	3	626	27	7271	0.00479233	0.00371338	XP_004297699.1 XP_011458966.1 FANhyb_rscf00000268.1.g00005.1	XP_004303046.1 XP_004307020.1 XP_004297699.1 FANhyb_rscf00000097.1.g00003.1 XP_004310117.1 XP_011470289.1 XP_004287480.1 XP_004297682.1 XP_004294938.1 FANhyb_rscf00000268.1.g00005.1 FANhyb_rscf00000481.1.g00004.1 XP_011458966.1 XP_004304016.1 XP_004297981.1 XP_004300264.1 XP_004304029.2 FANhyb_rscf00002113.1.g00001.1 FANhyb_rscf00000018.1.g00017.1 FANhyb_rscf00000504.1.g00004.1 FANhyb_rscf0000051…	over	0.41438	0.904512	0.111111
ko04976	Bile secretion	1	626	6	7271	0.00159744	0.000825196	XP_004301784.1	XP_004304313.1 XP_004301784.1 XP_004304461.2 XP_004307559.1 FANhyb_rscf00000344.1.g00004.1 FANhyb_rscf00000252.1.g00011.1	over	0.417467	0.904512	0.166667
ko00780	Biotin metabolism	1	626	7	7271	0.00159744	0.000962729	XP_004304064.1	XP_004295142.1 XP_011465763.1 XP_004293525.1 XP_004310046.1 XP_011460975.1 FANhyb_icon00007176_a.1.g00001.1 XP_004304064.1	over	0.467662	0.96384	0.142857
ko05100	Bacterial invasion of epithelial cells	1	626	7	7271	0.00159744	0.000962729	XP_004295773.1	XP_004307649.1 XP_004290253.1 XP_004295773.1 FANhyb_rscf00005501.1.g00001.1 FANhyb_rscf00000027.1.g00027.1 XP_004309890.1 FANhyb_rscf00000939.1.g00002.1	over	0.467662	0.96384	0.142857
ko05226	Gastric cancer	1	626	7	7271	0.00159744	0.000962729	XP_004301784.1	XP_004304313.1 XP_004301784.1 XP_004304461.2 FANhyb_rscf00000517.1.g00001.1 XP_004294692.1 XP_004288607.1 XP_004307559.1	over	0.467662	0.96384	0.142857
ko02010	ABC transporters	1	626	7	7271	0.00159744	0.000962729	XP_004301784.1	XP_004304313.1 XP_004301784.1 XP_004304461.2 XP_004296099.1 XP_004307559.1 FANhyb_rscf00000344.1.g00004.1 FANhyb_rscf00000252.1.g00011.1	over	0.467662	0.96384	0.142857
ko00052	Galactose metabolism	3	626	30	7271	0.00479233	0.00412598	XP_004297549.1 XP_011458966.1 FANhyb_rscf00000319.1.g00007.1	XP_004288589.1 XP_004297463.1 XP_004287480.1 XP_004307805.1 XP_004297549.1 XP_011458966.1 XP_004294897.1 XP_004290441.1 XP_004308130.1 XP_004290921.1 XP_004290310.1 XP_011458716.1 FANhyb_rscf00000018.1.g00017.1 XP_004304392.1 XP_004308587.1 XP_004297698.2 XP_004307297.1 FANhyb_rscf00000118.1.g00011.1 XP_004293419.1 XP_004291365.1 XP_004307724.1 XP_004298746.1 XP_004302852.1 FANhyb_rscf00000538.1.…	over	0.484133	0.985765	0.1
ko00230	Purine metabolism	8	626	88	7271	0.0127796	0.0121029	XP_004294029.1 FANhyb_rscf00001561.1.g00001.1 XP_004297699.1 FANhyb_rscf00001597.1.g00001.1 XP_011460073.1 XP_004297568.1 XP_004304642.1 FANhyb_rscf00001548.1.g00003.1	XP_004303046.1 XP_004307020.1 XP_004297463.1 XP_004304443.1 XP_004297699.1 XP_004297568.1 FANhyb_rscf00000782.1.g00005.1 FANhyb_rscf00000023.1.g00001.1 XP_011470289.1 XP_004290961.1 XP_004288446.1 XP_004294938.1 FANhyb_rscf00001597.1.g00001.1 FANhyb_rscf00000424.1.g00004.1 XP_004288327.1 FANhyb_rscf00001548.1.g00003.1 XP_004301174.1 XP_011459658.1 XP_004297981.1 FANhyb_rscf00000187.1.g00018.1 XP_…	over	0.490748	0.987338	0.0909091
ko00280	Valine, leucine and isoleucine degradation	3	626	31	7271	0.00479233	0.00426351	XP_011468213.1 XP_004290230.1 XP_004287846.2	FANhyb_rscf00000009.1.g00006.1 XP_004303573.1 XP_004295098.1 XP_004290230.1 XP_004296638.1 XP_004287644.1 XP_004298932.1 XP_004298742.1 XP_011466111.1 XP_011468213.1 XP_004297642.1 XP_011463376.1 XP_004288286.1 XP_011459758.1 XP_004293407.2 XP_004287846.2 XP_011469583.1 XP_004303884.1 FANhyb_rscf00000235.1.g00012.1 XP_004290625.1 XP_004298146.1 XP_004296861.1 XP_004288605.1 XP_004290887.1 XP_0042…	over	0.506502	0.999548	0.0967742
ko00730	Thiamine metabolism	1	626	8	7271	0.00159744	0.00110026	XP_004297568.1	XP_004297568.1 XP_004294348.1 XP_011466445.1 XP_004299911.2 XP_004296782.1 FANhyb_rscf00000804.1.g00001.1 FANhyb_rscf00001032.1.g00002.1 XP_004290780.1	over	0.513538	0.999548	0.125
ko04922	Glucagon signaling pathway	3	626	32	7271	0.00479233	0.00440105	XP_004304240.1 XP_004297699.1 XP_004299600.1	XP_004303046.1 XP_004307020.1 XP_004297699.1 FANhyb_rscf00000097.1.g00003.1 XP_004310117.1 XP_004288617.1 XP_004304240.1 XP_011470289.1 XP_004294228.1 XP_004297682.1 XP_004294938.1 XP_004299600.1 FANhyb_rscf00000481.1.g00004.1 XP_004297981.1 FANhyb_rscf00004288.1.g00001.1 XP_004287204.1 XP_004298647.1 XP_004300264.1 XP_004299498.1 XP_004304271.1 XP_004287525.1 XP_004295097.1 XP_004293398.1 XP_011…	over	0.528356	0.999548	0.09375
ko00240	Pyrimidine metabolism	6	626	68	7271	0.00958466	0.00935222	XP_004307120.1 FANhyb_rscf00001561.1.g00001.1 XP_011460073.1 XP_004302283.1 XP_004304642.1 XP_004291884.1	XP_004289596.1 FANhyb_rscf00001416.1.g00002.1 XP_004307120.1 FANhyb_rscf00000782.1.g00005.1 FANhyb_rscf00000017.1.g00022.1 FANhyb_rscf00000424.1.g00004.1 XP_004288327.1 XP_011467700.1 FANhyb_rscf00000929.1.g00002.1 XP_004295238.1 XP_004302283.1 XP_004304034.1 XP_004291884.1 XP_004299921.1 XP_004293941.1 XP_004309791.1 XP_004287766.1 XP_011463993.1 XP_004294022.1 XP_011469851.1 XP_004291701.1 FANh…	over	0.537641	0.999548	0.0882353
ko05200	Pathways in cancer	4	626	45	7271	0.00638978	0.00618897	XP_004290762.1 FANhyb_rscf00000556.1.g00009.1 XP_004300630.1 FANhyb_rscf00000381.1.g00009.1	FANhyb_rscf00000017.1.g00017.1 XP_004294900.1 XP_004291352.1 FANhyb_rscf00000129.1.g00011.1 XP_004308050.1 XP_004297188.1 FANhyb_rscf00001100.1.g00002.1 XP_004293459.1 XP_004288617.1 XP_004290762.1 XP_011458750.1 FANhyb_rscf00000381.1.g00009.1 XP_011458709.1 XP_011458708.1 XP_004300630.1 XP_004293787.1 FANhyb_rscf00000153.1.g00011.1 XP_004302828.1 XP_004287204.1 XP_004299854.1 XP_004304029.2 XP_0…	over	0.550058	0.999548	0.0888889
ko03460	Fanconi anemia pathway	1	626	9	7271	0.00159744	0.00123779	XP_004297633.1	XP_004289657.1 XP_004302978.1 XP_004291257.1 XP_004302002.1 XP_004289656.1 XP_004296436.1 XP_004297633.1 FANhyb_rscf00001172.1.g00003.1 FANhyb_rscf00000057.1.g00019.1	over	0.555466	0.999548	0.111111
ko00195	Photosynthesis	4	626	46	7271	0.00638978	0.0063265	XP_004287805.1 FANhyb_rscf00001046.1.g00002.1 YP_004286132.1 XP_004290445.1	YP_004286109.1 FANhyb_rscf00000001.1.g00001.1 FANhyb_rscf00000278.1.g00009.1 YP_004286097.1 YP_004286098.1 YP_004286087.1 XP_004296896.1 FANhyb_icon00001233_a.1.g00001.1 FANhyb_rscf00000001.1.g00002.1 XP_004287805.1 XP_004290871.1 FANhyb_rscf00001375.1.g00001.1 XP_004290445.1 YP_004286082.1 FANhyb_rscf00000001.1.g00005.1 YP_004286132.1 FANhyb_rscf00000045.1.g00003.1 XP_004302896.1 FANhyb_rscf0000…	over	0.567888	0.999548	0.0869565
ko05418	Fluid shear stress and atherosclerosis	4	626	46	7271	0.00638978	0.0063265	XP_004290762.1 FANhyb_rscf00000556.1.g00009.1 XP_004300630.1 FANhyb_rscf00000381.1.g00009.1	FANhyb_rscf00000017.1.g00017.1 XP_004294900.1 XP_004291352.1 FANhyb_rscf00000129.1.g00011.1 XP_004308050.1 XP_004297188.1 FANhyb_rscf00001100.1.g00002.1 XP_004293459.1 XP_004288617.1 XP_004290762.1 FANhyb_rscf00000381.1.g00009.1 XP_011458709.1 XP_011458708.1 XP_004300630.1 FANhyb_rscf00000052.1.g00020.1 XP_011463288.1 XP_004291829.1 XP_004302828.1 XP_004295160.1 XP_011464879.1 XP_004287204.1 XP_0…	over	0.567888	0.999548	0.0869565
ko04712	Circadian rhythm - plant	1	626	10	7271	0.00159744	0.00137533	XP_004306542.1	XP_004306542.1 FANhyb_rscf00000243.1.g00011.1 XP_004288467.1 XP_004289340.1 XP_004301414.1 XP_004291469.1 NP_001266969.1 FANhyb_rscf00000866.1.g00006.1 FANhyb_rscf00000565.1.g00007.1 XP_004308322.1	over	0.593786	0.999548	0.1
ko04015	Rap1 signaling pathway	1	626	11	7271	0.00159744	0.00151286	XP_004290829.1	XP_004288617.1 FANhyb_rscf00000018.1.g00006.1 XP_004291152.1 XP_004287204.1 XP_004299498.1 XP_004290829.1 XP_004294692.1 FANhyb_rscf00005501.1.g00001.1 FANhyb_rscf00000027.1.g00027.1 FANhyb_rscf00003120.1.g00001.1 FANhyb_rscf00000939.1.g00002.1	over	0.628807	0.999548	0.0909091
ko00300	Lysine biosynthesis	1	626	11	7271	0.00159744	0.00151286	XP_011468211.1	XP_004289609.1 FANhyb_rscf00000196.1.g00013.1 XP_011457781.1 XP_004297429.1 FANhyb_rscf00000719.1.g00003.1 XP_011469127.1 XP_011458251.1 XP_004304561.1 XP_011468211.1 FANhyb_rscf00001207.1.g00005.1 XP_004310242.1	over	0.628807	0.999548	0.0909091
ko00950	Isoquinoline alkaloid biosynthesis	1	626	11	7271	0.00159744	0.00151286	XP_004303397.2	XP_004291203.1 XP_011459596.1 FANhyb_rscf00000031.1.g00016.1 XP_004302193.2 XP_004303397.2 XP_004293563.1 FANhyb_rscf00000577.1.g00005.1 XP_011460680.1 FANhyb_rscf00000058.1.g00012.1 XP_004303107.1 XP_011458049.1	over	0.628807	0.999548	0.0909091
ko05131	Shigellosis	1	626	11	7271	0.00159744	0.00151286	XP_004290829.1	FANhyb_rscf00000018.1.g00006.1 XP_004291152.1 XP_004290829.1 XP_004294692.1 XP_004300085.1 XP_004303034.1 FANhyb_rscf00005501.1.g00001.1 FANhyb_rscf00000027.1.g00027.1 FANhyb_rscf00003120.1.g00001.1 XP_004309890.1 FANhyb_rscf00000939.1.g00002.1	over	0.628807	0.999548	0.0909091
ko00250	Alanine, aspartate and glutamate metabolism	3	626	36	7271	0.00479233	0.00495118	FANhyb_rscf00001394.1.g00002.1 XP_011467676.1 FANhyb_rscf00000086.1.g00005.1	XP_004289596.1 FANhyb_rscf00001416.1.g00002.1 XP_004291203.1 XP_011459596.1 FANhyb_rscf00000031.1.g00016.1 FANhyb_rscf00001570.1.g00001.1 XP_004288594.1 XP_011467676.1 XP_004294298.1 XP_004303756.1 XP_011463288.1 XP_011462784.1 FANhyb_rscf00000086.1.g00005.1 XP_004288204.2 XP_004309987.1 FANhyb_rscf00000676.1.g00001.1 XP_004293797.1 XP_004299488.1 XP_011466111.1 XP_004291746.1 XP_004295238.1 XP_0…	under	0.610023	0.999548	0.0833333
ko04152	AMPK signaling pathway	3	626	36	7271	0.00479233	0.00495118	XP_004302676.1 XP_011458966.1 XP_004299600.1	XP_004294072.1 XP_004294071.1 XP_004302754.1 XP_004294601.1 XP_004300534.1 XP_004304678.1 XP_004293420.1 XP_004299600.1 XP_011458966.1 XP_004297127.1 XP_004302093.1 XP_004294990.1 XP_004304271.1 XP_004302676.1 FANhyb_rscf00000268.1.g00013.1 FANhyb_rscf00000018.1.g00017.1 FANhyb_rscf00000517.1.g00001.1 XP_004303366.1 XP_011458896.1 FANhyb_rscf00001096.1.g00002.1 FANhyb_rscf00000508.1.g00005.1 FANh…	under	0.610023	0.999548	0.0833333
ko05203	Viral carcinogenesis	4	626	49	7271	0.00638978	0.0067391	XP_004299712.1 XP_004297699.1 XP_011461273.1 FANhyb_rscf00000294.1.g00011.1	XP_004299669.1 XP_004309488.1 XP_011461273.1 XP_004303046.1 XP_004304139.1 XP_004307020.1 XP_004290031.1 XP_004299712.1 XP_004288507.1 FANhyb_rscf00002959.1.g00001.1 XP_004297699.1 XP_004303374.1 FANhyb_rscf00000294.1.g00011.1 XP_004295134.1 XP_011470289.1 FANhyb_rscf00000101.1.g00020.1 XP_004294989.1 XP_011467865.1 XP_004294302.1 XP_004294938.1 FANhyb_rscf00001068.1.g00001.1 XP_004297981.1 FANhy…	under	0.618922	0.999548	0.0816327
ko00350	Tyrosine metabolism	2	626	24	7271	0.00319489	0.00330078	FANhyb_rscf00001079.1.g00004.1 XP_004303397.2	XP_004291203.1 XP_011459596.1 FANhyb_rscf00000031.1.g00016.1 XP_004302193.2 FANhyb_rscf00000605.1.g00001.1 FANhyb_rscf00001079.1.g00004.1 XP_004300051.1 XP_004303397.2 XP_004293563.1 XP_004296494.1 FANhyb_rscf00000577.1.g00005.1 XP_011460680.1 FANhyb_rscf00000058.1.g00012.1 XP_004291254.1 FANhyb_rscf00001079.1.g00003.1 XP_004296862.1 XP_004291243.1 XP_004291255.1 XP_004302625.1 XP_004309528.1 XP_…	under	0.624636	0.999548	0.0833333
ko00640	Propanoate metabolism	2	626	24	7271	0.00319489	0.00330078	XP_011469037.1 XP_004299600.1	FANhyb_rscf00000009.1.g00006.1 XP_004289972.1 XP_004302641.1 XP_004303573.1 XP_004299766.1 XP_004295098.1 XP_004299462.1 XP_004299600.1 XP_011459758.1 FANhyb_rscf00004288.1.g00001.1 XP_004293407.2 XP_004304580.1 XP_004298647.1 YP_004286111.1 XP_011469583.1 XP_004303884.1 XP_004304236.1 FANhyb_rscf00000235.1.g00012.1 XP_004298146.1 FANhyb_rscf00000012.1.g00020.1 XP_004296861.1 XP_004288100.1 XP_00…	under	0.624636	0.999548	0.0833333
ko05168	Herpes simplex infection	3	626	38	7271	0.00479233	0.00522624	FANhyb_rscf00000738.1.g00007.1 XP_011458730.1 XP_011465504.1	FANhyb_rscf00001557.1.g00002.1 XP_004303374.1 XP_011461250.1 XP_004295134.1 XP_011458730.1 FANhyb_rscf00000153.1.g00011.1 XP_004288352.1 XP_004306844.1 XP_004307577.1 XP_004307682.1 XP_004288467.1 XP_011470401.1 XP_004287766.1 XP_004299854.1 XP_004307915.1 XP_004307445.1 XP_011459026.1 XP_011466270.1 XP_011466611.1 FANhyb_rscf00000027.1.g00018.1 XP_004289340.1 FANhyb_rscf00000738.1.g00007.1 XP_01…	under	0.647138	0.999548	0.0789474
ko04657	IL-17 signaling pathway	1	626	12	7271	0.00159744	0.00165039	XP_011458730.1	FANhyb_rscf00000017.1.g00017.1 XP_004294900.1 XP_004291352.1 FANhyb_rscf00000129.1.g00011.1 XP_004308050.1 XP_004297188.1 FANhyb_rscf00001100.1.g00002.1 XP_004293459.1 XP_011458730.1 XP_004307915.1 XP_011466270.1 XP_004294692.1	under	0.660814	0.999548	0.0833333
ko05206	MicroRNAs in cancer	1	626	12	7271	0.00159744	0.00165039	XP_004301784.1	XP_004304313.1 XP_004301784.1 XP_004304029.2 XP_004304461.2 XP_004302405.1 FANhyb_rscf00000517.1.g00001.1 XP_004307559.1 XP_004288717.1 XP_004287724.1 XP_011469001.1 XP_004302528.1 XP_011467500.1	under	0.660814	0.999548	0.0833333
ko05132	Salmonella infection	1	626	12	7271	0.00159744	0.00165039	XP_004290829.1	FANhyb_rscf00000144.1.g00004.1 FANhyb_rscf00000018.1.g00006.1 XP_004299097.1 XP_004291152.1 XP_004290829.1 XP_004290467.1 XP_004294692.1 FANhyb_rscf00005501.1.g00001.1 FANhyb_rscf00000027.1.g00027.1 FANhyb_rscf00003120.1.g00001.1 XP_004309890.1 FANhyb_rscf00000939.1.g00002.1	under	0.660814	0.999548	0.0833333
ko04540	Gap junction	1	626	12	7271	0.00159744	0.00165039	XP_004298793.1	XP_004288297.1 XP_004294235.1 XP_011457777.1 XP_004304311.1 XP_004302651.1 FANhyb_rscf00000005.1.g00009.1 XP_004299843.1 XP_004291357.1 FANhyb_rscf00000220.1.g00008.1 XP_004295008.1 XP_004298793.1 XP_004294692.1	under	0.660814	0.999548	0.0833333
ko04714	Thermogenesis	6	626	79	7271	0.00958466	0.0108651	XP_004303579.1 FANhyb_rscf00000061.1.g00018.1 FANhyb_rscf00001496.1.g00001.1 FANhyb_rscf00000634.1.g00006.1 XP_004297795.1 XP_004289548.1	XP_004299016.1 XP_004299555.1 XP_004288584.1 FANhyb_rscf00000250.1.g00001.1 XP_004307414.1 XP_011458045.1 FANhyb_rscf00000085.1.g00020.1 XP_004310055.1 XP_004304000.1 XP_004306532.1 XP_004299302.1 XP_004303579.1 FANhyb_rscf00000965.1.g00004.1 XP_004307146.1 XP_004294179.1 XP_004302953.1 XP_004307265.1 FANhyb_rscf00004234.1.g00001.1 XP_004288169.1 XP_004299660.1 XP_004304690.1 XP_004288295.1 XP_00…	under	0.685518	0.999548	0.0759494
ko04723	Retrograde endocannabinoid signaling	2	626	27	7271	0.00319489	0.00371338	FANhyb_rscf00000061.1.g00018.1 XP_004297795.1	XP_004288584.1 XP_011458045.1 FANhyb_rscf00000085.1.g00020.1 XP_004310055.1 FANhyb_rscf00004234.1.g00001.1 XP_004288260.1 XP_004299068.2 XP_004308040.1 FANhyb_rscf00001198.1.g00002.1 FANhyb_rscf00001069.1.g00002.1 XP_004294442.1 XP_004299210.1 XP_004307872.1 XP_004294692.1 XP_004307270.1 XP_004290978.1 XP_004299937.1 FANhyb_rscf00000061.1.g00018.1 XP_004296780.1 FANhyb_rscf00000117.1.g00012.1 XP_…	under	0.688824	0.999548	0.0740741
ko00220	Arginine biosynthesis	2	626	27	7271	0.00319489	0.00371338	FANhyb_rscf00001394.1.g00002.1 XP_004306935.1	XP_004291203.1 XP_011459596.1 FANhyb_rscf00000031.1.g00016.1 FANhyb_rscf00001570.1.g00001.1 XP_004288594.1 XP_004291860.1 XP_004303756.1 XP_011463288.1 XP_011462784.1 XP_004309987.1 FANhyb_rscf00000676.1.g00001.1 XP_004300245.1 XP_004294104.1 XP_004302714.1 XP_011464879.1 FANhyb_rscf00001394.1.g00002.1 XP_004299511.1 XP_004307767.1 XP_011458107.1 XP_004290305.1 XP_004288850.1 XP_004292687.1 XP_00…	under	0.688824	0.999548	0.0740741
ko04930	Type II diabetes mellitus	1	626	13	7271	0.00159744	0.00178792	XP_004297699.1	XP_004303046.1 XP_004307020.1 XP_004297699.1 XP_011470289.1 XP_004287480.1 XP_004294938.1 XP_004297981.1 XP_004300264.1 FANhyb_rscf00000517.1.g00001.1 XP_004294692.1 XP_011457776.1 XP_004291365.1 XP_004302852.1	under	0.690064	0.999548	0.0769231
ko03040	Spliceosome	11	626	145	7271	0.0175719	0.0199422	FANhyb_rscf00000850.1.g00004.1 XP_004294999.1 FANhyb_icon00000056_a.1.g00001.1 FANhyb_rscf00000738.1.g00007.1 FANhyb_rscf00003919.1.g00001.1 XP_011458730.1 FANhyb_rscf00000002.1.g00027.1 XP_011465504.1 XP_004290803.1 XP_011458676.1 XP_011469757.1	XP_004302715.1 XP_004307527.1 FANhyb_rscf00004349.1.g00001.1 FANhyb_rscf00000891.1.g00002.1 XP_004307167.1 FANhyb_rscf00000060.1.g00021.1 XP_004300629.1 FANhyb_rscf00000433.1.g00007.1 FANhyb_rscf00001557.1.g00002.1 XP_004300244.1 XP_004302203.1 XP_011462852.1 XP_004297749.1 XP_011461250.1 FANhyb_rscf00000525.1.g00001.1 XP_011459186.1 XP_004294926.1 XP_004303580.1 XP_011458730.1 XP_004290532.1 XP_…	under	0.714551	0.999548	0.0758621
ko04972	Pancreatic secretion	1	626	14	7271	0.00159744	0.00192546	XP_004290983.1	XP_004302754.1 XP_004293970.1 XP_004294601.1 FANhyb_rscf00000022.1.g00013.1 XP_004288173.1 XP_004300007.1 XP_004291517.1 XP_004296709.1 XP_004306514.1 XP_004306638.1 FANhyb_rscf00005501.1.g00001.1 FANhyb_rscf00000027.1.g00027.1 XP_004290983.1 FANhyb_rscf00000939.1.g00002.1	under	0.716796	0.999548	0.0714286
ko04961	Endocrine and other factor-regulated calcium reabsorption	1	626	14	7271	0.00159744	0.00192546	XP_004295773.1	XP_004307649.1 XP_004290253.1 XP_004295773.1 XP_004293970.1 FANhyb_rscf00000022.1.g00013.1 XP_004288173.1 XP_004300007.1 XP_004291517.1 XP_004296709.1 XP_004294044.1 XP_004306514.1 XP_004306638.1 XP_004300247.1 FANhyb_icon00003752_a.1.g00001.1	under	0.716796	0.999548	0.0714286
ko00400	Phenylalanine, tyrosine and tryptophan biosynthesis	2	626	29	7271	0.00319489	0.00398845	XP_004289250.1 FANhyb_rscf00000592.1.g00006.1	XP_004302480.1 XP_004288179.1 FANhyb_rscf00001880.1.g00002.1 FANhyb_rscf00000592.1.g00006.1 XP_004291203.1 XP_011459596.1 FANhyb_rscf00000031.1.g00016.1 XP_004287791.1 XP_004302193.2 XP_004299659.1 XP_004303577.1 XP_004294355.2 XP_004289250.1 XP_004288087.1 XP_004300320.1 FANhyb_rscf00003479.1.g00001.1 FANhyb_rscf00000092.1.g00007.1 XP_011469664.1 FANhyb_rscf00000805.1.g00003.1 FANhyb_rscf0000084…	under	0.7264	0.999548	0.0689655
ko03410	Base excision repair	1	626	15	7271	0.00159744	0.00206299	XP_004302635.1	XP_004294249.1 XP_004303621.1 XP_004302635.1 XP_004302321.1 FANhyb_icon19788725_s.1.g00001.1 XP_011460802.1 XP_004289285.1 XP_011459934.1 FANhyb_icon00005738_a.1.g00001.1 FANhyb_rscf00001124.1.g00002.1 XP_011457987.1 XP_004298590.2 XP_011459281.1 FANhyb_rscf00000549.1.g00014.1 FANhyb_rscf00000014.1.g00011.1	under	0.741226	0.999548	0.0666667
ko00100	Steroid biosynthesis	1	626	15	7271	0.00159744	0.00206299	FANhyb_rscf00003845.1.g00001.1	XP_004297755.1 XP_004307223.1 FANhyb_rscf00006689.1.g00001.1 XP_004310148.1 FANhyb_rscf00001812.1.g00001.1 FANhyb_rscf00000618.1.g00001.1 XP_011467539.1 XP_004303031.1 XP_004299756.1 XP_011463780.1 XP_004290825.1 XP_004291513.1 FANhyb_rscf00003845.1.g00001.1 FANhyb_rscf00000016.1.g00016.1 XP_004299197.1	under	0.741226	0.999548	0.0666667
ko00650	Butanoate metabolism	1	626	15	7271	0.00159744	0.00206299	XP_011467676.1	XP_004303573.1 XP_011467676.1 XP_004293797.1 XP_004299488.1 XP_011460983.1 XP_004298742.1 XP_004293407.2 FANhyb_rscf00001017.1.g00004.1 XP_004307144.1 XP_011460628.1 XP_004303648.1 XP_004288733.1 XP_011469669.1 XP_004288605.1 FANhyb_icon00007410_a.1.g00001.1	under	0.741226	0.999548	0.0666667
ko04931	Insulin resistance	1	626	15	7271	0.00159744	0.00206299	XP_004304240.1	XP_004304240.1 XP_004294228.1 XP_004304029.2 XP_004304271.1 FANhyb_rscf00000517.1.g00001.1 XP_004302081.1 XP_004307582.1 XP_004293398.1 FANhyb_rscf00000635.1.g00002.1 XP_004298839.1 XP_011467264.1 FANhyb_rscf00000034.1.g00008.1 XP_004307329.1 FANhyb_rscf00000942.1.g00003.1 XP_004295557.1	under	0.741226	0.999548	0.0666667
ko03420	Nucleotide excision repair	2	626	31	7271	0.00319489	0.00426351	XP_004297633.1 FANhyb_icon00004838_a.1.g00001.1	XP_004304134.1 XP_004299088.1 XP_004294249.1 XP_004303621.1 XP_011459476.1 XP_004303217.1 XP_004289657.1 XP_004304711.1 FANhyb_rscf00000038.1.g00008.1 XP_004302978.1 XP_011460204.1 XP_004291257.1 XP_004289656.1 FANhyb_rscf00000038.1.g00019.1 FANhyb_icon19788725_s.1.g00001.1 XP_004298747.1 XP_004299559.2 XP_011460802.1 FANhyb_icon00004838_a.1.g00001.1 XP_004289285.1 XP_011459934.1 FANhyb_rscf00000…	under	0.760064	0.999548	0.0645161
ko04020	Calcium signaling pathway	1	626	16	7271	0.00159744	0.00220052	XP_004290983.1	XP_011468815.1 XP_004288248.1 XP_004288617.1 XP_004303109.1 XP_004296415.1 XP_004302356.1 XP_004297335.1 XP_004287204.1 XP_011469919.1 XP_004299498.1 XP_004290968.1 XP_004290983.1 FANhyb_icon00009622_a.1.g00001.1 FANhyb_rscf00002029.1.g00002.1 FANhyb_rscf00006250.1.g00001.1 FANhyb_rscf00004396.1.g00001.1	under	0.763551	0.999548	0.0625
ko00920	Sulfur metabolism	1	626	16	7271	0.00159744	0.00220052	FANhyb_rscf00001548.1.g00003.1	XP_004302011.1 XP_004291778.1 FANhyb_rscf00001212.1.g00002.1 XP_004299115.1 FANhyb_rscf00001548.1.g00003.1 XP_004302009.1 XP_004309642.1 FANhyb_rscf00000187.1.g00018.1 XP_004288104.1 XP_004303975.1 XP_004306760.1 XP_004291381.1 XP_004299854.1 FANhyb_rscf00000329.1.g00011.1 XP_004303887.1 FANhyb_rscf00000045.1.g00015.1	under	0.763551	0.999548	0.0625
ko04011	MAPK signaling pathway - yeast	1	626	16	7271	0.00159744	0.00220052	XP_004299712.1	XP_004299669.1 XP_004304139.1 XP_004299712.1 XP_004288507.1 FANhyb_rscf00002959.1.g00001.1 XP_004300681.1 XP_011464124.1 XP_011467207.1 XP_004303659.1 XP_004287578.1 XP_004294692.1 XP_004303071.1 XP_004307329.1 XP_004302858.1 FANhyb_rscf00000769.1.g00004.1 FANhyb_rscf00002968.1.g00001.1	under	0.763551	0.999548	0.0625
ko03018	RNA degradation	4	626	61	7271	0.00638978	0.00838949	XP_011458966.1 FANhyb_icon00000056_a.1.g00001.1 XP_004304642.1 FANhyb_rscf00006014.1.g00001.1	XP_004303035.1 XP_004294947.1 FANhyb_rscf00000523.1.g00005.1 XP_004308163.1 XP_004290029.1 FANhyb_rscf00000131.1.g00015.1 XP_004299212.1 FANhyb_rscf00000710.1.g00005.1 XP_004291087.1 XP_004296126.1 XP_004297534.1 XP_004306806.1 XP_011469194.1 XP_011464447.1 XP_011458966.1 XP_004299258.2 XP_004306507.1 XP_004307077.1 FANhyb_rscf00000815.1.g00002.1 XP_004287714.1 XP_004294625.1 XP_004287280.2 XP_00…	under	0.78247	0.999548	0.0655738
ko04013	MAPK signaling pathway - fly	1	626	17	7271	0.00159744	0.00233806	XP_004290829.1	FANhyb_rscf00005514.1.g00001.1 FANhyb_rscf00000061.1.g00007.1 FANhyb_rscf00000018.1.g00006.1 XP_004291152.1 XP_004294990.1 XP_004290829.1 XP_004294879.1 XP_011462568.1 XP_004294692.1 XP_004303366.1 FANhyb_rscf00000002.1.g00025.1 FANhyb_rscf00005501.1.g00001.1 XP_004297688.1 XP_004287984.1 FANhyb_rscf00000027.1.g00027.1 FANhyb_rscf00003120.1.g00001.1 FANhyb_rscf00000939.1.g00002.1	under	0.783953	0.999548	0.0588235
ko05130	Pathogenic Escherichia coli infection	1	626	17	7271	0.00159744	0.00233806	XP_004298793.1	XP_004288297.1 XP_004294235.1 XP_011457777.1 XP_004304311.1 XP_004302651.1 FANhyb_rscf00000005.1.g00009.1 XP_004299843.1 XP_004291357.1 FANhyb_rscf00000220.1.g00008.1 XP_004295008.1 FANhyb_rscf00000002.1.g00038.1 XP_004298793.1 XP_004304439.1 XP_011465348.1 XP_004304681.1 XP_004309890.1 XP_004303408.2	under	0.783953	0.999548	0.0588235
ko04722	Neurotrophin signaling pathway	1	626	17	7271	0.00159744	0.00233806	XP_004299712.1	XP_004299669.1 XP_004304139.1 XP_004299712.1 XP_004288507.1 FANhyb_rscf00002959.1.g00001.1 XP_004288617.1 XP_004287204.1 XP_004299498.1 XP_004294692.1 FANhyb_rscf00005501.1.g00001.1 XP_004300851.1 FANhyb_rscf00000027.1.g00027.1 XP_004307329.1 FANhyb_rscf00000939.1.g00002.1 FANhyb_icon00009622_a.1.g00001.1 FANhyb_rscf00000725.1.g00003.1 FANhyb_rscf00003019.1.g00001.1	under	0.783953	0.999548	0.0588235
ko04022	cGMP - PKG signaling pathway	1	626	18	7271	0.00159744	0.00247559	XP_004290983.1	XP_011468815.1 XP_004288248.1 XP_004288617.1 XP_004303109.1 XP_004296415.1 XP_004302356.1 XP_004297335.1 XP_004287204.1 XP_004299498.1 XP_004294692.1 XP_004302081.1 XP_004307582.1 XP_004290968.1 XP_004298839.1 XP_004290983.1 FANhyb_rscf00002029.1.g00002.1 FANhyb_rscf00000942.1.g00003.1 FANhyb_rscf00004396.1.g00001.1	under	0.802597	0.999548	0.0555556
ko03440	Homologous recombination	1	626	18	7271	0.00159744	0.00247559	XP_004297633.1	XP_004289657.1 XP_004287571.1 XP_004302978.1 XP_004291257.1 XP_004289656.1 XP_011469340.1 FANhyb_rscf00001807.1.g00001.1 XP_004299246.1 XP_004304604.1 XP_011460802.1 FANhyb_rscf00000220.1.g00009.1 XP_004289285.1 FANhyb_icon00005738_a.1.g00001.1 FANhyb_rscf00001124.1.g00002.1 FANhyb_icon00008068_a.1.g00001.1 XP_004296436.1 XP_004297633.1 FANhyb_rscf00001408.1.g00004.1	under	0.802597	0.999548	0.0555556
ko04391	Hippo signaling pathway -fly	1	626	18	7271	0.00159744	0.00247559	XP_004299712.1	XP_004299669.1 XP_004304139.1 XP_004299712.1 XP_004288507.1 FANhyb_rscf00002959.1.g00001.1 XP_004300534.1 XP_004297127.1 XP_004294990.1 XP_004303366.1 XP_011458896.1 XP_004296378.1 XP_004297610.1 FANhyb_rscf00000413.1.g00002.1 XP_004297688.1 XP_004291188.1 XP_004290492.1 FANhyb_rscf00000157.1.g00016.1 FANhyb_rscf00000305.1.g00005.1	under	0.802597	0.999548	0.0555556
ko04810	Regulation of actin cytoskeleton	1	626	18	7271	0.00159744	0.00247559	XP_004290829.1	FANhyb_rscf00000018.1.g00006.1 XP_004302775.1 XP_004291152.1 XP_011466034.1 XP_004290829.1 XP_004294692.1 XP_004302081.1 XP_004307582.1 FANhyb_rscf00005501.1.g00001.1 XP_004298839.1 XP_011460488.1 FANhyb_rscf00000027.1.g00027.1 FANhyb_rscf00003120.1.g00001.1 XP_004294586.1 XP_004309890.1 FANhyb_rscf00000939.1.g00002.1 FANhyb_rscf00000942.1.g00003.1 FANhyb_rscf00000121.1.g00006.1	under	0.802597	0.999548	0.0555556
ko00190	Oxidative phosphorylation	5	626	78	7271	0.00798722	0.0107275	XP_004291218.1 XP_004290445.1 FANhyb_rscf00000061.1.g00018.1 FANhyb_rscf00001496.1.g00001.1 XP_004297795.1	XP_004299016.1 XP_004299555.1 YP_004286109.1 XP_004303813.1 XP_004299601.1 XP_004290741.1 FANhyb_rscf00000438.1.g00009.1 XP_011467496.1 XP_004296457.1 XP_004288584.1 FANhyb_rscf00000059.1.g00014.1 YP_004286087.1 FANhyb_rscf00000250.1.g00001.1 XP_004307414.1 XP_004291218.1 XP_004303283.1 XP_011458045.1 FANhyb_rscf00000085.1.g00020.1 XP_004287260.1 XP_004310055.1 XP_004304000.1 XP_011468207.1 XP_00…	under	0.813347	0.999548	0.0641026
ko03430	Mismatch repair	1	626	19	7271	0.00159744	0.00261312	XP_004297633.1	XP_004294249.1 XP_004303621.1 XP_011459476.1 XP_004289657.1 FANhyb_rscf00000038.1.g00008.1 XP_004302978.1 XP_004291257.1 XP_004289656.1 FANhyb_rscf00000038.1.g00019.1 XP_004299246.1 XP_004298747.1 XP_011460802.1 XP_004289285.1 XP_011459934.1 XP_004289753.1 FANhyb_rscf00001124.1.g00002.1 XP_004296436.1 XP_004297633.1 XP_011469572.1	under	0.819635	0.999548	0.0526316
ko03022	Basal transcription factors	1	626	19	7271	0.00159744	0.00261312	FANhyb_icon00004838_a.1.g00001.1	XP_004304334.1 XP_004294662.1 FANhyb_rscf00000393.1.g00004.1 XP_011465030.1 XP_004293352.1 XP_004299559.2 FANhyb_icon00004838_a.1.g00001.1 XP_011467758.1 XP_011459607.1 FANhyb_rscf00000211.1.g00004.1 XP_011470191.1 XP_004291403.1 XP_004303693.1 FANhyb_rscf00000127.1.g00003.1 FANhyb_icon00000226_a.1.g00001.1 XP_011467427.1 FANhyb_rscf00002896.1.g00001.1 XP_004305348.1 XP_004295000.1	under	0.819635	0.999548	0.0526316
ko04390	Hippo signaling pathway	1	626	20	7271	0.00159744	0.00275065	XP_004299712.1	XP_004299669.1 XP_004304139.1 XP_004299712.1 XP_004288507.1 FANhyb_rscf00002959.1.g00001.1 XP_004300534.1 XP_004297127.1 XP_004294990.1 XP_004303366.1 XP_011458896.1 XP_004302081.1 XP_004296378.1 XP_004297610.1 XP_004307582.1 FANhyb_rscf00000413.1.g00002.1 XP_004298839.1 XP_004297688.1 XP_004291188.1 FANhyb_rscf00000942.1.g00003.1 FANhyb_rscf00000305.1.g00005.1	under	0.835204	0.999548	0.05
ko04110	Cell cycle	2	626	38	7271	0.00319489	0.00522624	XP_004299712.1 FANhyb_icon00004838_a.1.g00001.1	XP_004299669.1 XP_004304139.1 XP_004299712.1 XP_004288507.1 FANhyb_rscf00002959.1.g00001.1 XP_004294249.1 XP_004303621.1 XP_011460181.1 FANhyb_rscf00000291.1.g00002.1 XP_004300454.1 XP_011460545.1 XP_004309551.1 XP_004287219.1 XP_004299199.1 FANhyb_rscf00000153.1.g00011.1 XP_011458268.1 XP_004289948.1 XP_011463671.1 XP_004289802.1 XP_011458653.1 FANhyb_rscf00000027.1.g00018.1 XP_004288607.1 XP_01…	under	0.851061	0.999548	0.0526316
ko05165	Human papillomavirus infection	2	626	40	7271	0.00319489	0.00550131	FANhyb_rscf00000192.1.g00014.1 XP_004297699.1	XP_004303046.1 XP_004307020.1 XP_004290031.1 XP_004297699.1 XP_004300534.1 XP_011470289.1 XP_011467865.1 XP_004294938.1 XP_004290287.1 XP_004297127.1 XP_004297981.1 XP_004302093.1 XP_004306697.1 XP_004294990.1 XP_004300264.1 XP_004304029.2 FANhyb_rscf00000268.1.g00013.1 FANhyb_rscf00000155.1.g00006.1 FANhyb_rscf00000517.1.g00001.1 XP_011465688.1 XP_004294692.1 XP_004303366.1 XP_011458896.1 FANhyb…	under	0.870578	0.999548	0.05
ko03020	RNA polymerase	1	626	23	7271	0.00159744	0.00316325	XP_011460073.1	XP_004304034.1 XP_004287766.1 XP_004294022.1 XP_011469851.1 XP_011461866.1 XP_011460073.1 FANhyb_icon00001361_a.1.g00001.1 XP_004289695.1 XP_004307246.1 XP_004295094.1 XP_004303601.1 XP_004303144.1 XP_004307166.1 FANhyb_rscf00000001.1.g00007.1 FANhyb_rscf00000555.1.g00011.1 XP_004288139.1 FANhyb_icon00024309_a.1.g00001.1 FANhyb_rscf00003097.1.g00001.1 YP_004286134.1 YP_004286092.1 XP_004308082.1 …	under	0.874312	0.999548	0.0434783
ko05010	Alzheimer's disease	3	626	57	7271	0.00479233	0.00783936	FANhyb_rscf00000061.1.g00018.1 XP_004290983.1 XP_004297795.1	XP_004299016.1 XP_004299555.1 XP_004310041.1 XP_004288584.1 XP_004288617.1 FANhyb_rscf00000250.1.g00001.1 XP_004307414.1 XP_011458045.1 FANhyb_rscf00000085.1.g00020.1 XP_004310055.1 XP_004304000.1 XP_004306532.1 XP_004299302.1 XP_011467725.1 FANhyb_rscf00000023.1.g00019.1 XP_004302953.1 XP_004307265.1 XP_004287945.1 FANhyb_rscf00004234.1.g00001.1 XP_004304690.1 XP_004287204.1 XP_004288295.1 XP_00…	under	0.87969	0.999548	0.0526316
ko05145	Toxoplasmosis	1	626	25	7271	0.00159744	0.00343832	XP_004302545.1	XP_004302715.1 XP_004307527.1 FANhyb_rscf00004349.1.g00001.1 FANhyb_rscf00000891.1.g00002.1 XP_004307167.1 FANhyb_rscf00000060.1.g00021.1 XP_004300629.1 XP_004298849.1 XP_004303727.1 XP_004299854.1 XP_004302793.1 XP_004293286.1 XP_004294385.1 XP_004291330.1 XP_004307068.1 XP_004290076.1 XP_004308868.1 XP_004294692.1 XP_004300851.1 XP_004302545.1 XP_004307329.1 XP_004291780.1 XP_004308867.1 FANhyb…	under	0.895087	0.999548	0.04
ko05166	HTLV-I infection	2	626	43	7271	0.00319489	0.0059139	XP_004293412.1 XP_004305679.1	XP_004309487.1 XP_004302244.1 XP_011468815.1 XP_004288248.1 XP_004303109.1 XP_004296415.1 XP_004294249.1 XP_004302356.1 XP_004303621.1 XP_004297335.1 FANhyb_rscf00000061.1.g00007.1 FANhyb_rscf00004912.1.g00001.1 XP_004294302.1 XP_004302923.1 FANhyb_rscf00001068.1.g00001.1 XP_011463671.1 XP_004287368.1 FANhyb_rscf00000171.1.g00012.1 XP_004293412.1 XP_004297437.1 XP_004306590.1 XP_004289802.1 XP_00…	under	0.895477	0.999548	0.0465116
ko04932	Non-alcoholic fatty liver disease (NAFLD)	2	626	43	7271	0.00319489	0.0059139	FANhyb_rscf00000061.1.g00018.1 XP_004297795.1	XP_004288584.1 FANhyb_rscf00000250.1.g00001.1 XP_011458045.1 FANhyb_rscf00000085.1.g00020.1 XP_004310055.1 XP_004304000.1 XP_004302953.1 FANhyb_rscf00004234.1.g00001.1 XP_004304690.1 XP_004307682.1 XP_004288295.1 XP_004299854.1 XP_004288260.1 XP_004308040.1 XP_004304271.1 FANhyb_rscf00001198.1.g00002.1 FANhyb_rscf00001069.1.g00002.1 XP_004294442.1 FANhyb_rscf00000028.1.g00006.1 XP_004291494.1 XP_…	under	0.895477	0.999548	0.0465116
ko04626	Plant-pathogen interaction	2	626	44	7271	0.00319489	0.00605144	FANhyb_rscf00000624.1.g00008.1 XP_004302545.1	FANhyb_rscf00000017.1.g00017.1 XP_004294900.1 XP_004291352.1 FANhyb_rscf00000129.1.g00011.1 XP_004308050.1 XP_004297188.1 FANhyb_rscf00001100.1.g00002.1 XP_004293459.1 XP_004288617.1 XP_004298691.1 XP_004298849.1 XP_004303727.1 FANhyb_rscf00000143.1.g00003.1 XP_004308039.1 XP_004288351.1 XP_004289699.1 XP_004287204.1 XP_004299534.1 XP_004299596.1 XP_004293286.1 XP_004294385.1 XP_004299498.1 FANhy…	under	0.902735	0.999548	0.0454545
ko04140	Autophagy - animal	1	626	26	7271	0.00159744	0.00357585	XP_004302635.1	FANhyb_rscf00000144.1.g00004.1 XP_004299097.1 XP_004307682.1 XP_004294990.1 XP_004304029.2 XP_004304271.1 FANhyb_rscf00000672.1.g00002.1 XP_004290467.1 FANhyb_rscf00000517.1.g00001.1 XP_004294692.1 XP_004303366.1 XP_004302635.1 XP_004288649.1 XP_004296898.1 XP_004297688.1 XP_004302528.1 FANhyb_rscf00000497.1.g00004.1 XP_004307329.1 FANhyb_rscf00000281.1.g00004.1 XP_004303685.1 FANhyb_icon00000916…	under	0.904151	0.999548	0.0384615
ko03010	Ribosome	13	626	205	7271	0.0207668	0.0281942	XP_011465582.1 XP_004308170.1 FANhyb_rscf00001010.1.g00003.1 XP_004298777.1 FANhyb_rscf00005319.1.g00001.1 FANhyb_rscf00000023.1.g00009.1 XP_004305372.2 FANhyb_rscf00000056.1.g00001.1 FANhyb_rscf00000898.1.g00005.1 XP_004299148.1 FANhyb_rscf00000565.1.g00004.1 FANhyb_rscf00005750.1.g00001.1 FANhyb_rscf00000697.1.g00007.1	XP_004296477.1 XP_004302838.1 XP_004288657.1 XP_004290498.1 FANhyb_rscf00000008.1.g00048.1 XP_004293702.1 XP_004287613.1 XP_004296381.1 XP_004294780.1 FANhyb_rscf00001692.1.g00001.1 XP_004303828.1 XP_004287064.1 XP_004290525.1 XP_004296367.1 XP_004307662.1 XP_004303733.1 XP_011461093.1 XP_004303516.1 FANhyb_rscf00000249.1.g00009.1 XP_004307921.1 XP_004303010.1 XP_004293830.1 FANhyb_rscf00001425.1…	under	0.908093	0.999548	0.0634146
ko04721	Synaptic vesicle cycle	1	626	27	7271	0.00159744	0.00371338	XP_004295773.1	XP_004307649.1 XP_004303813.1 XP_004290741.1 XP_004290253.1 FANhyb_rscf00000438.1.g00009.1 XP_004295773.1 XP_011468207.1 XP_004294018.1 FANhyb_rscf00002760.1.g00001.1 XP_004307846.1 XP_004290287.1 XP_004304425.1 XP_004298862.1 XP_004307704.1 XP_004294044.1 XP_004300247.1 XP_004287829.1 FANhyb_rscf00000044.1.g00010.1 XP_004298696.1 XP_011463181.1 XP_004307364.1 XP_004302350.1 XP_004302050.1 XP_004…	under	0.912433	0.999548	0.037037
ko05016	Huntington's disease	4	626	78	7271	0.00638978	0.0107275	XP_011460073.1 FANhyb_rscf00000061.1.g00018.1 XP_004297795.1 XP_004295773.1	XP_004299016.1 XP_004299555.1 XP_004307649.1 XP_004295773.1 XP_011468815.1 XP_004288584.1 XP_004288248.1 FANhyb_rscf00000250.1.g00001.1 XP_004307414.1 XP_011458045.1 XP_004303109.1 FANhyb_rscf00000085.1.g00020.1 XP_004296415.1 XP_004302356.1 XP_004287550.1 XP_004310055.1 XP_004297335.1 XP_004304000.1 XP_004306532.1 XP_004299302.1 FANhyb_rscf00005514.1.g00001.1 XP_004302953.1 XP_004307265.1 XP_004…	under	0.91323	0.999548	0.0512821
ko05164	Influenza A	1	626	28	7271	0.00159744	0.00385091	XP_004293412.1	XP_004302715.1 XP_004307527.1 FANhyb_rscf00004349.1.g00001.1 FANhyb_rscf00000891.1.g00002.1 XP_004307167.1 FANhyb_rscf00000060.1.g00021.1 XP_004300629.1 XP_011459186.1 FANhyb_rscf00000061.1.g00007.1 XP_004303319.1 XP_004307682.1 XP_004299854.1 XP_004304417.1 XP_004302793.1 FANhyb_rscf00000171.1.g00012.1 XP_004293412.1 XP_004309504.1 XP_004307764.1 XP_004308868.1 XP_004294692.1 XP_004300851.1 XP_0…	under	0.92	0.999548	0.0357143
ko03008	Ribosome biogenesis in eukaryotes	2	626	47	7271	0.00319489	0.00646404	XP_004306712.1 FANhyb_rscf00000658.1.g00007.1	XP_011457678.1 FANhyb_rscf00000061.1.g00007.1 XP_004300291.1 XP_004288618.1 XP_004297546.1 XP_004287368.1 XP_004291808.1 XP_004288467.1 XP_004308063.1 FANhyb_rscf00000114.1.g00006.1 XP_004289959.1 XP_004290579.1 FANhyb_rscf00001022.1.g00002.1 FANhyb_rscf00001401.1.g00002.1 XP_004289340.1 XP_004290553.1 FANhyb_rscf00000140.1.g00012.1 XP_011459126.1 FANhyb_rscf00000384.1.g00004.1 XP_004287338.1 FAN…	under	0.921782	0.999548	0.0425532
ko04142	Lysosome	1	626	29	7271	0.00159744	0.00398845	XP_004295773.1	XP_004307649.1 XP_004295773.1 XP_004298820.1 XP_004297651.1 XP_004307561.1 XP_004307846.1 XP_004290287.1 XP_004300686.1 XP_004299725.1 XP_011458114.1 XP_004298991.1 FANhyb_rscf00000261.1.g00007.1 XP_011469504.1 XP_004300510.1 FANhyb_rscf00001018.1.g00005.1 XP_004288649.1 XP_004287829.1 XP_004302581.2 XP_004301810.1 XP_004302350.1 FANhyb_rscf00005030.1.g00001.1 FANhyb_rscf00000083.1.g00011.1 FANhy…	under	0.926914	0.999548	0.0344828
ko04212	Longevity regulating pathway - worm	1	626	29	7271	0.00159744	0.00398845	XP_004291620.1	XP_004294947.1 FANhyb_rscf00000523.1.g00005.1 XP_004290029.1 FANhyb_rscf00000131.1.g00015.1 XP_004299212.1 XP_004297534.1 XP_004300681.1 FANhyb_rscf00005514.1.g00001.1 FANhyb_rscf00000555.1.g00008.1 XP_004300444.1 XP_004300331.2 XP_004304029.2 XP_004297741.1 XP_004289801.1 FANhyb_rscf00000002.1.g00050.1 XP_004298706.1 XP_004295097.1 XP_004296836.1 FANhyb_rscf00000517.1.g00001.1 XP_004291620.1 YP_…	under	0.926914	0.999548	0.0344828
ko00564	Glycerophospholipid metabolism	1	626	30	7271	0.00159744	0.00412598	XP_004306775.1	FANhyb_rscf00001521.1.g00001.1 XP_004303313.1 XP_004299531.1 XP_004306775.1 XP_004298745.1 XP_004287764.1 XP_004302493.1 FANhyb_rscf00000037.1.g00006.1 FANhyb_rscf00000531.1.g00004.1 XP_004303071.1 XP_004300201.1 XP_011466610.1 XP_004307202.1 FANhyb_rscf00000064.1.g00001.1 XP_004303951.1 XP_004293468.1 XP_011464307.1 XP_004307359.1 FANhyb_rscf00000037.1.g00026.1 XP_004287058.1 XP_004296425.1 FANh…	under	0.933232	0.999548	0.0333333
ko04612	Antigen processing and presentation	1	626	30	7271	0.00159744	0.00412598	XP_004305679.1	FANhyb_rscf00000017.1.g00017.1 XP_004294900.1 XP_004302715.1 XP_004307527.1 FANhyb_rscf00004349.1.g00001.1 FANhyb_rscf00000891.1.g00002.1 XP_004302913.1 FANhyb_rscf00000129.1.g00011.1 XP_004309487.1 XP_004307167.1 XP_004302244.1 XP_004308050.1 FANhyb_rscf00000060.1.g00021.1 XP_004300629.1 XP_004302793.1 XP_004306590.1 XP_004302178.1 XP_004305679.1 XP_011463262.1 XP_004308868.1 XP_004294376.1 XP_0…	under	0.933232	0.999548	0.0333333
ko05152	Tuberculosis	1	626	32	7271	0.00159744	0.00440105	XP_004305679.1	XP_004294947.1 FANhyb_rscf00000523.1.g00005.1 XP_004290029.1 FANhyb_rscf00000131.1.g00015.1 XP_004299212.1 XP_004288617.1 XP_004297534.1 XP_004307846.1 FANhyb_rscf00000144.1.g00004.1 XP_004290287.1 XP_004299097.1 XP_004287204.1 XP_004299854.1 XP_004299498.1 XP_004290467.1 XP_004305679.1 XP_011463262.1 XP_004294692.1 XP_004287829.1 XP_004300851.1 XP_004302350.1 XP_004287100.1 FANhyb_rscf00000023.1…	under	0.944278	0.999548	0.03125
ko04075	Plant hormone signal transduction	1	626	32	7271	0.00159744	0.00440105	XP_011460327.1	XP_004289699.1 XP_004290043.1 FANhyb_rscf00000467.1.g00003.1 FANhyb_rscf00000090.1.g00003.1 XP_004300317.1 FANhyb_rscf00006847.1.g00001.1 FANhyb_rscf00000060.1.g00004.1 XP_004298792.1 XP_011461762.1 FANhyb_rscf00000049.1.g00027.1 XP_011467319.1 XP_004307613.1 FANhyb_rscf00000467.1.g00004.1 XP_004290308.1 FANhyb_rscf00003394.1.g00001.1 XP_004302470.1 XP_011466346.1 XP_004300263.1 XP_011460327.1 FA…	under	0.944278	0.999548	0.03125
ko03060	Protein export	1	626	33	7271	0.00159744	0.00453858	FANhyb_icon00009886_a.1.g00001.1	XP_004300491.1 FANhyb_rscf00000514.1.g00008.1 FANhyb_rscf00000295.1.g00007.1 FANhyb_rscf00007091.1.g00001.1 XP_004307615.1 XP_004290946.1 XP_004310033.1 XP_011463217.1 FANhyb_rscf00000271.1.g00007.1 XP_004294073.1 XP_004308042.1 XP_011457285.1 FANhyb_rscf00006188.1.g00001.1 XP_004291759.1 XP_004310168.1 XP_004302446.1 XP_011459602.1 FANhyb_icon00014693_a.1.g00002.1 XP_011467172.1 XP_004291782.1 X…	under	0.949097	0.999548	0.030303
ko05012	Parkinson's disease	2	626	55	7271	0.00319489	0.0075643	FANhyb_rscf00000061.1.g00018.1 XP_004297795.1	XP_004299016.1 XP_004299555.1 XP_011461461.1 XP_011468815.1 XP_004288584.1 XP_004288248.1 FANhyb_rscf00000250.1.g00001.1 XP_004302531.1 XP_004307414.1 XP_011458045.1 XP_004303109.1 FANhyb_rscf00000085.1.g00020.1 XP_004296415.1 XP_004302356.1 XP_004310055.1 XP_004297335.1 XP_004304000.1 XP_004306532.1 XP_004299302.1 XP_004302953.1 XP_004307265.1 FANhyb_rscf00004234.1.g00001.1 XP_004304690.1 XP_004…	under	0.956828	0.999548	0.0363636
ko04016	MAPK signaling pathway - plant	1	626	35	7271	0.00159744	0.00481364	FANhyb_rscf00000624.1.g00008.1	XP_004288617.1 FANhyb_rscf00000782.1.g00005.1 XP_004300681.1 XP_011460401.1 XP_004289699.1 XP_004306748.1 XP_004287204.1 FANhyb_rscf00000467.1.g00003.1 XP_004309791.1 FANhyb_rscf00000090.1.g00003.1 XP_011463993.1 XP_004299498.1 XP_004300317.1 FANhyb_rscf00006847.1.g00001.1 FANhyb_rscf00000060.1.g00004.1 XP_011461764.1 FANhyb_rscf00000467.1.g00004.1 XP_004290308.1 FANhyb_rscf00003394.1.g00001.1 XP…	under	0.957521	0.999548	0.0285714
ko03030	DNA replication	1	626	35	7271	0.00159744	0.00481364	XP_004297633.1	XP_004294249.1 XP_004303621.1 XP_011460181.1 FANhyb_rscf00000291.1.g00002.1 XP_004300454.1 XP_011460545.1 XP_004287219.1 XP_004299199.1 XP_011458268.1 XP_011459476.1 XP_004289657.1 FANhyb_rscf00000038.1.g00008.1 XP_004302978.1 XP_004291257.1 XP_004289656.1 XP_004302321.1 FANhyb_rscf00000038.1.g00019.1 XP_004299246.1 FANhyb_icon19788725_s.1.g00001.1 XP_004298747.1 XP_011460802.1 XP_004296940.1 XP_…	under	0.957521	0.999548	0.0285714
ko04114	Oocyte meiosis	1	626	37	7271	0.00159744	0.00508871	XP_004299712.1	XP_004299669.1 XP_004304139.1 XP_004299712.1 XP_004288507.1 FANhyb_rscf00002959.1.g00001.1 XP_004288617.1 XP_004300534.1 XP_004309551.1 FANhyb_rscf00000153.1.g00011.1 XP_004289948.1 XP_004297127.1 XP_004294990.1 XP_004287204.1 XP_004299498.1 FANhyb_rscf00000268.1.g00013.1 FANhyb_rscf00000027.1.g00018.1 XP_004294692.1 XP_004303366.1 XP_004302081.1 FANhyb_rscf00001096.1.g00002.1 FANhyb_rscf00000508…	under	0.964554	0.999548	0.027027
ko00970	Aminoacyl-tRNA biosynthesis	1	626	40	7271	0.00159744	0.00550131	XP_004305293.1	FANhyb_rscf00000604.1.g00004.1 XP_004288651.1 XP_004303438.1 XP_004297751.1 XP_011459399.1 XP_004297064.1 FANhyb_rscf00000500.1.g00003.1 FANhyb_rscf00000002.1.g00044.1 XP_004310250.1 XP_004294177.1 XP_004290239.1 XP_004296467.2 XP_004296724.1 XP_011462337.1 XP_004299974.1 XP_011464262.1 XP_004296962.1 XP_004305293.1 XP_004296696.1 XP_011464100.1 XP_011470407.1 XP_004302435.1 XP_004309752.2 FANhyb…	under	0.972984	0.999548	0.025
ko00020	Citrate cycle (TCA cycle)	1	626	42	7271	0.00159744	0.00577637	XP_004289711.1	FANhyb_rscf00000172.1.g00017.1 XP_004287944.1 FANhyb_rscf00000009.1.g00006.1 XP_004296370.1 XP_004287770.1 FANhyb_rscf00001581.1.g00003.1 FANhyb_rscf00000064.1.g00010.1 XP_004294095.1 XP_004309437.1 XP_004289972.1 FANhyb_rscf00000097.1.g00003.1 XP_004310117.1 XP_004307550.1 XP_004306487.1 FANhyb_rscf00000250.1.g00001.1 XP_004298290.1 XP_004303665.1 XP_004306283.1 XP_004295098.1 XP_004299353.1 XP_…	under	0.977459	0.999548	0.0238095
ko04145	Phagosome	1	626	42	7271	0.00159744	0.00577637	XP_004298793.1	XP_004303813.1 XP_004288297.1 XP_004294235.1 XP_011457777.1 XP_004304311.1 XP_004302651.1 FANhyb_rscf00000005.1.g00009.1 XP_004299843.1 XP_004309487.1 XP_004302244.1 XP_004290741.1 FANhyb_rscf00000438.1.g00009.1 XP_004291357.1 FANhyb_rscf00000220.1.g00008.1 XP_004295008.1 XP_011468207.1 FANhyb_rscf00002760.1.g00001.1 XP_004298793.1 FANhyb_rscf00007091.1.g00001.1 XP_004307846.1 FANhyb_rscf00000144…	under	0.977459	0.999548	0.0238095
ko03015	mRNA surveillance pathway	2	626	65	7271	0.00319489	0.00893962	XP_011461331.1 XP_004299965.1	FANhyb_rscf00000710.1.g00005.1 XP_004291087.1 FANhyb_rscf00001557.1.g00002.1 XP_004302203.1 XP_004297749.1 XP_011461250.1 XP_004300534.1 FANhyb_icon00000732_a.1.g00001.1 XP_004289979.1 XP_011464506.1 XP_011459186.1 XP_004288352.1 XP_004306507.1 FANhyb_rscf00001738.1.g00002.1 XP_004297127.1 XP_004303319.1 XP_004291754.1 XP_004294198.1 XP_011462850.1 XP_004302093.1 XP_004294990.1 XP_004299965.1 XP_…	under	0.979905	0.999548	0.0307692
ko04151	PI3K-Akt signaling pathway	1	626	44	7271	0.00159744	0.00605144	XP_004299712.1	FANhyb_rscf00000017.1.g00017.1 XP_004294900.1 XP_004291352.1 FANhyb_rscf00000129.1.g00011.1 XP_004299669.1 XP_004304139.1 XP_004308050.1 XP_004297188.1 FANhyb_rscf00001100.1.g00002.1 XP_004299712.1 XP_004293459.1 XP_004288507.1 FANhyb_rscf00002959.1.g00001.1 XP_004300534.1 XP_004297127.1 XP_004288169.1 XP_004299660.1 XP_004302093.1 XP_004294990.1 XP_004304029.2 XP_004304271.1 FANhyb_rscf00000268.…	under	0.981194	0.999548	0.0227273
ko05169	Epstein-Barr virus infection	2	626	75	7271	0.00319489	0.0103149	XP_004299712.1 XP_011460073.1	XP_004302715.1 XP_004307527.1 FANhyb_rscf00004349.1.g00001.1 FANhyb_rscf00000891.1.g00002.1 XP_004299669.1 XP_004309488.1 XP_004307167.1 XP_004304139.1 XP_004290031.1 XP_004299712.1 FANhyb_rscf00000060.1.g00021.1 XP_004287374.1 XP_004302387.1 XP_004288507.1 XP_004300629.1 FANhyb_rscf00002959.1.g00001.1 XP_004296629.1 XP_004303093.1 XP_004289648.1 XP_004303374.1 FANhyb_rscf00000106.1.g00014.1 XP_0…	under	0.990822	0.999548	0.0266667
ko04144	Endocytosis	1	626	78	7271	0.00159744	0.0107275	XP_004295773.1	XP_004302715.1 XP_004307527.1 FANhyb_rscf00004349.1.g00001.1 XP_004307649.1 FANhyb_rscf00000891.1.g00002.1 XP_004307167.1 XP_004290253.1 FANhyb_rscf00001521.1.g00001.1 XP_004303313.1 XP_004295773.1 FANhyb_rscf00000060.1.g00021.1 XP_004302301.1 XP_004300629.1 XP_004302754.1 XP_004293970.1 XP_004294601.1 FANhyb_rscf00000022.1.g00013.1 XP_004288173.1 XP_004300238.1 XP_004300007.1 XP_004291517.1 FANh…	under	0.999142	0.999548	0.0128205
ko04141	Protein processing in endoplasmic reticulum	3	626	131	7271	0.00479233	0.0180168	FANhyb_rscf00000192.1.g00014.1 XP_004296990.1 XP_004287247.1	FANhyb_rscf00000017.1.g00017.1 XP_004294900.1 XP_004302715.1 XP_004307527.1 FANhyb_rscf00004349.1.g00001.1 XP_004300491.1 FANhyb_rscf00000514.1.g00008.1 XP_004291352.1 FANhyb_rscf00000891.1.g00002.1 XP_004304451.1 FANhyb_rscf00000129.1.g00011.1 XP_004290881.1 XP_004309487.1 XP_004307167.1 XP_004302244.1 XP_004308050.1 XP_011458014.1 XP_004297188.1 FANhyb_rscf00000092.1.g00019.1 FANhyb_rscf0000110…	under	0.999378	0.999548	0.0229008
ko03013	RNA transport	2	626	112	7271	0.00319489	0.0154037	XP_011461331.1 XP_004299965.1	XP_004309883.1 XP_004291063.1 FANhyb_rscf00000555.1.g00006.1 FANhyb_rscf00000710.1.g00005.1 XP_004291087.1 FANhyb_rscf00000008.1.g00009.1 XP_004307410.1 XP_004309880.1 XP_004302262.1 XP_004302144.1 FANhyb_rscf00001557.1.g00002.1 XP_004302203.1 FANhyb_rscf00000174.1.g00013.1 XP_004297749.1 FANhyb_rscf00000765.1.g00003.1 XP_004299722.1 XP_004307618.1 XP_004297796.1 XP_011461250.1 XP_004307261.1 XP_…	under	0.999548	0.999548	0.0178571
