# Supplementary material for: Phenotypic analysis combined with tandem mass tags (TMT) labeling reveal the heterogeneity of strawberry stolon buds
Source: BMC Plant Biol. 2019 Nov 19;19:505. doi: 10.1186/s12870-019-2096-0 (PMC6862844; doi:10.1186/s12870-019-2096-0)
Supplement: Supplementary file 24 — Additional file 24: Table S15. PPI analysis of connectivity degree among groups. [file 12870_2019_2096_MOESM24_ESM.xlsx]

## Sheet: Connective degree of ASB vs DSB
Protein	Degree	Discription	Unique peptides	Fold Change
XP_004304484.1	42	splicing factor 3A subunit 2 isoform X1	5	1.29389
FANhyb_rscf00000157.1.g00010.1	37	60S ribosomal protein L7a-2	6	1.23688
FANhyb_rscf00000522.1.g00007.1	37	small nuclear ribonucleoprotein-associated protein B&apos	3	1.31278
XP_004290666.1	36	small nuclear ribonucleoprotein Sm D1-like	4	1.28288
XP_004303828.1	35	60S ribosomal protein L7-2	2	1.52876
XP_004287907.1	34	U1 small nuclear ribonucleoprotein 70 kDa	10	1.36486
XP_004308170.1	33	40S ribosomal protein S20-2	6	1.28348
XP_004299660.1	33	40S ribosomal protein S6	8	1.24624
FANhyb_rscf00005750.1.g00001.1	33	30S ribosomal protein S17, chloroplastic-like	2	1.2662
XP_004307020.1	33	pyruvate kinase, cytosolic isozyme-like	16	0.825874
XP_004297699.1	33	pyruvate kinase, cytosolic isozyme	18	0.821605
FANhyb_icon14422311_s.1.g00001.1	32	60S ribosomal protein L27a-3	2	1.28074
XP_004296676.1	32	60S ribosomal protein L27a-3	2	1.24053
XP_004306930.1	32	40S ribosomal protein S13	1	1.61549
FANhyb_rscf00000738.1.g00007.1	32	serine/arginine-rich splicing factor RS31-like isoform X1	7	1.50106
XP_004306844.1	32	serine/arginine-rich splicing factor RS41-like isoform X1	5	1.49515
XP_011470401.1	32	serine/arginine-rich splicing factor RS41 isoform X1	5	1.28606
XP_004300041.1	31	uncharacterized RNA-binding protein C1827.05c	3	1.25897
XP_004299114.1	31	SART-1 family protein DOT2	12	1.25812
XP_004294612.1	30
FANhyb_rscf00001708.1.g00002.1	30
FANhyb_rscf00001010.1.g00003.1	30
FANhyb_rscf00000697.1.g00007.1	30
FANhyb_icon00002169_a.1.g00001.1	30
XP_011466270.1	30
FANhyb_icon00042639_a.1.g00001.1	29
FANhyb_rscf00000308.1.g00011.1	29
XP_004293498.1	29
FANhyb_icon00004175_a.1.g00001.1	29
XP_004307915.1	29
XP_011458730.1	29
XP_004307456.1	28
XP_004289795.1	28
XP_011462845.1	28
XP_004309444.1	27
FANhyb_rscf00005274.1.g00001.1	27
XP_004287511.1	26
XP_004308073.1	26
XP_004305372.2	26
FANhyb_rscf00005319.1.g00001.1	26
FANhyb_rscf00000165.1.g00006.1	26
XP_004299600.1	26
FANhyb_rscf00000125.1.g00013.1	26
XP_004307343.1	26
FANhyb_rscf00000898.1.g00005.1	25
FANhyb_rscf00000565.1.g00004.1	25
XP_004299366.1	25
XP_004291214.1	25
XP_004290803.1	25
XP_004295261.2	25
FANhyb_rscf00004492.1.g00001.1	25
XP_004294372.1	25
XP_011457824.1	24
XP_011460245.1	24
XP_004288602.1	24
XP_004290995.1	24
XP_004297601.1	24
XP_004291754.1	23
FANhyb_rscf00000173.1.g00014.1	23
XP_011458676.1	22
XP_004305103.1	22
XP_004287213.1	22
XP_004303844.1	22
FANhyb_rscf00000206.1.g00004.1	21
XP_004289559.1	21
FANhyb_rscf00000544.1.g00005.1	21
FANhyb_rscf00000294.1.g00011.1	21
XP_004288915.1	20
XP_004296479.1	20
XP_004290303.1	20
XP_004299199.1	19
XP_011469364.1	19
XP_004309829.1	19
XP_004299713.1	19
XP_004303601.1	19
XP_011458268.1	18
FANhyb_rscf00000291.1.g00002.1	18
XP_004308063.1	18
XP_011459281.1	18
FANhyb_rscf00000805.1.g00002.1	18
XP_004302969.1	18
FANhyb_rscf00000304.1.g00004.1	18
XP_011465504.1	18
FANhyb_rscf00000068.1.g00002.1	18
XP_004291660.1	17
XP_004300454.1	17
XP_011460910.1	17
XP_011459107.1	17
FANhyb_rscf00000023.1.g00009.1	17
XP_004289695.1	17
XP_004289285.1	17
FANhyb_rscf00000038.1.g00008.1	17
FANhyb_rscf00000272.1.g00005.1	16
XP_004287342.1	16
XP_004310044.1	16
FANhyb_rscf00000009.1.g00006.1	16
XP_004296940.1	15
XP_011460073.1	15
XP_004287377.1	15
FANhyb_rscf00000076.1.g00002.1	15
XP_004291257.1	15
XP_004309987.1	15
XP_004301036.1	15
XP_004287120.1	15
XP_011463993.1	15
FANhyb_rscf00000044.1.g00005.1	15
XP_004302755.1	15
XP_011460545.1	14
FANhyb_rscf00000045.1.g00003.1	14
XP_011461273.1	14
XP_011459559.1	14
FANhyb_rscf00000278.1.g00004.1	14
FANhyb_rscf00004288.1.g00001.1	14
XP_011461250.1	14
FANhyb_icon00000549_a.1.g00001.1	14
FANhyb_rscf00004094.1.g00001.1	14
XP_004305679.1	14
XP_004304397.1	14
XP_004303527.1	14
XP_004307805.1	13
XP_004297549.1	13
FANhyb_rscf00000134.1.g00015.1	13
XP_004288882.1	13
XP_004289653.1	12
XP_004306579.1	12
FANhyb_icon00049590_a.1.g00001.1	12
XP_004306814.1	12
XP_011459596.1	12
XP_004307261.1	12
XP_004302532.1	12
YP_004286109.1	11
XP_004309551.1	11
FANhyb_rscf00000032.1.g00011.1	11
XP_011458966.1	11
FANhyb_rscf00000435.1.g00002.1	11
XP_004302480.1	11
FANhyb_rscf00000592.1.g00006.1	11
XP_004307740.1	11
XP_004293352.1	11
XP_004300629.1	11
XP_004296687.1	11
XP_004307167.1	11
FANhyb_rscf00000393.1.g00004.1	11
XP_004292548.1	11
XP_004287468.2	11
FANhyb_rscf00000015.1.g00007.1	11
FANhyb_rscf00000268.1.g00005.1	11
XP_004291746.1	11
XP_004309949.1	11
FANhyb_rscf00001451.1.g00001.1	11
XP_011468213.1	11
XP_004304642.1	11
XP_004287234.1	11
YP_004286108.1	10
XP_004291039.1	10
XP_004293305.1	10
XP_004290706.1	10
FANhyb_rscf00000023.1.g00019.1	10
FANhyb_rscf00000686.1.g00005.1	10
FANhyb_rscf00006857.1.g00001.1	10
XP_004302471.1	10
FANhyb_rscf00000295.1.g00005.1	10
XP_004293472.1	10
XP_004297005.1	10
FANhyb_rscf00001581.1.g00003.1	10
XP_004289711.1	10
FANhyb_icon00000226_a.1.g00001.1	10
XP_004287513.1	10
FANhyb_rscf00001049.1.g00002.1	10
FANhyb_icon00002898_a.1.g00001.1	10
XP_004303244.1	10
XP_004303182.1	10
XP_004290445.1	9
FANhyb_rscf00007251.1.g00001.1	9
XP_004304578.1	9
FANhyb_rscf00000159.1.g00006.1	9
XP_004300025.1	9
XP_011468925.1	9
XP_004289874.1	9
XP_004287561.1	9
XP_004307288.1	9
XP_004302676.1	9
XP_004297521.1	9
FANhyb_rscf00000375.1.g00003.1	9
XP_004299488.1	9
XP_011470068.1	9
XP_011459934.1	9
FANhyb_rscf00000671.1.g00003.1	8
FANhyb_rscf00000555.1.g00007.1	8
XP_004289948.1	8
FANhyb_icon19788725_s.1.g00001.1	8
XP_004291884.1	8
YP_004286090.1	8
FANhyb_rscf00000033.1.g00008.1	8
XP_004303839.1	8
XP_004290279.1	8
FANhyb_rscf00000032.1.g00012.1	8
XP_004304088.1	8
XP_004290200.1	8
FANhyb_rscf00000006.1.g00027.1	8
XP_011469273.1	8
XP_004300170.1	8
XP_004309940.1	8
FANhyb_icon00001781_a.1.g00001.1	8
XP_004287841.1	8
FANhyb_rscf00000085.1.g00011.1	8
FANhyb_rscf00000577.1.g00005.1	8
FANhyb_rscf00000269.1.g00006.1	8
XP_004290441.1	8
XP_011462784.1	8
XP_004307899.1	8
XP_011468886.1	8
XP_004303813.1	7
XP_011469037.1	7
XP_011460802.1	7
FANhyb_rscf00006182.1.g00001.1	7
XP_004299147.1	7
XP_004294999.1	7
FANhyb_rscf00000008.1.g00024.1	7
XP_004304337.1	7
FANhyb_rscf00000420.1.g00006.1	7
FANhyb_rscf00001341.1.g00002.1	7
XP_004306712.1	7
FANhyb_rscf00000104.1.g00001.1	7
XP_004287395.1	6
XP_004290230.1	6
XP_004304240.1	6
YP_004286087.1	6
XP_004307846.1	6
XP_011468207.1	6
XP_004288618.1	6
FANhyb_rscf00000261.1.g00009.1	6
XP_004294179.1	6
FANhyb_icon00026897_a.1.g00001.1	6
FANhyb_rscf00000135.1.g00004.1	6
FANhyb_icon00026422_a.1.g00001.1	6
XP_004297255.1	6
XP_004296683.1	6
FANhyb_rscf00001743.1.g00003.1	6
FANhyb_rscf00000023.1.g00024.1	6
FANhyb_rscf00000907.1.g00005.1	6
XP_004294168.1	6
XP_004298758.1	6
FANhyb_icon00000317_a.1.g00001.1	6
FANhyb_icon00016877_a.1.g00001.1	6
FANhyb_rscf00000806.1.g00003.1	6
XP_004307683.1	6
FANhyb_icon00000211_a.1.g00001.1	6
XP_004310055.1	5
FANhyb_rscf00000001.1.g00003.1	5
XP_004303137.1	5
FANhyb_rscf00000286.1.g00003.1	5
YP_004286132.1	5
FANhyb_rscf00001375.1.g00001.1	5
XP_004298722.1	5
XP_011466095.1	5
XP_004294692.1	5
XP_004288550.1	5
XP_004291952.1	5
XP_004293403.1	5
XP_004304537.1	5
XP_004287991.1	5
XP_011458986.1	5
FANhyb_rscf00000207.1.g00012.1	5
FANhyb_rscf00000078.1.g00015.1	5
FANhyb_rscf00000329.1.g00010.1	5
XP_004307376.1	5
XP_011460680.1	5
FANhyb_rscf00000319.1.g00007.1	5
XP_011463314.1	5
XP_004299522.1	5
FANhyb_rscf00000002.1.g00055.1	5
XP_004287984.1	5
FANhyb_rscf00001371.1.g00002.1	5
XP_004294084.1	5
XP_004308050.1	5
XP_004297188.1	5
XP_004303397.2	5
XP_004288323.1	5
XP_004293563.1	5
FANhyb_rscf00003780.1.g00001.1	5
XP_004290183.1	5
FANhyb_rscf00000158.1.g00011.1	5
XP_004306981.1	5
XP_004287781.2	5
XP_004296916.2	5
FANhyb_rscf00000335.1.g00003.1	5
XP_004296896.1	4
XP_011470769.1	4
XP_011467955.1	4
FANhyb_rscf00000166.1.g00017.1	4
XP_004289659.1	4
XP_004302203.1	4
XP_011466231.1	4
FANhyb_rscf00000301.1.g00011.1	4
XP_004304467.1	4
XP_011469613.1	4
XP_004307972.1	4
FANhyb_rscf00001426.1.g00001.1	4
XP_004291285.2	4
XP_004290921.1	4
XP_004288717.1	4
XP_004294725.1	4
FANhyb_rscf00001079.1.g00004.1	4
FANhyb_rscf00000282.1.g00006.1	4
XP_004293361.1	4
XP_004289737.1	4
FANhyb_icon00003685_a.1.g00001.1	4
XP_004310008.1	4
XP_004299245.1	4
FANhyb_rscf00000061.1.g00018.1	4
FANhyb_rscf00000809.1.g00004.1	4
FANhyb_rscf00004763.1.g00001.1	4
FANhyb_rscf00002957.1.g00001.1	4
FANhyb_rscf00000912.1.g00001.1	4
FANhyb_rscf00000818.1.g00001.1	4
XP_004288060.1	4
XP_011466787.1	3
FANhyb_rscf00000001.1.g00002.1	3
XP_004299336.1	3
XP_004291571.1	3
XP_004294947.1	3
FANhyb_rscf00005365.1.g00001.1	3
XP_004304064.1	3
FANhyb_icon00004838_a.1.g00001.1	3
XP_004299212.1	3
FANhyb_rscf00000001.1.g00001.1	3
XP_011457929.1	3
FANhyb_icon00004963_a.1.g00001.1	3
FANhyb_rscf00000257.1.g00003.1	3
XP_004297528.1	3
XP_011469795.1	3
XP_004298934.1	3
FANhyb_rscf00000310.1.g00008.1	3
FANhyb_rscf00000467.1.g00004.1	3
XP_004287167.1	3
XP_004299471.1	3
XP_004306883.2	3
FANhyb_rscf00000278.1.g00009.1	3
XP_004309528.1	3
XP_011457987.1	3
FANhyb_rscf00000549.1.g00014.1	3
FANhyb_rscf00002242.1.g00001.1	3
XP_004306503.1	3
XP_011459049.1	3
XP_004302180.1	3
XP_004291451.2	3
XP_004287282.1	3
XP_004294339.1	3
XP_011467676.1	3
FANhyb_rscf00001311.1.g00003.1	3
XP_004295070.1	3
FANhyb_rscf00001597.1.g00003.1	3
XP_011461331.1	3
XP_004295127.1	3
XP_004288446.1	3
XP_004293566.2	3
FANhyb_rscf00000360.1.g00001.1	3
XP_004307147.1	3
XP_004295062.1	3
FANhyb_rscf00002342.1.g00003.1	3
XP_004299960.1	3
FANhyb_rscf00000478.1.g00013.1	3
XP_011458038.1	3
XP_004304608.1	3
XP_004287791.1	2
FANhyb_rscf00000008.1.g00020.1	2
XP_011462425.1	2
FANhyb_rscf00000176.1.g00010.1	2
FANhyb_rscf00000422.1.g00002.1	2
XP_004288027.1	2
XP_004302336.1	2
XP_004297134.2	2
XP_004294956.2	2
FANhyb_rscf00000929.1.g00002.1	2
XP_004303291.1	2
FANhyb_rscf00000250.1.g00008.1	2
XP_004307561.1	2
XP_011465030.1	2
XP_004290595.1	2
XP_004296982.1	2
XP_004300681.1	2
XP_011467496.1	2
XP_004287964.1	2
XP_004299546.1	2
XP_004296457.1	2
FANhyb_rscf00000087.1.g00009.1	2
FANhyb_rscf00000251.1.g00014.1	2
XP_004306500.1	2
XP_004289831.1	2
XP_004297445.1	2
XP_004303995.1	2
XP_004309480.1	2
XP_011468620.1	2
XP_004301060.1	2
FANhyb_icon00001469_a.1.g00001.1	2
XP_011458604.1	2
XP_011469001.1	2
FANhyb_rscf00000653.1.g00007.1	2
XP_004299779.1	2
FANhyb_rscf00003760.1.g00001.1	2
XP_004297790.1	2
FANhyb_icon00013603_a.1.g00001.1	2
XP_004302636.1	2
FANhyb_rscf00000242.1.g00008.1	2
FANhyb_rscf00000027.1.g00001.1	2
XP_004294874.1	2
XP_004302168.1	2
XP_011464659.1	2
XP_004288419.1	2
XP_011459628.1	2
XP_004299965.1	2
FANhyb_rscf00000615.1.g00002.1	2
FANhyb_rscf00007235.1.g00001.1	2
XP_004289548.1	2
XP_004307637.1	2
FANhyb_rscf00001018.1.g00005.1	2
FANhyb_rscf00005745.1.g00002.1	2
XP_004291082.1	2
XP_004307519.1	2
FANhyb_rscf00001346.1.g00002.1	2
XP_011463574.1	2
FANhyb_rscf00000438.1.g00006.1	2
XP_004298885.1	2
XP_004300537.1	2
XP_004302635.1	2
FANhyb_rscf00000002.1.g00014.1	2
XP_004287727.1	2
FANhyb_rscf00003465.1.g00001.1	2
XP_011458766.1	2
XP_004291624.1	2
XP_004287571.1	2
XP_004290327.1	2
YP_004286097.1	1
FANhyb_rscf00002799.1.g00001.1	1
FANhyb_rscf00000065.1.g00005.1	1
XP_004302148.1	1
XP_004302599.1	1
XP_004299004.1	1
XP_004304520.1	1
FANhyb_rscf00000130.1.g00005.1	1
XP_004307736.1	1
FANhyb_rscf00000018.1.g00001.1	1
XP_004298206.1	1
XP_004294027.1	1
FANhyb_rscf00000872.1.g00006.1	1
XP_011459234.1	1
XP_004294029.1	1
FANhyb_icon00007176_a.1.g00001.1	1
XP_004302420.1	1
FANhyb_rscf00001750.1.g00001.1	1
FANhyb_rscf00000004.1.g00014.1	1
FANhyb_rscf00007124.1.g00001.1	1
FANhyb_rscf00000069.1.g00019.1	1
FANhyb_icon00002663_a.1.g00001.1	1
FANhyb_rscf00000482.1.g00003.1	1
XP_004290837.1	1
XP_004302135.1	1
FANhyb_rscf00000069.1.g00003.1	1
FANhyb_rscf00000082.1.g00002.1	1
XP_004287077.1	1
XP_004293383.1	1
XP_004295773.1	1
FANhyb_icon00004970_a.1.g00001.1	1
XP_004290762.1	1
XP_011470458.1	1
FANhyb_rscf00000251.1.g00007.1	1
XP_004302579.1	1
XP_004304508.1	1
FANhyb_rscf00000381.1.g00009.1	1
FANhyb_rscf00000609.1.g00005.1	1
XP_004307439.1	1
FANhyb_rscf00000602.1.g00002.1	1
FANhyb_rscf00000212.1.g00010.1	1
FANhyb_rscf00000191.1.g00002.1	1
FANhyb_rscf00000556.1.g00009.1	1
XP_004304054.1	1
FANhyb_rscf00000020.1.g00007.1	1
XP_004299923.1	1
XP_004299673.1	1
FANhyb_rscf00000880.1.g00003.1	1
XP_004299015.1	1
XP_004300017.1	1
XP_004296439.1	1
XP_004288144.1	1
FANhyb_rscf00005501.1.g00001.1	1
XP_004300038.1	1
FANhyb_rscf00000514.1.g00003.1	1
XP_011468400.1	1
XP_004293991.1	1
FANhyb_icon00009074_a.1.g00001.1	1
XP_004307087.1	1
FANhyb_rscf00000347.1.g00008.1	1
FANhyb_rscf00000198.1.g00009.1	1
XP_004299180.1	1
FANhyb_rscf00000264.1.g00012.1	1
XP_004300692.1	1
XP_004306775.1	1
XP_004300201.1	1
XP_004307059.1	1
XP_004294198.1	1
XP_004289497.1	1
FANhyb_rscf00000485.1.g00003.1	1
FANhyb_rscf00001286.1.g00002.1	1
XP_004291468.1	1
FANhyb_rscf00000491.1.g00003.1	1
XP_004310079.1	1
XP_004299453.1	1
FANhyb_rscf00000428.1.g00008.1	1
XP_004306621.1	1
XP_004303190.1	1
FANhyb_rscf00003919.1.g00001.1	1
FANhyb_rscf00000166.1.g00009.1	1
XP_004293918.1	1
XP_011470332.1	1
XP_004297733.1	1
XP_004287298.1	1
FANhyb_rscf00000089.1.g00016.1	1
FANhyb_rscf00000003.1.g00025.1	1
XP_004309467.1	1
FANhyb_rscf00002917.1.g00001.1	1
XP_011467415.1	1
XP_011465959.1	1
XP_004293415.1	1
XP_004302992.1	1
FANhyb_rscf00000165.1.g00011.1	1
FANhyb_rscf00000775.1.g00006.1	1
XP_004297474.1	1
XP_004303444.1	1
XP_004292921.1	1

## Sheet: Connective degree of RLB vs DSB
Protein	Degree	Discription	Unique peptides	Fold Change
FANhyb_icon00002169_a.1.g00001.1	19	LOW QUALITY PROTEIN: replication factor C subunit 1	1	1.3705
XP_011458268.1	12	DNA replication licensing factor MCM4	18	1.22382
XP_004299199.1	12	DNA replication licensing factor MCM2	1	1.22858
FANhyb_icon00004233_a.1.g00001.1	12	structural maintenance of chromosomes protein 2-1-like	1	1.46148
XP_011460181.1	11	DNA replication licensing factor MCM3	2	1.25924
XP_004300454.1	11	DNA replication licensing factor MCM7	18	1.27372
XP_004309829.1	10
XP_004289285.1	10
XP_004308063.1	10
XP_004310044.1	10
XP_011459559.1	9
XP_011459107.1	9
FANhyb_rscf00000122.1.g00010.1	9
XP_004290069.1	9
XP_004296940.1	9
XP_011460545.1	8
XP_004309551.1	8
XP_004300291.1	8
FANhyb_rscf00000278.1.g00004.1	8
FANhyb_rscf00000045.1.g00003.1	7
XP_004306930.1	7
XP_004289948.1	7
FANhyb_rscf00000962.1.g00002.1	7
XP_004287213.1	7
FANhyb_rscf00000173.1.g00014.1	7
XP_004306844.1	7
FANhyb_icon00054362_a.1.g00001.1	6
XP_011470044.1	6
FANhyb_rscf00007251.1.g00001.1	6
FANhyb_icon00049590_a.1.g00001.1	6
FANhyb_rscf00000159.1.g00006.1	6
XP_004306579.1	6
XP_004289653.1	6
XP_004307238.1	6
XP_011458881.1	6
XP_004299114.1	6
XP_004296683.1	6
XP_004300170.1	6
FANhyb_rscf00000078.1.g00004.1	6
XP_011459934.1	6
XP_004307343.1	6
XP_004290445.1	5
FANhyb_rscf00000008.1.g00048.1	5
XP_004291039.1	5
FANhyb_rscf00003898.1.g00001.1	5
XP_004304578.1	5
FANhyb_rscf00000001.1.g00003.1	5
XP_004303137.1	5
XP_004290303.1	5
XP_004303022.1	5
XP_004291952.1	5
XP_004291746.1	5
XP_011458730.1	5
XP_011466270.1	5
XP_004294372.1	5
FANhyb_icon00047190_a.1.g00001.1	4
YP_004286108.1	4
FANhyb_rscf00001124.1.g00002.1	4
XP_011468925.1	4
FANhyb_icon16812173_o.1.g00001.1	4
FANhyb_rscf00001375.1.g00001.1	4
XP_004288915.1	4
FANhyb_rscf00000031.1.g00016.1	4
XP_004307451.1	4
FANhyb_rscf00004094.1.g00001.1	4
XP_004287846.2	4
XP_011458045.1	4
XP_011461273.1	4
XP_004307288.1	4
XP_004289874.1	4
XP_004287561.1	4
FANhyb_rscf00000335.1.g00003.1	4
FANhyb_rscf00000658.1.g00007.1	3
XP_004288618.1	3
XP_004300629.1	3
XP_004287814.1	3
NP_001274347.1	3
FANhyb_rscf00000482.1.g00003.1	3
XP_004302180.1	3
XP_004300037.1	3
FANhyb_rscf00000008.1.g00024.1	3
FANhyb_rscf00000025.1.g00006.1	3
YP_004286132.1	2
FANhyb_icon00042281_a.1.g00001.1	2
FANhyb_icon00003658_a.1.g00001.1	2
FANhyb_icon00000223_a.1.g00001.1	2
XP_004307740.1	2
XP_004289711.1	2
FANhyb_rscf00001743.1.g00003.1	2
XP_004302896.1	2
XP_004306542.1	2
FANhyb_rscf00000420.1.g00006.1	2
FANhyb_rscf00006771.1.g00001.1	2
FANhyb_rscf00001426.1.g00001.1	2
FANhyb_rscf00000912.1.g00001.1	2
XP_004310079.1	2
FANhyb_rscf00000166.1.g00009.1	2
XP_004291571.1	1
FANhyb_rscf00005365.1.g00001.1	1
FANhyb_rscf00000034.1.g00008.1	1
FANhyb_rscf00000166.1.g00017.1	1
XP_004297521.1	1
XP_004294179.1	1
XP_004299336.1	1
XP_004288717.1	1
XP_004287724.1	1
XP_011457987.1	1
FANhyb_rscf00000269.1.g00006.1	1
XP_011465030.1	1
FANhyb_icon00002663_a.1.g00001.1	1
FANhyb_rscf00000311.1.g00001.1	1
XP_011457929.1	1
XP_004302009.1	1
XP_004293563.1	1
XP_011469613.1	1
FANhyb_rscf00001311.1.g00003.1	1
FANhyb_rscf00000194.1.g00006.1	1
XP_004293566.2	1
XP_004299779.1	1
XP_004303212.1	1
FANhyb_rscf00000264.1.g00012.1	1
FANhyb_rscf00000002.1.g00038.1	1
XP_004287727.1	1
XP_004291451.2	1
FANhyb_rscf00000003.1.g00025.1	1
XP_004290183.1	1
XP_004300672.1	1
XP_004292921.1	1

## Sheet: Connective degree of RLB vs ASB
Protein	Degree	Discription	Unique peptides	Fold Change
FANhyb_rscf00000086.1.g00005.1	15	glutamate synthase 1 [NADH], chloroplastic isoform X1	20	0.741236
XP_004299600.1	15	acetyl-CoA carboxylase 1-like isoform X1	29	0.650495
XP_004297699.1	14	pyruvate kinase, cytosolic isozyme	14	1.22632
FANhyb_icon00042639_a.1.g00001.1	12	hypothetical protein B456_008G262000	1	0.749364
FANhyb_rscf00005750.1.g00001.1	12	30S ribosomal protein S17, chloroplastic-like	2	0.76761
XP_004308170.1	12	40S ribosomal protein S20-2	6	0.809509
FANhyb_rscf00001394.1.g00002.1	12	glutamate dehydrogenase 1	5	2.0499
XP_004287377.1	12	probable histone H2A variant 3	2	0.538015
XP_004309949.1	12	4-coumarate--CoA ligase 2-like	4	0.499256
FANhyb_rscf00001010.1.g00003.1	11	40S ribosomal protein S24-1-like	1	0.80394
FANhyb_rscf00000697.1.g00007.1	11	40S ribosomal protein S24-1	1	0.690319
XP_011461273.1	10
FANhyb_rscf00003898.1.g00001.1	10
XP_004290303.1	10
XP_011468213.1	10
XP_004287846.2	10
FANhyb_rscf00000898.1.g00005.1	9
FANhyb_rscf00000565.1.g00004.1	9
XP_004305372.2	9
FANhyb_rscf00005319.1.g00001.1	9
FANhyb_rscf00000023.1.g00009.1	9
FANhyb_rscf00006912.1.g00001.1	9
FANhyb_icon00043005_a.1.g00001.1	9
FANhyb_rscf00000805.1.g00002.1	9
FANhyb_rscf00000173.1.g00014.1	9
XP_004303244.1	9
FANhyb_rscf00000078.1.g00004.1	9
FANhyb_rscf00000294.1.g00011.1	9
FANhyb_rscf00000592.1.g00006.1	8
XP_004289250.1	8
XP_004289711.1	8
XP_011458730.1	8
XP_011458966.1	8
FANhyb_rscf00000165.1.g00006.1	8
FANhyb_rscf00000738.1.g00007.1	8
XP_004287213.1	8
FANhyb_rscf00007251.1.g00001.1	7
FANhyb_icon00005362_a.1.g00001.1	7
XP_004304240.1	7
XP_004299148.1	7
FANhyb_rscf00000728.1.g00004.1	7
XP_004302532.1	7
XP_004293926.1	7
XP_004307899.1	7
FANhyb_rscf00000704.1.g00001.1	7
XP_004294372.1	7
XP_004305679.1	7
FANhyb_rscf00000686.1.g00005.1	6
XP_004290706.1	6
FANhyb_rscf00006857.1.g00001.1	6
FANhyb_rscf00000295.1.g00005.1	6
XP_004302471.1	6
FANhyb_icon18304963_o.1.g00001.1	6
XP_011467955.1	6
FANhyb_icon00000056_a.1.g00001.1	6
FANhyb_rscf00000056.1.g00001.1	6
FANhyb_rscf00003174.1.g00001.1	6
XP_011468925.1	6
XP_004307120.1	6
XP_004287841.1	6
XP_004294725.1	6
XP_004306542.1	6
FANhyb_rscf00000282.1.g00006.1	6
FANhyb_rscf00000257.1.g00003.1	5
XP_004304578.1	5
XP_011470420.1	5
XP_004297549.1	5
XP_004290279.1	5
FANhyb_rscf00000005.1.g00042.1	5
XP_004302676.1	5
FANhyb_rscf00000177.1.g00009.1	5
XP_004287468.2	5
XP_011469273.1	5
XP_004305103.1	5
XP_011465582.1	5
XP_004303182.1	5
FANhyb_icon00023192_a.1.g00001.1	5
FANhyb_rscf00000658.1.g00007.1	5
XP_004306712.1	5
XP_004290803.1	5
XP_011458676.1	5
FANhyb_rscf00000268.1.g00005.1	5
XP_004287395.1	4
XP_011469037.1	4
XP_011466231.1	4
FANhyb_rscf00000301.1.g00011.1	4
XP_011465504.1	4
XP_004304467.1	4
XP_004298206.1	4
XP_004287197.1	4
FANhyb_rscf00001079.1.g00004.1	4
XP_011467676.1	4
FANhyb_rscf00001371.1.g00002.1	4
XP_004304642.1	4
FANhyb_rscf00000806.1.g00003.1	4
XP_004288323.1	4
XP_004290230.1	3
FANhyb_rscf00000482.1.g00001.1	3
XP_004303908.1	3
XP_004289659.1	3
FANhyb_rscf00000464.1.g00001.1	3
XP_011460073.1	3
XP_004294999.1	3
FANhyb_rscf00000135.1.g00004.1	3
XP_004297255.1	3
FANhyb_rscf00000207.1.g00012.1	3
XP_004287417.1	3
XP_004307376.1	3
FANhyb_icon00003685_a.1.g00001.1	3
FANhyb_rscf00000079.1.g00001.1	3
XP_004290595.1	3
XP_004310008.1	3
XP_004287627.1	3
XP_004297568.1	3
FANhyb_rscf00001561.1.g00001.1	3
XP_004294339.1	3
FANhyb_rscf00000049.1.g00014.1	2
XP_011466787.1	2
FANhyb_rscf00000002.1.g00027.1	2
XP_004304064.1	2
FANhyb_rscf00000176.1.g00010.1	2
XP_011469795.1	2
FANhyb_icon00004838_a.1.g00001.1	2
XP_004294029.1	2
XP_004307519.1	2
FANhyb_rscf00000109.1.g00017.1	2
FANhyb_icon00000299_a.1.g00001.1	2
XP_004306503.1	2
XP_004291285.2	2
XP_004299712.1	2
XP_004308124.1	2
FANhyb_rscf00000250.1.g00008.1	2
XP_011457929.1	2
XP_004291884.1	2
FANhyb_icon00004728_a.1.g00001.1	2
XP_004307232.1	2
XP_004307972.1	2
XP_004307512.1	1
FANhyb_icon00026897_a.1.g00001.1	1
XP_004296687.1	1
FANhyb_rscf00000065.1.g00005.1	1
XP_004288027.1	1
FANhyb_rscf00000032.1.g00006.1	1
FANhyb_rscf00000003.1.g00023.1	1
FANhyb_rscf00002637.1.g00001.1	1
FANhyb_rscf00002799.1.g00001.1	1
FANhyb_rscf00000060.1.g00013.1	1
FANhyb_rscf00000061.1.g00018.1	1
XP_004297795.1	1
FANhyb_rscf00003845.1.g00001.1	1
FANhyb_rscf00000263.1.g00004.1	1
XP_004307451.1	1
FANhyb_rscf00001104.1.g00003.1	1
XP_004291186.1	1
XP_004307619.1	1
XP_004302420.1	1
FANhyb_rscf00001750.1.g00001.1	1
FANhyb_rscf00007124.1.g00001.1	1
XP_004295773.1	1
FANhyb_icon00004970_a.1.g00001.1	1
XP_004309482.1	1
FANhyb_rscf00000251.1.g00007.1	1
XP_004309480.1	1
XP_004299546.1	1
FANhyb_rscf00000165.1.g00011.1	1
FANhyb_rscf00000524.1.g00001.1	1
XP_004289548.1	1
FANhyb_rscf00000653.1.g00007.1	1
FANhyb_rscf00000319.1.g00007.1	1
FANhyb_rscf00000818.1.g00001.1	1
FANhyb_rscf00000158.1.g00011.1	1
FANhyb_rscf00006014.1.g00001.1	1
XP_004296555.1	1
XP_004299591.1	1
XP_004302635.1	1
XP_004287727.1	1
XP_004300537.1	1
FANhyb_rscf00000364.1.g00006.1	1
XP_004298793.1	1
XP_004296982.1	1
XP_004309467.1	1
XP_004293522.1	1
FANhyb_rscf00000514.1.g00003.1	1
XP_011468211.1	1
XP_004288330.1	1
XP_004287991.1	1
