# Supplementary material for: Phenotypic analysis combined with tandem mass tags (TMT) labeling reveal the heterogeneity of strawberry stolon buds
Source: BMC Plant Biol. 2019 Nov 19;19:505. doi: 10.1186/s12870-019-2096-0 (PMC6862844; doi:10.1186/s12870-019-2096-0)
Supplement: Supplementary file 25 — Additional file 25: Table S16. Phenylpropanoid biosynthesis DEPs fold change and PPI analysis. [file 12870_2019_2096_MOESM25_ESM.xlsx]

## Sheet: Sheet1
	Accession (D vs N)	Description	Connectivity degree （ASB/DSB）	Connectivity degree (RLB/DSB)	Connectivity degree （ASB/DSB）	Fold change（ASB/DSB）	Fold change（RLB/DSB）	Fold change（RLB/ASB）
1	FANhyb_icon00003685_a.1.g00001.1	caffeoylshikimate esterase	4	none	3	2.11008	1.22884	0.58
2	FANhyb_rscf00000062.1.g00009.1	cinnamyl alcohol dehydrogenase 1	none	none	none	0.788845	0.95	1.2
3	FANhyb_rscf00000079.1.g00001.1	phenylalanine ammonia-lyase 1	none	none	3	1.36	0.75	0.55
4	FANhyb_rscf00000806.1.g00003.1	peroxidase 17-like	none	none	none	0.81	1.06	1.31
5	FANhyb_rscf00001371.1.g00002.1	probable cinnamyl alcohol dehydrogenase 1	5	none	4	1.59	1.02	0.64
6	FANhyb_rscf00007124.1.g00001.1	cytochrome P450 98A2	1	none	1	1.36	0.97	0.71
7	XP_004287841.1	cytochrome P450 84A1	8	none	6	1.7	0.89	0.53
8	XP_004288323.1	cinnamyl alcohol dehydrogenase 9	5	none	4	1.58	0.96	0.61
9	XP_004290595.1	caffeoyl-CoA O-methyltransferase	2	none	3	2.67	1.24	0.47
10	XP_004294725.1	trans-cinnamate 4-monooxygenase	4	none	6	1.96	0.91	0.46
11	XP_004299546.1	beta-glucosidase 44-like	2	none	1	0.76	1.04	1.36
12	XP_004303212.1	4-coumarate--CoA ligase 1-like	none	1	none	2.34	1.26	0.54
13	XP_004303244.1	cinnamoyl-CoA reductase 1-like	10	none	9	1.91	1	0.53
14	XP_004307376.1	phenylalanine ammonia-lyase 1	5	none	3	2.18	1.11	0.51
15	XP_004307899.1	caffeic acid 3-O-methyltransferase	8	none	7	1.75	0.98	0.56
16	XP_004309480.1	beta-glucosidase 42	2	none	1	1.27	0.97	0.76
17	XP_004309949.1	4-coumarate--CoA ligase 2-like	11	none	12	1.97	0.98	0.5
18	XP_011467012.1	shikimate O-hydroxycinnamoyltransferase	none	none	none	2.03	1.13	0.55
